# Supplementary material for: Effects of soil particle size on rainfall-induced erosion of near-horizontal layered slopes
Source: PLoS One. 2025 Sep 22;20(9):e0331153. doi: 10.1371/journal.pone.0331153 (PMC12453241; doi:10.1371/journal.pone.0331153)
Supplement: S1 File — (ZIP) [file pone.0331153.s001.zip]

Archive with 22 entries (19 files):
- Fig.4:Particle gradation data table.xlsx
- Fig.7:Layered slope scanning/
- Fig.7:Layered slope scanning/1.tif
- Fig.7:Layered slope scanning/2.tif
- Fig.7:Layered slope scanning/3.tif
- Fig.7:Layered slope scanning/5.tif
- Fig.7:Layered slope scanning/textured_output.jpg
- Fig.7:Layered slope scanning/textured_output.mtl
- Fig.7:Layered slope scanning/textured_output.obj
- Fig.7:Mixed soil slope scanning/
- Fig.7:Mixed soil slope scanning/1.tif
- Fig.7:Mixed soil slope scanning/2.tif
- Fig.7:Mixed soil slope scanning/3.tif
- Fig.7:Mixed soil slope scanning/textured_output.jpg
- Fig.7:Mixed soil slope scanning/textured_output.mtl
- Fig.7:Mixed soil slope scanning/textured_output.obj
- Fig.7:Scanning of silt slope/
- Fig.7:Scanning of silt slope/1.tif
- Fig.7:Scanning of silt slope/2.tif
- Fig.7:Scanning of silt slope/textured_output.jpg
- Fig.7:Scanning of silt slope/textured_output.mtl
- Fig.7:Scanning of silt slope/textured_output.obj
