# Supplementary material for: Effects of soil particle size on rainfall-induced erosion of near-horizontal layered slopes
Source: PLoS One. 2025 Sep 22;20(9):e0331153. doi: 10.1371/journal.pone.0331153 (PMC12453241; doi:10.1371/journal.pone.0331153)
Supplement: S1 File — (ZIP) [file pone.0331153.s001.zip › Fig.4:Particle gradation data table.xlsx]

## Sheet: Sheet1
	纯粉土	砂	混合砂土
粒径	小于某粒径
mm	%
100
80
60
40		100	100
20		98.432	99.44
10	100	96.611	98.18
5	98.3333	94.0314	96.35
2	97.037	81.6894	89.37
1	95.9259	74.9115	85.81
0.5	95.3704	51.998	75.99
0.25	84.8148	40.7183	65.16
0.075	32.5926	4.24886	16.6
