# Supplementary material for: Effects of soil particle size on rainfall-induced erosion of near-horizontal layered slopes
Source: PLoS One. 2025 Sep 22;20(9):e0331153. doi: 10.1371/journal.pone.0331153 (PMC12453241; doi:10.1371/journal.pone.0331153)
Supplement: S1 File — (ZIP) [file pone.0331153.s001.zip › Fig.7:Layered slope scanning/textured_output.mtl]

newmtl material_0
Ka 0.100000 0.100000 0.100000
Kd 1.000000 1.000000 1.000000
Ks 0.000000 0.000000 0.000000
Tr 0.000000
illum 1
Ns 1.000000
map_Kd textured_output.jpg
