# Supplementary material for: Effects of soil particle size on rainfall-induced erosion of near-horizontal layered slopes
Source: PLoS One. 2025 Sep 22;20(9):e0331153. doi: 10.1371/journal.pone.0331153 (PMC12453241; doi:10.1371/journal.pone.0331153)
Supplement: S1 File — (ZIP) [file pone.0331153.s001.zip › Fig.7:Layered slope scanning/textured_output.obj]

mtllib textured_output.mtl
v -0.32547 0.24017 -0.12271
v -0.32118 0.23981 -0.11897
v -0.32095 0.23984 -0.12440
v -0.32529 0.24018 -0.12687
v -0.31666 0.23951 -0.12014
v -0.31634 0.23951 -0.12415
v -0.31230 0.23922 -0.12112
v -0.31293 0.23929 -0.12579
v -0.30788 0.23893 -0.12220
v -0.30847 0.23899 -0.12708
v -0.30317 0.23859 -0.12311
v -0.30375 0.23864 -0.12804
v -0.29831 0.23820 -0.12386
v -0.29890 0.23824 -0.12881
v -0.29339 0.23775 -0.12453
v -0.29398 0.23778 -0.12948
v -0.33463 0.24103 -0.12537
v -0.32995 0.24053 -0.12146
v -0.32989 0.24058 -0.12708
v -0.33444 0.24096 -0.12039
v -0.32564 0.24013 -0.11768
v -0.32139 0.23979 -0.11344
v -0.31658 0.23947 -0.11521
v -0.31198 0.23917 -0.11641
v -0.30734 0.23886 -0.11737
v -0.30258 0.23853 -0.11820
v -0.29771 0.23815 -0.11892
v -0.29279 0.23771 -0.11958
v -0.33005 0.24049 -0.11597
v -0.33464 0.24094 -0.11624
v -0.32801 0.24026 -0.11173
v -0.32424 0.23995 -0.10945
v -0.32585 0.24011 -0.11364
v -0.31978 0.23964 -0.10855
v -0.31610 0.23941 -0.11022
v -0.31156 0.23912 -0.11152
v -0.30684 0.23881 -0.11250
v -0.30201 0.23847 -0.11328
v -0.29711 0.23810 -0.11398
v -0.29219 0.23768 -0.11463
v -0.33234 0.24066 -0.11105
v -0.32785 0.24022 -0.10870
v -0.32561 0.24002 -0.10607
v -0.32112 0.23969 -0.10382
v -0.31571 0.23935 -0.10534
v -0.31106 0.23906 -0.10660
v -0.30630 0.23874 -0.10758
v -0.30143 0.23841 -0.10835
v -0.29651 0.23805 -0.10903
v -0.29159 0.23763 -0.10968
v -0.32932 0.24030 -0.10532
v -0.33378 0.24073 -0.10641
v -0.32790 0.24013 -0.10115
v -0.32370 0.23981 -0.09835
v -0.32555 0.23998 -0.10297
v -0.31871 0.23949 -0.09873
v -0.31515 0.23928 -0.10048
v -0.31052 0.23899 -0.10170
v -0.30572 0.23868 -0.10264
v -0.30084 0.23835 -0.10340
v -0.29591 0.23799 -0.10407
v -0.29098 0.23759 -0.10472
v -0.33255 0.24054 -0.10113
v -0.32834 0.24013 -0.09807
v -0.32657 0.23996 -0.09365
v -0.32209 0.23965 -0.09330
v -0.31865 0.23946 -0.09467
v -0.31438 0.23920 -0.09575
v -0.30991 0.23892 -0.09683
v -0.30513 0.23861 -0.09771
v -0.30024 0.23829 -0.09845
v -0.29530 0.23794 -0.09911
v -0.29036 0.23755 -0.09975
v -0.32257 0.23966 -0.08928
v -0.32686 0.23994 -0.08836
v -0.31828 0.23940 -0.09012
v -0.31393 0.23914 -0.09111
v -0.30931 0.23886 -0.09200
v -0.30453 0.23855 -0.09280
v -0.29963 0.23823 -0.09350
v -0.29469 0.23789 -0.09415
v -0.28975 0.23751 -0.09478
v -0.32272 0.23965 -0.08438
v -0.32701 0.23994 -0.08374
v -0.31813 0.23937 -0.08541
v -0.31351 0.23909 -0.08634
v -0.30878 0.23880 -0.08716
v -0.30394 0.23850 -0.08789
v -0.29903 0.23818 -0.08855
v -0.29409 0.23784 -0.08919
v -0.28915 0.23748 -0.08982
v -0.36790 0.25686 -0.43811
v -0.36482 0.25466 -0.43550
v -0.36510 0.25526 -0.44044
v -0.36852 0.25834 -0.44331
v -0.36125 0.25336 -0.43731
v -0.36147 0.25372 -0.44225
v -0.35719 0.25235 -0.43871
v -0.35738 0.25261 -0.44359
v -0.35279 0.25165 -0.43985
v -0.35302 0.25188 -0.44469
v -0.34832 0.25118 -0.44103
v -0.34865 0.25142 -0.44568
v -0.34466 0.25093 -0.44244
v -0.34411 0.25108 -0.44633
v -0.33967 0.25058 -0.44177
v -0.33930 0.25081 -0.44706
v -0.33450 0.25039 -0.44349
v -0.33461 0.25063 -0.44827
v -0.37006 0.25941 -0.43948
v -0.36968 0.25844 -0.43566
v -0.37162 0.26701 -0.44442
v -0.37165 0.26473 -0.44073
v -0.37134 0.26336 -0.44298
v -0.37171 0.27235 -0.44314
v -0.37175 0.26788 -0.43967
v -0.33814 0.25026 -0.43709
v -0.33450 0.24992 -0.43411
v -0.33443 0.25015 -0.43870
v -0.32984 0.24978 -0.43554
v -0.32984 0.25002 -0.44029
v -0.36765 0.25619 -0.43380
v -0.36475 0.25434 -0.43040
v -0.36104 0.25300 -0.43249
v -0.35716 0.25209 -0.43402
v -0.35290 0.25143 -0.43501
v -0.34820 0.25094 -0.43605
v -0.34306 0.25060 -0.43769
v -0.36931 0.25772 -0.43240
v -0.33912 0.25013 -0.43332
v -0.33510 0.24970 -0.42909
v -0.32998 0.24955 -0.43074
v -0.36780 0.25616 -0.43041
v -0.36655 0.25540 -0.42625
v -0.36329 0.25346 -0.42611
v -0.36064 0.25262 -0.42795
v -0.35698 0.25182 -0.42946
v -0.35358 0.25130 -0.43095
v -0.34878 0.25072 -0.43050
v -0.34379 0.25039 -0.43243
v -0.34735 0.25033 -0.42579
v -0.34365 0.24986 -0.42243
v -0.34369 0.25013 -0.42761
v -0.33839 0.24966 -0.42487
v -0.34006 0.24999 -0.42950
v -0.33335 0.24938 -0.42455
v -0.32966 0.24930 -0.42602
v -0.36352 0.25351 -0.42226
v -0.36654 0.25544 -0.42102
v -0.36011 0.25228 -0.42360
v -0.35714 0.25165 -0.42552
v -0.35231 0.25089 -0.42580
v -0.35095 0.25046 -0.42079
v -0.34679 0.24991 -0.41813
v -0.34825 0.25025 -0.42261
v -0.34207 0.24952 -0.41793
v -0.33841 0.24938 -0.41962
v -0.33377 0.24920 -0.42070
v -0.32918 0.24905 -0.42149
v -0.36357 0.25344 -0.41766
v -0.36642 0.25535 -0.41612
v -0.36005 0.25212 -0.41898
v -0.35555 0.25117 -0.42085
v -0.35167 0.25037 -0.41654
v -0.34763 0.24972 -0.41227
v -0.34265 0.24937 -0.41393
v -0.33814 0.24913 -0.41500
v -0.33362 0.24895 -0.41607
v -0.32891 0.24880 -0.41692
v -0.36336 0.25326 -0.41294
v -0.36626 0.25524 -0.41122
v -0.36061 0.25213 -0.41485
v -0.35639 0.25106 -0.41481
v -0.35489 0.25056 -0.41018
v -0.35071 0.24986 -0.40771
v -0.35234 0.25025 -0.41233
v -0.34601 0.24935 -0.40755
v -0.34244 0.24914 -0.40917
v -0.33795 0.24890 -0.41039
v -0.33328 0.24870 -0.41134
v -0.32850 0.24854 -0.41215
v -0.36323 0.25311 -0.40800
v -0.36624 0.25514 -0.40635
v -0.35919 0.25159 -0.41007
v -0.35543 0.25052 -0.40593
v -0.35138 0.24970 -0.40178
v -0.34649 0.24923 -0.40348
v -0.34202 0.24890 -0.40455
v -0.33756 0.24866 -0.40563
v -0.33284 0.24845 -0.40653
v -0.32801 0.24828 -0.40729
v -0.36369 0.25319 -0.40371
v -0.36611 0.25488 -0.40141
v -0.35984 0.25157 -0.40397
v -0.37304 0.27095 -0.76117
v -0.37022 0.26909 -0.75779
v -0.37019 0.26923 -0.76284
v -0.37316 0.27125 -0.76571
v -0.37488 0.27310 -0.75633
v -0.37198 0.27024 -0.75343
v -0.37322 0.27102 -0.75761
v -0.36868 0.26819 -0.75366
v -0.37463 0.27311 -0.75159
v -0.37204 0.27032 -0.74808
v -0.36885 0.26824 -0.74956
v -0.37451 0.27312 -0.74658
v -0.37206 0.27030 -0.74321
v -0.36911 0.26825 -0.74462
v -0.37436 0.27306 -0.74159
v -0.37176 0.27011 -0.73840
v -0.36951 0.26838 -0.74048
v -0.37421 0.27290 -0.73644
v -0.37138 0.26981 -0.73321
v -0.36801 0.26761 -0.73583
v -0.37422 0.27268 -0.73084
v -0.37114 0.26940 -0.72784
v -0.36798 0.26748 -0.73010
v -0.37353 0.27152 -0.72537
v -0.37090 0.26894 -0.72274
v -0.36787 0.26724 -0.72489
v 0.19949 0.28369 -1.07058
v 0.20183 0.28705 -1.07337
v 0.19646 0.28633 -1.07262
v 0.19432 0.28345 -1.07013
v 0.20520 0.28367 -1.07075
v 0.20733 0.28713 -1.07362
v 0.21070 0.28463 -1.07177
v 0.21182 0.28752 -1.07407
v 0.21681 0.28613 -1.07308
v 0.22154 0.28457 -1.07212
v 0.22273 0.28748 -1.07440
v 0.22545 0.28502 -1.07273
v 0.22726 0.28781 -1.07489
v 0.22876 0.28558 -1.07341
v 0.19389 0.28911 -1.07419
v 0.19848 0.28929 -1.07464
v 0.20152 0.28959 -1.07503
v 0.20507 0.29051 -1.07550
v 0.21003 0.29018 -1.07558
v 0.21480 0.29020 -1.07572
v 0.22033 0.29099 -1.07629
v 0.22576 0.29115 -1.07657
v 0.23058 0.28743 -1.07480
v 0.23122 0.29104 -1.07664
v 0.23436 0.28815 -1.07524
v 0.23698 0.29187 -1.07718
v 0.20881 0.29307 -1.07674
v 0.21288 0.29333 -1.07704
v 0.21740 0.29374 -1.07743
v 0.22098 0.29452 -1.07794
v 0.22425 0.29444 -1.07796
v 0.22935 0.29581 -1.07833
v 0.23515 0.29600 -1.07846
v 0.22299 0.29673 -1.07868
v 0.22613 0.29787 -1.07897
v 0.22934 0.29967 -1.07930
v 0.23380 0.30108 -1.07938
v 0.23405 0.30704 -1.07969
v 0.23006 0.30301 -1.07961
v 0.21524 0.31365 -1.07828
v 0.21217 0.30977 -1.07832
v 0.21636 0.30883 -1.07864
v 0.22128 0.30800 -1.07902
v 0.22050 0.31242 -1.07869
v 0.22591 0.30726 -1.07937
v 0.22549 0.31162 -1.07907
v 0.22943 0.30624 -1.07960
v 0.23074 0.31070 -1.07943
v 0.23574 0.31192 -1.07962
v 0.20076 0.27905 -1.06540
v 0.20228 0.28120 -1.06819
v 0.19746 0.28109 -1.06784
v 0.19595 0.27884 -1.06493
v 0.20521 0.27929 -1.06592
v 0.20603 0.28104 -1.06819
v 0.20846 0.27984 -1.06676
v 0.20941 0.28176 -1.06901
v 0.21422 0.28232 -1.06958
v 0.21932 0.28245 -1.06984
v 0.22413 0.28247 -1.07009
v 0.22921 0.28309 -1.07086
v 0.23223 0.28532 -1.07317
v 0.23464 0.28298 -1.07072
v 0.23689 0.28551 -1.07327
v 0.19966 0.27710 -1.06228
v 0.19485 0.27689 -1.06183
v 0.20452 0.27737 -1.06283
v 0.20969 0.27790 -1.06376
v 0.21234 0.27980 -1.06663
v 0.21540 0.27780 -1.06358
v 0.21738 0.27991 -1.06672
v 0.22110 0.27771 -1.06334
v 0.22251 0.28008 -1.06700
v 0.22625 0.27825 -1.06414
v 0.22756 0.28042 -1.06746
v 0.23123 0.27859 -1.06449
v 0.23271 0.28070 -1.06776
v 0.23641 0.27882 -1.06460
v 0.23787 0.28086 -1.06789
v 0.20297 0.27413 -1.05555
v 0.20367 0.27561 -1.05932
v 0.19872 0.27542 -1.05889
v 0.19782 0.27400 -1.05524
v 0.20801 0.27432 -1.05600
v 0.20869 0.27587 -1.05986
v 0.21302 0.27453 -1.05648
v 0.21380 0.27606 -1.06024
v 0.21789 0.27472 -1.05692
v 0.21872 0.27611 -1.06035
v 0.22230 0.27492 -1.05739
v 0.22250 0.27601 -1.06014
v 0.22531 0.27531 -1.05830
v 0.22563 0.27649 -1.06093
v 0.23008 0.27682 -1.06123
v 0.23495 0.27706 -1.06132
v 0.20242 0.27287 -1.05151
v 0.19716 0.27276 -1.05119
v 0.20757 0.27303 -1.05192
v 0.21264 0.27323 -1.05242
v 0.21761 0.27345 -1.05295
v 0.22250 0.27371 -1.05356
v 0.22747 0.27417 -1.05462
v 0.22915 0.27538 -1.05801
v 0.23314 0.27433 -1.05448
v 0.23381 0.27562 -1.05809
v 0.23805 0.27465 -1.05486
v 0.23798 0.27585 -1.05827
v 0.20193 0.27178 -1.04733
v 0.19679 0.27166 -1.04693
v 0.20720 0.27191 -1.04763
v 0.21242 0.27209 -1.04810
v 0.21747 0.27232 -1.04872
v 0.22249 0.27256 -1.04926
v 0.22757 0.27284 -1.04984
v 0.23279 0.27313 -1.05031
v 0.23797 0.27343 -1.05070
v 0.20139 0.27086 -1.04321
v 0.19638 0.27075 -1.04280
v 0.20655 0.27096 -1.04348
v 0.21231 0.27102 -1.04336
v 0.21735 0.27133 -1.04444
v 0.22233 0.27155 -1.04499
v 0.22752 0.27176 -1.04534
v 0.23277 0.27202 -1.04578
v 0.23794 0.27232 -1.04627
v 0.20087 0.27008 -1.03919
v 0.20583 0.27018 -1.03955
v 0.21065 0.27027 -1.03977
v 0.21451 0.27027 -1.03956
v 0.21760 0.26996 -1.03753
v 0.21754 0.27052 -1.04052
v 0.22202 0.27070 -1.04096
v 0.22704 0.27086 -1.04118
v 0.23282 0.27098 -1.04096
v 0.23793 0.27135 -1.04187
v 0.45686 -0.37251 0.77599
v 0.45686 -0.37246 0.77599
v 0.45686 -0.37255 0.77599
v 0.45633 -0.35953 0.77710
v 0.45633 -0.35953 0.77710
v 0.45633 -0.35953 0.77710
v 0.45633 -0.35953 0.77710
v 0.45750 -0.35507 0.78065
v 0.45750 -0.35507 0.78065
v 0.45750 -0.35507 0.78065
v 0.45690 -0.35090 0.77627
v 0.45690 -0.35090 0.77627
v 0.45690 -0.35090 0.77627
v 0.45750 -0.35507 0.78065
v 0.45818 -0.37264 0.78767
v 0.45817 -0.37251 0.78759
v 0.45816 -0.37266 0.78756
v 0.45750 -0.35507 0.78065
v 0.27895 0.27410 -1.04620
v 0.28451 0.27350 -1.04153
v 0.28471 0.27430 -1.04585
v 0.27932 0.27318 -1.04112
v 0.28963 0.27377 -1.04182
v 0.28967 0.27453 -1.04597
v 0.29451 0.27406 -1.04231
v 0.29406 0.27477 -1.04633
v 0.29939 0.27444 -1.04331
v 0.30089 0.27516 -1.04680
v 0.29702 0.27506 -1.04721
v 0.30493 0.27464 -1.04303
v 0.30557 0.27535 -1.04657
v 0.30941 0.27488 -1.04315
v 0.30944 0.27543 -1.04604
v 0.31243 0.27517 -1.04380
v 0.29701 0.27570 -1.05015
v 0.30162 0.27598 -1.05032
v 0.30734 0.27620 -1.04991
v 0.31269 0.27578 -1.04659
v 0.31271 0.27673 -1.05057
v 0.31822 0.27608 -1.04600
v 0.31804 0.27721 -1.05093
v 0.28484 0.27271 -1.03675
v 0.27979 0.27238 -1.03622
v 0.28988 0.27302 -1.03724
v 0.29487 0.27332 -1.03775
v 0.29982 0.27363 -1.03837
v 0.30486 0.27392 -1.03883
v 0.30981 0.27422 -1.03919
v 0.31461 0.27463 -1.03997
v 0.31626 0.27529 -1.04302
v 0.31970 0.27488 -1.03946
v 0.32022 0.27539 -1.04205
v 0.28532 0.27199 -1.03188
v 0.28031 0.27166 -1.03136
v 0.29033 0.27230 -1.03243
v 0.29532 0.27260 -1.03298
v 0.30030 0.27290 -1.03356
v 0.30527 0.27321 -1.03413
v 0.31022 0.27353 -1.03465
v 0.31511 0.27389 -1.03519
v 0.31995 0.27426 -1.03561
v 0.28579 0.27134 -1.02705
v 0.28077 0.27104 -1.02662
v 0.29082 0.27164 -1.02756
v 0.29584 0.27194 -1.02811
v 0.30084 0.27224 -1.02869
v 0.30581 0.27254 -1.02928
v 0.31077 0.27286 -1.02986
v 0.31569 0.27321 -1.03043
v 0.32057 0.27360 -1.03099
v 0.28614 0.27079 -1.02234
v 0.28113 0.27051 -1.02212
v 0.29122 0.27107 -1.02276
v 0.29630 0.27135 -1.02324
v 0.30135 0.27163 -1.02378
v 0.30637 0.27193 -1.02436
v 0.31136 0.27224 -1.02495
v 0.31632 0.27259 -1.02555
v 0.32124 0.27296 -1.02615
v 0.28634 0.27028 -1.01761
v 0.28120 0.27009 -1.01835
v 0.29146 0.27056 -1.01812
v 0.29662 0.27082 -1.01845
v 0.30177 0.27109 -1.01893
v 0.30687 0.27138 -1.01945
v 0.31192 0.27169 -1.02003
v 0.31692 0.27202 -1.02062
v 0.32188 0.27238 -1.02122
v 0.28457 0.26988 -1.01467
v 0.28835 0.26997 -1.01374
v 0.29128 0.26986 -1.01139
v 0.29154 0.27015 -1.01416
v 0.29681 0.27033 -1.01364
v 0.30203 0.27061 -1.01422
v 0.30726 0.27088 -1.01459
v 0.31240 0.27119 -1.01514
v 0.31746 0.27151 -1.01570
v 0.32248 0.27186 -1.01628
v 0.29507 0.26994 -1.01058
v 0.29886 0.27002 -1.00980
v 0.30181 0.26991 -1.00747
v 0.30210 0.27021 -1.01023
v 0.30755 0.27039 -1.00961
v 0.31282 0.27072 -1.01033
v 0.31792 0.27104 -1.01086
v 0.32300 0.27139 -1.01137
v -0.40466 -0.19373 0.45126
v -0.40601 -0.19419 0.44879
v -0.40619 -0.19436 0.45456
v -0.40441 -0.19382 0.45639
v -0.40181 -0.19283 0.45386
v -0.40248 -0.19275 0.44877
v -0.39898 -0.19170 0.45154
v -0.39982 -0.19151 0.44663
v -0.39601 -0.19056 0.44954
v -0.39507 -0.19073 0.45417
v -0.39186 -0.18983 0.45272
v -0.39264 -0.18946 0.44801
v -0.38806 -0.18901 0.45166
v -0.38876 -0.18847 0.44679
v -0.38383 -0.18836 0.45076
v -0.38433 -0.18772 0.44587
v -0.40737 -0.19479 0.45811
v -0.40650 -0.19455 0.45915
v -0.40792 -0.19499 0.46118
v -0.40414 -0.19390 0.46141
v -0.40122 -0.19291 0.45905
v -0.39762 -0.19169 0.45699
v -0.39398 -0.19073 0.45775
v -0.39130 -0.19009 0.45697
v -0.38759 -0.18942 0.45634
v -0.38342 -0.18888 0.45552
v -0.40865 -0.19518 0.46200
v -0.40817 -0.19509 0.46307
v -0.40658 -0.19470 0.46417
v -0.40354 -0.19391 0.46632
v -0.40064 -0.19300 0.46415
v -0.39729 -0.19196 0.46224
v -0.39402 -0.19101 0.46094
v -0.39146 -0.19036 0.46003
v -0.39021 -0.19044 0.46355
v -0.38751 -0.18985 0.46111
v -0.38320 -0.18932 0.46009
v -0.40756 -0.19500 0.46535
v -0.40642 -0.19483 0.46909
v -0.40523 -0.19448 0.46860
v -0.40283 -0.19392 0.47108
v -0.39991 -0.19307 0.46919
v -0.39637 -0.19209 0.46736
v -0.39304 -0.19117 0.46543
v -0.38883 -0.19058 0.46778
v -0.38610 -0.19009 0.46604
v -0.38258 -0.18971 0.46467
v -0.40487 -0.19454 0.47284
v -0.40575 -0.19487 0.47491
v -0.40229 -0.19399 0.47598
v -0.39923 -0.19316 0.47423
v -0.39543 -0.19225 0.47262
v -0.39097 -0.19128 0.47091
v -0.38685 -0.19065 0.47125
v -0.38545 -0.19030 0.46945
v -0.38186 -0.19010 0.46942
v -0.40443 -0.19464 0.47794
v -0.40557 -0.19502 0.48000
v -0.40177 -0.19411 0.48109
v -0.39865 -0.19330 0.47930
v -0.39478 -0.19245 0.47784
v -0.39032 -0.19167 0.47658
v -0.38529 -0.19101 0.47549
v -0.38336 -0.19046 0.47249
v -0.38018 -0.19076 0.47592
v -0.38017 -0.19038 0.47306
v -0.40605 -0.19519 0.48135
v -0.40551 -0.19512 0.48267
v -0.40411 -0.19480 0.48326
v -0.40115 -0.19423 0.48632
v -0.39805 -0.19344 0.48440
v -0.39420 -0.19265 0.48296
v -0.38978 -0.19198 0.48184
v -0.38496 -0.19149 0.48093
v -0.37988 -0.19126 0.48022
v -0.40465 -0.19509 0.48611
v -0.40319 -0.19487 0.48904
v -0.40041 -0.19431 0.49133
v -0.39742 -0.19358 0.48944
v -0.39360 -0.19283 0.48800
v -0.38921 -0.19221 0.48693
v -0.38447 -0.19181 0.48609
v -0.37953 -0.19166 0.48535
v -0.37846 -0.20081 0.77114
v -0.37893 -0.20037 0.76687
v -0.38140 -0.20054 0.76734
v -0.38397 -0.20101 0.76844
v -0.38328 -0.20156 0.77367
v -0.37464 -0.20038 0.76712
v -0.37821 -0.20014 0.76393
v -0.37263 -0.20064 0.77186
v -0.37126 -0.20046 0.76926
v -0.36983 -0.20060 0.77171
v -0.36718 -0.20066 0.77006
v -0.36415 -0.20097 0.77276
v -0.36509 -0.20077 0.76787
v -0.36919 -0.20050 0.76792
v -0.35957 -0.20121 0.77128
v -0.36007 -0.20106 0.76650
v -0.35485 -0.20151 0.77006
v -0.35544 -0.20134 0.76517
v -0.35024 -0.20193 0.76893
v -0.35088 -0.20174 0.76404
v -0.34598 -0.20258 0.76777
v -0.34666 -0.20236 0.76309
v -0.38129 -0.20025 0.76456
v -0.36916 -0.20054 0.77013
v -0.37826 -0.20131 0.77741
v -0.38255 -0.20182 0.77888
v -0.37315 -0.20100 0.77646
v -0.36770 -0.20094 0.77545
v -0.36773 -0.20070 0.77197
v -0.36240 -0.20123 0.77708
v -0.35873 -0.20140 0.77601
v -0.35423 -0.20167 0.77494
v -0.34963 -0.20210 0.77389
v -0.34522 -0.20283 0.77275
v -0.37780 -0.20158 0.78271
v -0.38179 -0.20191 0.78374
v -0.37305 -0.20134 0.78180
v -0.36796 -0.20128 0.78107
v -0.36285 -0.20139 0.78082
v -0.35811 -0.20159 0.78055
v -0.35359 -0.20184 0.77977
v -0.34904 -0.20226 0.77885
v -0.34470 -0.20298 0.77782
v -0.37723 -0.20177 0.78773
v -0.38118 -0.20196 0.78862
v -0.37264 -0.20163 0.78694
v -0.36772 -0.20159 0.78624
v -0.36271 -0.20165 0.78568
v -0.35779 -0.20180 0.78519
v -0.35304 -0.20203 0.78458
v -0.34847 -0.20242 0.78379
v -0.34417 -0.20313 0.78283
v -0.37665 -0.20192 0.79270
v -0.38059 -0.20199 0.79366
v -0.37210 -0.20187 0.79195
v -0.36724 -0.20188 0.79128
v -0.36229 -0.20194 0.79066
v -0.35735 -0.20205 0.79007
v -0.35252 -0.20224 0.78946
v -0.34790 -0.20261 0.78874
v -0.34362 -0.20330 0.78783
v -0.37608 -0.20206 0.79768
v -0.38009 -0.20203 0.79870
v -0.37151 -0.20209 0.79692
v -0.36667 -0.20215 0.79626
v -0.36174 -0.20223 0.79564
v -0.35682 -0.20231 0.79503
v -0.35198 -0.20247 0.79441
v -0.34733 -0.20282 0.79372
v -0.34303 -0.20351 0.79287
v -0.37554 -0.20218 0.80267
v -0.37971 -0.20208 0.80373
v -0.37092 -0.20228 0.80189
v -0.36608 -0.20240 0.80123
v -0.36115 -0.20249 0.80061
v -0.35624 -0.20257 0.80000
v -0.35141 -0.20271 0.79938
v -0.34677 -0.20304 0.79873
v -0.34246 -0.20374 0.79796
v -0.37504 -0.20229 0.80765
v -0.37940 -0.20215 0.80872
v -0.37034 -0.20244 0.80686
v -0.36548 -0.20259 0.80619
v -0.36055 -0.20271 0.80557
v -0.35565 -0.20280 0.80496
v -0.35084 -0.20293 0.80435
v -0.34623 -0.20325 0.80373
v -0.34195 -0.20396 0.80303
v 0.19603 0.14985 0.17871
v 0.19479 0.15439 0.17398
v 0.19221 0.15022 0.17384
v 0.19741 0.15406 0.17774
v 0.19859 0.15909 0.17564
v 0.19705 0.15763 0.17465
v 0.19940 0.15668 0.17828
v 0.20041 0.16010 0.17694
v 0.19811 0.16196 0.17255
v 0.20115 0.16350 0.17519
v 0.20212 0.16636 0.17394
v 0.20003 0.16590 0.17177
v 0.20422 0.16506 0.17714
v 0.20159 0.16810 0.17173
v 0.20427 0.16918 0.17353
v 0.20679 0.16765 0.17755
v 0.20839 0.17038 0.17639
v 0.20713 0.17387 0.17156
v 0.21052 0.17299 0.17560
v 0.21146 0.17523 0.17407
v 0.21039 0.17783 0.17047
v 0.21554 0.17715 0.17526
v 0.21598 0.17999 0.17293
v 0.21333 0.18008 0.17073
v 0.21872 0.17998 0.17486
v 0.21614 0.18250 0.17049
v 0.22151 0.18247 0.17440
v 0.22152 0.18495 0.17212
v 0.21879 0.18495 0.17010
v 0.22422 0.18492 0.17395
v 0.22139 0.18738 0.16960
v 0.22684 0.18750 0.17324
v 0.22664 0.18999 0.17085
v 0.22391 0.18986 0.16904
v 0.19905 0.15410 0.17971
v 0.19890 0.15173 0.18088
v 0.20117 0.15070 0.18359
v 0.20109 0.15396 0.18175
v 0.20321 0.15786 0.18114
v 0.20281 0.16165 0.17835
v 0.20572 0.16197 0.18068
v 0.20744 0.16524 0.17993
v 0.20837 0.16859 0.17826
v 0.20852 0.16737 0.17935
v 0.21003 0.16883 0.17922
v 0.21194 0.17116 0.17841
v 0.21365 0.17387 0.17711
v 0.21600 0.17175 0.18044
v 0.21604 0.17447 0.17819
v 0.21848 0.17482 0.17937
v 0.22114 0.17749 0.17866
v 0.22146 0.18001 0.17670
v 0.22391 0.18001 0.17821
v 0.22671 0.18232 0.17783
v 0.22698 0.18490 0.17575
v 0.20337 0.15470 0.18332
v 0.20348 0.15222 0.18470
v 0.20615 0.15138 0.18692
v 0.20623 0.15506 0.18509
v 0.20762 0.15927 0.18373
v 0.20963 0.16313 0.18284
v 0.21093 0.16069 0.18509
v 0.21025 0.16650 0.18110
v 0.21265 0.16293 0.18481
v 0.21319 0.16580 0.18331
v 0.21511 0.16435 0.18524
v 0.21285 0.16877 0.18101
v 0.21627 0.16666 0.18437
v 0.21544 0.16847 0.18271
v 0.21847 0.16930 0.18362
v 0.22027 0.17276 0.18204
v 0.22101 0.17501 0.18072
v 0.22338 0.17486 0.18207
v 0.22540 0.17784 0.18087
v 0.22633 0.17989 0.17976
v 0.21054 0.15754 0.18646
v 0.20993 0.15318 0.18826
v 0.21135 0.15048 0.19025
v 0.21327 0.15299 0.19011
v 0.21443 0.15661 0.18893
v 0.21589 0.15435 0.19072
v 0.21452 0.16111 0.18669
v 0.21784 0.15688 0.19041
v 0.21925 0.16067 0.18910
v 0.22055 0.15811 0.19101
v 0.21883 0.16546 0.18623
v 0.22400 0.16086 0.19114
v 0.22449 0.16560 0.18873
v 0.22697 0.16395 0.19086
v 0.22336 0.17061 0.18506
v 0.22951 0.16658 0.19046
v 0.22925 0.17078 0.18774
v 0.22805 0.17536 0.18406
v 0.21491 0.15082 0.19177
v 0.21906 0.15465 0.19197
v 0.21911 0.15055 0.19373
v 0.22113 0.14901 0.19523
v 0.22257 0.15169 0.19475
v 0.22247 0.15441 0.19354
v 0.22517 0.15399 0.19486
v 0.22248 0.15726 0.19226
v 0.22611 0.15789 0.19349
v 0.22793 0.16205 0.19227
v 0.22883 0.16427 0.19153
v 0.22472 0.15021 0.19623
v 0.22969 0.15537 0.19610
v 0.22871 0.15009 0.19795
v 0.23065 0.16067 0.19404
v 0.43809 -0.21007 0.39079
v 0.43855 -0.20523 0.38620
v 0.43759 -0.21010 0.38567
v 0.43916 -0.20593 0.39190
v 0.43980 -0.20189 0.38833
v 0.43922 -0.20120 0.38445
v 0.44020 -0.19833 0.38478
v 0.44146 -0.19849 0.38946
v 0.44188 -0.19464 0.38502
v 0.44419 -0.19503 0.39076
v 0.44662 -0.19001 0.38719
v 0.44442 -0.19079 0.38542
v 0.44706 -0.19191 0.38998
v 0.44909 -0.18958 0.38869
v 0.44675 -0.18752 0.38483
v 0.45056 -0.18665 0.38664
v 0.45226 -0.18260 0.38485
v 0.44812 -0.18416 0.38346
v 0.45507 -0.18610 0.38787
v 0.45749 -0.18254 0.38629
v 0.44875 -0.18061 0.38217
v 0.45148 -0.17884 0.38310
v 0.45564 -0.17797 0.38440
v 0.45608 -0.17262 0.38362
v 0.45235 -0.17508 0.38260
v 0.45618 -0.16809 0.38323
v 0.45293 -0.17056 0.38218
v 0.43855 -0.21012 0.39587
v 0.43977 -0.20607 0.39704
v 0.44062 -0.20225 0.39328
v 0.44268 -0.19891 0.39473
v 0.44525 -0.19647 0.39644
v 0.44767 -0.19408 0.39461
v 0.45147 -0.19183 0.39349
v 0.45332 -0.18909 0.39025
v 0.45686 -0.19099 0.39410
v 0.45815 -0.18870 0.39092
v 0.43900 -0.20994 0.40085
v 0.44037 -0.20590 0.40210
v 0.44145 -0.20237 0.39842
v 0.44394 -0.19912 0.40032
v 0.44774 -0.19534 0.39836
v 0.44635 -0.19675 0.40025
v 0.44901 -0.19570 0.40192
v 0.45137 -0.19408 0.39894
v 0.45616 -0.19283 0.39814
v 0.43947 -0.20948 0.40570
v 0.44110 -0.20542 0.40749
v 0.44216 -0.20237 0.40338
v 0.44413 -0.20001 0.40497
v 0.44682 -0.19764 0.40456
v 0.45040 -0.19602 0.40594
v 0.45255 -0.19494 0.40379
v 0.45610 -0.19409 0.40255
v 0.43980 -0.20931 0.41033
v 0.44098 -0.20640 0.41192
v 0.44302 -0.20196 0.40740
v 0.44299 -0.20302 0.41200
v 0.44578 -0.19962 0.40960
v 0.44959 -0.19718 0.40942
v 0.45237 -0.19599 0.40910
v 0.45324 -0.19536 0.40704
v 0.45615 -0.19485 0.40652
v 0.44021 -0.20884 0.41420
v 0.44169 -0.20576 0.41592
v 0.44387 -0.20249 0.41716
v 0.44591 -0.20036 0.41512
v 0.44950 -0.19819 0.41431
v 0.45401 -0.19648 0.41330
v 0.45565 -0.19549 0.40991
v 0.45927 -0.19568 0.41371
v 0.45987 -0.19507 0.40985
v 0.44035 -0.20973 0.41901
v 0.44289 -0.20466 0.42169
v 0.44577 -0.20066 0.41814
v 0.44533 -0.20139 0.42071
v 0.44896 -0.19919 0.42006
v 0.45403 -0.19730 0.41876
v 0.45896 -0.19629 0.41813
v 0.44106 -0.20880 0.42498
v 0.44271 -0.20548 0.42685
v 0.44482 -0.20208 0.42325
v 0.44481 -0.20252 0.42640
v 0.44724 -0.20043 0.42470
v 0.45104 -0.19879 0.42547
v 0.45455 -0.19772 0.42401
v 0.45923 -0.19679 0.42308
v 0.41250 0.27190 -0.09155
v 0.41289 0.27565 -0.09553
v 0.41302 0.27082 -0.09558
v 0.41241 0.27682 -0.09163
v 0.41288 0.28055 -0.09584
v 0.41239 0.28182 -0.09171
v 0.41290 0.28574 -0.09605
v 0.41239 0.28689 -0.09171
v 0.41288 0.29091 -0.09586
v 0.41239 0.29193 -0.09166
v 0.41284 0.29593 -0.09576
v 0.41235 0.29692 -0.09164
v 0.41278 0.30087 -0.09572
v 0.41226 0.30186 -0.09169
v 0.41267 0.30569 -0.09576
v 0.41212 0.30679 -0.09183
v 0.41253 0.31066 -0.09618
v 0.41192 0.31170 -0.09196
v 0.41222 0.26830 -0.08759
v 0.41195 0.26935 -0.08383
v 0.41206 0.27306 -0.08764
v 0.41179 0.27404 -0.08368
v 0.41198 0.27795 -0.08762
v 0.41170 0.27890 -0.08357
v 0.41196 0.28292 -0.08759
v 0.41168 0.28384 -0.08350
v 0.41196 0.28793 -0.08756
v 0.41168 0.28881 -0.08346
v 0.41194 0.29293 -0.08755
v 0.41164 0.29380 -0.08347
v 0.41188 0.29791 -0.08759
v 0.41154 0.29879 -0.08353
v 0.41176 0.30288 -0.08769
v 0.41138 0.30380 -0.08365
v 0.41158 0.30783 -0.08785
v 0.41117 0.30888 -0.08385
v 0.41194 0.27015 -0.07986
v 0.41176 0.27485 -0.07964
v 0.41167 0.27965 -0.07949
v 0.41166 0.28453 -0.07938
v 0.41164 0.28949 -0.07933
v 0.41158 0.29448 -0.07933
v 0.41144 0.29949 -0.07938
v 0.41124 0.30454 -0.07947
v 0.41099 0.30965 -0.07958
v 0.41222 0.27093 -0.07577
v 0.41200 0.27554 -0.07568
v 0.41195 0.28019 -0.07539
v 0.41194 0.28505 -0.07521
v 0.41191 0.29001 -0.07514
v 0.41182 0.29502 -0.07512
v 0.41165 0.30005 -0.07513
v 0.41142 0.30512 -0.07512
v 0.41112 0.31017 -0.07511
v 0.41261 0.27206 -0.07247
v 0.41259 0.27590 -0.07170
v 0.41257 0.28062 -0.07125
v 0.41255 0.28555 -0.07104
v 0.41250 0.29054 -0.07096
v 0.41239 0.29556 -0.07091
v 0.41221 0.30064 -0.07082
v 0.41196 0.30579 -0.07068
v 0.41157 0.31087 -0.07078
v 0.41356 0.27125 -0.06844
v 0.41353 0.27619 -0.06751
v 0.41348 0.28119 -0.06711
v 0.41343 0.28620 -0.06694
v 0.41336 0.29121 -0.06686
v 0.41325 0.29626 -0.06674
v 0.41310 0.30140 -0.06649
v 0.41288 0.30695 -0.06600
v 0.41213 0.31196 -0.06735
v 0.41465 0.27693 -0.06325
v 0.41480 0.27162 -0.06370
v 0.41626 0.26758 -0.05944
v 0.41598 0.27279 -0.05925
v 0.41456 0.28201 -0.06303
v 0.41581 0.27790 -0.05905
v 0.41449 0.28704 -0.06292
v 0.41571 0.28294 -0.05894
v 0.41443 0.29206 -0.06281
v 0.41564 0.28796 -0.05886
v 0.41435 0.29709 -0.06260
v 0.41560 0.29296 -0.05872
v 0.41425 0.30210 -0.06219
v 0.41556 0.29797 -0.05841
v 0.41417 0.30618 -0.06167
v 0.41554 0.30323 -0.05778
v 0.41483 0.30791 -0.05924
v 0.41340 0.31093 -0.06306
v 0.41733 0.26871 -0.05502
v 0.41709 0.27373 -0.05487
v 0.41692 0.27877 -0.05477
v 0.41683 0.28378 -0.05471
v 0.41678 0.28877 -0.05463
v 0.41676 0.29372 -0.05447
v 0.41676 0.29851 -0.05412
v 0.41684 0.30241 -0.05342
v 0.41476 0.31198 -0.05866
v 0.41621 0.30728 -0.05485
v 0.20474 -0.15901 0.29999
v 0.20173 -0.15743 0.29876
v 0.20134 -0.16148 0.30069
v 0.20508 -0.15666 0.29927
v 0.20319 -0.15417 0.29869
v 0.19839 -0.15461 0.29737
v 0.20672 -0.15454 0.29955
v 0.20581 -0.15026 0.29995
v 0.20053 -0.15126 0.29851
v 0.20166 -0.14896 0.29952
v 0.20481 -0.16430 0.30337
v 0.20162 -0.16448 0.30281
v 0.20187 -0.16726 0.30522
v 0.20675 -0.16124 0.30171
v 0.20834 -0.15764 0.30050
v 0.21126 -0.16042 0.30242
v 0.21267 -0.15717 0.30143
v 0.21471 -0.15927 0.30275
v 0.21048 -0.15359 0.30049
v 0.21580 -0.15702 0.30216
v 0.21485 -0.15430 0.30147
v 0.21782 -0.15522 0.30244
v 0.21026 -0.15041 0.30061
v 0.21373 -0.15044 0.30136
v 0.21776 -0.15188 0.30224
v 0.20169 -0.14617 0.30096
v 0.20622 -0.14594 0.30154
v 0.21038 -0.14740 0.30149
v 0.21692 -0.14852 0.30238
v 0.21434 -0.14707 0.30218
v 0.20408 -0.14278 0.30293
v 0.20879 -0.14342 0.30299
v 0.21274 -0.14462 0.30287
v 0.20748 -0.16703 0.30622
v 0.20976 -0.16382 0.30424
v 0.20524 -0.16986 0.30819
v 0.20208 -0.16994 0.30758
v 0.21314 -0.16677 0.30752
v 0.21512 -0.16245 0.30487
v 0.21828 -0.16541 0.30798
v 0.22027 -0.16209 0.30630
v 0.22173 -0.16459 0.30844
v 0.21848 -0.15847 0.30378
v 0.22441 -0.16254 0.30800
v 0.22373 -0.15844 0.30558
v 0.22701 -0.15988 0.30730
v 0.22153 -0.15397 0.30362
v 0.22759 -0.15736 0.30628
v 0.22666 -0.15414 0.30511
v 0.22967 -0.15548 0.30636
v 0.22076 -0.14871 0.30340
v 0.22465 -0.15057 0.30424
v 0.23006 -0.15294 0.30589
v 0.22852 -0.14989 0.30528
v 0.23176 -0.15085 0.30636
v 0.21722 -0.14471 0.30362
v 0.22119 -0.14541 0.30409
v 0.22491 -0.14614 0.30481
v 0.23133 -0.14812 0.30627
v 0.22896 -0.14644 0.30569
v 0.20648 -0.13934 0.30498
v 0.20184 -0.13989 0.30446
v 0.21257 -0.14092 0.30463
v 0.21718 -0.14070 0.30522
v 0.22128 -0.14239 0.30514
v 0.22767 -0.14382 0.30597
v 0.22501 -0.14234 0.30582
v 0.21027 -0.13662 0.30661
v 0.20610 -0.13569 0.30693
v 0.20176 -0.13644 0.30643
v 0.21509 -0.13754 0.30647
v 0.21955 -0.13841 0.30653
v 0.22325 -0.13965 0.30653
v 0.20396 -0.13349 0.30802
v 0.21007 -0.16981 0.30928
v 0.21396 -0.16977 0.31029
v 0.21626 -0.17088 0.31194
v 0.21727 -0.16851 0.31020
v 0.22227 -0.16754 0.31105
v 0.22360 -0.16499 0.30939
v 0.22608 -0.16504 0.31045
v 0.22866 -0.16220 0.30945
v 0.23068 -0.15846 0.30814
v 0.23359 -0.16196 0.31149
v 0.23515 -0.15775 0.30986
v 0.23705 -0.15998 0.31179
v 0.23291 -0.15413 0.30753
v 0.23911 -0.15760 0.31165
v 0.23724 -0.15401 0.30956
v 0.24072 -0.15440 0.31129
v 0.23506 -0.14903 0.30796
v 0.23993 -0.15074 0.31019
v 0.23134 -0.14438 0.30702
v 0.23559 -0.14361 0.30857
v 0.23926 -0.14611 0.30969
v 0.22736 -0.14013 0.30720
v 0.23235 -0.13965 0.30852
v 0.23860 -0.14215 0.30978
v 0.23617 -0.14015 0.30935
v 0.20815 -0.13268 0.30849
v 0.21339 -0.13380 0.30815
v 0.21767 -0.13525 0.30778
v 0.22282 -0.13544 0.30827
v 0.22855 -0.13607 0.30889
v 0.23487 -0.13738 0.30973
v 0.23212 -0.13593 0.30957
v 0.20400 -0.12998 0.30966
v 0.20783 -0.12973 0.30983
v 0.21177 -0.12956 0.30995
v 0.21768 -0.13140 0.30945
v 0.22641 -0.13214 0.30997
v 0.22229 -0.13093 0.30998
v 0.23031 -0.13337 0.31010
v 0.21947 -0.17042 0.31255
v 0.22194 -0.17023 0.31319
v 0.22734 -0.16780 0.31316
v 0.23020 -0.16496 0.31209
v 0.22435 -0.17057 0.31430
v 0.23228 -0.16773 0.31508
v 0.23295 -0.16488 0.31320
v 0.23537 -0.16480 0.31422
v 0.23828 -0.16230 0.31385
v 0.23890 -0.15998 0.31264
v 0.24088 -0.15977 0.31361
v 0.24338 -0.15679 0.31359
v 0.24347 -0.15237 0.31220
v 0.24317 -0.14798 0.31145
v 0.24244 -0.14275 0.31121
v 0.23899 -0.13783 0.31078
v 0.24341 -0.13854 0.31195
v 0.23453 -0.13324 0.31089
v 0.23899 -0.13319 0.31176
v 0.24253 -0.13480 0.31224
v 0.22479 -0.12767 0.31126
v 0.23018 -0.12954 0.31128
v 0.23375 -0.12936 0.31179
v 0.23726 -0.12913 0.31232
v 0.24171 -0.13069 0.31275
v 0.22834 -0.17091 0.31601
v 0.23161 -0.17112 0.31735
v 0.23676 -0.16697 0.31639
v 0.23774 -0.16478 0.31526
v 0.23478 -0.17035 0.31795
v 0.23997 -0.16489 0.31642
v 0.24208 -0.16182 0.31548
v 0.24299 -0.15964 0.31467
v 0.23960 -0.16909 0.31901
v 0.24453 -0.16411 0.31817
v 0.24501 -0.16905 0.32114
v -0.23260 -0.21234 0.34652
v -0.22960 -0.20861 0.34544
v -0.23477 -0.20945 0.34585
v -0.23626 -0.21333 0.34691
v -0.22894 -0.21136 0.34613
v 0.45754 -0.20604 0.70802
v 0.45465 -0.20848 0.70531
v 0.45507 -0.20836 0.71021
v 0.45800 -0.20601 0.71298
v 0.46119 -0.20428 0.71125
v 0.46067 -0.20421 0.70624
v 0.46501 -0.20305 0.70993
v 0.46449 -0.20288 0.70489
v 0.46934 -0.20224 0.70891
v 0.46888 -0.20199 0.70389
v 0.47397 -0.20172 0.70803
v 0.47359 -0.20146 0.70313
v 0.47865 -0.20135 0.70706
v 0.47824 -0.20114 0.70232
v 0.48306 -0.20101 0.70578
v 0.48252 -0.20088 0.70125
v 0.48641 -0.20072 0.70413
v 0.48675 -0.20058 0.70021
v 0.49094 -0.20029 0.70435
v 0.49112 -0.20022 0.69901
v 0.45546 -0.20823 0.71513
v 0.45841 -0.20592 0.71792
v 0.46167 -0.20430 0.71625
v 0.46555 -0.20315 0.71493
v 0.46988 -0.20240 0.71390
v 0.47450 -0.20191 0.71299
v 0.47921 -0.20152 0.71202
v 0.48383 -0.20111 0.71072
v 0.48849 -0.20061 0.70877
v 0.49303 -0.20013 0.71289
v 0.49299 -0.20009 0.70880
v 0.49724 -0.19958 0.71126
v 0.45587 -0.20798 0.72001
v 0.45873 -0.20580 0.72270
v 0.46209 -0.20429 0.72130
v 0.46607 -0.20320 0.71995
v 0.47045 -0.20250 0.71889
v 0.47507 -0.20203 0.71796
v 0.47976 -0.20164 0.71701
v 0.48442 -0.20121 0.71590
v 0.48885 -0.20069 0.71437
v 0.49334 -0.20017 0.71770
v 0.49718 -0.19962 0.71645
v 0.45636 -0.20755 0.72453
v 0.45873 -0.20580 0.72651
v 0.46235 -0.20431 0.72674
v 0.46659 -0.20321 0.72504
v 0.47102 -0.20254 0.72389
v 0.47566 -0.20210 0.72293
v 0.48031 -0.20173 0.72193
v 0.48481 -0.20131 0.72083
v 0.48970 -0.20072 0.71996
v 0.49400 -0.20017 0.72153
v 0.49715 -0.19970 0.72100
v 0.45718 -0.20698 0.72832
v 0.46030 -0.20526 0.73095
v 0.46420 -0.20378 0.73147
v 0.46735 -0.20311 0.73003
v 0.47164 -0.20254 0.72888
v 0.47625 -0.20212 0.72789
v 0.48092 -0.20176 0.72685
v 0.48537 -0.20135 0.72559
v 0.48885 -0.20094 0.72409
v 0.49317 -0.20036 0.72493
v 0.49644 -0.19987 0.72407
v 0.46408 -0.20394 0.73544
v 0.46043 -0.20540 0.73641
v 0.46804 -0.20304 0.73473
v 0.47227 -0.20251 0.73380
v 0.47685 -0.20212 0.73286
v 0.48151 -0.20175 0.73182
v 0.48610 -0.20132 0.73055
v 0.49075 -0.20075 0.72878
v 0.49517 -0.20020 0.73285
v 0.49510 -0.20016 0.72892
v 0.49917 -0.19964 0.73105
v 0.46439 -0.20396 0.74026
v 0.46090 -0.20525 0.74145
v 0.46846 -0.20306 0.73942
v 0.47285 -0.20250 0.73865
v 0.47743 -0.20210 0.73779
v 0.48206 -0.20173 0.73680
v 0.48658 -0.20130 0.73559
v 0.49096 -0.20078 0.73417
v 0.49541 -0.20021 0.73777
v 0.49938 -0.19969 0.73636
v 0.46483 -0.20396 0.74516
v 0.46124 -0.20526 0.74621
v 0.46893 -0.20308 0.74429
v 0.47339 -0.20251 0.74353
v 0.47801 -0.20209 0.74272
v 0.48261 -0.20170 0.74176
v 0.48706 -0.20126 0.74058
v 0.49132 -0.20076 0.73921
v 0.49576 -0.20020 0.74271
v 0.49963 -0.19973 0.74128
v 0.43499 0.27028 0.22726
v 0.43503 0.27126 0.22997
v 0.43485 0.27362 0.22752
v 0.43467 0.27487 0.22406
v 0.43489 0.26933 0.22310
v 0.43470 0.27637 0.22652
v 0.43434 0.28287 0.22483
v 0.43416 0.28382 0.22160
v 0.43439 0.28106 0.22364
v 0.43415 0.28564 0.22365
v 0.43526 0.26744 0.23106
v -0.69806 -0.79480 0.48980
v -0.69644 -0.79438 0.48830
v -0.69979 -0.79468 0.48694
v -0.70176 -0.79516 0.48944
v -0.69461 -0.79445 0.49170
v -0.70178 -0.79449 0.48423
v -0.69773 -0.79399 0.48453
v -0.69204 -0.79366 0.48898
v -0.69259 -0.79308 0.48361
v -0.68705 -0.79259 0.48773
v -0.68768 -0.79214 0.48262
v -0.68252 -0.79161 0.48665
v -0.68306 -0.79121 0.48178
v -0.67789 -0.79060 0.48587
v -0.67926 -0.79041 0.48103
v -0.67533 -0.78987 0.48360
v -0.67433 -0.78996 0.48679
v -0.67138 -0.78930 0.48664
v -0.67253 -0.78904 0.48127
v -0.66693 -0.78822 0.48564
v -0.66763 -0.78787 0.48029
v -0.66235 -0.78706 0.48431
v -0.66327 -0.78674 0.47910
v -0.69774 -0.79505 0.49305
v -0.70166 -0.79565 0.49408
v -0.69344 -0.79465 0.49606
v -0.69000 -0.79387 0.49443
v -0.68605 -0.79293 0.49290
v -0.68169 -0.79192 0.49158
v -0.67814 -0.79105 0.49010
v -0.67289 -0.79002 0.49105
v -0.66637 -0.78864 0.49154
v -0.66142 -0.78741 0.48979
v -0.69698 -0.79537 0.49762
v -0.70113 -0.79616 0.49906
v -0.69244 -0.79487 0.50062
v -0.68893 -0.79408 0.49924
v -0.68500 -0.79318 0.49800
v -0.68072 -0.79218 0.49672
v -0.67601 -0.79105 0.49519
v -0.67140 -0.79014 0.49623
v -0.66787 -0.78935 0.49590
v -0.66371 -0.78853 0.49667
v -0.66039 -0.78772 0.49513
v -0.69567 -0.79566 0.50307
v -0.70060 -0.79671 0.50429
v -0.69136 -0.79497 0.50430
v -0.68836 -0.79432 0.50365
v -0.68436 -0.79345 0.50297
v -0.68004 -0.79246 0.50185
v -0.67575 -0.79145 0.50063
v -0.67172 -0.79051 0.49978
v -0.66857 -0.78978 0.49915
v -0.66754 -0.78988 0.50300
v -0.66419 -0.78900 0.50082
v -0.65954 -0.78803 0.50003
v -0.69575 -0.79615 0.50816
v -0.69988 -0.79713 0.50937
v -0.69174 -0.79528 0.50752
v -0.68871 -0.79463 0.50681
v -0.68777 -0.79467 0.51056
v -0.68436 -0.79381 0.50820
v -0.67944 -0.79271 0.50700
v -0.67509 -0.79170 0.50571
v -0.67113 -0.79076 0.50438
v -0.66657 -0.79006 0.50771
v -0.66292 -0.78921 0.50618
v -0.65890 -0.78835 0.50485
v -0.69562 -0.79646 0.51232
v -0.69855 -0.79728 0.51433
v -0.69140 -0.79555 0.51236
v -0.68733 -0.79479 0.51433
v -0.68315 -0.79391 0.51432
v -0.67868 -0.79289 0.51236
v -0.67419 -0.79188 0.51093
v -0.67017 -0.79093 0.50935
v -0.66552 -0.79019 0.51239
v -0.66202 -0.78940 0.51099
v -0.65806 -0.78860 0.50976
v -0.69277 -0.79616 0.51739
v -0.69744 -0.79739 0.51941
v -0.68841 -0.79525 0.51915
v -0.68904 -0.79525 0.51628
v -0.68523 -0.79453 0.51826
v -0.68094 -0.79368 0.51914
v -0.67761 -0.79294 0.51762
v -0.67330 -0.79201 0.51622
v -0.66858 -0.79098 0.51491
v -0.66431 -0.79020 0.51607
v -0.66140 -0.78958 0.51534
v -0.65745 -0.78884 0.51459
v -0.69282 -0.79651 0.52307
v -0.69683 -0.79759 0.52451
v -0.68893 -0.79554 0.52222
v -0.68589 -0.79482 0.52162
v -0.68497 -0.79484 0.52538
v -0.68160 -0.79401 0.52322
v -0.67687 -0.79302 0.52248
v -0.67255 -0.79211 0.52137
v -0.66826 -0.79121 0.52017
v -0.66442 -0.79040 0.51925
v -0.66158 -0.78981 0.51846
v -0.66033 -0.78976 0.52203
v -0.65734 -0.78910 0.51957
v -0.38641 0.39154 -0.87911
v -0.38617 0.39199 -0.87680
v -0.38618 0.39014 -0.87718
v -0.38652 0.41232 -0.88123
v -0.38622 0.41285 -0.87881
v -0.38637 0.41029 -0.87946
v -0.38674 0.41353 -0.88324
v -0.38650 0.41471 -0.88164
v -0.38626 0.41595 -0.87966
v -0.38606 0.41765 -0.87774
v -0.38635 0.41833 -0.88058
v -0.38654 0.41724 -0.88229
v -0.38664 0.41966 -0.88311
v -0.38601 0.38990 -0.87550
v -0.38590 0.39077 -0.87409
v -0.38609 0.41005 -0.87687
v -0.38593 0.41197 -0.87582
v -0.38598 0.41462 -0.87677
v -0.38577 0.41596 -0.87465
v -0.38585 0.38853 -0.87355
v -0.38573 0.41318 -0.87398
v -0.38503 0.43040 -0.86948
v -0.38495 0.43028 -0.86872
v -0.38499 0.42953 -0.86891
v -0.38482 0.43014 -0.86736
v -0.38417 0.41019 -0.85899
v -0.38422 0.40871 -0.85939
v -0.38406 0.40843 -0.85785
v -0.40867 0.11000 0.41350
v -0.40867 0.11000 0.41350
v -0.40867 0.11000 0.41350
v -0.40447 0.12114 0.41433
v -0.40633 0.12133 0.41401
v -0.40496 0.12082 0.41428
v -0.40681 0.12159 0.41390
v -0.40730 0.12173 0.41381
v -0.40750 0.12185 0.41376
v -0.40830 0.13539 0.41316
v -0.40830 0.13539 0.41316
v -0.40830 0.13539 0.41316
v -0.40830 0.13539 0.41316
v -0.40776 0.14504 0.41284
v -0.40776 0.14504 0.41284
v -0.40776 0.14504 0.41284
v -0.40776 0.14504 0.41284
v -0.39690 0.11554 0.41532
v -0.39819 0.11271 0.41536
v -0.39634 0.11126 0.41532
v -0.39898 0.11796 0.41516
v -0.39342 0.11653 0.41514
v -0.39271 0.11068 0.41495
v -0.38871 0.11542 0.41426
v -0.38827 0.11006 0.41417
v -0.40247 0.12032 0.41467
v -0.39947 0.12206 0.41495
v -0.39569 0.12020 0.41525
v -0.39243 0.11958 0.41531
v -0.39377 0.11940 0.41546
v -0.38929 0.12095 0.41448
v -0.39210 0.12115 0.41525
v -0.39552 0.12589 0.41502
v -0.39709 0.12798 0.41504
v -0.39344 0.12098 0.41541
v -0.39180 0.12435 0.41484
v -0.38733 0.12599 0.41395
v -0.39502 0.13145 0.41490
v -0.39631 0.13343 0.41499
v -0.39193 0.13026 0.41458
v -0.38783 0.12995 0.41391
v -0.39480 0.13672 0.41478
v -0.39608 0.13863 0.41488
v -0.39193 0.13556 0.41443
v -0.38802 0.13494 0.41377
v -0.39475 0.14182 0.41465
v -0.39608 0.14369 0.41473
v -0.39193 0.14067 0.41430
v -0.38811 0.13999 0.41365
v -0.39483 0.14684 0.41450
v -0.39631 0.14869 0.41452
v -0.39196 0.14571 0.41418
v -0.38815 0.14502 0.41354
v -0.39513 0.15183 0.41428
v -0.39703 0.15358 0.41416
v -0.39206 0.15073 0.41405
v -0.38820 0.15004 0.41345
v -0.39305 0.12020 0.41552
v -0.12350 0.82395 -1.05751
v -0.12109 0.82486 -1.05788
v -0.12684 0.82440 -1.05742
v -0.12707 0.82374 -1.05722
v -0.11878 0.82408 -1.05788
v -0.11595 0.82510 -1.05830
v -0.11383 0.82421 -1.05826
v -0.11092 0.82529 -1.05870
v -0.10885 0.82435 -1.05862
v -0.10591 0.82546 -1.05908
v -0.10385 0.82449 -1.05899
v -0.10092 0.82561 -1.05946
v -0.09886 0.82461 -1.05936
v -0.09593 0.82572 -1.05986
v -0.09386 0.82470 -1.05976
v -0.09093 0.82581 -1.06029
v -0.08886 0.82477 -1.06020
v -0.08594 0.82588 -1.06074
v -0.12010 0.79514 -1.05480
v -0.12478 0.79013 -1.05420
v -0.11942 0.79041 -1.05435
v -0.12530 0.79514 -1.05464
v -0.11494 0.79527 -1.05501
v -0.11422 0.79082 -1.05460
v -0.10985 0.79538 -1.05527
v -0.10922 0.79094 -1.05489
v -0.10476 0.79538 -1.05557
v -0.10412 0.79056 -1.05518
v -0.09961 0.79552 -1.05593
v -0.09866 0.79150 -1.05566
v -0.09461 0.79570 -1.05631
v -0.09418 0.79189 -1.05602
v -0.09369 0.78911 -1.05581
v -0.09109 0.79155 -1.05622
v -0.08968 0.79542 -1.05665
v -0.08753 0.79254 -1.05658
v -0.08467 0.79626 -1.05711
v -0.12043 0.80007 -1.05524
v -0.12558 0.80021 -1.05508
v -0.11534 0.80007 -1.05542
v -0.11026 0.80011 -1.05565
v -0.10519 0.80013 -1.05592
v -0.10012 0.80014 -1.05624
v -0.09509 0.80012 -1.05659
v -0.09030 0.79995 -1.05693
v -0.08547 0.80005 -1.05729
v -0.12060 0.80506 -1.05565
v -0.12569 0.80532 -1.05549
v -0.11554 0.80499 -1.05583
v -0.11049 0.80498 -1.05603
v -0.10545 0.80499 -1.05627
v -0.10039 0.80498 -1.05657
v -0.09532 0.80490 -1.05690
v -0.09032 0.80461 -1.05722
v -0.08641 0.80377 -1.05743
v -0.12072 0.80997 -1.05605
v -0.12574 0.81031 -1.05586
v -0.11569 0.80985 -1.05624
v -0.11066 0.80983 -1.05644
v -0.10564 0.80984 -1.05668
v -0.10061 0.80983 -1.05696
v -0.09552 0.80979 -1.05728
v -0.09027 0.80963 -1.05761
v -0.08427 0.80917 -1.05789
v -0.12094 0.81462 -1.05645
v -0.12594 0.81506 -1.05623
v -0.11594 0.81447 -1.05667
v -0.11093 0.81446 -1.05691
v -0.10592 0.81448 -1.05716
v -0.10090 0.81450 -1.05745
v -0.09586 0.81450 -1.05778
v -0.09073 0.81447 -1.05812
v -0.08538 0.81444 -1.05844
v -0.12132 0.81877 -1.05687
v -0.12597 0.81927 -1.05664
v -0.11642 0.81861 -1.05714
v -0.11145 0.81861 -1.05742
v -0.10645 0.81866 -1.05771
v -0.10145 0.81871 -1.05802
v -0.09643 0.81875 -1.05836
v -0.09138 0.81878 -1.05873
v -0.08624 0.81881 -1.05910
v -0.12202 0.82202 -1.05727
v -0.12608 0.82230 -1.05702
v -0.11730 0.82193 -1.05758
v -0.11237 0.82197 -1.05792
v -0.10738 0.82206 -1.05824
v -0.10239 0.82216 -1.05858
v -0.09739 0.82223 -1.05894
v -0.09238 0.82229 -1.05933
v -0.08733 0.82235 -1.05975
v -0.09054 0.78881 -1.05604
v -0.08553 0.78956 -1.05650
v 0.39709 0.54951 -0.65209
v 0.39692 0.55393 -0.65597
v 0.39693 0.54941 -0.65633
v 0.39707 0.55440 -0.65165
v 0.39694 0.55879 -0.65568
v 0.39708 0.55931 -0.65135
v 0.39697 0.56376 -0.65533
v 0.39710 0.56410 -0.65100
v 0.39699 0.56902 -0.65480
v 0.39711 0.56803 -0.65039
v 0.39691 0.57199 -0.65881
v 0.39695 0.57371 -0.65645
v 0.39705 0.57309 -0.65208
v 0.39687 0.57659 -0.66038
v 0.39694 0.57763 -0.65617
v 0.39701 0.57927 -0.65223
v 0.39684 0.58135 -0.65962
v 0.39690 0.58152 -0.65635
v 0.39687 0.58487 -0.65534
v 0.39698 0.58353 -0.65112
v 0.39678 0.58710 -0.65882
v 0.39676 0.58877 -0.65716
v 0.39680 0.58924 -0.65339
v 0.39663 0.59082 -0.66072
v 0.39728 0.54970 -0.64736
v 0.39726 0.55470 -0.64708
v 0.39725 0.55959 -0.64688
v 0.39725 0.56431 -0.64671
v 0.39723 0.56911 -0.64692
v 0.39719 0.57430 -0.64725
v 0.39715 0.57943 -0.64719
v 0.39707 0.58449 -0.64742
v 0.39694 0.58978 -0.64773
v 0.39750 0.54987 -0.64248
v 0.39747 0.55486 -0.64235
v 0.39745 0.55978 -0.64227
v 0.39743 0.56468 -0.64227
v 0.39740 0.56967 -0.64237
v 0.39736 0.57473 -0.64243
v 0.39731 0.57977 -0.64247
v 0.39723 0.58485 -0.64257
v 0.39712 0.58994 -0.64260
v 0.39772 0.54996 -0.63754
v 0.39769 0.55494 -0.63750
v 0.39766 0.55991 -0.63748
v 0.39763 0.56489 -0.63749
v 0.39759 0.56990 -0.63752
v 0.39754 0.57492 -0.63753
v 0.39750 0.57994 -0.63755
v 0.39743 0.58497 -0.63757
v 0.39734 0.58999 -0.63756
v 0.39794 0.55000 -0.63256
v 0.39790 0.55501 -0.63255
v 0.39787 0.56000 -0.63255
v 0.39783 0.56500 -0.63255
v 0.39778 0.56999 -0.63256
v 0.39774 0.57499 -0.63256
v 0.39770 0.57999 -0.63256
v 0.39765 0.58500 -0.63255
v 0.39758 0.59000 -0.63254
v 0.39813 0.55008 -0.62755
v 0.39809 0.55510 -0.62754
v 0.39805 0.56009 -0.62756
v 0.39801 0.56507 -0.62758
v 0.39797 0.57003 -0.62758
v 0.39794 0.57502 -0.62756
v 0.39792 0.58002 -0.62756
v 0.39788 0.58502 -0.62755
v 0.39783 0.59003 -0.62754
v 0.39827 0.55026 -0.62250
v 0.39823 0.55529 -0.62252
v 0.39820 0.56024 -0.62261
v 0.39818 0.56514 -0.62264
v 0.39816 0.57007 -0.62261
v 0.39814 0.57506 -0.62259
v 0.39812 0.58008 -0.62259
v 0.39810 0.58510 -0.62258
v 0.39805 0.59013 -0.62259
v 0.39836 0.55065 -0.61738
v 0.39833 0.55565 -0.61763
v 0.39833 0.56041 -0.61788
v 0.39833 0.56517 -0.61777
v 0.39832 0.57016 -0.61770
v 0.39832 0.57521 -0.61769
v 0.39830 0.58025 -0.61770
v 0.39827 0.58529 -0.61771
v 0.39822 0.59038 -0.61773
v -0.00715 -0.27642 0.56123
v -0.00201 -0.27701 0.56525
v -0.00234 -0.27667 0.56051
v -0.00686 -0.27676 0.56593
v 0.00284 -0.27728 0.56456
v 0.00247 -0.27694 0.55979
v 0.00765 -0.27757 0.56385
v 0.00727 -0.27721 0.55906
v 0.01240 -0.27783 0.56315
v 0.01208 -0.27746 0.55837
v 0.01713 -0.27806 0.56250
v 0.01690 -0.27766 0.55771
v 0.02192 -0.27824 0.56186
v 0.02174 -0.27780 0.55703
v 0.02673 -0.27836 0.56113
v 0.02656 -0.27786 0.55634
v 0.03141 -0.27839 0.56032
v 0.03139 -0.27783 0.55572
v -0.00157 -0.27736 0.57009
v -0.00646 -0.27712 0.57073
v 0.00328 -0.27763 0.56939
v 0.00805 -0.27791 0.56864
v 0.01272 -0.27818 0.56788
v 0.01721 -0.27842 0.56712
v 0.02175 -0.27863 0.56659
v 0.02660 -0.27882 0.56603
v 0.03146 -0.27891 0.56497
v -0.00114 -0.27773 0.57495
v -0.00602 -0.27750 0.57561
v 0.00370 -0.27799 0.57425
v 0.00845 -0.27826 0.57344
v 0.01298 -0.27852 0.57248
v 0.01742 -0.27876 0.57167
v 0.02108 -0.27891 0.57055
v 0.02575 -0.27922 0.57114
v 0.03127 -0.27941 0.57023
v 0.03061 -0.27998 0.57730
v 0.03713 -0.28038 0.57787
v 0.03620 -0.27996 0.57356
v -0.00079 -0.27810 0.57978
v -0.00560 -0.27789 0.58049
v 0.00396 -0.27835 0.57906
v 0.00871 -0.27861 0.57826
v 0.01338 -0.27886 0.57713
v 0.01716 -0.27902 0.57560
v 0.02263 -0.27940 0.57587
v 0.02358 -0.27980 0.58065
v 0.02768 -0.28023 0.58303
v 0.02611 -0.27987 0.57924
v 0.03256 -0.28053 0.58315
v 0.03647 -0.28065 0.58181
v -0.00055 -0.27849 0.58456
v -0.00532 -0.27828 0.58534
v 0.00402 -0.27870 0.58367
v 0.00860 -0.27894 0.58299
v 0.01346 -0.27921 0.58206
v 0.01875 -0.27945 0.58031
v 0.02268 -0.28001 0.58456
v 0.02672 -0.28057 0.58895
v 0.03198 -0.28079 0.58744
v 0.03665 -0.28100 0.58650
v -0.00048 -0.27888 0.58940
v -0.00533 -0.27866 0.59008
v 0.00420 -0.27906 0.58822
v 0.00790 -0.27919 0.58682
v 0.01279 -0.27955 0.58739
v 0.01788 -0.27976 0.58563
v 0.01407 -0.27997 0.59192
v 0.01770 -0.28045 0.59544
v 0.01785 -0.28010 0.59041
v 0.02323 -0.28064 0.59328
v 0.02161 -0.28021 0.58858
v 0.02840 -0.28100 0.59373
v 0.03216 -0.28113 0.59229
v 0.03681 -0.28133 0.59121
v -0.00087 -0.27928 0.59468
v -0.00589 -0.27893 0.59397
v 0.00431 -0.27945 0.59300
v 0.00933 -0.27962 0.59127
v 0.00065 -0.27974 0.59935
v 0.00429 -0.28019 0.60234
v 0.00437 -0.27984 0.59778
v 0.00897 -0.28036 0.60094
v 0.00896 -0.27999 0.59621
v 0.01420 -0.28054 0.59933
v 0.01280 -0.28011 0.59485
v 0.01929 -0.28088 0.59995
v 0.02314 -0.28101 0.59853
v 0.02793 -0.28124 0.59762
v 0.03259 -0.28148 0.59690
v 0.03719 -0.28169 0.59599
v -0.00430 -0.27939 0.59870
v -0.03393 0.23001 0.00154
v -0.02942 0.22993 0.00523
v -0.02994 0.22990 0.00042
v -0.03332 0.23003 0.00593
v -0.02508 0.22984 0.00430
v -0.02563 0.22982 -0.00057
v -0.02050 0.22979 0.00344
v -0.02108 0.22978 -0.00146
v -0.01573 0.22976 0.00268
v -0.01634 0.22976 -0.00226
v -0.01084 0.22976 0.00199
v -0.01144 0.22977 -0.00298
v -0.00588 0.22978 0.00134
v -0.00644 0.22980 -0.00370
v -0.00087 0.22981 0.00065
v -0.00135 0.22985 -0.00449
v 0.00423 0.22986 -0.00012
v 0.00392 0.22990 -0.00538
v -0.03620 0.23014 0.00664
v -0.03334 0.23008 0.00904
v -0.02914 0.22998 0.01014
v -0.02450 0.22987 0.00922
v -0.01989 0.22981 0.00838
v -0.01512 0.22977 0.00763
v -0.01023 0.22976 0.00696
v -0.00528 0.22976 0.00632
v -0.00031 0.22979 0.00568
v 0.00470 0.22982 0.00500
v -0.03173 0.23009 0.01252
v -0.02749 0.23001 0.01495
v -0.02376 0.22992 0.01409
v -0.01925 0.22984 0.01332
v -0.01449 0.22980 0.01260
v -0.00961 0.22977 0.01193
v -0.00467 0.22976 0.01130
v 0.00029 0.22977 0.01067
v 0.00526 0.22980 0.01004
v -0.02992 0.23010 0.01604
v -0.02699 0.23005 0.01801
v -0.02327 0.22998 0.01873
v -0.01868 0.22990 0.01818
v -0.01391 0.22984 0.01756
v -0.00901 0.22980 0.01692
v -0.00406 0.22977 0.01628
v 0.00089 0.22977 0.01565
v 0.00586 0.22978 0.01503
v -0.02525 0.23005 0.02047
v -0.02237 0.23003 0.02225
v -0.01835 0.22997 0.02293
v -0.01349 0.22990 0.02240
v -0.00848 0.22985 0.02194
v -0.00349 0.22981 0.02130
v 0.00148 0.22978 0.02065
v 0.00645 0.22978 0.02002
v -0.02044 0.23006 0.02540
v -0.01688 0.23002 0.02668
v -0.01349 0.22997 0.02654
v -0.00815 0.22992 0.02715
v -0.00301 0.22986 0.02635
v 0.00199 0.22982 0.02569
v 0.00700 0.22979 0.02506
v -0.01805 0.23009 0.02858
v -0.01424 0.23005 0.02970
v -0.01004 0.23001 0.03019
v -0.00641 0.22998 0.03120
v -0.00257 0.22993 0.03134
v 0.00227 0.22987 0.03065
v 0.00737 0.22983 0.03018
v -0.00423 0.23000 0.03404
v -0.00111 0.22998 0.03499
v 0.00206 0.22993 0.03480
v 0.00729 0.22988 0.03555
v -0.66149 -0.78789 0.80154
v -0.65819 -0.78616 0.80470
v -0.65820 -0.78670 0.80101
v -0.66336 -0.78772 0.80750
v -0.65549 -0.78459 0.80774
v -0.65467 -0.78479 0.80430
v -0.65546 -0.78559 0.80098
v -0.65274 -0.78427 0.80234
v -0.65182 -0.78334 0.80571
v -0.64956 -0.78311 0.80096
v -0.64898 -0.78222 0.80501
v -0.64642 -0.78116 0.80444
v -0.64559 -0.78173 0.79871
v -0.64395 -0.78029 0.80302
v -0.64421 -0.77976 0.80659
v -0.64293 -0.77907 0.80698
v -0.64306 -0.77989 0.80294
v -0.63482 -0.77434 0.79500
v -0.63486 -0.77432 0.79451
v -0.63484 -0.77433 0.79477
v -0.65910 -0.78575 0.80970
v -0.66253 -0.78656 0.81292
v -0.65642 -0.78438 0.81134
v -0.65321 -0.78311 0.81058
v -0.64885 -0.78141 0.80917
v -0.64627 -0.77978 0.81142
v -0.64564 -0.78009 0.80840
v -0.64381 -0.77869 0.81094
v -0.64163 -0.77733 0.81237
v -0.65900 -0.78499 0.81387
v -0.66160 -0.78559 0.81642
v -0.65892 -0.78419 0.81801
v -0.65564 -0.78340 0.81472
v -0.65152 -0.78154 0.81473
v -0.64898 -0.77995 0.81661
v -0.64818 -0.78025 0.81345
v -0.64590 -0.77870 0.81553
v -0.64215 -0.77673 0.81620
v -0.64088 -0.77653 0.81445
v -0.64062 -0.77650 0.81403
v -0.65504 -0.78216 0.81967
v -0.65971 -0.78358 0.82318
v -0.65232 -0.78023 0.82285
v -0.65123 -0.78054 0.81888
v -0.64847 -0.77883 0.82051
v -0.64466 -0.77705 0.81999
v -0.64350 -0.77560 0.82319
v -0.64235 -0.77585 0.82018
v -0.64121 -0.77546 0.81954
v -0.64084 -0.77567 0.81806
v -0.64072 -0.77620 0.81559
v -0.64157 -0.77476 0.82252
v -0.65605 -0.78157 0.82522
v -0.65917 -0.78260 0.82751
v -0.65319 -0.77969 0.82756
v -0.65008 -0.77860 0.82514
v -0.64668 -0.77688 0.82475
v -0.64447 -0.77523 0.82628
v -0.64076 -0.77470 0.82131
v -0.64243 -0.77411 0.82601
v -0.64083 -0.77322 0.82565
v -0.65699 -0.78105 0.83040
v -0.66049 -0.78261 0.83086
v -0.65395 -0.77927 0.83160
v -0.64998 -0.77740 0.83005
v -0.64687 -0.77500 0.83209
v -0.64634 -0.77569 0.82847
v -0.64416 -0.77407 0.82946
v -0.64134 -0.77207 0.82978
v -0.63939 -0.77013 0.83106
v -0.63948 -0.77077 0.82954
v -0.66008 -0.78155 0.83563
v -0.65701 -0.77971 0.83740
v -0.65627 -0.77997 0.83418
v -0.65353 -0.77816 0.83566
v -0.64959 -0.77594 0.83508
v -0.64721 -0.77446 0.83495
v -0.64427 -0.77256 0.83473
v -0.64148 -0.77000 0.83637
v -0.64025 -0.77001 0.83326
v -0.65915 -0.78030 0.83998
v -0.65617 -0.77845 0.84131
v -0.65188 -0.77629 0.83969
v -0.64996 -0.77445 0.84267
v -0.64818 -0.77434 0.83799
v -0.64617 -0.77235 0.84080
v -0.64380 -0.77054 0.84135
v -0.64339 -0.77089 0.83855
v 0.28774 -0.16643 0.32790
v 0.28707 -0.16370 0.32722
v 0.28406 -0.16769 0.32813
v 0.29037 -0.16382 0.32729
v 0.29188 -0.15972 0.32625
v 0.28649 -0.15976 0.32621
v 0.29413 -0.16278 0.32700
v 0.29747 -0.15854 0.32591
v 0.29872 -0.16193 0.32670
v 0.30205 -0.15809 0.32570
v 0.30249 -0.16099 0.32638
v 0.29112 -0.15495 0.32502
v 0.28585 -0.15529 0.32506
v 0.29641 -0.15462 0.32491
v 0.30159 -0.15424 0.32472
v 0.30518 -0.15849 0.32570
v 0.30678 -0.15446 0.32461
v 0.30895 -0.15762 0.32532
v 0.31234 -0.15349 0.32414
v 0.31358 -0.15691 0.32492
v 0.31694 -0.15316 0.32383
v 0.31737 -0.15607 0.32452
v 0.29043 -0.15015 0.32376
v 0.28491 -0.15130 0.32401
v 0.29562 -0.15033 0.32379
v 0.30079 -0.14999 0.32360
v 0.30605 -0.14976 0.32340
v 0.31132 -0.14956 0.32314
v 0.31650 -0.14930 0.32284
v 0.32009 -0.15364 0.32378
v 0.32171 -0.14963 0.32265
v 0.32388 -0.15288 0.32336
v 0.32736 -0.14874 0.32208
v 0.28357 -0.14800 0.32309
v 0.28824 -0.14702 0.32291
v 0.29202 -0.14602 0.32266
v 0.29517 -0.14642 0.32274
v 0.29976 -0.14602 0.32254
v 0.30534 -0.14504 0.32212
v 0.31055 -0.14532 0.32201
v 0.31573 -0.14507 0.32172
v 0.32098 -0.14494 0.32142
v 0.32620 -0.14483 0.32109
v 0.29469 -0.14352 0.32195
v 0.29847 -0.14261 0.32162
v 0.30313 -0.14186 0.32130
v 0.30693 -0.14099 0.32093
v 0.31011 -0.14144 0.32094
v 0.31472 -0.14112 0.32066
v 0.32029 -0.14024 0.32014
v 0.32541 -0.14065 0.31998
v 0.30962 -0.13855 0.32014
v 0.31343 -0.13772 0.31974
v 0.31811 -0.13704 0.31933
v 0.32192 -0.13623 0.31892
v 0.32505 -0.13678 0.31890
v 0.32461 -0.13385 0.31809
v 0.28615 -0.17049 0.32878
v 0.29083 -0.16668 0.32794
v 0.29106 -0.17063 0.32878
v 0.29530 -0.16620 0.32775
v 0.29608 -0.17032 0.32861
v 0.30078 -0.16516 0.32736
v 0.30126 -0.17009 0.32838
v 0.30588 -0.16547 0.32721
v 0.30643 -0.16998 0.32812
v 0.31097 -0.16524 0.32689
v 0.31159 -0.16978 0.32780
v 0.31613 -0.16508 0.32657
v 0.31670 -0.16964 0.32747
v 0.32120 -0.16507 0.32626
v 0.32178 -0.16961 0.32715
v 0.32630 -0.16495 0.32593
v 0.32696 -0.16941 0.32680
v 0.30559 -0.16143 0.32635
v 0.31012 -0.16111 0.32605
v 0.31564 -0.16020 0.32555
v 0.32069 -0.16063 0.32535
v 0.32565 -0.16055 0.32503
v 0.32046 -0.15661 0.32446
v 0.32490 -0.15648 0.32416
v 0.23666 -0.00895 0.25253
v 0.23859 -0.01069 0.25389
v 0.24052 -0.00779 0.25324
v 0.24146 -0.00398 0.25198
v 0.23655 -0.00435 0.25052
v 0.24343 -0.00573 0.25331
v 0.23440 -0.00287 0.24918
v 0.23724 -0.00058 0.24920
v 0.24144 0.00096 0.25004
v 0.24533 -0.00282 0.25274
v 0.24619 0.00091 0.25160
v 0.24818 -0.00075 0.25285
v 0.24294 0.00601 0.24871
v 0.23892 0.00315 0.24835
v 0.24657 0.00564 0.25005
v 0.24991 0.00208 0.25234
v 0.25025 0.00526 0.25134
v 0.25272 0.00441 0.25240
v 0.24051 0.00686 0.24759
v 0.24319 0.00914 0.24774
v 0.24679 0.01042 0.24860
v 0.25159 0.01038 0.25017
v 0.25431 0.00816 0.25164
v 0.24458 0.01190 0.24740
v 0.24714 0.01424 0.24767
v 0.25110 0.01575 0.24866
v 0.25578 0.01189 0.25096
v 0.25598 0.01566 0.25013
v 0.25841 0.01421 0.25109
v 0.25179 0.02105 0.24792
v 0.24828 0.01806 0.24723
v 0.25546 0.02048 0.24918
v 0.25963 0.01694 0.25083
v 0.25927 0.02002 0.25027
v 0.26201 0.01927 0.25108
v 0.24913 0.02181 0.24689
v 0.25123 0.02441 0.24733
v 0.25478 0.02578 0.24850
v 0.25912 0.02460 0.24986
v 0.26267 0.02313 0.25087
v 0.25449 0.03136 0.24838
v 0.25143 0.02822 0.24725
v 0.25909 0.03024 0.24984
v 0.26267 0.02783 0.25076
v 0.24245 -0.00950 0.25463
v 0.24729 -0.00451 0.25407
v 0.24728 -0.00917 0.25604
v 0.24920 -0.01090 0.25741
v 0.25118 -0.00797 0.25677
v 0.25216 -0.00413 0.25549
v 0.25411 -0.00587 0.25684
v 0.25206 0.00058 0.25360
v 0.25607 -0.00289 0.25624
v 0.25704 0.00100 0.25502
v 0.25900 -0.00079 0.25634
v 0.25697 0.00602 0.25316
v 0.26097 0.00218 0.25578
v 0.26199 0.00605 0.25463
v 0.26392 0.00424 0.25587
v 0.25831 0.01110 0.25192
v 0.26216 0.01087 0.25309
v 0.26589 0.00715 0.25532
v 0.26685 0.01094 0.25428
v 0.26882 0.00911 0.25538
v 0.26195 0.01553 0.25180
v 0.26659 0.01566 0.25295
v 0.27074 0.01196 0.25486
v 0.27143 0.01572 0.25396
v 0.27363 0.01387 0.25491
v 0.26589 0.02071 0.25192
v 0.27067 0.02021 0.25298
v 0.27569 0.01701 0.25449
v 0.27518 0.02040 0.25376
v 0.26622 0.02621 0.25166
v 0.27020 0.02489 0.25252
v 0.27385 0.02391 0.25318
v 0.26568 0.03135 0.25171
v 0.26942 0.02919 0.25241
v 0.27430 0.02907 0.25328
v 0.25308 -0.00967 0.25817
v 0.25799 -0.00463 0.25761
v 0.25791 -0.00930 0.25963
v 0.25979 -0.01099 0.26105
v 0.26179 -0.00806 0.26040
v 0.26283 -0.00426 0.25907
v 0.26472 -0.00596 0.26048
v 0.26290 0.00041 0.25710
v 0.26671 -0.00303 0.25984
v 0.26775 0.00072 0.25851
v 0.26964 -0.00097 0.25990
v 0.26782 0.00535 0.25657
v 0.27164 0.00190 0.25924
v 0.27267 0.00557 0.25790
v 0.27456 0.00386 0.25925
v 0.27267 0.01011 0.25602
v 0.27653 0.00661 0.25856
v 0.27755 0.01026 0.25724
v 0.27717 0.01453 0.25557
v 0.26365 -0.00973 0.26184
v 0.26858 -0.00473 0.26126
v 0.26844 -0.00930 0.26337
v 0.27029 -0.01094 0.26484
v 0.27229 -0.00803 0.26418
v 0.27337 -0.00433 0.26277
v 0.27521 -0.00596 0.26425
v 0.27350 0.00018 0.26064
v 0.27722 -0.00310 0.26357
v 0.27829 0.00051 0.26211
v 0.27833 0.00483 0.25995
v 0.27414 -0.00968 0.26568
v 0.27903 -0.00478 0.26506
v 0.27892 -0.00923 0.26729
v -0.32261 0.39456 -1.05848
v -0.32751 0.38973 -1.05811
v -0.32266 0.38927 -1.05838
v -0.32750 0.39486 -1.05824
v -0.31807 0.39379 -1.05872
v -0.31774 0.38850 -1.05868
v -0.31370 0.38945 -1.05893
v -0.31397 0.39297 -1.05894
v -0.32257 0.39979 -1.05862
v -0.32751 0.39993 -1.05840
v -0.31743 0.39955 -1.05888
v -0.31389 0.39763 -1.05901
v -0.32266 0.40484 -1.05878
v -0.32753 0.40494 -1.05858
v -0.31792 0.40472 -1.05899
v -0.31325 0.40146 -1.05913
v -0.31377 0.40462 -1.05918
v -0.31084 0.40422 -1.05930
v -0.32266 0.40981 -1.05895
v -0.32753 0.40994 -1.05876
v -0.31805 0.40957 -1.05913
v -0.31330 0.40961 -1.05933
v -0.31005 0.40789 -1.05942
v -0.32260 0.41483 -1.05911
v -0.32753 0.41496 -1.05892
v -0.31786 0.41449 -1.05928
v -0.31426 0.41361 -1.05940
v -0.30933 0.41162 -1.05954
v -0.31013 0.41493 -1.05958
v -0.30703 0.41432 -1.05967
v -0.32259 0.41990 -1.05927
v -0.32755 0.41998 -1.05907
v -0.31765 0.41966 -1.05943
v -0.31225 0.41908 -1.05959
v -0.30664 0.41716 -1.05973
v -0.30838 0.41880 -1.05971
v -0.32261 0.42494 -1.05941
v -0.32756 0.42499 -1.05920
v -0.31776 0.42479 -1.05957
v -0.31308 0.42450 -1.05969
v -0.30804 0.42161 -1.05977
v -0.30889 0.42452 -1.05980
v -0.30578 0.42437 -1.05987
v -0.32261 0.42997 -1.05957
v -0.32757 0.43000 -1.05936
v -0.31775 0.42985 -1.05973
v -0.31314 0.42954 -1.05984
v -0.30895 0.42901 -1.05990
v -0.30522 0.42820 -1.05995
v -0.31014 0.39676 -1.05918
v -0.30996 0.39176 -1.05913
v -0.30601 0.39631 -1.05934
v -0.30563 0.39232 -1.05932
v -0.30173 0.39592 -1.05949
v -0.30210 0.39108 -1.05946
v -0.29720 0.39542 -1.05963
v -0.29733 0.39042 -1.05963
v -0.29233 0.39515 -1.05978
v -0.29236 0.39013 -1.05980
v -0.28734 0.39503 -1.05992
v -0.28734 0.39003 -1.05994
v -0.31025 0.40116 -1.05925
v -0.30625 0.40102 -1.05940
v -0.30179 0.40067 -1.05953
v -0.29714 0.40035 -1.05966
v -0.29230 0.40014 -1.05979
v -0.28734 0.40004 -1.05991
v -0.30687 0.40597 -1.05948
v -0.30197 0.40564 -1.05961
v -0.29718 0.40532 -1.05972
v -0.29230 0.40513 -1.05982
v -0.28733 0.40503 -1.05992
v -0.30636 0.41120 -1.05961
v -0.30213 0.41087 -1.05970
v -0.29726 0.41042 -1.05980
v -0.29232 0.41016 -1.05989
v -0.28734 0.41004 -1.05997
v -0.30280 0.41664 -1.05980
v -0.29736 0.41569 -1.05989
v -0.29235 0.41525 -1.05997
v -0.28736 0.41507 -1.06004
v -0.30489 0.42101 -1.05983
v -0.30071 0.42214 -1.05993
v -0.29708 0.42098 -1.05998
v -0.29231 0.42038 -1.06004
v -0.28736 0.42011 -1.06011
v -0.30167 0.42634 -1.05998
v -0.29683 0.42599 -1.06005
v -0.29221 0.42546 -1.06012
v -0.28734 0.42516 -1.06019
v -0.30102 0.43187 -1.06010
v -0.29679 0.43098 -1.06014
v -0.29214 0.43048 -1.06019
v -0.28731 0.43018 -1.06026
v 0.40500 0.42974 -0.37129
v 0.40513 0.43425 -0.37577
v 0.40498 0.42936 -0.37642
v 0.40517 0.43449 -0.37103
v 0.40528 0.43826 -0.37496
v 0.40535 0.43927 -0.37114
v 0.40543 0.44355 -0.37677
v 0.40553 0.44413 -0.37105
v 0.40561 0.44799 -0.37479
v 0.40568 0.44888 -0.37069
v 0.40571 0.45326 -0.37541
v 0.40576 0.45303 -0.37028
v 0.40568 0.45610 -0.37868
v 0.40575 0.45752 -0.37662
v 0.40579 0.45841 -0.37258
v 0.40565 0.45901 -0.37974
v 0.40575 0.46028 -0.37698
v 0.40574 0.46358 -0.37641
v 0.40577 0.46448 -0.37187
v 0.40567 0.46935 -0.37740
v 0.40577 0.47001 -0.37164
v 0.40500 0.43008 -0.36642
v 0.40517 0.43492 -0.36643
v 0.40535 0.43981 -0.36640
v 0.40552 0.44473 -0.36628
v 0.40564 0.44957 -0.36618
v 0.40571 0.45459 -0.36656
v 0.40573 0.45995 -0.36684
v 0.40573 0.46538 -0.36661
v 0.40578 0.47108 -0.36621
v 0.40496 0.43046 -0.36181
v 0.40511 0.43527 -0.36173
v 0.40526 0.44029 -0.36168
v 0.40538 0.44536 -0.36158
v 0.40547 0.45053 -0.36166
v 0.40553 0.45575 -0.36187
v 0.40554 0.46092 -0.36176
v 0.40557 0.46591 -0.36163
v 0.40558 0.46977 -0.36116
v 0.40486 0.43052 -0.35719
v 0.40497 0.43569 -0.35708
v 0.40505 0.44087 -0.35711
v 0.40508 0.44606 -0.35657
v 0.40520 0.45172 -0.35726
v 0.40525 0.45674 -0.35728
v 0.40525 0.46186 -0.35655
v 0.40538 0.46666 -0.35785
v 0.40536 0.47058 -0.35762
v 0.40472 0.43071 -0.35216
v 0.40477 0.43655 -0.35286
v 0.40479 0.44124 -0.35302
v 0.40460 0.44163 -0.34996
v 0.40476 0.44442 -0.35238
v 0.40485 0.44824 -0.35299
v 0.40493 0.45296 -0.35322
v 0.40497 0.45729 -0.35314
v 0.40493 0.46021 -0.35185
v 0.40504 0.46535 -0.35272
v 0.40505 0.47140 -0.35339
v 0.40460 0.43297 -0.34869
v 0.40461 0.42901 -0.34796
v 0.40459 0.43775 -0.34924
v 0.40463 0.45707 -0.34664
v 0.40471 0.45719 -0.34864
v 0.40460 0.45489 -0.34682
v 0.40476 0.46026 -0.34843
v 0.40480 0.45884 -0.34986
v 0.40462 0.46132 -0.34536
v 0.40475 0.46390 -0.34794
v 0.40474 0.46782 -0.34859
v 0.40452 0.45495 -0.34471
v 0.40456 0.45792 -0.34455
v 0.72284 -0.82868 0.99739
v 0.72448 -0.83044 1.00004
v 0.72673 -0.83017 0.99562
v 0.72411 -0.82840 0.99439
v 0.72943 -0.83228 0.99798
v 0.72975 -0.83139 0.99483
v 0.71363 -0.82278 0.99610
v 0.71444 -0.82411 0.99854
v 0.71726 -0.82496 0.99603
v 0.71704 -0.82604 0.99971
v 0.71978 -0.82708 0.99786
v 0.72111 -0.82688 0.99490
v 0.70367 -0.81943 1.00220
v 0.70588 -0.82137 1.00367
v 0.70618 -0.81995 1.00029
v 0.71026 -0.82198 0.99939
v 0.70731 -0.81938 0.99741
v 0.70986 -0.82357 1.00397
v 0.71357 -0.82466 1.00159
v 0.69410 -0.81435 1.00246
v 0.69580 -0.81616 1.00396
v 0.69624 -0.81471 1.00110
v 0.69905 -0.81589 1.00029
v 0.69745 -0.81409 0.99866
v 0.70019 -0.81818 1.00341
v 0.70336 -0.81778 0.99908
v 0.69453 -0.81318 0.99995
v 0.69159 -0.81300 1.00228
v 0.69140 -0.81083 0.99858
v 0.73012 -0.83327 0.99991
v 0.73279 -0.83412 0.99882
v 0.73209 -0.83366 0.99840
v 0.71856 -0.82846 1.00430
v 0.72159 -0.83015 1.00398
v 0.72020 -0.82833 1.00102
v 0.72536 -0.83209 1.00322
v 0.70978 -0.82463 1.00670
v 0.71123 -0.82590 1.00797
v 0.71281 -0.82548 1.00493
v 0.71539 -0.82726 1.00594
v 0.71638 -0.82675 1.00300
v 0.69993 -0.81965 1.00642
v 0.70200 -0.82137 1.00768
v 0.70237 -0.81999 1.00471
v 0.70639 -0.82334 1.00743
v 0.69227 -0.81474 1.00462
v 0.69190 -0.81679 1.00825
v 0.69681 -0.81843 1.00700
v 0.72434 -0.83270 1.00591
v 0.72483 -0.83322 1.00620
v 0.72499 -0.83299 1.00552
v 0.71867 -0.82937 1.00661
v 0.72177 -0.83139 1.00707
v 0.70585 -0.82428 1.01003
v 0.70740 -0.82531 1.01073
v 0.70818 -0.82476 1.00875
v 0.71033 -0.82620 1.00970
v 0.71403 -0.82727 1.00780
v 0.69834 -0.82163 1.01136
v 0.69833 -0.82016 1.00875
v 0.69500 -0.81943 1.01023
v 0.69371 -0.82023 1.01258
v 0.70299 -0.82319 1.01036
v 0.72041 -0.83147 1.00973
v 0.72082 -0.83155 1.00921
v 0.72035 -0.83108 1.00871
v 0.72119 -0.83166 1.00885
v 0.69894 -0.82279 1.01302
v 0.70135 -0.82390 1.01316
v 0.70154 -0.82358 1.01240
v 0.70417 -0.82470 1.01238
v 0.70432 -0.82436 1.01155
v 0.70663 -0.82548 1.01187
v 0.70821 -0.82584 1.01116
v 0.69549 -0.82135 1.01312
v 0.39578 0.42997 -0.69272
v 0.39555 0.43487 -0.69759
v 0.39553 0.42991 -0.69763
v 0.39579 0.43495 -0.69271
v 0.39558 0.43980 -0.69755
v 0.39580 0.43992 -0.69271
v 0.39559 0.44474 -0.69760
v 0.39581 0.44492 -0.69274
v 0.39558 0.44977 -0.69773
v 0.39580 0.44994 -0.69277
v 0.39556 0.45486 -0.69777
v 0.39578 0.45496 -0.69276
v 0.39555 0.45990 -0.69770
v 0.39578 0.45996 -0.69273
v 0.39555 0.46486 -0.69761
v 0.39579 0.46494 -0.69271
v 0.39558 0.46975 -0.69753
v 0.39583 0.46990 -0.69270
v 0.39601 0.42999 -0.68775
v 0.39601 0.43499 -0.68774
v 0.39601 0.43998 -0.68775
v 0.39601 0.44499 -0.68776
v 0.39601 0.44999 -0.68776
v 0.39600 0.45500 -0.68776
v 0.39601 0.46000 -0.68775
v 0.39603 0.46499 -0.68774
v 0.39607 0.46998 -0.68775
v 0.39622 0.43002 -0.68275
v 0.39621 0.43503 -0.68275
v 0.39621 0.44004 -0.68275
v 0.39621 0.44504 -0.68276
v 0.39621 0.45004 -0.68276
v 0.39622 0.45504 -0.68275
v 0.39623 0.46004 -0.68275
v 0.39626 0.46505 -0.68275
v 0.39630 0.47004 -0.68277
v 0.39640 0.43010 -0.67776
v 0.39639 0.43513 -0.67776
v 0.39640 0.44015 -0.67778
v 0.39640 0.44515 -0.67780
v 0.39641 0.45013 -0.67779
v 0.39642 0.45514 -0.67776
v 0.39644 0.46018 -0.67775
v 0.39648 0.46519 -0.67778
v 0.39653 0.47015 -0.67781
v 0.39657 0.43032 -0.67281
v 0.39656 0.43541 -0.67284
v 0.39657 0.44043 -0.67294
v 0.39658 0.44538 -0.67296
v 0.39659 0.45035 -0.67286
v 0.39660 0.45542 -0.67278
v 0.39664 0.46052 -0.67281
v 0.39668 0.46551 -0.67291
v 0.39674 0.47037 -0.67295
v 0.39671 0.43083 -0.66787
v 0.39671 0.43604 -0.66812
v 0.39671 0.44094 -0.66841
v 0.39673 0.44574 -0.66824
v 0.39675 0.45076 -0.66792
v 0.39678 0.45607 -0.66775
v 0.39682 0.46130 -0.66807
v 0.39688 0.46606 -0.66833
v 0.39694 0.47068 -0.66824
v 0.39685 0.43184 -0.66243
v 0.39681 0.43728 -0.66458
v 0.39684 0.44136 -0.66407
v 0.39686 0.44616 -0.66362
v 0.39690 0.45133 -0.66257
v 0.39696 0.45766 -0.66260
v 0.39697 0.46266 -0.66436
v 0.39706 0.46659 -0.66393
v 0.39713 0.47111 -0.66377
v 0.39706 0.42980 -0.65476
v 0.39695 0.43235 -0.65836
v 0.39695 0.42940 -0.65813
v 0.39692 0.43663 -0.66019
v 0.39695 0.44183 -0.65983
v 0.39697 0.44633 -0.65941
v 0.39707 0.44657 -0.65621
v 0.39713 0.44963 -0.65507
v 0.39701 0.44943 -0.65837
v 0.39704 0.45326 -0.65846
v 0.39722 0.45431 -0.65405
v 0.39711 0.45726 -0.65793
v 0.39715 0.46231 -0.65927
v 0.39721 0.46750 -0.66030
v 0.39729 0.47142 -0.65940
v -0.38846 0.51498 -0.92388
v -0.38824 0.51000 -0.91890
v -0.38860 0.50999 -0.92388
v -0.38812 0.51499 -0.91891
v -0.38833 0.51995 -0.92386
v -0.38800 0.51998 -0.91890
v -0.38820 0.52491 -0.92381
v -0.38789 0.52496 -0.91888
v -0.38807 0.52983 -0.92372
v -0.38775 0.52991 -0.91884
v -0.38792 0.53468 -0.92360
v -0.38761 0.53482 -0.91881
v -0.38777 0.53941 -0.92350
v -0.38747 0.53973 -0.91886
v -0.38766 0.54428 -0.92383
v -0.38735 0.54471 -0.91895
v -0.38754 0.54940 -0.92399
v -0.38723 0.54971 -0.91891
v -0.38789 0.51000 -0.91391
v -0.38778 0.51500 -0.91392
v -0.38767 0.51999 -0.91392
v -0.38755 0.52498 -0.91392
v -0.38742 0.52996 -0.91392
v -0.38728 0.53492 -0.91393
v -0.38715 0.53990 -0.91396
v -0.38703 0.54490 -0.91398
v -0.38692 0.54989 -0.91397
v -0.38754 0.51001 -0.90891
v -0.38743 0.51501 -0.90892
v -0.38732 0.52000 -0.90893
v -0.38719 0.52500 -0.90894
v -0.38706 0.52998 -0.90895
v -0.38693 0.53498 -0.90897
v -0.38680 0.53997 -0.90899
v -0.38668 0.54497 -0.90900
v -0.38659 0.54997 -0.90901
v -0.38718 0.51005 -0.90393
v -0.38707 0.51504 -0.90394
v -0.38695 0.52002 -0.90395
v -0.38682 0.52501 -0.90396
v -0.38668 0.53000 -0.90397
v -0.38655 0.53499 -0.90399
v -0.38642 0.53999 -0.90400
v -0.38630 0.54499 -0.90402
v -0.38621 0.54999 -0.90403
v -0.38680 0.51015 -0.89897
v -0.38668 0.51511 -0.89899
v -0.38655 0.52005 -0.89899
v -0.38641 0.52502 -0.89898
v -0.38627 0.53000 -0.89899
v -0.38613 0.53500 -0.89900
v -0.38599 0.54000 -0.89902
v -0.38589 0.54500 -0.89904
v -0.38581 0.55000 -0.89905
v -0.38642 0.51035 -0.89411
v -0.38628 0.51520 -0.89411
v -0.38613 0.52007 -0.89404
v -0.38597 0.52502 -0.89401
v -0.38581 0.53000 -0.89401
v -0.38567 0.53500 -0.89402
v -0.38554 0.54000 -0.89404
v -0.38545 0.54500 -0.89405
v -0.38539 0.55000 -0.89406
v -0.38603 0.51059 -0.88945
v -0.38585 0.51521 -0.88924
v -0.38566 0.52005 -0.88909
v -0.38548 0.52501 -0.88903
v -0.38532 0.53000 -0.88903
v -0.38519 0.53500 -0.88904
v -0.38509 0.54000 -0.88906
v -0.38502 0.54501 -0.88907
v -0.38500 0.55001 -0.88907
v -0.38561 0.51040 -0.88471
v -0.38537 0.51509 -0.88427
v -0.38516 0.52002 -0.88410
v -0.38498 0.52501 -0.88406
v -0.38483 0.53001 -0.88406
v -0.38473 0.53502 -0.88407
v -0.38467 0.54002 -0.88408
v -0.38465 0.54503 -0.88408
v -0.38467 0.55005 -0.88407
v 0.51627 -0.18875 0.36162
v 0.51625 -0.18764 0.36125
v 0.51624 -0.18664 0.36098
v 0.51624 -0.18595 0.36081
v 0.51623 -0.18492 0.36053
v 0.51622 -0.18453 0.36043
v 0.51622 -0.18413 0.36033
v 0.51563 -0.17147 0.35937
v 0.51563 -0.17147 0.35937
v 0.51563 -0.17147 0.35937
v 0.51710 -0.20881 0.36540
v 0.51705 -0.20834 0.36492
v 0.51715 -0.20920 0.36586
v 0.51728 -0.21039 0.36709
v 0.51716 -0.20934 0.36595
v 0.51703 -0.20813 0.36468
v 0.51630 -0.19092 0.36232
v 0.51632 -0.19178 0.36261
v 0.51631 -0.19159 0.36255
v 0.51630 -0.19076 0.36227
v 0.51629 -0.19013 0.36205
v 0.51726 -0.21023 0.36699
v 0.51741 -0.21148 0.36835
v 0.51155 -0.19386 0.37496
v 0.51188 -0.19604 0.37542
v 0.51177 -0.19390 0.37424
v 0.51151 -0.19132 0.37370
v 0.51105 -0.19000 0.37425
v 0.51125 -0.18730 0.37298
v 0.51068 -0.18551 0.37345
v 0.51135 -0.18267 0.37191
v 0.51144 -0.18048 0.37145
v 0.51165 -0.17839 0.37085
v 0.51174 -0.17675 0.37054
v 0.51182 -0.17547 0.37029
v 0.51184 -0.17483 0.37019
v 0.51174 -0.19736 0.37732
v 0.51219 -0.19972 0.37838
v 0.51205 -0.19807 0.37670
v 0.51077 -0.19363 0.37692
v 0.50991 -0.18816 0.37543
v 0.50643 -0.18392 0.37880
v 0.50807 -0.18649 0.37755
v 0.50846 -0.18500 0.37633
v 0.50655 -0.18092 0.37769
v 0.50509 -0.17871 0.37873
v 0.50539 -0.17602 0.37791
v 0.50414 -0.17351 0.37854
v 0.50470 -0.17094 0.37773
v 0.50368 -0.16836 0.37816
v -0.23928 0.23389 -0.01476
v -0.23394 0.23361 -0.01070
v -0.23458 0.23361 -0.01568
v -0.23860 0.23390 -0.00977
v -0.22909 0.23337 -0.01146
v -0.22972 0.23338 -0.01643
v -0.22417 0.23316 -0.01212
v -0.22478 0.23318 -0.01709
v -0.21921 0.23297 -0.01275
v -0.21982 0.23300 -0.01771
v -0.21425 0.23280 -0.01336
v -0.21486 0.23284 -0.01832
v -0.20929 0.23263 -0.01397
v -0.20990 0.23268 -0.01893
v -0.20432 0.23249 -0.01458
v -0.20493 0.23254 -0.01954
v -0.19936 0.23236 -0.01519
v -0.19997 0.23242 -0.02015
v -0.23331 0.23362 -0.00572
v -0.23798 0.23392 -0.00479
v -0.22848 0.23336 -0.00649
v -0.22355 0.23314 -0.00716
v -0.21860 0.23295 -0.00778
v -0.21364 0.23276 -0.00839
v -0.20868 0.23259 -0.00900
v -0.20371 0.23244 -0.00961
v -0.19875 0.23231 -0.01022
v -0.23270 0.23364 -0.00072
v -0.23744 0.23397 0.00025
v -0.22786 0.23336 -0.00151
v -0.22294 0.23314 -0.00219
v -0.21799 0.23293 -0.00282
v -0.21303 0.23274 -0.00343
v -0.20807 0.23256 -0.00404
v -0.20310 0.23240 -0.00465
v -0.19814 0.23227 -0.00526
v -0.23206 0.23367 0.00432
v -0.23670 0.23402 0.00541
v -0.22725 0.23338 0.00348
v -0.22233 0.23314 0.00278
v -0.21738 0.23293 0.00214
v -0.21242 0.23273 0.00153
v -0.20746 0.23254 0.00092
v -0.20250 0.23238 0.00031
v -0.19753 0.23223 -0.00030
v -0.23135 0.23371 0.00938
v -0.23579 0.23408 0.01053
v -0.22661 0.23341 0.00848
v -0.22172 0.23316 0.00775
v -0.21677 0.23294 0.00711
v -0.21181 0.23273 0.00649
v -0.20685 0.23254 0.00588
v -0.20189 0.23237 0.00527
v -0.19692 0.23221 0.00466
v -0.23063 0.23377 0.01440
v -0.23500 0.23416 0.01550
v -0.22595 0.23345 0.01348
v -0.22109 0.23319 0.01273
v -0.21616 0.23296 0.01208
v -0.21120 0.23275 0.01146
v -0.20624 0.23255 0.01085
v -0.20128 0.23237 0.01024
v -0.19631 0.23221 0.00963
v -0.22997 0.23385 0.01938
v -0.23440 0.23426 0.02040
v -0.22531 0.23351 0.01847
v -0.22047 0.23323 0.01771
v -0.21555 0.23299 0.01704
v -0.21059 0.23277 0.01642
v -0.20563 0.23257 0.01581
v -0.20067 0.23238 0.01520
v -0.19570 0.23222 0.01459
v -0.22940 0.23395 0.02442
v -0.23428 0.23442 0.02551
v -0.22469 0.23358 0.02347
v -0.21985 0.23328 0.02269
v -0.21493 0.23303 0.02201
v -0.20998 0.23281 0.02138
v -0.20502 0.23260 0.02077
v -0.20006 0.23241 0.02016
v -0.19510 0.23223 0.01955
v 0.08274 -0.25073 0.42653
v 0.08499 -0.24846 0.42925
v 0.08728 -0.25138 0.42627
v 0.09039 -0.24817 0.42999
v 0.09259 -0.25150 0.42662
v 0.09580 -0.24917 0.42932
v 0.09766 -0.25197 0.42635
v 0.03823 0.59499 -1.07516
v 0.03324 0.59001 -1.07482
v 0.03824 0.58998 -1.07505
v 0.03323 0.59502 -1.07494
v 0.04323 0.59494 -1.07530
v 0.04321 0.58992 -1.07519
v 0.04817 0.59477 -1.07536
v 0.04807 0.58976 -1.07525
v 0.05290 0.59434 -1.07535
v 0.05258 0.58947 -1.07525
v 0.05643 0.59329 -1.07530
v 0.05686 0.58933 -1.07520
v 0.06079 0.59414 -1.07527
v 0.06097 0.58905 -1.07515
v 0.06470 0.58810 -1.07511
v 0.06490 0.59289 -1.07524
v 0.03822 0.60001 -1.07524
v 0.03320 0.60006 -1.07504
v 0.04322 0.59996 -1.07538
v 0.04819 0.59985 -1.07543
v 0.05316 0.59954 -1.07542
v 0.05863 0.59881 -1.07535
v 0.06474 0.59679 -1.07530
v 0.06270 0.59847 -1.07531
v 0.03820 0.60503 -1.07530
v 0.03318 0.60516 -1.07511
v 0.04319 0.60497 -1.07543
v 0.04813 0.60489 -1.07548
v 0.05299 0.60470 -1.07548
v 0.05773 0.60437 -1.07543
v 0.06298 0.60142 -1.07535
v 0.06202 0.60438 -1.07539
v 0.06524 0.60427 -1.07540
v 0.03820 0.61008 -1.07533
v 0.03319 0.61033 -1.07515
v 0.04317 0.60997 -1.07545
v 0.04807 0.60988 -1.07551
v 0.05286 0.60971 -1.07551
v 0.05746 0.60939 -1.07548
v 0.06176 0.60891 -1.07545
v 0.06565 0.60815 -1.07546
v 0.03823 0.61514 -1.07532
v 0.03329 0.61550 -1.07516
v 0.04318 0.61497 -1.07544
v 0.04804 0.61482 -1.07550
v 0.05274 0.61464 -1.07551
v 0.05729 0.61435 -1.07550
v 0.06163 0.61380 -1.07549
v 0.06575 0.61298 -1.07551
v 0.03827 0.62018 -1.07529
v 0.03338 0.62056 -1.07514
v 0.04323 0.61998 -1.07540
v 0.04812 0.61978 -1.07547
v 0.05269 0.61944 -1.07549
v 0.05707 0.61921 -1.07548
v 0.06143 0.61881 -1.07548
v 0.06566 0.61796 -1.07552
v 0.03830 0.62519 -1.07526
v 0.03341 0.62553 -1.07511
v 0.04328 0.62502 -1.07537
v 0.04827 0.62484 -1.07544
v 0.05311 0.62443 -1.07547
v 0.05670 0.62335 -1.07547
v 0.06119 0.62418 -1.07546
v 0.06543 0.62292 -1.07550
v 0.03831 0.63018 -1.07525
v 0.03346 0.63046 -1.07511
v 0.04329 0.63004 -1.07537
v 0.04834 0.62994 -1.07544
v 0.05349 0.62974 -1.07549
v 0.05922 0.62909 -1.07549
v 0.06518 0.62684 -1.07547
v 0.06322 0.62859 -1.07546
v 0.06902 0.59742 -1.07538
v 0.06902 0.59182 -1.07526
v 0.07379 0.59614 -1.07549
v 0.07358 0.59077 -1.07533
v 0.06633 0.60100 -1.07537
v 0.07052 0.60235 -1.07550
v 0.07409 0.60126 -1.07561
v 0.06935 0.60635 -1.07552
v 0.07419 0.60608 -1.07570
v 0.06979 0.61190 -1.07560
v 0.07411 0.61101 -1.07576
v 0.06986 0.61702 -1.07562
v 0.07420 0.61614 -1.07578
v 0.06975 0.62212 -1.07561
v 0.07420 0.62122 -1.07578
v 0.06943 0.62748 -1.07559
v 0.07414 0.62631 -1.07577
v 0.06689 0.63095 -1.07554
v 0.07087 0.63221 -1.07567
v 0.07430 0.63128 -1.07580
v -0.12173 0.35506 -1.06536
v -0.12663 0.35025 -1.06522
v -0.12173 0.35006 -1.06536
v -0.12664 0.35524 -1.06520
v -0.11679 0.35493 -1.06549
v -0.11679 0.34996 -1.06548
v -0.11192 0.35478 -1.06559
v -0.11188 0.34985 -1.06557
v -0.10717 0.35454 -1.06568
v -0.10709 0.34967 -1.06566
v -0.10261 0.35412 -1.06577
v -0.10250 0.34939 -1.06575
v -0.09895 0.35330 -1.06585
v -0.09760 0.34940 -1.06586
v -0.09383 0.34774 -1.06594
v -0.09348 0.35162 -1.06597
v -0.09474 0.35483 -1.06595
v -0.09128 0.35444 -1.06603
v -0.12172 0.36006 -1.06532
v -0.12664 0.36024 -1.06515
v -0.11677 0.35993 -1.06547
v -0.11188 0.35973 -1.06558
v -0.10727 0.35934 -1.06567
v -0.10272 0.35900 -1.06576
v -0.09781 0.35825 -1.06587
v -0.09116 0.35740 -1.06602
v -0.09342 0.35906 -1.06596
v -0.12172 0.36506 -1.06527
v -0.12665 0.36524 -1.06509
v -0.11675 0.36495 -1.06542
v -0.11179 0.36476 -1.06555
v -0.10699 0.36430 -1.06565
v -0.10330 0.36317 -1.06573
v -0.09865 0.36398 -1.06581
v -0.09407 0.36291 -1.06592
v -0.12172 0.37006 -1.06519
v -0.12665 0.37024 -1.06500
v -0.11675 0.36996 -1.06536
v -0.11180 0.36983 -1.06551
v -0.10680 0.36952 -1.06562
v -0.10119 0.36877 -1.06573
v -0.09471 0.36679 -1.06587
v -0.09697 0.36844 -1.06580
v -0.12172 0.37505 -1.06509
v -0.12664 0.37521 -1.06489
v -0.11678 0.37495 -1.06528
v -0.11189 0.37485 -1.06545
v -0.10706 0.37465 -1.06558
v -0.10228 0.37433 -1.06568
v -0.09684 0.37142 -1.06579
v -0.09794 0.37436 -1.06575
v -0.09466 0.37427 -1.06582
v -0.12171 0.38003 -1.06498
v -0.12663 0.38016 -1.06478
v -0.11680 0.37992 -1.06518
v -0.11198 0.37977 -1.06537
v -0.10729 0.37959 -1.06552
v -0.10273 0.37932 -1.06563
v -0.09838 0.37888 -1.06572
v -0.09440 0.37814 -1.06581
v -0.12171 0.38500 -1.06486
v -0.12664 0.38511 -1.06467
v -0.11680 0.38488 -1.06506
v -0.11201 0.38466 -1.06526
v -0.10752 0.38430 -1.06543
v -0.10316 0.38411 -1.06556
v -0.09876 0.38379 -1.06567
v -0.09451 0.38298 -1.06577
v -0.12172 0.38998 -1.06475
v -0.12667 0.39008 -1.06456
v -0.11681 0.38987 -1.06494
v -0.11200 0.38962 -1.06513
v -0.10743 0.38906 -1.06532
v -0.10388 0.38802 -1.06547
v -0.09940 0.38904 -1.06557
v -0.09486 0.38796 -1.06570
v -0.09024 0.35146 -1.06604
v -0.08698 0.35689 -1.06611
v -0.08597 0.35126 -1.06615
v -0.08950 0.36176 -1.06604
v -0.08489 0.36234 -1.06614
v -0.09034 0.36749 -1.06597
v -0.08547 0.36652 -1.06610
v -0.09339 0.37101 -1.06587
v -0.08922 0.37240 -1.06597
v -0.08558 0.37138 -1.06607
v -0.09058 0.37636 -1.06590
v -0.08569 0.37612 -1.06603
v -0.09032 0.38192 -1.06587
v -0.08589 0.38102 -1.06597
v -0.09043 0.38713 -1.06580
v -0.08590 0.38617 -1.06590
v -0.09084 0.39268 -1.06568
v -0.08596 0.39134 -1.06580
v -0.27866 0.24328 -0.33288
v -0.27310 0.24292 -0.32853
v -0.27370 0.24323 -0.33349
v -0.27806 0.24296 -0.32792
v -0.26814 0.24287 -0.32914
v -0.26874 0.24317 -0.33410
v -0.26317 0.24282 -0.32975
v -0.26377 0.24311 -0.33471
v -0.25821 0.24277 -0.33036
v -0.25881 0.24304 -0.33532
v -0.25325 0.24270 -0.33097
v -0.25385 0.24297 -0.33593
v -0.24829 0.24262 -0.33158
v -0.24889 0.24287 -0.33654
v -0.24332 0.24251 -0.33219
v -0.24393 0.24275 -0.33715
v -0.23836 0.24240 -0.33280
v -0.23897 0.24262 -0.33776
v -0.27249 0.24259 -0.32357
v -0.27745 0.24261 -0.32296
v -0.26753 0.24256 -0.32418
v -0.26256 0.24252 -0.32479
v -0.25760 0.24247 -0.32540
v -0.25264 0.24243 -0.32601
v -0.24768 0.24236 -0.32662
v -0.24272 0.24227 -0.32723
v -0.23776 0.24216 -0.32784
v -0.27188 0.24225 -0.31861
v -0.27685 0.24225 -0.31800
v -0.26692 0.24223 -0.31922
v -0.26196 0.24220 -0.31983
v -0.25700 0.24217 -0.32044
v -0.25204 0.24214 -0.32105
v -0.24708 0.24209 -0.32166
v -0.24213 0.24201 -0.32227
v -0.23718 0.24192 -0.32289
v -0.27129 0.24190 -0.31366
v -0.27625 0.24188 -0.31305
v -0.26633 0.24189 -0.31427
v -0.26136 0.24188 -0.31488
v -0.25641 0.24186 -0.31549
v -0.25146 0.24184 -0.31610
v -0.24652 0.24180 -0.31671
v -0.24158 0.24174 -0.31733
v -0.23666 0.24166 -0.31796
v -0.27075 0.24154 -0.30874
v -0.27571 0.24152 -0.30813
v -0.26578 0.24155 -0.30934
v -0.26081 0.24154 -0.30995
v -0.25586 0.24153 -0.31056
v -0.25093 0.24153 -0.31118
v -0.24602 0.24150 -0.31180
v -0.24113 0.24146 -0.31242
v -0.23624 0.24140 -0.31307
v -0.27032 0.24119 -0.30389
v -0.27528 0.24116 -0.30328
v -0.26535 0.24120 -0.30450
v -0.26037 0.24120 -0.30509
v -0.25540 0.24120 -0.30569
v -0.25048 0.24120 -0.30632
v -0.24565 0.24119 -0.30697
v -0.24085 0.24117 -0.30759
v -0.23601 0.24111 -0.30822
v -0.27011 0.24085 -0.29919
v -0.27507 0.24084 -0.29856
v -0.26513 0.24086 -0.29980
v -0.26014 0.24086 -0.30039
v -0.25512 0.24086 -0.30095
v -0.25016 0.24087 -0.30157
v -0.24537 0.24087 -0.30226
v -0.24079 0.24087 -0.30299
v -0.23614 0.24082 -0.30349
v -0.27017 0.24054 -0.29468
v -0.27512 0.24054 -0.29402
v -0.26520 0.24054 -0.29531
v -0.26020 0.24054 -0.29590
v -0.25515 0.24054 -0.29643
v -0.25002 0.24054 -0.29692
v -0.24516 0.24056 -0.29768
v -0.24064 0.24057 -0.29855
v -0.23688 0.24059 -0.29962
v -0.31701 0.25932 -0.64978
v -0.31188 0.25902 -0.64588
v -0.31230 0.25920 -0.65069
v -0.31667 0.25915 -0.64499
v -0.30702 0.25890 -0.64663
v -0.30749 0.25909 -0.65151
v -0.30210 0.25880 -0.64732
v -0.30258 0.25900 -0.65224
v -0.29716 0.25874 -0.64796
v -0.29765 0.25894 -0.65290
v -0.29220 0.25870 -0.64858
v -0.29273 0.25892 -0.65352
v -0.28725 0.25870 -0.64919
v -0.28781 0.25893 -0.65413
v -0.28230 0.25872 -0.64980
v -0.28288 0.25895 -0.65475
v -0.27735 0.25874 -0.65041
v -0.27792 0.25896 -0.65538
v -0.31136 0.25884 -0.64100
v -0.31616 0.25897 -0.64018
v -0.30647 0.25872 -0.64172
v -0.30154 0.25861 -0.64238
v -0.29659 0.25853 -0.64301
v -0.29163 0.25849 -0.64362
v -0.28667 0.25848 -0.64423
v -0.28170 0.25849 -0.64484
v -0.27674 0.25851 -0.64545
v -0.31079 0.25866 -0.63611
v -0.31564 0.25878 -0.63539
v -0.30589 0.25854 -0.63679
v -0.30094 0.25842 -0.63743
v -0.29599 0.25833 -0.63805
v -0.29103 0.25827 -0.63866
v -0.28606 0.25825 -0.63927
v -0.28110 0.25826 -0.63988
v -0.27614 0.25828 -0.64049
v -0.31022 0.25847 -0.63121
v -0.31513 0.25859 -0.63055
v -0.30529 0.25835 -0.63185
v -0.30034 0.25823 -0.63247
v -0.29538 0.25813 -0.63309
v -0.29042 0.25806 -0.63370
v -0.28545 0.25803 -0.63431
v -0.28049 0.25803 -0.63492
v -0.27553 0.25804 -0.63553
v -0.30964 0.25828 -0.62628
v -0.31458 0.25838 -0.62565
v -0.30469 0.25817 -0.62690
v -0.29973 0.25805 -0.62751
v -0.29477 0.25794 -0.62813
v -0.28981 0.25786 -0.62874
v -0.28485 0.25782 -0.62935
v -0.27988 0.25780 -0.62995
v -0.27492 0.25781 -0.63056
v -0.30904 0.25807 -0.62133
v -0.31400 0.25816 -0.62071
v -0.30409 0.25797 -0.62194
v -0.29913 0.25785 -0.62255
v -0.29416 0.25774 -0.62316
v -0.28920 0.25765 -0.62377
v -0.28424 0.25760 -0.62438
v -0.27927 0.25758 -0.62499
v -0.27431 0.25758 -0.62560
v -0.30844 0.25783 -0.61637
v -0.31340 0.25792 -0.61576
v -0.30348 0.25774 -0.61698
v -0.29852 0.25764 -0.61759
v -0.29355 0.25753 -0.61820
v -0.28859 0.25743 -0.61881
v -0.28363 0.25737 -0.61942
v -0.27866 0.25734 -0.62003
v -0.27370 0.25734 -0.62064
v -0.30783 0.25758 -0.61141
v -0.31279 0.25766 -0.61080
v -0.30287 0.25749 -0.61202
v -0.29791 0.25740 -0.61263
v -0.29295 0.25729 -0.61324
v -0.28798 0.25719 -0.61385
v -0.28302 0.25712 -0.61446
v -0.27806 0.25709 -0.61507
v -0.27309 0.25708 -0.61568
v 0.06597 0.03450 0.23407
v 0.06890 0.03378 0.23373
v 0.06893 0.03614 0.23123
v 0.07195 0.03324 0.23337
v 0.07403 0.03533 0.23066
v 0.03734 0.03741 0.23662
v 0.03943 0.03977 0.23407
v 0.03470 0.03971 0.23389
v 0.03252 0.03735 0.23616
v 0.04217 0.03744 0.23671
v 0.04428 0.03978 0.23391
v 0.04703 0.03739 0.23643
v 0.04922 0.03968 0.23341
v 0.05191 0.03713 0.23587
v 0.05424 0.03936 0.23268
v 0.05674 0.03655 0.23520
v 0.05921 0.03858 0.23204
v 0.06146 0.03562 0.23459
v 0.06395 0.03741 0.23164
v 0.06648 0.03905 0.22895
v 0.06908 0.03821 0.22895
v 0.07183 0.03780 0.22863
v 0.03214 0.04193 0.23130
v 0.03673 0.04205 0.23147
v 0.04152 0.04214 0.23136
v 0.04648 0.04216 0.23093
v 0.05156 0.04205 0.23020
v 0.05702 0.04182 0.22908
v 0.06216 0.04042 0.22899
v 0.03812 0.03266 0.24198
v 0.04012 0.03509 0.23938
v 0.03527 0.03502 0.23904
v 0.03314 0.03260 0.24134
v 0.04308 0.03275 0.24212
v 0.04498 0.03510 0.23931
v 0.04789 0.03274 0.24182
v 0.04980 0.03494 0.23890
v 0.05257 0.03245 0.24130
v 0.05456 0.03450 0.23829
v 0.05720 0.03179 0.24068
v 0.05926 0.03372 0.23763
v 0.06182 0.03081 0.24003
v 0.06395 0.03265 0.23699
v 0.06633 0.02969 0.23941
v 0.06911 0.03142 0.23632
v 0.07444 0.03050 0.23565
v 0.03604 0.03012 0.24455
v 0.04134 0.03022 0.24499
v 0.04627 0.03044 0.24472
v 0.05081 0.03041 0.24416
v 0.05524 0.02987 0.24368
v 0.05980 0.02893 0.24315
v 0.06441 0.02782 0.24249
v -0.68727 -0.77044 0.92938
v -0.68551 -0.76858 0.93114
v -0.68367 -0.76970 0.93022
v -0.68836 -0.76880 0.93166
v -0.68278 -0.76812 0.93185
v -0.68158 -0.76952 0.93083
v -0.67576 -0.76939 0.92409
v -0.67749 -0.77021 0.92431
v -0.67582 -0.76969 0.92571
v -0.67389 -0.76854 0.92425
v -0.67151 -0.76777 0.92481
v -0.67152 -0.76836 0.92724
v -0.66735 -0.76618 0.92513
v -0.66730 -0.76653 0.92777
v -0.66793 -0.76690 0.92936
v -0.66496 -0.76498 0.92965
v -0.66246 -0.76370 0.92594
v -0.66128 -0.76311 0.92850
v -0.65931 -0.76176 0.92711
v -0.65904 -0.76129 0.92910
v -0.68623 -0.76767 0.93215
v -0.68461 -0.76750 0.93213
v -0.67163 -0.76771 0.92318
v -0.66815 -0.76645 0.92259
v -0.66304 -0.76412 0.92189
v -0.65966 -0.76198 0.92261
v -0.65728 -0.76017 0.92434
v -0.65713 -0.75979 0.92735
v -0.65644 -0.76012 0.92034
v -0.65237 -0.75694 0.92045
v -0.65389 -0.75669 0.92599
v -0.65093 -0.75478 0.92271
v -0.64992 -0.75459 0.92062
v -0.65046 -0.75339 0.92506
v -0.64982 -0.75130 0.92787
v -0.64801 -0.75118 0.92428
v -0.64769 -0.75250 0.92092
v -0.64610 -0.74893 0.92508
v -0.68190 -0.76633 0.93417
v -0.68355 -0.76707 0.93277
v -0.68511 -0.76694 0.93324
v -0.68697 -0.76654 0.93554
v -0.67734 -0.76604 0.93406
v -0.67880 -0.76844 0.93195
v -0.67468 -0.76461 0.93489
v -0.67382 -0.76652 0.93297
v -0.67485 -0.76895 0.93095
v -0.66670 -0.76446 0.93228
v -0.67003 -0.76701 0.93090
v -0.66995 -0.76514 0.93313
v -0.66449 -0.76233 0.93332
v -0.66365 -0.76343 0.93170
v -0.66146 -0.76273 0.93046
v -0.67180 -0.76424 0.93450
v -0.66168 -0.76133 0.93247
v -0.65939 -0.76069 0.93100
v -0.65679 -0.75847 0.92978
v -0.65222 -0.75408 0.92794
v -0.65424 -0.75570 0.92944
v -0.65301 -0.75335 0.93066
v -0.65160 -0.75078 0.93164
v -0.64744 -0.74764 0.92957
v -0.68316 -0.76386 0.93801
v -0.68881 -0.76542 0.93947
v -0.67795 -0.76394 0.93611
v -0.66812 -0.76241 0.93464
v -0.68617 -0.76315 0.94102
v -0.68257 -0.76103 0.94097
v -0.67985 -0.75936 0.94087
v -0.67812 -0.76087 0.93892
v -0.67311 -0.76192 0.93653
v -0.66860 -0.75893 0.93717
v -0.66328 -0.75887 0.93512
v -0.65908 -0.75854 0.93270
v -0.68081 -0.75601 0.94326
v -0.68106 -0.75538 0.94421
v -0.68032 -0.75531 0.94347
v -0.67746 -0.75798 0.94083
v -0.67985 -0.75572 0.94309
v -0.67507 -0.75652 0.94089
v -0.67335 -0.75811 0.93926
v -0.66528 -0.75584 0.93800
v -0.66928 -0.75605 0.93927
v -0.66167 -0.75530 0.93690
v -0.65952 -0.75328 0.93718
v -0.65864 -0.75532 0.93504
v -0.65594 -0.75571 0.93209
v -0.67895 -0.75415 0.94413
v -0.67251 -0.75458 0.94135
v -0.65728 -0.75251 0.93630
v -0.65579 -0.75111 0.93616
v -0.65492 -0.75256 0.93404
v -0.65330 -0.74923 0.93529
v -0.65026 -0.74836 0.93263
v -0.68687 -0.76131 0.94408
v -0.68508 -0.75832 0.94555
v -0.68144 -0.75766 0.94303
v -0.68582 -0.75690 0.94780
v -0.68314 -0.75595 0.94582
v -0.67720 -0.75553 0.94241
v -0.66719 -0.75272 0.94061
v -0.66242 -0.75286 0.93873
v -0.68077 -0.75323 0.94637
v -0.67762 -0.75179 0.94590
v -0.67502 -0.75225 0.94423
v -0.67284 -0.74981 0.94529
v -0.67083 -0.75106 0.94318
v -0.66726 -0.74901 0.94295
v -0.66323 -0.74960 0.94101
v -0.65835 -0.75026 0.93837
v -0.67035 -0.74823 0.94491
v -0.67296 -0.74806 0.94666
v -0.66432 -0.74625 0.94357
v -0.66772 -0.74644 0.94479
v -0.66023 -0.74655 0.94183
v -0.65600 -0.74703 0.93967
v -0.65349 -0.74621 0.93970
v -0.65313 -0.74656 0.93903
v -0.67043 -0.74545 0.94684
v -0.65221 -0.74564 0.93984
v -0.65194 -0.74554 0.93983
v -0.65162 -0.74525 0.94005
v -0.68760 -0.75951 0.94698
v -0.67811 -0.75014 0.94771
v -0.68147 -0.75140 0.94881
v -0.67637 -0.75020 0.94706
v -0.67585 -0.75109 0.94583
v -0.67423 -0.75036 0.94589
v -0.67382 -0.74928 0.94677
v -0.67396 -0.74958 0.94694
v -0.68066 -0.74864 0.95102
v -0.67923 -0.74885 0.94950
v -0.68186 -0.75027 0.95033
v -0.67509 -0.74899 0.94754
v -0.67513 -0.74723 0.94829
v -0.67431 -0.74925 0.94761
v -0.66611 -0.74366 0.94596
v -0.66150 -0.74246 0.94508
v -0.65847 -0.74380 0.94306
v -0.67693 -0.74641 0.95003
v -0.67224 -0.74378 0.94906
v -0.66912 -0.74101 0.94925
v -0.66795 -0.74164 0.94809
v -0.66463 -0.74038 0.94745
v -0.65929 -0.74013 0.94594
v -0.66286 -0.74000 0.94724
v -0.65659 -0.73879 0.94579
v -0.65649 -0.73910 0.94535
v -0.66698 -0.73942 0.94905
v -0.66581 -0.73838 0.94902
v -0.66579 -0.73908 0.94858
v -0.66417 -0.73869 0.94839
v -0.66458 -0.73835 0.94856
v -0.65411 -0.73675 0.94576
v -0.66422 -0.73788 0.94878
v -0.65176 -0.73427 0.94588
v -0.65178 -0.73422 0.94578
v -0.65407 -0.73685 0.94563
v -0.66514 -0.73804 0.94892
v -0.66461 -0.73779 0.94894
v -0.65622 -0.72889 0.95007
v -0.65586 -0.72874 0.95000
v -0.65587 -0.72915 0.94980
v -0.64959 -0.73128 0.94604
v -0.65556 -0.72821 0.95016
v -0.64775 -0.72731 0.94676
v -0.64754 -0.72859 0.94595
v -0.64949 -0.73163 0.94579
v -0.68528 -0.75280 0.95177
v -0.68422 -0.75150 0.95216
v -0.68295 -0.75031 0.95183
v -0.68307 -0.75077 0.95125
v -0.68087 -0.74836 0.95160
v -0.67495 -0.74936 0.94777
v -0.67441 -0.74926 0.94800
v -0.67848 -0.74673 0.95098
v -0.67470 -0.74441 0.95020
v -0.67039 -0.74156 0.94975
v -0.66755 -0.73964 0.94949
v -0.66777 -0.73985 0.94965
v -0.66531 -0.73889 0.94895
v -0.66953 -0.73483 0.95390
v -0.66953 -0.73483 0.95390
v -0.66953 -0.73483 0.95390
v -0.66953 -0.73483 0.95390
v -0.66560 -0.73832 0.94916
v -0.66060 -0.73950 0.95203
v -0.66060 -0.73950 0.95203
v -0.66060 -0.73950 0.95203
v -0.66456 -0.73802 0.94894
v -0.66953 -0.73483 0.95390
v -0.65613 -0.72941 0.94979
v -0.65649 -0.72903 0.95011
v -0.65712 -0.72776 0.95093
v -0.67896 -0.73489 0.96052
v -0.67896 -0.73489 0.96052
v -0.67896 -0.73489 0.96052
v -0.68646 -0.73926 0.96246
v -0.68603 -0.73782 0.96306
v -0.68563 -0.73745 0.96321
v -0.67896 -0.73489 0.96052
v -0.66953 -0.73483 0.95390
v -0.66930 -0.73990 0.95893
v -0.66930 -0.73990 0.95893
v -0.66930 -0.73990 0.95893
v -0.67896 -0.73489 0.96052
v -0.67582 -0.72992 0.96207
v -0.67551 -0.72991 0.96176
v -0.67548 -0.72991 0.96171
v -0.67545 -0.72990 0.96168
v -0.66285 -0.73318 0.95682
v -0.66284 -0.73317 0.95682
v -0.66284 -0.73317 0.95682
v -0.66283 -0.73317 0.95682
v -0.66282 -0.73316 0.95682
v -0.67896 -0.73489 0.96052
v -0.68581 -0.73636 0.96334
v -0.68545 -0.73639 0.96343
v -0.68521 -0.73700 0.96344
v -0.67656 -0.72996 0.96283
v -0.67640 -0.72995 0.96267
v -0.67669 -0.72998 0.96296
v -0.68600 -0.73467 0.96329
v -0.16317 0.07246 0.22256
v -0.16526 0.07051 0.22332
v -0.16291 0.06938 0.22179
v -0.16025 0.07258 0.22126
v -0.16155 0.07497 0.22268
v -0.15919 0.06850 0.21979
v -0.15306 0.07034 0.21761
v -0.15555 0.07310 0.21965
v -0.15593 0.06929 0.21824
v -0.14925 0.07039 0.21701
v -0.15117 0.07302 0.21842
v -0.14576 0.06994 0.21669
v -0.14657 0.07390 0.21866
v -0.14387 0.06758 0.21593
v -0.14206 0.07040 0.21748
v -0.14152 0.07459 0.21972
v -0.13818 0.07197 0.21942
v -0.13559 0.07334 0.22126
v -0.13777 0.07560 0.22150
v -0.13482 0.07024 0.22025
v -0.15813 0.07617 0.22182
v -0.15464 0.07709 0.22111
v -0.15114 0.07639 0.22010
v -0.15248 0.07917 0.22176
v -0.14422 0.07763 0.22086
v -0.14767 0.07772 0.22055
v -0.14078 0.07764 0.22160
v -0.14982 0.07940 0.22158
v -0.16494 0.07427 0.22429
v -0.16852 0.06932 0.22525
v -0.16907 0.07429 0.22653
v -0.13518 0.07503 0.22238
v -0.13246 0.07386 0.22346
v -0.13158 0.06919 0.22176
v -0.16544 0.07896 0.22628
v -0.16975 0.07788 0.22787
v -0.16059 0.07860 0.22406
v -0.15564 0.07954 0.22282
v -0.14679 0.08043 0.22232
v -0.14231 0.08091 0.22329
v -0.13841 0.07923 0.22340
v -0.13520 0.07734 0.22374
v -0.16759 0.08150 0.22827
v -0.16430 0.08276 0.22742
v -0.16125 0.08248 0.22621
v -0.16197 0.08507 0.22778
v -0.15673 0.08268 0.22500
v -0.15115 0.08236 0.22376
v -0.14581 0.08376 0.22461
v -0.13907 0.08222 0.22498
v -0.14138 0.08497 0.22605
v -0.15828 0.08585 0.22720
v -0.15344 0.08619 0.22645
v -0.14863 0.08646 0.22621
v -0.14483 0.08677 0.22656
v -0.12957 0.07356 0.22520
v -0.12944 0.07123 0.22418
v -0.13560 0.08151 0.22589
v -0.13205 0.07873 0.22618
v -0.12917 0.07595 0.22654
v -0.16508 0.08504 0.22899
v -0.16975 0.08363 0.23042
v -0.13780 0.08429 0.22662
v -0.13523 0.08492 0.22785
v -0.13149 0.08369 0.22862
v -0.16587 0.08806 0.23101
v -0.17017 0.08737 0.23246
v -0.16085 0.08839 0.22945
v -0.15540 0.08933 0.22871
v -0.15054 0.08954 0.22821
v -0.14624 0.08937 0.22805
v -0.14227 0.08881 0.22815
v -0.13778 0.08766 0.22848
v -0.13342 0.08736 0.22951
v -0.16701 0.09119 0.23316
v -0.16217 0.09196 0.23192
v -0.15711 0.09248 0.23091
v -0.15215 0.09271 0.23024
v -0.14751 0.09245 0.22983
v -0.14385 0.09163 0.22954
v -0.12844 0.07995 0.22862
v -0.12759 0.08381 0.23029
v -0.13978 0.09211 0.23033
v -0.13460 0.09098 0.23076
v -0.12791 0.08958 0.23149
v -0.16355 0.09516 0.23410
v -0.16928 0.09408 0.23560
v -0.15846 0.09582 0.23303
v -0.15357 0.09599 0.23219
v -0.14879 0.09583 0.23166
v -0.14362 0.09505 0.23132
v -0.13996 0.09518 0.23170
v -0.13650 0.09523 0.23207
v -0.13215 0.09403 0.23217
v -0.16442 0.09834 0.23590
v -0.16493 0.10100 0.23713
v -0.16767 0.09836 0.23696
v -0.15978 0.09904 0.23491
v -0.15442 0.09977 0.23410
v -0.15035 0.09875 0.23313
v -0.14554 0.09947 0.23313
v -0.14002 0.09823 0.23279
v -0.13311 0.09734 0.23292
v -0.13589 0.09874 0.23313
v -0.16109 0.10205 0.23643
v -0.15648 0.10274 0.23561
v -0.15271 0.10327 0.23513
v -0.14937 0.10224 0.23435
v -0.15007 0.10523 0.23526
v -0.14129 0.10243 0.23389
v -0.14523 0.10330 0.23429
v -0.13730 0.10130 0.23364
v -0.14710 0.10534 0.23493
v -0.12852 0.09718 0.23293
v -0.16813 0.10108 0.23818
v -0.13244 0.10165 0.23361
v -0.12734 0.10190 0.23342
v -0.16314 0.10499 0.23783
v -0.16825 0.10510 0.23931
v -0.15762 0.10590 0.23675
v -0.15307 0.10600 0.23590
v -0.14275 0.10664 0.23470
v -0.13679 0.10536 0.23415
v -0.13212 0.10606 0.23394
v -0.12841 0.10541 0.23359
v -0.16350 0.10971 0.23873
v -0.16837 0.10978 0.24001
v -0.15845 0.10973 0.23755
v -0.15349 0.10957 0.23655
v -0.14798 0.10891 0.23553
v -0.14261 0.11081 0.23493
v -0.13819 0.10994 0.23442
v -0.13336 0.10929 0.23397
v -0.12962 0.10854 0.23365
v -0.19800 -0.05193 0.29287
v -0.19605 -0.04966 0.29085
v -0.20026 -0.04918 0.29121
v -0.20221 -0.05171 0.29334
v -0.19340 -0.05191 0.29216
v -0.19176 -0.04874 0.28936
v -0.18848 -0.05186 0.29133
v -0.18620 -0.04920 0.28866
v -0.18338 -0.05202 0.29059
v -0.18118 -0.04951 0.28790
v -0.17836 -0.05220 0.28984
v -0.17623 -0.04972 0.28704
v -0.17335 -0.05235 0.28908
v -0.17119 -0.04992 0.28616
v -0.16828 -0.05248 0.28836
v -0.16602 -0.05011 0.28534
v -0.16315 -0.05260 0.28777
v -0.16095 -0.05037 0.28480
v -0.19830 -0.05768 0.29705
v -0.19564 -0.05471 0.29461
v -0.20058 -0.05454 0.29512
v -0.20346 -0.05750 0.29749
v -0.19311 -0.05769 0.29650
v -0.19066 -0.05470 0.29395
v -0.18796 -0.05753 0.29583
v -0.18562 -0.05469 0.29325
v -0.18289 -0.05745 0.29521
v -0.18058 -0.05475 0.29257
v -0.17785 -0.05742 0.29461
v -0.17556 -0.05482 0.29190
v -0.17280 -0.05740 0.29405
v -0.17051 -0.05488 0.29126
v -0.16770 -0.05738 0.29356
v -0.16540 -0.05494 0.29073
v -0.16249 -0.05740 0.29326
v -0.16019 -0.05498 0.29035
v -0.19846 -0.06590 0.30258
v -0.19972 -0.06365 0.30120
v -0.20216 -0.06652 0.30318
v -0.19637 -0.06409 0.30126
v -0.19596 -0.06111 0.29921
v -0.20129 -0.06071 0.29940
v -0.19272 -0.06357 0.30067
v -0.19046 -0.06055 0.29835
v -0.18795 -0.06328 0.30014
v -0.18537 -0.06032 0.29774
v -0.18298 -0.06311 0.29971
v -0.18031 -0.06020 0.29722
v -0.17787 -0.06302 0.29935
v -0.17521 -0.06010 0.29673
v -0.17262 -0.06283 0.29895
v -0.17008 -0.05998 0.29628
v -0.16741 -0.06255 0.29855
v -0.16494 -0.05989 0.29596
v -0.16230 -0.06241 0.29839
v -0.15985 -0.05991 0.29589
v -0.32768 0.27038 -0.96708
v -0.32426 0.27006 -0.96411
v -0.32407 0.27036 -0.96802
v -0.32027 0.27005 -0.96507
v -0.32045 0.27029 -0.96818
v -0.31750 0.27010 -0.96628
v -0.32872 0.27015 -0.96373
v -0.32478 0.26975 -0.95954
v -0.31983 0.26975 -0.96094
v -0.31522 0.26981 -0.96255
v -0.31390 0.27006 -0.96611
v -0.34708 0.27029 -0.95455
v -0.34351 0.26981 -0.95102
v -0.34307 0.27016 -0.95612
v -0.33840 0.26970 -0.95297
v -0.33823 0.27004 -0.95764
v -0.33346 0.26962 -0.95439
v -0.33351 0.26995 -0.95898
v -0.32815 0.26957 -0.95583
v -0.32973 0.26993 -0.96031
v -0.32301 0.26940 -0.95508
v -0.31930 0.26943 -0.95637
v -0.31468 0.26945 -0.95755
v -0.35130 0.27028 -0.94973
v -0.34716 0.26975 -0.94645
v -0.34829 0.27014 -0.95135
v -0.34189 0.26943 -0.94667
v -0.33816 0.26937 -0.94836
v -0.33347 0.26929 -0.94969
v -0.32851 0.26922 -0.95074
v -0.32350 0.26915 -0.95134
v -0.31879 0.26911 -0.95188
v -0.31418 0.26911 -0.95275
v -0.35229 0.27015 -0.94638
v -0.35113 0.26975 -0.94147
v -0.34594 0.26935 -0.94148
v -0.34219 0.26921 -0.94289
v -0.33776 0.26907 -0.94394
v -0.33321 0.26897 -0.94503
v -0.32838 0.26889 -0.94596
v -0.32344 0.26882 -0.94669
v -0.31853 0.26877 -0.94732
v -0.31370 0.26875 -0.94798
v -0.34645 0.26917 -0.93753
v -0.35035 0.26939 -0.93629
v -0.34199 0.26894 -0.93848
v -0.33750 0.26879 -0.93947
v -0.33282 0.26866 -0.94035
v -0.32800 0.26856 -0.94116
v -0.32308 0.26848 -0.94187
v -0.31814 0.26842 -0.94252
v -0.31321 0.26838 -0.94314
v -0.34654 0.26892 -0.93292
v -0.35208 0.26931 -0.93181
v -0.34185 0.26868 -0.93393
v -0.33714 0.26850 -0.93480
v -0.33236 0.26835 -0.93559
v -0.32749 0.26824 -0.93631
v -0.32257 0.26814 -0.93698
v -0.31762 0.26807 -0.93761
v -0.31267 0.26802 -0.93823
v -0.34621 0.26865 -0.92816
v -0.34988 0.26886 -0.92672
v -0.34151 0.26840 -0.92917
v -0.33671 0.26820 -0.93000
v -0.33184 0.26805 -0.93074
v -0.32694 0.26792 -0.93141
v -0.32200 0.26781 -0.93205
v -0.31704 0.26773 -0.93267
v -0.31208 0.26766 -0.93329
v 0.29276 -0.29530 0.68698
v 0.28816 -0.29619 0.68359
v 0.28906 -0.29629 0.68866
v 0.29365 -0.29536 0.69172
v 0.29711 -0.29438 0.69029
v 0.29645 -0.29428 0.68551
v 0.30083 -0.29332 0.68900
v 0.30019 -0.29321 0.68411
v 0.30462 -0.29220 0.68761
v 0.30396 -0.29210 0.68268
v 0.30836 -0.29104 0.68611
v 0.30769 -0.29096 0.68116
v 0.31203 -0.28986 0.68451
v 0.31273 -0.28995 0.68947
v 0.29049 -0.29629 0.69423
v 0.29473 -0.29531 0.69543
v 0.29761 -0.29452 0.69469
v 0.30134 -0.29347 0.69385
v 0.30524 -0.29232 0.69254
v 0.30904 -0.29115 0.69106
v 0.31344 -0.29007 0.69443
v 0.29444 -0.29558 0.69860
v 0.29734 -0.29479 0.69785
v 0.29055 -0.29660 0.69939
v 0.29841 -0.29474 0.70155
v 0.30142 -0.29377 0.69895
v 0.30580 -0.29248 0.69753
v 0.30971 -0.29127 0.69602
v 0.31417 -0.29017 0.69941
v 0.29495 -0.29573 0.70303
v 0.29108 -0.29679 0.70431
v 0.29933 -0.29480 0.70629
v 0.30284 -0.29373 0.70447
v 0.30654 -0.29259 0.70265
v 0.31041 -0.29138 0.70103
v 0.31490 -0.29026 0.70442
v 0.29566 -0.29587 0.70785
v 0.29178 -0.29694 0.70927
v 0.30017 -0.29490 0.71121
v 0.30381 -0.29379 0.70953
v 0.30746 -0.29264 0.70778
v 0.31117 -0.29147 0.70607
v 0.31564 -0.29034 0.70943
v 0.29642 -0.29599 0.71278
v 0.29256 -0.29707 0.71425
v 0.30095 -0.29501 0.71618
v 0.30467 -0.29387 0.71456
v 0.30836 -0.29271 0.71286
v 0.31200 -0.29153 0.71111
v 0.31641 -0.29041 0.71439
v 0.29718 -0.29613 0.71773
v 0.29331 -0.29721 0.71920
v 0.30168 -0.29514 0.72114
v 0.30545 -0.29398 0.71961
v 0.30927 -0.29276 0.71802
v 0.31292 -0.29157 0.71621
v 0.31726 -0.29043 0.71916
v 0.29788 -0.29627 0.72265
v 0.29400 -0.29737 0.72409
v 0.30231 -0.29527 0.72605
v 0.30609 -0.29411 0.72460
v 0.30996 -0.29288 0.72317
v 0.31427 -0.29149 0.72177
v 0.31827 -0.29035 0.72288
v -0.20406 0.24367 -0.38227
v -0.19855 0.24333 -0.37797
v -0.19913 0.24353 -0.38291
v -0.20351 0.24346 -0.37735
v -0.19360 0.24317 -0.37859
v -0.19419 0.24336 -0.38353
v -0.18864 0.24297 -0.37920
v -0.18924 0.24315 -0.38415
v -0.18368 0.24272 -0.37981
v -0.18429 0.24291 -0.38477
v -0.17872 0.24245 -0.38043
v -0.17933 0.24263 -0.38539
v -0.17378 0.24216 -0.38105
v -0.17438 0.24235 -0.38601
v -0.16887 0.24189 -0.38170
v -0.16944 0.24208 -0.38663
v -0.16402 0.24163 -0.38237
v -0.16454 0.24182 -0.38726
v -0.19796 0.24313 -0.37302
v -0.20292 0.24325 -0.37241
v -0.19300 0.24298 -0.37363
v -0.18804 0.24278 -0.37424
v -0.18308 0.24254 -0.37485
v -0.17812 0.24226 -0.37547
v -0.17319 0.24197 -0.37610
v -0.16830 0.24170 -0.37678
v -0.16352 0.24144 -0.37752
v -0.19735 0.24293 -0.36806
v -0.20231 0.24304 -0.36745
v -0.19239 0.24279 -0.36867
v -0.18743 0.24260 -0.36928
v -0.18248 0.24236 -0.36990
v -0.17754 0.24208 -0.37052
v -0.17262 0.24179 -0.37116
v -0.16774 0.24151 -0.37186
v -0.16299 0.24125 -0.37268
v -0.19674 0.24273 -0.36310
v -0.20170 0.24282 -0.36249
v -0.19178 0.24260 -0.36371
v -0.18683 0.24242 -0.36432
v -0.18189 0.24218 -0.36494
v -0.17697 0.24191 -0.36558
v -0.17209 0.24161 -0.36623
v -0.16726 0.24132 -0.36693
v -0.16249 0.24107 -0.36778
v -0.19614 0.24252 -0.35814
v -0.20110 0.24261 -0.35753
v -0.19118 0.24240 -0.35875
v -0.18623 0.24224 -0.35937
v -0.18131 0.24201 -0.36000
v -0.17643 0.24174 -0.36066
v -0.17164 0.24145 -0.36135
v -0.16691 0.24116 -0.36205
v -0.16219 0.24089 -0.36284
v -0.19553 0.24232 -0.35318
v -0.20049 0.24240 -0.35256
v -0.19058 0.24221 -0.35379
v -0.18565 0.24206 -0.35442
v -0.18075 0.24185 -0.35507
v -0.17593 0.24159 -0.35576
v -0.17121 0.24130 -0.35652
v -0.16671 0.24102 -0.35736
v -0.16220 0.24075 -0.35800
v -0.19492 0.24212 -0.34822
v -0.19988 0.24219 -0.34760
v -0.18998 0.24202 -0.34884
v -0.18507 0.24188 -0.34949
v -0.18023 0.24169 -0.35017
v -0.17549 0.24144 -0.35090
v -0.17085 0.24116 -0.35168
v -0.16633 0.24088 -0.35266
v -0.16272 0.24067 -0.35403
v -0.19431 0.24192 -0.34325
v -0.19927 0.24198 -0.34264
v -0.18937 0.24182 -0.34389
v -0.18449 0.24170 -0.34457
v -0.17971 0.24152 -0.34531
v -0.17509 0.24130 -0.34611
v -0.17067 0.24104 -0.34698
v -0.16619 0.24075 -0.34778
v -0.16114 0.24045 -0.34912
v -0.35196 0.43474 0.15986
v -0.35175 0.43009 0.16467
v -0.35191 0.42997 0.15973
v -0.35179 0.43482 0.16483
v -0.35201 0.43907 0.16023
v -0.35183 0.43910 0.16521
v -0.35203 0.44257 0.16102
v -0.35184 0.44244 0.16596
v -0.35204 0.44498 0.16186
v -0.35178 0.44394 0.16761
v -0.35159 0.43033 0.16949
v -0.35162 0.43503 0.16969
v -0.35164 0.43930 0.17007
v -0.35163 0.44245 0.17090
v -0.35158 0.44395 0.17243
v -0.35145 0.43066 0.17421
v -0.35147 0.43549 0.17438
v -0.35148 0.43994 0.17459
v -0.35146 0.44314 0.17524
v -0.35142 0.44463 0.17622
v -0.35133 0.43090 0.17918
v -0.35135 0.43651 0.17834
v -0.35133 0.44145 0.17842
v -0.35132 0.44453 0.17859
v -0.35127 0.44566 0.17972
v -0.35133 0.44535 0.17836
v -0.35120 0.42799 0.18702
v -0.35125 0.42875 0.18344
v -0.35127 0.43212 0.18281
v -0.35117 0.42913 0.18868
v -0.35129 0.43826 0.18017
v -0.35124 0.44215 0.18038
v -0.35123 0.44397 0.18037
v -0.35124 0.44594 0.18046
v -0.35123 0.44531 0.18040
v -0.35111 0.42681 0.19181
v -0.35105 0.42803 0.19372
v -0.35119 0.44393 0.18112
v -0.35119 0.44474 0.18113
v -0.35097 0.42641 0.19681
v -0.35089 0.42768 0.19866
v -0.35080 0.42632 0.20177
v -0.35071 0.42761 0.20361
v -0.28977 -0.02433 0.29781
v -0.28775 -0.02686 0.29813
v -0.28546 -0.02344 0.29647
v -0.28377 -0.02791 0.29746
v -0.28010 -0.02509 0.29550
v -0.31850 -0.02269 0.30160
v -0.31482 -0.01861 0.30010
v -0.31999 -0.01896 0.30057
v -0.32335 -0.02314 0.30201
v -0.31351 -0.02248 0.30112
v -0.30980 -0.01852 0.29958
v -0.30853 -0.02245 0.30057
v -0.30484 -0.01856 0.29898
v -0.30358 -0.02257 0.29993
v -0.29989 -0.01877 0.29829
v -0.29864 -0.02290 0.29923
v -0.29491 -0.01923 0.29751
v -0.29375 -0.02353 0.29847
v -0.28960 -0.02014 0.29660
v -0.28527 -0.01941 0.29533
v -0.28165 -0.02062 0.29467
v -0.31606 -0.01454 0.29904
v -0.32141 -0.01495 0.29948
v -0.31097 -0.01448 0.29860
v -0.30600 -0.01449 0.29805
v -0.30106 -0.01459 0.29742
v -0.29612 -0.01487 0.29668
v -0.29119 -0.01540 0.29583
v -0.28650 -0.01602 0.29488
v -0.28283 -0.01714 0.29417
v -0.31711 -0.00998 0.29784
v -0.32277 -0.01095 0.29839
v -0.31196 -0.01038 0.29758
v -0.30706 -0.01042 0.29713
v -0.30214 -0.01044 0.29657
v -0.29722 -0.01058 0.29590
v -0.29234 -0.01095 0.29514
v -0.28751 -0.01162 0.29426
v -0.28236 -0.01286 0.29323
v -0.28456 -0.03942 0.30210
v -0.28238 -0.04172 0.30249
v -0.28056 -0.03849 0.30068
v -0.31800 -0.03769 0.30654
v -0.31442 -0.03381 0.30493
v -0.31953 -0.03416 0.30540
v -0.32283 -0.03812 0.30692
v -0.31301 -0.03747 0.30610
v -0.30941 -0.03370 0.30441
v -0.30801 -0.03740 0.30558
v -0.30446 -0.03377 0.30383
v -0.30307 -0.03748 0.30499
v -0.29961 -0.03403 0.30319
v -0.29820 -0.03772 0.30432
v -0.29493 -0.03449 0.30251
v -0.29338 -0.03813 0.30358
v -0.29021 -0.03489 0.30166
v -0.28854 -0.03873 0.30277
v -0.28488 -0.03569 0.30068
v -0.28115 -0.03538 0.29957
v -0.31584 -0.03014 0.30378
v -0.32098 -0.03046 0.30423
v -0.31080 -0.03001 0.30327
v -0.30584 -0.03005 0.30269
v -0.30093 -0.03030 0.30205
v -0.29616 -0.03083 0.30139
v -0.29217 -0.03175 0.30091
v -0.28752 -0.03098 0.29953
v -0.28177 -0.03223 0.29849
v -0.31718 -0.02642 0.30266
v -0.32211 -0.02665 0.30305
v -0.31218 -0.02627 0.30217
v -0.30720 -0.02628 0.30160
v -0.30226 -0.02648 0.30095
v -0.29732 -0.02694 0.30025
v -0.29208 -0.02785 0.29949
v -0.31547 -0.04524 0.30892
v -0.31966 -0.04981 0.31062
v -0.31398 -0.04898 0.31004
v -0.32064 -0.04545 0.30926
v -0.31027 -0.04495 0.30843
v -0.30884 -0.04866 0.30953
v -0.30522 -0.04484 0.30788
v -0.30382 -0.04857 0.30897
v -0.30025 -0.04492 0.30725
v -0.29886 -0.04866 0.30835
v -0.29535 -0.04520 0.30657
v -0.29400 -0.04893 0.30767
v -0.29057 -0.04571 0.30588
v -0.28930 -0.04934 0.30697
v -0.28656 -0.04655 0.30538
v -0.28454 -0.04964 0.30612
v -0.28197 -0.04565 0.30397
v -0.27908 -0.05021 0.30515
v -0.31671 -0.04138 0.30771
v -0.32163 -0.04158 0.30804
v -0.31166 -0.04120 0.30727
v -0.30662 -0.04112 0.30674
v -0.30166 -0.04119 0.30613
v -0.29675 -0.04144 0.30545
v -0.29183 -0.04192 0.30470
v -0.28659 -0.04275 0.30390
v -0.35186 0.11518 0.28053
v -0.35193 0.11056 0.28534
v -0.35191 0.11017 0.28052
v -0.35189 0.11559 0.28533
v -0.35180 0.12017 0.28054
v -0.35184 0.12062 0.28536
v -0.35175 0.12517 0.28054
v -0.35179 0.12564 0.28538
v -0.35171 0.13018 0.28054
v -0.35175 0.13062 0.28540
v -0.35167 0.13517 0.28056
v -0.35170 0.13554 0.28541
v -0.35163 0.14011 0.28061
v -0.35166 0.14042 0.28537
v -0.35161 0.14499 0.28064
v -0.35163 0.14529 0.28535
v -0.35160 0.14989 0.28059
v -0.35162 0.15021 0.28535
v -0.35199 0.11120 0.28996
v -0.35195 0.11626 0.29000
v -0.35192 0.12137 0.29013
v -0.35187 0.12642 0.29007
v -0.35182 0.13128 0.29013
v -0.35176 0.13615 0.29007
v -0.35171 0.14093 0.28985
v -0.35168 0.14568 0.28995
v -0.35167 0.15060 0.29003
v -0.35207 0.11207 0.29437
v -0.35205 0.11717 0.29457
v -0.35201 0.12261 0.29509
v -0.35193 0.12762 0.29387
v -0.35191 0.13203 0.29551
v -0.35181 0.13732 0.29364
v -0.35179 0.14137 0.29417
v -0.35177 0.14622 0.29441
v -0.35176 0.15119 0.29451
v -0.35226 0.10881 0.30271
v -0.35216 0.10799 0.29853
v -0.35217 0.11299 0.29866
v -0.35226 0.11381 0.30295
v -0.35215 0.11796 0.29901
v -0.35224 0.11911 0.30343
v -0.35213 0.12191 0.29949
v -0.35204 0.12620 0.29822
v -0.35213 0.12960 0.30334
v -0.35213 0.12651 0.30181
v -0.35204 0.12933 0.29976
v -0.35201 0.13230 0.29978
v -0.35193 0.13664 0.29807
v -0.35191 0.14196 0.29849
v -0.35189 0.14700 0.29869
v -0.35189 0.15200 0.29876
v -0.35235 0.10936 0.30704
v -0.35235 0.11419 0.30732
v -0.35234 0.11822 0.30790
v -0.35216 0.12353 0.30177
v -0.35226 0.12364 0.30604
v -0.35226 0.12801 0.30768
v -0.35206 0.13393 0.30202
v -0.35220 0.13311 0.30642
v -0.35205 0.13788 0.30245
v -0.35219 0.13859 0.30688
v -0.35204 0.14287 0.30275
v -0.35219 0.14371 0.30706
v -0.35204 0.14791 0.30288
v -0.35219 0.14875 0.30711
v -0.35242 0.10966 0.31154
v -0.35242 0.11441 0.31168
v -0.35239 0.11924 0.31148
v -0.35236 0.12415 0.31142
v -0.35234 0.12906 0.31146
v -0.35232 0.13417 0.31136
v -0.35232 0.13931 0.31146
v -0.35232 0.14438 0.31152
v -0.35232 0.14943 0.31151
v -0.35247 0.10989 0.31618
v -0.35246 0.11479 0.31618
v -0.35244 0.11973 0.31613
v -0.35242 0.12469 0.31612
v -0.35241 0.12969 0.31611
v -0.35241 0.13475 0.31612
v -0.35241 0.13981 0.31615
v -0.35241 0.14487 0.31615
v -0.35242 0.14993 0.31611
v -0.35248 0.11017 0.32092
v -0.35248 0.11514 0.32091
v -0.35247 0.12012 0.32090
v -0.35246 0.12511 0.32089
v -0.35246 0.13012 0.32088
v -0.35246 0.13515 0.32089
v -0.35247 0.14020 0.32091
v -0.35248 0.14529 0.32088
v -0.35250 0.15041 0.32080
v -0.24275 0.25938 -0.69954
v -0.23746 0.25913 -0.69548
v -0.23795 0.25929 -0.70034
v -0.24232 0.25923 -0.69473
v -0.23255 0.25904 -0.69615
v -0.23308 0.25921 -0.70104
v -0.22761 0.25895 -0.69679
v -0.22817 0.25913 -0.70171
v -0.22266 0.25884 -0.69741
v -0.22324 0.25903 -0.70235
v -0.21771 0.25873 -0.69803
v -0.21829 0.25893 -0.70297
v -0.21275 0.25862 -0.69864
v -0.21334 0.25882 -0.70359
v -0.20779 0.25850 -0.69925
v -0.20838 0.25871 -0.70421
v -0.20283 0.25839 -0.69987
v -0.20343 0.25861 -0.70482
v -0.23691 0.25896 -0.69057
v -0.24180 0.25907 -0.68987
v -0.23197 0.25885 -0.69122
v -0.22702 0.25874 -0.69185
v -0.22207 0.25863 -0.69246
v -0.21711 0.25851 -0.69307
v -0.21215 0.25839 -0.69369
v -0.20718 0.25827 -0.69430
v -0.20223 0.25814 -0.69491
v -0.23632 0.25877 -0.68564
v -0.24125 0.25889 -0.68498
v -0.23138 0.25865 -0.68627
v -0.22642 0.25853 -0.68689
v -0.22146 0.25840 -0.68751
v -0.21651 0.25827 -0.68812
v -0.21155 0.25814 -0.68873
v -0.20659 0.25800 -0.68934
v -0.20164 0.25787 -0.68995
v -0.23573 0.25856 -0.68070
v -0.24067 0.25870 -0.68006
v -0.23078 0.25843 -0.68132
v -0.22582 0.25829 -0.68193
v -0.22087 0.25815 -0.68255
v -0.21591 0.25801 -0.68316
v -0.21097 0.25786 -0.68378
v -0.20603 0.25771 -0.68439
v -0.20109 0.25756 -0.68501
v -0.23513 0.25834 -0.67575
v -0.24008 0.25850 -0.67512
v -0.23018 0.25819 -0.67636
v -0.22523 0.25804 -0.67698
v -0.22029 0.25789 -0.67760
v -0.21536 0.25773 -0.67822
v -0.21044 0.25756 -0.67885
v -0.20554 0.25739 -0.67948
v -0.20064 0.25723 -0.68010
v -0.23453 0.25811 -0.67079
v -0.23948 0.25828 -0.67017
v -0.22960 0.25794 -0.67141
v -0.22467 0.25778 -0.67204
v -0.21976 0.25761 -0.67267
v -0.21487 0.25743 -0.67331
v -0.21001 0.25725 -0.67397
v -0.20518 0.25706 -0.67464
v -0.20037 0.25688 -0.67528
v -0.23395 0.25786 -0.66585
v -0.23889 0.25805 -0.66522
v -0.22905 0.25767 -0.66648
v -0.22417 0.25749 -0.66712
v -0.21931 0.25730 -0.66777
v -0.21450 0.25711 -0.66846
v -0.20973 0.25692 -0.66916
v -0.20498 0.25672 -0.66988
v -0.20035 0.25653 -0.67067
v -0.23339 0.25758 -0.66092
v -0.23830 0.25780 -0.66028
v -0.22854 0.25737 -0.66159
v -0.22376 0.25718 -0.66227
v -0.21901 0.25698 -0.66294
v -0.21428 0.25677 -0.66366
v -0.20969 0.25658 -0.66452
v -0.20507 0.25637 -0.66520
v -0.20032 0.25616 -0.66605
v -0.11741 -0.05716 0.29576
v -0.11490 -0.05338 0.29308
v -0.11993 -0.05462 0.29292
v -0.12233 -0.05748 0.29515
v -0.11239 -0.05638 0.29614
v -0.10979 -0.05302 0.29413
v -0.10848 -0.05533 0.29619
v -0.12258 -0.05247 0.29017
v -0.11855 -0.05182 0.29067
v -0.11564 -0.05002 0.28993
v -0.11129 -0.05011 0.29138
v -0.10632 -0.05305 0.29503
v -0.10580 -0.04941 0.29249
v -0.10276 -0.05192 0.29513
v -0.10081 -0.04870 0.29347
v -0.09921 -0.05058 0.29520
v -0.11776 -0.06562 0.30244
v -0.11906 -0.06332 0.30062
v -0.12163 -0.06640 0.30276
v -0.11558 -0.06358 0.30115
v -0.11506 -0.06034 0.29877
v -0.12041 -0.06033 0.29802
v -0.11181 -0.06259 0.30088
v -0.10911 -0.05859 0.29845
v -0.10700 -0.06166 0.30090
v -0.10412 -0.05814 0.29907
v -0.10311 -0.06062 0.30084
v -0.10506 -0.05527 0.29693
v -0.10070 -0.05812 0.29971
v -0.09980 -0.05425 0.29747
v -0.09694 -0.05685 0.29972
v -0.09449 -0.05314 0.29809
v -0.09312 -0.05538 0.29972
v -0.09542 -0.04971 0.29574
v -0.09117 -0.05278 0.29873
v -0.09083 -0.04973 0.29708
v -0.08858 -0.05112 0.29848
v -0.11630 -0.07221 0.30681
v -0.11309 -0.06869 0.30483
v -0.11834 -0.06880 0.30460
v -0.12145 -0.07283 0.30706
v -0.11135 -0.07167 0.30673
v -0.10847 -0.06822 0.30490
v -0.10746 -0.07076 0.30647
v -0.11438 -0.06580 0.30284
v -0.10980 -0.06527 0.30293
v -0.10501 -0.06829 0.30526
v -0.10411 -0.06442 0.30307
v -0.10103 -0.06705 0.30499
v -0.09880 -0.06337 0.30321
v -0.09520 -0.06512 0.30470
v -0.09961 -0.06052 0.30141
v -0.09401 -0.05948 0.30185
v -0.09085 -0.06161 0.30354
v -0.08843 -0.05815 0.30222
v -0.08756 -0.06065 0.30362
v -0.08911 -0.05448 0.30017
v -0.08515 -0.05816 0.30285
v -0.08391 -0.05431 0.30121
v -0.08150 -0.05682 0.30287
v -0.07885 -0.05300 0.30160
v -0.08478 -0.04995 0.29881
v -0.07959 -0.04947 0.29975
v -0.11606 -0.08202 0.31191
v -0.11304 -0.07846 0.31032
v -0.11765 -0.07898 0.31047
v -0.12077 -0.08263 0.31215
v -0.11222 -0.08111 0.31159
v -0.11435 -0.07532 0.30865
v -0.11941 -0.07591 0.30885
v -0.10967 -0.07869 0.31054
v -0.10853 -0.07469 0.30856
v -0.10584 -0.07778 0.31025
v -0.10275 -0.07395 0.30855
v -0.10110 -0.07696 0.31012
v -0.09807 -0.07334 0.30861
v -0.09725 -0.07593 0.30989
v -0.10397 -0.07082 0.30679
v -0.09910 -0.07001 0.30682
v -0.09474 -0.07346 0.30894
v -0.09361 -0.06961 0.30720
v -0.09102 -0.07228 0.30871
v -0.08818 -0.06843 0.30726
v -0.08727 -0.07106 0.30853
v -0.08903 -0.06442 0.30524
v -0.08477 -0.06849 0.30766
v -0.08349 -0.06458 0.30608
v -0.08106 -0.06725 0.30750
v -0.07819 -0.06336 0.30618
v -0.08429 -0.06069 0.30419
v -0.07895 -0.05933 0.30437
v -0.11361 -0.08502 0.31322
v -0.11812 -0.08983 0.31503
v -0.11261 -0.08979 0.31506
v -0.11935 -0.08598 0.31356
v -0.10819 -0.08505 0.31333
v -0.10695 -0.08869 0.31474
v -0.10298 -0.08451 0.31325
v -0.10232 -0.08814 0.31462
v -0.10173 -0.09090 0.31556
v -0.09910 -0.08838 0.31476
v -0.09769 -0.08449 0.31338
v -0.09543 -0.08732 0.31444
v -0.09245 -0.08354 0.31319
v -0.09175 -0.08625 0.31415
v -0.10893 -0.08142 0.31181
v -0.10424 -0.08092 0.31174
v -0.09859 -0.07981 0.31149
v -0.09312 -0.07976 0.31173
v -0.08914 -0.08374 0.31335
v -0.08767 -0.07971 0.31195
v -0.08535 -0.08272 0.31308
v -0.08204 -0.07853 0.31175
v -0.08069 -0.08181 0.31290
v -0.07745 -0.07799 0.31172
v -0.09386 -0.07604 0.31016
v -0.08855 -0.07496 0.31006
v -0.08313 -0.07474 0.31031
v -0.07794 -0.07424 0.31039
v -0.08390 -0.07108 0.30883
v -0.07870 -0.06991 0.30875
v -0.09845 -0.09113 0.31565
v -0.09327 -0.09021 0.31538
v -0.08859 -0.08654 0.31428
v -0.08815 -0.09039 0.31547
v -0.08401 -0.08605 0.31418
v -0.08295 -0.09003 0.31539
v -0.07838 -0.08489 0.31390
v -0.07757 -0.08964 0.31531
v -0.37091 0.27599 -0.40302
v -0.37109 0.27129 -0.39869
v -0.37109 0.27214 -0.40377
v -0.37078 0.27652 -0.39819
v -0.37063 0.28064 -0.40270
v -0.37047 0.28111 -0.39803
v -0.37040 0.28538 -0.40254
v -0.37023 0.28563 -0.39775
v -0.37025 0.29019 -0.40242
v -0.37009 0.29033 -0.39755
v -0.37019 0.29509 -0.40234
v -0.37004 0.29517 -0.39741
v -0.37023 0.30005 -0.40229
v -0.37009 0.30012 -0.39733
v -0.37035 0.30504 -0.40225
v -0.37024 0.30515 -0.39730
v -0.37055 0.31008 -0.40223
v -0.37044 0.31026 -0.39727
v -0.37094 0.27311 -0.39306
v -0.37061 0.27774 -0.39422
v -0.37034 0.28150 -0.39348
v -0.37010 0.28592 -0.39315
v -0.36996 0.29049 -0.39276
v -0.36993 0.29533 -0.39256
v -0.37001 0.30031 -0.39247
v -0.37017 0.30541 -0.39244
v -0.37039 0.31066 -0.39238
v -0.37096 0.27225 -0.38835
v -0.37110 0.26855 -0.38486
v -0.37115 0.26935 -0.38983
v -0.37057 0.27713 -0.38897
v -0.37021 0.28222 -0.38964
v -0.37000 0.28604 -0.38857
v -0.36987 0.29075 -0.38806
v -0.36987 0.29563 -0.38785
v -0.36998 0.30064 -0.38773
v -0.37017 0.30584 -0.38773
v -0.37039 0.31135 -0.38742
v -0.37083 0.27334 -0.38528
v -0.37083 0.27246 -0.38066
v -0.37109 0.26784 -0.37979
v -0.37056 0.27633 -0.38386
v -0.37022 0.28111 -0.38485
v -0.36994 0.28637 -0.38393
v -0.36984 0.29121 -0.38356
v -0.36987 0.29603 -0.38338
v -0.37002 0.30102 -0.38291
v -0.37020 0.30631 -0.38367
v -0.37035 0.31027 -0.38026
v -0.37025 0.30690 -0.38079
v -0.37033 0.30984 -0.38332
v -0.37097 0.26900 -0.37586
v -0.37066 0.27426 -0.37512
v -0.37042 0.27765 -0.38005
v -0.37009 0.28242 -0.37994
v -0.36991 0.28712 -0.37952
v -0.36986 0.29183 -0.37939
v -0.36992 0.29621 -0.37939
v -0.37009 0.29976 -0.37597
v -0.36998 0.29653 -0.37640
v -0.37001 0.29931 -0.37889
v -0.37012 0.30305 -0.37983
v -0.37023 0.30498 -0.37667
v -0.37035 0.30988 -0.37603
v -0.37091 0.26954 -0.37114
v -0.37074 0.27336 -0.37022
v -0.37030 0.27920 -0.37641
v -0.37041 0.27830 -0.37168
v -0.37009 0.28314 -0.37562
v -0.37016 0.28375 -0.37121
v -0.36996 0.28792 -0.37539
v -0.37005 0.28890 -0.37130
v -0.36994 0.29269 -0.37563
v -0.37006 0.29465 -0.37213
v -0.37016 0.29989 -0.37175
v -0.37026 0.30492 -0.37167
v -0.37032 0.30965 -0.37151
v -0.37090 0.26998 -0.36660
v -0.37069 0.27458 -0.36660
v -0.37042 0.27947 -0.36673
v -0.37022 0.28452 -0.36668
v -0.37013 0.28969 -0.36684
v -0.37013 0.29490 -0.36695
v -0.37019 0.29996 -0.36689
v -0.37024 0.30491 -0.36684
v -0.37027 0.30981 -0.36687
v -0.37090 0.27088 -0.36224
v -0.37067 0.27547 -0.36227
v -0.37043 0.28014 -0.36208
v -0.37024 0.28505 -0.36198
v -0.37015 0.29005 -0.36199
v -0.37013 0.29505 -0.36198
v -0.37015 0.30002 -0.36195
v -0.37017 0.30498 -0.36194
v -0.37017 0.30994 -0.36196
v 0.01875 0.22907 -0.20820
v 0.02431 0.22891 -0.20385
v 0.02371 0.22894 -0.20881
v 0.01935 0.22904 -0.20324
v 0.02928 0.22878 -0.20446
v 0.02867 0.22881 -0.20942
v 0.03424 0.22864 -0.20507
v 0.03363 0.22867 -0.21003
v 0.03920 0.22851 -0.20568
v 0.03859 0.22854 -0.21064
v 0.04416 0.22838 -0.20629
v 0.04355 0.22842 -0.21125
v 0.04913 0.22826 -0.20690
v 0.04852 0.22831 -0.21186
v 0.05409 0.22817 -0.20751
v 0.05348 0.22822 -0.21247
v 0.05905 0.22809 -0.20812
v 0.05844 0.22816 -0.21308
v 0.02492 0.22889 -0.19889
v 0.01996 0.22902 -0.19828
v 0.02989 0.22876 -0.19950
v 0.03485 0.22862 -0.20011
v 0.03981 0.22848 -0.20072
v 0.04477 0.22835 -0.20133
v 0.04974 0.22823 -0.20194
v 0.05470 0.22813 -0.20255
v 0.05966 0.22805 -0.20315
v 0.02553 0.22887 -0.19393
v 0.02057 0.22900 -0.19332
v 0.03050 0.22874 -0.19454
v 0.03546 0.22861 -0.19515
v 0.04042 0.22847 -0.19575
v 0.04538 0.22834 -0.19636
v 0.05035 0.22822 -0.19697
v 0.05531 0.22811 -0.19758
v 0.06027 0.22802 -0.19819
v 0.02614 0.22886 -0.18896
v 0.02118 0.22899 -0.18835
v 0.03110 0.22873 -0.18957
v 0.03607 0.22860 -0.19018
v 0.04103 0.22846 -0.19079
v 0.04599 0.22833 -0.19140
v 0.05095 0.22821 -0.19201
v 0.05592 0.22810 -0.19262
v 0.06088 0.22800 -0.19323
v 0.02675 0.22885 -0.18400
v 0.02179 0.22898 -0.18339
v 0.03171 0.22872 -0.18461
v 0.03668 0.22858 -0.18522
v 0.04164 0.22845 -0.18583
v 0.04660 0.22832 -0.18644
v 0.05156 0.22820 -0.18705
v 0.05653 0.22809 -0.18765
v 0.06149 0.22799 -0.18826
v 0.02736 0.22884 -0.17904
v 0.02240 0.22898 -0.17843
v 0.03232 0.22871 -0.17965
v 0.03729 0.22857 -0.18025
v 0.04225 0.22844 -0.18086
v 0.04721 0.22831 -0.18147
v 0.05217 0.22819 -0.18208
v 0.05714 0.22808 -0.18269
v 0.06210 0.22798 -0.18330
v 0.02797 0.22884 -0.17407
v 0.02301 0.22897 -0.17346
v 0.03293 0.22870 -0.17468
v 0.03790 0.22856 -0.17529
v 0.04286 0.22843 -0.17590
v 0.04782 0.22830 -0.17651
v 0.05278 0.22818 -0.17712
v 0.05775 0.22807 -0.17773
v 0.06271 0.22797 -0.17834
v 0.02858 0.22883 -0.16911
v 0.02362 0.22897 -0.16850
v 0.03354 0.22869 -0.16972
v 0.03850 0.22855 -0.17033
v 0.04347 0.22841 -0.17094
v 0.04843 0.22828 -0.17155
v 0.05339 0.22816 -0.17216
v 0.05835 0.22805 -0.17277
v 0.06332 0.22795 -0.17338
v 0.13450 -0.60477 0.78648
v 0.13762 -0.60608 0.78726
v 0.13715 -0.60531 0.78542
v 0.13505 -0.60440 0.78436
v 0.14452 -0.60952 0.78691
v 0.14104 -0.60664 0.78503
v 0.14100 -0.60793 0.78799
v 0.11773 -0.59925 0.78773
v 0.12051 -0.59927 0.78904
v 0.12173 -0.60085 0.78687
v 0.12239 -0.59987 0.78932
v 0.12564 -0.60151 0.78858
v 0.12682 -0.60288 0.78479
v 0.13080 -0.60367 0.78757
v 0.13186 -0.60381 0.78468
v 0.10560 -0.59995 0.78712
v 0.10860 -0.59737 0.78893
v 0.10809 -0.59862 0.78777
v 0.10683 -0.59847 0.78828
v 0.11011 -0.59496 0.79071
v 0.11066 -0.59559 0.79025
v 0.11114 -0.59780 0.78839
v 0.11238 -0.59618 0.79003
v 0.11653 -0.59778 0.78967
v 0.11427 -0.59868 0.78755
v 0.11932 -0.59830 0.78996
v 0.11937 -0.59786 0.79077
v 0.12106 -0.59870 0.79038
v 0.11071 -0.59424 0.79123
v 0.11060 -0.59394 0.79144
v 0.11118 -0.59462 0.79100
v 0.12023 -0.59805 0.79085
v 0.11088 -0.59385 0.79151
v 0.13471 -0.60516 0.78818
v 0.13756 -0.60652 0.78872
v 0.14155 -0.60868 0.78921
v 0.12263 -0.59946 0.79036
v 0.12584 -0.60120 0.78988
v 0.12891 -0.60275 0.78920
v 0.13303 -0.60457 0.78889
v 0.11958 -0.59799 0.79082
v 0.12069 -0.59822 0.79099
v 0.11816 -0.59763 0.79063
v -0.76624 -0.76376 0.73515
v -0.76624 -0.76377 0.73515
v -0.76625 -0.76378 0.73515
v -0.76624 -0.76374 0.73515
v -0.76624 -0.76375 0.73515
v -0.75693 -0.74557 0.73383
v -0.75693 -0.74557 0.73383
v -0.75693 -0.74557 0.73383
v -0.77423 -0.76537 0.75610
v -0.77423 -0.76537 0.75610
v -0.77423 -0.76537 0.75610
v 0.05569 -0.80697 1.07728
v 0.06108 -0.80763 1.08155
v 0.06089 -0.80674 1.07668
v 0.05585 -0.80790 1.08240
v 0.06622 -0.80737 1.08089
v 0.06604 -0.80654 1.07628
v 0.07127 -0.80711 1.08030
v 0.07094 -0.80630 1.07573
v 0.07627 -0.80684 1.07966
v 0.07587 -0.80596 1.07467
v 0.08141 -0.80660 1.07916
v 0.08160 -0.80584 1.07486
v 0.08651 -0.80638 1.07879
v 0.08656 -0.80569 1.07467
v 0.09132 -0.80614 1.07820
v 0.09088 -0.80551 1.07433
v 0.09586 -0.80577 1.07689
v 0.09581 -0.80494 1.07192
v 0.09342 -0.80532 1.07368
v 0.06131 -0.80848 1.08670
v 0.05578 -0.80891 1.08840
v 0.06652 -0.80816 1.08579
v 0.07164 -0.80787 1.08509
v 0.07669 -0.80759 1.08447
v 0.08174 -0.80732 1.08389
v 0.08677 -0.80707 1.08335
v 0.09173 -0.80680 1.08278
v 0.09662 -0.80651 1.08206
v 0.06033 -0.80954 1.09308
v 0.06168 -0.80923 1.09164
v 0.05863 -0.80941 1.09182
v 0.06676 -0.80887 1.09081
v 0.07197 -0.80853 1.08999
v 0.07710 -0.80823 1.08933
v 0.08217 -0.80795 1.08874
v 0.08721 -0.80767 1.08815
v 0.09221 -0.80739 1.08756
v 0.09717 -0.80710 1.08693
v 0.06200 -0.80967 1.09497
v 0.05529 -0.80996 1.09608
v 0.05775 -0.80993 1.09602
v 0.05605 -0.80976 1.09421
v 0.06362 -0.80985 1.09739
v 0.06670 -0.80954 1.09613
v 0.07218 -0.80911 1.09486
v 0.07735 -0.80879 1.09415
v 0.08252 -0.80849 1.09360
v 0.08764 -0.80818 1.09303
v 0.09268 -0.80788 1.09240
v 0.09767 -0.80757 1.09176
v 0.06341 -0.81029 1.10086
v 0.06551 -0.80999 1.09945
v 0.06327 -0.81003 1.09884
v 0.05771 -0.81014 1.09801
v 0.06921 -0.80995 1.10075
v 0.07264 -0.80961 1.09937
v 0.07739 -0.80930 1.09867
v 0.08259 -0.80900 1.09834
v 0.08788 -0.80868 1.09791
v 0.09301 -0.80833 1.09721
v 0.09802 -0.80799 1.09648
v 0.06711 -0.81034 1.10266
v 0.07037 -0.81028 1.10364
v 0.07286 -0.81043 1.10548
v 0.07311 -0.81005 1.10303
v 0.07717 -0.80979 1.10262
v 0.08205 -0.80953 1.10249
v 0.08783 -0.80926 1.10294
v 0.09308 -0.80881 1.10193
v 0.09803 -0.80841 1.10095
v 0.07650 -0.81029 1.10582
v 0.08110 -0.81005 1.10585
v 0.08574 -0.80980 1.10602
v 0.08950 -0.80965 1.10671
v 0.09142 -0.80976 1.10862
v 0.09304 -0.80935 1.10650
v 0.09755 -0.80887 1.10513
v 0.09360 -0.80968 1.10946
v 0.09418 -0.80979 1.11089
v 0.09658 -0.80937 1.10915
v 0.36368 -0.79129 0.91056
v 0.36470 -0.79072 0.90871
v 0.36177 -0.79085 0.90878
v 0.35891 -0.79161 0.91093
v 0.36683 -0.79098 0.90990
v 0.37747 -0.79007 0.90557
v 0.37818 -0.79013 0.90595
v 0.38010 -0.79009 0.90535
v 0.38127 -0.79016 0.90603
v 0.38439 -0.79013 0.90521
v 0.38451 -0.79018 0.90599
v 0.38776 -0.79017 0.90549
v 0.38914 -0.79014 0.90448
v 0.39241 -0.79017 0.90469
v 0.39500 -0.79014 0.90309
v 0.39259 -0.79014 0.90347
v 0.39760 -0.79015 0.90416
v 0.39753 -0.79015 0.90269
v 0.36145 -0.79064 0.90805
v 0.36479 -0.79049 0.90783
v 0.36795 -0.79054 0.90836
v 0.36977 -0.79030 0.90736
v 0.37260 -0.79045 0.90817
v 0.37499 -0.79019 0.90664
v 0.37825 -0.79039 0.90786
v 0.38328 -0.79032 0.90743
v 0.39442 -0.79013 0.90267
v 0.39617 -0.79015 0.90239
v 0.36290 -0.79231 0.91383
v 0.35767 -0.79269 0.91422
v 0.36837 -0.79182 0.91313
v 0.37068 -0.79097 0.91028
v 0.37416 -0.79163 0.91336
v 0.37544 -0.79087 0.91032
v 0.37883 -0.79138 0.91307
v 0.37924 -0.79082 0.91048
v 0.38200 -0.79111 0.91223
v 0.38654 -0.79026 0.90684
v 0.39030 -0.79028 0.90689
v 0.39523 -0.79023 0.90665
v 0.38256 -0.79066 0.90980
v 0.38744 -0.79054 0.90921
v 0.39300 -0.79048 0.90937
v 0.39822 -0.79032 0.90932
v 0.36181 -0.79344 0.91746
v 0.35673 -0.79375 0.91763
v 0.36780 -0.79321 0.91805
v 0.37360 -0.79265 0.91747
v 0.37890 -0.79223 0.91695
v 0.38409 -0.79178 0.91592
v 0.38607 -0.79108 0.91252
v 0.38997 -0.79158 0.91612
v 0.39118 -0.79094 0.91249
v 0.39512 -0.79130 0.91594
v 0.39629 -0.79073 0.91242
v 0.39990 -0.79095 0.91566
v 0.40111 -0.79046 0.91239
v -0.36068 0.27495 -0.08097
v -0.36052 0.27015 -0.07603
v -0.36073 0.26994 -0.08099
v -0.36048 0.27513 -0.07603
v -0.36062 0.27994 -0.08094
v -0.36045 0.28007 -0.07602
v -0.36058 0.28487 -0.08088
v -0.36044 0.28500 -0.07601
v -0.36058 0.28980 -0.08090
v -0.36048 0.28997 -0.07602
v -0.36062 0.29483 -0.08101
v -0.36054 0.29498 -0.07603
v -0.36069 0.29992 -0.08104
v -0.36065 0.30002 -0.07603
v -0.36081 0.30498 -0.08100
v -0.36078 0.30507 -0.07601
v -0.36097 0.31002 -0.08097
v -0.36094 0.31012 -0.07600
v -0.36034 0.27044 -0.07111
v -0.36031 0.27535 -0.07116
v -0.36030 0.28021 -0.07115
v -0.36033 0.28511 -0.07111
v -0.36039 0.29008 -0.07109
v -0.36048 0.29510 -0.07108
v -0.36060 0.30015 -0.07107
v -0.36074 0.30523 -0.07106
v -0.36090 0.31035 -0.07109
v -0.36021 0.27095 -0.06637
v -0.36018 0.27564 -0.06650
v -0.36019 0.28034 -0.06634
v -0.36024 0.28526 -0.06627
v -0.36033 0.29023 -0.06623
v -0.36044 0.29526 -0.06619
v -0.36057 0.30039 -0.06621
v -0.36071 0.30557 -0.06622
v -0.36087 0.31081 -0.06635
v -0.36013 0.27179 -0.06255
v -0.36010 0.27565 -0.06184
v -0.36013 0.28054 -0.06159
v -0.36020 0.28553 -0.06162
v -0.36031 0.29039 -0.06142
v -0.36044 0.29553 -0.06134
v -0.36056 0.30085 -0.06161
v -0.36070 0.30606 -0.06126
v -0.36087 0.31166 -0.06216
v -0.36010 0.27016 -0.05736
v -0.36007 0.27584 -0.05721
v -0.36012 0.28096 -0.05675
v -0.36021 0.28603 -0.05777
v -0.36033 0.28994 -0.05557
v -0.36047 0.29649 -0.05722
v -0.36057 0.30119 -0.05762
v -0.36069 0.30464 -0.05416
v -0.36060 0.30157 -0.05468
v -0.36065 0.30434 -0.05713
v -0.36076 0.30813 -0.05795
v -0.36081 0.30917 -0.05443
v -0.36007 0.27180 -0.05307
v -0.36007 0.27620 -0.05313
v -0.36018 0.27974 -0.04960
v -0.36011 0.27656 -0.05010
v -0.36011 0.27938 -0.05263
v -0.36019 0.28343 -0.05370
v -0.36029 0.28455 -0.04993
v -0.36040 0.28950 -0.04991
v -0.36044 0.29362 -0.05330
v -0.36050 0.29422 -0.04977
v -0.36053 0.29782 -0.05388
v -0.36061 0.29970 -0.05055
v -0.36072 0.30472 -0.05011
v -0.36085 0.30977 -0.05026
v -0.36018 0.26897 -0.04522
v -0.36012 0.26833 -0.04922
v -0.36010 0.27276 -0.04939
v -0.36020 0.27465 -0.04585
v -0.36028 0.27978 -0.04535
v -0.36036 0.28476 -0.04531
v -0.36046 0.28971 -0.04531
v -0.36055 0.29476 -0.04544
v -0.36064 0.29987 -0.04551
v -0.36073 0.30491 -0.04549
v -0.36081 0.30994 -0.04554
v -0.36026 0.26969 -0.04065
v -0.36029 0.27487 -0.04066
v -0.36034 0.27992 -0.04058
v -0.36040 0.28491 -0.04056
v -0.36047 0.28990 -0.04058
v -0.36054 0.29493 -0.04062
v -0.36061 0.29997 -0.04063
v -0.36065 0.30499 -0.04064
v -0.36069 0.31000 -0.04066
v 0.39230 0.27363 -0.85505
v 0.39281 0.27691 -0.85975
v 0.39181 0.27294 -0.86018
v 0.39309 0.27769 -0.85600
v 0.39324 0.28110 -0.85958
v 0.39337 0.28117 -0.85508
v 0.39334 0.28556 -0.85928
v 0.39345 0.28573 -0.85461
v 0.39324 0.29039 -0.85914
v 0.39332 0.29058 -0.85455
v 0.39302 0.29541 -0.85907
v 0.39309 0.29537 -0.85437
v 0.39303 0.29681 -0.85209
v 0.39282 0.29994 -0.85216
v 0.39285 0.29918 -0.85473
v 0.39271 0.30071 -0.85889
v 0.39260 0.30295 -0.85610
v 0.39249 0.30498 -0.85325
v 0.39237 0.30605 -0.86007
v 0.39235 0.30667 -0.85735
v 0.39215 0.30987 -0.85719
v 0.39218 0.31002 -0.85312
v 0.39082 0.26946 -0.84797
v 0.39221 0.27249 -0.85056
v 0.39121 0.27034 -0.85232
v 0.39305 0.27657 -0.85140
v 0.39349 0.28127 -0.85055
v 0.39355 0.28595 -0.84982
v 0.39338 0.29090 -0.85069
v 0.39337 0.29164 -0.84809
v 0.39315 0.29539 -0.84840
v 0.39321 0.29404 -0.85072
v 0.39286 0.30012 -0.84823
v 0.39255 0.30507 -0.84835
v 0.39226 0.31005 -0.84836
v 0.39158 0.27060 -0.84249
v 0.39253 0.27338 -0.84696
v 0.39332 0.27744 -0.84681
v 0.39362 0.28137 -0.84642
v 0.39369 0.28160 -0.84335
v 0.39367 0.28471 -0.84289
v 0.39368 0.28428 -0.84578
v 0.39356 0.28790 -0.84681
v 0.39350 0.28996 -0.84386
v 0.39324 0.29512 -0.84355
v 0.39296 0.30008 -0.84347
v 0.39266 0.30505 -0.84346
v 0.39239 0.31003 -0.84344
v 0.39294 0.27458 -0.84350
v 0.39280 0.27395 -0.83898
v 0.39148 0.26972 -0.83773
v 0.39346 0.27805 -0.84293
v 0.39358 0.27971 -0.83915
v 0.39372 0.28489 -0.83864
v 0.39361 0.29001 -0.83865
v 0.39339 0.29505 -0.83857
v 0.39311 0.30004 -0.83852
v 0.39283 0.30502 -0.83849
v 0.39257 0.31001 -0.83845
v 0.39200 0.27057 -0.83395
v 0.39319 0.27502 -0.83390
v 0.39376 0.27999 -0.83377
v 0.39389 0.28500 -0.83365
v 0.39379 0.29002 -0.83361
v 0.39358 0.29502 -0.83356
v 0.39331 0.30001 -0.83352
v 0.39303 0.30501 -0.83348
v 0.39278 0.31000 -0.83345
v 0.39244 0.27103 -0.82922
v 0.39352 0.27539 -0.82887
v 0.39401 0.28013 -0.82870
v 0.39412 0.28504 -0.82862
v 0.39402 0.29002 -0.82858
v 0.39380 0.29501 -0.82854
v 0.39353 0.30000 -0.82850
v 0.39325 0.30501 -0.82847
v 0.39301 0.31001 -0.82844
v 0.39288 0.27122 -0.82428
v 0.39385 0.27551 -0.82385
v 0.39429 0.28018 -0.82367
v 0.39438 0.28506 -0.82360
v 0.39426 0.29002 -0.82356
v 0.39403 0.29501 -0.82353
v 0.39376 0.30001 -0.82350
v 0.39348 0.30503 -0.82348
v 0.39323 0.31006 -0.82347
v 0.39331 0.27129 -0.81929
v 0.39419 0.27555 -0.81885
v 0.39458 0.28020 -0.81866
v 0.39463 0.28506 -0.81859
v 0.39450 0.29003 -0.81855
v 0.39426 0.29503 -0.81853
v 0.39398 0.30006 -0.81852
v 0.39369 0.30510 -0.81853
v 0.39343 0.31018 -0.81856
v -0.37669 0.67229 -0.76433
v -0.37630 0.66910 -0.76094
v -0.37679 0.66957 -0.76470
v -0.37630 0.67149 -0.76114
v -0.37656 0.67309 -0.76334
v -0.37630 0.67232 -0.76113
v -0.37603 0.67058 -0.75879
v -0.37604 0.66923 -0.75878
v -0.37613 0.67123 -0.75965
v -0.16515 0.23312 -0.06473
v -0.15957 0.23304 -0.06037
v -0.16018 0.23313 -0.06534
v -0.16454 0.23303 -0.05976
v -0.15461 0.23304 -0.06098
v -0.15522 0.23313 -0.06595
v -0.14965 0.23304 -0.06159
v -0.15025 0.23314 -0.06655
v -0.14468 0.23304 -0.06220
v -0.14529 0.23313 -0.06716
v -0.13972 0.23302 -0.06281
v -0.14033 0.23311 -0.06777
v -0.13476 0.23299 -0.06342
v -0.13537 0.23308 -0.06838
v -0.12980 0.23295 -0.06403
v -0.13040 0.23304 -0.06899
v -0.12483 0.23290 -0.06464
v -0.12544 0.23299 -0.06960
v -0.15896 0.23294 -0.05541
v -0.16393 0.23294 -0.05480
v -0.15400 0.23295 -0.05602
v -0.14904 0.23295 -0.05663
v -0.14407 0.23295 -0.05724
v -0.13911 0.23293 -0.05785
v -0.13415 0.23290 -0.05845
v -0.12919 0.23286 -0.05906
v -0.12422 0.23281 -0.05967
v -0.15835 0.23284 -0.05045
v -0.16332 0.23283 -0.04984
v -0.15339 0.23285 -0.05105
v -0.14843 0.23285 -0.05166
v -0.14346 0.23285 -0.05227
v -0.13850 0.23283 -0.05288
v -0.13354 0.23281 -0.05349
v -0.12858 0.23277 -0.05410
v -0.12361 0.23272 -0.05471
v -0.15775 0.23272 -0.04548
v -0.16271 0.23272 -0.04487
v -0.15278 0.23273 -0.04609
v -0.14782 0.23273 -0.04670
v -0.14285 0.23273 -0.04731
v -0.13789 0.23273 -0.04792
v -0.13293 0.23270 -0.04853
v -0.12797 0.23267 -0.04914
v -0.12300 0.23262 -0.04975
v -0.15714 0.23259 -0.04052
v -0.16210 0.23259 -0.03991
v -0.15217 0.23260 -0.04113
v -0.14721 0.23260 -0.04174
v -0.14225 0.23260 -0.04235
v -0.13728 0.23260 -0.04296
v -0.13232 0.23258 -0.04357
v -0.12736 0.23255 -0.04418
v -0.12240 0.23251 -0.04479
v -0.15653 0.23246 -0.03556
v -0.16149 0.23246 -0.03495
v -0.15156 0.23246 -0.03617
v -0.14660 0.23246 -0.03678
v -0.14164 0.23246 -0.03739
v -0.13667 0.23245 -0.03800
v -0.13171 0.23244 -0.03860
v -0.12675 0.23241 -0.03921
v -0.12179 0.23238 -0.03982
v -0.15592 0.23232 -0.03060
v -0.16088 0.23233 -0.02999
v -0.15095 0.23232 -0.03120
v -0.14599 0.23231 -0.03181
v -0.14103 0.23231 -0.03242
v -0.13606 0.23230 -0.03303
v -0.13110 0.23229 -0.03364
v -0.12614 0.23227 -0.03425
v -0.12118 0.23224 -0.03486
v -0.15531 0.23220 -0.02563
v -0.16027 0.23221 -0.02502
v -0.15035 0.23219 -0.02624
v -0.14538 0.23218 -0.02685
v -0.14042 0.23217 -0.02746
v -0.13545 0.23216 -0.02807
v -0.13049 0.23215 -0.02868
v -0.12553 0.23213 -0.02929
v -0.12057 0.23209 -0.02990
v -0.28682 -0.20241 0.88129
v -0.28451 -0.20093 0.87804
v -0.28829 -0.20079 0.87803
v -0.29145 -0.20121 0.87906
v -0.29197 -0.20294 0.88256
v -0.28119 -0.20250 0.88113
v -0.27973 -0.20092 0.87766
v -0.27610 -0.20247 0.88069
v -0.27480 -0.20087 0.87715
v -0.27110 -0.20241 0.88017
v -0.26984 -0.20082 0.87660
v -0.26612 -0.20234 0.87962
v -0.26487 -0.20077 0.87604
v -0.26113 -0.20227 0.87909
v -0.25990 -0.20073 0.87549
v -0.25613 -0.20218 0.87857
v -0.25491 -0.20067 0.87497
v -0.25112 -0.20207 0.87808
v -0.24992 -0.20060 0.87446
v -0.28798 -0.19984 0.87520
v -0.28357 -0.19974 0.87454
v -0.27876 -0.19967 0.87396
v -0.27384 -0.19961 0.87339
v -0.26888 -0.19957 0.87281
v -0.26392 -0.19954 0.87224
v -0.25895 -0.19953 0.87168
v -0.25396 -0.19952 0.87113
v -0.28802 -0.20460 0.88515
v -0.29265 -0.20488 0.88591
v -0.28287 -0.20446 0.88457
v -0.27769 -0.20434 0.88403
v -0.27267 -0.20425 0.88351
v -0.26769 -0.20417 0.88298
v -0.26269 -0.20408 0.88246
v -0.25765 -0.20395 0.88195
v -0.25260 -0.20380 0.88147
v -0.28750 -0.20808 0.88996
v -0.28531 -0.20943 0.89135
v -0.28392 -0.20868 0.89038
v -0.28455 -0.20675 0.88800
v -0.28967 -0.20635 0.88790
v -0.28059 -0.20843 0.88976
v -0.27937 -0.20643 0.88716
v -0.27634 -0.20829 0.88919
v -0.27450 -0.20629 0.88657
v -0.27176 -0.20828 0.88875
v -0.26960 -0.20621 0.88606
v -0.26693 -0.20822 0.88830
v -0.26461 -0.20610 0.88556
v -0.26188 -0.20806 0.88784
v -0.25954 -0.20593 0.88506
v -0.25662 -0.20770 0.88728
v -0.25441 -0.20570 0.88455
v -0.25138 -0.20728 0.88673
v -0.24928 -0.20546 0.88410
v -0.28139 -0.21007 0.89162
v -0.27787 -0.20980 0.89098
v -0.27405 -0.21007 0.89086
v -0.26948 -0.21015 0.89053
v -0.26473 -0.21008 0.89013
v -0.25947 -0.20982 0.88971
v -0.25375 -0.20892 0.88876
v -0.24866 -0.20839 0.88821
v -0.82503 -0.75944 0.42563
v -0.82351 -0.76008 0.42816
v -0.82454 -0.75974 0.42569
v -0.82513 -0.75947 0.42482
v -0.82650 -0.75855 0.42498
v -0.82692 -0.75824 0.42536
v -0.82641 -0.75855 0.42596
v -0.82591 -0.75891 0.42538
v -0.82575 -0.75906 0.42475
v -0.82674 -0.75833 0.42619
v -0.82452 -0.75951 0.43018
v -0.82272 -0.76031 0.43130
v -0.82500 -0.75932 0.42751
v -0.82012 -0.76144 0.43260
v -0.82572 -0.75890 0.42820
v -0.82442 -0.75955 0.43252
v -0.81499 -0.76985 0.42841
v -0.81499 -0.76985 0.42841
v -0.81499 -0.76985 0.42841
v -0.82358 -0.75991 0.43258
v -0.82211 -0.76048 0.43433
v -0.81960 -0.76152 0.43555
v -0.81697 -0.76276 0.43582
v -0.81829 -0.76224 0.43378
v -0.82309 -0.76008 0.43555
v -0.82378 -0.75989 0.43701
v -0.81441 -0.76390 0.43852
v -0.81323 -0.76446 0.44047
v -0.81360 -0.76433 0.43841
v -0.81457 -0.76388 0.43722
v -0.82399 -0.76012 0.44219
v -0.82403 -0.76000 0.44028
v -0.82470 -0.76000 0.44190
v -0.82100 -0.76082 0.43754
v -0.81841 -0.76179 0.43969
v -0.81629 -0.76290 0.43895
v -0.82236 -0.76035 0.44003
v -0.81396 -0.76401 0.44180
v -0.81272 -0.76468 0.44408
v -0.82494 -0.76006 0.44302
v -0.82451 -0.76015 0.44356
v -0.82000 -0.76105 0.44061
v -0.81822 -0.76167 0.44253
v -0.81586 -0.76287 0.44334
v -0.82170 -0.76052 0.44387
v -0.81982 -0.76101 0.44327
v -0.81331 -0.76428 0.44621
v -0.81205 -0.76509 0.44826
v -0.82523 -0.76010 0.44379
v -0.82523 -0.76012 0.44401
v -0.81735 -0.76193 0.44564
v -0.81479 -0.76325 0.44877
v -0.81887 -0.76120 0.44658
v -0.81953 -0.76092 0.44699
v -0.81235 -0.76488 0.45126
v -0.81137 -0.76561 0.45164
v -0.81522 -0.76271 0.45338
v -0.81677 -0.76203 0.44898
v -0.81751 -0.76155 0.45017
v -0.81651 -0.76164 0.45451
v -0.81355 -0.76396 0.45240
v -0.81236 -0.76466 0.45928
v -0.81094 -0.76596 0.46050
v -0.81233 -0.76483 0.45618
v -0.81026 -0.76664 0.45881
v -0.81083 -0.76613 0.45553
v -0.81587 -0.76182 0.45718
v -0.81653 -0.76130 0.45707
v -0.81401 -0.76326 0.45864
v -0.81618 -0.76130 0.45937
v -0.81534 -0.76197 0.45993
v -0.37484 0.35494 -0.56298
v -0.37480 0.35045 -0.55812
v -0.37473 0.35003 -0.56291
v -0.37489 0.35534 -0.55811
v -0.37498 0.35994 -0.56299
v -0.37503 0.36028 -0.55801
v -0.37519 0.36501 -0.56291
v -0.37523 0.36531 -0.55787
v -0.37547 0.37016 -0.56282
v -0.37554 0.37043 -0.55771
v -0.37586 0.37545 -0.56267
v -0.37595 0.37569 -0.55731
v -0.37646 0.38133 -0.55621
v -0.37621 0.37808 -0.55477
v -0.37632 0.37996 -0.55808
v -0.37630 0.38111 -0.56243
v -0.37655 0.38368 -0.55940
v -0.37665 0.38460 -0.55598
v -0.37662 0.38697 -0.56364
v -0.37674 0.38824 -0.55977
v -0.37680 0.38908 -0.55576
v -0.37677 0.39210 -0.56390
v -0.37484 0.35105 -0.55354
v -0.37491 0.35578 -0.55334
v -0.37503 0.36066 -0.55313
v -0.37524 0.36564 -0.55284
v -0.37555 0.37058 -0.55280
v -0.37588 0.37445 -0.55257
v -0.37640 0.38037 -0.55248
v -0.37610 0.37678 -0.55167
v -0.37666 0.38483 -0.55186
v -0.37679 0.38954 -0.55144
v -0.37484 0.35158 -0.54900
v -0.37489 0.35638 -0.54875
v -0.37501 0.36108 -0.54840
v -0.37522 0.36614 -0.54733
v -0.37560 0.37130 -0.54905
v -0.37608 0.37663 -0.54868
v -0.37573 0.37293 -0.54661
v -0.37588 0.37441 -0.54972
v -0.37637 0.38030 -0.54784
v -0.37663 0.38492 -0.54727
v -0.37675 0.38973 -0.54688
v -0.37481 0.35247 -0.54408
v -0.37486 0.35726 -0.54511
v -0.37492 0.36073 -0.54368
v -0.37509 0.36475 -0.54030
v -0.37492 0.36173 -0.54090
v -0.37504 0.36401 -0.54315
v -0.37518 0.36652 -0.54365
v -0.37541 0.36934 -0.54533
v -0.37593 0.37495 -0.54370
v -0.37554 0.37090 -0.54328
v -0.37633 0.38001 -0.54283
v -0.37659 0.38495 -0.54242
v -0.37670 0.38986 -0.54217
v -0.37476 0.35177 -0.53971
v -0.37478 0.34897 -0.53575
v -0.37481 0.34785 -0.54035
v -0.37479 0.35590 -0.54110
v -0.37488 0.35991 -0.53733
v -0.37477 0.35650 -0.53787
v -0.37483 0.35900 -0.54014
v -0.37506 0.36357 -0.53627
v -0.37530 0.36814 -0.54222
v -0.37543 0.36895 -0.53865
v -0.37593 0.37480 -0.53804
v -0.37631 0.38002 -0.53765
v -0.37655 0.38508 -0.53746
v -0.37665 0.39006 -0.53736
v -0.37475 0.35347 -0.53753
v -0.37477 0.35389 -0.53340
v -0.37477 0.34821 -0.53108
v -0.37490 0.35943 -0.53249
v -0.37515 0.36444 -0.53258
v -0.37553 0.36973 -0.53283
v -0.37596 0.37507 -0.53263
v -0.37632 0.38029 -0.53251
v -0.37654 0.38540 -0.53252
v -0.37663 0.39041 -0.53250
v -0.37477 0.34938 -0.52741
v -0.37480 0.35460 -0.52770
v -0.37493 0.35975 -0.52761
v -0.37520 0.36488 -0.52760
v -0.37558 0.37013 -0.52749
v -0.37601 0.37553 -0.52730
v -0.37637 0.38091 -0.52755
v -0.37656 0.38594 -0.52774
v -0.37662 0.39099 -0.52758
v -0.37476 0.34991 -0.52261
v -0.37480 0.35496 -0.52264
v -0.37494 0.36002 -0.52258
v -0.37522 0.36516 -0.52244
v -0.37563 0.37052 -0.52211
v -0.37614 0.37659 -0.52148
v -0.37646 0.38209 -0.52378
v -0.37659 0.38631 -0.52258
v -0.37658 0.39227 -0.52250
v 0.22731 -0.20900 0.85236
v 0.23142 -0.21038 0.85573
v 0.23235 -0.20877 0.85192
v 0.23641 -0.21012 0.85531
v 0.23741 -0.20857 0.85155
v 0.24140 -0.20992 0.85497
v 0.24257 -0.20845 0.85128
v 0.24627 -0.20978 0.85477
v 0.24836 -0.20845 0.85130
v 0.25018 -0.20981 0.85498
v 0.25293 -0.21061 0.85684
v 0.25337 -0.20939 0.85401
v 0.25358 -0.20801 0.85003
v 0.25797 -0.20911 0.85344
v 0.25873 -0.20771 0.84917
v 0.26297 -0.20882 0.85299
v 0.26388 -0.20747 0.84881
v 0.26799 -0.20853 0.85261
v 0.26881 -0.20723 0.84853
v 0.25690 -0.21067 0.85708
v 0.26198 -0.21043 0.85689
v 0.26708 -0.21007 0.85647
v 0.27210 -0.20978 0.85611
v -0.21382 -0.27498 0.62401
v -0.21292 -0.27497 0.62777
v -0.20981 -0.27509 0.62719
v -0.21037 -0.27504 0.63028
v -0.20584 -0.27518 0.63217
v -0.20566 -0.27526 0.62646
v -0.20055 -0.27538 0.63054
v -0.20106 -0.27544 0.62534
v -0.24109 -0.27359 0.62970
v -0.23553 -0.27385 0.63403
v -0.23614 -0.27385 0.62907
v -0.24048 -0.27362 0.63466
v -0.23063 -0.27409 0.63335
v -0.23125 -0.27411 0.62839
v -0.22584 -0.27433 0.63255
v -0.22650 -0.27436 0.62761
v -0.22134 -0.27456 0.63150
v -0.22200 -0.27459 0.62674
v -0.21791 -0.27473 0.63016
v -0.21720 -0.27481 0.62613
v -0.21360 -0.27490 0.63110
v -0.21159 -0.27495 0.63504
v -0.20752 -0.27508 0.63711
v -0.20978 -0.27503 0.63314
v -0.20311 -0.27523 0.63734
v -0.19969 -0.27535 0.63569
v -0.23492 -0.27387 0.63899
v -0.23987 -0.27366 0.63962
v -0.23002 -0.27409 0.63831
v -0.22520 -0.27432 0.63753
v -0.22047 -0.27454 0.63656
v -0.21584 -0.27477 0.63492
v -0.21135 -0.27493 0.63877
v -0.20754 -0.27505 0.64199
v -0.20330 -0.27519 0.64152
v -0.19886 -0.27533 0.64059
v -0.23431 -0.27391 0.64395
v -0.23926 -0.27371 0.64458
v -0.22941 -0.27411 0.64326
v -0.22461 -0.27431 0.64248
v -0.22002 -0.27452 0.64157
v -0.21504 -0.27475 0.64084
v -0.21073 -0.27492 0.64255
v -0.20830 -0.27500 0.64506
v -0.20389 -0.27513 0.64700
v -0.19855 -0.27530 0.64553
v -0.23370 -0.27395 0.64891
v -0.23865 -0.27376 0.64955
v -0.22880 -0.27413 0.64821
v -0.22401 -0.27433 0.64740
v -0.21939 -0.27452 0.64642
v -0.21583 -0.27469 0.64508
v -0.21151 -0.27487 0.64593
v -0.20957 -0.27492 0.64962
v -0.20591 -0.27504 0.65157
v -0.20783 -0.27500 0.64784
v -0.20152 -0.27516 0.65231
v -0.19788 -0.27527 0.65065
v -0.23309 -0.27399 0.65388
v -0.23804 -0.27381 0.65451
v -0.22819 -0.27417 0.65318
v -0.22339 -0.27435 0.65233
v -0.21878 -0.27454 0.65129
v -0.21357 -0.27476 0.65020
v -0.20919 -0.27492 0.65242
v -0.20684 -0.27498 0.65490
v -0.20244 -0.27510 0.65704
v -0.19721 -0.27524 0.65568
v -0.23250 -0.27403 0.65884
v -0.23744 -0.27385 0.65947
v -0.22758 -0.27420 0.65815
v -0.22274 -0.27438 0.65731
v -0.21816 -0.27456 0.65615
v -0.21459 -0.27470 0.65465
v -0.21019 -0.27486 0.65563
v -0.20837 -0.27491 0.65954
v -0.20455 -0.27501 0.66155
v -0.20648 -0.27498 0.65776
v -0.20021 -0.27512 0.66218
v -0.19661 -0.27522 0.66068
v -0.23194 -0.27405 0.66378
v -0.23686 -0.27388 0.66442
v -0.22705 -0.27423 0.66311
v -0.22216 -0.27440 0.66234
v -0.21728 -0.27458 0.66126
v -0.21257 -0.27476 0.65945
v -0.20820 -0.27490 0.66292
v -0.20506 -0.27498 0.66504
v -0.20117 -0.27508 0.66625
v -0.19619 -0.27520 0.66571
v -0.23142 -0.27408 0.66868
v -0.23628 -0.27392 0.66935
v -0.22663 -0.27425 0.66800
v -0.22183 -0.27442 0.66728
v -0.21691 -0.27460 0.66642
v -0.21163 -0.27478 0.66524
v 0.38613 0.59013 -0.97365
v 0.38604 0.59488 -0.97845
v 0.38615 0.58994 -0.97849
v 0.38603 0.59505 -0.97365
v 0.38590 0.59976 -0.97845
v 0.38590 0.59998 -0.97364
v 0.38574 0.60475 -0.97856
v 0.38576 0.60497 -0.97364
v 0.38557 0.60984 -0.97864
v 0.38561 0.61000 -0.97361
v 0.38541 0.61492 -0.97861
v 0.38547 0.61506 -0.97355
v 0.38528 0.61996 -0.97856
v 0.38535 0.62016 -0.97350
v 0.38521 0.62501 -0.97856
v 0.38528 0.62527 -0.97353
v 0.38517 0.63006 -0.97859
v 0.38523 0.63032 -0.97366
v 0.38612 0.59041 -0.96882
v 0.38605 0.59525 -0.96879
v 0.38595 0.60013 -0.96871
v 0.38583 0.60510 -0.96864
v 0.38569 0.61014 -0.96856
v 0.38555 0.61529 -0.96843
v 0.38542 0.62054 -0.96829
v 0.38533 0.62577 -0.96861
v 0.38527 0.63072 -0.96899
v 0.38614 0.59082 -0.96417
v 0.38611 0.59546 -0.96395
v 0.38604 0.60031 -0.96378
v 0.38594 0.60529 -0.96367
v 0.38580 0.61040 -0.96352
v 0.38564 0.61575 -0.96320
v 0.38547 0.62137 -0.96253
v 0.38535 0.62679 -0.96480
v 0.38530 0.63100 -0.96443
v 0.38621 0.59106 -0.95951
v 0.38622 0.59578 -0.95913
v 0.38618 0.60064 -0.95893
v 0.38607 0.60562 -0.95881
v 0.38591 0.61077 -0.95858
v 0.38569 0.61649 -0.95800
v 0.38554 0.61915 -0.95778
v 0.38548 0.61989 -0.95831
v 0.38551 0.61954 -0.95906
v 0.38548 0.62100 -0.95884
v 0.38543 0.62543 -0.95967
v 0.38534 0.63168 -0.96005
v 0.38633 0.59158 -0.95476
v 0.38636 0.59635 -0.95440
v 0.38632 0.60118 -0.95426
v 0.38620 0.60602 -0.95424
v 0.38604 0.61081 -0.95391
v 0.38589 0.61490 -0.95314
v 0.38550 0.61998 -0.95769
v 0.38561 0.61993 -0.95598
v 0.38563 0.62443 -0.95190
v 0.38555 0.62382 -0.95516
v 0.38568 0.62112 -0.95248
v 0.38546 0.62791 -0.95580
v 0.38555 0.62896 -0.95192
v 0.38646 0.59272 -0.95086
v 0.38652 0.59693 -0.94909
v 0.38641 0.60215 -0.95068
v 0.38633 0.60607 -0.94963
v 0.38614 0.61082 -0.95005
v 0.38618 0.61140 -0.94742
v 0.38606 0.61454 -0.94722
v 0.38602 0.61386 -0.94981
v 0.38584 0.61739 -0.95115
v 0.38587 0.61963 -0.94815
v 0.38578 0.62463 -0.94771
v 0.38571 0.62954 -0.94770
v 0.38667 0.59147 -0.94300
v 0.38671 0.59464 -0.94160
v 0.38665 0.59428 -0.94500
v 0.38657 0.59125 -0.94662
v 0.38665 0.59708 -0.94502
v 0.38655 0.60092 -0.94661
v 0.38661 0.60147 -0.94347
v 0.38653 0.60451 -0.94280
v 0.38649 0.60417 -0.94576
v 0.38634 0.60781 -0.94650
v 0.38634 0.60972 -0.94345
v 0.38619 0.61483 -0.94317
v 0.38608 0.61988 -0.94319
v 0.38601 0.62486 -0.94312
v 0.38596 0.62983 -0.94313
v 0.38661 0.58843 -0.94320
v 0.38672 0.58853 -0.93879
v 0.38679 0.59321 -0.93725
v 0.38667 0.59864 -0.94313
v 0.38672 0.59894 -0.93921
v 0.38663 0.60464 -0.93851
v 0.38651 0.60988 -0.93843
v 0.38642 0.61496 -0.93837
v 0.38635 0.61998 -0.93834
v 0.38632 0.62496 -0.93833
v 0.38628 0.62994 -0.93833
v -0.38644 0.35131 -0.88147
v -0.38619 0.34927 -0.87857
v -0.38654 0.34907 -0.88225
v -0.38635 0.35903 -0.87990
v -0.38633 0.35516 -0.88011
v -0.38665 0.35651 -0.88346
v -0.38686 0.36016 -0.88544
v -0.38666 0.36398 -0.88319
v -0.38622 0.36444 -0.87798
v -0.38657 0.36789 -0.88213
v -0.38693 0.36791 -0.88631
v -0.38642 0.37493 -0.87938
v -0.38638 0.37129 -0.87943
v -0.38662 0.37336 -0.88229
v -0.38673 0.37638 -0.88326
v -0.38676 0.37974 -0.88310
v -0.38639 0.38006 -0.87860
v -0.38687 0.38535 -0.88380
v -0.38632 0.38556 -0.87791
v -0.38682 0.39127 -0.88275
v -0.38635 0.38929 -0.87858
v -0.38627 0.35267 -0.87958
v -0.38595 0.35337 -0.87567
v -0.38575 0.34807 -0.87412
v -0.38587 0.35901 -0.87407
v -0.38581 0.36327 -0.87293
v -0.38633 0.36864 -0.87915
v -0.38602 0.36895 -0.87508
v -0.38598 0.37476 -0.87403
v -0.38592 0.37999 -0.87332
v -0.38579 0.38491 -0.87235
v -0.38607 0.38806 -0.87586
v -0.38542 0.34873 -0.86989
v -0.38546 0.35415 -0.86947
v -0.38545 0.35926 -0.86887
v -0.38549 0.36432 -0.86895
v -0.38554 0.36962 -0.86909
v -0.38553 0.37482 -0.86871
v -0.38547 0.37964 -0.86821
v -0.38539 0.38352 -0.86758
v -0.38557 0.38887 -0.86991
v -0.38504 0.34933 -0.86445
v -0.38504 0.35458 -0.86411
v -0.38504 0.35967 -0.86394
v -0.38507 0.36476 -0.86394
v -0.38509 0.36985 -0.86387
v -0.38508 0.37481 -0.86367
v -0.38505 0.37955 -0.86350
v -0.38506 0.38439 -0.86382
v -0.38506 0.38957 -0.86408
v -0.38462 0.34973 -0.85911
v -0.38460 0.35484 -0.85899
v -0.38460 0.35989 -0.85893
v -0.38463 0.36492 -0.85891
v -0.38465 0.36992 -0.85885
v -0.38465 0.37486 -0.85878
v -0.38463 0.37977 -0.85882
v -0.38460 0.38478 -0.85892
v -0.38455 0.38986 -0.85890
v -0.38418 0.34992 -0.85398
v -0.38415 0.35495 -0.85395
v -0.38417 0.35997 -0.85393
v -0.38420 0.36497 -0.85391
v -0.38421 0.36996 -0.85389
v -0.38419 0.37493 -0.85388
v -0.38415 0.37992 -0.85391
v -0.38408 0.38494 -0.85393
v -0.38399 0.38997 -0.85387
v -0.38373 0.34998 -0.84895
v -0.38372 0.35499 -0.84894
v -0.38374 0.35999 -0.84894
v -0.38376 0.36499 -0.84893
v -0.38374 0.36998 -0.84892
v -0.38369 0.37498 -0.84893
v -0.38362 0.37998 -0.84894
v -0.38353 0.38499 -0.84894
v -0.38341 0.38998 -0.84889
v -0.38331 0.35000 -0.84395
v -0.38330 0.35500 -0.84395
v -0.38330 0.36000 -0.84395
v -0.38329 0.36500 -0.84395
v -0.38323 0.37000 -0.84395
v -0.38316 0.37500 -0.84396
v -0.38307 0.38000 -0.84397
v -0.38297 0.38499 -0.84397
v -0.38287 0.38997 -0.84394
v -0.05067 -0.24945 0.36765
v -0.05227 -0.24815 0.36445
v -0.05357 -0.24947 0.36660
v -0.04805 -0.24994 0.36996
v -0.04754 -0.24880 0.36750
v -0.04755 -0.24708 0.36413
v -0.04239 -0.24806 0.36805
v -0.04295 -0.24579 0.36347
v -0.03701 -0.24667 0.36731
v -0.03481 -0.24472 0.36455
v -0.03887 -0.24500 0.36351
v -0.03141 -0.24601 0.36810
v -0.03090 -0.24445 0.36548
v -0.03798 -0.24332 0.36123
v -0.03257 -0.24245 0.36180
v -0.04417 -0.24965 0.37093
v -0.04035 -0.24937 0.37179
v -0.03741 -0.24981 0.37410
v -0.03705 -0.24863 0.37139
v -0.03149 -0.24801 0.37218
v -0.03353 -0.24955 0.37499
v -0.02959 -0.24937 0.37598
v 0.44360 -0.47910 0.79157
v 0.44360 -0.47910 0.79157
v 0.44360 -0.47910 0.79157
v 0.44649 -0.47344 0.78533
v 0.44643 -0.47476 0.78572
v 0.44632 -0.47173 0.78622
v 0.43899 -0.47496 0.79304
v 0.43899 -0.47496 0.79304
v 0.43899 -0.47496 0.79304
v 0.44665 -0.47009 0.78514
v 0.44657 -0.47176 0.78500
v 0.43899 -0.47496 0.79304
v 0.44612 -0.47155 0.78709
v 0.44629 -0.47086 0.78686
v 0.44684 -0.46861 0.78586
v 0.44710 -0.47024 0.78329
v 0.44721 -0.46762 0.78371
v 0.44753 -0.46463 0.78496
v 0.44741 -0.46576 0.78611
v 0.44770 -0.46338 0.78623
v 0.44779 -0.46105 0.78652
v 0.44776 -0.45791 0.78627
v 0.44777 -0.46119 0.78577
v 0.44783 -0.45810 0.78498
v 0.44782 -0.45504 0.78577
v 0.44779 -0.45351 0.78655
v 0.44811 -0.45069 0.78573
v 0.44796 -0.45022 0.78685
v 0.15139 0.11803 0.18298
v 0.15389 0.12128 0.18047
v 0.14862 0.12060 0.18012
v 0.14639 0.11788 0.18221
v 0.15698 0.11789 0.18407
v 0.15908 0.12142 0.18133
v 0.16100 0.11958 0.18334
v 0.14580 0.12289 0.17736
v 0.15022 0.12317 0.17798
v 0.15352 0.12392 0.17791
v 0.15721 0.12401 0.17854
v 0.16269 0.12151 0.18198
v 0.16252 0.12430 0.17938
v 0.16632 0.12247 0.18192
v 0.16826 0.12593 0.17933
v 0.17144 0.12304 0.18277
v 0.17307 0.12640 0.18044
v 0.17481 0.12490 0.18233
v 0.15465 0.12602 0.17601
v 0.15934 0.12709 0.17591
v 0.16441 0.12763 0.17661
v 0.16792 0.12870 0.17657
v 0.17145 0.12887 0.17764
v 0.17675 0.12680 0.18153
v 0.17495 0.12881 0.17905
v 0.17814 0.12968 0.17978
v 0.16911 0.13100 0.17469
v 0.17455 0.13222 0.17577
v 0.18066 0.13243 0.17884
v 0.18103 0.13498 0.17679
v 0.17815 0.13497 0.17503
v 0.18348 0.13501 0.17841
v 0.18110 0.13747 0.17455
v 0.18627 0.13747 0.17834
v 0.18632 0.14016 0.17608
v 0.18379 0.13999 0.17416
v 0.18597 0.14278 0.17349
v 0.15098 0.11258 0.18761
v 0.15337 0.11535 0.18566
v 0.14884 0.11526 0.18499
v 0.14630 0.11257 0.18688
v 0.15538 0.11315 0.18779
v 0.15621 0.11531 0.18617
v 0.15882 0.11490 0.18688
v 0.16177 0.11734 0.18537
v 0.16439 0.11976 0.18383
v 0.16605 0.11746 0.18603
v 0.16829 0.12027 0.18424
v 0.17023 0.11839 0.18617
v 0.17095 0.12055 0.18464
v 0.17349 0.12060 0.18532
v 0.17562 0.12332 0.18390
v 0.17656 0.12499 0.18290
v 0.17848 0.12503 0.18370
v 0.18014 0.12785 0.18227
v 0.18068 0.12995 0.18088
v 0.18291 0.12984 0.18222
v 0.18487 0.13277 0.18114
v 0.18586 0.13489 0.18013
v 0.14815 0.10968 0.18958
v 0.15336 0.10959 0.19032
v 0.15910 0.11129 0.18972
v 0.16309 0.11450 0.18785
v 0.16425 0.11146 0.19025
v 0.16548 0.10899 0.19205
v 0.16773 0.11129 0.19081
v 0.16818 0.11463 0.18857
v 0.17151 0.11256 0.19051
v 0.17394 0.11700 0.18808
v 0.17632 0.11390 0.19054
v 0.17916 0.11774 0.18896
v 0.18027 0.11525 0.19066
v 0.17821 0.12152 0.18622
v 0.18245 0.11781 0.18987
v 0.18332 0.12133 0.18821
v 0.18512 0.11925 0.18997
v 0.18274 0.12587 0.18505
v 0.18699 0.12178 0.18936
v 0.18787 0.12543 0.18776
v 0.18714 0.13014 0.18445
v 0.16894 0.10893 0.19242
v 0.17364 0.10986 0.19239
v 0.17913 0.11140 0.19238
v 0.18405 0.11569 0.19142
v 0.18408 0.11121 0.19330
v 0.18586 0.10914 0.19422
v 0.18776 0.11189 0.19372
v 0.18848 0.11546 0.19268
v 0.18838 0.11961 0.19094
v 0.18956 0.10985 0.19454
v 0.00934 -0.21993 0.34828
v 0.00814 -0.21758 0.34683
v 0.00576 -0.22090 0.34850
v 0.01144 -0.21770 0.34727
v 0.01241 -0.21400 0.34563
v 0.00715 -0.21414 0.34512
v 0.01514 -0.21655 0.34724
v 0.01752 -0.21286 0.34575
v 0.01885 -0.21520 0.34711
v 0.01142 -0.20938 0.34359
v 0.00614 -0.21071 0.34359
v 0.01676 -0.20925 0.34411
v 0.02080 -0.21264 0.34611
v 0.02170 -0.20918 0.34470
v 0.02350 -0.21120 0.34586
v 0.01234 -0.22554 0.35313
v 0.01437 -0.22260 0.35101
v 0.00927 -0.22295 0.35047
v 0.00720 -0.22680 0.35347
v 0.01601 -0.22473 0.35302
v 0.01286 -0.21991 0.34884
v 0.01805 -0.22280 0.35185
v 0.01849 -0.21906 0.34938
v 0.02259 -0.22218 0.35242
v 0.02425 -0.21805 0.34982
v 0.02627 -0.22002 0.35153
v 0.02290 -0.21453 0.34748
v 0.02784 -0.21771 0.35029
v 0.02826 -0.21427 0.34836
v 0.03135 -0.21628 0.35020
v 0.03331 -0.21281 0.34853
v 0.03483 -0.21488 0.35010
v 0.02688 -0.21084 0.34629
v 0.03215 -0.20925 0.34645
v 0.03658 -0.21255 0.34905
v 0.03737 -0.20925 0.34740
v 0.03924 -0.21121 0.34885
v 0.01060 -0.23038 0.35784
v 0.00811 -0.22933 0.35617
v 0.00729 -0.23130 0.35835
v 0.01147 -0.22832 0.35571
v 0.01640 -0.22730 0.35567
v 0.01949 -0.22494 0.35399
v 0.02220 -0.22727 0.35703
v 0.02229 -0.22488 0.35459
v 0.02528 -0.22480 0.35535
v 0.02759 -0.22223 0.35364
v 0.02989 -0.21945 0.35202
v 0.03234 -0.22179 0.35463
v 0.03488 -0.21809 0.35241
v 0.03791 -0.22164 0.35620
v 0.04010 -0.21779 0.35363
v 0.04167 -0.22003 0.35589
v 0.03877 -0.21431 0.35073
v 0.04424 -0.21801 0.35496
v 0.04400 -0.21432 0.35209
v 0.04682 -0.21571 0.35382
v 0.04269 -0.21100 0.34952
v 0.04806 -0.21338 0.35239
v 0.04826 -0.20984 0.35001
v -0.07112 0.23130 0.04463
v -0.06555 0.23130 0.04898
v -0.06615 0.23122 0.04402
v -0.07051 0.23138 0.04959
v -0.06058 0.23120 0.04837
v -0.06119 0.23113 0.04341
v -0.05562 0.23109 0.04776
v -0.05623 0.23103 0.04280
v -0.05066 0.23098 0.04715
v -0.05126 0.23093 0.04219
v -0.04570 0.23089 0.04654
v -0.04630 0.23085 0.04158
v -0.04074 0.23080 0.04593
v -0.04134 0.23077 0.04097
v -0.03579 0.23073 0.04532
v -0.03638 0.23069 0.04036
v -0.03085 0.23065 0.04470
v -0.03142 0.23060 0.03975
v -0.06494 0.23139 0.05395
v -0.06990 0.23146 0.05455
v -0.05997 0.23128 0.05334
v -0.05501 0.23116 0.05273
v -0.05005 0.23104 0.05211
v -0.04510 0.23093 0.05150
v -0.04016 0.23084 0.05088
v -0.03523 0.23076 0.05026
v -0.03032 0.23068 0.04963
v -0.06433 0.23147 0.05891
v -0.06929 0.23155 0.05952
v -0.05937 0.23137 0.05830
v -0.05441 0.23124 0.05769
v -0.04946 0.23111 0.05707
v -0.04453 0.23098 0.05644
v -0.03962 0.23087 0.05581
v -0.03474 0.23078 0.05517
v -0.02989 0.23069 0.05452
v -0.06372 0.23156 0.06387
v -0.06868 0.23163 0.06448
v -0.05876 0.23145 0.06326
v -0.05381 0.23132 0.06264
v -0.04888 0.23117 0.06201
v -0.04399 0.23103 0.06137
v -0.03914 0.23090 0.06070
v -0.03436 0.23079 0.06002
v -0.02961 0.23067 0.05935
v -0.06312 0.23165 0.06883
v -0.06807 0.23172 0.06944
v -0.05817 0.23154 0.06821
v -0.05324 0.23139 0.06758
v -0.04834 0.23123 0.06693
v -0.04350 0.23107 0.06625
v -0.03875 0.23091 0.06553
v -0.03410 0.23077 0.06478
v -0.02959 0.23063 0.06399
v -0.06252 0.23173 0.07379
v -0.06747 0.23180 0.07440
v -0.05758 0.23161 0.07316
v -0.05269 0.23146 0.07251
v -0.04785 0.23128 0.07182
v -0.04310 0.23110 0.07108
v -0.03846 0.23091 0.07028
v -0.03401 0.23073 0.06939
v -0.02962 0.23053 0.06856
v -0.06192 0.23179 0.07874
v -0.06686 0.23187 0.07936
v -0.05702 0.23167 0.07809
v -0.05217 0.23150 0.07740
v -0.04742 0.23131 0.07665
v -0.04279 0.23109 0.07584
v -0.03834 0.23087 0.07491
v -0.03396 0.23063 0.07397
v -0.03020 0.23044 0.07260
v -0.06135 0.23183 0.08368
v -0.06627 0.23192 0.08432
v -0.05647 0.23169 0.08300
v -0.05170 0.23151 0.08225
v -0.04705 0.23129 0.08142
v -0.04261 0.23105 0.08047
v -0.03824 0.23077 0.07950
v -0.03449 0.23054 0.07805
v -0.02934 0.23006 0.07786
v 0.43257 0.34157 0.20835
v 0.43243 0.34387 0.20845
v 0.43248 0.34121 0.20618
v 0.43291 0.31651 0.21125
v 0.43292 0.31973 0.21249
v 0.43286 0.31932 0.20906
v 0.43285 0.32225 0.20892
v 0.43273 0.34098 0.21131
v 0.43259 0.34283 0.21062
v 0.43228 0.34569 0.20763
v 0.43233 0.34541 0.20837
v 0.43256 0.34384 0.21156
v 0.43299 0.30786 0.21170
v 0.43307 0.30883 0.21571
v 0.43294 0.31265 0.21158
v 0.43301 0.31432 0.21536
v 0.43301 0.31823 0.21669
v 0.43290 0.32393 0.21113
v 0.43299 0.32315 0.21548
v 0.43291 0.32775 0.21172
v 0.43302 0.32847 0.21615
v 0.43293 0.33238 0.21242
v 0.43303 0.33358 0.21667
v 0.43293 0.33583 0.21294
v 0.43288 0.33959 0.21421
v 0.43279 0.34171 0.21471
v 0.43283 0.34292 0.21714
v 0.43317 0.30949 0.22009
v 0.43311 0.31435 0.22027
v 0.43309 0.31912 0.22034
v 0.43310 0.32410 0.22035
v 0.43312 0.32897 0.22067
v 0.43313 0.33289 0.22116
v 0.43296 0.33732 0.21485
v 0.43303 0.33761 0.21889
v 0.43300 0.34121 0.22056
v 0.43305 0.34268 0.22271
v 0.43328 0.30975 0.22481
v 0.43321 0.31467 0.22487
v 0.43319 0.31961 0.22492
v 0.43320 0.32453 0.22502
v 0.43321 0.32926 0.22513
v 0.43320 0.33387 0.22485
v 0.43318 0.33815 0.22492
v 0.43319 0.34133 0.22608
v 0.43324 0.34292 0.22805
v 0.39464 0.74733 -0.73676
v 0.39457 0.74858 -0.73845
v 0.39450 0.74697 -0.73841
v 0.39466 0.74868 -0.73741
v -0.14815 0.24931 -0.58962
v -0.14319 0.24901 -0.58590
v -0.14352 0.24922 -0.59059
v -0.14793 0.24912 -0.58510
v -0.13836 0.24890 -0.58665
v -0.13872 0.24911 -0.59140
v -0.13347 0.24878 -0.58733
v -0.13390 0.24900 -0.59213
v -0.12856 0.24865 -0.58799
v -0.12905 0.24888 -0.59283
v -0.12364 0.24852 -0.58863
v -0.12416 0.24875 -0.59351
v -0.11870 0.24838 -0.58926
v -0.11925 0.24861 -0.59417
v -0.11375 0.24823 -0.58988
v -0.11432 0.24847 -0.59481
v -0.10879 0.24808 -0.59050
v -0.10937 0.24833 -0.59544
v -0.14275 0.24879 -0.58111
v -0.14758 0.24891 -0.58041
v -0.13787 0.24867 -0.58180
v -0.13295 0.24855 -0.58245
v -0.12801 0.24843 -0.58308
v -0.12306 0.24829 -0.58370
v -0.11811 0.24814 -0.58432
v -0.11315 0.24799 -0.58493
v -0.10819 0.24784 -0.58555
v -0.14224 0.24856 -0.57625
v -0.14714 0.24868 -0.57559
v -0.13732 0.24844 -0.57689
v -0.13238 0.24832 -0.57752
v -0.12742 0.24819 -0.57814
v -0.12247 0.24805 -0.57875
v -0.11751 0.24790 -0.57937
v -0.11254 0.24775 -0.57998
v -0.10758 0.24760 -0.58059
v -0.14168 0.24831 -0.57133
v -0.14662 0.24843 -0.57070
v -0.13673 0.24819 -0.57195
v -0.13178 0.24807 -0.57257
v -0.12682 0.24794 -0.57318
v -0.12186 0.24780 -0.57379
v -0.11690 0.24765 -0.57440
v -0.11194 0.24750 -0.57501
v -0.10698 0.24735 -0.57562
v -0.14109 0.24806 -0.56639
v -0.14604 0.24818 -0.56577
v -0.13613 0.24794 -0.56700
v -0.13118 0.24781 -0.56761
v -0.12622 0.24768 -0.56822
v -0.12126 0.24754 -0.56883
v -0.11630 0.24739 -0.56944
v -0.11134 0.24724 -0.57005
v -0.10638 0.24709 -0.57067
v -0.14049 0.24780 -0.56143
v -0.14545 0.24792 -0.56082
v -0.13553 0.24767 -0.56204
v -0.13057 0.24754 -0.56265
v -0.12561 0.24741 -0.56327
v -0.12066 0.24727 -0.56388
v -0.11572 0.24713 -0.56449
v -0.11077 0.24698 -0.56510
v -0.10583 0.24683 -0.56571
v -0.13989 0.24753 -0.55647
v -0.14485 0.24765 -0.55586
v -0.13493 0.24740 -0.55708
v -0.12997 0.24727 -0.55770
v -0.12503 0.24713 -0.55831
v -0.12009 0.24700 -0.55894
v -0.11518 0.24686 -0.55956
v -0.11028 0.24672 -0.56018
v -0.10537 0.24657 -0.56079
v -0.13930 0.24725 -0.55152
v -0.14425 0.24737 -0.55090
v -0.13435 0.24712 -0.55213
v -0.12941 0.24699 -0.55275
v -0.12448 0.24685 -0.55338
v -0.11957 0.24672 -0.55402
v -0.11470 0.24658 -0.55468
v -0.10989 0.24645 -0.55534
v -0.10510 0.24631 -0.55594
v 0.20017 -0.03246 0.25784
v 0.20327 -0.02846 0.25541
v 0.19765 -0.02970 0.25602
v 0.19528 -0.03314 0.25824
v 0.20537 -0.03185 0.25773
v 0.20860 -0.02812 0.25565
v 0.21049 -0.03103 0.25771
v 0.21318 -0.02751 0.25589
v 0.21441 -0.02978 0.25746
v 0.19513 -0.02685 0.25430
v 0.20012 -0.02611 0.25384
v 0.20389 -0.02520 0.25341
v 0.20728 -0.02521 0.25373
v 0.21226 -0.02409 0.25376
v 0.21639 -0.02743 0.25636
v 0.21723 -0.02414 0.25469
v 0.21904 -0.02608 0.25613
v 0.20615 -0.02297 0.25231
v 0.20974 -0.02183 0.25211
v 0.21334 -0.02066 0.25199
v 0.21667 -0.02059 0.25262
v 0.22112 -0.02348 0.25517
v 0.22215 -0.01927 0.25323
v 0.22496 -0.02183 0.25529
v 0.22764 -0.01775 0.25391
v 0.22882 -0.02010 0.25545
v 0.21576 -0.01816 0.25115
v 0.21946 -0.01676 0.25125
v 0.22320 -0.01507 0.25133
v 0.22715 -0.01401 0.25193
v 0.23098 -0.01727 0.25462
v 0.23195 -0.01367 0.25320
v 0.23379 -0.01546 0.25460
v 0.22530 -0.01225 0.25053
v 0.22805 -0.01042 0.25047
v 0.23184 -0.00928 0.25114
v 0.23570 -0.01267 0.25388
v 0.20154 -0.04108 0.26399
v 0.20381 -0.03824 0.26194
v 0.19933 -0.03850 0.26200
v 0.19679 -0.04146 0.26428
v 0.20518 -0.04043 0.26362
v 0.20225 -0.03540 0.25990
v 0.19738 -0.03576 0.26002
v 0.20724 -0.03848 0.26234
v 0.20771 -0.03519 0.26016
v 0.21123 -0.03756 0.26221
v 0.21397 -0.03327 0.25972
v 0.21683 -0.03688 0.26265
v 0.21928 -0.03275 0.26035
v 0.22112 -0.03505 0.26225
v 0.21832 -0.02924 0.25792
v 0.22271 -0.03244 0.26087
v 0.22319 -0.02918 0.25901
v 0.22524 -0.03094 0.26055
v 0.22237 -0.02575 0.25678
v 0.22704 -0.02837 0.25951
v 0.22787 -0.02428 0.25746
v 0.23076 -0.02670 0.25961
v 0.23332 -0.02274 0.25819
v 0.23452 -0.02501 0.25977
v 0.23283 -0.01905 0.25612
v 0.23663 -0.02226 0.25893
v 0.23763 -0.01873 0.25744
v 0.23761 -0.01435 0.25530
v 0.20244 -0.04685 0.26888
v 0.20504 -0.04340 0.26604
v 0.19950 -0.04409 0.26644
v 0.19715 -0.04704 0.26904
v 0.20840 -0.04697 0.26930
v 0.21013 -0.04339 0.26643
v 0.21218 -0.04523 0.26814
v 0.20863 -0.04068 0.26414
v 0.21358 -0.04324 0.26671
v 0.21343 -0.04053 0.26465
v 0.21697 -0.04191 0.26630
v 0.21724 -0.03962 0.26463
v 0.22212 -0.03890 0.26521
v 0.22514 -0.03393 0.26246
v 0.22733 -0.03615 0.26449
v 0.22959 -0.03305 0.26305
v 0.23059 -0.03539 0.26482
v 0.22850 -0.03040 0.26112
v 0.23279 -0.03293 0.26387
v 0.23370 -0.02898 0.26180
v 0.23651 -0.03154 0.26413
v 0.23901 -0.02763 0.26262
v 0.23849 -0.02399 0.26046
v 0.19994 -0.04968 0.27142
v 0.20496 -0.04966 0.27148
v 0.20818 -0.04973 0.27169
v 0.21354 -0.04739 0.27022
v 0.21570 -0.04487 0.26841
v 0.21126 -0.04983 0.27211
v 0.21821 -0.04723 0.27087
v 0.22028 -0.04388 0.26854
v 0.22376 -0.04707 0.27186
v 0.22536 -0.04291 0.26890
v 0.22750 -0.04511 0.27105
v 0.22931 -0.04295 0.26982
v 0.22965 -0.03909 0.26716
v 0.23359 -0.04230 0.27046
v 0.23551 -0.03822 0.26812
v 0.23729 -0.04027 0.26998
v 0.23404 -0.03527 0.26575
v 0.23921 -0.03798 0.26898
v 0.23976 -0.03401 0.26665
v 0.21586 -0.04992 0.27281
v 0.22048 -0.04990 0.27359
v 0.22350 -0.04989 0.27417
v 0.22862 -0.04729 0.27310
v 0.23072 -0.04495 0.27170
v 0.22643 -0.04986 0.27480
v 0.23247 -0.04677 0.27362
v 0.23305 -0.04485 0.27220
v 0.23548 -0.04508 0.27308
v 0.23802 -0.04254 0.27184
v 0.24037 -0.04002 0.27070
v 0.23091 -0.04960 0.27563
v 0.23609 -0.04851 0.27604
v 0.23969 -0.04516 0.27435
v 0.24144 -0.04811 0.27716
v -0.10294 0.23472 -0.27194
v -0.10711 0.23502 -0.27529
v -0.10837 0.23493 -0.27199
v -0.10706 0.23467 -0.26724
v -0.10188 0.23446 -0.26678
v -0.09802 0.23437 -0.26799
v -0.09754 0.23451 -0.27195
v -0.09353 0.23423 -0.26888
v -0.09371 0.23442 -0.27337
v -0.08902 0.23411 -0.26983
v -0.08924 0.23429 -0.27437
v -0.08433 0.23397 -0.27069
v -0.08474 0.23416 -0.27538
v -0.07955 0.23383 -0.27147
v -0.08005 0.23402 -0.27627
v -0.07469 0.23367 -0.27219
v -0.07524 0.23387 -0.27708
v -0.06977 0.23351 -0.27286
v -0.07034 0.23371 -0.27778
v -0.11204 0.23522 -0.27554
v -0.10262 0.23432 -0.26284
v -0.10747 0.23445 -0.26187
v -0.09794 0.23418 -0.26351
v -0.09336 0.23404 -0.26435
v -0.08866 0.23391 -0.26514
v -0.08388 0.23377 -0.26590
v -0.07902 0.23362 -0.26661
v -0.07412 0.23347 -0.26728
v -0.06918 0.23330 -0.26792
v -0.10266 0.23412 -0.25817
v -0.10732 0.23424 -0.25727
v -0.09785 0.23398 -0.25894
v -0.09305 0.23384 -0.25965
v -0.08824 0.23370 -0.26036
v -0.08337 0.23356 -0.26105
v -0.07846 0.23341 -0.26171
v -0.07353 0.23325 -0.26234
v -0.06858 0.23309 -0.26296
v -0.10238 0.23392 -0.25345
v -0.10719 0.23406 -0.25271
v -0.09753 0.23378 -0.25417
v -0.09264 0.23364 -0.25484
v -0.08774 0.23349 -0.25550
v -0.08282 0.23335 -0.25614
v -0.07788 0.23320 -0.25677
v -0.07293 0.23304 -0.25739
v -0.06797 0.23288 -0.25801
v -0.10196 0.23374 -0.24865
v -0.10683 0.23389 -0.24794
v -0.09705 0.23359 -0.24931
v -0.09213 0.23344 -0.24995
v -0.08719 0.23330 -0.25058
v -0.08224 0.23315 -0.25120
v -0.07728 0.23300 -0.25182
v -0.07233 0.23285 -0.25243
v -0.06736 0.23268 -0.25304
v -0.10144 0.23357 -0.24376
v -0.10634 0.23373 -0.24309
v -0.09650 0.23341 -0.24440
v -0.09155 0.23326 -0.24502
v -0.08660 0.23311 -0.24564
v -0.08164 0.23296 -0.24625
v -0.07668 0.23282 -0.24686
v -0.07172 0.23267 -0.24747
v -0.06675 0.23251 -0.24808
v -0.10086 0.23341 -0.23883
v -0.10579 0.23358 -0.23818
v -0.09591 0.23325 -0.23945
v -0.09096 0.23309 -0.24007
v -0.08600 0.23294 -0.24068
v -0.08104 0.23279 -0.24129
v -0.07607 0.23264 -0.24190
v -0.07111 0.23250 -0.24251
v -0.06615 0.23234 -0.24312
v -0.10027 0.23326 -0.23388
v -0.10521 0.23343 -0.23324
v -0.09531 0.23309 -0.23450
v -0.09035 0.23292 -0.23511
v -0.08539 0.23277 -0.23572
v -0.08043 0.23262 -0.23633
v -0.07546 0.23248 -0.23694
v -0.07050 0.23233 -0.23755
v -0.06554 0.23218 -0.23816
v 0.43090 0.18394 0.19660
v 0.42951 0.18666 0.19293
v 0.42938 0.18278 0.19459
v 0.43128 0.18925 0.19506
v 0.42982 0.19058 0.19124
v 0.43174 0.17955 0.20035
v 0.43036 0.18063 0.19705
v 0.43048 0.17787 0.19852
v 0.43243 0.18451 0.20011
v 0.43297 0.18967 0.19968
v 0.43236 0.16893 0.20620
v 0.43115 0.17185 0.20253
v 0.43105 0.16812 0.20389
v 0.43264 0.17428 0.20485
v 0.43127 0.17566 0.20099
v 0.43332 0.17963 0.20476
v 0.43383 0.18477 0.20455
v 0.43424 0.18987 0.20436
v 0.43279 0.15887 0.21137
v 0.43159 0.16182 0.20770
v 0.43146 0.15808 0.20905
v 0.43311 0.16410 0.21010
v 0.43179 0.16557 0.20633
v 0.43375 0.16941 0.20991
v 0.43421 0.17466 0.20956
v 0.43464 0.17982 0.20940
v 0.43499 0.18491 0.20927
v 0.43528 0.18996 0.20918
v 0.43199 0.15177 0.21303
v 0.43319 0.14899 0.21672
v 0.43349 0.15412 0.21530
v 0.43220 0.15553 0.21153
v 0.43415 0.15936 0.21504
v 0.43463 0.16456 0.21466
v 0.43507 0.16974 0.21444
v 0.43542 0.17486 0.21428
v 0.43571 0.17994 0.21419
v 0.43594 0.18497 0.21412
v 0.43613 0.18999 0.21408
v 0.43449 0.14952 0.22022
v 0.43496 0.15458 0.21976
v 0.43542 0.15971 0.21950
v 0.43582 0.16482 0.21931
v 0.43615 0.16991 0.21919
v 0.43640 0.17496 0.21912
v 0.43659 0.17998 0.21907
v 0.43673 0.18499 0.21904
v 0.43684 0.19000 0.21902
v 0.43569 0.14978 0.22458
v 0.43611 0.15483 0.22436
v 0.43649 0.15990 0.22421
v 0.43680 0.16495 0.22412
v 0.43704 0.16998 0.22406
v 0.43721 0.17499 0.22403
v 0.43732 0.18000 0.22401
v 0.43739 0.18500 0.22400
v 0.43744 0.19000 0.22399
v 0.23970 0.31566 -1.07962
v 0.23951 0.31096 -1.07984
v 0.23497 0.31568 -1.07935
v 0.24436 0.31535 -1.07990
v 0.24428 0.31041 -1.08011
v 0.24924 0.31513 -1.08020
v 0.24924 0.31017 -1.08041
v 0.25417 0.31501 -1.08053
v 0.25421 0.31006 -1.08075
v 0.25909 0.31490 -1.08087
v 0.25914 0.30996 -1.08110
v 0.26394 0.31469 -1.08123
v 0.26397 0.30977 -1.08146
v 0.26859 0.31423 -1.08158
v 0.26859 0.30949 -1.08180
v 0.27230 0.31331 -1.08188
v 0.27323 0.30950 -1.08209
v 0.23951 0.32028 -1.07935
v 0.23457 0.32033 -1.07905
v 0.24438 0.32020 -1.07963
v 0.24927 0.32008 -1.07993
v 0.25418 0.31997 -1.08025
v 0.25905 0.31985 -1.08058
v 0.26387 0.31966 -1.08092
v 0.26872 0.31933 -1.08127
v 0.27377 0.31839 -1.08164
v 0.23937 0.32511 -1.07910
v 0.23439 0.32516 -1.07881
v 0.24433 0.32508 -1.07939
v 0.24928 0.32503 -1.07969
v 0.25419 0.32493 -1.08000
v 0.25902 0.32476 -1.08032
v 0.26372 0.32453 -1.08065
v 0.26831 0.32426 -1.08096
v 0.27340 0.32431 -1.08128
v 0.23931 0.33003 -1.07892
v 0.23432 0.33007 -1.07864
v 0.24430 0.33002 -1.07920
v 0.24927 0.32999 -1.07949
v 0.25420 0.32990 -1.07979
v 0.25904 0.32969 -1.08012
v 0.26360 0.32927 -1.08044
v 0.26797 0.32890 -1.08074
v 0.27167 0.32824 -1.08100
v 0.23929 0.33500 -1.07878
v 0.23430 0.33502 -1.07850
v 0.24426 0.33498 -1.07905
v 0.24923 0.33495 -1.07933
v 0.25417 0.33487 -1.07963
v 0.25906 0.33467 -1.07996
v 0.26382 0.33418 -1.08030
v 0.26753 0.33299 -1.08058
v 0.27246 0.33349 -1.08089
v 0.23927 0.33996 -1.07864
v 0.23431 0.33999 -1.07836
v 0.24422 0.33993 -1.07891
v 0.24914 0.33989 -1.07919
v 0.25405 0.33981 -1.07949
v 0.25889 0.33962 -1.07982
v 0.26378 0.33928 -1.08017
v 0.26943 0.33855 -1.08058
v 0.27621 0.33674 -1.08105
v 0.27381 0.33825 -1.08087
v 0.23928 0.34493 -1.07851
v 0.23432 0.34498 -1.07823
v 0.24418 0.34484 -1.07878
v 0.24900 0.34476 -1.07905
v 0.25383 0.34467 -1.07935
v 0.25860 0.34444 -1.07968
v 0.26317 0.34404 -1.08003
v 0.26774 0.34389 -1.08037
v 0.27366 0.34128 -1.08081
v 0.27215 0.34421 -1.08067
v 0.23932 0.34991 -1.07838
v 0.23433 0.34998 -1.07810
v 0.24423 0.34975 -1.07865
v 0.24888 0.34946 -1.07891
v 0.25350 0.34939 -1.07919
v 0.25825 0.34923 -1.07953
v 0.26284 0.34859 -1.07989
v 0.26651 0.34764 -1.08020
v 0.27085 0.34881 -1.08050
v 0.27729 0.34089 -1.08104
v -0.35974 -0.48625 1.00852
v -0.35717 -0.48984 1.01069
v -0.35981 -0.49152 1.00598
v -0.35797 -0.48567 1.01143
v -0.36289 -0.48066 1.00679
v -0.36093 -0.47952 1.01001
v -0.36081 -0.48246 1.00876
v -0.35882 -0.48160 1.01222
v -0.36223 -0.47586 1.01002
v -0.36011 -0.47739 1.01230
v -0.36484 -0.47679 1.00613
v -0.36454 -0.47193 1.00895
v -0.36219 -0.47152 1.01232
v -0.36811 -0.46472 1.00873
v -0.36572 -0.46551 1.01100
v -0.36614 -0.46830 1.00892
v -0.36324 -0.46672 1.01365
v -0.37224 -0.46114 1.00675
v -0.37064 -0.45820 1.01024
v -0.36987 -0.46143 1.00884
v -0.36785 -0.45940 1.01241
v -0.36553 -0.46254 1.01313
v -0.37390 -0.45637 1.00867
v -0.37116 -0.45574 1.01144
v -0.36930 -0.45543 1.01361
v -0.38003 -0.45177 1.00789
v -0.37758 -0.45028 1.01101
v -0.37693 -0.45331 1.00868
v -0.37394 -0.45055 1.01354
v -0.37127 -0.45328 1.01334
v -0.35634 -0.48520 1.01444
v -0.35437 -0.48713 1.01697
v -0.35519 -0.48907 1.01436
v -0.35652 -0.48016 1.01693
v -0.36037 -0.47379 1.01380
v -0.35843 -0.47662 1.01550
v -0.36076 -0.46979 1.01539
v -0.35875 -0.47219 1.01743
v -0.36093 -0.46708 1.01671
v -0.35935 -0.46813 1.01877
v -0.36541 -0.45876 1.01573
v -0.36313 -0.46042 1.01781
v -0.36054 -0.46412 1.01939
v -0.36652 -0.45506 1.01710
v -0.36436 -0.45663 1.01863
v -0.37113 -0.45076 1.01555
v -0.36896 -0.45134 1.01733
v -0.35461 -0.48335 1.01871
v -0.35490 -0.47950 1.02040
v -0.35626 -0.47511 1.02043
v -0.35420 -0.47760 1.02304
v -0.35752 -0.47028 1.02088
v -0.35780 -0.46596 1.02319
v -0.36065 -0.45924 1.02254
v -0.35895 -0.46184 1.02368
v -0.36453 -0.45380 1.02058
v -0.36258 -0.45534 1.02234
v -0.36587 -0.45044 1.02177
v -0.36373 -0.45181 1.02340
v -0.35437 -0.47461 1.02461
v -0.35558 -0.47042 1.02480
v -0.35338 -0.47265 1.02800
v -0.35578 -0.46599 1.02730
v -0.35891 -0.45890 1.02585
v -0.35698 -0.46131 1.02800
v -0.35997 -0.45513 1.02688
v -0.35809 -0.45722 1.02869
v -0.36400 -0.44908 1.02544
v -0.36204 -0.45065 1.02712
v -0.35405 -0.46848 1.02932
v -0.35243 -0.47066 1.03128
v -0.35451 -0.46383 1.03139
v -0.35544 -0.46034 1.03178
v -0.35825 -0.45436 1.03059
v -0.35630 -0.45662 1.03260
v -0.35938 -0.45052 1.03167
v -0.35742 -0.45254 1.03347
v -0.35256 -0.46720 1.03316
v -0.35274 -0.46373 1.03494
v -0.35385 -0.45964 1.03526
v -0.35185 -0.46202 1.03747
v -0.35470 -0.45587 1.03602
v -0.35755 -0.44959 1.03542
v -0.35539 -0.45185 1.03725
v -0.35192 -0.45921 1.03880
v -0.35302 -0.45548 1.03893
v -0.35091 -0.45728 1.04118
v -0.35302 -0.45117 1.04106
v -0.35101 -0.45346 1.04263
v -0.35137 -0.44901 1.04407
v -0.18584 0.26465 -0.90616
v -0.18171 0.26443 -0.90305
v -0.18205 0.26467 -0.90737
v -0.18645 0.26447 -0.90256
v -0.17704 0.26442 -0.90392
v -0.17735 0.26468 -0.90856
v -0.17208 0.26441 -0.90485
v -0.17205 0.26472 -0.91036
v -0.16693 0.26437 -0.90532
v -0.16630 0.26456 -0.90897
v -0.16201 0.26432 -0.90563
v -0.16232 0.26456 -0.90993
v -0.15729 0.26430 -0.90630
v -0.15754 0.26455 -0.91075
v -0.15242 0.26429 -0.90699
v -0.15263 0.26455 -0.91147
v -0.14748 0.26428 -0.90765
v -0.14768 0.26454 -0.91213
v -0.18154 0.26420 -0.89859
v -0.18647 0.26423 -0.89801
v -0.17668 0.26418 -0.89924
v -0.17177 0.26415 -0.89996
v -0.16678 0.26412 -0.90060
v -0.16180 0.26409 -0.90113
v -0.15689 0.26406 -0.90169
v -0.15200 0.26404 -0.90232
v -0.14708 0.26403 -0.90296
v -0.18118 0.26397 -0.89383
v -0.18614 0.26399 -0.89322
v -0.17624 0.26394 -0.89445
v -0.17131 0.26391 -0.89509
v -0.16635 0.26388 -0.89572
v -0.16138 0.26386 -0.89632
v -0.15642 0.26383 -0.89691
v -0.15149 0.26381 -0.89751
v -0.14654 0.26380 -0.89813
v -0.18067 0.26373 -0.88894
v -0.18564 0.26376 -0.88833
v -0.17571 0.26371 -0.88955
v -0.17076 0.26368 -0.89017
v -0.16580 0.26365 -0.89079
v -0.16084 0.26363 -0.89140
v -0.15587 0.26361 -0.89200
v -0.15092 0.26359 -0.89261
v -0.14596 0.26358 -0.89322
v -0.18009 0.26351 -0.88400
v -0.18506 0.26354 -0.88339
v -0.17513 0.26349 -0.88461
v -0.17017 0.26346 -0.88522
v -0.16521 0.26343 -0.88583
v -0.16025 0.26341 -0.88644
v -0.15528 0.26339 -0.88705
v -0.15032 0.26338 -0.88766
v -0.14536 0.26337 -0.88827
v -0.17949 0.26330 -0.87904
v -0.18445 0.26332 -0.87844
v -0.17453 0.26328 -0.87965
v -0.16956 0.26325 -0.88026
v -0.16460 0.26323 -0.88087
v -0.15964 0.26320 -0.88148
v -0.15468 0.26319 -0.88209
v -0.14972 0.26318 -0.88270
v -0.14475 0.26317 -0.88331
v -0.17888 0.26310 -0.87408
v -0.18385 0.26311 -0.87347
v -0.17392 0.26308 -0.87469
v -0.16896 0.26306 -0.87530
v -0.16399 0.26303 -0.87591
v -0.15903 0.26301 -0.87652
v -0.15407 0.26300 -0.87713
v -0.14911 0.26298 -0.87774
v -0.14414 0.26298 -0.87835
v -0.17827 0.26290 -0.86912
v -0.18324 0.26291 -0.86851
v -0.17331 0.26289 -0.86973
v -0.16835 0.26287 -0.87034
v -0.16338 0.26285 -0.87095
v -0.15842 0.26283 -0.87156
v -0.15346 0.26281 -0.87217
v -0.14850 0.26280 -0.87278
v -0.14353 0.26280 -0.87339
v -0.17126 0.05186 0.22852
v -0.16957 0.04827 0.22873
v -0.16706 0.05020 0.22676
v -0.16923 0.05490 0.22661
v -0.17256 0.05560 0.22833
v -0.17535 0.06181 0.22921
v -0.17471 0.05777 0.22921
v -0.17163 0.05965 0.22717
v -0.16748 0.05859 0.22482
v -0.17224 0.06527 0.22724
v -0.17571 0.06682 0.22938
v -0.16869 0.06359 0.22506
v -0.17242 0.07034 0.22767
v -0.17552 0.07163 0.22970
v -0.17559 0.04222 0.23409
v -0.17388 0.03970 0.23433
v -0.17221 0.04200 0.23254
v -0.17042 0.03797 0.23359
v -0.16766 0.03969 0.23156
v -0.17992 0.04745 0.23461
v -0.17815 0.04392 0.23480
v -0.17575 0.04564 0.23295
v -0.17263 0.04505 0.23150
v -0.16900 0.04435 0.23002
v -0.17793 0.05080 0.23259
v -0.18147 0.05106 0.23448
v -0.17316 0.04850 0.23063
v -0.18474 0.05688 0.23525
v -0.18383 0.05306 0.23535
v -0.18098 0.05488 0.23342
v -0.17818 0.05437 0.23186
v -0.17524 0.05383 0.23031
v -0.18185 0.05998 0.23328
v -0.18543 0.06167 0.23525
v -0.17802 0.05800 0.23120
v -0.18227 0.06504 0.23336
v -0.18564 0.06660 0.23544
v -0.17883 0.06336 0.23129
v -0.18211 0.07009 0.23363
v -0.18527 0.07156 0.23579
v -0.17890 0.06851 0.23148
v -0.18132 0.03619 0.23956
v -0.17921 0.03355 0.23978
v -0.17745 0.03579 0.23794
v -0.17612 0.03218 0.23907
v -0.17237 0.03236 0.23743
v -0.17336 0.03658 0.23564
v -0.16838 0.03406 0.23487
v -0.16780 0.03060 0.23668
v -0.18615 0.04100 0.24003
v -0.18431 0.03795 0.24028
v -0.18215 0.04008 0.23841
v -0.17750 0.04029 0.23593
v -0.19072 0.04611 0.24063
v -0.18906 0.04297 0.24078
v -0.18655 0.04547 0.23879
v -0.18148 0.04435 0.23648
v -0.19491 0.05104 0.24141
v -0.19355 0.04795 0.24147
v -0.19079 0.05054 0.23958
v -0.18728 0.04963 0.23800
v -0.18407 0.04918 0.23642
v -0.19852 0.05694 0.24230
v -0.19751 0.05291 0.24228
v -0.19442 0.05528 0.24052
v -0.19067 0.05541 0.23864
v -0.18723 0.05330 0.23719
v -0.19552 0.06044 0.24067
v -0.19896 0.06176 0.24240
v -0.19188 0.05948 0.23886
v -0.18829 0.05833 0.23706
v -0.19586 0.06485 0.24095
v -0.19837 0.06568 0.24235
v -0.19248 0.06418 0.23915
v -0.18893 0.06308 0.23720
v -0.19614 0.06796 0.24144
v -0.19282 0.06901 0.23982
v -0.19491 0.07069 0.24127
v -0.18902 0.06812 0.23757
v -0.19541 0.03622 0.24606
v -0.19333 0.03346 0.24629
v -0.19127 0.03590 0.24439
v -0.19029 0.03202 0.24559
v -0.18669 0.03185 0.24408
v -0.18744 0.03507 0.24297
v -0.18338 0.03402 0.24157
v -0.18186 0.02927 0.24318
v -0.17786 0.03009 0.24101
v -0.20040 0.04068 0.24654
v -0.19852 0.03778 0.24678
v -0.19617 0.04040 0.24489
v -0.19230 0.03965 0.24343
v -0.18841 0.03874 0.24198
v -0.20510 0.04508 0.24708
v -0.20337 0.04219 0.24723
v -0.20082 0.04492 0.24544
v -0.19703 0.04434 0.24401
v -0.19317 0.04358 0.24254
v -0.20477 0.04919 0.24605
v -0.20864 0.04678 0.24805
v -0.20127 0.04885 0.24466
v -0.19757 0.04833 0.24321
v -0.20130 0.05276 0.24403
v -0.20589 0.05452 0.24580
v -0.20239 0.05833 0.24408
v -0.20650 0.05967 0.24597
v -0.20210 0.06423 0.24423
v -0.20710 0.06490 0.24681
v -0.20228 0.06974 0.24530
v -0.20639 0.07081 0.24775
v -0.19814 0.06952 0.24292
v -0.20538 0.03432 0.25074
v -0.20878 0.03198 0.25288
v -0.20497 0.03060 0.25209
v -0.20110 0.03084 0.25056
v -0.20174 0.03420 0.24943
v -0.19763 0.03358 0.24806
v -0.19606 0.02845 0.24966
v -0.19203 0.02971 0.24742
v -0.20277 0.03792 0.24843
v -0.20741 0.03821 0.25006
v -0.20729 0.04213 0.24876
v -0.20670 0.02768 0.25393
v -0.07368 0.24942 -0.63903
v -0.06870 0.24914 -0.63532
v -0.06907 0.24938 -0.63991
v -0.07350 0.24920 -0.63461
v -0.06386 0.24909 -0.63604
v -0.06424 0.24933 -0.64074
v -0.05894 0.24903 -0.63673
v -0.05928 0.24927 -0.64152
v -0.05397 0.24897 -0.63740
v -0.05428 0.24921 -0.64221
v -0.04901 0.24892 -0.63803
v -0.04935 0.24915 -0.64283
v -0.04408 0.24887 -0.63866
v -0.04450 0.24911 -0.64346
v -0.03916 0.24885 -0.63929
v -0.03967 0.24908 -0.64415
v -0.03423 0.24884 -0.63993
v -0.03478 0.24908 -0.64484
v -0.06826 0.24891 -0.63058
v -0.07314 0.24898 -0.62991
v -0.06336 0.24885 -0.63123
v -0.05843 0.24879 -0.63188
v -0.05347 0.24873 -0.63251
v -0.04851 0.24868 -0.63314
v -0.04355 0.24863 -0.63376
v -0.03860 0.24860 -0.63437
v -0.03365 0.24859 -0.63499
v -0.06774 0.24869 -0.62572
v -0.07266 0.24876 -0.62508
v -0.06280 0.24862 -0.62635
v -0.05785 0.24856 -0.62697
v -0.05290 0.24850 -0.62759
v -0.04793 0.24844 -0.62820
v -0.04297 0.24839 -0.62881
v -0.03801 0.24836 -0.62942
v -0.03305 0.24834 -0.63003
v -0.06716 0.24846 -0.62079
v -0.07211 0.24853 -0.62017
v -0.06221 0.24839 -0.62141
v -0.05725 0.24833 -0.62202
v -0.05229 0.24827 -0.62263
v -0.04733 0.24820 -0.62324
v -0.04237 0.24815 -0.62385
v -0.03741 0.24812 -0.62446
v -0.03244 0.24809 -0.62507
v -0.06657 0.24823 -0.61584
v -0.07153 0.24830 -0.61523
v -0.06161 0.24816 -0.61645
v -0.05665 0.24810 -0.61706
v -0.05169 0.24803 -0.61767
v -0.04672 0.24797 -0.61828
v -0.04176 0.24792 -0.61889
v -0.03680 0.24787 -0.61950
v -0.03184 0.24785 -0.62011
v -0.06596 0.24799 -0.61088
v -0.07093 0.24806 -0.61027
v -0.06100 0.24792 -0.61149
v -0.05604 0.24786 -0.61210
v -0.05108 0.24780 -0.61271
v -0.04611 0.24773 -0.61332
v -0.04115 0.24767 -0.61393
v -0.03619 0.24763 -0.61454
v -0.03123 0.24759 -0.61515
v -0.06535 0.24773 -0.60592
v -0.07032 0.24779 -0.60531
v -0.06039 0.24767 -0.60653
v -0.05543 0.24761 -0.60714
v -0.05047 0.24754 -0.60775
v -0.04551 0.24748 -0.60836
v -0.04054 0.24742 -0.60897
v -0.03558 0.24737 -0.60958
v -0.03062 0.24733 -0.61019
v -0.06475 0.24746 -0.60096
v -0.06971 0.24752 -0.60035
v -0.05978 0.24740 -0.60157
v -0.05482 0.24734 -0.60218
v -0.04986 0.24728 -0.60279
v -0.04490 0.24722 -0.60340
v -0.03994 0.24716 -0.60401
v -0.03497 0.24711 -0.60462
v -0.03001 0.24707 -0.60522
v 0.39616 0.30993 -0.73307
v 0.39580 0.31474 -0.73798
v 0.39599 0.30978 -0.73789
v 0.39598 0.31493 -0.73308
v 0.39565 0.31983 -0.73805
v 0.39583 0.31996 -0.73307
v 0.39551 0.32492 -0.73803
v 0.39570 0.32498 -0.73305
v 0.39539 0.32997 -0.73801
v 0.39559 0.33000 -0.73303
v 0.39528 0.33499 -0.73800
v 0.39548 0.33500 -0.73302
v 0.39517 0.34000 -0.73800
v 0.39539 0.34000 -0.73301
v 0.39507 0.34500 -0.73800
v 0.39531 0.34500 -0.73300
v 0.39499 0.35000 -0.73800
v 0.39524 0.35000 -0.73300
v 0.39637 0.30998 -0.72811
v 0.39619 0.31498 -0.72809
v 0.39604 0.31999 -0.72807
v 0.39591 0.32500 -0.72804
v 0.39581 0.33000 -0.72803
v 0.39571 0.33500 -0.72801
v 0.39563 0.34000 -0.72801
v 0.39556 0.34500 -0.72800
v 0.39550 0.35001 -0.72800
v 0.39658 0.31000 -0.72311
v 0.39640 0.31500 -0.72308
v 0.39626 0.32000 -0.72305
v 0.39614 0.32500 -0.72303
v 0.39604 0.33000 -0.72302
v 0.39596 0.33501 -0.72301
v 0.39588 0.34001 -0.72301
v 0.39582 0.34503 -0.72301
v 0.39576 0.35005 -0.72302
v 0.39681 0.31000 -0.71809
v 0.39663 0.31500 -0.71806
v 0.39648 0.32001 -0.71804
v 0.39637 0.32501 -0.71802
v 0.39629 0.33002 -0.71802
v 0.39621 0.33503 -0.71802
v 0.39614 0.34006 -0.71803
v 0.39607 0.34511 -0.71805
v 0.39600 0.35017 -0.71807
v 0.39705 0.31001 -0.71308
v 0.39686 0.31502 -0.71305
v 0.39673 0.32003 -0.71303
v 0.39662 0.32505 -0.71304
v 0.39654 0.33008 -0.71305
v 0.39647 0.33512 -0.71307
v 0.39639 0.34020 -0.71310
v 0.39630 0.34532 -0.71316
v 0.39620 0.35046 -0.71322
v 0.39729 0.31004 -0.70806
v 0.39711 0.31509 -0.70804
v 0.39697 0.32014 -0.70807
v 0.39687 0.32518 -0.70812
v 0.39679 0.33023 -0.70816
v 0.39670 0.33533 -0.70821
v 0.39659 0.34051 -0.70826
v 0.39647 0.34576 -0.70845
v 0.39635 0.35094 -0.70858
v 0.39755 0.31017 -0.70302
v 0.39735 0.31531 -0.70309
v 0.39721 0.32040 -0.70325
v 0.39709 0.32543 -0.70336
v 0.39700 0.33051 -0.70339
v 0.39688 0.33569 -0.70350
v 0.39676 0.34099 -0.70331
v 0.39658 0.34661 -0.70429
v 0.39646 0.35121 -0.70451
v 0.39779 0.31053 -0.69793
v 0.39756 0.31586 -0.69834
v 0.39740 0.32085 -0.69874
v 0.39728 0.32576 -0.69879
v 0.39717 0.33088 -0.69856
v 0.39701 0.33607 -0.69946
v 0.39709 0.33659 -0.69664
v 0.39702 0.33966 -0.69626
v 0.39693 0.33930 -0.69917
v 0.39680 0.34309 -0.70009
v 0.39689 0.34413 -0.69658
v 0.39666 0.34772 -0.70076
v 0.39674 0.34960 -0.69734
v -0.15696 -0.09611 0.31719
v -0.15773 -0.09349 0.31634
v -0.16066 -0.09730 0.31749
v -0.15440 -0.09357 0.31642
v -0.15308 -0.08973 0.31509
v -0.15852 -0.08983 0.31504
v -0.15073 -0.09247 0.31610
v -0.14782 -0.08881 0.31484
v -0.14705 -0.09142 0.31579
v -0.15641 -0.11603 0.32220
v -0.15710 -0.11335 0.32162
v -0.16010 -0.11736 0.32245
v -0.15381 -0.11334 0.32165
v -0.15234 -0.10934 0.32073
v -0.15760 -0.10945 0.32071
v -0.15012 -0.11204 0.32137
v -0.14722 -0.10812 0.32049
v -0.14637 -0.11064 0.32108
v -0.15285 -0.10470 0.31957
v -0.15805 -0.10489 0.31957
v -0.14771 -0.10440 0.31953
v -0.14405 -0.10801 0.32049
v -0.14280 -0.10443 0.31958
v -0.14132 -0.10669 0.32018
v -0.15328 -0.10019 0.31837
v -0.15849 -0.10013 0.31831
v -0.14813 -0.09999 0.31834
v -0.14298 -0.09991 0.31833
v -0.13897 -0.10411 0.31952
v -0.13753 -0.09997 0.31836
v -0.13510 -0.10290 0.31919
v -0.13179 -0.09865 0.31798
v -0.13043 -0.10193 0.31893
v -0.12716 -0.09810 0.31782
v -0.12661 -0.10088 0.31864
v -0.15371 -0.09627 0.31726
v -0.14858 -0.09533 0.31700
v -0.14351 -0.09555 0.31707
v -0.13834 -0.09525 0.31695
v -0.13295 -0.09476 0.31676
v -0.12772 -0.09439 0.31663
v -0.12398 -0.09836 0.31790
v -0.12256 -0.09452 0.31667
v -0.12032 -0.09731 0.31757
v -0.11735 -0.09355 0.31636
v -0.14390 -0.09173 0.31589
v -0.13938 -0.09132 0.31571
v -0.13392 -0.09021 0.31525
v -0.12858 -0.09026 0.31521
v -0.12342 -0.09020 0.31517
v -0.15267 -0.12496 0.32381
v -0.15760 -0.12996 0.32449
v -0.15254 -0.12986 0.32455
v -0.15772 -0.12506 0.32379
v -0.14759 -0.12484 0.32385
v -0.14746 -0.12969 0.32464
v -0.14254 -0.12472 0.32393
v -0.14244 -0.12945 0.32476
v -0.14047 -0.13120 0.32513
v -0.13857 -0.12841 0.32473
v -0.13755 -0.12465 0.32404
v -0.13569 -0.12663 0.32449
v -0.15285 -0.12015 0.32298
v -0.15797 -0.12015 0.32297
v -0.14773 -0.11995 0.32297
v -0.14265 -0.11991 0.32302
v -0.13763 -0.11987 0.32309
v -0.13336 -0.12372 0.32397
v -0.13276 -0.11995 0.32319
v -0.12861 -0.12133 0.32355
v -0.15316 -0.11606 0.32221
v -0.14793 -0.11486 0.32197
v -0.14277 -0.11509 0.32204
v -0.13775 -0.11511 0.32208
v -0.13260 -0.11507 0.32212
v -0.12696 -0.11530 0.32223
v -0.12394 -0.11759 0.32279
v -0.12106 -0.11358 0.32187
v -0.11978 -0.11682 0.32263
v -0.11654 -0.11299 0.32173
v -0.14265 -0.11034 0.32102
v -0.13801 -0.11059 0.32108
v -0.13298 -0.11031 0.32103
v -0.12762 -0.11006 0.32099
v -0.12219 -0.10968 0.32091
v -0.11698 -0.10919 0.32079
v -0.13827 -0.10676 0.32019
v -0.13381 -0.10621 0.32005
v -0.12822 -0.10506 0.31975
v -0.12286 -0.10515 0.31976
v -0.11763 -0.10488 0.31967
v -0.12335 -0.10113 0.31869
v -0.11818 -0.10021 0.31841
v -0.13674 -0.13033 0.32509
v -0.13236 -0.12630 0.32448
v -0.13215 -0.13036 0.32520
v -0.12772 -0.12571 0.32444
v -0.12730 -0.13017 0.32528
v -0.12261 -0.12529 0.32440
v -0.12222 -0.12997 0.32533
v -0.11737 -0.12498 0.32436
v -0.11700 -0.12978 0.32534
v -0.12338 -0.12109 0.32354
v -0.11778 -0.12000 0.32331
v -0.03525 0.23389 -0.32209
v -0.02990 0.23349 -0.31797
v -0.03028 0.23372 -0.32281
v -0.03485 0.23365 -0.31730
v -0.02493 0.23331 -0.31861
v -0.02530 0.23355 -0.32346
v -0.01997 0.23314 -0.31923
v -0.02037 0.23338 -0.32405
v -0.01503 0.23299 -0.31984
v -0.01553 0.23323 -0.32469
v -0.01011 0.23286 -0.32047
v -0.01067 0.23311 -0.32537
v -0.00518 0.23276 -0.32110
v -0.00577 0.23301 -0.32604
v -0.00023 0.23268 -0.32173
v -0.00083 0.23294 -0.32668
v 0.00473 0.23263 -0.32235
v 0.00412 0.23289 -0.32730
v -0.02937 0.23327 -0.31308
v -0.03432 0.23345 -0.31244
v -0.02441 0.23310 -0.31370
v -0.01945 0.23293 -0.31432
v -0.01449 0.23277 -0.31493
v -0.00953 0.23264 -0.31554
v -0.00458 0.23253 -0.31616
v 0.00038 0.23245 -0.31677
v 0.00534 0.23239 -0.31738
v -0.02879 0.23308 -0.30814
v -0.03374 0.23326 -0.30752
v -0.02383 0.23290 -0.30876
v -0.01886 0.23273 -0.30937
v -0.01390 0.23258 -0.30998
v -0.00894 0.23244 -0.31059
v -0.00398 0.23234 -0.31120
v 0.00098 0.23225 -0.31181
v 0.00595 0.23218 -0.31242
v -0.02818 0.23290 -0.30319
v -0.03314 0.23308 -0.30257
v -0.02322 0.23272 -0.30380
v -0.01826 0.23254 -0.30441
v -0.01330 0.23239 -0.30502
v -0.00834 0.23226 -0.30563
v -0.00337 0.23216 -0.30624
v 0.00159 0.23207 -0.30685
v 0.00655 0.23199 -0.30746
v -0.02758 0.23272 -0.29823
v -0.03254 0.23290 -0.29762
v -0.02261 0.23254 -0.29884
v -0.01765 0.23236 -0.29945
v -0.01269 0.23221 -0.30006
v -0.00773 0.23209 -0.30067
v -0.00276 0.23199 -0.30128
v 0.00220 0.23190 -0.30189
v 0.00716 0.23181 -0.30250
v -0.02697 0.23253 -0.29327
v -0.03193 0.23270 -0.29266
v -0.02200 0.23235 -0.29388
v -0.01704 0.23218 -0.29449
v -0.01208 0.23203 -0.29510
v -0.00712 0.23191 -0.29571
v -0.00216 0.23181 -0.29632
v 0.00280 0.23172 -0.29693
v 0.00775 0.23164 -0.29754
v -0.02636 0.23231 -0.28830
v -0.03132 0.23248 -0.28770
v -0.02140 0.23214 -0.28891
v -0.01644 0.23198 -0.28952
v -0.01147 0.23183 -0.29013
v -0.00652 0.23172 -0.29075
v -0.00157 0.23162 -0.29136
v 0.00338 0.23154 -0.29198
v 0.00831 0.23146 -0.29260
v -0.02575 0.23208 -0.28334
v -0.03071 0.23224 -0.28273
v -0.02079 0.23192 -0.28395
v -0.01583 0.23176 -0.28456
v -0.01088 0.23162 -0.28517
v -0.00593 0.23151 -0.28579
v -0.00099 0.23142 -0.28641
v 0.00392 0.23135 -0.28705
v 0.00880 0.23128 -0.28768
v 0.40725 0.31113 -0.41249
v 0.40694 0.31583 -0.41761
v 0.40717 0.31062 -0.41742
v 0.40700 0.31668 -0.41349
v 0.40673 0.32095 -0.41786
v 0.40680 0.32124 -0.41387
v 0.40684 0.32158 -0.41092
v 0.40672 0.32464 -0.41048
v 0.40667 0.32435 -0.41344
v 0.40653 0.32607 -0.41757
v 0.40651 0.32811 -0.41434
v 0.40652 0.32914 -0.41082
v 0.40631 0.33161 -0.41856
v 0.40631 0.33272 -0.41509
v 0.40629 0.33463 -0.41179
v 0.40613 0.33616 -0.41893
v 0.40615 0.33649 -0.41599
v 0.40604 0.33953 -0.41552
v 0.40611 0.33963 -0.41144
v 0.40586 0.34394 -0.41585
v 0.40592 0.34462 -0.41165
v 0.40564 0.34933 -0.41690
v 0.40574 0.34972 -0.41187
v 0.40741 0.30942 -0.40834
v 0.40746 0.30972 -0.40539
v 0.40723 0.31318 -0.40925
v 0.40726 0.31421 -0.40575
v 0.40702 0.31779 -0.41001
v 0.40701 0.31970 -0.40674
v 0.40680 0.32471 -0.40640
v 0.40659 0.32974 -0.40660
v 0.40640 0.33483 -0.40676
v 0.40622 0.33985 -0.40677
v 0.40605 0.34488 -0.40684
v 0.40588 0.34991 -0.40689
v 0.40754 0.30978 -0.40136
v 0.40734 0.31479 -0.40158
v 0.40713 0.31988 -0.40174
v 0.40692 0.32490 -0.40176
v 0.40673 0.32993 -0.40182
v 0.40655 0.33495 -0.40186
v 0.40638 0.33996 -0.40187
v 0.40622 0.34497 -0.40187
v 0.40605 0.34998 -0.40186
v 0.40766 0.30994 -0.39676
v 0.40747 0.31496 -0.39684
v 0.40728 0.31997 -0.39687
v 0.40708 0.32498 -0.39688
v 0.40690 0.32999 -0.39689
v 0.40673 0.33499 -0.39688
v 0.40657 0.34000 -0.39687
v 0.40640 0.34500 -0.39686
v 0.40622 0.35001 -0.39684
v 0.40780 0.31000 -0.39192
v 0.40762 0.31500 -0.39192
v 0.40744 0.32000 -0.39192
v 0.40726 0.32500 -0.39191
v 0.40708 0.33001 -0.39190
v 0.40692 0.33502 -0.39188
v 0.40675 0.34003 -0.39187
v 0.40658 0.34505 -0.39186
v 0.40637 0.35008 -0.39186
v 0.40795 0.31001 -0.38695
v 0.40777 0.31501 -0.38694
v 0.40760 0.32001 -0.38692
v 0.40742 0.32503 -0.38691
v 0.40725 0.33005 -0.38690
v 0.40709 0.33508 -0.38689
v 0.40691 0.34012 -0.38689
v 0.40672 0.34518 -0.38692
v 0.40649 0.35024 -0.38697
v 0.40807 0.31004 -0.38195
v 0.40790 0.31504 -0.38194
v 0.40774 0.32006 -0.38193
v 0.40757 0.32510 -0.38193
v 0.40739 0.33017 -0.38194
v 0.40722 0.33525 -0.38196
v 0.40703 0.34036 -0.38201
v 0.40681 0.34546 -0.38212
v 0.40654 0.35055 -0.38222
v 0.40816 0.31013 -0.37697
v 0.40801 0.31514 -0.37698
v 0.40784 0.32018 -0.37698
v 0.40767 0.32530 -0.37702
v 0.40748 0.33045 -0.37710
v 0.40729 0.33561 -0.37714
v 0.40708 0.34081 -0.37732
v 0.40683 0.34590 -0.37761
v 0.40656 0.35093 -0.37743
v -0.38915 0.63503 -0.96420
v -0.38918 0.63030 -0.95921
v -0.38911 0.62986 -0.96404
v -0.38932 0.63564 -0.95944
v -0.38927 0.64026 -0.96429
v -0.38951 0.64088 -0.95971
v -0.38944 0.64541 -0.96421
v -0.38974 0.64601 -0.95943
v -0.38963 0.65042 -0.96405
v -0.38992 0.65078 -0.96026
v -0.39004 0.65211 -0.95696
v -0.39006 0.65113 -0.95841
v -0.39003 0.65294 -0.95965
v -0.38979 0.65547 -0.96315
v -0.38999 0.65494 -0.95925
v -0.38984 0.65911 -0.95952
v -0.38969 0.66086 -0.96508
v -0.38971 0.66511 -0.96453
v -0.38983 0.66548 -0.95954
v -0.38980 0.67036 -0.96444
v -0.38998 0.67096 -0.95982
v -0.38931 0.63081 -0.95403
v -0.38950 0.63666 -0.95517
v -0.38968 0.64138 -0.95561
v -0.38981 0.64532 -0.95234
v -0.38973 0.64205 -0.95244
v -0.38983 0.64464 -0.95532
v -0.38996 0.64851 -0.95659
v -0.38990 0.64952 -0.95317
v -0.38997 0.65486 -0.95684
v -0.38995 0.65273 -0.95462
v -0.38982 0.65535 -0.95382
v -0.38979 0.66073 -0.95398
v -0.38994 0.66669 -0.95516
v -0.39024 0.67183 -0.95568
v -0.38933 0.63006 -0.94678
v -0.38934 0.62923 -0.94966
v -0.38945 0.63326 -0.95070
v -0.38941 0.63483 -0.94686
v -0.38958 0.63815 -0.95140
v -0.38952 0.64087 -0.94734
v -0.38969 0.64646 -0.94901
v -0.38984 0.65190 -0.95235
v -0.38975 0.64980 -0.95033
v -0.38969 0.65233 -0.95000
v -0.38965 0.65594 -0.94966
v -0.38984 0.65995 -0.94693
v -0.38966 0.65709 -0.94724
v -0.38972 0.65939 -0.94968
v -0.38990 0.66319 -0.95071
v -0.39018 0.66429 -0.94714
v -0.39021 0.66805 -0.95139
v -0.39069 0.66934 -0.94761
v -0.38916 0.63062 -0.94263
v -0.38919 0.63607 -0.94196
v -0.38938 0.64116 -0.94421
v -0.38933 0.63949 -0.94389
v -0.38930 0.64017 -0.94333
v -0.38946 0.64441 -0.94365
v -0.38930 0.64082 -0.94267
v -0.38959 0.64907 -0.94732
v -0.38956 0.65224 -0.94691
v -0.38975 0.65554 -0.94375
v -0.38957 0.65223 -0.94422
v -0.38958 0.65460 -0.94630
v -0.39014 0.66013 -0.94300
v -0.39061 0.66505 -0.94307
v -0.39124 0.67023 -0.94338
v -0.38904 0.63524 -0.93994
v -0.38901 0.63433 -0.93948
v -0.38892 0.63128 -0.93800
v -0.38899 0.63484 -0.93918
v -0.38925 0.63915 -0.94235
v -0.38920 0.63913 -0.93967
v -0.38903 0.63560 -0.93903
v -0.38939 0.64340 -0.93829
v -0.38953 0.64945 -0.94437
v -0.38964 0.64941 -0.94005
v -0.39010 0.65531 -0.93863
v -0.39057 0.66061 -0.93835
v -0.39105 0.66571 -0.93877
v -0.39169 0.67054 -0.93900
v -0.38896 0.63406 -0.93818
v -0.38892 0.63405 -0.93513
v -0.38865 0.62893 -0.93335
v -0.38919 0.63931 -0.93419
v -0.38955 0.64463 -0.93395
v -0.39001 0.65026 -0.93373
v -0.39057 0.65592 -0.93288
v -0.39103 0.66156 -0.93369
v -0.39142 0.66640 -0.93518
v -0.39210 0.67028 -0.93458
v -0.38855 0.62927 -0.92932
v -0.38889 0.63457 -0.92925
v -0.38930 0.63991 -0.92891
v -0.38980 0.64544 -0.92860
v -0.39039 0.65086 -0.92827
v -0.39065 0.65219 -0.92694
v -0.39084 0.65481 -0.92706
v -0.39096 0.65812 -0.93051
v -0.39116 0.66020 -0.93022
v -0.39157 0.66398 -0.93014
v -0.39264 0.67005 -0.92994
v -0.38852 0.62971 -0.92413
v -0.38894 0.63501 -0.92389
v -0.38943 0.64046 -0.92358
v -0.39007 0.64662 -0.92318
v -0.39050 0.65017 -0.92326
v -0.39057 0.65106 -0.92554
v -0.39079 0.65379 -0.92311
v -0.39078 0.65302 -0.92441
v -0.39130 0.65889 -0.92473
v -0.39117 0.65920 -0.92814
v -0.39227 0.66519 -0.92532
v -0.39307 0.66778 -0.92461
v -0.39300 0.66920 -0.92652
v 0.23814 0.75565 -1.07350
v 0.23447 0.75209 -1.07464
v 0.23985 0.75122 -1.07504
v 0.23427 0.75521 -1.07356
v 0.24367 0.75457 -1.07396
v 0.24556 0.75003 -1.07550
v 0.24883 0.75390 -1.07424
v 0.25031 0.75064 -1.07532
v 0.25391 0.75310 -1.07452
v 0.25350 0.74929 -1.07578
v 0.25809 0.75019 -1.07550
v 0.26221 0.75335 -1.07451
v 0.25822 0.75412 -1.07421
v 0.26330 0.74931 -1.07584
v 0.26704 0.75237 -1.07490
v 0.26835 0.74814 -1.07633
v 0.27099 0.75149 -1.07525
v 0.27280 0.74911 -1.07610
v 0.24247 0.75875 -1.07259
v 0.23844 0.75947 -1.07224
v 0.23415 0.75832 -1.07247
v 0.24743 0.75793 -1.07293
v 0.25232 0.75716 -1.07322
v 0.25629 0.75647 -1.07346
v 0.23662 0.76181 -1.07144
v 0.26069 0.75765 -1.07317
v 0.26602 0.75661 -1.07357
v 0.27142 0.75548 -1.07401
v 0.27538 0.75247 -1.07503
v 0.27590 0.75617 -1.07385
v 0.24122 0.76305 -1.07127
v 0.24639 0.76207 -1.07170
v 0.25128 0.76127 -1.07202
v 0.25645 0.76046 -1.07231
v 0.26087 0.76176 -1.07202
v 0.26493 0.76097 -1.07231
v 0.26993 0.76002 -1.07266
v 0.27475 0.75928 -1.07293
v 0.23717 0.76607 -1.07026
v 0.24210 0.76733 -1.07020
v 0.24592 0.76631 -1.07061
v 0.25038 0.76540 -1.07095
v 0.25496 0.76480 -1.07119
v 0.25893 0.76430 -1.07135
v 0.26345 0.76558 -1.07113
v 0.26877 0.76442 -1.07149
v 0.27381 0.76342 -1.07181
v 0.24090 0.77096 -1.06932
v 0.23575 0.77079 -1.06901
v 0.24564 0.77057 -1.06967
v 0.25009 0.76966 -1.07005
v 0.25387 0.76839 -1.07039
v 0.25901 0.76905 -1.07036
v 0.26793 0.76888 -1.07048
v 0.26392 0.76989 -1.07023
v 0.27283 0.76784 -1.07076
v 0.27779 0.76680 -1.07104
v 0.23993 0.77632 -1.06820
v 0.23453 0.77439 -1.06819
v 0.24516 0.77510 -1.06879
v 0.24987 0.77423 -1.06923
v 0.25499 0.77302 -1.06961
v 0.26255 0.77262 -1.06975
v 0.25967 0.77387 -1.06955
v 0.24239 0.78037 -1.06766
v 0.23996 0.78042 -1.06751
v 0.23587 0.77918 -1.06755
v 0.24536 0.77983 -1.06802
v 0.24458 0.78247 -1.06756
v 0.24947 0.77873 -1.06852
v 0.25393 0.77806 -1.06887
v 0.25860 0.77767 -1.06906
v 0.23947 0.78344 -1.06721
v 0.23602 0.78486 -1.06712
v 0.24688 0.78328 -1.06769
v 0.24944 0.78265 -1.06800
v 0.24924 0.78557 -1.06768
v 0.25321 0.78224 -1.06833
v 0.25753 0.78209 -1.06855
v 0.24005 0.78678 -1.06706
v 0.23968 0.78979 -1.06707
v 0.23556 0.78994 -1.06709
v 0.24245 0.78937 -1.06709
v 0.25276 0.78603 -1.06791
v 0.25634 0.78552 -1.06817
v 0.26701 0.77355 -1.06966
v 0.27208 0.77235 -1.06990
v 0.27710 0.77139 -1.07011
v 0.26351 0.77695 -1.06920
v 0.26805 0.77791 -1.06912
v 0.27175 0.77685 -1.06926
v 0.27645 0.77606 -1.06939
v 0.24248 0.78314 -1.06734
v 0.26228 0.78186 -1.06870
v 0.26703 0.78153 -1.06878
v 0.27151 0.78120 -1.06883
v 0.27604 0.78067 -1.06889
v 0.24278 0.78655 -1.06716
v 0.24616 0.78594 -1.06741
v 0.26116 0.78690 -1.06823
v 0.26636 0.78613 -1.06840
v 0.27104 0.78562 -1.06849
v 0.27563 0.78524 -1.06852
v 0.24639 0.79087 -1.06726
v 0.25133 0.78989 -1.06756
v 0.25737 0.79012 -1.06784
v 0.26245 0.79176 -1.06790
v 0.26625 0.79091 -1.06804
v 0.27079 0.79027 -1.06815
v 0.27522 0.78972 -1.06821
v -0.74561 -0.70911 0.73002
v -0.74573 -0.70944 0.73028
v -0.74578 -0.70966 0.73029
v -0.74534 -0.70822 0.72945
v -0.74560 -0.70904 0.73007
v -0.30654 -0.46895 0.80476
v -0.30671 -0.46858 0.80530
v -0.30722 -0.47181 0.80773
v -0.30626 -0.46818 0.80380
v -0.30633 -0.46787 0.80401
v -0.30645 -0.46745 0.80433
v -0.30632 -0.46720 0.80395
v -0.30665 -0.46706 0.80479
v -0.30589 -0.44879 0.80637
v -0.30621 -0.44826 0.80797
v -0.30631 -0.45086 0.80816
v -0.30749 -0.48837 0.81019
v -0.30724 -0.49140 0.81102
v -0.30764 -0.49344 0.80888
v -0.30714 -0.48630 0.81189
v -0.30749 -0.48309 0.81063
v -0.30721 -0.48059 0.81219
v -0.30750 -0.47446 0.81198
v -0.30730 -0.47704 0.81300
v -0.30752 -0.47554 0.81055
v -0.30752 -0.47766 0.80989
v -0.30740 -0.47195 0.81023
v -0.30719 -0.46867 0.81114
v -0.30724 -0.46870 0.80770
v -0.30820 -0.46414 0.80862
v -0.30766 -0.46592 0.80901
v -0.30806 -0.46513 0.80797
v -0.30841 -0.46350 0.80831
v -0.30683 -0.46757 0.80546
v -0.30732 -0.46680 0.80674
v -0.32319 -0.45879 0.81585
v -0.32335 -0.45889 0.81526
v -0.32330 -0.45913 0.81534
v -0.30818 -0.46230 0.80900
v -0.30836 -0.46206 0.80858
v -0.30742 -0.46004 0.81075
v -0.30788 -0.46006 0.80927
v -0.32325 -0.45836 0.81586
v -0.30703 -0.45538 0.80985
v -0.30691 -0.45477 0.81213
v -0.30658 -0.45055 0.81041
v -0.30652 -0.44665 0.81098
v -0.30640 -0.49007 0.81405
v -0.30633 -0.48494 0.81491
v -0.30610 -0.48004 0.81619
v -0.30735 -0.47514 0.81342
v -0.30696 -0.47655 0.81460
v -0.30693 -0.47261 0.81359
v -0.30628 -0.46830 0.81478
v -0.30783 -0.46343 0.80976
v -0.30699 -0.46431 0.81228
v -0.32308 -0.45914 0.81608
v -0.32280 -0.45860 0.81713
v -0.30650 -0.45927 0.81422
v -0.32294 -0.45784 0.81709
v -0.32317 -0.45775 0.81652
v -0.30663 -0.45362 0.81543
v -0.32302 -0.45723 0.81735
v -0.30859 -0.44739 0.81393
v -0.30753 -0.45015 0.81449
v -0.30727 -0.44900 0.81303
v -0.30639 -0.44804 0.81266
v -0.30667 -0.44721 0.81392
v -0.30592 -0.44653 0.81403
v -0.30508 -0.48836 0.81773
v -0.30544 -0.48438 0.81794
v -0.30493 -0.48054 0.81887
v -0.30493 -0.48289 0.81933
v -0.30381 -0.48121 0.82068
v -0.30703 -0.47497 0.81442
v -0.30610 -0.47547 0.81623
v -0.30482 -0.47798 0.81882
v -0.30514 -0.46822 0.81783
v -0.30557 -0.47164 0.81699
v -0.30412 -0.47058 0.82022
v -0.30555 -0.46394 0.81684
v -0.30439 -0.46627 0.81979
v -0.32283 -0.45906 0.81694
v -0.32256 -0.45852 0.81786
v -0.32216 -0.45705 0.81947
v -0.30537 -0.45827 0.81810
v -0.32246 -0.45492 0.82049
v -0.32272 -0.45679 0.81845
v -0.30575 -0.45474 0.81797
v -0.32296 -0.45687 0.81783
v -0.32536 -0.44877 0.82079
v -0.32501 -0.44798 0.82093
v -0.32618 -0.44738 0.81967
v -0.30739 -0.45004 0.81554
v -0.30614 -0.44729 0.81410
v -0.30625 -0.45182 0.81757
v -0.30469 -0.48559 0.81956
v -0.30509 -0.48422 0.81934
v -0.30359 -0.48749 0.82063
v -0.30404 -0.48445 0.82059
v -0.30471 -0.48424 0.82004
v -0.30184 -0.48919 0.82266
v -0.30270 -0.48489 0.82201
v -0.30499 -0.48383 0.81980
v -0.30248 -0.48137 0.82238
v -0.30474 -0.47439 0.81886
v -0.30334 -0.47622 0.82141
v -0.30303 -0.47112 0.82261
v -0.30431 -0.46230 0.82036
v -0.30326 -0.46598 0.82280
v -0.30429 -0.45856 0.82086
v -0.30358 -0.46034 0.82242
v -0.32114 -0.45731 0.82115
v -0.32130 -0.45675 0.82124
v -0.32213 -0.45431 0.82138
v -0.32326 -0.45083 0.82192
v -0.32227 -0.45943 0.82543
v -0.32227 -0.45943 0.82543
v -0.32227 -0.45943 0.82543
v -0.32083 -0.45735 0.82166
v -0.30489 -0.45484 0.81996
v -0.30390 -0.45663 0.82196
v -0.32381 -0.44717 0.82201
v -0.32443 -0.44993 0.82160
v -0.32386 -0.45079 0.82206
v -0.32238 -0.45085 0.82252
v -0.32277 -0.44876 0.82268
v -0.32244 -0.44855 0.82295
v -0.30531 -0.45047 0.81945
v -0.30138 -0.48515 0.82351
v -0.30022 -0.48748 0.82471
v -0.30047 -0.48815 0.82438
v -0.30220 -0.47917 0.82291
v -0.30260 -0.47386 0.82308
v -0.30263 -0.46899 0.82408
v -0.30246 -0.46641 0.82537
v -0.30243 -0.46734 0.82524
v -0.30258 -0.46677 0.82483
v -0.30272 -0.46527 0.82457
v -0.30310 -0.46199 0.82358
v -0.30408 -0.45282 0.82168
v -0.30348 -0.45627 0.82283
v -0.30431 -0.44905 0.82096
v -0.30370 -0.44933 0.82223
v -0.11358 0.26777 -0.95766
v -0.10803 0.26738 -0.95331
v -0.10862 0.26774 -0.95827
v -0.11299 0.26739 -0.95271
v -0.10306 0.26736 -0.95392
v -0.10366 0.26771 -0.95888
v -0.09810 0.26733 -0.95453
v -0.09869 0.26768 -0.95949
v -0.09314 0.26731 -0.95514
v -0.09373 0.26765 -0.96010
v -0.08817 0.26727 -0.95575
v -0.08877 0.26760 -0.96071
v -0.08321 0.26722 -0.95636
v -0.08381 0.26755 -0.96132
v -0.07825 0.26716 -0.95698
v -0.07885 0.26747 -0.96193
v -0.07329 0.26708 -0.95759
v -0.07388 0.26738 -0.96254
v -0.10748 0.26701 -0.94837
v -0.11244 0.26701 -0.94776
v -0.10251 0.26700 -0.94898
v -0.09754 0.26698 -0.94959
v -0.09258 0.26696 -0.95020
v -0.08762 0.26693 -0.95081
v -0.08266 0.26689 -0.95142
v -0.07771 0.26684 -0.95204
v -0.07275 0.26677 -0.95266
v -0.10704 0.26662 -0.94347
v -0.11199 0.26661 -0.94288
v -0.10208 0.26662 -0.94407
v -0.09710 0.26662 -0.94467
v -0.09212 0.26660 -0.94529
v -0.08716 0.26658 -0.94590
v -0.08222 0.26654 -0.94652
v -0.07727 0.26650 -0.94714
v -0.07232 0.26645 -0.94777
v -0.10681 0.26622 -0.93870
v -0.11171 0.26620 -0.93811
v -0.10188 0.26624 -0.93926
v -0.09688 0.26624 -0.93984
v -0.09185 0.26624 -0.94044
v -0.08685 0.26621 -0.94107
v -0.08194 0.26619 -0.94170
v -0.07704 0.26615 -0.94232
v -0.07210 0.26611 -0.94297
v -0.10678 0.26583 -0.93415
v -0.11163 0.26580 -0.93345
v -0.10203 0.26585 -0.93468
v -0.09701 0.26586 -0.93511
v -0.09189 0.26586 -0.93574
v -0.08674 0.26584 -0.93630
v -0.08183 0.26583 -0.93702
v -0.07707 0.26580 -0.93765
v -0.07214 0.26576 -0.93822
v -0.10645 0.26542 -0.92935
v -0.11199 0.26543 -0.92907
v -0.10266 0.26555 -0.93103
v -0.09764 0.26546 -0.93024
v -0.09228 0.26550 -0.93120
v -0.08710 0.26549 -0.93182
v -0.08138 0.26542 -0.93200
v -0.07749 0.26550 -0.93374
v -0.07250 0.26538 -0.93324
v -0.10359 0.26489 -0.92236
v -0.10390 0.26511 -0.92557
v -0.10777 0.26513 -0.92546
v -0.10805 0.26486 -0.92151
v -0.10080 0.26497 -0.92370
v -0.09644 0.26512 -0.92608
v -0.09326 0.26486 -0.92250
v -0.09258 0.26516 -0.92685
v -0.08804 0.26489 -0.92346
v -0.08770 0.26517 -0.92765
v -0.08323 0.26489 -0.92431
v -0.08289 0.26515 -0.92819
v -0.07891 0.26490 -0.92522
v -0.07896 0.26510 -0.92816
v -0.07656 0.26494 -0.92637
v -0.07098 0.26509 -0.92963
v -0.06870 0.26483 -0.92612
v -0.06765 0.26509 -0.93021
v -0.10081 0.26522 -0.92708
v -0.07498 0.26511 -0.92902
v -0.10305 0.26464 -0.91810
v -0.10801 0.26462 -0.91721
v -0.09766 0.26471 -0.91971
v -0.09784 0.26497 -0.92381
v -0.09188 0.26460 -0.91821
v -0.08788 0.26462 -0.91916
v -0.08314 0.26464 -0.92004
v -0.07832 0.26465 -0.92109
v -0.07324 0.26471 -0.92307
v -0.06723 0.26454 -0.92151
v -0.37234 0.15135 0.40815
v -0.36905 0.14974 0.40629
v -0.36912 0.15474 0.40624
v -0.37240 0.15635 0.40812
v -0.36611 0.15291 0.40413
v -0.36603 0.14789 0.40421
v -0.36342 0.15594 0.40168
v -0.36335 0.15088 0.40177
v -0.36917 0.15975 0.40622
v -0.37243 0.16135 0.40811
v -0.36618 0.15793 0.40409
v -0.36351 0.16098 0.40166
v -0.36919 0.16474 0.40623
v -0.37241 0.16635 0.40815
v -0.36623 0.16293 0.40408
v -0.36358 0.16597 0.40169
v -0.36916 0.16974 0.40628
v -0.37236 0.17135 0.40821
v -0.36624 0.16791 0.40411
v -0.36359 0.17089 0.40175
v -0.36908 0.17473 0.40635
v -0.37226 0.17635 0.40828
v -0.36619 0.17288 0.40417
v -0.36353 0.17579 0.40179
v -0.36896 0.17972 0.40643
v -0.37215 0.18135 0.40834
v -0.36609 0.17785 0.40423
v -0.36340 0.18072 0.40181
v -0.36884 0.18472 0.40649
v -0.37204 0.18636 0.40839
v -0.36597 0.18283 0.40430
v -0.36328 0.18569 0.40186
v -0.36875 0.18972 0.40655
v -0.37196 0.19137 0.40842
v -0.36586 0.18782 0.40437
v -0.36319 0.19069 0.40193
v -0.38402 0.15446 0.41246
v -0.38399 0.14945 0.41252
v -0.38826 0.15505 0.41337
v -0.37985 0.15372 0.41125
v -0.37981 0.14872 0.41130
v -0.37593 0.15269 0.40981
v -0.37588 0.14769 0.40986
v -0.38404 0.15948 0.41244
v -0.38836 0.16009 0.41329
v -0.37987 0.15872 0.41124
v -0.37597 0.15769 0.40978
v -0.38405 0.16450 0.41244
v -0.38843 0.16516 0.41321
v -0.37986 0.16373 0.41126
v -0.37598 0.16270 0.40980
v -0.38402 0.16955 0.41243
v -0.38840 0.17026 0.41311
v -0.37983 0.16875 0.41130
v -0.37595 0.16770 0.40984
v -0.38397 0.17459 0.41239
v -0.38834 0.17533 0.41298
v -0.37976 0.17376 0.41132
v -0.37588 0.17270 0.40990
v -0.38392 0.17963 0.41230
v -0.38831 0.18038 0.41279
v -0.37969 0.17878 0.41132
v -0.37579 0.17771 0.40995
v -0.38390 0.18469 0.41218
v -0.38837 0.18549 0.41257
v -0.37964 0.18381 0.41128
v -0.37570 0.18272 0.40997
v -0.38384 0.18980 0.41205
v -0.38825 0.19073 0.41236
v -0.37958 0.18886 0.41122
v -0.37562 0.18774 0.40997
v 0.01840 0.22995 -0.00098
v 0.01890 0.22996 -0.00165
v 0.01797 0.22996 -0.00245
v 0.01958 0.22996 -0.00225
v 0.02001 0.22995 -0.00078
v 0.24815 -0.20103 0.33296
v 0.24625 -0.19924 0.33229
v 0.24518 -0.20306 0.33312
v 0.25017 -0.19809 0.33247
v 0.25121 -0.19426 0.33161
v 0.24630 -0.19460 0.33104
v 0.25315 -0.19607 0.33230
v 0.25116 -0.18955 0.33030
v 0.24622 -0.19009 0.32971
v 0.25516 -0.19312 0.33180
v 0.25617 -0.18926 0.33092
v 0.25814 -0.19110 0.33162
v 0.25083 -0.18471 0.32881
v 0.24583 -0.18637 0.32847
v 0.25605 -0.18444 0.32958
v 0.26015 -0.18815 0.33112
v 0.26115 -0.18425 0.33025
v 0.26313 -0.18613 0.33095
v 0.24491 -0.18397 0.32748
v 0.24856 -0.18232 0.32762
v 0.25202 -0.18070 0.32777
v 0.25575 -0.17955 0.32811
v 0.26108 -0.17933 0.32892
v 0.26514 -0.18317 0.33047
v 0.26618 -0.17928 0.32962
v 0.26812 -0.18119 0.33030
v 0.25363 -0.17847 0.32738
v 0.25548 -0.17516 0.32669
v 0.26103 -0.17401 0.32744
v 0.26625 -0.17437 0.32835
v 0.27014 -0.17828 0.32982
v 0.27122 -0.17445 0.32898
v 0.27308 -0.17638 0.32963
v 0.26289 -0.16891 0.32637
v 0.25923 -0.17119 0.32627
v 0.26663 -0.16944 0.32713
v 0.27138 -0.16962 0.32777
v 0.27511 -0.17357 0.32913
v 0.27631 -0.16977 0.32827
v 0.27798 -0.17189 0.32892
v 0.25197 -0.20487 0.33406
v 0.24700 -0.20986 0.33466
v 0.25194 -0.20978 0.33498
v 0.24708 -0.20494 0.33370
v 0.25691 -0.20479 0.33437
v 0.25693 -0.20964 0.33525
v 0.26189 -0.20468 0.33464
v 0.26187 -0.20948 0.33549
v 0.26375 -0.21134 0.33589
v 0.26572 -0.20848 0.33550
v 0.26687 -0.20462 0.33487
v 0.26854 -0.20669 0.33530
v 0.25207 -0.19997 0.33307
v 0.25696 -0.19989 0.33342
v 0.26190 -0.19981 0.33372
v 0.26693 -0.19970 0.33398
v 0.27081 -0.20383 0.33489
v 0.27221 -0.19957 0.33418
v 0.27457 -0.20211 0.33470
v 0.27740 -0.19794 0.33406
v 0.27833 -0.20040 0.33450
v 0.25707 -0.19500 0.33241
v 0.26194 -0.19492 0.33276
v 0.26688 -0.19482 0.33304
v 0.27191 -0.19465 0.33326
v 0.27695 -0.19420 0.33336
v 0.28062 -0.19755 0.33406
v 0.28175 -0.19394 0.33343
v 0.28342 -0.19590 0.33380
v 0.26206 -0.19004 0.33174
v 0.26692 -0.18995 0.33207
v 0.27182 -0.18985 0.33233
v 0.27678 -0.18966 0.33249
v 0.28175 -0.18946 0.33258
v 0.28545 -0.19319 0.33333
v 0.28667 -0.18948 0.33263
v 0.26704 -0.18508 0.33106
v 0.27186 -0.18502 0.33137
v 0.27673 -0.18493 0.33157
v 0.28168 -0.18480 0.33167
v 0.28675 -0.18471 0.33169
v 0.27199 -0.18021 0.33038
v 0.27676 -0.18019 0.33061
v 0.28161 -0.18008 0.33073
v 0.28659 -0.17995 0.33074
v 0.27683 -0.17558 0.32966
v 0.28151 -0.17549 0.32979
v 0.28640 -0.17526 0.32978
v 0.28117 -0.17166 0.32897
v 0.26744 -0.21043 0.33586
v 0.27175 -0.20630 0.33532
v 0.27212 -0.21023 0.33593
v 0.27687 -0.20477 0.33517
v 0.27707 -0.20993 0.33595
v 0.28204 -0.20486 0.33521
v 0.28208 -0.20990 0.33597
v 0.28703 -0.20493 0.33519
v 0.28710 -0.20988 0.33594
v 0.28220 -0.19978 0.33442
v 0.28703 -0.20000 0.33442
v 0.28711 -0.19527 0.33366
v -0.17560 -0.27112 0.50156
v -0.17044 -0.27161 0.50552
v -0.17064 -0.27109 0.50095
v -0.17540 -0.27166 0.50614
v -0.16548 -0.27156 0.50492
v -0.16567 -0.27104 0.50037
v -0.16051 -0.27151 0.50433
v -0.16070 -0.27100 0.49977
v -0.15554 -0.27146 0.50372
v -0.15572 -0.27096 0.49915
v -0.15055 -0.27139 0.50309
v -0.15070 -0.27091 0.49846
v -0.14555 -0.27131 0.50244
v -0.14560 -0.27084 0.49774
v -0.14055 -0.27121 0.50183
v -0.14057 -0.27078 0.49728
v -0.13564 -0.27110 0.50125
v -0.13589 -0.27070 0.49680
v -0.17003 -0.27215 0.51028
v -0.17499 -0.27219 0.51090
v -0.16506 -0.27209 0.50968
v -0.16010 -0.27203 0.50907
v -0.15514 -0.27197 0.50847
v -0.15017 -0.27189 0.50786
v -0.14519 -0.27180 0.50724
v -0.14021 -0.27169 0.50662
v -0.13525 -0.27156 0.50601
v -0.16949 -0.27266 0.51516
v -0.17446 -0.27270 0.51577
v -0.16453 -0.27260 0.51455
v -0.15956 -0.27254 0.51394
v -0.15460 -0.27247 0.51334
v -0.14964 -0.27239 0.51273
v -0.14467 -0.27230 0.51212
v -0.13970 -0.27218 0.51151
v -0.13474 -0.27205 0.51089
v -0.16893 -0.27314 0.52009
v -0.17391 -0.27318 0.52070
v -0.16396 -0.27309 0.51948
v -0.15899 -0.27303 0.51887
v -0.15402 -0.27296 0.51827
v -0.14906 -0.27288 0.51766
v -0.14409 -0.27278 0.51705
v -0.13912 -0.27266 0.51644
v -0.13416 -0.27253 0.51583
v -0.16842 -0.27359 0.52501
v -0.17343 -0.27362 0.52561
v -0.16343 -0.27354 0.52440
v -0.15845 -0.27348 0.52379
v -0.15347 -0.27341 0.52319
v -0.14849 -0.27333 0.52260
v -0.14351 -0.27323 0.52200
v -0.13853 -0.27312 0.52140
v -0.13356 -0.27298 0.52079
v -0.16808 -0.27399 0.52988
v -0.17316 -0.27401 0.53047
v -0.16303 -0.27394 0.52926
v -0.15802 -0.27389 0.52864
v -0.15302 -0.27383 0.52806
v -0.14801 -0.27375 0.52749
v -0.14299 -0.27366 0.52692
v -0.13797 -0.27354 0.52634
v -0.13298 -0.27341 0.52574
v -0.16801 -0.27435 0.53468
v -0.17324 -0.27435 0.53521
v -0.16282 -0.27431 0.53406
v -0.15779 -0.27425 0.53336
v -0.15279 -0.27420 0.53277
v -0.14773 -0.27413 0.53226
v -0.14263 -0.27405 0.53177
v -0.13753 -0.27394 0.53124
v -0.13246 -0.27381 0.53066
v -0.16846 -0.27466 0.53918
v -0.17366 -0.27466 0.53984
v -0.16271 -0.27467 0.53909
v -0.15772 -0.27458 0.53787
v -0.15282 -0.27452 0.53723
v -0.14779 -0.27447 0.53678
v -0.14256 -0.27441 0.53647
v -0.13727 -0.27431 0.53607
v -0.13209 -0.27419 0.53552
v 0.27890 0.59500 -1.08436
v 0.27396 0.59000 -1.08356
v 0.27894 0.59000 -1.08401
v 0.27392 0.59500 -1.08391
v 0.28389 0.59500 -1.08479
v 0.28393 0.59000 -1.08446
v 0.28888 0.59500 -1.08518
v 0.28892 0.59000 -1.08486
v 0.29388 0.59500 -1.08553
v 0.29392 0.59000 -1.08520
v 0.29888 0.59500 -1.08582
v 0.29894 0.59001 -1.08550
v 0.30390 0.59501 -1.08608
v 0.30398 0.59004 -1.08576
v 0.30894 0.59503 -1.08633
v 0.30904 0.59007 -1.08602
v 0.31400 0.59506 -1.08659
v 0.31414 0.59010 -1.08629
v 0.27886 0.60000 -1.08472
v 0.27387 0.60000 -1.08429
v 0.28384 0.60000 -1.08514
v 0.28883 0.60000 -1.08553
v 0.29383 0.60000 -1.08587
v 0.29884 0.60000 -1.08615
v 0.30385 0.60000 -1.08641
v 0.30887 0.60001 -1.08665
v 0.31389 0.60002 -1.08689
v 0.27881 0.60500 -1.08508
v 0.27384 0.60502 -1.08466
v 0.28380 0.60500 -1.08550
v 0.28879 0.60500 -1.08588
v 0.29379 0.60500 -1.08622
v 0.29879 0.60500 -1.08650
v 0.30380 0.60500 -1.08675
v 0.30881 0.60500 -1.08698
v 0.31382 0.60501 -1.08721
v 0.27878 0.61002 -1.08542
v 0.27382 0.61005 -1.08499
v 0.28376 0.61001 -1.08583
v 0.28875 0.61000 -1.08622
v 0.29375 0.61000 -1.08656
v 0.29875 0.61000 -1.08685
v 0.30376 0.61000 -1.08709
v 0.30877 0.61000 -1.08731
v 0.31378 0.61000 -1.08752
v 0.27876 0.61506 -1.08570
v 0.27381 0.61512 -1.08527
v 0.28373 0.61502 -1.08612
v 0.28871 0.61501 -1.08651
v 0.29371 0.61500 -1.08686
v 0.29871 0.61500 -1.08716
v 0.30372 0.61500 -1.08741
v 0.30873 0.61500 -1.08762
v 0.31374 0.61500 -1.08782
v 0.27872 0.62012 -1.08591
v 0.27376 0.62020 -1.08547
v 0.28370 0.62006 -1.08634
v 0.28868 0.62002 -1.08674
v 0.29367 0.62000 -1.08710
v 0.29868 0.62000 -1.08741
v 0.30368 0.62000 -1.08767
v 0.30869 0.62000 -1.08789
v 0.31371 0.62000 -1.08809
v 0.27861 0.62519 -1.08604
v 0.27363 0.62528 -1.08561
v 0.28363 0.62514 -1.08647
v 0.28864 0.62506 -1.08688
v 0.29365 0.62502 -1.08726
v 0.29865 0.62500 -1.08759
v 0.30366 0.62500 -1.08787
v 0.30867 0.62500 -1.08809
v 0.31367 0.62499 -1.08829
v 0.27130 0.62758 -1.08545
v 0.27461 0.62909 -1.08577
v 0.27827 0.63010 -1.08608
v 0.28339 0.63029 -1.08651
v 0.28857 0.63015 -1.08694
v 0.29362 0.63005 -1.08734
v 0.29863 0.63001 -1.08769
v 0.30364 0.63000 -1.08798
v 0.30865 0.63000 -1.08821
v 0.31365 0.62998 -1.08842
v -0.01979 0.26121 -0.84838
v -0.01461 0.26098 -0.84417
v -0.01484 0.26124 -0.84898
v -0.01951 0.26095 -0.84356
v -0.00969 0.26100 -0.84474
v -0.00989 0.26127 -0.84958
v -0.00472 0.26103 -0.84534
v -0.00493 0.26129 -0.85020
v 0.00026 0.26104 -0.84599
v 0.00004 0.26130 -0.85082
v 0.00522 0.26103 -0.84664
v 0.00500 0.26129 -0.85145
v 0.01018 0.26100 -0.84728
v 0.00996 0.26126 -0.85207
v 0.01514 0.26096 -0.84793
v 0.01491 0.26121 -0.85270
v 0.02005 0.26091 -0.84861
v 0.01982 0.26115 -0.85336
v -0.01458 0.26070 -0.83956
v -0.01943 0.26067 -0.83885
v -0.00984 0.26073 -0.84011
v -0.00485 0.26074 -0.84057
v 0.00019 0.26076 -0.84128
v 0.00517 0.26075 -0.84197
v 0.01014 0.26073 -0.84264
v 0.01510 0.26069 -0.84331
v 0.02004 0.26065 -0.84401
v -0.01425 0.26039 -0.83470
v -0.01978 0.26040 -0.83443
v -0.01046 0.26049 -0.83640
v -0.00545 0.26043 -0.83563
v -0.00014 0.26046 -0.83667
v 0.00488 0.26047 -0.83748
v 0.00985 0.26045 -0.83820
v 0.01481 0.26042 -0.83888
v 0.01976 0.26039 -0.83958
v -0.01139 0.25997 -0.82769
v -0.01169 0.26015 -0.83088
v -0.01556 0.26016 -0.83078
v -0.01584 0.25995 -0.82687
v -0.00860 0.26003 -0.82903
v -0.00425 0.26016 -0.83144
v -0.00106 0.25993 -0.82788
v -0.00039 0.26019 -0.83225
v 0.00419 0.25994 -0.82885
v 0.00450 0.26020 -0.83313
v 0.00915 0.25993 -0.82966
v 0.00945 0.26019 -0.83390
v 0.01410 0.25991 -0.83039
v 0.01441 0.26016 -0.83461
v 0.01905 0.25987 -0.83108
v 0.01937 0.26012 -0.83531
v 0.02402 0.25984 -0.83178
v 0.02433 0.26009 -0.83604
v -0.00861 0.26024 -0.83241
v -0.01085 0.25976 -0.82349
v -0.01581 0.25975 -0.82263
v -0.00546 0.25981 -0.82509
v -0.00565 0.26003 -0.82916
v 0.00032 0.25970 -0.82363
v 0.00433 0.25971 -0.82456
v 0.00911 0.25970 -0.82537
v 0.01402 0.25967 -0.82609
v 0.01897 0.25963 -0.82677
v 0.02393 0.25959 -0.82744
v -0.01060 0.25954 -0.81881
v -0.01559 0.25954 -0.81811
v -0.00551 0.25955 -0.81961
v -0.00031 0.25953 -0.82001
v 0.00463 0.25949 -0.82029
v 0.00936 0.25947 -0.82094
v 0.01423 0.25944 -0.82163
v 0.01916 0.25940 -0.82229
v 0.02411 0.25936 -0.82294
v -0.01021 0.25932 -0.81404
v -0.01519 0.25932 -0.81340
v -0.00520 0.25931 -0.81470
v -0.00016 0.25930 -0.81529
v 0.00484 0.25928 -0.81580
v 0.00975 0.25925 -0.81635
v 0.01464 0.25921 -0.81698
v 0.01957 0.25917 -0.81762
v 0.02452 0.25913 -0.81825
v -0.00969 0.25909 -0.80917
v -0.01465 0.25909 -0.80856
v -0.00471 0.25908 -0.80979
v 0.00027 0.25907 -0.81041
v 0.00526 0.25905 -0.81100
v 0.01022 0.25902 -0.81158
v 0.01516 0.25899 -0.81218
v 0.02010 0.25894 -0.81280
v 0.02505 0.25890 -0.81342
v -0.14351 -0.60874 0.78502
v -0.14002 -0.60821 0.78710
v -0.13920 -0.60931 0.78475
v -0.12952 -0.61012 0.78449
v -0.12608 -0.61016 0.78513
v -0.12760 -0.61057 0.78339
v -0.12413 -0.61085 0.78335
v -0.12277 -0.61060 0.78459
v -0.12076 -0.61115 0.78377
v -0.13653 -0.60923 0.78562
v -0.13434 -0.60850 0.78854
v -0.13868 -0.60708 0.79095
v -0.13290 -0.60970 0.78520
v -0.12956 -0.60942 0.78703
v -0.12579 -0.60951 0.78826
v -0.12294 -0.61017 0.78660
v -0.11989 -0.61086 0.78562
v -0.13383 -0.60719 0.79335
v -0.13804 -0.60604 0.79491
v -0.12824 -0.60845 0.79156
v -0.12262 -0.60974 0.78919
v -0.12475 -0.60919 0.79060
v -0.12020 -0.61034 0.78791
v -0.13399 -0.60595 0.79769
v -0.13784 -0.60525 0.79780
v -0.12914 -0.60699 0.79637
v -0.12407 -0.60880 0.79261
v -0.12366 -0.60782 0.79572
v -0.12070 -0.60895 0.79354
v -0.11809 -0.60807 0.79657
v -0.11640 -0.60935 0.79388
v -0.11315 -0.60841 0.79682
v -0.11214 -0.60993 0.79397
v -0.10878 -0.60907 0.79659
v -0.10869 -0.61049 0.79408
v -0.13621 -0.60479 0.80002
v -0.13950 -0.60438 0.79919
v -0.13288 -0.60527 0.80047
v -0.12973 -0.60591 0.79974
v -0.12513 -0.60645 0.79925
v -0.11989 -0.60669 0.79925
v -0.11458 -0.60672 0.79954
v -0.10895 -0.60674 0.79981
v -0.10588 -0.61008 0.79571
v -0.10396 -0.60815 0.79856
v -0.10215 -0.61063 0.79571
v -0.13908 -0.60326 0.80169
v -0.13407 -0.60444 0.80185
v -0.13065 -0.60517 0.80155
v -0.12684 -0.60548 0.80148
v -0.12172 -0.60559 0.80144
v -0.11630 -0.60515 0.80175
v -0.11124 -0.60471 0.80209
v -0.10725 -0.60427 0.80243
v -0.10383 -0.60507 0.80162
v -0.09874 -0.60871 0.79839
v -0.09951 -0.60597 0.80086
v -0.13597 -0.60335 0.80295
v -0.14110 -0.60090 0.80437
v -0.13021 -0.60470 0.80243
v -0.12418 -0.60508 0.80240
v -0.11850 -0.60455 0.80273
v -0.11217 -0.60220 0.80408
v -0.10836 -0.60247 0.80383
v -0.10402 -0.60170 0.80400
v -0.09956 -0.60287 0.80302
v -0.10726 -0.59890 0.80573
v -0.11154 -0.59692 0.80725
v -0.10277 -0.59834 0.80559
v -0.09945 -0.59947 0.80476
v -0.12013 -0.59229 0.81044
v -0.11815 -0.59299 0.80997
v -0.11887 -0.59333 0.81015
v -0.11772 -0.59392 0.80982
v -0.11553 -0.59457 0.80910
v -0.11412 -0.59375 0.80901
v -0.10835 -0.59480 0.80772
v -0.10367 -0.59562 0.80676
v -0.09978 -0.59620 0.80611
v -0.12111 -0.59157 0.81066
v -0.12181 -0.59075 0.81071
v -0.11801 -0.59150 0.81011
v -0.11125 -0.59329 0.80873
v -0.11545 -0.59209 0.80963
v -0.10685 -0.59293 0.80817
v -0.10408 -0.59182 0.80807
v -0.10357 -0.59273 0.80772
v -0.10058 -0.59365 0.80704
v -0.14177 -0.59112 0.81099
v -0.13722 -0.58974 0.81154
v -0.13465 -0.58971 0.81146
v -0.13154 -0.58939 0.81148
v -0.12850 -0.58962 0.81130
v -0.12600 -0.58957 0.81118
v -0.12208 -0.58948 0.81089
v -0.12051 -0.58908 0.81079
v -0.12002 -0.58978 0.81064
v -0.11825 -0.59037 0.81032
v -0.10182 -0.59105 0.80794
v -0.10008 -0.59027 0.80789
v -0.09978 -0.59144 0.80757
v -0.11954 -0.58930 0.81065
v -0.09898 -0.59037 0.80773
v -0.09321 -0.25429 0.37430
v -0.08994 -0.25498 0.37775
v -0.08934 -0.25419 0.37356
v -0.08547 -0.25483 0.37653
v -0.08554 -0.25420 0.37345
v -0.08256 -0.25460 0.37540
v -0.11224 -0.25274 0.37199
v -0.10864 -0.25356 0.37478
v -0.10772 -0.25291 0.37124
v -0.11244 -0.25351 0.37618
v -0.10366 -0.25396 0.37528
v -0.10298 -0.25302 0.37043
v -0.09800 -0.25393 0.37347
v -0.09904 -0.25292 0.36924
v -0.09397 -0.25326 0.37020
v -0.08766 -0.25312 0.36971
v -0.08234 -0.25387 0.37254
v -0.08213 -0.25264 0.36863
v -0.07699 -0.25369 0.37271
v -0.07673 -0.25228 0.36827
v -0.07174 -0.25319 0.37202
v -0.07158 -0.25183 0.36787
v -0.10252 -0.25476 0.37969
v -0.09893 -0.25544 0.38322
v -0.09854 -0.25475 0.37827
v -0.09333 -0.25541 0.38129
v -0.09465 -0.25473 0.37694
v -0.08830 -0.25564 0.38183
v -0.08473 -0.25548 0.38053
v -0.08027 -0.25522 0.37912
v -0.07881 -0.25456 0.37581
v -0.07523 -0.25510 0.37915
v -0.07505 -0.25454 0.37634
v -0.07211 -0.25486 0.37851
v -0.10743 -0.25435 0.37913
v -0.11304 -0.25426 0.38108
v -0.07182 -0.25423 0.37578
v -0.10261 -0.25580 0.38715
v -0.10393 -0.25510 0.38264
v -0.10791 -0.25506 0.38410
v -0.10832 -0.25577 0.38907
v -0.09743 -0.25612 0.38768
v -0.09354 -0.25608 0.38629
v -0.08877 -0.25611 0.38544
v -0.08418 -0.25609 0.38479
v -0.07966 -0.25595 0.38390
v -0.07485 -0.25576 0.38318
v -0.06989 -0.25545 0.38231
v -0.06828 -0.25478 0.37918
v -0.10294 -0.25652 0.39225
v -0.10689 -0.25654 0.39356
v -0.09810 -0.25661 0.39142
v -0.09338 -0.25669 0.39076
v -0.08872 -0.25671 0.38993
v -0.08394 -0.25670 0.38921
v -0.07916 -0.25661 0.38852
v -0.07432 -0.25646 0.38784
v -0.06939 -0.25623 0.38719
v -0.10293 -0.25721 0.39671
v -0.10771 -0.25710 0.39723
v -0.09823 -0.25727 0.39592
v -0.09341 -0.25733 0.39521
v -0.08857 -0.25736 0.39452
v -0.08370 -0.25735 0.39386
v -0.07878 -0.25729 0.39323
v -0.07383 -0.25716 0.39261
v -0.06887 -0.25697 0.39199
v -0.10317 -0.25791 0.40106
v -0.10811 -0.25783 0.40167
v -0.09831 -0.25797 0.40041
v -0.09344 -0.25801 0.39974
v -0.08853 -0.25804 0.39910
v -0.08358 -0.25803 0.39850
v -0.07856 -0.25798 0.39795
v -0.07350 -0.25788 0.39740
v -0.06844 -0.25771 0.39682
v -0.10347 -0.25862 0.40547
v -0.10844 -0.25856 0.40613
v -0.09854 -0.25867 0.40483
v -0.09361 -0.25870 0.40419
v -0.08867 -0.25872 0.40356
v -0.08370 -0.25871 0.40299
v -0.07865 -0.25867 0.40251
v -0.07344 -0.25860 0.40213
v -0.06822 -0.25846 0.40163
v -0.10387 -0.25929 0.40980
v -0.10883 -0.25924 0.41047
v -0.09891 -0.25933 0.40914
v -0.09396 -0.25936 0.40849
v -0.08901 -0.25937 0.40787
v -0.08404 -0.25937 0.40729
v -0.07904 -0.25933 0.40680
v -0.07391 -0.25928 0.40649
v -0.06813 -0.25924 0.40662
v -0.35137 0.31487 0.20003
v -0.35124 0.30997 0.20499
v -0.35144 0.30989 0.20003
v -0.35117 0.31496 0.20499
v -0.35131 0.31986 0.20003
v -0.35110 0.31997 0.20498
v -0.35126 0.32488 0.20002
v -0.35105 0.32498 0.20497
v -0.35121 0.32992 0.20000
v -0.35100 0.33000 0.20495
v -0.35118 0.33496 0.19997
v -0.35097 0.33501 0.20493
v -0.35117 0.33998 0.19995
v -0.35095 0.34001 0.20493
v -0.35116 0.34499 0.19995
v -0.35096 0.34501 0.20493
v -0.35117 0.34998 0.19997
v -0.35098 0.35000 0.20494
v -0.35100 0.31001 0.20997
v -0.35093 0.31502 0.20997
v -0.35086 0.32002 0.20996
v -0.35080 0.32504 0.20995
v -0.35076 0.33006 0.20993
v -0.35074 0.33506 0.20992
v -0.35075 0.34005 0.20991
v -0.35076 0.34504 0.20992
v -0.35079 0.35003 0.20993
v -0.35073 0.31008 0.21493
v -0.35066 0.31509 0.21493
v -0.35061 0.32012 0.21493
v -0.35057 0.32517 0.21492
v -0.35055 0.33021 0.21490
v -0.35055 0.33521 0.21487
v -0.35056 0.34017 0.21486
v -0.35058 0.34512 0.21486
v -0.35061 0.35011 0.21488
v -0.35046 0.31025 0.21981
v -0.35041 0.31529 0.21983
v -0.35038 0.32038 0.21986
v -0.35037 0.32551 0.21983
v -0.35037 0.33059 0.21976
v -0.35038 0.33553 0.21967
v -0.35039 0.34040 0.21967
v -0.35041 0.34530 0.21971
v -0.35045 0.35029 0.21974
v -0.35023 0.31059 0.22455
v -0.35022 0.31568 0.22470
v -0.35021 0.32095 0.22473
v -0.35021 0.32628 0.22463
v -0.35022 0.33135 0.22433
v -0.35023 0.33606 0.22415
v -0.35024 0.34073 0.22429
v -0.35026 0.34561 0.22440
v -0.35032 0.35064 0.22450
v -0.35007 0.31108 0.22912
v -0.35007 0.31627 0.22984
v -0.35008 0.32213 0.22934
v -0.35007 0.32777 0.22944
v -0.35011 0.33257 0.22783
v -0.35010 0.33645 0.22844
v -0.35011 0.34118 0.22871
v -0.35016 0.34603 0.22889
v -0.35024 0.35111 0.22944
v -0.34989 0.31506 0.23736
v -0.34992 0.31172 0.23640
v -0.34997 0.31456 0.23406
v -0.34998 0.31134 0.23324
v -0.34997 0.31854 0.23367
v -0.34984 0.31993 0.23804
v -0.34996 0.32345 0.23355
v -0.34987 0.32505 0.23709
v -0.34995 0.32740 0.23371
v -0.34999 0.33181 0.23220
v -0.35000 0.33694 0.23271
v -0.35004 0.34177 0.23287
v -0.35010 0.34621 0.23294
v -0.35015 0.34955 0.23664
v -0.35009 0.34648 0.23599
v -0.35016 0.34931 0.23357
v -0.34982 0.30984 0.24066
v -0.34989 0.30778 0.23695
v -0.34977 0.31560 0.24179
v -0.34975 0.32021 0.24020
v -0.34975 0.31887 0.24036
v -0.34972 0.31952 0.24079
v -0.34977 0.32229 0.24093
v -0.34972 0.31994 0.24152
v -0.34990 0.32905 0.23603
v -0.34982 0.32801 0.24030
v -0.34990 0.33288 0.23657
v -0.34986 0.33355 0.24094
v -0.34994 0.33779 0.23683
v -0.34993 0.33880 0.24092
v -0.35001 0.34263 0.23665
v -0.35003 0.34454 0.24021
v -0.35013 0.34959 0.24079
v -0.06552 -0.28063 0.69494
v -0.06554 -0.28025 0.69039
v -0.07029 -0.28019 0.69151
v -0.07051 -0.28060 0.69590
v -0.06013 -0.28068 0.69360
v -0.06169 -0.28028 0.68898
v -0.05654 -0.28051 0.68963
v -0.06056 -0.28012 0.68514
v -0.05494 -0.28090 0.69439
v -0.05115 -0.28093 0.69311
v -0.05124 -0.28063 0.68838
v -0.04650 -0.28103 0.69213
v -0.04661 -0.28076 0.68755
v -0.04177 -0.28115 0.69129
v -0.04210 -0.28087 0.68662
v -0.03699 -0.28127 0.69052
v -0.03742 -0.28100 0.68575
v -0.03213 -0.28140 0.68980
v -0.03261 -0.28113 0.68495
v -0.07483 -0.27981 0.68809
v -0.07002 -0.27989 0.68711
v -0.06534 -0.27998 0.68593
v -0.06561 -0.28112 0.69956
v -0.07059 -0.28109 0.70034
v -0.06055 -0.28116 0.69874
v -0.05552 -0.28124 0.69820
v -0.05080 -0.28134 0.69768
v -0.04619 -0.28142 0.69687
v -0.04140 -0.28152 0.69609
v -0.03654 -0.28164 0.69537
v -0.03164 -0.28176 0.69469
v -0.06550 -0.28169 0.70418
v -0.07046 -0.28166 0.70488
v -0.06052 -0.28172 0.70348
v -0.05556 -0.28176 0.70282
v -0.05069 -0.28183 0.70222
v -0.04589 -0.28192 0.70160
v -0.04107 -0.28201 0.70094
v -0.03617 -0.28211 0.70026
v -0.03123 -0.28222 0.69959
v -0.06529 -0.28232 0.70883
v -0.07023 -0.28230 0.70949
v -0.06033 -0.28235 0.70817
v -0.05540 -0.28238 0.70750
v -0.05055 -0.28243 0.70685
v -0.04577 -0.28250 0.70628
v -0.04093 -0.28260 0.70576
v -0.03600 -0.28269 0.70516
v -0.03102 -0.28278 0.70447
v -0.06515 -0.28300 0.71344
v -0.07010 -0.28298 0.71406
v -0.06020 -0.28303 0.71279
v -0.05526 -0.28305 0.71211
v -0.05043 -0.28308 0.71140
v -0.04582 -0.28312 0.71070
v -0.04118 -0.28324 0.71040
v -0.03620 -0.28338 0.71011
v -0.03111 -0.28344 0.70936
v -0.06523 -0.28372 0.71790
v -0.07019 -0.28370 0.71850
v -0.06027 -0.28374 0.71727
v -0.05532 -0.28376 0.71659
v -0.05043 -0.28378 0.71583
v -0.04574 -0.28379 0.71495
v -0.04199 -0.28376 0.71395
v -0.03711 -0.28415 0.71528
v -0.03151 -0.28423 0.71448
v -0.03675 -0.28476 0.71886
v -0.03202 -0.28528 0.72079
v -0.02584 -0.28570 0.72200
v -0.02657 -0.28498 0.71801
v -0.06556 -0.28448 0.72218
v -0.07052 -0.28447 0.72277
v -0.06059 -0.28449 0.72157
v -0.05562 -0.28450 0.72092
v -0.05066 -0.28452 0.72016
v -0.04574 -0.28452 0.71924
v -0.04075 -0.28448 0.71805
v -0.06153 -0.28613 0.72990
v -0.06105 -0.28528 0.72575
v -0.06603 -0.28528 0.72634
v -0.06652 -0.28615 0.73047
v -0.05652 -0.28612 0.72932
v -0.05607 -0.28528 0.72513
v -0.05149 -0.28612 0.72868
v -0.05107 -0.28529 0.72442
v -0.04645 -0.28612 0.72792
v -0.04608 -0.28529 0.72356
v -0.04134 -0.28610 0.72697
v -0.04116 -0.28526 0.72245
v -0.03581 -0.28601 0.72552
v -0.03729 -0.28515 0.72116
v -0.03055 -0.28633 0.72634
v -0.02656 -0.28630 0.72548
v 0.01945 0.24259 -0.53070
v 0.02502 0.24231 -0.52634
v 0.02441 0.24260 -0.53130
v 0.02005 0.24230 -0.52573
v 0.02998 0.24231 -0.52695
v 0.02937 0.24261 -0.53191
v 0.03494 0.24231 -0.52756
v 0.03433 0.24262 -0.53252
v 0.03990 0.24231 -0.52817
v 0.03929 0.24262 -0.53313
v 0.04486 0.24230 -0.52878
v 0.04426 0.24261 -0.53374
v 0.04983 0.24228 -0.52939
v 0.04922 0.24260 -0.53435
v 0.05479 0.24225 -0.53000
v 0.05418 0.24258 -0.53496
v 0.05975 0.24224 -0.53061
v 0.05915 0.24256 -0.53557
v 0.02562 0.24202 -0.52138
v 0.02066 0.24202 -0.52077
v 0.03058 0.24202 -0.52199
v 0.03554 0.24201 -0.52260
v 0.04050 0.24200 -0.52321
v 0.04546 0.24199 -0.52382
v 0.05042 0.24196 -0.52443
v 0.05538 0.24194 -0.52504
v 0.06035 0.24192 -0.52565
v 0.02621 0.24173 -0.51643
v 0.02125 0.24174 -0.51582
v 0.03116 0.24172 -0.51705
v 0.03610 0.24171 -0.51765
v 0.04105 0.24170 -0.51826
v 0.04601 0.24168 -0.51887
v 0.05097 0.24165 -0.51948
v 0.05594 0.24163 -0.52009
v 0.06091 0.24161 -0.52070
v 0.02675 0.24145 -0.51150
v 0.02180 0.24146 -0.51088
v 0.03168 0.24144 -0.51213
v 0.03659 0.24142 -0.51275
v 0.04150 0.24140 -0.51336
v 0.04644 0.24137 -0.51396
v 0.05140 0.24134 -0.51457
v 0.05637 0.24132 -0.51519
v 0.06136 0.24130 -0.51579
v 0.02717 0.24117 -0.50662
v 0.02222 0.24119 -0.50598
v 0.03209 0.24115 -0.50729
v 0.03694 0.24113 -0.50796
v 0.04177 0.24110 -0.50857
v 0.04665 0.24107 -0.50912
v 0.05161 0.24104 -0.50973
v 0.05660 0.24101 -0.51037
v 0.06160 0.24099 -0.51098
v 0.02738 0.24090 -0.50181
v 0.02242 0.24092 -0.50116
v 0.03232 0.24087 -0.50254
v 0.03716 0.24085 -0.50331
v 0.04179 0.24083 -0.50407
v 0.04648 0.24078 -0.50451
v 0.05147 0.24073 -0.50494
v 0.05653 0.24071 -0.50566
v 0.06154 0.24069 -0.50633
v 0.02723 0.24062 -0.49705
v 0.02224 0.24066 -0.49657
v 0.03227 0.24060 -0.49787
v 0.03719 0.24057 -0.49875
v 0.04192 0.24056 -0.49972
v 0.04572 0.24057 -0.50087
v 0.05076 0.24043 -0.49995
v 0.05618 0.24041 -0.50104
v 0.06123 0.24040 -0.50186
v 0.05194 0.24013 -0.49556
v 0.05543 0.23986 -0.49193
v 0.05594 0.24013 -0.49652
v 0.06057 0.23987 -0.49315
v 0.06084 0.24013 -0.49750
v 0.06548 0.23988 -0.49404
v 0.06579 0.24014 -0.49826
v 0.02650 0.24033 -0.49207
v 0.02147 0.24045 -0.49294
v 0.03193 0.24032 -0.49324
v 0.03696 0.24030 -0.49425
v 0.04192 0.24028 -0.49528
v 0.04709 0.24027 -0.49655
v 0.06676 0.10931 0.16461
v 0.06546 0.11153 0.16266
v 0.06298 0.10871 0.16461
v 0.06914 0.10260 0.17008
v 0.07096 0.10642 0.16765
v 0.06630 0.10626 0.16693
v 0.06332 0.10246 0.16941
v 0.07317 0.10489 0.16932
v 0.06988 0.10891 0.16551
v 0.07408 0.10701 0.16798
v 0.07288 0.10864 0.16641
v 0.07604 0.10904 0.16701
v 0.06786 0.09749 0.17329
v 0.06838 0.09968 0.17189
v 0.06514 0.09918 0.17184
v 0.06488 0.09642 0.17365
v 0.07102 0.09948 0.17255
v 0.07423 0.10238 0.17141
v 0.07705 0.10586 0.16975
v 0.07945 0.10230 0.17310
v 0.08162 0.10613 0.17118
v 0.08317 0.10438 0.17308
v 0.08024 0.10898 0.16849
v 0.08546 0.10631 0.17261
v 0.08384 0.10862 0.17015
v 0.08746 0.10935 0.17108
v 0.07013 0.08941 0.17913
v 0.07236 0.09258 0.17734
v 0.06800 0.09201 0.17709
v 0.06534 0.08865 0.17928
v 0.07379 0.09055 0.17895
v 0.07095 0.09577 0.17502
v 0.06632 0.09458 0.17510
v 0.07551 0.09275 0.17790
v 0.07568 0.09561 0.17619
v 0.07802 0.09426 0.17771
v 0.07503 0.09901 0.17387
v 0.07917 0.09661 0.17664
v 0.07828 0.09856 0.17511
v 0.08161 0.09926 0.17589
v 0.08386 0.10246 0.17470
v 0.08497 0.10437 0.17383
v 0.08696 0.10402 0.17493
v 0.08963 0.10679 0.17407
v 0.09188 0.10973 0.17271
v 0.09470 0.10718 0.17610
v 0.09477 0.10993 0.17387
v 0.09739 0.11008 0.17492
v 0.07077 0.08347 0.18356
v 0.07344 0.08741 0.18109
v 0.06801 0.08604 0.18137
v 0.06568 0.08274 0.18383
v 0.07575 0.08435 0.18362
v 0.07834 0.08771 0.18196
v 0.07948 0.08532 0.18377
v 0.07765 0.09121 0.17958
v 0.08145 0.08752 0.18295
v 0.08265 0.09091 0.18149
v 0.08413 0.08844 0.18344
v 0.08193 0.09539 0.17849
v 0.08763 0.09081 0.18374
v 0.08776 0.09536 0.18110
v 0.09066 0.09369 0.18360
v 0.08649 0.10008 0.17745
v 0.09292 0.09629 0.18320
v 0.09217 0.09998 0.18028
v 0.09536 0.09890 0.18276
v 0.09083 0.10368 0.17695
v 0.09713 0.10144 0.18179
v 0.09470 0.10354 0.17895
v 0.09849 0.10501 0.17965
v 0.09940 0.10813 0.17751
v 0.09997 0.11011 0.17608
v 0.10251 0.10966 0.17755
v 0.07130 0.07761 0.18836
v 0.07363 0.08085 0.18593
v 0.06847 0.08017 0.18602
v 0.06622 0.07722 0.18858
v 0.07658 0.07811 0.18858
v 0.07924 0.08199 0.18616
v 0.08240 0.07823 0.18976
v 0.08426 0.08209 0.18758
v 0.08604 0.08000 0.18960
v 0.08303 0.08540 0.18492
v 0.08826 0.08208 0.18925
v 0.08689 0.08500 0.18679
v 0.09008 0.08485 0.18850
v 0.08623 0.08754 0.18491
v 0.08980 0.08791 0.18654
v 0.09253 0.09152 0.18597
v 0.09267 0.09407 0.18448
v 0.09477 0.09445 0.18545
v 0.09728 0.09700 0.18514
v 0.09740 0.09937 0.18353
v 0.09997 0.09980 0.18450
v 0.10187 0.10292 0.18293
v 0.10293 0.10646 0.18048
v 0.10829 0.10406 0.18487
v 0.10681 0.10868 0.18018
v -0.38197 0.47541 -0.84316
v -0.38151 0.47686 -0.84032
v -0.38146 0.47394 -0.83952
v -0.38154 0.47050 -0.83880
v -0.38222 0.47023 -0.84368
v -0.38185 0.48107 -0.84297
v -0.38147 0.47878 -0.84010
v -0.38202 0.48416 -0.84474
v -0.38188 0.48395 -0.84338
v -0.38165 0.48422 -0.84038
v -0.38138 0.47982 -0.83879
v -0.38199 0.48551 -0.84428
v -0.38208 0.48909 -0.84465
v -0.38171 0.48962 -0.83962
v -0.38213 0.49478 -0.84458
v -0.38179 0.49482 -0.83924
v -0.38215 0.49967 -0.84372
v -0.38186 0.49983 -0.83900
v -0.38222 0.50451 -0.84374
v -0.38192 0.50483 -0.83899
v -0.38230 0.50965 -0.84392
v -0.38197 0.50988 -0.83899
v -0.38123 0.47238 -0.83744
v -0.38112 0.47962 -0.83475
v -0.38095 0.47608 -0.83389
v -0.38110 0.47767 -0.83627
v -0.38128 0.48473 -0.83464
v -0.38140 0.48987 -0.83435
v -0.38149 0.49493 -0.83416
v -0.38156 0.49994 -0.83408
v -0.38160 0.50496 -0.83406
v -0.38163 0.50997 -0.83405
v -0.38081 0.46884 -0.82932
v -0.38096 0.47017 -0.83331
v -0.38089 0.47295 -0.83291
v -0.38081 0.47459 -0.82985
v -0.38090 0.47983 -0.82951
v -0.38102 0.48492 -0.82934
v -0.38113 0.48997 -0.82920
v -0.38121 0.49498 -0.82912
v -0.38126 0.49999 -0.82909
v -0.38128 0.50499 -0.82908
v -0.38127 0.50999 -0.82908
v -0.38059 0.46960 -0.82428
v -0.38062 0.47484 -0.82437
v -0.38070 0.47995 -0.82427
v -0.38080 0.48499 -0.82418
v -0.38088 0.49000 -0.82412
v -0.38093 0.49500 -0.82410
v -0.38095 0.50000 -0.82409
v -0.38094 0.50500 -0.82409
v -0.38092 0.51000 -0.82409
v -0.38041 0.46989 -0.81919
v -0.38044 0.47496 -0.81920
v -0.38051 0.48000 -0.81915
v -0.38058 0.48500 -0.81912
v -0.38063 0.49000 -0.81909
v -0.38065 0.49500 -0.81909
v -0.38064 0.50001 -0.81909
v -0.38062 0.50501 -0.81909
v -0.38058 0.51001 -0.81910
v -0.38024 0.47000 -0.81413
v -0.38026 0.47502 -0.81413
v -0.38031 0.48002 -0.81411
v -0.38035 0.48501 -0.81409
v -0.38037 0.49001 -0.81408
v -0.38037 0.49502 -0.81408
v -0.38036 0.50003 -0.81408
v -0.38033 0.50504 -0.81409
v -0.38031 0.51004 -0.81410
v -0.38007 0.47010 -0.80911
v -0.38009 0.47508 -0.80912
v -0.38011 0.48005 -0.80911
v -0.38012 0.48503 -0.80908
v -0.38013 0.49004 -0.80907
v -0.38013 0.49508 -0.80906
v -0.38012 0.50012 -0.80907
v -0.38011 0.50514 -0.80911
v -0.38010 0.51012 -0.80913
v -0.37991 0.47026 -0.80417
v -0.37991 0.47517 -0.80418
v -0.37991 0.48009 -0.80413
v -0.37991 0.48508 -0.80408
v -0.37992 0.49014 -0.80403
v -0.37993 0.49527 -0.80401
v -0.37994 0.50039 -0.80410
v -0.37994 0.50538 -0.80421
v -0.37993 0.51028 -0.80421
v -0.08121 0.39562 -1.06578
v -0.08124 0.39060 -1.06591
v -0.08577 0.39636 -1.06569
v -0.07640 0.39522 -1.06588
v -0.07640 0.39022 -1.06601
v -0.07149 0.39502 -1.06599
v -0.07148 0.39004 -1.06614
v -0.06658 0.39489 -1.06614
v -0.06654 0.38991 -1.06628
v -0.06173 0.39470 -1.06631
v -0.06164 0.38972 -1.06644
v -0.05686 0.39439 -1.06648
v -0.05690 0.38930 -1.06659
v -0.05133 0.39376 -1.06667
v -0.05330 0.38826 -1.06670
v -0.04886 0.38914 -1.06679
v -0.04496 0.39185 -1.06686
v -0.04712 0.39350 -1.06680
v -0.08116 0.40054 -1.06564
v -0.08566 0.40107 -1.06555
v -0.07639 0.40019 -1.06573
v -0.07152 0.39999 -1.06583
v -0.06666 0.39983 -1.06597
v -0.06189 0.39960 -1.06614
v -0.05733 0.39923 -1.06633
v -0.05278 0.39908 -1.06651
v -0.04704 0.39644 -1.06676
v -0.04839 0.39937 -1.06665
v -0.08119 0.40539 -1.06548
v -0.08589 0.40576 -1.06539
v -0.07639 0.40511 -1.06558
v -0.07156 0.40491 -1.06567
v -0.06678 0.40472 -1.06580
v -0.06209 0.40447 -1.06597
v -0.05754 0.40399 -1.06617
v -0.05388 0.40301 -1.06635
v -0.04949 0.40415 -1.06648
v -0.08126 0.41028 -1.06532
v -0.08609 0.41067 -1.06521
v -0.07639 0.41003 -1.06542
v -0.07157 0.40979 -1.06552
v -0.06688 0.40953 -1.06565
v -0.06240 0.40917 -1.06580
v -0.05790 0.40888 -1.06599
v -0.05287 0.40805 -1.06623
v -0.04562 0.40711 -1.06652
v -0.04828 0.40885 -1.06638
v -0.08130 0.41524 -1.06516
v -0.08617 0.41564 -1.06505
v -0.07637 0.41499 -1.06527
v -0.07148 0.41471 -1.06539
v -0.06688 0.41425 -1.06552
v -0.06250 0.41379 -1.06567
v -0.05887 0.41293 -1.06583
v -0.05427 0.41389 -1.06600
v -0.04927 0.41294 -1.06622
v -0.08131 0.42021 -1.06504
v -0.08616 0.42055 -1.06493
v -0.07634 0.42000 -1.06516
v -0.07133 0.41975 -1.06529
v -0.06642 0.41920 -1.06545
v -0.06270 0.41791 -1.06558
v -0.05770 0.41819 -1.06577
v -0.05038 0.41704 -1.06607
v -0.05317 0.41854 -1.06593
v -0.08132 0.42517 -1.06496
v -0.08619 0.42541 -1.06486
v -0.07634 0.42502 -1.06508
v -0.07129 0.42487 -1.06522
v -0.06610 0.42451 -1.06540
v -0.06020 0.42353 -1.06563
v -0.05392 0.42126 -1.06586
v -0.05611 0.42275 -1.06577
v -0.08134 0.43011 -1.06495
v -0.08626 0.43028 -1.06485
v -0.07636 0.43003 -1.06506
v -0.07134 0.42995 -1.06520
v -0.06628 0.42980 -1.06538
v -0.06112 0.42953 -1.06559
v -0.05560 0.42578 -1.06579
v -0.05588 0.42965 -1.06582
v -0.05268 0.42814 -1.06593
v -0.05206 0.43127 -1.06600
v -0.04987 0.43036 -1.06608
v -0.04358 0.39606 -1.06685
v -0.04427 0.41187 -1.06641
v -0.04558 0.41775 -1.06623
v -0.04944 0.42194 -1.06605
v -0.04436 0.42271 -1.06621
v -0.05293 0.42454 -1.06590
v -0.04940 0.42718 -1.06606
v -0.04516 0.42668 -1.06620
v -0.04581 0.43165 -1.06625
v -0.00280 0.55391 -1.07277
v -0.00723 0.54954 -1.07250
v -0.00270 0.54923 -1.07285
v -0.00733 0.55426 -1.07245
v 0.00105 0.55303 -1.07306
v 0.00173 0.54900 -1.07318
v 0.00636 0.55379 -1.07338
v 0.00534 0.54834 -1.07341
v 0.00959 0.54943 -1.07361
v 0.01338 0.55222 -1.07375
v 0.01086 0.55382 -1.07364
v 0.01379 0.54822 -1.07376
v -0.00327 0.55802 -1.07270
v -0.00716 0.55912 -1.07247
v 0.00218 0.55872 -1.07303
v 0.01027 0.55646 -1.07355
v 0.00935 0.56113 -1.07338
v -0.00156 0.56351 -1.07279
v -0.00722 0.56407 -1.07253
v 0.00512 0.56235 -1.07313
v 0.00288 0.56345 -1.07300
v -0.00354 0.56796 -1.07271
v -0.00744 0.56900 -1.07257
v 0.00253 0.56640 -1.07295
v 0.00079 0.56955 -1.07286
v 0.00442 0.56924 -1.07300
v -0.00254 0.57308 -1.07273
v -0.00755 0.57407 -1.07257
v 0.00424 0.57227 -1.07296
v 0.00187 0.57392 -1.07286
v -0.00333 0.57852 -1.07265
v -0.00790 0.57902 -1.07251
v 0.00118 0.57784 -1.07280
v -0.00382 0.58385 -1.07255
v -0.00832 0.58315 -1.07243
v 0.00049 0.58265 -1.07272
v -0.00000 0.58628 -1.07265
v -0.00191 0.58794 -1.07257
v -0.00572 0.58872 -1.07247
v 0.01448 0.55714 -1.07372
v 0.01797 0.55257 -1.07386
v 0.01976 0.55759 -1.07390
v 0.02354 0.55625 -1.07399
v 0.02315 0.55095 -1.07392
v 0.02832 0.55547 -1.07403
v 0.02825 0.55031 -1.07394
v 0.03329 0.55506 -1.07404
v 0.03325 0.54999 -1.07394
v 0.01521 0.56233 -1.07365
v 0.01925 0.56152 -1.07384
v 0.02380 0.56103 -1.07399
v 0.02844 0.56048 -1.07407
v 0.03334 0.56013 -1.07410
v 0.00614 0.56597 -1.07312
v 0.01039 0.56725 -1.07330
v 0.01436 0.56634 -1.07352
v 0.01904 0.56604 -1.07376
v 0.02368 0.56565 -1.07395
v 0.02847 0.56536 -1.07409
v 0.03338 0.56514 -1.07417
v 0.00856 0.57195 -1.07315
v 0.01399 0.57122 -1.07343
v 0.01874 0.57070 -1.07369
v 0.02354 0.57040 -1.07393
v 0.02841 0.57021 -1.07413
v 0.03336 0.57010 -1.07427
v 0.00575 0.57664 -1.07298
v 0.01026 0.57733 -1.07319
v 0.01390 0.57615 -1.07340
v 0.01859 0.57557 -1.07367
v 0.02343 0.57527 -1.07395
v 0.02835 0.57512 -1.07420
v 0.03332 0.57505 -1.07440
v 0.00497 0.58197 -1.07292
v 0.00955 0.58141 -1.07316
v 0.01401 0.58098 -1.07342
v 0.01855 0.58048 -1.07371
v 0.02337 0.58020 -1.07401
v 0.02830 0.58007 -1.07430
v 0.03328 0.58002 -1.07454
v 0.00417 0.58710 -1.07288
v 0.00907 0.58626 -1.07317
v 0.01377 0.58574 -1.07347
v 0.01851 0.58539 -1.07378
v 0.02334 0.58516 -1.07411
v 0.02828 0.58505 -1.07442
v 0.03326 0.58501 -1.07469
v 0.00130 0.58956 -1.07272
v 0.00493 0.59188 -1.07298
v 0.00887 0.59110 -1.07324
v 0.01354 0.59062 -1.07356
v 0.01838 0.59034 -1.07389
v 0.02330 0.59015 -1.07422
v 0.02825 0.59005 -1.07454
v 0.09884 -0.24699 0.43159
v 0.10074 -0.24970 0.42887
v 0.10361 -0.24736 0.43117
v 0.10569 -0.25000 0.42842
v 0.10853 -0.24758 0.43068
v 0.11067 -0.25014 0.42789
v 0.11351 -0.24766 0.43009
v 0.11567 -0.25014 0.42723
v 0.11852 -0.24759 0.42935
v 0.12069 -0.25001 0.42644
v 0.12358 -0.24738 0.42844
v 0.12575 -0.24974 0.42548
v 0.12866 -0.24708 0.42734
v 0.13092 -0.24947 0.42428
v 0.13315 -0.24677 0.42626
v 0.13471 -0.24507 0.42741
v 0.13633 -0.24591 0.42606
v 0.13625 -0.24872 0.42334
v 0.13330 -0.25036 0.42267
v 0.13739 -0.24326 0.42825
v 0.10151 -0.24468 0.43379
v 0.09701 -0.24441 0.43403
v 0.10637 -0.24493 0.43338
v 0.11133 -0.24508 0.43286
v 0.11633 -0.24508 0.43220
v 0.12140 -0.24492 0.43137
v 0.12655 -0.24463 0.43034
v 0.13199 -0.24429 0.42902
v 0.09923 -0.24195 0.43632
v 0.10419 -0.24221 0.43601
v 0.10914 -0.24243 0.43555
v 0.11414 -0.24250 0.43497
v 0.11919 -0.24239 0.43425
v 0.12434 -0.24208 0.43336
v 0.12946 -0.24176 0.43224
v 0.13410 -0.24135 0.43116
v 0.13591 -0.23915 0.43268
v 0.13760 -0.24050 0.43083
v 0.13941 -0.23830 0.43236
v 0.10203 -0.23943 0.43862
v 0.09676 -0.23880 0.43920
v 0.10697 -0.23973 0.43819
v 0.11194 -0.23988 0.43767
v 0.11696 -0.23985 0.43703
v 0.12205 -0.23959 0.43627
v 0.12749 -0.23894 0.43548
v 0.13238 -0.23907 0.43390
v 0.10037 -0.23678 0.44112
v 0.10488 -0.23708 0.44076
v 0.10975 -0.23725 0.44032
v 0.11473 -0.23729 0.43975
v 0.11974 -0.23717 0.43903
v 0.12464 -0.23686 0.43822
v 0.12826 -0.23642 0.43768
v 0.13008 -0.23526 0.43825
v 0.13124 -0.23665 0.43657
v 0.13609 -0.23651 0.43518
v 0.13300 -0.23366 0.43893
v 0.13900 -0.23327 0.43752
v 0.10275 -0.23463 0.44321
v 0.09905 -0.23477 0.44310
v 0.10754 -0.23468 0.44294
v 0.11251 -0.23474 0.44245
v 0.11752 -0.23470 0.44178
v 0.12254 -0.23453 0.44092
v 0.12769 -0.23433 0.43980
v 0.09966 -0.23239 0.44564
v 0.10519 -0.23223 0.44560
v 0.11028 -0.23224 0.44520
v 0.11530 -0.23223 0.44458
v 0.12031 -0.23212 0.44378
v 0.12534 -0.23192 0.44280
v 0.12983 -0.23168 0.44181
v 0.13135 -0.23006 0.44306
v 0.13302 -0.23091 0.44171
v 0.13685 -0.23082 0.44077
v 0.13404 -0.22848 0.44422
v 0.13992 -0.22830 0.44296
v 0.10292 -0.22983 0.44849
v 0.09773 -0.22970 0.44891
v 0.10809 -0.22985 0.44807
v 0.11312 -0.22984 0.44748
v 0.11810 -0.22977 0.44673
v 0.12313 -0.22959 0.44583
v 0.12854 -0.22934 0.44470
v 0.10093 -0.22754 0.45164
v 0.10604 -0.22758 0.45112
v 0.11107 -0.22759 0.45052
v 0.11599 -0.22754 0.44978
v 0.12086 -0.22739 0.44897
v 0.12577 -0.22712 0.44810
v 0.13047 -0.22671 0.44735
v 0.13224 -0.22481 0.44955
v 0.13421 -0.22595 0.44739
v 0.13821 -0.22609 0.44637
v 0.13643 -0.22399 0.45002
v 0.14170 -0.22413 0.44894
v 0.10420 -0.22550 0.45438
v 0.09909 -0.22548 0.45495
v 0.10921 -0.22550 0.45373
v 0.11412 -0.22547 0.45297
v 0.11884 -0.22540 0.45212
v 0.12355 -0.22512 0.45144
v 0.12835 -0.22483 0.45062
v 0.10255 -0.22363 0.45783
v 0.10757 -0.22360 0.45712
v 0.11252 -0.22356 0.45633
v 0.11737 -0.22351 0.45544
v 0.12147 -0.22361 0.45433
v 0.12640 -0.22269 0.45487
v 0.13217 -0.22289 0.45294
v 0.13661 -0.22217 0.45334
v 0.14048 -0.22240 0.45242
v 0.10611 -0.22193 0.46070
v 0.10110 -0.22199 0.46147
v 0.11109 -0.22186 0.45989
v 0.11609 -0.22176 0.45901
v 0.12157 -0.22162 0.45809
v 0.12309 -0.22006 0.46116
v 0.12755 -0.22005 0.46049
v 0.13083 -0.22121 0.45677
v 0.13505 -0.22106 0.45623
v 0.13945 -0.22101 0.45577
v 0.13360 -0.21984 0.45993
v 0.13836 -0.21989 0.45933
v 0.14282 -0.22007 0.45878
v 0.10487 -0.22049 0.46444
v 0.09991 -0.22058 0.46530
v 0.10981 -0.22037 0.46362
v 0.11476 -0.22025 0.46276
v 0.11963 -0.22014 0.46183
v 0.10386 -0.21928 0.46832
v 0.10870 -0.21911 0.46747
v 0.11363 -0.21892 0.46667
v 0.11868 -0.21878 0.46579
v 0.12402 -0.21880 0.46459
v 0.12897 -0.21837 0.46525
v 0.13291 -0.21866 0.46412
v 0.13762 -0.21889 0.46331
v 0.14210 -0.21921 0.46256
v -0.29628 -0.78504 0.94080
v -0.29228 -0.78584 0.94271
v -0.29212 -0.78596 0.94053
v -0.29614 -0.78510 0.93990
v -0.28767 -0.78678 0.94172
v -0.28737 -0.78691 0.94021
v -0.28345 -0.78756 0.94113
v -0.28560 -0.78725 0.93990
v -0.31703 -0.78017 0.94424
v -0.31733 -0.77961 0.94126
v -0.32102 -0.77914 0.94249
v -0.32140 -0.77954 0.94503
v -0.31233 -0.78100 0.94328
v -0.31210 -0.78076 0.94061
v -0.30731 -0.78211 0.94215
v -0.30877 -0.78155 0.93998
v -0.30469 -0.78276 0.94048
v -0.30827 -0.78163 0.93945
v -0.30361 -0.78310 0.94195
v -0.30021 -0.78403 0.94174
v -0.29947 -0.78424 0.94022
v -0.32301 -0.77791 0.93989
v -0.32294 -0.77826 0.94075
v -0.31976 -0.77873 0.94003
v -0.31519 -0.77986 0.93990
v -0.31115 -0.78085 0.93950
v -0.32582 -0.77748 0.94026
v -0.29827 -0.78449 0.94386
v -0.29461 -0.78523 0.94526
v -0.29649 -0.78496 0.94252
v -0.29052 -0.78600 0.94591
v -0.28710 -0.78671 0.94480
v -0.28269 -0.78756 0.94371
v -0.31690 -0.78048 0.94794
v -0.32159 -0.77985 0.94870
v -0.31221 -0.78124 0.94708
v -0.30725 -0.78222 0.94613
v -0.30180 -0.78351 0.94496
v -0.29751 -0.78453 0.94616
v -0.29496 -0.78495 0.94802
v -0.29121 -0.78558 0.94913
v -0.28660 -0.78646 0.94882
v -0.28190 -0.78739 0.94778
v -0.31639 -0.78058 0.95219
v -0.32016 -0.78005 0.95294
v -0.31187 -0.78129 0.95144
v -0.30709 -0.78215 0.95066
v -0.30216 -0.78316 0.94992
v -0.29731 -0.78426 0.94953
v -0.29362 -0.78498 0.95050
v -0.29085 -0.78529 0.95253
v -0.28655 -0.78596 0.95360
v -0.28152 -0.78696 0.95264
v -0.32263 -0.77967 0.95394
v -0.31970 -0.77996 0.95589
v -0.31590 -0.78043 0.95669
v -0.31137 -0.78116 0.95605
v -0.30668 -0.78197 0.95538
v -0.30191 -0.78287 0.95472
v -0.29726 -0.78382 0.95413
v -0.29339 -0.78467 0.95349
v -0.32184 -0.77953 0.95756
v -0.28926 -0.78518 0.95601
v -0.28504 -0.78567 0.95864
v -0.28097 -0.78650 0.95775
v -0.31788 -0.78001 0.95852
v -0.31469 -0.78032 0.96073
v -0.31090 -0.78091 0.96077
v -0.30619 -0.78172 0.96021
v -0.30146 -0.78258 0.95955
v -0.29679 -0.78348 0.95893
v -0.29201 -0.78442 0.95828
v -0.31736 -0.77984 0.96184
v -0.32168 -0.77921 0.96214
v -0.37546 0.47534 -0.52269
v -0.37550 0.47059 -0.51818
v -0.37547 0.47051 -0.52285
v -0.37548 0.47578 -0.51772
v -0.37547 0.48038 -0.52260
v -0.37548 0.48103 -0.51779
v -0.37550 0.48540 -0.52264
v -0.37550 0.48594 -0.51806
v -0.37555 0.49033 -0.52269
v -0.37553 0.49067 -0.51800
v -0.37561 0.49525 -0.52267
v -0.37558 0.49551 -0.51792
v -0.37569 0.50020 -0.52264
v -0.37567 0.50045 -0.51786
v -0.37580 0.50519 -0.52259
v -0.37578 0.50538 -0.51778
v -0.37594 0.51021 -0.52250
v -0.37594 0.51036 -0.51745
v -0.37549 0.47101 -0.51333
v -0.37545 0.47689 -0.51202
v -0.37546 0.48237 -0.51405
v -0.37547 0.48646 -0.51370
v -0.37549 0.49109 -0.51352
v -0.37554 0.49591 -0.51332
v -0.37564 0.50085 -0.51337
v -0.37576 0.50553 -0.51320
v -0.37590 0.51009 -0.51195
v -0.37532 0.47436 -0.50407
v -0.37540 0.47237 -0.50654
v -0.37541 0.47450 -0.50787
v -0.37544 0.47168 -0.50902
v -0.37539 0.47730 -0.50767
v -0.37540 0.48204 -0.50914
v -0.37543 0.48728 -0.51010
v -0.37543 0.49126 -0.50872
v -0.37551 0.49669 -0.50911
v -0.37561 0.50141 -0.50937
v -0.37572 0.50523 -0.50958
v -0.37585 0.51056 -0.50745
v -0.37573 0.50664 -0.50754
v -0.37527 0.47427 -0.50247
v -0.37526 0.47335 -0.50203
v -0.37521 0.47015 -0.50038
v -0.37535 0.46891 -0.50508
v -0.37525 0.47407 -0.50183
v -0.37534 0.47882 -0.50538
v -0.37524 0.47857 -0.50132
v -0.37524 0.47479 -0.50145
v -0.37532 0.48174 -0.50482
v -0.37535 0.48587 -0.50599
v -0.37529 0.48928 -0.50143
v -0.37529 0.48631 -0.50252
v -0.37535 0.48918 -0.50467
v -0.37539 0.49303 -0.50503
v -0.37534 0.49385 -0.50121
v -0.37547 0.49775 -0.50534
v -0.37543 0.49888 -0.50157
v -0.37559 0.50247 -0.50600
v -0.37558 0.50477 -0.50278
v -0.37570 0.51003 -0.50225
v -0.37523 0.47329 -0.50078
v -0.37514 0.47343 -0.49759
v -0.37507 0.46847 -0.49569
v -0.37511 0.47789 -0.49636
v -0.37528 0.48328 -0.50254
v -0.37518 0.48362 -0.49824
v -0.37520 0.48931 -0.49708
v -0.37525 0.49444 -0.49692
v -0.37533 0.49967 -0.49720
v -0.37544 0.50492 -0.49736
v -0.37554 0.50999 -0.49725
v -0.37495 0.46924 -0.49199
v -0.37498 0.47410 -0.49217
v -0.37500 0.47917 -0.49232
v -0.37504 0.48447 -0.49243
v -0.37507 0.48969 -0.49222
v -0.37512 0.49481 -0.49221
v -0.37518 0.49991 -0.49229
v -0.37527 0.50498 -0.49231
v -0.37536 0.51000 -0.49227
v -0.37479 0.46965 -0.48723
v -0.37482 0.47464 -0.48729
v -0.37485 0.47971 -0.48734
v -0.37488 0.48483 -0.48732
v -0.37491 0.48991 -0.48728
v -0.37494 0.49495 -0.48729
v -0.37500 0.49998 -0.48731
v -0.37507 0.50500 -0.48730
v -0.37515 0.51000 -0.48729
v -0.37461 0.46987 -0.48229
v -0.37463 0.47489 -0.48231
v -0.37466 0.47992 -0.48232
v -0.37468 0.48496 -0.48231
v -0.37470 0.48998 -0.48230
v -0.37473 0.49499 -0.48230
v -0.37478 0.50000 -0.48230
v -0.37483 0.50500 -0.48230
v -0.37488 0.51000 -0.48229
v 0.07303 0.23576 -0.41682
v 0.07788 0.23550 -0.41306
v 0.07778 0.23574 -0.41756
v 0.07304 0.23552 -0.41203
v 0.08193 0.23551 -0.41414
v 0.08272 0.23571 -0.41787
v 0.08767 0.23539 -0.41264
v 0.08799 0.23570 -0.41823
v 0.09334 0.23545 -0.41408
v 0.09320 0.23573 -0.41897
v 0.09852 0.23550 -0.41486
v 0.09827 0.23577 -0.41965
v 0.10352 0.23555 -0.41558
v 0.10327 0.23581 -0.42028
v 0.10849 0.23559 -0.41617
v 0.10826 0.23585 -0.42087
v 0.11348 0.23563 -0.41671
v 0.11325 0.23589 -0.42145
v 0.08763 0.23516 -0.40854
v 0.09054 0.23500 -0.40530
v 0.09060 0.23515 -0.40867
v 0.09358 0.23505 -0.40677
v 0.07786 0.23527 -0.40838
v 0.07260 0.23529 -0.40685
v 0.08313 0.23527 -0.40971
v 0.09356 0.23521 -0.40982
v 0.09877 0.23523 -0.40999
v 0.10364 0.23530 -0.41111
v 0.10848 0.23535 -0.41171
v 0.11343 0.23539 -0.41221
v 0.08240 0.23487 -0.40058
v 0.08246 0.23506 -0.40511
v 0.07783 0.23507 -0.40376
v 0.07771 0.23489 -0.39940
v 0.08754 0.23488 -0.40197
v 0.08623 0.23507 -0.40618
v 0.09249 0.23482 -0.40138
v 0.09607 0.23488 -0.40307
v 0.09729 0.23505 -0.40659
v 0.10095 0.23490 -0.40331
v 0.10095 0.23504 -0.40627
v 0.10397 0.23495 -0.40419
v 0.10392 0.23510 -0.40716
v 0.10831 0.23514 -0.40760
v 0.11314 0.23517 -0.40799
v 0.08222 0.23469 -0.39595
v 0.07695 0.23471 -0.39478
v 0.08716 0.23468 -0.39701
v 0.09208 0.23467 -0.39769
v 0.09672 0.23468 -0.39835
v 0.10138 0.23471 -0.39916
v 0.10637 0.23477 -0.40023
v 0.10786 0.23495 -0.40386
v 0.11214 0.23478 -0.40002
v 0.11269 0.23497 -0.40400
v 0.11726 0.23480 -0.40026
v 0.11764 0.23500 -0.40433
v 0.08250 0.23449 -0.39133
v 0.07855 0.23449 -0.39024
v 0.08727 0.23447 -0.39228
v 0.09215 0.23447 -0.39308
v 0.09702 0.23448 -0.39377
v 0.10185 0.23450 -0.39446
v 0.10679 0.23454 -0.39515
v 0.11194 0.23457 -0.39564
v 0.11712 0.23460 -0.39597
v 0.08295 0.23428 -0.38681
v 0.07804 0.23432 -0.38644
v 0.08766 0.23426 -0.38755
v 0.09251 0.23426 -0.38830
v 0.09742 0.23426 -0.38899
v 0.10234 0.23428 -0.38964
v 0.10727 0.23431 -0.39027
v 0.11227 0.23435 -0.39086
v 0.11732 0.23439 -0.39137
v 0.08324 0.23407 -0.38220
v 0.07827 0.23410 -0.38164
v 0.08814 0.23404 -0.38278
v 0.09302 0.23403 -0.38344
v 0.09794 0.23404 -0.38410
v 0.10288 0.23406 -0.38474
v 0.10783 0.23409 -0.38536
v 0.11280 0.23413 -0.38597
v 0.11778 0.23417 -0.38655
v 0.08369 0.23384 -0.37734
v 0.07872 0.23388 -0.37672
v 0.08864 0.23382 -0.37794
v 0.09358 0.23381 -0.37855
v 0.09852 0.23382 -0.37918
v 0.10347 0.23384 -0.37980
v 0.10842 0.23387 -0.38041
v 0.11339 0.23391 -0.38102
v 0.11835 0.23395 -0.38163
v -0.15748 -0.79367 0.98215
v -0.15193 -0.79365 0.98650
v -0.15251 -0.79384 0.98155
v -0.15689 -0.79346 0.98711
v -0.14696 -0.79383 0.98589
v -0.14753 -0.79401 0.98094
v -0.14200 -0.79400 0.98528
v -0.14255 -0.79417 0.98033
v -0.13704 -0.79417 0.98467
v -0.13758 -0.79432 0.97972
v -0.13210 -0.79434 0.98404
v -0.13259 -0.79448 0.97909
v -0.12717 -0.79451 0.98341
v -0.12760 -0.79463 0.97840
v -0.12224 -0.79468 0.98278
v -0.12263 -0.79479 0.97765
v -0.11712 -0.79486 0.98216
v -0.11840 -0.79492 0.97708
v -0.15132 -0.79346 0.99146
v -0.15629 -0.79326 0.99207
v -0.14636 -0.79365 0.99085
v -0.14141 -0.79384 0.99024
v -0.13646 -0.79402 0.98961
v -0.13155 -0.79421 0.98897
v -0.12670 -0.79439 0.98832
v -0.12192 -0.79456 0.98769
v -0.11719 -0.79474 0.98717
v -0.15072 -0.79330 0.99643
v -0.15568 -0.79309 0.99704
v -0.14576 -0.79351 0.99581
v -0.14081 -0.79371 0.99520
v -0.13588 -0.79390 0.99456
v -0.13100 -0.79410 0.99389
v -0.12623 -0.79429 0.99316
v -0.12160 -0.79447 0.99242
v -0.11719 -0.79464 0.99173
v -0.15011 -0.79319 1.00139
v -0.15507 -0.79297 1.00200
v -0.14515 -0.79340 1.00077
v -0.14022 -0.79362 1.00015
v -0.13531 -0.79382 0.99950
v -0.13047 -0.79403 0.99879
v -0.12575 -0.79423 0.99798
v -0.12129 -0.79442 0.99703
v -0.11699 -0.79460 0.99620
v -0.14951 -0.79314 1.00635
v -0.15446 -0.79292 1.00696
v -0.14456 -0.79336 1.00573
v -0.13964 -0.79358 1.00509
v -0.13477 -0.79380 1.00442
v -0.12999 -0.79401 1.00367
v -0.12532 -0.79421 1.00282
v -0.12079 -0.79442 1.00172
v -0.11718 -0.79457 1.00014
v -0.14893 -0.79317 1.01130
v -0.15387 -0.79294 1.01191
v -0.14401 -0.79339 1.01067
v -0.13911 -0.79361 1.01001
v -0.13428 -0.79383 1.00931
v -0.12956 -0.79404 1.00851
v -0.12507 -0.79424 1.00755
v -0.12054 -0.79445 1.00663
v -0.11544 -0.79468 1.00504
v -0.14840 -0.79326 1.01623
v -0.15331 -0.79303 1.01686
v -0.14352 -0.79348 1.01558
v -0.13868 -0.79370 1.01490
v -0.13391 -0.79391 1.01416
v -0.12924 -0.79412 1.01332
v -0.12472 -0.79433 1.01226
v -0.12110 -0.79448 1.01077
v -0.11631 -0.79474 1.01113
v -0.11473 -0.79495 1.01587
v -0.11040 -0.79528 1.01847
v -0.11199 -0.79503 1.01381
v -0.14795 -0.79340 1.02112
v -0.15281 -0.79318 1.02178
v -0.14315 -0.79362 1.02043
v -0.13840 -0.79384 1.01971
v -0.13369 -0.79405 1.01894
v -0.12917 -0.79425 1.01799
v -0.12463 -0.79445 1.01708
v -0.11956 -0.79468 1.01562
v 0.06780 0.25505 -0.73380
v 0.07137 0.25485 -0.73023
v 0.07186 0.25505 -0.73509
v 0.07654 0.25485 -0.73182
v 0.07681 0.25503 -0.73629
v 0.03382 0.25543 -0.73440
v 0.03909 0.25521 -0.72998
v 0.03899 0.25542 -0.73502
v 0.03337 0.25524 -0.72997
v 0.04407 0.25523 -0.73128
v 0.04397 0.25542 -0.73582
v 0.04888 0.25524 -0.73219
v 0.04879 0.25542 -0.73665
v 0.05356 0.25524 -0.73325
v 0.05335 0.25541 -0.73755
v 0.05732 0.25525 -0.73464
v 0.05778 0.25538 -0.73831
v 0.06256 0.25516 -0.73436
v 0.06157 0.25537 -0.73930
v 0.06662 0.25525 -0.73841
v 0.07213 0.25523 -0.73976
v 0.04149 0.25488 -0.72303
v 0.04135 0.25502 -0.72610
v 0.03751 0.25505 -0.72623
v 0.03715 0.25487 -0.72240
v 0.04443 0.25492 -0.72412
v 0.06354 0.25495 -0.72968
v 0.06763 0.25474 -0.72620
v 0.06655 0.25495 -0.73086
v 0.07299 0.25465 -0.72593
v 0.07676 0.25466 -0.72736
v 0.04434 0.25506 -0.72720
v 0.04876 0.25506 -0.72795
v 0.05360 0.25506 -0.72889
v 0.05876 0.25505 -0.73037
v 0.04200 0.25469 -0.71897
v 0.03721 0.25467 -0.71822
v 0.04689 0.25473 -0.72024
v 0.04835 0.25489 -0.72405
v 0.05270 0.25469 -0.72034
v 0.05323 0.25487 -0.72459
v 0.05798 0.25466 -0.72102
v 0.05820 0.25486 -0.72559
v 0.06360 0.25463 -0.72221
v 0.06229 0.25485 -0.72678
v 0.06883 0.25451 -0.72127
v 0.07269 0.25450 -0.72225
v 0.07718 0.25447 -0.72302
v 0.04238 0.25448 -0.71442
v 0.03748 0.25445 -0.71375
v 0.04733 0.25450 -0.71518
v 0.05248 0.25449 -0.71581
v 0.05774 0.25445 -0.71635
v 0.06296 0.25441 -0.71703
v 0.06809 0.25435 -0.71746
v 0.07285 0.25430 -0.71788
v 0.07745 0.25427 -0.71859
v 0.04286 0.25423 -0.70970
v 0.03793 0.25419 -0.70906
v 0.04781 0.25426 -0.71035
v 0.05281 0.25426 -0.71098
v 0.05788 0.25423 -0.71158
v 0.06297 0.25419 -0.71218
v 0.06802 0.25414 -0.71277
v 0.07297 0.25409 -0.71332
v 0.07781 0.25405 -0.71392
v 0.04341 0.25395 -0.70485
v 0.03847 0.25388 -0.70423
v 0.04837 0.25399 -0.70547
v 0.05334 0.25400 -0.70609
v 0.05833 0.25398 -0.70670
v 0.06333 0.25394 -0.70731
v 0.06833 0.25389 -0.70791
v 0.07331 0.25384 -0.70851
v 0.07825 0.25380 -0.70911
v 0.04401 0.25362 -0.69993
v 0.03905 0.25353 -0.69932
v 0.04897 0.25368 -0.70055
v 0.05393 0.25370 -0.70116
v 0.05889 0.25369 -0.70177
v 0.06387 0.25365 -0.70238
v 0.06884 0.25360 -0.70298
v 0.07381 0.25356 -0.70359
v 0.07877 0.25352 -0.70420
v 0.04461 0.25323 -0.69498
v 0.03965 0.25313 -0.69437
v 0.04957 0.25331 -0.69559
v 0.05454 0.25335 -0.69620
v 0.05950 0.25335 -0.69681
v 0.06446 0.25332 -0.69742
v 0.06943 0.25328 -0.69803
v 0.07439 0.25323 -0.69864
v 0.07935 0.25320 -0.69925
v -0.59072 -0.69602 0.96662
v -0.59215 -0.69737 0.96775
v -0.59120 -0.69626 0.96667
v -0.59035 -0.69563 0.96627
v -0.58886 -0.69494 0.96625
v -0.59373 -0.69905 0.96939
v -0.59524 -0.70090 0.97129
v -0.59353 -0.69880 0.96910
v -0.59225 -0.69754 0.96790
v -0.59155 -0.69699 0.96746
v -0.59259 -0.69797 0.96841
v -0.59060 -0.69624 0.96703
v -0.59118 -0.69682 0.96749
v -0.59019 -0.69611 0.96699
v -0.58766 -0.69448 0.96632
v -0.58486 -0.69280 0.96589
v -0.58346 -0.69220 0.96602
v -0.58579 -0.69341 0.96595
v -0.58662 -0.69385 0.96595
v -0.59422 -0.69975 0.97014
v -0.59580 -0.70189 0.97237
v -0.59613 -0.70228 0.97277
v -0.59600 -0.70182 0.97224
v -0.59591 -0.70160 0.97199
v -0.59283 -0.69827 0.96871
v -0.58050 -0.69089 0.96637
v -0.57970 -0.69054 0.96648
v -0.57952 -0.69049 0.96655
v -0.57963 -0.69048 0.96644
v -0.59631 -0.70270 0.97325
v -0.59642 -0.70284 0.97339
v -0.60283 -0.70957 0.97956
v -0.60298 -0.70957 0.97948
v -0.60288 -0.70957 0.97952
v -0.59625 -0.70264 0.97319
v -0.60287 -0.70957 0.97955
v -0.59046 -0.70495 0.98481
v -0.59046 -0.70495 0.98481
v -0.59046 -0.70495 0.98481
v -0.59046 -0.70495 0.98481
v -0.59046 -0.70495 0.98481
v -0.59046 -0.70495 0.98481
v -0.58517 -0.70002 0.98932
v -0.58517 -0.70002 0.98932
v -0.58517 -0.70002 0.98932
v -0.58517 -0.70002 0.98932
v -0.58517 -0.70002 0.98932
v -0.58517 -0.70002 0.98932
v -0.59746 -0.69248 0.99487
v -0.59991 -0.69110 0.99312
v -0.60105 -0.69344 0.99509
v -0.58798 -0.68999 0.99449
v -0.58418 -0.68949 0.99483
v 0.38972 0.63020 -0.81293
v 0.38951 0.63507 -0.81793
v 0.38958 0.63005 -0.81794
v 0.38962 0.63525 -0.81294
v 0.38943 0.64010 -0.81793
v 0.38953 0.64031 -0.81295
v 0.38937 0.64513 -0.81794
v 0.38946 0.64540 -0.81299
v 0.38934 0.65017 -0.81795
v 0.38945 0.65050 -0.81305
v 0.38938 0.65521 -0.81797
v 0.38952 0.65558 -0.81308
v 0.38947 0.66022 -0.81799
v 0.38964 0.66060 -0.81312
v 0.38960 0.66520 -0.81801
v 0.38979 0.66552 -0.81317
v 0.38973 0.67014 -0.81802
v 0.38993 0.67037 -0.81315
v 0.38983 0.63058 -0.80798
v 0.38971 0.63567 -0.80802
v 0.38961 0.64078 -0.80802
v 0.38955 0.64597 -0.80815
v 0.38957 0.65116 -0.80831
v 0.38967 0.65630 -0.80828
v 0.38981 0.66132 -0.80845
v 0.38997 0.66602 -0.80855
v 0.39011 0.67068 -0.80835
v 0.38992 0.63130 -0.80318
v 0.38980 0.63635 -0.80325
v 0.38970 0.64153 -0.80297
v 0.38964 0.64703 -0.80375
v 0.38969 0.65213 -0.80374
v 0.38984 0.65760 -0.80325
v 0.38997 0.66249 -0.80474
v 0.39014 0.66641 -0.80388
v 0.39029 0.67115 -0.80364
v 0.39002 0.63230 -0.79840
v 0.38987 0.63713 -0.79916
v 0.38993 0.63809 -0.79608
v 0.38980 0.64028 -0.79893
v 0.38973 0.64371 -0.79972
v 0.38974 0.64814 -0.79971
v 0.38982 0.65291 -0.79926
v 0.38994 0.65690 -0.79860
v 0.39008 0.66157 -0.79994
v 0.39035 0.66712 -0.79858
v 0.39046 0.67203 -0.79979
v 0.39022 0.62836 -0.79490
v 0.39016 0.63146 -0.79446
v 0.39004 0.63461 -0.79559
v 0.39009 0.63581 -0.79316
v 0.39008 0.65849 -0.79591
v 0.39028 0.66225 -0.79494
v 0.39050 0.66598 -0.79366
v 0.39064 0.67077 -0.79484
v 0.39018 0.63296 -0.79257
v 0.39073 0.66714 -0.78994
v 0.39092 0.67183 -0.78977
v 0.39098 0.66819 -0.78558
v 0.39116 0.67270 -0.78545
v 0.39118 0.66940 -0.78206
v -0.37629 0.31549 -0.71729
v -0.37628 0.31201 -0.71780
v -0.37648 0.31482 -0.72062
v -0.37642 0.31125 -0.72066
v -0.37664 0.31544 -0.72413
v -0.37659 0.31081 -0.72458
v -0.37654 0.31798 -0.72129
v -0.37655 0.32084 -0.72163
v -0.37641 0.31907 -0.71921
v -0.37661 0.31666 -0.72251
v -0.37641 0.32196 -0.71958
v -0.37667 0.32052 -0.72380
v -0.37665 0.32461 -0.72430
v -0.37640 0.32567 -0.71977
v -0.37656 0.33025 -0.72330
v -0.37634 0.32880 -0.71882
v -0.37620 0.33368 -0.71752
v -0.37624 0.33057 -0.71725
v -0.37640 0.33202 -0.72025
v -0.37642 0.33471 -0.72108
v -0.37632 0.33732 -0.72066
v -0.37651 0.33652 -0.72358
v -0.37649 0.34054 -0.72514
v -0.37617 0.34122 -0.72013
v -0.37634 0.34566 -0.72449
v -0.37603 0.34589 -0.71931
v -0.37623 0.35073 -0.72404
v -0.37593 0.35153 -0.71836
v -0.37602 0.31020 -0.71364
v -0.37617 0.30822 -0.71685
v -0.37598 0.31517 -0.71221
v -0.37622 0.31901 -0.71631
v -0.37621 0.32254 -0.71634
v -0.37619 0.32581 -0.71624
v -0.37600 0.32980 -0.71355
v -0.37604 0.32637 -0.71358
v -0.37617 0.32831 -0.71592
v -0.37589 0.33391 -0.71321
v -0.37603 0.33731 -0.71656
v -0.37584 0.34089 -0.71498
v -0.37573 0.34572 -0.71424
v -0.37564 0.35005 -0.71103
v -0.37561 0.34691 -0.71159
v -0.37572 0.34925 -0.71395
v -0.37575 0.30957 -0.70859
v -0.37573 0.31340 -0.70742
v -0.37604 0.31969 -0.71333
v -0.37581 0.31857 -0.70893
v -0.37601 0.32298 -0.71293
v -0.37580 0.32472 -0.70920
v -0.37565 0.33076 -0.70809
v -0.37580 0.33697 -0.71317
v -0.37569 0.33494 -0.71064
v -0.37563 0.33795 -0.71089
v -0.37559 0.34149 -0.71108
v -0.37550 0.34523 -0.70806
v -0.37548 0.34184 -0.70833
v -0.37556 0.34424 -0.71065
v -0.37554 0.34878 -0.70704
v -0.37553 0.30914 -0.70373
v -0.37556 0.31420 -0.70359
v -0.37556 0.31950 -0.70379
v -0.37550 0.32472 -0.70347
v -0.37541 0.32872 -0.70253
v -0.37555 0.33518 -0.70822
v -0.37541 0.33387 -0.70402
v -0.37548 0.33836 -0.70774
v -0.37538 0.33982 -0.70418
v -0.37541 0.34473 -0.70341
v -0.37549 0.34954 -0.70347
v -0.37534 0.30952 -0.69883
v -0.37535 0.31467 -0.69876
v -0.37533 0.31975 -0.69868
v -0.37528 0.32459 -0.69846
v -0.37524 0.32944 -0.69857
v -0.37523 0.33465 -0.69888
v -0.37525 0.33985 -0.69882
v -0.37531 0.34485 -0.69870
v -0.37540 0.34984 -0.69871
v -0.37515 0.30982 -0.69383
v -0.37515 0.31487 -0.69377
v -0.37512 0.31985 -0.69371
v -0.37509 0.32479 -0.69370
v -0.37507 0.32981 -0.69377
v -0.37508 0.33489 -0.69383
v -0.37512 0.33994 -0.69381
v -0.37519 0.34495 -0.69378
v -0.37529 0.34996 -0.69377
v -0.37496 0.30995 -0.68881
v -0.37495 0.31495 -0.68878
v -0.37493 0.31994 -0.68877
v -0.37491 0.32493 -0.68878
v -0.37490 0.32995 -0.68881
v -0.37492 0.33498 -0.68882
v -0.37498 0.34000 -0.68881
v -0.37507 0.34500 -0.68880
v -0.37517 0.35001 -0.68878
v -0.37478 0.31001 -0.68380
v -0.37477 0.31501 -0.68379
v -0.37475 0.32001 -0.68378
v -0.37473 0.32502 -0.68379
v -0.37473 0.33004 -0.68380
v -0.37477 0.33505 -0.68381
v -0.37484 0.34006 -0.68381
v -0.37494 0.34506 -0.68381
v -0.37505 0.35007 -0.68380
v -0.18346 -0.29396 0.78704
v -0.18153 -0.29477 0.78824
v -0.17966 -0.29409 0.78600
v -0.21262 -0.28904 0.78961
v -0.20987 -0.29016 0.79096
v -0.20910 -0.28946 0.78869
v -0.20561 -0.29074 0.78991
v -0.20479 -0.28992 0.78741
v -0.20122 -0.29122 0.78862
v -0.20112 -0.29030 0.78636
v -0.19694 -0.29129 0.78657
v -0.19923 -0.28984 0.78423
v -0.19707 -0.29251 0.78941
v -0.19268 -0.29284 0.78811
v -0.19176 -0.29163 0.78495
v -0.18757 -0.29315 0.78671
v -0.18717 -0.29170 0.78314
v -0.18316 -0.29295 0.78455
v -0.19644 -0.29323 0.79063
v -0.19352 -0.29398 0.79087
v -0.19331 -0.29367 0.79015
v -0.19051 -0.29430 0.79035
v -0.18924 -0.29398 0.78921
v -0.18571 -0.29467 0.78944
v -0.18549 -0.29426 0.78844
v -0.18180 -0.29510 0.78910
v -0.21371 -0.28921 0.79069
v -0.21115 -0.29016 0.79173
v -0.20940 -0.29062 0.79187
v -0.20671 -0.29101 0.79125
v -0.20149 -0.29191 0.79036
v 0.16024 -0.04797 0.27794
v 0.16221 -0.05036 0.27945
v 0.16394 -0.04760 0.27602
v 0.16742 -0.05164 0.27880
v 0.16966 -0.04895 0.27530
v 0.17276 -0.05186 0.27742
v 0.17481 -0.04946 0.27436
v 0.17773 -0.05212 0.27648
v 0.17984 -0.04973 0.27352
v 0.18267 -0.05230 0.27568
v 0.18483 -0.04985 0.27278
v 0.18764 -0.05238 0.27497
v 0.18983 -0.04986 0.27215
v 0.19263 -0.05237 0.27439
v 0.19485 -0.04978 0.27168
v 0.19766 -0.05232 0.27401
v 0.16793 -0.05440 0.28143
v 0.17008 -0.05604 0.28250
v 0.17125 -0.05421 0.28028
v 0.17371 -0.05659 0.28214
v 0.17572 -0.05443 0.27940
v 0.17840 -0.05695 0.28147
v 0.18054 -0.05466 0.27860
v 0.18331 -0.05718 0.28073
v 0.18547 -0.05481 0.27785
v 0.18826 -0.05730 0.28002
v 0.19044 -0.05486 0.27718
v 0.19324 -0.05734 0.27943
v 0.19544 -0.05485 0.27668
v 0.19826 -0.05733 0.27902
v 0.20046 -0.05483 0.27641
v 0.15862 -0.04899 0.27981
v 0.15877 -0.05163 0.28248
v 0.16418 -0.05349 0.28185
v 0.16333 -0.05973 0.28821
v 0.16620 -0.06067 0.28818
v 0.16636 -0.05878 0.28635
v 0.16913 -0.06106 0.28780
v 0.17085 -0.05853 0.28486
v 0.17387 -0.06147 0.28711
v 0.17612 -0.05918 0.28428
v 0.17889 -0.06186 0.28644
v 0.18111 -0.05952 0.28360
v 0.18389 -0.06210 0.28574
v 0.18608 -0.05971 0.28288
v 0.18887 -0.06222 0.28506
v 0.19105 -0.05979 0.28223
v 0.19386 -0.06226 0.28447
v 0.19605 -0.05980 0.28171
v 0.19886 -0.06226 0.28407
v 0.20106 -0.05980 0.28143
v 0.16193 -0.05607 0.28533
v 0.15861 -0.05809 0.28852
v 0.16686 -0.05628 0.28372
v 0.16246 -0.06402 0.29235
v 0.16514 -0.06567 0.29311
v 0.16602 -0.06286 0.29035
v 0.16930 -0.06615 0.29262
v 0.17158 -0.06377 0.28989
v 0.17442 -0.06663 0.29205
v 0.17667 -0.06422 0.28926
v 0.17949 -0.06692 0.29140
v 0.18170 -0.06449 0.28859
v 0.18450 -0.06708 0.29073
v 0.18669 -0.06464 0.28790
v 0.18949 -0.06715 0.29008
v 0.19167 -0.06470 0.28727
v 0.19447 -0.06716 0.28952
v 0.19666 -0.06471 0.28677
v 0.19946 -0.06716 0.28913
v 0.20165 -0.06471 0.28649
v 0.16091 -0.06146 0.29060
v 0.15873 -0.06340 0.29298
v 0.16471 -0.07186 0.29825
v 0.16639 -0.06867 0.29543
v 0.16207 -0.06941 0.29693
v 0.15997 -0.07165 0.29896
v 0.16973 -0.07190 0.29748
v 0.17205 -0.06914 0.29479
v 0.17492 -0.07206 0.29684
v 0.17724 -0.06942 0.29416
v 0.18003 -0.07216 0.29622
v 0.18229 -0.06957 0.29351
v 0.18507 -0.07220 0.29560
v 0.18729 -0.06963 0.29287
v 0.19007 -0.07218 0.29500
v 0.19228 -0.06964 0.29228
v 0.19505 -0.07214 0.29449
v 0.19726 -0.06962 0.29181
v 0.20003 -0.07211 0.29412
v 0.20222 -0.06962 0.29154
v 0.16137 -0.06645 0.29473
v -0.07805 -0.03546 0.29275
v -0.08000 -0.03391 0.29127
v -0.08057 -0.03702 0.29293
v -0.07645 -0.03314 0.29183
v -0.07562 -0.02993 0.29015
v -0.08036 -0.03004 0.28893
v -0.07380 -0.03169 0.29162
v -0.04422 -0.02925 0.28774
v -0.04197 -0.03151 0.28817
v -0.04068 -0.02922 0.28616
v -0.08226 -0.02834 0.28744
v -0.07945 -0.02671 0.28737
v -0.07613 -0.02640 0.28805
v -0.07170 -0.02925 0.29064
v -0.07064 -0.02532 0.28858
v -0.06780 -0.02806 0.29056
v -0.06480 -0.02440 0.28879
v -0.06304 -0.02742 0.29061
v -0.06026 -0.02434 0.28893
v -0.05925 -0.02688 0.29035
v -0.04966 -0.02585 0.28780
v -0.04717 -0.02815 0.28830
v -0.04579 -0.02594 0.28625
v -0.04163 -0.02506 0.28370
v -0.07723 -0.02411 0.28656
v -0.07337 -0.02263 0.28664
v -0.06960 -0.02128 0.28661
v -0.06613 -0.02131 0.28701
v -0.06104 -0.02080 0.28690
v -0.05704 -0.02512 0.28918
v -0.05652 -0.02250 0.28749
v -0.05348 -0.02514 0.28849
v -0.05122 -0.02203 0.28587
v -0.04617 -0.02223 0.28392
v -0.04590 -0.01966 0.28204
v -0.04338 -0.02185 0.28225
v -0.06722 -0.01887 0.28562
v -0.06357 -0.01802 0.28540
v -0.05991 -0.01751 0.28511
v -0.05630 -0.01878 0.28533
v -0.05513 -0.01608 0.28357
v -0.05279 -0.01810 0.28411
v -0.04934 -0.01888 0.28320
v -0.05779 -0.01589 0.28397
v -0.07719 -0.04165 0.29636
v -0.07408 -0.03815 0.29519
v -0.07837 -0.03842 0.29432
v -0.08159 -0.04228 0.29555
v -0.07352 -0.04075 0.29670
v -0.04355 -0.03880 0.29327
v -0.04124 -0.04110 0.29365
v -0.04042 -0.03852 0.29187
v -0.07449 -0.03475 0.29320
v -0.07101 -0.03842 0.29593
v -0.06977 -0.03500 0.29419
v -0.06740 -0.03744 0.29585
v -0.06472 -0.03405 0.29423
v -0.06372 -0.03650 0.29565
v -0.04864 -0.03575 0.29333
v -0.04640 -0.03784 0.29378
v -0.04489 -0.03564 0.29193
v -0.04046 -0.03479 0.28962
v -0.07061 -0.03157 0.29214
v -0.06602 -0.03102 0.29240
v -0.06125 -0.03434 0.29453
v -0.06021 -0.03070 0.29239
v -0.05735 -0.03412 0.29413
v -0.05433 -0.03129 0.29211
v -0.05254 -0.03481 0.29376
v -0.04943 -0.03279 0.29181
v -0.04554 -0.03149 0.28966
v -0.05582 -0.02778 0.29044
v -0.05075 -0.02876 0.28984
v -0.07501 -0.04467 0.29831
v -0.07460 -0.04927 0.30060
v -0.08047 -0.04565 0.29764
v -0.07290 -0.05136 0.30182
v -0.07071 -0.04884 0.30097
v -0.06950 -0.04501 0.29930
v -0.06692 -0.04759 0.30074
v -0.06410 -0.04402 0.29928
v -0.06320 -0.04658 0.30050
v -0.04863 -0.04535 0.29833
v -0.04647 -0.04744 0.29872
v -0.04523 -0.04484 0.29708
v -0.04264 -0.04827 0.29791
v -0.03998 -0.04504 0.29535
v -0.07023 -0.04102 0.29732
v -0.06495 -0.04020 0.29737
v -0.06069 -0.04443 0.29954
v -0.05946 -0.04108 0.29782
v -0.05692 -0.04415 0.29914
v -0.05387 -0.04121 0.29731
v -0.05234 -0.04463 0.29874
v -0.04913 -0.04244 0.29698
v -0.04503 -0.04113 0.29506
v -0.06036 -0.03714 0.29593
v -0.05558 -0.03761 0.29574
v -0.05012 -0.03851 0.29518
v -0.06962 -0.05126 0.30209
v -0.06445 -0.05038 0.30197
v -0.05996 -0.04715 0.30067
v -0.05924 -0.05080 0.30207
v -0.05548 -0.04750 0.30045
v -0.05436 -0.05108 0.30179
v -0.05042 -0.04826 0.30000
v -0.05036 -0.05184 0.30151
v -0.04585 -0.05117 0.30018
v -0.03996 -0.05240 0.29906
v -0.24791 0.02074 0.27240
v -0.24593 0.01798 0.27267
v -0.24360 0.02059 0.27067
v -0.25315 0.02511 0.27273
v -0.25096 0.02221 0.27307
v -0.24903 0.02468 0.27120
v -0.24472 0.02558 0.26905
v -0.26279 0.03014 0.27434
v -0.26058 0.02792 0.27454
v -0.25953 0.03035 0.27295
v -0.25693 0.02667 0.27361
v -0.25412 0.02964 0.27112
v -0.24865 0.02886 0.26927
v -0.24736 0.03153 0.26768
v -0.24529 0.02901 0.26785
v -0.24757 0.00604 0.27742
v -0.24572 0.00301 0.27763
v -0.24317 0.00603 0.27577
v -0.25249 0.01079 0.27796
v -0.25070 0.00770 0.27817
v -0.24817 0.01048 0.27626
v -0.24424 0.01003 0.27486
v -0.25725 0.01543 0.27846
v -0.25549 0.01248 0.27871
v -0.25304 0.01505 0.27675
v -0.24911 0.01441 0.27531
v -0.24521 0.01388 0.27390
v -0.26223 0.01960 0.27899
v -0.26019 0.01691 0.27919
v -0.25796 0.01953 0.27716
v -0.25392 0.01880 0.27573
v -0.25008 0.01818 0.27432
v -0.27240 0.02524 0.28013
v -0.27006 0.02267 0.28058
v -0.26820 0.02560 0.27855
v -0.26614 0.02117 0.27984
v -0.26300 0.02310 0.27775
v -0.25953 0.02457 0.27565
v -0.25464 0.02221 0.27462
v -0.28094 0.02642 0.28170
v -0.27834 0.02891 0.27993
v -0.28247 0.02984 0.28037
v -0.28563 0.02681 0.28238
v -0.27636 0.02595 0.28088
v -0.27344 0.02930 0.27841
v -0.26852 0.02939 0.27682
v -0.26411 0.02753 0.27611
v -0.26001 -0.00303 0.28451
v -0.25860 -0.00684 0.28472
v -0.25549 -0.00428 0.28309
v -0.25581 -0.00831 0.28407
v -0.25178 -0.00784 0.28266
v -0.25169 -0.00388 0.28163
v -0.24824 -0.00512 0.28079
v -0.24655 -0.00959 0.28152
v -0.24453 -0.00613 0.27989
v -0.24240 -0.00882 0.28006
v -0.25735 0.00046 0.28277
v -0.26156 0.00157 0.28422
v -0.25322 -0.00048 0.28137
v -0.24971 -0.00160 0.28036
v -0.24521 -0.00152 0.27879
v -0.25908 0.00542 0.28232
v -0.26292 0.00538 0.28396
v -0.25497 0.00334 0.28114
v -0.25026 0.00307 0.27934
v -0.26706 0.00961 0.28444
v -0.26556 0.00691 0.28464
v -0.26289 0.00960 0.28279
v -0.25913 0.00906 0.28137
v -0.25518 0.00812 0.27993
v -0.28026 0.01281 0.28707
v -0.27699 0.01585 0.28528
v -0.28202 0.01673 0.28600
v -0.28408 0.01348 0.28758
v -0.27552 0.01197 0.28627
v -0.27230 0.01501 0.28433
v -0.27085 0.01087 0.28530
v -0.26708 0.01352 0.28313
v -0.26333 0.01328 0.28182
v -0.25964 0.01278 0.28041
v -0.27804 0.01952 0.28410
v -0.28200 0.02040 0.28454
v -0.27417 0.01835 0.28362
v -0.26965 0.01863 0.28210
v -0.26399 0.01668 0.28082
v -0.27919 0.02305 0.28285
v -0.28389 0.02326 0.28366
v -0.27421 0.02204 0.28208
v -0.27945 -0.00842 0.29173
v -0.27451 -0.00935 0.29045
v -0.27663 -0.00377 0.29024
v -0.28114 -0.00466 0.29158
v -0.27173 -0.00481 0.28894
v -0.27020 -0.00871 0.28901
v -0.26745 -0.00565 0.28764
v -0.26671 -0.01008 0.28806
v -0.26279 -0.00721 0.28626
v -0.26335 -0.01146 0.28718
v -0.25885 -0.01139 0.28574
v -0.28067 -0.00005 0.29060
v -0.28499 -0.00352 0.29225
v -0.27614 0.00087 0.28935
v -0.27272 -0.00039 0.28859
v -0.26868 -0.00120 0.28740
v -0.26439 -0.00205 0.28598
v -0.27757 0.00441 0.28893
v -0.28245 0.00486 0.28985
v -0.27328 0.00370 0.28798
v -0.26996 0.00240 0.28722
v -0.26600 0.00288 0.28569
v -0.27899 0.00867 0.28810
v -0.28429 0.00952 0.28888
v -0.27420 0.00780 0.28719
v -0.26946 0.00644 0.28612
v -0.28401 -0.00794 0.29281
v -0.39860 -0.24784 1.01401
v -0.39802 -0.24817 1.01400
v -0.39660 -0.24949 1.01370
v -0.39509 -0.25026 1.01378
v -0.39355 -0.25224 1.01329
v 0.40955 0.22073 -0.29948
v 0.41019 0.22120 -0.29861
v 0.41070 0.22080 -0.29816
v 0.41207 0.22165 -0.29668
v 0.41323 0.22063 -0.29639
v 0.40948 0.22115 -0.30014
v 0.41116 0.22214 -0.29949
v 0.41258 0.22066 -0.27975
v 0.41343 0.22054 -0.27963
v 0.41345 0.22065 -0.28074
v 0.41553 0.22050 -0.28135
v 0.41467 0.22106 -0.28266
v 0.41332 0.22109 -0.28056
v 0.41462 0.22190 -0.28202
v 0.41263 0.22068 -0.27902
v 0.41371 0.22078 -0.27856
v 0.41551 0.22070 -0.27898
v 0.41277 0.22097 -0.27931
v 0.41454 0.22188 -0.27926
v 0.41342 0.22106 -0.27855
v 0.41598 0.22152 -0.27735
v 0.43641 0.03093 0.30909
v 0.43647 0.03536 0.30445
v 0.43621 0.03060 0.30432
v 0.43669 0.03553 0.30920
v 0.43675 0.04016 0.30454
v 0.43699 0.04018 0.30946
v 0.43705 0.04502 0.30465
v 0.43729 0.04504 0.30960
v 0.43734 0.04992 0.30477
v 0.43759 0.04996 0.30969
v 0.43762 0.05479 0.30494
v 0.43786 0.05485 0.30978
v 0.43788 0.05950 0.30517
v 0.43810 0.05973 0.30983
v 0.43811 0.06431 0.30512
v 0.43832 0.06461 0.30991
v 0.43834 0.06920 0.30537
v 0.43852 0.06933 0.31014
v 0.43662 0.03157 0.31313
v 0.43691 0.03536 0.31409
v 0.43724 0.04018 0.31444
v 0.43756 0.04508 0.31456
v 0.43785 0.05000 0.31462
v 0.43811 0.05493 0.31466
v 0.43835 0.05987 0.31468
v 0.43855 0.06477 0.31474
v 0.43874 0.06967 0.31478
v 0.43681 0.02968 0.31868
v 0.43722 0.03537 0.31919
v 0.43755 0.04031 0.31939
v 0.43785 0.04514 0.31949
v 0.43814 0.05003 0.31957
v 0.43840 0.05497 0.31960
v 0.43863 0.05994 0.31961
v 0.43882 0.06490 0.31961
v 0.43899 0.06987 0.31962
v 0.43729 0.03113 0.32398
v 0.43761 0.03587 0.32411
v 0.43790 0.04048 0.32418
v 0.43821 0.04513 0.32443
v 0.43849 0.05002 0.32454
v 0.43875 0.05499 0.32456
v 0.43896 0.05998 0.32456
v 0.43914 0.06497 0.32455
v 0.43928 0.06996 0.32455
v 0.43780 0.03177 0.32927
v 0.43799 0.03648 0.32819
v 0.43831 0.04020 0.32913
v 0.43862 0.04505 0.32943
v 0.43890 0.05001 0.32952
v 0.43913 0.05500 0.32954
v 0.43933 0.05999 0.32954
v 0.43948 0.06499 0.32953
v 0.43961 0.06999 0.32952
v 0.43825 0.02701 0.33634
v 0.43814 0.03005 0.33375
v 0.43783 0.02726 0.33240
v 0.43842 0.03427 0.33391
v 0.43880 0.04002 0.33430
v 0.43909 0.04505 0.33442
v 0.43934 0.05001 0.33450
v 0.43956 0.05500 0.33453
v 0.43973 0.06000 0.33452
v 0.43987 0.06500 0.33451
v 0.43997 0.07000 0.33450
v 0.43845 0.02990 0.33667
v 0.43890 0.03048 0.34014
v 0.43909 0.03546 0.33941
v 0.43933 0.04029 0.33919
v 0.43959 0.04505 0.33936
v 0.43983 0.04999 0.33947
v 0.44002 0.05499 0.33951
v 0.44018 0.06000 0.33951
v 0.44030 0.06500 0.33950
v 0.44038 0.07000 0.33949
v 0.43957 0.03166 0.34524
v 0.43959 0.03629 0.34330
v 0.43987 0.04007 0.34399
v 0.44014 0.04495 0.34433
v 0.44036 0.04997 0.34446
v 0.44054 0.05499 0.34449
v 0.44068 0.06000 0.34449
v 0.44079 0.06500 0.34448
v 0.44085 0.07000 0.34447
v 0.43908 0.35261 0.34170
v 0.43943 0.34899 0.34511
v 0.43956 0.35329 0.34546
v 0.43990 0.35209 0.34824
v 0.43993 0.34953 0.34881
v 0.43942 0.35728 0.34352
v 0.44001 0.35541 0.34835
v 0.44022 0.36060 0.34886
v 0.43945 0.36199 0.34304
v 0.43962 0.36562 0.34402
v 0.44022 0.36595 0.34805
v 0.43971 0.36988 0.34450
v 0.44053 0.36966 0.34939
v 0.43977 0.37440 0.34505
v 0.44089 0.37416 0.35092
v 0.44067 0.37758 0.35023
v 0.44017 0.37912 0.34826
v 0.44007 0.37730 0.34728
v 0.43973 0.37895 0.34575
v 0.44036 0.38014 0.34926
v 0.43991 0.37982 0.34696
v 0.44037 0.37988 0.34930
v 0.44113 0.37917 0.35202
v 0.44023 0.35364 0.35032
v 0.44033 0.35137 0.35125
v 0.44103 0.34887 0.35577
v 0.44078 0.35542 0.35320
v 0.44087 0.35978 0.35375
v 0.44071 0.35909 0.35274
v 0.44104 0.35870 0.35447
v 0.44077 0.36075 0.35272
v 0.44109 0.36372 0.35312
v 0.44165 0.36909 0.35455
v 0.44209 0.37271 0.35574
v 0.44074 0.37889 0.35072
v 0.44188 0.37664 0.35448
v 0.44286 0.37805 0.35710
v 0.44147 0.34891 0.35934
v 0.44143 0.34955 0.35860
v 0.44142 0.34840 0.35883
v 0.44183 0.35203 0.35887
v 0.44110 0.36036 0.35446
v 0.44192 0.35856 0.35751
v 0.44261 0.36425 0.35863
v 0.44307 0.36915 0.35930
v 0.44342 0.37332 0.35954
v 0.44405 0.37647 0.36034
v 0.44502 0.37801 0.36209
v 0.44178 0.34893 0.36013
v 0.44291 0.34837 0.36329
v 0.44345 0.35396 0.36311
v 0.44394 0.35959 0.36320
v 0.44441 0.36493 0.36346
v 0.44478 0.36972 0.36353
v 0.44537 0.37369 0.36393
v 0.44660 0.37681 0.36537
v 0.44726 0.37874 0.36604
v 0.44509 0.34991 0.36739
v 0.44558 0.35520 0.36750
v 0.44629 0.36059 0.36800
v 0.44637 0.36603 0.36732
v 0.44674 0.37045 0.36717
v 0.44740 0.37386 0.36756
v 0.44921 0.37851 0.36889
v 0.44887 0.37578 0.36913
v 0.44885 0.37957 0.36829
v 0.45052 0.37973 0.37030
v 0.44751 0.35140 0.37102
v 0.44789 0.35613 0.37109
v 0.44819 0.36311 0.37066
v 0.44837 0.35956 0.37145
v 0.44984 0.36104 0.37296
v 0.44843 0.36742 0.37023
v 0.45038 0.36458 0.37294
v 0.44869 0.37141 0.36989
v 0.45066 0.36906 0.37252
v 0.44880 0.37378 0.36963
v 0.45056 0.37336 0.37166
v 0.45117 0.37670 0.37163
v 0.45194 0.37894 0.37202
v 0.45238 0.37983 0.37235
v 0.45015 0.35760 0.37360
v 0.45004 0.35315 0.37384
v 0.45270 0.35558 0.37601
v 0.45261 0.35065 0.37633
v 0.45245 0.36096 0.37531
v 0.45300 0.36636 0.37515
v 0.45308 0.37111 0.37457
v 0.45285 0.37465 0.37379
v 0.46598 -0.12270 0.38223
v 0.46206 -0.12633 0.38152
v 0.46585 -0.12773 0.38249
v 0.46185 -0.13129 0.38179
v 0.47013 -0.12374 0.38282
v 0.47003 -0.12881 0.38313
v 0.47462 -0.12444 0.38304
v 0.47466 -0.12950 0.38339
v 0.47934 -0.12487 0.38287
v 0.47956 -0.12986 0.38321
v 0.48410 -0.12518 0.38230
v 0.48446 -0.13010 0.38259
v 0.48870 -0.12557 0.38137
v 0.48911 -0.13045 0.38159
v 0.49296 -0.12622 0.38018
v 0.49330 -0.13108 0.38034
v 0.46605 -0.11770 0.38203
v 0.46218 -0.12134 0.38131
v 0.47018 -0.11872 0.38257
v 0.47462 -0.11942 0.38275
v 0.47927 -0.11989 0.38256
v 0.48394 -0.12026 0.38201
v 0.48845 -0.12067 0.38115
v 0.49269 -0.12127 0.38001
v 0.46607 -0.11273 0.38186
v 0.46223 -0.11635 0.38115
v 0.47020 -0.11373 0.38237
v 0.47463 -0.11442 0.38251
v 0.47926 -0.11490 0.38229
v 0.48391 -0.11534 0.38174
v 0.48829 -0.11590 0.38093
v 0.49240 -0.11640 0.37987
v 0.46602 -0.10784 0.38172
v 0.46223 -0.11136 0.38100
v 0.47016 -0.10876 0.38220
v 0.47461 -0.10943 0.38232
v 0.47924 -0.10991 0.38208
v 0.48394 -0.11036 0.38149
v 0.48850 -0.11102 0.38064
v 0.49191 -0.11228 0.37984
v 0.46587 -0.10334 0.38160
v 0.46222 -0.10638 0.38087
v 0.47000 -0.10382 0.38204
v 0.47454 -0.10443 0.38215
v 0.47920 -0.10492 0.38190
v 0.48389 -0.10537 0.38132
v 0.48857 -0.10594 0.38041
v 0.49373 -0.10692 0.37907
v 0.46274 -0.10254 0.38096
v 0.46522 -0.10014 0.38145
v 0.46938 -0.09868 0.38184
v 0.47440 -0.09935 0.38197
v 0.47917 -0.09989 0.38172
v 0.48384 -0.10042 0.38116
v 0.48826 -0.10106 0.38035
v 0.49254 -0.10152 0.37929
v 0.47014 -0.09301 0.38174
v 0.46597 -0.09637 0.38145
v 0.47444 -0.09412 0.38180
v 0.47917 -0.09478 0.38155
v 0.48392 -0.09537 0.38098
v 0.48839 -0.09623 0.38017
v 0.49176 -0.09752 0.37941
v 0.47042 -0.08790 0.38162
v 0.46634 -0.09164 0.38138
v 0.47465 -0.08891 0.38166
v 0.47922 -0.08964 0.38140
v 0.48398 -0.09021 0.38081
v 0.48876 -0.09098 0.37992
v 0.49334 -0.09263 0.37881
v 0.20993 -0.23677 0.33796
v 0.21263 -0.23288 0.33691
v 0.20764 -0.23403 0.33708
v 0.20629 -0.23795 0.33825
v 0.21367 -0.23533 0.33765
v 0.21207 -0.22911 0.33592
v 0.20712 -0.22942 0.33575
v 0.21586 -0.23260 0.33697
v 0.21686 -0.22893 0.33613
v 0.21867 -0.23088 0.33670
v 0.21173 -0.22459 0.33476
v 0.20672 -0.22499 0.33451
v 0.21671 -0.22438 0.33506
v 0.22061 -0.22805 0.33615
v 0.22160 -0.22422 0.33539
v 0.22350 -0.22609 0.33594
v 0.21137 -0.21971 0.33346
v 0.20619 -0.22127 0.33342
v 0.21660 -0.21963 0.33390
v 0.22158 -0.21948 0.33431
v 0.22547 -0.22315 0.33547
v 0.22648 -0.21927 0.33473
v 0.22839 -0.22111 0.33530
v 0.20522 -0.21884 0.33262
v 0.20900 -0.21717 0.33253
v 0.21278 -0.21546 0.33244
v 0.21672 -0.21471 0.33265
v 0.22163 -0.21468 0.33315
v 0.22653 -0.21451 0.33364
v 0.23037 -0.21813 0.33486
v 0.23139 -0.21425 0.33413
v 0.23329 -0.21607 0.33472
v 0.21507 -0.21262 0.33190
v 0.21793 -0.21085 0.33173
v 0.22179 -0.20989 0.33191
v 0.22663 -0.20975 0.33246
v 0.23149 -0.20951 0.33301
v 0.23528 -0.21308 0.33430
v 0.23633 -0.20922 0.33354
v 0.23821 -0.21102 0.33417
v 0.20906 -0.24758 0.34230
v 0.21004 -0.25017 0.34357
v 0.21230 -0.24812 0.34241
v 0.21353 -0.24427 0.34078
v 0.20819 -0.24395 0.34070
v 0.21608 -0.24739 0.34201
v 0.21920 -0.24341 0.34042
v 0.22086 -0.24684 0.34171
v 0.22416 -0.24297 0.34025
v 0.22559 -0.24624 0.34139
v 0.22858 -0.24271 0.34014
v 0.22930 -0.24540 0.34102
v 0.21253 -0.23934 0.33896
v 0.20721 -0.24047 0.33923
v 0.21803 -0.23931 0.33908
v 0.22320 -0.23905 0.33908
v 0.22811 -0.23889 0.33910
v 0.23173 -0.24302 0.34023
v 0.23305 -0.23911 0.33923
v 0.23535 -0.24183 0.33996
v 0.23796 -0.23802 0.33905
v 0.23900 -0.24040 0.33965
v 0.21765 -0.23464 0.33767
v 0.22265 -0.23461 0.33789
v 0.22761 -0.23450 0.33805
v 0.23256 -0.23445 0.33820
v 0.23745 -0.23429 0.33831
v 0.24107 -0.23776 0.33906
v 0.24194 -0.23438 0.33844
v 0.24358 -0.23615 0.33882
v 0.22251 -0.22991 0.33674
v 0.22738 -0.22982 0.33702
v 0.23229 -0.22975 0.33727
v 0.23723 -0.22970 0.33749
v 0.24212 -0.22979 0.33770
v 0.24483 -0.23398 0.33846
v 0.24659 -0.23051 0.33800
v 0.22737 -0.22501 0.33602
v 0.23221 -0.22491 0.33634
v 0.23712 -0.22485 0.33664
v 0.24215 -0.22483 0.33692
v 0.24746 -0.22485 0.33719
v 0.23226 -0.22001 0.33541
v 0.23711 -0.21991 0.33577
v 0.24205 -0.21985 0.33609
v 0.24713 -0.21976 0.33638
v 0.23717 -0.21497 0.33486
v 0.24204 -0.21488 0.33522
v 0.24700 -0.21481 0.33555
v 0.24211 -0.20994 0.33430
v 0.21337 -0.25061 0.34369
v 0.21789 -0.25041 0.34345
v 0.22282 -0.24992 0.34308
v 0.22833 -0.24894 0.34254
v 0.23264 -0.24553 0.34113
v 0.23363 -0.24902 0.34256
v 0.23791 -0.24438 0.34088
v 0.23895 -0.24929 0.34268
v 0.24337 -0.24431 0.34099
v 0.24461 -0.24841 0.34235
v 0.24855 -0.24403 0.34098
v 0.24959 -0.24799 0.34222
v 0.24283 -0.23968 0.33965
v 0.24783 -0.23955 0.33981
v 0.24718 -0.23484 0.33878
v 0.40145 0.46945 -0.53127
v 0.40137 0.47379 -0.53542
v 0.40134 0.46899 -0.53548
v 0.40150 0.47433 -0.53116
v 0.40141 0.47868 -0.53533
v 0.40155 0.47911 -0.53106
v 0.40144 0.48387 -0.53535
v 0.40159 0.48316 -0.53075
v 0.40134 0.48558 -0.53896
v 0.40134 0.48875 -0.53859
v 0.40152 0.48865 -0.53323
v 0.40137 0.49106 -0.53711
v 0.40137 0.49375 -0.53675
v 0.40156 0.49424 -0.53241
v 0.40133 0.49909 -0.53759
v 0.40160 0.49938 -0.53194
v 0.40143 0.50393 -0.53598
v 0.40168 0.50427 -0.53123
v 0.40150 0.50843 -0.53521
v 0.40175 0.50934 -0.53059
v 0.40161 0.46974 -0.52674
v 0.40167 0.47462 -0.52668
v 0.40172 0.47937 -0.52668
v 0.40175 0.48427 -0.52713
v 0.40176 0.48947 -0.52746
v 0.40180 0.49463 -0.52724
v 0.40186 0.49962 -0.52689
v 0.40193 0.50437 -0.52645
v 0.40198 0.50828 -0.52588
v 0.40180 0.46988 -0.52201
v 0.40186 0.47480 -0.52201
v 0.40192 0.47973 -0.52211
v 0.40196 0.48474 -0.52227
v 0.40200 0.48981 -0.52229
v 0.40205 0.49483 -0.52217
v 0.40211 0.49973 -0.52198
v 0.40217 0.50444 -0.52183
v 0.40217 0.50926 -0.52216
v 0.40201 0.46995 -0.51714
v 0.40207 0.47493 -0.51716
v 0.40213 0.47991 -0.51722
v 0.40219 0.48493 -0.51725
v 0.40224 0.48994 -0.51724
v 0.40230 0.49491 -0.51718
v 0.40236 0.49983 -0.51712
v 0.40241 0.50473 -0.51717
v 0.40242 0.50971 -0.51729
v 0.40222 0.47001 -0.51218
v 0.40228 0.47501 -0.51220
v 0.40235 0.48001 -0.51223
v 0.40242 0.48501 -0.51224
v 0.40249 0.48999 -0.51223
v 0.40255 0.49497 -0.51221
v 0.40262 0.49993 -0.51222
v 0.40266 0.50491 -0.51225
v 0.40268 0.50991 -0.51228
v 0.40242 0.47011 -0.50719
v 0.40249 0.47513 -0.50721
v 0.40257 0.48011 -0.50724
v 0.40265 0.48508 -0.50725
v 0.40272 0.49005 -0.50724
v 0.40280 0.49503 -0.50723
v 0.40286 0.50002 -0.50725
v 0.40290 0.50500 -0.50726
v 0.40292 0.50999 -0.50727
v 0.40261 0.47037 -0.50220
v 0.40269 0.47538 -0.50228
v 0.40278 0.48030 -0.50232
v 0.40287 0.48522 -0.50229
v 0.40295 0.49018 -0.50225
v 0.40303 0.49516 -0.50225
v 0.40309 0.50013 -0.50228
v 0.40312 0.50508 -0.50228
v 0.40314 0.51004 -0.50227
v 0.40279 0.47096 -0.49727
v 0.40289 0.47586 -0.49756
v 0.40299 0.48061 -0.49747
v 0.40309 0.48549 -0.49732
v 0.40316 0.49048 -0.49726
v 0.40323 0.49545 -0.49733
v 0.40328 0.50034 -0.49738
v 0.40331 0.50520 -0.49735
v 0.40333 0.51011 -0.49731
v 0.45588 0.19280 0.38252
v 0.45279 0.19124 0.38080
v 0.45629 0.18867 0.38255
v 0.45520 0.20505 0.38272
v 0.45255 0.20660 0.38127
v 0.45358 0.20289 0.38180
v 0.45528 0.20798 0.38282
v 0.45602 0.22976 0.38321
v 0.45341 0.23110 0.38183
v 0.45388 0.22768 0.38222
v 0.40129 0.34969 -0.57238
v 0.40102 0.35431 -0.57705
v 0.40111 0.34943 -0.57713
v 0.40120 0.35468 -0.57235
v 0.40093 0.35926 -0.57712
v 0.40110 0.35969 -0.57239
v 0.40082 0.36431 -0.57727
v 0.40100 0.36476 -0.57244
v 0.40072 0.36955 -0.57743
v 0.40091 0.36985 -0.57244
v 0.40064 0.37471 -0.57725
v 0.40083 0.37490 -0.57239
v 0.40057 0.37976 -0.57719
v 0.40075 0.37993 -0.57238
v 0.40049 0.38482 -0.57724
v 0.40068 0.38496 -0.57240
v 0.40041 0.38989 -0.57732
v 0.40061 0.38998 -0.57241
v 0.40148 0.34988 -0.56748
v 0.40138 0.35488 -0.56747
v 0.40128 0.35990 -0.56748
v 0.40118 0.36493 -0.56748
v 0.40109 0.36996 -0.56746
v 0.40101 0.37498 -0.56745
v 0.40094 0.37999 -0.56744
v 0.40087 0.38500 -0.56744
v 0.40080 0.39000 -0.56744
v 0.40165 0.34996 -0.56250
v 0.40155 0.35497 -0.56249
v 0.40144 0.35998 -0.56248
v 0.40134 0.36499 -0.56248
v 0.40126 0.37000 -0.56246
v 0.40118 0.37500 -0.56246
v 0.40112 0.38001 -0.56245
v 0.40105 0.38502 -0.56245
v 0.40097 0.39002 -0.56244
v 0.40181 0.34999 -0.55749
v 0.40170 0.35500 -0.55748
v 0.40159 0.36000 -0.55747
v 0.40150 0.36501 -0.55747
v 0.40141 0.37003 -0.55746
v 0.40134 0.37504 -0.55746
v 0.40127 0.38006 -0.55746
v 0.40120 0.38507 -0.55746
v 0.40111 0.39008 -0.55746
v 0.40195 0.35001 -0.55248
v 0.40184 0.35503 -0.55248
v 0.40173 0.36005 -0.55248
v 0.40163 0.36508 -0.55248
v 0.40154 0.37012 -0.55250
v 0.40147 0.37517 -0.55252
v 0.40140 0.38021 -0.55254
v 0.40133 0.38523 -0.55256
v 0.40124 0.39024 -0.55256
v 0.40208 0.35007 -0.54750
v 0.40196 0.35511 -0.54752
v 0.40185 0.36017 -0.54755
v 0.40175 0.36525 -0.54758
v 0.40166 0.37035 -0.54763
v 0.40158 0.37547 -0.54771
v 0.40151 0.38056 -0.54778
v 0.40145 0.38559 -0.54781
v 0.40136 0.39059 -0.54784
v 0.40220 0.35024 -0.54261
v 0.40208 0.35534 -0.54268
v 0.40196 0.36046 -0.54277
v 0.40185 0.36560 -0.54279
v 0.40175 0.37085 -0.54292
v 0.40168 0.37609 -0.54315
v 0.40162 0.38117 -0.54326
v 0.40156 0.38618 -0.54332
v 0.40147 0.39113 -0.54340
v 0.40231 0.35057 -0.53786
v 0.40218 0.35578 -0.53803
v 0.40205 0.36092 -0.53824
v 0.40195 0.36610 -0.53784
v 0.40184 0.37184 -0.53863
v 0.40178 0.37698 -0.53889
v 0.40173 0.38200 -0.53901
v 0.40166 0.38696 -0.53913
v 0.40156 0.39180 -0.53932
v -0.35240 -0.11482 0.38779
v -0.35207 -0.11802 0.38722
v -0.35175 -0.11543 0.38494
v -0.35186 -0.11160 0.38428
v -0.35266 -0.11035 0.38778
v -0.35205 -0.10675 0.38394
v -0.35291 -0.10549 0.38769
v -0.35227 -0.10174 0.38376
v -0.35316 -0.10044 0.38768
v -0.35246 -0.09666 0.38362
v -0.35335 -0.09524 0.38751
v -0.35261 -0.09157 0.38343
v -0.35346 -0.09003 0.38717
v -0.35263 -0.12989 0.39226
v -0.35160 -0.13140 0.38888
v -0.35183 -0.12657 0.38837
v -0.35286 -0.12478 0.39176
v -0.35202 -0.12177 0.38788
v -0.35300 -0.11917 0.39092
v -0.35343 -0.11400 0.39134
v -0.35372 -0.10912 0.39137
v -0.35399 -0.10424 0.39142
v -0.35439 -0.09905 0.39186
v -0.35441 -0.09345 0.39112
v -0.35450 -0.08830 0.39073
v -0.35396 -0.12805 0.39563
v -0.35420 -0.12277 0.39517
v -0.35449 -0.11754 0.39493
v -0.35478 -0.11251 0.39489
v -0.35501 -0.10769 0.39482
v -0.35522 -0.10327 0.39484
v -0.35685 -0.09903 0.39783
v -0.35639 -0.10229 0.39735
v -0.35559 -0.10006 0.39540
v -0.35557 -0.09634 0.39479
v -0.35705 -0.09461 0.39776
v -0.35567 -0.09155 0.39443
v -0.35718 -0.08984 0.39761
v -0.35721 -0.12871 0.40201
v -0.35530 -0.13091 0.39917
v -0.35558 -0.12586 0.39880
v -0.35757 -0.12360 0.40176
v -0.35589 -0.12071 0.39851
v -0.35792 -0.11846 0.40156
v -0.35618 -0.11560 0.39832
v -0.35823 -0.11325 0.40139
v -0.35641 -0.11060 0.39813
v -0.35832 -0.10814 0.40102
v -0.35651 -0.10588 0.39785
v -0.35828 -0.10283 0.40046
v -0.35876 -0.09769 0.40080
v -0.35882 -0.09296 0.40065
v -0.35899 -0.08821 0.40064
v 0.04676 -0.17146 0.33248
v 0.04515 -0.16930 0.33155
v 0.04400 -0.17284 0.33276
v 0.04728 -0.18574 0.33805
v 0.04645 -0.18315 0.33692
v 0.04356 -0.18698 0.33820
v 0.04980 -0.18320 0.33723
v 0.05117 -0.17936 0.33579
v 0.04589 -0.17936 0.33537
v 0.05354 -0.18202 0.33703
v 0.05641 -0.17828 0.33570
v 0.05728 -0.18086 0.33678
v 0.05057 -0.17496 0.33405
v 0.04562 -0.17498 0.33368
v 0.05575 -0.17460 0.33423
v 0.05978 -0.17838 0.33590
v 0.06108 -0.17460 0.33445
v 0.06353 -0.17728 0.33556
v 0.06637 -0.17359 0.33418
v 0.06724 -0.17623 0.33519
v 0.04998 -0.17132 0.33266
v 0.05509 -0.17021 0.33256
v 0.06026 -0.17031 0.33281
v 0.06555 -0.16988 0.33278
v 0.06976 -0.17382 0.33427
v 0.07113 -0.16984 0.33280
v 0.07362 -0.17296 0.33390
v 0.07695 -0.16885 0.33236
v 0.07845 -0.17243 0.33358
v 0.08204 -0.16841 0.33205
v 0.08336 -0.17208 0.33325
v 0.08688 -0.16820 0.33174
v 0.04796 -0.19604 0.34261
v 0.04695 -0.19350 0.34134
v 0.04417 -0.19737 0.34275
v 0.05043 -0.19351 0.34172
v 0.05162 -0.18971 0.34012
v 0.04603 -0.18963 0.33956
v 0.05420 -0.19234 0.34152
v 0.05700 -0.18863 0.34003
v 0.05795 -0.19127 0.34129
v 0.05070 -0.18581 0.33838
v 0.05607 -0.18470 0.33828
v 0.06048 -0.18889 0.34032
v 0.06175 -0.18501 0.33865
v 0.06441 -0.18803 0.34001
v 0.06760 -0.18401 0.33828
v 0.06936 -0.18745 0.33972
v 0.07273 -0.18362 0.33801
v 0.07435 -0.18701 0.33937
v 0.07761 -0.18334 0.33770
v 0.07915 -0.18657 0.33893
v 0.08210 -0.18323 0.33741
v 0.08288 -0.18593 0.33843
v 0.06073 -0.18101 0.33698
v 0.06608 -0.18000 0.33666
v 0.07134 -0.18004 0.33662
v 0.07627 -0.17984 0.33639
v 0.08119 -0.17970 0.33611
v 0.08531 -0.18377 0.33740
v 0.08649 -0.17997 0.33589
v 0.07050 -0.17654 0.33529
v 0.07499 -0.17630 0.33510
v 0.07985 -0.17601 0.33481
v 0.08494 -0.17573 0.33445
v 0.04897 -0.20605 0.34782
v 0.04782 -0.20361 0.34628
v 0.04518 -0.20738 0.34790
v 0.05134 -0.20355 0.34678
v 0.05242 -0.19988 0.34497
v 0.04681 -0.19987 0.34425
v 0.05513 -0.20239 0.34664
v 0.05777 -0.19881 0.34495
v 0.05888 -0.20131 0.34641
v 0.05143 -0.19609 0.34300
v 0.05676 -0.19504 0.34296
v 0.06125 -0.19900 0.34529
v 0.06230 -0.19546 0.34346
v 0.06510 -0.19814 0.34495
v 0.06791 -0.19452 0.34305
v 0.06996 -0.19758 0.34462
v 0.07304 -0.19399 0.34265
v 0.07497 -0.19722 0.34421
v 0.07821 -0.19359 0.34216
v 0.08002 -0.19702 0.34374
v 0.08336 -0.19344 0.34169
v 0.08504 -0.19696 0.34324
v 0.08836 -0.19349 0.34124
v 0.06132 -0.19163 0.34159
v 0.06606 -0.19129 0.34150
v 0.07114 -0.19075 0.34116
v 0.07626 -0.19025 0.34071
v 0.08181 -0.18948 0.34002
v 0.08695 -0.18992 0.33980
v 0.08607 -0.18648 0.33843
v 0.05252 -0.20592 0.34831
v 0.05373 -0.20870 0.35027
v 0.05515 -0.21081 0.35199
v 0.05725 -0.20866 0.35080
v 0.05806 -0.20507 0.34853
v 0.06118 -0.20788 0.35068
v 0.06391 -0.20442 0.34857
v 0.06622 -0.20735 0.35057
v 0.06901 -0.20398 0.34837
v 0.07132 -0.20691 0.35021
v 0.07404 -0.20370 0.34799
v 0.07634 -0.20671 0.34974
v 0.07903 -0.20358 0.34750
v 0.08132 -0.20669 0.34918
v 0.08400 -0.20357 0.34692
v 0.08627 -0.20679 0.34853
v 0.08895 -0.20367 0.34628
v 0.06233 -0.20146 0.34671
v 0.06700 -0.20101 0.34658
v 0.07194 -0.20064 0.34627
v 0.07693 -0.20043 0.34584
v 0.08192 -0.20034 0.34533
v 0.08689 -0.20034 0.34476
v 0.20680 0.23162 0.01051
v 0.21237 0.23192 0.01486
v 0.21176 0.23179 0.00990
v 0.20741 0.23174 0.01547
v 0.21733 0.23212 0.01425
v 0.21672 0.23199 0.00929
v 0.22230 0.23233 0.01364
v 0.22169 0.23219 0.00868
v 0.22726 0.23256 0.01303
v 0.22665 0.23241 0.00807
v 0.23222 0.23279 0.01242
v 0.23161 0.23264 0.00746
v 0.23718 0.23303 0.01181
v 0.23657 0.23288 0.00685
v 0.24213 0.23327 0.01118
v 0.24153 0.23313 0.00623
v 0.24706 0.23351 0.01053
v 0.24647 0.23338 0.00560
v 0.21298 0.23204 0.01982
v 0.20802 0.23185 0.02043
v 0.21794 0.23225 0.01921
v 0.22290 0.23247 0.01860
v 0.22787 0.23270 0.01799
v 0.23283 0.23294 0.01738
v 0.23778 0.23318 0.01676
v 0.24272 0.23342 0.01613
v 0.24764 0.23365 0.01545
v 0.21359 0.23217 0.02479
v 0.20863 0.23197 0.02540
v 0.21855 0.23238 0.02418
v 0.22351 0.23261 0.02357
v 0.22847 0.23285 0.02296
v 0.23343 0.23309 0.02234
v 0.23838 0.23333 0.02171
v 0.24331 0.23357 0.02106
v 0.24819 0.23379 0.02035
v 0.21420 0.23229 0.02975
v 0.20924 0.23209 0.03036
v 0.21916 0.23251 0.02914
v 0.22412 0.23275 0.02853
v 0.22908 0.23299 0.02791
v 0.23403 0.23324 0.02729
v 0.23897 0.23348 0.02665
v 0.24386 0.23371 0.02597
v 0.24870 0.23393 0.02522
v 0.21481 0.23241 0.03471
v 0.20985 0.23220 0.03532
v 0.21977 0.23264 0.03410
v 0.22473 0.23288 0.03349
v 0.22969 0.23312 0.03287
v 0.23463 0.23337 0.03224
v 0.23954 0.23361 0.03157
v 0.24439 0.23384 0.03085
v 0.24914 0.23406 0.03004
v 0.21542 0.23253 0.03967
v 0.21045 0.23232 0.04028
v 0.22038 0.23276 0.03906
v 0.22534 0.23300 0.03845
v 0.23029 0.23325 0.03782
v 0.23522 0.23349 0.03717
v 0.24010 0.23373 0.03646
v 0.24488 0.23396 0.03566
v 0.24953 0.23417 0.03477
v 0.21603 0.23264 0.04464
v 0.21106 0.23243 0.04525
v 0.22099 0.23287 0.04402
v 0.22594 0.23312 0.04341
v 0.23089 0.23336 0.04277
v 0.23579 0.23361 0.04209
v 0.24064 0.23385 0.04133
v 0.24538 0.23407 0.04043
v 0.24986 0.23427 0.03934
v 0.21664 0.23275 0.04960
v 0.21167 0.23253 0.05021
v 0.22160 0.23298 0.04899
v 0.22655 0.23323 0.04836
v 0.23147 0.23347 0.04770
v 0.23635 0.23372 0.04698
v 0.24114 0.23395 0.04616
v 0.24583 0.23417 0.04519
v 0.25038 0.23438 0.04394
v 0.16780 0.23229 -0.30711
v 0.17337 0.23236 -0.30275
v 0.17276 0.23249 -0.30772
v 0.16841 0.23215 -0.30215
v 0.17833 0.23257 -0.30336
v 0.17772 0.23268 -0.30833
v 0.18330 0.23276 -0.30397
v 0.18269 0.23287 -0.30894
v 0.18826 0.23296 -0.30458
v 0.18765 0.23306 -0.30955
v 0.19322 0.23315 -0.30519
v 0.19261 0.23324 -0.31015
v 0.19818 0.23333 -0.30580
v 0.19757 0.23342 -0.31076
v 0.20315 0.23351 -0.30641
v 0.20254 0.23359 -0.31137
v 0.20811 0.23370 -0.30702
v 0.20750 0.23376 -0.31198
v 0.17398 0.23224 -0.29779
v 0.16902 0.23202 -0.29718
v 0.17894 0.23244 -0.29840
v 0.18390 0.23265 -0.29901
v 0.18887 0.23285 -0.29962
v 0.19383 0.23305 -0.30023
v 0.19879 0.23324 -0.30084
v 0.20375 0.23343 -0.30145
v 0.20872 0.23362 -0.30206
v 0.17459 0.23212 -0.29283
v 0.16963 0.23190 -0.29222
v 0.17955 0.23233 -0.29344
v 0.18451 0.23254 -0.29405
v 0.18948 0.23274 -0.29465
v 0.19444 0.23294 -0.29526
v 0.19940 0.23314 -0.29587
v 0.20436 0.23334 -0.29648
v 0.20933 0.23354 -0.29709
v 0.17520 0.23200 -0.28786
v 0.17024 0.23179 -0.28725
v 0.18016 0.23222 -0.28847
v 0.18512 0.23243 -0.28908
v 0.19009 0.23263 -0.28969
v 0.19505 0.23284 -0.29030
v 0.20001 0.23304 -0.29091
v 0.20497 0.23325 -0.29152
v 0.20994 0.23345 -0.29213
v 0.17581 0.23190 -0.28290
v 0.17085 0.23168 -0.28229
v 0.18077 0.23211 -0.28351
v 0.18573 0.23232 -0.28412
v 0.19070 0.23253 -0.28473
v 0.19566 0.23273 -0.28534
v 0.20062 0.23294 -0.28595
v 0.20558 0.23315 -0.28656
v 0.21055 0.23336 -0.28717
v 0.17642 0.23179 -0.27794
v 0.17145 0.23157 -0.27733
v 0.18138 0.23201 -0.27855
v 0.18634 0.23222 -0.27916
v 0.19130 0.23243 -0.27977
v 0.19627 0.23263 -0.28038
v 0.20123 0.23284 -0.28099
v 0.20619 0.23306 -0.28160
v 0.21115 0.23327 -0.28221
v 0.17703 0.23168 -0.27298
v 0.17206 0.23145 -0.27237
v 0.18199 0.23190 -0.27359
v 0.18695 0.23212 -0.27420
v 0.19191 0.23233 -0.27480
v 0.19688 0.23253 -0.27541
v 0.20184 0.23275 -0.27602
v 0.20680 0.23296 -0.27663
v 0.21176 0.23318 -0.27724
v 0.17764 0.23157 -0.26801
v 0.17267 0.23132 -0.26740
v 0.18260 0.23179 -0.26862
v 0.18756 0.23201 -0.26923
v 0.19252 0.23222 -0.26984
v 0.19749 0.23243 -0.27045
v 0.20245 0.23265 -0.27106
v 0.20741 0.23287 -0.27167
v 0.21237 0.23309 -0.27228
v 0.40563 0.63547 -0.29511
v 0.40445 0.63432 -0.29696
v 0.40552 0.63175 -0.29386
v 0.40404 0.62905 -0.29570
v 0.40642 0.62905 -0.29097
v 0.40664 0.63442 -0.29266
v 0.40503 0.63783 -0.29726
v 0.40612 0.63884 -0.29552
v 0.40717 0.63975 -0.29376
v 0.40644 0.64372 -0.29688
v 0.40758 0.64405 -0.29469
v 0.40705 0.64794 -0.29741
v 0.40788 0.64849 -0.29601
v 0.40830 0.65085 -0.29621
v 0.40770 0.65023 -0.29712
v 0.40825 0.65034 -0.29609
v 0.40724 0.62966 -0.28948
v 0.40740 0.63620 -0.29180
v 0.40776 0.64075 -0.29293
v 0.40796 0.64256 -0.29324
v -0.71256 -0.66245 0.48984
v -0.71192 -0.66389 0.49271
v -0.71205 -0.66404 0.49271
v -0.71409 -0.66045 0.48524
v -0.71251 -0.66209 0.48946
v -0.71329 -0.66142 0.48749
v -0.71189 -0.66306 0.49162
v -0.71184 -0.66274 0.49126
v -0.71300 -0.65510 0.48137
v -0.71295 -0.65509 0.48163
v -0.71306 -0.65513 0.48116
v -0.71296 -0.65509 0.48154
v -0.71194 -0.66583 0.49569
v -0.71165 -0.66425 0.49378
v -0.71151 -0.66427 0.49413
v -0.71158 -0.66346 0.49272
v -0.71405 -0.67535 0.49954
v -0.71394 -0.67498 0.49967
v -0.71416 -0.67579 0.49947
v -0.71398 -0.67504 0.49958
v -0.71358 -0.67366 0.49992
v -0.71346 -0.67333 0.50019
v -0.71235 -0.66846 0.49861
v -0.71249 -0.67035 0.50135
v -0.71291 -0.67100 0.49985
v -0.71217 -0.66718 0.49709
v -0.71202 -0.66768 0.49934
v -0.71171 -0.66545 0.49575
v -0.71109 -0.66927 0.50660
v -0.71038 -0.66937 0.50902
v -0.71037 -0.66956 0.50868
v -0.71154 -0.66844 0.50541
v -0.71076 -0.66870 0.50862
v -0.70991 -0.66983 0.51044
v -0.71010 -0.66928 0.51057
v -0.71111 -0.66782 0.50875
v -0.71041 -0.66847 0.51083
v -0.71149 -0.66750 0.50763
v -0.71146 -0.66723 0.50837
v -0.70968 -0.66990 0.51168
v -0.70945 -0.67046 0.51198
v -0.70954 -0.67033 0.51161
v -0.70992 -0.66920 0.51178
v -0.71066 -0.66796 0.51071
v -0.71036 -0.66825 0.51157
v -0.71006 -0.66878 0.51198
v -0.70978 -0.66937 0.51222
v -0.70693 -0.67532 0.52619
v -0.70693 -0.67532 0.52619
v -0.70693 -0.67532 0.52619
v -0.70693 -0.67532 0.52619
v -0.70710 -0.65513 0.52527
v -0.70710 -0.65513 0.52527
v -0.70710 -0.65513 0.52527
v 0.12880 0.24833 -0.62472
v 0.13437 0.24816 -0.62037
v 0.13376 0.24840 -0.62533
v 0.12941 0.24809 -0.61976
v 0.13934 0.24824 -0.62098
v 0.13873 0.24847 -0.62594
v 0.14430 0.24831 -0.62159
v 0.14369 0.24853 -0.62655
v 0.14926 0.24837 -0.62220
v 0.14865 0.24859 -0.62716
v 0.15422 0.24843 -0.62281
v 0.15361 0.24864 -0.62777
v 0.15919 0.24848 -0.62342
v 0.15858 0.24868 -0.62838
v 0.16415 0.24852 -0.62403
v 0.16354 0.24872 -0.62899
v 0.16911 0.24857 -0.62464
v 0.16850 0.24876 -0.62960
v 0.13498 0.24791 -0.61541
v 0.13002 0.24783 -0.61480
v 0.13995 0.24799 -0.61602
v 0.14491 0.24807 -0.61663
v 0.14987 0.24814 -0.61724
v 0.15483 0.24820 -0.61785
v 0.15980 0.24826 -0.61845
v 0.16476 0.24832 -0.61906
v 0.16972 0.24837 -0.61967
v 0.13559 0.24764 -0.61045
v 0.13063 0.24756 -0.60984
v 0.14055 0.24772 -0.61105
v 0.14552 0.24781 -0.61166
v 0.15048 0.24789 -0.61227
v 0.15544 0.24797 -0.61288
v 0.16040 0.24803 -0.61349
v 0.16537 0.24810 -0.61410
v 0.17033 0.24816 -0.61471
v 0.13620 0.24736 -0.60548
v 0.13124 0.24728 -0.60487
v 0.14116 0.24745 -0.60609
v 0.14613 0.24754 -0.60670
v 0.15109 0.24763 -0.60731
v 0.15605 0.24772 -0.60792
v 0.16101 0.24780 -0.60853
v 0.16598 0.24787 -0.60914
v 0.17094 0.24794 -0.60975
v 0.13681 0.24707 -0.60052
v 0.13184 0.24699 -0.59991
v 0.14177 0.24717 -0.60113
v 0.14674 0.24726 -0.60174
v 0.15170 0.24736 -0.60235
v 0.15666 0.24746 -0.60295
v 0.16162 0.24754 -0.60356
v 0.16659 0.24762 -0.60417
v 0.17155 0.24770 -0.60478
v 0.13741 0.24678 -0.59556
v 0.13244 0.24670 -0.59495
v 0.14238 0.24688 -0.59616
v 0.14734 0.24698 -0.59677
v 0.15231 0.24708 -0.59738
v 0.15727 0.24719 -0.59799
v 0.16223 0.24728 -0.59860
v 0.16720 0.24737 -0.59921
v 0.17216 0.24745 -0.59982
v 0.13800 0.24648 -0.59060
v 0.13301 0.24639 -0.59000
v 0.14298 0.24658 -0.59120
v 0.14795 0.24669 -0.59181
v 0.15292 0.24680 -0.59242
v 0.15788 0.24690 -0.59303
v 0.16284 0.24701 -0.59364
v 0.16780 0.24710 -0.59425
v 0.17277 0.24719 -0.59486
v 0.13852 0.24617 -0.58567
v 0.13348 0.24608 -0.58509
v 0.14353 0.24627 -0.58626
v 0.14853 0.24638 -0.58686
v 0.15351 0.24650 -0.58747
v 0.15848 0.24661 -0.58807
v 0.16345 0.24672 -0.58868
v 0.16841 0.24682 -0.58929
v 0.17337 0.24692 -0.58990
v 0.08982 0.26311 -0.94231
v 0.09538 0.26282 -0.93798
v 0.09478 0.26305 -0.94293
v 0.09042 0.26289 -0.93737
v 0.10034 0.26276 -0.93859
v 0.09973 0.26299 -0.94354
v 0.10530 0.26271 -0.93920
v 0.10470 0.26295 -0.94416
v 0.11026 0.26267 -0.93981
v 0.10966 0.26291 -0.94477
v 0.11523 0.26264 -0.94042
v 0.11463 0.26288 -0.94538
v 0.12019 0.26261 -0.94103
v 0.11959 0.26286 -0.94599
v 0.12515 0.26258 -0.94164
v 0.12455 0.26283 -0.94660
v 0.13011 0.26254 -0.94225
v 0.12951 0.26280 -0.94721
v 0.09598 0.26262 -0.93302
v 0.09102 0.26270 -0.93241
v 0.10095 0.26255 -0.93363
v 0.10591 0.26248 -0.93424
v 0.11087 0.26243 -0.93485
v 0.11584 0.26240 -0.93546
v 0.12080 0.26237 -0.93607
v 0.12576 0.26233 -0.93668
v 0.13072 0.26230 -0.93729
v 0.09659 0.26243 -0.92806
v 0.09163 0.26251 -0.92745
v 0.10155 0.26234 -0.92867
v 0.10652 0.26227 -0.92928
v 0.11148 0.26221 -0.92989
v 0.11644 0.26216 -0.93050
v 0.12141 0.26213 -0.93110
v 0.12637 0.26209 -0.93171
v 0.13133 0.26205 -0.93232
v 0.09720 0.26224 -0.92310
v 0.09224 0.26233 -0.92249
v 0.10216 0.26215 -0.92371
v 0.10713 0.26206 -0.92431
v 0.11209 0.26199 -0.92492
v 0.11705 0.26193 -0.92553
v 0.12201 0.26189 -0.92614
v 0.12697 0.26185 -0.92675
v 0.13193 0.26180 -0.92736
v 0.09781 0.26204 -0.91813
v 0.09285 0.26213 -0.91752
v 0.10277 0.26195 -0.91874
v 0.10773 0.26186 -0.91935
v 0.11269 0.26177 -0.91997
v 0.11764 0.26170 -0.92058
v 0.12259 0.26165 -0.92119
v 0.12754 0.26160 -0.92180
v 0.13250 0.26155 -0.92240
v 0.09841 0.26185 -0.91317
v 0.09345 0.26194 -0.91256
v 0.10337 0.26175 -0.91379
v 0.10832 0.26166 -0.91440
v 0.11327 0.26156 -0.91502
v 0.11820 0.26148 -0.91564
v 0.12313 0.26142 -0.91626
v 0.12804 0.26136 -0.91687
v 0.13297 0.26129 -0.91747
v 0.09900 0.26164 -0.90822
v 0.09405 0.26173 -0.90760
v 0.10395 0.26155 -0.90884
v 0.10888 0.26146 -0.90946
v 0.11380 0.26136 -0.91009
v 0.11870 0.26127 -0.91073
v 0.12358 0.26120 -0.91137
v 0.12842 0.26113 -0.91202
v 0.13326 0.26106 -0.91262
v 0.09955 0.26143 -0.90328
v 0.09461 0.26152 -0.90266
v 0.10447 0.26135 -0.90391
v 0.10937 0.26125 -0.90456
v 0.11425 0.26116 -0.90521
v 0.11908 0.26107 -0.90589
v 0.12387 0.26099 -0.90656
v 0.12865 0.26091 -0.90725
v 0.13330 0.26084 -0.90799
v 0.27924 0.07293 0.24850
v 0.28234 0.07648 0.24707
v 0.27763 0.07607 0.24710
v 0.27444 0.07200 0.24865
v 0.28308 0.07385 0.24823
v 0.28157 0.07989 0.24552
v 0.27631 0.07996 0.24535
v 0.28561 0.07610 0.24727
v 0.28677 0.07965 0.24564
v 0.28942 0.07682 0.24688
v 0.29240 0.08056 0.24510
v 0.29432 0.07733 0.24651
v 0.29755 0.08111 0.24466
v 0.29938 0.07783 0.24608
v 0.30262 0.08158 0.24422
v 0.30428 0.07837 0.24562
v 0.30726 0.08172 0.24395
v 0.30807 0.07903 0.24514
v 0.27379 0.08265 0.24405
v 0.27753 0.08370 0.24375
v 0.28081 0.08335 0.24396
v 0.28541 0.08351 0.24389
v 0.29051 0.08388 0.24361
v 0.29569 0.08439 0.24320
v 0.30082 0.08488 0.24276
v 0.30635 0.08556 0.24219
v 0.31053 0.08113 0.24407
v 0.31171 0.08466 0.24237
v 0.31428 0.08172 0.24362
v 0.31724 0.08535 0.24180
v 0.28003 0.08598 0.24275
v 0.28388 0.08673 0.24240
v 0.28879 0.08725 0.24207
v 0.29388 0.08770 0.24170
v 0.29894 0.08812 0.24130
v 0.30376 0.08851 0.24090
v 0.30752 0.08908 0.24046
v 0.31080 0.08848 0.24061
v 0.31545 0.08863 0.24034
v 0.30998 0.09115 0.23937
v 0.31377 0.09179 0.23890
v 0.27604 0.06879 0.24998
v 0.28178 0.06999 0.24974
v 0.28635 0.07342 0.24840
v 0.28709 0.06988 0.24985
v 0.29095 0.07354 0.24827
v 0.29229 0.06959 0.24988
v 0.29607 0.07393 0.24793
v 0.29794 0.07052 0.24929
v 0.30133 0.07455 0.24743
v 0.30321 0.07110 0.24879
v 0.30697 0.07544 0.24677
v 0.30839 0.07140 0.24840
v 0.31213 0.07507 0.24667
v 0.31334 0.07151 0.24811
v 0.31699 0.07501 0.24646
v 0.31782 0.07156 0.24788
v 0.31129 0.07849 0.24522
v 0.31575 0.07851 0.24499
v 0.80791 -0.79953 0.42562
v 0.80783 -0.79952 0.42137
v 0.81077 -0.80012 0.42145
v 0.80776 -0.79951 0.41785
v 0.81175 -0.80031 0.42577
v 0.81357 -0.80066 0.42362
v 0.81355 -0.80067 0.41901
v 0.81467 -0.80087 0.42136
v 0.81493 -0.80093 0.41662
v 0.78937 -0.79547 0.42549
v 0.79354 -0.79618 0.42843
v 0.79259 -0.79613 0.42242
v 0.78841 -0.79542 0.42165
v 0.79761 -0.79714 0.42701
v 0.79730 -0.79714 0.42262
v 0.80211 -0.79822 0.42520
v 0.79955 -0.79768 0.42044
v 0.80416 -0.79872 0.42022
v 0.78202 -0.79482 0.42385
v 0.78604 -0.79500 0.42730
v 0.78568 -0.79508 0.42288
v 0.78233 -0.79469 0.42879
v 0.80546 -0.79901 0.42918
v 0.80837 -0.79967 0.43127
v 0.81116 -0.80021 0.42978
v 0.81349 -0.80063 0.42771
v 0.81456 -0.80083 0.42552
v 0.79010 -0.79545 0.43017
v 0.79384 -0.79611 0.43318
v 0.79768 -0.79707 0.43218
v 0.80225 -0.79824 0.43108
v 0.78688 -0.79495 0.43253
v 0.78262 -0.79457 0.43341
v 0.80598 -0.79915 0.43245
v 0.80787 -0.79958 0.43458
v 0.81051 -0.80011 0.43556
v 0.81281 -0.80052 0.43200
v 0.81424 -0.80077 0.42861
v 0.79087 -0.79546 0.43395
v 0.79323 -0.79590 0.43634
v 0.79739 -0.79694 0.43783
v 0.80121 -0.79795 0.43544
v 0.80519 -0.79896 0.43585
v 0.78605 -0.79476 0.43651
v 0.78283 -0.79451 0.43792
v 0.79009 -0.79529 0.43733
v 0.80669 -0.79932 0.43954
v 0.80931 -0.79989 0.44091
v 0.80817 -0.79966 0.43737
v 0.81145 -0.80030 0.44015
v 0.81221 -0.80043 0.43755
v 0.79189 -0.79561 0.44127
v 0.79584 -0.79654 0.44316
v 0.79373 -0.79600 0.43923
v 0.80006 -0.79764 0.44279
v 0.80311 -0.79844 0.44008
v 0.78771 -0.79495 0.44115
v 0.78326 -0.79449 0.44283
v 0.80660 -0.79931 0.44311
v 0.80863 -0.79978 0.44583
v 0.81087 -0.80020 0.44416
v 0.81203 -0.80040 0.44196
v 0.79188 -0.79564 0.44521
v 0.79590 -0.79658 0.44852
v 0.79978 -0.79759 0.44700
v 0.80383 -0.79864 0.44565
v 0.78774 -0.79492 0.44656
v 0.78350 -0.79443 0.44787
v 0.80669 -0.79936 0.44623
v 0.80670 -0.79937 0.45004
v 0.80973 -0.80002 0.45003
v 0.81143 -0.80031 0.44550
v 0.79195 -0.79565 0.45018
v 0.79599 -0.79662 0.45351
v 0.79976 -0.79761 0.45172
v 0.80292 -0.79844 0.44993
v 0.78786 -0.79489 0.45167
v 0.78364 -0.79436 0.45271
v 0.80732 -0.79955 0.45433
v 0.80914 -0.79994 0.45630
v 0.80855 -0.79981 0.45274
v 0.81016 -0.80013 0.45512
v 0.79207 -0.79567 0.45520
v 0.79639 -0.79674 0.45900
v 0.79969 -0.79761 0.45610
v 0.80399 -0.79874 0.45502
v 0.78787 -0.79486 0.45703
v 0.78343 -0.79428 0.45669
v 0.80550 -0.79916 0.45936
v 0.80791 -0.79970 0.46081
v 0.80698 -0.79950 0.45724
v 0.80972 -0.80005 0.46074
v 0.81025 -0.80015 0.45879
v 0.78999 -0.79521 0.46148
v 0.79410 -0.79616 0.46372
v 0.79211 -0.79566 0.45936
v 0.79847 -0.79730 0.46373
v 0.80215 -0.79829 0.46102
v 0.78558 -0.79454 0.46146
v 0.24231 0.23568 -0.35659
v 0.24789 0.23573 -0.35222
v 0.24729 0.23584 -0.35718
v 0.24291 0.23558 -0.35162
v 0.25286 0.23588 -0.35282
v 0.25225 0.23598 -0.35778
v 0.25783 0.23601 -0.35342
v 0.25722 0.23611 -0.35839
v 0.26279 0.23615 -0.35403
v 0.26218 0.23625 -0.35900
v 0.26775 0.23629 -0.35464
v 0.26714 0.23639 -0.35960
v 0.27271 0.23645 -0.35525
v 0.27210 0.23655 -0.36021
v 0.27768 0.23662 -0.35586
v 0.27707 0.23671 -0.36082
v 0.28264 0.23678 -0.35647
v 0.28203 0.23687 -0.36143
v 0.24849 0.23565 -0.34724
v 0.24352 0.23549 -0.34660
v 0.25347 0.23579 -0.34785
v 0.25843 0.23593 -0.34846
v 0.26340 0.23606 -0.34907
v 0.26836 0.23621 -0.34968
v 0.27332 0.23636 -0.35029
v 0.27829 0.23653 -0.35090
v 0.28325 0.23670 -0.35151
v 0.24910 0.23558 -0.34223
v 0.24412 0.23541 -0.34147
v 0.25407 0.23572 -0.34288
v 0.25904 0.23586 -0.34350
v 0.26401 0.23600 -0.34411
v 0.26897 0.23614 -0.34472
v 0.27393 0.23630 -0.34533
v 0.27890 0.23646 -0.34594
v 0.28386 0.23662 -0.34655
v 0.24975 0.23552 -0.33715
v 0.24488 0.23536 -0.33617
v 0.25469 0.23567 -0.33789
v 0.25965 0.23581 -0.33853
v 0.26462 0.23595 -0.33914
v 0.26958 0.23609 -0.33975
v 0.27454 0.23624 -0.34036
v 0.27950 0.23640 -0.34097
v 0.28447 0.23655 -0.34158
v 0.25047 0.23547 -0.33209
v 0.24592 0.23533 -0.33105
v 0.25532 0.23562 -0.33289
v 0.26026 0.23576 -0.33356
v 0.26523 0.23590 -0.33418
v 0.27019 0.23605 -0.33479
v 0.27515 0.23620 -0.33540
v 0.28011 0.23635 -0.33601
v 0.28508 0.23649 -0.33662
v 0.25117 0.23543 -0.32715
v 0.24657 0.23529 -0.32636
v 0.25596 0.23557 -0.32791
v 0.26088 0.23571 -0.32859
v 0.26584 0.23585 -0.32922
v 0.27080 0.23600 -0.32983
v 0.27576 0.23615 -0.33044
v 0.28072 0.23630 -0.33105
v 0.28569 0.23643 -0.33166
v 0.25174 0.23538 -0.32227
v 0.24695 0.23524 -0.32160
v 0.25658 0.23552 -0.32296
v 0.26150 0.23566 -0.32362
v 0.26645 0.23581 -0.32425
v 0.27141 0.23595 -0.32487
v 0.27637 0.23610 -0.32548
v 0.28133 0.23625 -0.32609
v 0.28630 0.23638 -0.32670
v 0.25224 0.23532 -0.31731
v 0.24742 0.23518 -0.31657
v 0.25715 0.23547 -0.31801
v 0.26210 0.23561 -0.31866
v 0.26706 0.23576 -0.31929
v 0.27202 0.23591 -0.31990
v 0.27698 0.23606 -0.32051
v 0.28194 0.23620 -0.32112
v 0.28690 0.23632 -0.32173
v -0.35036 0.35425 0.36220
v -0.35036 0.34958 0.36642
v -0.35036 0.34934 0.36119
v -0.35036 0.35441 0.36664
v -0.35040 0.35821 0.36271
v -0.35040 0.35931 0.36626
v -0.35052 0.36364 0.36018
v -0.35047 0.36454 0.36591
v -0.35064 0.36945 0.36093
v -0.35052 0.36973 0.36610
v -0.35068 0.37444 0.36151
v -0.35053 0.37467 0.36634
v -0.35065 0.37905 0.36191
v -0.35050 0.37937 0.36651
v -0.35057 0.38356 0.36194
v -0.35044 0.38370 0.36664
v -0.35045 0.38793 0.36190
v -0.35038 0.38714 0.36659
v -0.35034 0.34985 0.37125
v -0.35034 0.35480 0.37122
v -0.35036 0.35984 0.37108
v -0.35039 0.36493 0.37103
v -0.35041 0.36996 0.37112
v -0.35042 0.37487 0.37124
v -0.35040 0.37950 0.37143
v -0.35037 0.38338 0.37190
v -0.35035 0.38542 0.37361
v -0.35033 0.35014 0.37608
v -0.35031 0.35515 0.37604
v -0.35032 0.36018 0.37600
v -0.35033 0.36522 0.37601
v -0.35036 0.37023 0.37609
v -0.35038 0.37516 0.37622
v -0.35038 0.37975 0.37646
v -0.35037 0.38353 0.37724
v -0.35037 0.38650 0.37927
v -0.35034 0.35055 0.38089
v -0.35033 0.35559 0.38084
v -0.35034 0.36061 0.38081
v -0.35037 0.36563 0.38085
v -0.35043 0.37068 0.38105
v -0.35047 0.37581 0.38120
v -0.35045 0.38055 0.38116
v -0.35044 0.38448 0.38172
v -0.35046 0.38795 0.38298
v -0.35044 0.35127 0.38551
v -0.35045 0.35630 0.38539
v -0.35048 0.36127 0.38534
v -0.35055 0.36619 0.38548
v -0.35068 0.37135 0.38626
v -0.35071 0.37742 0.38604
v -0.35059 0.38195 0.38464
v -0.35063 0.38542 0.38570
v -0.35068 0.38915 0.38678
v -0.35069 0.35241 0.38970
v -0.35072 0.35732 0.38948
v -0.35078 0.36212 0.38937
v -0.35086 0.36656 0.38948
v -0.35120 0.36708 0.39219
v -0.35100 0.36969 0.39025
v -0.35104 0.37348 0.38991
v -0.35110 0.37734 0.39014
v -0.35094 0.38162 0.38876
v -0.35099 0.38653 0.38969
v -0.35107 0.39123 0.39098
v -0.35109 0.35387 0.39320
v -0.35108 0.34904 0.39374
v -0.35114 0.35858 0.39292
v -0.35119 0.36331 0.39261
v -0.35140 0.37931 0.39217
v -0.35145 0.38331 0.39259
v -0.35145 0.38797 0.39312
v -0.04477 0.45396 -1.06687
v -0.04751 0.45441 -1.06676
v -0.04725 0.45138 -1.06666
v -0.04376 0.45720 -1.06705
v -0.04644 0.45929 -1.06700
v -0.04246 0.46044 -1.06726
v -0.04230 0.46371 -1.06739
v -0.04641 0.46445 -1.06720
v -0.03947 0.46249 -1.06748
v -0.03859 0.46611 -1.06766
v -0.03649 0.46465 -1.06770
v -0.04080 0.46918 -1.06766
v -0.04633 0.46963 -1.06739
v -0.03565 0.46744 -1.06784
v -0.03714 0.46903 -1.06784
v -0.04079 0.43604 -1.06648
v -0.04082 0.43098 -1.06637
v -0.04504 0.43707 -1.06638
v -0.03605 0.43548 -1.06658
v -0.03601 0.43051 -1.06647
v -0.03117 0.43519 -1.06668
v -0.03113 0.43022 -1.06657
v -0.02620 0.43506 -1.06680
v -0.02618 0.43008 -1.06670
v -0.02120 0.43502 -1.06696
v -0.02119 0.43002 -1.06686
v -0.01619 0.43501 -1.06715
v -0.01619 0.42999 -1.06706
v -0.01118 0.43499 -1.06735
v -0.01120 0.42989 -1.06727
v -0.00617 0.43489 -1.06755
v -0.00628 0.42957 -1.06747
v -0.04057 0.44113 -1.06662
v -0.04473 0.44199 -1.06650
v -0.03601 0.44052 -1.06672
v -0.03118 0.44019 -1.06683
v -0.02622 0.44006 -1.06695
v -0.02122 0.44001 -1.06711
v -0.01621 0.44001 -1.06730
v -0.01119 0.44002 -1.06750
v -0.00620 0.44002 -1.06769
v -0.04043 0.44609 -1.06677
v -0.04451 0.44676 -1.06664
v -0.03595 0.44556 -1.06689
v -0.03118 0.44522 -1.06701
v -0.02624 0.44507 -1.06714
v -0.02125 0.44501 -1.06729
v -0.01623 0.44501 -1.06748
v -0.01122 0.44502 -1.06768
v -0.00621 0.44504 -1.06788
v -0.04045 0.45089 -1.06694
v -0.04437 0.45104 -1.06678
v -0.03597 0.45056 -1.06708
v -0.03120 0.45026 -1.06721
v -0.02627 0.45009 -1.06734
v -0.02127 0.45002 -1.06750
v -0.01626 0.45000 -1.06769
v -0.01125 0.45001 -1.06789
v -0.00625 0.45003 -1.06809
v -0.04098 0.45552 -1.06711
v -0.03618 0.45556 -1.06729
v -0.03130 0.45535 -1.06743
v -0.02632 0.45514 -1.06757
v -0.02131 0.45504 -1.06773
v -0.01629 0.45501 -1.06791
v -0.01128 0.45500 -1.06811
v -0.00627 0.45501 -1.06831
v -0.04063 0.45928 -1.06729
v -0.03676 0.46066 -1.06750
v -0.03158 0.46064 -1.06768
v -0.02644 0.46031 -1.06782
v -0.02137 0.46010 -1.06798
v -0.01633 0.46003 -1.06815
v -0.01131 0.46000 -1.06835
v -0.00629 0.46000 -1.06854
v -0.03221 0.46661 -1.06793
v -0.02662 0.46569 -1.06808
v -0.02146 0.46526 -1.06823
v -0.01639 0.46508 -1.06840
v -0.01134 0.46502 -1.06859
v -0.00632 0.46500 -1.06878
v -0.03402 0.47081 -1.06804
v -0.03022 0.47210 -1.06825
v -0.02654 0.47123 -1.06835
v -0.02157 0.47054 -1.06849
v -0.01646 0.47019 -1.06865
v -0.01139 0.47005 -1.06883
v -0.00635 0.47001 -1.06901
v 0.20326 0.25056 -0.67422
v 0.20881 0.25049 -0.66989
v 0.20826 0.25067 -0.67480
v 0.20377 0.25037 -0.66935
v 0.21382 0.25062 -0.67045
v 0.21324 0.25080 -0.67540
v 0.21881 0.25077 -0.67105
v 0.21822 0.25095 -0.67600
v 0.22379 0.25093 -0.67165
v 0.22318 0.25110 -0.67661
v 0.22875 0.25111 -0.67226
v 0.22814 0.25127 -0.67722
v 0.23372 0.25130 -0.67287
v 0.23311 0.25145 -0.67783
v 0.23868 0.25150 -0.67348
v 0.23807 0.25164 -0.67844
v 0.24364 0.25169 -0.67409
v 0.24303 0.25181 -0.67905
v 0.20927 0.25033 -0.66504
v 0.20422 0.25021 -0.66454
v 0.21433 0.25045 -0.66555
v 0.21937 0.25060 -0.66611
v 0.22437 0.25076 -0.66670
v 0.22935 0.25095 -0.66730
v 0.23432 0.25115 -0.66791
v 0.23929 0.25136 -0.66851
v 0.24425 0.25156 -0.66912
v 0.20964 0.25018 -0.66034
v 0.20474 0.25007 -0.65977
v 0.21475 0.25029 -0.66069
v 0.21985 0.25043 -0.66123
v 0.22491 0.25060 -0.66178
v 0.22993 0.25079 -0.66235
v 0.23492 0.25100 -0.66295
v 0.23990 0.25121 -0.66355
v 0.24486 0.25142 -0.66416
v 0.20947 0.24997 -0.65366
v 0.20666 0.24999 -0.65603
v 0.20637 0.24990 -0.65332
v 0.20977 0.25005 -0.65638
v 0.21506 0.25013 -0.65572
v 0.22026 0.25027 -0.65642
v 0.22535 0.25043 -0.65693
v 0.23044 0.25062 -0.65744
v 0.23549 0.25084 -0.65800
v 0.24049 0.25106 -0.65860
v 0.24547 0.25127 -0.65920
v 0.21153 0.24988 -0.64979
v 0.21321 0.25000 -0.65275
v 0.20655 0.24978 -0.64925
v 0.21656 0.24995 -0.64919
v 0.21703 0.25004 -0.65177
v 0.21962 0.25002 -0.64943
v 0.22081 0.25012 -0.65178
v 0.22564 0.25027 -0.65228
v 0.23082 0.25045 -0.65255
v 0.23599 0.25067 -0.65306
v 0.24106 0.25090 -0.65364
v 0.24607 0.25111 -0.65424
v 0.21195 0.24974 -0.64492
v 0.20701 0.24964 -0.64440
v 0.21679 0.24984 -0.64534
v 0.22130 0.24994 -0.64603
v 0.22244 0.25004 -0.64837
v 0.22491 0.25002 -0.64608
v 0.22556 0.25013 -0.64852
v 0.23090 0.25026 -0.64755
v 0.23641 0.25049 -0.64805
v 0.24160 0.25073 -0.64867
v 0.24665 0.25095 -0.64928
v 0.21252 0.24960 -0.64005
v 0.20759 0.24950 -0.63945
v 0.21739 0.24971 -0.64066
v 0.22210 0.24982 -0.64140
v 0.22666 0.24995 -0.64239
v 0.22853 0.25009 -0.64503
v 0.23067 0.25004 -0.64198
v 0.23228 0.25015 -0.64353
v 0.23432 0.25011 -0.64017
v 0.23684 0.25030 -0.64277
v 0.24214 0.25054 -0.64364
v 0.24722 0.25077 -0.64430
v 0.21314 0.24946 -0.63510
v 0.20820 0.24935 -0.63448
v 0.21805 0.24957 -0.63575
v 0.22287 0.24969 -0.63650
v 0.22752 0.24982 -0.63746
v 0.23143 0.24996 -0.63864
v 0.23586 0.25002 -0.63622
v 0.23878 0.25018 -0.63767
v 0.24290 0.25037 -0.63860
v 0.24781 0.25058 -0.63933
v -0.35791 0.35052 0.04701
v -0.35808 0.34979 0.04377
v -0.35817 0.35399 0.04296
v -0.35791 0.35584 0.04738
v -0.35844 0.35721 0.03842
v -0.35829 0.35133 0.03946
v -0.35830 0.35948 0.04191
v -0.35809 0.36112 0.04552
v -0.35854 0.36172 0.03789
v -0.35839 0.36424 0.04138
v -0.35833 0.36716 0.04261
v -0.35820 0.36454 0.04438
v -0.35847 0.36242 0.03990
v -0.35815 0.36655 0.04505
v -0.35847 0.36773 0.04027
v -0.35842 0.36986 0.04074
v -0.35823 0.37014 0.04360
v -0.35854 0.37011 0.03846
v -0.35848 0.37418 0.03857
v -0.35821 0.37501 0.04368
v -0.35812 0.38041 0.04608
v -0.35810 0.37680 0.04605
v -0.35824 0.37877 0.04355
v -0.35840 0.37997 0.03972
v -0.35830 0.38144 0.04242
v -0.35827 0.38421 0.04299
v -0.35807 0.38492 0.04723
v -0.35825 0.38805 0.04263
v -0.35838 0.38661 0.03982
v -0.35837 0.39098 0.03801
v -0.35820 0.39231 0.04233
v -0.35774 0.35644 0.04967
v -0.35772 0.35496 0.04992
v -0.35762 0.35136 0.05161
v -0.35770 0.35584 0.05021
v -0.35766 0.35898 0.05094
v -0.35768 0.35665 0.05043
v -0.35798 0.36377 0.04720
v -0.35798 0.36726 0.04723
v -0.35801 0.37102 0.04700
v -0.35790 0.37554 0.04981
v -0.35786 0.37167 0.04968
v -0.35801 0.37404 0.04725
v -0.35789 0.38087 0.05088
v -0.35800 0.38443 0.04867
v -0.35798 0.38372 0.04910
v -0.35794 0.38442 0.04991
v -0.35811 0.38933 0.04558
v -0.35791 0.38840 0.04971
v -0.35763 0.35541 0.05131
v -0.35737 0.35467 0.05535
v -0.35730 0.34908 0.05657
v -0.35745 0.35879 0.05319
v -0.35742 0.35786 0.05368
v -0.35739 0.35858 0.05402
v -0.35778 0.36425 0.04993
v -0.35755 0.36332 0.05383
v -0.35743 0.35940 0.05423
v -0.35779 0.36789 0.05030
v -0.35764 0.36968 0.05390
v -0.35766 0.37493 0.05498
v -0.35764 0.37878 0.05596
v -0.35771 0.38371 0.05435
v -0.35762 0.38910 0.05483
v -0.35708 0.34937 0.06041
v -0.35709 0.35329 0.06070
v -0.35735 0.35787 0.05510
v -0.35726 0.35839 0.05838
v -0.35734 0.36428 0.05907
v -0.35741 0.36974 0.05950
v -0.35744 0.37464 0.05993
v -0.35744 0.37942 0.05985
v -0.35740 0.38445 0.05967
v -0.35729 0.38948 0.05991
v -0.35686 0.34942 0.06497
v -0.35695 0.35423 0.06458
v -0.35706 0.35943 0.06426
v -0.35714 0.36472 0.06445
v -0.35718 0.36983 0.06464
v -0.35719 0.37479 0.06473
v -0.35716 0.37976 0.06470
v -0.35708 0.38477 0.06472
v -0.35692 0.38974 0.06490
v -0.35668 0.34972 0.06967
v -0.35677 0.35472 0.06955
v -0.35684 0.35982 0.06952
v -0.35690 0.36491 0.06960
v -0.35691 0.36993 0.06966
v -0.35690 0.37492 0.06967
v -0.35684 0.37992 0.06968
v -0.35673 0.38491 0.06974
v -0.35655 0.38989 0.06992
v -0.35648 0.34990 0.07462
v -0.35654 0.35492 0.07460
v -0.35659 0.35995 0.07461
v -0.35661 0.36497 0.07464
v -0.35661 0.36998 0.07465
v -0.35658 0.37498 0.07466
v -0.35652 0.37997 0.07468
v -0.35640 0.38496 0.07476
v -0.35624 0.38990 0.07495
v -0.35624 0.34998 0.07963
v -0.35627 0.35498 0.07963
v -0.35629 0.35999 0.07964
v -0.35630 0.36500 0.07965
v -0.35630 0.37000 0.07965
v -0.35628 0.37499 0.07966
v -0.35622 0.37999 0.07968
v -0.35613 0.38495 0.07976
v -0.35599 0.38985 0.07989
v 0.70294 -0.78523 0.24128
v 0.70477 -0.78554 0.24184
v 0.70348 -0.78531 0.24097
v 0.70302 -0.78530 0.24230
v 0.70654 -0.78601 0.24423
v 0.70892 -0.78619 0.24351
v 0.70858 -0.78606 0.24273
v 0.70941 -0.78625 0.24242
v 0.70988 -0.78624 0.24254
v 0.71287 -0.78690 0.24330
v 0.71507 -0.78721 0.24201
v 0.71854 -0.78792 0.24273
v 0.72015 -0.78801 0.24109
v 0.70196 -0.78507 0.24170
v 0.70133 -0.78500 0.24255
v 0.70921 -0.78611 0.24268
v 0.72007 -0.78840 0.24440
v 0.72234 -0.78882 0.24482
v 0.72246 -0.78867 0.24304
v 0.70289 -0.78543 0.24403
v 0.70500 -0.78638 0.24918
v 0.70785 -0.78666 0.24847
v 0.71110 -0.78685 0.24614
v 0.71021 -0.78637 0.24332
v 0.71711 -0.78788 0.24597
v 0.70041 -0.78481 0.24266
v 0.70093 -0.78494 0.24296
v 0.72081 -0.78860 0.24619
v 0.70355 -0.78663 0.25303
v 0.70460 -0.78679 0.25429
v 0.70304 -0.78675 0.25657
v 0.70734 -0.78696 0.25244
v 0.71107 -0.78731 0.25144
v 0.71601 -0.78789 0.25064
v 0.72161 -0.78866 0.24951
v 0.70429 -0.78689 0.25894
v 0.70211 -0.78667 0.26125
v 0.70745 -0.78719 0.25702
v 0.71045 -0.78748 0.25537
v 0.71528 -0.78807 0.25646
v 0.72103 -0.78859 0.25490
v 0.71518 -0.78828 0.25946
v 0.71615 -0.78845 0.26029
v 0.71677 -0.78843 0.25957
v 0.71725 -0.78846 0.26112
v 0.70360 -0.78670 0.26396
v 0.69944 -0.78623 0.26677
v 0.70767 -0.78718 0.26203
v 0.71253 -0.78781 0.26009
v 0.72041 -0.78856 0.26056
v 0.71565 -0.78831 0.26101
v 0.69612 -0.78585 0.26921
v 0.69589 -0.78560 0.27102
v 0.69737 -0.78585 0.26929
v 0.69728 -0.78612 0.26758
v 0.69924 -0.78593 0.26923
v 0.70257 -0.78627 0.26889
v 0.70741 -0.78690 0.26739
v 0.71238 -0.78755 0.26575
v 0.71757 -0.78822 0.26415
v 0.72290 -0.78859 0.26538
v 0.69769 -0.78558 0.27169
v 0.69445 -0.78557 0.27090
v 0.69474 -0.78552 0.27150
v 0.70022 -0.78581 0.27094
v 0.70241 -0.78594 0.27218
v 0.70681 -0.78652 0.27334
v 0.71235 -0.78729 0.27128
v 0.71742 -0.78791 0.26998
v 0.72246 -0.78841 0.26935
v 0.69418 -0.78534 0.27285
v 0.69540 -0.78528 0.27471
v 0.69426 -0.78519 0.27515
v 0.69743 -0.78535 0.27430
v 0.69984 -0.78557 0.27389
v 0.16325 0.26562 -0.99216
v 0.16844 0.26535 -0.98799
v 0.16810 0.26566 -0.99291
v 0.16291 0.26534 -0.98763
v 0.17223 0.26544 -0.98975
v 0.17286 0.26567 -0.99348
v 0.17726 0.26536 -0.98897
v 0.17788 0.26566 -0.99391
v 0.18261 0.26538 -0.98994
v 0.18300 0.26567 -0.99453
v 0.18777 0.26538 -0.99052
v 0.18822 0.26567 -0.99504
v 0.19351 0.26536 -0.99058
v 0.19340 0.26569 -0.99566
v 0.19850 0.26543 -0.99182
v 0.19843 0.26573 -0.99639
v 0.20341 0.26547 -0.99248
v 0.20344 0.26577 -0.99699
v 0.17129 0.26483 -0.98096
v 0.17099 0.26507 -0.98417
v 0.16713 0.26508 -0.98401
v 0.16688 0.26477 -0.98004
v 0.17408 0.26492 -0.98233
v 0.17845 0.26507 -0.98477
v 0.18162 0.26478 -0.98121
v 0.18231 0.26509 -0.98556
v 0.18682 0.26482 -0.98217
v 0.18715 0.26510 -0.98633
v 0.19159 0.26484 -0.98292
v 0.19193 0.26511 -0.98679
v 0.19591 0.26488 -0.98362
v 0.19577 0.26509 -0.98669
v 0.19885 0.26495 -0.98469
v 0.17408 0.26517 -0.98573
v 0.19876 0.26515 -0.98775
v 0.20319 0.26519 -0.98831
v 0.17185 0.26447 -0.97676
v 0.16696 0.26441 -0.97579
v 0.17722 0.26459 -0.97841
v 0.17704 0.26491 -0.98248
v 0.18300 0.26444 -0.97698
v 0.18698 0.26450 -0.97792
v 0.19168 0.26454 -0.97874
v 0.19642 0.26459 -0.97957
v 0.20129 0.26467 -0.98082
v 0.20274 0.26493 -0.98452
v 0.20702 0.26468 -0.98077
v 0.20758 0.26495 -0.98474
v 0.17212 0.26408 -0.97211
v 0.16723 0.26403 -0.97134
v 0.17717 0.26413 -0.97295
v 0.18236 0.26415 -0.97337
v 0.18729 0.26416 -0.97366
v 0.19200 0.26420 -0.97434
v 0.19681 0.26425 -0.97506
v 0.20172 0.26431 -0.97583
v 0.20684 0.26436 -0.97641
v 0.17251 0.26368 -0.96738
v 0.16762 0.26365 -0.96672
v 0.17748 0.26372 -0.96806
v 0.18251 0.26376 -0.96867
v 0.18750 0.26379 -0.96919
v 0.19241 0.26383 -0.96975
v 0.19728 0.26388 -0.97039
v 0.20220 0.26394 -0.97105
v 0.20719 0.26401 -0.97168
v 0.17302 0.26332 -0.96255
v 0.16808 0.26330 -0.96194
v 0.17797 0.26335 -0.96318
v 0.18294 0.26338 -0.96380
v 0.18792 0.26342 -0.96439
v 0.19288 0.26346 -0.96498
v 0.19782 0.26351 -0.96558
v 0.20275 0.26357 -0.96621
v 0.20771 0.26364 -0.96683
v 0.17358 0.26299 -0.95764
v 0.16862 0.26298 -0.95704
v 0.17854 0.26301 -0.95825
v 0.18350 0.26303 -0.95887
v 0.18847 0.26306 -0.95948
v 0.19343 0.26310 -0.96008
v 0.19839 0.26315 -0.96068
v 0.20335 0.26321 -0.96130
v 0.20830 0.26328 -0.96191
v 0.17418 0.26269 -0.95269
v 0.16921 0.26268 -0.95208
v 0.17914 0.26270 -0.95330
v 0.18410 0.26271 -0.95391
v 0.18906 0.26274 -0.95452
v 0.19402 0.26277 -0.95513
v 0.19899 0.26282 -0.95574
v 0.20395 0.26287 -0.95635
v 0.20891 0.26294 -0.95696
v 0.72083 -0.79426 0.55087
v 0.72086 -0.79434 0.55366
v 0.72383 -0.79477 0.55302
v 0.72299 -0.79470 0.55585
v 0.72708 -0.79513 0.55700
v 0.72763 -0.79517 0.55125
v 0.73110 -0.79539 0.55432
v 0.73181 -0.79543 0.55095
v 0.73579 -0.79542 0.55359
v 0.73439 -0.79547 0.54898
v 0.73917 -0.79529 0.55583
v 0.74022 -0.79527 0.55317
v 0.73912 -0.79536 0.54896
v 0.74370 -0.79511 0.55149
v 0.74407 -0.79515 0.54704
v 0.74776 -0.79489 0.54984
v 0.74810 -0.79490 0.54612
v 0.75089 -0.79467 0.54841
v 0.71678 -0.79367 0.55144
v 0.71979 -0.79420 0.55684
v 0.71556 -0.79359 0.55617
v 0.74287 -0.79511 0.55592
v 0.74741 -0.79488 0.55400
v 0.75160 -0.79461 0.55198
v 0.75524 -0.79433 0.54833
v 0.75634 -0.79431 0.55485
v 0.72150 -0.79450 0.56049
v 0.72509 -0.79496 0.56209
v 0.72330 -0.79476 0.55850
v 0.72955 -0.79529 0.56203
v 0.73309 -0.79538 0.55867
v 0.73704 -0.79533 0.56107
v 0.73697 -0.79536 0.55762
v 0.75481 -0.79449 0.55792
v 0.75560 -0.79448 0.56048
v 0.75760 -0.79429 0.55844
v 0.71743 -0.79384 0.56154
v 0.73981 -0.79523 0.55876
v 0.74289 -0.79510 0.55994
v 0.74661 -0.79492 0.55815
v 0.75136 -0.79467 0.55668
v 0.72176 -0.79453 0.56335
v 0.72405 -0.79485 0.56568
v 0.72844 -0.79522 0.56741
v 0.73427 -0.79536 0.56483
v 0.73835 -0.79530 0.56427
v 0.74263 -0.79513 0.56283
v 0.74419 -0.79511 0.56549
v 0.74556 -0.79501 0.56181
v 0.74800 -0.79494 0.56383
v 0.74947 -0.79483 0.56057
v 0.75252 -0.79469 0.56350
v 0.75280 -0.79465 0.55973
v 0.75656 -0.79442 0.56291
v 0.72066 -0.79432 0.56681
v 0.71637 -0.79359 0.56645
v 0.74017 -0.79522 0.56198
v 0.72241 -0.79458 0.57079
v 0.72654 -0.79508 0.57244
v 0.72438 -0.79487 0.56864
v 0.73007 -0.79535 0.57179
v 0.73403 -0.79541 0.57161
v 0.73997 -0.79528 0.56848
v 0.74093 -0.79522 0.56467
v 0.74442 -0.79514 0.56869
v 0.74855 -0.79493 0.56792
v 0.75195 -0.79470 0.57016
v 0.75302 -0.79465 0.56745
v 0.75635 -0.79440 0.56596
v 0.71818 -0.79388 0.57112
v 0.75612 -0.79435 0.57038
v 0.76096 -0.79400 0.56825
v 0.72244 -0.79456 0.57481
v 0.72685 -0.79511 0.57790
v 0.73163 -0.79541 0.57566
v 0.73447 -0.79550 0.57626
v 0.73403 -0.79549 0.57475
v 0.73551 -0.79547 0.57466
v 0.73894 -0.79538 0.57515
v 0.74538 -0.79511 0.57282
v 0.74953 -0.79486 0.57457
v 0.74959 -0.79487 0.57179
v 0.71836 -0.79394 0.57655
v 0.73492 -0.79550 0.57548
v 0.75305 -0.79456 0.57382
v 0.75729 -0.79416 0.57473
v 0.76097 -0.79391 0.57334
v 0.72258 -0.79462 0.57986
v 0.72690 -0.79517 0.58327
v 0.73144 -0.79544 0.58126
v 0.73616 -0.79549 0.57912
v 0.73595 -0.79549 0.57616
v 0.74069 -0.79539 0.57972
v 0.74416 -0.79520 0.57835
v 0.74839 -0.79492 0.57764
v 0.75170 -0.79465 0.57705
v 0.75199 -0.79457 0.58083
v 0.71859 -0.79406 0.58152
v 0.75598 -0.79422 0.57878
v 0.76104 -0.79383 0.57804
v 0.72257 -0.79469 0.58494
v 0.72687 -0.79525 0.58892
v 0.73146 -0.79552 0.58664
v 0.73599 -0.79554 0.58487
v 0.74041 -0.79541 0.58354
v 0.74371 -0.79525 0.58216
v 0.74787 -0.79493 0.58241
v 0.75191 -0.79452 0.58472
v 0.71830 -0.79410 0.58683
v 0.75640 -0.79407 0.58480
v 0.76119 -0.79374 0.58300
v 0.72244 -0.79473 0.58912
v 0.72447 -0.79504 0.59351
v 0.72884 -0.79550 0.59346
v 0.73190 -0.79561 0.59150
v 0.73601 -0.79560 0.58994
v 0.74052 -0.79541 0.58846
v 0.74522 -0.79511 0.58653
v 0.74923 -0.79465 0.59058
v 0.74962 -0.79471 0.58666
v 0.75383 -0.79419 0.58922
v 0.75852 -0.79373 0.58963
v 0.76196 -0.79355 0.58809
v -0.35143 0.03482 0.32094
v -0.35134 0.03009 0.32583
v -0.35136 0.02990 0.32099
v -0.35142 0.03510 0.32580
v -0.35150 0.03982 0.32084
v -0.35150 0.04014 0.32576
v -0.35157 0.04488 0.32083
v -0.35157 0.04519 0.32575
v -0.35164 0.04995 0.32089
v -0.35164 0.05022 0.32576
v -0.35171 0.05500 0.32092
v -0.35171 0.05524 0.32577
v -0.35178 0.06004 0.32091
v -0.35180 0.06028 0.32578
v -0.35186 0.06507 0.32091
v -0.35189 0.06535 0.32576
v -0.35194 0.07009 0.32090
v -0.35199 0.07046 0.32568
v -0.35137 0.03038 0.33066
v -0.35145 0.03547 0.33061
v -0.35152 0.04055 0.33055
v -0.35159 0.04558 0.33051
v -0.35167 0.05059 0.33050
v -0.35176 0.05559 0.33051
v -0.35186 0.06066 0.33059
v -0.35197 0.06587 0.33050
v -0.35207 0.07109 0.33025
v -0.35144 0.03089 0.33539
v -0.35151 0.03610 0.33520
v -0.35158 0.04117 0.33508
v -0.35165 0.04618 0.33502
v -0.35174 0.05115 0.33499
v -0.35184 0.05606 0.33506
v -0.35196 0.06116 0.33561
v -0.35207 0.06686 0.33481
v -0.35215 0.07199 0.33451
v -0.35153 0.03186 0.33973
v -0.35160 0.03699 0.33948
v -0.35166 0.04201 0.33935
v -0.35174 0.04698 0.33925
v -0.35182 0.05183 0.33915
v -0.35192 0.05628 0.33915
v -0.35204 0.05961 0.34285
v -0.35198 0.05655 0.34221
v -0.35201 0.05937 0.33979
v -0.35207 0.06319 0.33910
v -0.35210 0.06402 0.34285
v -0.35214 0.06800 0.33875
v -0.35215 0.06884 0.34276
v -0.35164 0.02900 0.34777
v -0.35156 0.02817 0.34397
v -0.35162 0.03300 0.34370
v -0.35168 0.03384 0.34773
v -0.35168 0.03796 0.34355
v -0.35174 0.03880 0.34765
v -0.35174 0.04294 0.34343
v -0.35179 0.04380 0.34751
v -0.35181 0.04789 0.34325
v -0.35186 0.04892 0.34720
v -0.35190 0.05271 0.34290
v -0.35195 0.05461 0.34640
v -0.35202 0.05963 0.34696
v -0.35206 0.06449 0.34703
v -0.35208 0.06942 0.34701
v -0.35168 0.02949 0.35199
v -0.35172 0.03444 0.35199
v -0.35176 0.03943 0.35193
v -0.35181 0.04448 0.35179
v -0.35186 0.04966 0.35154
v -0.35191 0.05482 0.35145
v -0.35195 0.05983 0.35153
v -0.35197 0.06479 0.35155
v -0.35197 0.06978 0.35155
v -0.35171 0.02985 0.35653
v -0.35173 0.03483 0.35653
v -0.35175 0.03984 0.35648
v -0.35178 0.04489 0.35639
v -0.35180 0.04996 0.35631
v -0.35183 0.05500 0.35629
v -0.35185 0.05999 0.35629
v -0.35186 0.06499 0.35630
v -0.35187 0.07000 0.35630
v -0.35173 0.03016 0.36127
v -0.35173 0.03513 0.36126
v -0.35173 0.04013 0.36124
v -0.35174 0.04516 0.36121
v -0.35174 0.05018 0.36117
v -0.35176 0.05517 0.36115
v -0.35179 0.06016 0.36117
v -0.35181 0.06519 0.36117
v -0.35184 0.07023 0.36118
v -0.27594 -0.27437 0.75845
v -0.27241 -0.27533 0.76056
v -0.27366 -0.27479 0.75651
v -0.26904 -0.27573 0.75627
v -0.27308 -0.27470 0.75337
v -0.26817 -0.27630 0.76139
v -0.26452 -0.27688 0.75996
v -0.26403 -0.27662 0.75606
v -0.29256 -0.26974 0.76019
v -0.28878 -0.27108 0.76336
v -0.28846 -0.27088 0.75791
v -0.29238 -0.26959 0.75603
v -0.28464 -0.27219 0.76154
v -0.28428 -0.27208 0.75747
v -0.27992 -0.27339 0.75967
v -0.28206 -0.27258 0.75503
v -0.27757 -0.27369 0.75396
v -0.30356 -0.26595 0.75982
v -0.30028 -0.26737 0.76358
v -0.29960 -0.26736 0.75940
v -0.30406 -0.26610 0.76514
v -0.29645 -0.26859 0.76205
v -0.29639 -0.26832 0.75665
v -0.27596 -0.27454 0.76152
v -0.27394 -0.27518 0.76398
v -0.26985 -0.27625 0.76598
v -0.26479 -0.27718 0.76445
v -0.29289 -0.26993 0.76519
v -0.28925 -0.27133 0.76891
v -0.28491 -0.27241 0.76646
v -0.28146 -0.27324 0.76437
v -0.27742 -0.27436 0.76497
v -0.30105 -0.26740 0.76775
v -0.30435 -0.26640 0.77052
v -0.29701 -0.26876 0.76737
v -0.27624 -0.27494 0.76906
v -0.27247 -0.27605 0.77106
v -0.27398 -0.27536 0.76699
v -0.26812 -0.27701 0.77075
v -0.26490 -0.27751 0.76889
v -0.29557 -0.26959 0.77158
v -0.29198 -0.27093 0.77345
v -0.29332 -0.27011 0.76930
v -0.28810 -0.27206 0.77323
v -0.28497 -0.27279 0.77139
v -0.28048 -0.27385 0.76922
v -0.29957 -0.26832 0.77217
v -0.30298 -0.26737 0.77491
v -0.27700 -0.27512 0.77312
v -0.27355 -0.27649 0.77693
v -0.26884 -0.27727 0.77469
v -0.26480 -0.27795 0.77321
v -0.29611 -0.26987 0.77560
v -0.29285 -0.27134 0.77851
v -0.28889 -0.27231 0.77697
v -0.28570 -0.27302 0.77539
v -0.28165 -0.27414 0.77516
v -0.30007 -0.26877 0.77745
v -0.30405 -0.26748 0.77905
v -0.28070 -0.27502 0.77943
v -0.27727 -0.27645 0.78181
v -0.27797 -0.27540 0.77731
v -0.27265 -0.27746 0.78124
v -0.26906 -0.27791 0.77917
v -0.26547 -0.27831 0.77695
v -0.29686 -0.27033 0.78034
v -0.29371 -0.27208 0.78353
v -0.28988 -0.27272 0.78098
v -0.28521 -0.27394 0.78011
v -0.30110 -0.26926 0.78256
v -0.30502 -0.26779 0.78302
v -0.28450 -0.27513 0.78449
v -0.28126 -0.27675 0.78649
v -0.28174 -0.27539 0.78254
v -0.27679 -0.27771 0.78593
v -0.27394 -0.27786 0.78416
v -0.26975 -0.27883 0.78390
v -0.26451 -0.27931 0.78111
v -0.30010 -0.27052 0.78625
v -0.29689 -0.27233 0.78785
v -0.29768 -0.27085 0.78418
v -0.29311 -0.27324 0.78680
v -0.28907 -0.27417 0.78547
v -0.30426 -0.26926 0.78730
v -0.26941 -0.28010 0.78761
v -0.26707 -0.28165 0.79005
v -0.26554 -0.28035 0.78586
v -0.26121 -0.28181 0.78775
v -0.26157 -0.28058 0.78403
v -0.28809 -0.27633 0.78981
v -0.28448 -0.27716 0.78949
v -0.28545 -0.27580 0.78729
v -0.28197 -0.27833 0.79024
v -0.27817 -0.27875 0.78913
v -0.27351 -0.27917 0.78755
v -0.30083 -0.27118 0.78889
v -0.29980 -0.27264 0.79094
v -0.29724 -0.27402 0.79146
v -0.29298 -0.27475 0.78985
v -0.29012 -0.28018 0.79507
v -0.28785 -0.28216 0.79578
v -0.28585 -0.27923 0.79280
v -0.28361 -0.28289 0.79527
v -0.28038 -0.28044 0.79242
v -0.27779 -0.28353 0.79471
v -0.27545 -0.28073 0.79127
v -0.27196 -0.28239 0.79269
v -0.27142 -0.28073 0.79001
v -0.26750 -0.28331 0.79337
v -0.26270 -0.28303 0.79163
v -0.29896 -0.27837 0.79649
v -0.29582 -0.27634 0.79361
v -0.30101 -0.27462 0.79428
v -0.30282 -0.27725 0.79735
v -0.29419 -0.27951 0.79572
v -0.29107 -0.27757 0.79297
v -0.30613 -0.25478 0.44015
v -0.30208 -0.25586 0.44233
v -0.30391 -0.25521 0.43801
v -0.32176 -0.24953 0.44150
v -0.31825 -0.25119 0.44466
v -0.31819 -0.25104 0.43953
v -0.32168 -0.24942 0.43647
v -0.31443 -0.25250 0.44265
v -0.31455 -0.25226 0.43778
v -0.31026 -0.25367 0.44037
v -0.31176 -0.25306 0.43604
v -0.30790 -0.25411 0.43590
v -0.30637 -0.25491 0.44427
v -0.30242 -0.25607 0.44765
v -0.32183 -0.24964 0.44656
v -0.31833 -0.25131 0.45007
v -0.31454 -0.25266 0.44775
v -0.31053 -0.25384 0.44594
v -0.30662 -0.25508 0.44929
v -0.30262 -0.25630 0.45312
v -0.32351 -0.24873 0.45322
v -0.32007 -0.25054 0.45487
v -0.32188 -0.24971 0.45072
v -0.31652 -0.25210 0.45422
v -0.31463 -0.25276 0.45188
v -0.31072 -0.25399 0.45142
v -0.30887 -0.25466 0.45567
v -0.30495 -0.25583 0.45769
v -0.30681 -0.25520 0.45343
v -0.30091 -0.25693 0.45756
v -0.32328 -0.24868 0.45746
v -0.31982 -0.25051 0.46026
v -0.31641 -0.25208 0.45834
v -0.31272 -0.25343 0.45609
v -0.30886 -0.25469 0.45976
v -0.30495 -0.25590 0.46295
v -0.30128 -0.25694 0.46141
v -0.32283 -0.24871 0.46253
v -0.31944 -0.25048 0.46522
v -0.31617 -0.25204 0.46334
v -0.31259 -0.25344 0.46146
v -0.30866 -0.25472 0.46476
v -0.30464 -0.25598 0.46797
v -0.30100 -0.25709 0.46605
v -0.32220 -0.24881 0.46733
v -0.31911 -0.25041 0.46971
v -0.31589 -0.25195 0.46833
v -0.31232 -0.25341 0.46656
v -0.30831 -0.25474 0.46983
v -0.30422 -0.25607 0.47304
v -0.30047 -0.25728 0.47109
v -0.32140 -0.24906 0.47095
v -0.31934 -0.25007 0.47300
v -0.31588 -0.25165 0.47360
v -0.31198 -0.25335 0.47168
v -0.30786 -0.25477 0.47492
v -0.30381 -0.25615 0.47810
v -0.30015 -0.25739 0.47627
v -0.31843 -0.25022 0.47665
v -0.31474 -0.25185 0.47910
v -0.31144 -0.25335 0.47688
v -0.33053 0.21176 0.20176
v -0.32758 0.21533 0.19987
v -0.33341 0.21490 0.20009
v -0.33440 0.21103 0.20212
v -0.32561 0.21216 0.20148
v -0.32252 0.21563 0.19955
v -0.32061 0.21243 0.20111
v -0.31753 0.21581 0.19912
v -0.31562 0.21259 0.20066
v -0.31255 0.21588 0.19860
v -0.31064 0.21266 0.20014
v -0.30759 0.21588 0.19801
v -0.30567 0.21267 0.19956
v -0.30263 0.21583 0.19737
v -0.30071 0.21265 0.19894
v -0.29768 0.21574 0.19669
v -0.29576 0.21259 0.19831
v -0.29275 0.21560 0.19602
v -0.33625 0.21793 0.19836
v -0.33251 0.21868 0.19802
v -0.32909 0.21838 0.19820
v -0.32444 0.21868 0.19791
v -0.31952 0.21891 0.19749
v -0.31456 0.21901 0.19697
v -0.30959 0.21901 0.19638
v -0.30463 0.21894 0.19573
v -0.29969 0.21883 0.19503
v -0.29477 0.21867 0.19431
v -0.33025 0.22076 0.19678
v -0.32651 0.22143 0.19627
v -0.32168 0.22183 0.19578
v -0.31671 0.22201 0.19525
v -0.31174 0.22203 0.19466
v -0.30678 0.22196 0.19401
v -0.30183 0.22184 0.19329
v -0.29690 0.22166 0.19255
v -0.32998 0.20150 0.20659
v -0.32703 0.20517 0.20484
v -0.33254 0.20442 0.20532
v -0.33371 0.20083 0.20699
v -0.32523 0.20188 0.20624
v -0.32198 0.20554 0.20446
v -0.32026 0.20208 0.20588
v -0.31697 0.20574 0.20404
v -0.31523 0.20224 0.20547
v -0.31197 0.20588 0.20357
v -0.31021 0.20241 0.20500
v -0.30697 0.20599 0.20307
v -0.30521 0.20256 0.20452
v -0.30198 0.20607 0.20254
v -0.30018 0.20270 0.20401
v -0.29699 0.20613 0.20200
v -0.29515 0.20282 0.20352
v -0.29201 0.20616 0.20148
v -0.32881 0.20850 0.20334
v -0.33348 0.20830 0.20348
v -0.32378 0.20888 0.20301
v -0.31876 0.20914 0.20260
v -0.31377 0.20928 0.20214
v -0.30879 0.20936 0.20162
v -0.30381 0.20940 0.20106
v -0.29884 0.20941 0.20048
v -0.29388 0.20939 0.19991
v -0.32721 0.19484 0.20936
v -0.33072 0.19125 0.21109
v -0.32590 0.19138 0.21080
v -0.33206 0.19480 0.20960
v -0.32227 0.19475 0.20915
v -0.32143 0.19131 0.21061
v -0.32066 0.18874 0.21172
v -0.31842 0.19069 0.21073
v -0.31681 0.19399 0.20917
v -0.31617 0.19108 0.21043
v -0.31240 0.19133 0.21011
v -0.31168 0.19558 0.20815
v -0.30999 0.18941 0.21085
v -0.30825 0.19135 0.20984
v -0.30719 0.19489 0.20816
v -0.30440 0.19214 0.20926
v -0.30159 0.19572 0.20742
v -0.29957 0.19267 0.20875
v -0.29659 0.19613 0.20692
v -0.29478 0.19318 0.20826
v -0.29205 0.19631 0.20656
v -0.32852 0.19831 0.20793
v -0.33293 0.19821 0.20814
v -0.32368 0.19842 0.20765
v -0.31861 0.19839 0.20737
v -0.31350 0.19863 0.20693
v -0.30853 0.19889 0.20645
v -0.30350 0.19905 0.20600
v -0.29837 0.19935 0.20549
v -0.29335 0.19949 0.20506
v -0.31704 0.18824 0.21177
v -0.30721 0.18897 0.21091
v -0.30257 0.18920 0.21057
v -0.29754 0.18964 0.21012
v -0.29201 0.19043 0.20949
v 0.28121 0.23396 -0.03907
v 0.28649 0.23421 -0.03501
v 0.28608 0.23410 -0.03978
v 0.28170 0.23407 -0.03424
v 0.29125 0.23434 -0.03587
v 0.29088 0.23423 -0.04057
v 0.29582 0.23447 -0.03695
v 0.29558 0.23436 -0.04146
v 0.30030 0.23458 -0.03804
v 0.30010 0.23447 -0.04247
v 0.30413 0.23467 -0.03954
v 0.30459 0.23459 -0.04350
v 0.30957 0.23484 -0.03982
v 0.30845 0.23467 -0.04501
v 0.31381 0.23508 -0.03655
v 0.31494 0.23502 -0.04009
v 0.31390 0.23484 -0.04531
v 0.31815 0.23508 -0.04204
v 0.31915 0.23527 -0.03674
v 0.32351 0.23527 -0.04227
v 0.32453 0.23547 -0.03689
v 0.28677 0.23432 -0.03041
v 0.28218 0.23419 -0.02947
v 0.29141 0.23446 -0.03122
v 0.29614 0.23459 -0.03237
v 0.29997 0.23467 -0.03417
v 0.30535 0.23484 -0.03450
v 0.30954 0.23508 -0.03122
v 0.31063 0.23502 -0.03467
v 0.31482 0.23528 -0.03130
v 0.32018 0.23548 -0.03137
v 0.32399 0.23558 -0.03278
v 0.28725 0.23444 -0.02583
v 0.28258 0.23431 -0.02469
v 0.29098 0.23453 -0.02734
v 0.29611 0.23472 -0.02706
v 0.30160 0.23485 -0.02966
v 0.30530 0.23508 -0.02620
v 0.30646 0.23502 -0.02952
v 0.31057 0.23528 -0.02608
v 0.31584 0.23548 -0.02594
v 0.31964 0.23559 -0.02727
v 0.32408 0.23574 -0.02816
v 0.28755 0.23458 -0.02096
v 0.28267 0.23443 -0.01996
v 0.29276 0.23472 -0.02272
v 0.29684 0.23499 -0.01846
v 0.29777 0.23491 -0.02237
v 0.30148 0.23499 -0.02434
v 0.30152 0.23514 -0.01944
v 0.30662 0.23528 -0.02137
v 0.31155 0.23548 -0.02074
v 0.31531 0.23559 -0.02188
v 0.31973 0.23573 -0.02266
v 0.32421 0.23589 -0.02353
v 0.28719 0.23470 -0.01558
v 0.28217 0.23450 -0.01604
v 0.29218 0.23484 -0.01749
v 0.29593 0.23507 -0.01458
v 0.30080 0.23528 -0.01411
v 0.30594 0.23542 -0.01578
v 0.31076 0.23558 -0.01667
v 0.31534 0.23573 -0.01727
v 0.31985 0.23588 -0.01803
v 0.32451 0.23605 -0.01877
v 0.28381 0.23469 -0.01126
v 0.28788 0.23497 -0.00682
v 0.28883 0.23490 -0.01089
v 0.29239 0.23499 -0.01276
v 0.29258 0.23514 -0.00795
v 0.29751 0.23528 -0.00988
v 0.30240 0.23549 -0.00935
v 0.30606 0.23559 -0.01077
v 0.31066 0.23573 -0.01182
v 0.31539 0.23588 -0.01259
v 0.32013 0.23604 -0.01326
v 0.32491 0.23622 -0.01393
v 0.28280 0.23479 -0.00538
v 0.28710 0.23505 -0.00270
v 0.29196 0.23527 -0.00249
v 0.29708 0.23543 -0.00439
v 0.30186 0.23560 -0.00538
v 0.30641 0.23575 -0.00608
v 0.31094 0.23589 -0.00695
v 0.31568 0.23605 -0.00772
v 0.32052 0.23622 -0.00840
v 0.32540 0.23640 -0.00903
v 0.28431 0.23498 -0.00082
v 0.28857 0.23526 0.00235
v 0.29368 0.23549 0.00226
v 0.29730 0.23560 0.00061
v 0.30188 0.23575 -0.00057
v 0.30660 0.23591 -0.00140
v 0.31134 0.23607 -0.00211
v 0.31614 0.23623 -0.00281
v 0.32102 0.23640 -0.00347
v 0.32594 0.23658 -0.00410
v 0.10714 0.13737 0.14826
v 0.10937 0.13966 0.14550
v 0.10551 0.13937 0.14466
v 0.10212 0.13844 0.14487
v 0.10175 0.13634 0.14779
v 0.11259 0.13834 0.14867
v 0.11322 0.13998 0.14625
v 0.11598 0.13923 0.14837
v 0.10621 0.14106 0.14224
v 0.11156 0.14169 0.14291
v 0.11657 0.14087 0.14586
v 0.11683 0.14313 0.14215
v 0.12194 0.14158 0.14639
v 0.12219 0.14382 0.14266
v 0.12729 0.14299 0.14572
v 0.12934 0.14495 0.14309
v 0.12553 0.14468 0.14228
v 0.13259 0.14368 0.14629
v 0.13311 0.14524 0.14387
v 0.13586 0.14456 0.14592
v 0.12612 0.14626 0.13987
v 0.13138 0.14690 0.14055
v 0.13635 0.14614 0.14351
v 0.13651 0.14842 0.13991
v 0.14154 0.14693 0.14413
v 0.14171 0.14924 0.14059
v 0.10819 0.13348 0.15426
v 0.10878 0.13537 0.15187
v 0.10496 0.13492 0.15103
v 0.10286 0.13230 0.15370
v 0.11155 0.13453 0.15406
v 0.11218 0.13634 0.15163
v 0.11765 0.13730 0.15198
v 0.11984 0.13953 0.14912
v 0.12311 0.13824 0.15228
v 0.12371 0.13986 0.14984
v 0.12649 0.13912 0.15195
v 0.12704 0.14076 0.14942
v 0.13233 0.14147 0.14993
v 0.13752 0.14290 0.14922
v 0.13960 0.14488 0.14670
v 0.14278 0.14355 0.14989
v 0.14339 0.14520 0.14750
v 0.10739 0.12916 0.15945
v 0.10458 0.12996 0.15736
v 0.10415 0.12744 0.16015
v 0.10789 0.13118 0.15713
v 0.11328 0.13233 0.15761
v 0.11543 0.13491 0.15483
v 0.11870 0.13343 0.15799
v 0.11932 0.13530 0.15557
v 0.12209 0.13444 0.15770
v 0.12271 0.13624 0.15525
v 0.12812 0.13718 0.15549
v 0.13028 0.13943 0.15264
v 0.13341 0.13813 0.15565
v 0.13405 0.13976 0.15328
v 0.13671 0.13902 0.15526
v 0.13725 0.14067 0.15279
v 0.14196 0.14147 0.15293
v 0.10712 0.12532 0.16375
v 0.10421 0.12544 0.16249
v 0.10436 0.12370 0.16443
v 0.10929 0.12742 0.16220
v 0.11121 0.12963 0.16029
v 0.11452 0.12748 0.16402
v 0.11503 0.12998 0.16123
v 0.11785 0.12913 0.16323
v 0.11837 0.13115 0.16089
v 0.12376 0.13223 0.16117
v 0.12592 0.13480 0.15835
v 0.12904 0.13332 0.16132
v 0.12973 0.13518 0.15898
v 0.13239 0.13430 0.16096
v 0.13303 0.13611 0.15857
v 0.13798 0.13712 0.15844
v 0.14063 0.13928 0.15593
v 0.14407 0.13741 0.15964
v 0.14551 0.13991 0.15635
v 0.10935 0.12248 0.16768
v 0.11149 0.12534 0.16538
v 0.10438 0.12120 0.16712
v 0.11431 0.12373 0.16814
v 0.11440 0.12549 0.16629
v 0.11730 0.12528 0.16746
v 0.11971 0.12732 0.16593
v 0.12170 0.12953 0.16395
v 0.12505 0.12728 0.16761
v 0.12552 0.12986 0.16472
v 0.12833 0.12902 0.16656
v 0.12874 0.13105 0.16417
v 0.13364 0.13218 0.16406
v 0.13638 0.13457 0.16163
v 0.13977 0.13241 0.16533
v 0.14137 0.13511 0.16218
v 0.14464 0.13355 0.16507
v 0.14533 0.13542 0.16277
v 0.11097 0.11700 0.17395
v 0.11127 0.11982 0.17121
v 0.10761 0.11943 0.17023
v 0.10575 0.11700 0.17195
v 0.11407 0.11894 0.17311
v 0.11429 0.12118 0.17085
v 0.11898 0.12250 0.17099
v 0.12186 0.12503 0.16918
v 0.12507 0.12258 0.17273
v 0.12502 0.12501 0.17017
v 0.12809 0.12500 0.17101
v 0.13021 0.12724 0.16911
v 0.13214 0.12950 0.16700
v 0.13498 0.12741 0.17013
v 0.13700 0.12988 0.16777
v 0.14047 0.12746 0.17139
v 0.14106 0.13008 0.16854
v 0.14383 0.12920 0.17021
v 0.14434 0.13125 0.16789
v 0.11088 0.11170 0.17898
v 0.11096 0.11448 0.17644
v 0.10792 0.11451 0.17524
v 0.10534 0.11198 0.17660
v 0.11399 0.11454 0.17741
v 0.11600 0.11705 0.17564
v 0.11771 0.11952 0.17370
v 0.12058 0.11735 0.17676
v 0.12226 0.11997 0.17462
v 0.12577 0.11760 0.17795
v 0.12540 0.12011 0.17539
v 0.12848 0.12018 0.17612
v 0.13048 0.12266 0.17411
v 0.13274 0.12506 0.17216
v 0.13537 0.12272 0.17524
v 0.13742 0.12513 0.17322
v 0.14063 0.12278 0.17637
v 0.14048 0.12516 0.17390
v 0.14348 0.12517 0.17455
v 0.14568 0.12738 0.17265
v 0.14769 0.12967 0.17051
v 0.11075 0.10794 0.18241
v 0.11643 0.11206 0.18057
v 0.11857 0.11476 0.17868
v 0.11464 0.10908 0.18278
v 0.12127 0.11237 0.18176
v 0.12313 0.11499 0.17978
v 0.12644 0.11258 0.18293
v 0.12611 0.11512 0.18048
v 0.12912 0.11518 0.18114
v 0.13103 0.11772 0.17915
v 0.13317 0.12024 0.17720
v 0.13588 0.11777 0.18020
v 0.13784 0.12029 0.17822
v 0.14112 0.11781 0.18126
v 0.14087 0.12033 0.17885
v 0.14391 0.12038 0.17940
v 0.14790 0.12521 0.17545
v -0.21474 -0.20894 0.84594
v -0.21091 -0.20637 0.84745
v -0.20929 -0.20880 0.84559
v -0.21604 -0.20606 0.84797
v -0.20564 -0.20665 0.84697
v -0.20326 -0.20920 0.84503
v -0.20048 -0.20698 0.84655
v -0.19873 -0.20916 0.84498
v -0.19534 -0.20767 0.84606
v -0.19549 -0.21036 0.84439
v -0.18787 -0.20796 0.84609
v -0.19127 -0.21009 0.84473
v -0.19123 -0.20725 0.84636
v -0.18656 -0.21092 0.84457
v -0.18376 -0.20838 0.84614
v -0.18207 -0.21146 0.84457
v -0.18005 -0.20839 0.84629
v -0.17678 -0.20943 0.84567
v -0.21224 -0.20387 0.84987
v -0.20725 -0.20423 0.84933
v -0.20220 -0.20453 0.84887
v -0.19719 -0.20489 0.84844
v -0.19249 -0.20523 0.84809
v -0.18906 -0.20581 0.84761
v -0.18538 -0.20575 0.84803
v -0.18101 -0.20608 0.84805
v -0.17706 -0.20670 0.84765
v -0.17287 -0.20707 0.84727
v -0.17306 -0.20871 0.84589
v -0.20856 -0.20217 0.85207
v -0.21304 -0.20184 0.85252
v -0.20366 -0.20243 0.85164
v -0.19867 -0.20270 0.85119
v -0.19366 -0.20303 0.85075
v -0.18833 -0.20364 0.85019
v -0.18245 -0.20352 0.85079
v -0.17770 -0.20438 0.85002
v -0.17430 -0.20517 0.84920
v -0.20987 -0.20071 0.85500
v -0.21368 -0.20064 0.85485
v -0.20503 -0.20087 0.85475
v -0.20004 -0.20106 0.85434
v -0.19505 -0.20130 0.85388
v -0.19009 -0.20160 0.85345
v -0.18526 -0.20181 0.85332
v -0.18150 -0.20178 0.85361
v -0.17825 -0.20243 0.85283
v -0.17343 -0.20322 0.85200
v -0.21218 -0.19987 0.85816
v -0.20651 -0.19995 0.85815
v -0.20138 -0.20007 0.85780
v -0.19636 -0.20022 0.85731
v -0.19145 -0.20044 0.85676
v -0.18680 -0.20067 0.85623
v -0.18254 -0.20090 0.85596
v -0.17926 -0.20128 0.85532
v -0.17546 -0.20156 0.85543
v -0.20788 -0.19966 0.86193
v -0.21307 -0.19955 0.86249
v -0.20267 -0.19974 0.86151
v -0.19760 -0.19984 0.86099
v -0.19262 -0.19999 0.86034
v -0.18779 -0.20018 0.85954
v -0.18384 -0.20039 0.85854
v -0.17879 -0.20076 0.85883
v -0.17284 -0.20105 0.85843
v -0.17874 -0.20086 0.86283
v -0.17622 -0.20172 0.86592
v -0.17454 -0.20103 0.86197
v -0.17101 -0.20174 0.86465
v -0.16973 -0.20116 0.86112
v -0.20898 -0.19999 0.86589
v -0.21403 -0.19991 0.86650
v -0.20390 -0.20004 0.86534
v -0.19883 -0.20010 0.86477
v -0.19380 -0.20020 0.86410
v -0.18875 -0.20033 0.86326
v -0.18337 -0.20051 0.86208
v 0.51886 -0.72619 0.90461
v 0.51804 -0.72796 0.90434
v 0.51816 -0.72883 0.90537
v 0.51674 -0.73196 0.90544
v 0.51885 -0.72558 0.90405
v 0.18528 -0.24868 0.34531
v 0.18773 -0.25036 0.34616
v 0.18910 -0.24760 0.34389
v 0.19169 -0.25075 0.34583
v 0.19439 -0.24785 0.34344
v 0.19667 -0.25096 0.34529
v 0.19950 -0.24774 0.34295
v 0.20166 -0.25091 0.34471
v 0.20452 -0.24757 0.34253
v 0.20642 -0.25068 0.34414
v 0.18036 -0.25403 0.35175
v 0.18302 -0.25653 0.35367
v 0.18382 -0.25375 0.35034
v 0.18726 -0.25608 0.35179
v 0.18863 -0.25327 0.34860
v 0.19181 -0.25661 0.35111
v 0.19409 -0.25382 0.34794
v 0.19692 -0.25673 0.35003
v 0.19918 -0.25395 0.34721
v 0.20193 -0.25677 0.34917
v 0.20422 -0.25383 0.34648
v 0.20700 -0.25667 0.34842
v 0.20963 -0.25327 0.34560
v 0.17197 -0.25289 0.35397
v 0.17419 -0.25043 0.35028
v 0.16930 -0.24976 0.35149
v 0.16701 -0.25157 0.35464
v 0.17673 -0.25320 0.35224
v 0.17956 -0.25128 0.34923
v 0.18434 -0.25102 0.34753
v 0.18920 -0.25996 0.35568
v 0.19431 -0.26107 0.35531
v 0.19498 -0.25929 0.35311
v 0.19797 -0.26151 0.35489
v 0.19986 -0.25935 0.35204
v 0.20283 -0.26179 0.35417
v 0.20480 -0.25943 0.35124
v 0.20777 -0.26192 0.35344
v 0.20978 -0.25944 0.35055
v 0.17265 -0.25578 0.35719
v 0.17542 -0.25675 0.35706
v 0.17569 -0.25521 0.35502
v 0.17871 -0.25738 0.35641
v 0.17886 -0.25528 0.35373
v 0.18313 -0.25903 0.35664
v 0.16835 -0.25427 0.35742
v 0.19091 -0.26339 0.35953
v 0.19380 -0.26581 0.36229
v 0.19517 -0.26315 0.35788
v 0.19931 -0.26586 0.36074
v 0.20091 -0.26384 0.35726
v 0.20449 -0.26608 0.35977
v 0.20601 -0.26411 0.35649
v 0.20948 -0.26621 0.35890
v 0.21091 -0.26421 0.35572
v 0.17077 -0.25896 0.36244
v 0.17262 -0.26091 0.36428
v 0.17475 -0.25863 0.35995
v 0.17770 -0.26207 0.36330
v 0.18026 -0.26013 0.35932
v 0.18277 -0.26256 0.36153
v 0.18449 -0.26095 0.35856
v 0.18707 -0.26280 0.36008
v 0.16988 -0.25694 0.36014
v 0.16732 -0.25821 0.36329
v 0.17784 -0.26428 0.36660
v 0.18000 -0.26620 0.36892
v 0.18135 -0.26439 0.36498
v 0.18417 -0.26614 0.36660
v 0.18565 -0.26470 0.36348
v 0.18928 -0.26702 0.36610
v 0.18933 -0.26483 0.36219
v 0.19444 -0.26793 0.36587
v 0.19847 -0.26782 0.36443
v 0.20334 -0.26789 0.36330
v 0.20832 -0.26799 0.36235
v 0.16914 -0.26007 0.36494
v 0.16900 -0.26228 0.36847
v 0.17423 -0.26328 0.36702
v 0.18928 -0.26887 0.37011
v 0.19221 -0.27019 0.37327
v 0.19326 -0.26910 0.36909
v 0.19728 -0.27044 0.37193
v 0.19789 -0.26935 0.36807
v 0.20209 -0.27059 0.37093
v 0.20257 -0.26943 0.36702
v 0.20696 -0.27070 0.37004
v 0.20746 -0.26951 0.36606
v 0.21190 -0.27078 0.36919
v 0.21241 -0.26958 0.36514
v 0.17565 -0.26693 0.37329
v 0.17595 -0.26515 0.36922
v 0.17227 -0.26470 0.37068
v 0.17032 -0.26585 0.37437
v 0.18062 -0.26793 0.37236
v 0.18485 -0.26794 0.37004
v 0.17578 -0.26846 0.37740
v 0.17846 -0.26944 0.38002
v 0.17944 -0.26878 0.37584
v 0.18329 -0.26987 0.37830
v 0.18388 -0.26919 0.37422
v 0.18852 -0.27030 0.37670
v 0.18757 -0.26945 0.37274
v 0.19345 -0.27094 0.37722
v 0.19724 -0.27112 0.37601
v 0.20193 -0.27131 0.37506
v 0.20680 -0.27145 0.37425
v 0.21173 -0.27157 0.37349
v 0.17180 -0.26756 0.37808
v -0.08775 0.15285 0.20851
v -0.09040 0.14999 0.21123
v -0.08545 0.14854 0.20901
v -0.09171 0.15513 0.20968
v -0.08612 0.15495 0.20641
v -0.08396 0.15129 0.20681
v -0.09244 0.15827 0.20858
v -0.08948 0.15683 0.20760
v 0.35523 0.51205 -1.08543
v 0.35176 0.50991 -1.08548
v 0.35477 0.50925 -1.08533
v 0.35607 0.51921 -1.08562
v 0.35292 0.51940 -1.08582
v 0.35389 0.51649 -1.08570
v 0.35637 0.52304 -1.08562
v 0.35248 0.52387 -1.08589
v 0.35620 0.52782 -1.08559
v 0.35201 0.52873 -1.08587
v 0.35576 0.53274 -1.08545
v 0.35120 0.53396 -1.08570
v 0.35518 0.53687 -1.08528
v 0.35879 0.51138 -1.08497
v 0.35695 0.51584 -1.08542
v 0.36082 0.51679 -1.08492
v 0.36392 0.51525 -1.08421
v 0.36356 0.50996 -1.08407
v 0.36770 0.51382 -1.08308
v 0.36756 0.50869 -1.08294
v 0.37107 0.50713 -1.08140
v 0.37118 0.51218 -1.08153
v 0.35987 0.52104 -1.08515
v 0.36416 0.52026 -1.08431
v 0.36786 0.51892 -1.08319
v 0.37131 0.51724 -1.08163
v 0.36011 0.52657 -1.08512
v 0.36402 0.52528 -1.08438
v 0.36786 0.52399 -1.08329
v 0.37138 0.52233 -1.08174
v 0.35987 0.53160 -1.08502
v 0.36379 0.53038 -1.08435
v 0.36766 0.52914 -1.08332
v 0.37127 0.52749 -1.08184
v 0.35961 0.53710 -1.08474
v 0.36323 0.53477 -1.08429
v 0.36729 0.53468 -1.08326
v 0.37098 0.53264 -1.08188
v 0.35654 0.54161 -1.08483
v 0.36121 0.54205 -1.08420
v 0.36524 0.53992 -1.08352
v 0.37065 0.53673 -1.08195
v 0.36884 0.53880 -1.08260
v 0.36021 0.54627 -1.08413
v 0.35538 0.54749 -1.08463
v 0.36440 0.54536 -1.08344
v 0.36896 0.54169 -1.08239
v 0.36802 0.54469 -1.08252
v 0.37069 0.54405 -1.08155
v 0.35992 0.55112 -1.08402
v 0.35656 0.55239 -1.08439
v 0.36394 0.55010 -1.08335
v 0.36766 0.54906 -1.08241
v 0.37084 0.54767 -1.08123
v 0.37433 0.51511 -1.07960
v 0.37418 0.51011 -1.07950
v 0.37671 0.50757 -1.07700
v 0.37684 0.51252 -1.07713
v 0.37451 0.52020 -1.07965
v 0.37706 0.51746 -1.07719
v 0.37452 0.52544 -1.07978
v 0.37753 0.52275 -1.07692
v 0.37430 0.53079 -1.07993
v 0.37719 0.52833 -1.07742
v 0.37390 0.53652 -1.08001
v 0.37703 0.53370 -1.07746
v 0.37169 0.54066 -1.08123
v 0.37461 0.54115 -1.07936
v 0.37715 0.53938 -1.07707
v 0.37354 0.54510 -1.07984
v 0.37615 0.54361 -1.07789
v 0.37375 0.55021 -1.07939
v 0.37629 0.54767 -1.07740
v 0.37892 0.50958 -1.07421
v 0.37905 0.51442 -1.07440
v 0.37927 0.51891 -1.07452
v 0.37947 0.52588 -1.07454
v 0.37974 0.52221 -1.07411
v 0.38106 0.52305 -1.07158
v 0.37938 0.53073 -1.07464
v 0.38115 0.52751 -1.07145
v 0.37941 0.53578 -1.07442
v 0.38121 0.53242 -1.07125
v 0.37953 0.53999 -1.07407
v 0.38132 0.53773 -1.07075
v 0.38055 0.54220 -1.07207
v 0.37854 0.54422 -1.07508
v 0.37864 0.54957 -1.07450
v 0.38080 0.51608 -1.07148
v 0.38075 0.51127 -1.07109
v 0.38220 0.50772 -1.06729
v 0.38224 0.51284 -1.06762
v 0.38072 0.51986 -1.07216
v 0.38215 0.51850 -1.06839
v 0.38248 0.52364 -1.06785
v 0.38261 0.52854 -1.06764
v 0.38271 0.53333 -1.06734
v 0.38285 0.53728 -1.06671
v 0.38056 0.54629 -1.07153
v 0.38219 0.54204 -1.06806
v 0.38057 0.55130 -1.07113
v 0.38216 0.54758 -1.06758
v 0.38348 0.50881 -1.06330
v 0.38351 0.51401 -1.06355
v 0.38359 0.51922 -1.06364
v 0.38371 0.52428 -1.06352
v 0.38379 0.52919 -1.06338
v 0.38382 0.53389 -1.06321
v 0.38369 0.53859 -1.06330
v 0.38351 0.54358 -1.06342
v 0.38341 0.54871 -1.06330
v 0.38454 0.50949 -1.05886
v 0.38458 0.51460 -1.05894
v 0.38462 0.51968 -1.05895
v 0.38467 0.52469 -1.05890
v 0.38469 0.52961 -1.05884
v 0.38465 0.53447 -1.05882
v 0.38456 0.53938 -1.05884
v 0.38447 0.54438 -1.05882
v 0.38438 0.54943 -1.05878
v 0.39213 0.52617 -0.77997
v 0.39217 0.52139 -0.77872
v 0.39231 0.52268 -0.77547
v 0.39233 0.52680 -0.77544
v 0.39245 0.52679 -0.77224
v 0.39237 0.52944 -0.77427
v 0.39219 0.53179 -0.77844
v 0.39235 0.53208 -0.77444
v 0.39224 0.53585 -0.77612
v 0.39207 0.53706 -0.78020
v 0.39233 0.53641 -0.77298
v 0.39222 0.53911 -0.77530
v 0.39206 0.54104 -0.77923
v 0.39214 0.54280 -0.77602
v 0.39198 0.54605 -0.77971
v 0.39206 0.54648 -0.77681
v 0.39244 0.52396 -0.77244
v 0.39239 0.53362 -0.77262
v -0.37583 0.43609 -0.68398
v -0.37584 0.43228 -0.68014
v -0.37594 0.43119 -0.68407
v -0.37573 0.43673 -0.67838
v -0.37575 0.44103 -0.68397
v -0.37567 0.44218 -0.68007
v -0.37571 0.44592 -0.68402
v -0.37562 0.44642 -0.67908
v -0.37567 0.45080 -0.68370
v -0.37556 0.45160 -0.67806
v -0.37564 0.45576 -0.68385
v -0.37553 0.45659 -0.68000
v -0.37559 0.46053 -0.68409
v -0.37544 0.46055 -0.67941
v -0.37553 0.46528 -0.68397
v -0.37535 0.46550 -0.67918
v -0.37548 0.47022 -0.68388
v -0.37530 0.47050 -0.67908
v -0.37572 0.43389 -0.67105
v -0.37580 0.43123 -0.67240
v -0.37575 0.43389 -0.67430
v -0.37583 0.43093 -0.67583
v -0.37568 0.43676 -0.67392
v -0.37561 0.44136 -0.67519
v -0.37551 0.44730 -0.67382
v -0.37553 0.45070 -0.67396
v -0.37549 0.44999 -0.67324
v -0.37554 0.45013 -0.67470
v -0.37552 0.45167 -0.67493
v -0.37541 0.45499 -0.67505
v -0.37525 0.46095 -0.67472
v -0.37517 0.46599 -0.67457
v -0.37516 0.47097 -0.67443
v -0.37586 0.42874 -0.66830
v -0.37587 0.42855 -0.67247
v -0.37566 0.43445 -0.66646
v -0.37561 0.43806 -0.67078
v -0.37550 0.44252 -0.67054
v -0.37540 0.44620 -0.66952
v -0.37547 0.45153 -0.67348
v -0.37535 0.45081 -0.67079
v -0.37516 0.45695 -0.66982
v -0.37509 0.46217 -0.67099
v -0.37502 0.46630 -0.66971
v -0.37509 0.47178 -0.67024
v -0.37583 0.42922 -0.66264
v -0.37565 0.43319 -0.66165
v -0.37552 0.43928 -0.66748
v -0.37548 0.43819 -0.66294
v -0.37540 0.44291 -0.66649
v -0.37529 0.44351 -0.66220
v -0.37527 0.44745 -0.66610
v -0.37515 0.44854 -0.66176
v -0.37514 0.45242 -0.66581
v -0.37502 0.45397 -0.66128
v -0.37502 0.45657 -0.66528
v -0.37498 0.46089 -0.66673
v -0.37494 0.46446 -0.66240
v -0.37492 0.46144 -0.66329
v -0.37493 0.46428 -0.66558
v -0.37499 0.46817 -0.66612
v -0.37503 0.46915 -0.66245
v -0.37576 0.42945 -0.65791
v -0.37555 0.43419 -0.65791
v -0.37536 0.43920 -0.65793
v -0.37521 0.44424 -0.65764
v -0.37510 0.44914 -0.65728
v -0.37503 0.45329 -0.65677
v -0.37494 0.45841 -0.66307
v -0.37497 0.45886 -0.65896
v -0.37501 0.46454 -0.65815
v -0.37510 0.46977 -0.65815
v -0.37566 0.42992 -0.65337
v -0.37546 0.43479 -0.65331
v -0.37531 0.43978 -0.65319
v -0.37520 0.44476 -0.65303
v -0.37513 0.44959 -0.65291
v -0.37508 0.45453 -0.65322
v -0.37506 0.45976 -0.65348
v -0.37509 0.46496 -0.65340
v -0.37516 0.47003 -0.65338
v -0.37559 0.43034 -0.64873
v -0.37543 0.43524 -0.64856
v -0.37534 0.44029 -0.64843
v -0.37528 0.44533 -0.64842
v -0.37523 0.45029 -0.64852
v -0.37519 0.45526 -0.64858
v -0.37517 0.46032 -0.64857
v -0.37518 0.46536 -0.64859
v -0.37521 0.47030 -0.64858
v -0.37559 0.43074 -0.64410
v -0.37551 0.43573 -0.64374
v -0.37547 0.44101 -0.64362
v -0.37542 0.44622 -0.64394
v -0.37537 0.45103 -0.64408
v -0.37533 0.45590 -0.64371
v -0.37528 0.46100 -0.64376
v -0.37525 0.46591 -0.64395
v -0.37526 0.47071 -0.64380
v 0.33346 -0.79631 1.04266
v 0.33900 -0.79629 1.04699
v 0.33828 -0.79595 1.04190
v 0.33412 -0.79666 1.04768
v 0.34381 -0.79588 1.04622
v 0.34292 -0.79556 1.04103
v 0.34872 -0.79541 1.04532
v 0.34679 -0.79519 1.04015
v 0.35112 -0.79501 1.04276
v 0.35305 -0.79511 1.04634
v 0.35546 -0.79482 1.04521
v 0.35370 -0.79465 1.04039
v 0.35931 -0.79446 1.04449
v 0.35856 -0.79421 1.03968
v 0.36400 -0.79403 1.04393
v 0.36338 -0.79378 1.03908
v 0.36890 -0.79358 1.04339
v 0.36829 -0.79335 1.03848
v 0.37385 -0.79312 1.04282
v 0.37324 -0.79291 1.03787
v 0.33967 -0.79670 1.05202
v 0.33474 -0.79707 1.05267
v 0.34453 -0.79628 1.05134
v 0.34935 -0.79582 1.05064
v 0.35417 -0.79535 1.05015
v 0.35608 -0.79501 1.04833
v 0.35807 -0.79507 1.05092
v 0.35990 -0.79476 1.04908
v 0.36461 -0.79433 1.04872
v 0.36950 -0.79387 1.04827
v 0.37445 -0.79338 1.04774
v 0.34030 -0.79715 1.05702
v 0.33534 -0.79753 1.05763
v 0.34522 -0.79672 1.05637
v 0.35005 -0.79626 1.05570
v 0.35477 -0.79578 1.05504
v 0.35930 -0.79531 1.05448
v 0.36106 -0.79496 1.05260
v 0.36309 -0.79503 1.05517
v 0.36506 -0.79469 1.05342
v 0.37008 -0.79420 1.05313
v 0.37506 -0.79369 1.05264
v 0.34089 -0.79764 1.06199
v 0.33587 -0.79803 1.06257
v 0.34586 -0.79721 1.06137
v 0.35076 -0.79673 1.06071
v 0.35556 -0.79623 1.06000
v 0.36013 -0.79572 1.05924
v 0.36386 -0.79527 1.05832
v 0.36619 -0.79493 1.05713
v 0.36833 -0.79508 1.06069
v 0.37067 -0.79460 1.05818
v 0.37571 -0.79404 1.05754
v 0.34139 -0.79817 1.06693
v 0.33627 -0.79856 1.06745
v 0.34644 -0.79773 1.06634
v 0.35142 -0.79725 1.06571
v 0.35632 -0.79673 1.06503
v 0.36115 -0.79618 1.06427
v 0.36606 -0.79559 1.06335
v 0.37047 -0.79524 1.06426
v 0.37281 -0.79487 1.06309
v 0.37662 -0.79440 1.06237
v 0.34172 -0.79873 1.07188
v 0.33644 -0.79911 1.07219
v 0.34693 -0.79828 1.07133
v 0.35201 -0.79778 1.07070
v 0.35699 -0.79726 1.07005
v 0.36190 -0.79670 1.06936
v 0.36677 -0.79613 1.06865
v 0.37168 -0.79555 1.06813
v 0.37357 -0.79513 1.06623
v 0.37565 -0.79520 1.06887
v 0.37739 -0.79480 1.06698
v 0.34169 -0.79934 1.07699
v 0.33632 -0.79960 1.07610
v 0.34727 -0.79884 1.07640
v 0.35252 -0.79833 1.07571
v 0.35759 -0.79780 1.07504
v 0.36256 -0.79725 1.07439
v 0.36746 -0.79668 1.07373
v 0.37230 -0.79609 1.07312
v 0.37706 -0.79550 1.07262
v 0.37870 -0.79507 1.07057
v 0.34111 -0.80000 1.08253
v 0.34289 -0.79972 1.08103
v 0.33925 -0.79981 1.07955
v 0.33719 -0.80019 1.08195
v 0.34450 -0.79993 1.08425
v 0.34745 -0.79943 1.08176
v 0.35297 -0.79887 1.08075
v 0.35813 -0.79834 1.08000
v 0.36316 -0.79779 1.07935
v 0.36811 -0.79722 1.07872
v 0.37298 -0.79663 1.07810
v 0.37777 -0.79604 1.07752
v 0.08057 -0.79938 0.92231
v 0.08188 -0.79941 0.92124
v 0.07837 -0.79942 0.92164
v 0.07658 -0.79935 0.92276
v 0.08437 -0.79936 0.92183
v 0.08447 -0.79937 0.92105
v 0.08722 -0.79931 0.92162
v 0.09621 -0.79926 0.92233
v 0.09691 -0.79928 0.92239
v 0.09754 -0.79927 0.92248
v 0.09763 -0.79934 0.92319
v 0.07907 -0.79934 0.92463
v 0.08374 -0.79937 0.92397
v 0.08856 -0.79933 0.92316
v 0.09152 -0.79926 0.92219
v 0.09393 -0.79931 0.92314
v 0.09637 -0.79924 0.92241
v 0.10057 -0.79937 0.92393
v 0.09847 -0.79924 0.92267
v 0.09630 -0.79933 0.92304
v 0.08263 -0.79947 0.92718
v 0.07761 -0.79940 0.92794
v 0.08753 -0.79949 0.92626
v 0.09176 -0.79946 0.92522
v 0.09688 -0.79957 0.92575
v 0.10266 -0.79972 0.92694
v 0.10695 -0.79955 0.92592
v 0.10820 -0.79936 0.92467
v 0.11152 -0.79945 0.92551
v 0.11393 -0.79932 0.92480
v 0.11696 -0.79951 0.92612
v 0.11936 -0.79922 0.92448
v 0.09671 -0.80001 0.92984
v 0.09955 -0.80041 0.93334
v 0.10059 -0.80002 0.92945
v 0.10408 -0.80036 0.93219
v 0.10420 -0.80005 0.92945
v 0.10697 -0.80023 0.93095
v 0.11607 -0.79988 0.92846
v 0.11862 -0.80018 0.93102
v 0.11900 -0.79984 0.92824
v 0.08159 -0.79970 0.93099
v 0.07653 -0.79962 0.93176
v 0.08668 -0.79976 0.93008
v 0.09212 -0.79979 0.92886
v 0.10715 -0.79991 0.92845
v 0.11188 -0.79978 0.92771
v 0.08527 -0.80037 0.93845
v 0.08583 -0.80009 0.93423
v 0.08078 -0.80001 0.93504
v 0.08024 -0.80028 0.93917
v 0.09039 -0.80046 0.93763
v 0.09087 -0.80017 0.93325
v 0.09589 -0.80055 0.93657
v 0.09491 -0.80021 0.93232
v 0.10090 -0.80074 0.93740
v 0.10455 -0.80069 0.93610
v 0.10919 -0.80055 0.93444
v 0.11071 -0.80019 0.93082
v 0.11516 -0.80045 0.93391
v 0.11439 -0.80011 0.93024
v 0.12029 -0.80047 0.93471
v 0.08494 -0.80048 0.94268
v 0.07993 -0.80039 0.94341
v 0.08997 -0.80058 0.94200
v 0.09511 -0.80068 0.94133
v 0.10018 -0.80079 0.94089
v 0.10480 -0.80085 0.94027
v 0.10927 -0.80080 0.93922
v 0.11410 -0.80071 0.93837
v 0.11927 -0.80061 0.93828
v 0.08483 -0.80042 0.94688
v 0.07987 -0.80030 0.94803
v 0.08971 -0.80051 0.94620
v 0.09472 -0.80060 0.94567
v 0.09987 -0.80069 0.94523
v 0.10481 -0.80077 0.94453
v 0.10930 -0.80080 0.94348
v 0.11381 -0.80074 0.94265
v 0.11796 -0.80066 0.94182
v 0.07824 -0.80013 0.95158
v 0.08209 -0.80016 0.95174
v 0.08508 -0.80024 0.95074
v 0.08948 -0.80032 0.95019
v 0.09433 -0.80040 0.94976
v 0.09936 -0.80046 0.94942
v 0.10495 -0.80050 0.94934
v 0.10960 -0.80059 0.94771
v 0.11329 -0.80063 0.94623
v 0.11866 -0.80044 0.94661
v 0.08215 -0.80000 0.95473
v -0.07223 -0.16103 0.33190
v -0.07527 -0.15865 0.33143
v -0.07787 -0.16272 0.33238
v -0.04437 -0.15903 0.32839
v -0.04232 -0.16128 0.32872
v -0.04026 -0.15785 0.32714
v -0.03828 -0.16173 0.32813
v -0.03530 -0.15835 0.32626
v -0.07019 -0.15503 0.33048
v -0.07566 -0.15470 0.33054
v -0.06735 -0.15773 0.33099
v -0.06431 -0.15377 0.32992
v -0.06304 -0.15754 0.33068
v -0.05928 -0.15351 0.32942
v -0.05818 -0.15755 0.33023
v -0.05434 -0.15367 0.32881
v -0.05324 -0.15784 0.32965
v -0.04942 -0.15421 0.32807
v -0.04834 -0.15841 0.32897
v -0.04431 -0.15512 0.32721
v -0.04016 -0.15420 0.32592
v -0.03713 -0.15521 0.32551
v -0.07086 -0.14986 0.32935
v -0.07614 -0.14990 0.32948
v -0.06554 -0.14964 0.32907
v -0.06034 -0.14936 0.32862
v -0.05536 -0.14942 0.32803
v -0.05048 -0.14986 0.32729
v -0.04570 -0.15068 0.32642
v -0.04180 -0.15168 0.32566
v -0.03718 -0.15104 0.32426
v -0.07128 -0.14499 0.32830
v -0.07657 -0.14490 0.32838
v -0.06617 -0.14496 0.32810
v -0.06115 -0.14498 0.32777
v -0.05619 -0.14504 0.32726
v -0.05134 -0.14539 0.32657
v -0.04655 -0.14612 0.32571
v -0.04140 -0.14733 0.32461
v -0.03831 -0.14285 0.32300
v -0.03704 -0.14663 0.32318
v -0.07880 -0.14204 0.32779
v -0.07500 -0.14066 0.32744
v -0.07145 -0.14057 0.32735
v -0.06633 -0.13990 0.32704
v -0.06167 -0.14053 0.32691
v -0.05683 -0.14059 0.32648
v -0.05197 -0.14082 0.32587
v -0.04735 -0.14147 0.32513
v -0.04283 -0.14230 0.32418
v -0.03951 -0.13831 0.32285
v -0.07226 -0.13775 0.32677
v -0.06716 -0.13535 0.32611
v -0.06454 -0.13649 0.32627
v -0.06192 -0.13670 0.32616
v -0.05754 -0.13644 0.32577
v -0.05245 -0.13618 0.32514
v -0.04771 -0.13678 0.32450
v -0.04366 -0.13788 0.32382
v -0.04071 -0.13474 0.32280
v -0.06273 -0.13426 0.32571
v -0.05875 -0.13298 0.32520
v -0.05367 -0.13213 0.32458
v -0.04710 -0.13083 0.32351
v -0.04386 -0.13402 0.32340
v -0.07147 -0.16580 0.33294
v -0.07597 -0.17046 0.33403
v -0.07088 -0.17030 0.33392
v -0.07655 -0.16618 0.33312
v -0.06638 -0.16577 0.33276
v -0.06567 -0.17024 0.33375
v -0.06127 -0.16576 0.33247
v -0.06039 -0.17005 0.33345
v -0.05618 -0.16585 0.33207
v -0.05528 -0.16994 0.33307
v -0.05121 -0.16621 0.33163
v -0.05030 -0.17049 0.33276
v -0.04701 -0.16681 0.33127
v -0.04498 -0.16972 0.33190
v -0.04219 -0.16527 0.33005
v -0.03988 -0.16934 0.33111
v -0.03656 -0.16557 0.32929
v -0.03472 -0.16933 0.33044
v -0.06707 -0.16150 0.33182
v -0.06214 -0.16154 0.33154
v -0.05714 -0.16166 0.33111
v -0.05210 -0.16202 0.33057
v -0.04674 -0.16266 0.32994
v 0.17944 0.47490 -1.07436
v 0.18185 0.47130 -1.07434
v 0.17786 0.46827 -1.07427
v 0.18511 0.47562 -1.07446
v 0.18558 0.47093 -1.07441
v 0.18987 0.47544 -1.07458
v 0.18998 0.47052 -1.07452
v 0.19465 0.47521 -1.07471
v 0.19467 0.47022 -1.07464
v 0.18083 0.47957 -1.07443
v 0.18455 0.48085 -1.07453
v 0.18970 0.48049 -1.07465
v 0.19459 0.48023 -1.07478
v 0.18569 0.48661 -1.07465
v 0.18153 0.48307 -1.07450
v 0.18984 0.48574 -1.07474
v 0.19460 0.48532 -1.07486
v 0.18610 0.49125 -1.07479
v 0.18225 0.48776 -1.07461
v 0.19011 0.49093 -1.07488
v 0.19468 0.49046 -1.07499
v 0.18316 0.49160 -1.07474
v 0.18570 0.49438 -1.07489
v 0.18987 0.49608 -1.07507
v 0.19476 0.49559 -1.07517
v 0.19099 0.50156 -1.07536
v 0.18669 0.49813 -1.07509
v 0.19502 0.50074 -1.07542
v 0.19159 0.50599 -1.07563
v 0.18765 0.50274 -1.07536
v 0.19536 0.50571 -1.07571
v 0.18890 0.50659 -1.07562
v 0.19156 0.50900 -1.07582
v 0.19520 0.51032 -1.07599
v 0.14959 0.82909 -1.07620
v 0.14910 0.82900 -1.07615
v 0.14847 0.82888 -1.07609
v 0.15551 0.81730 -1.07119
v 0.15416 0.81846 -1.07148
v 0.15188 0.81616 -1.07102
v 0.15766 0.81883 -1.07149
v 0.15779 0.81969 -1.07169
v 0.15208 0.81894 -1.07164
v 0.16103 0.81930 -1.07154
v 0.16268 0.82036 -1.07176
v 0.16497 0.81963 -1.07154
v 0.16557 0.82053 -1.07174
v 0.16788 0.81965 -1.07146
v 0.44107 -0.24876 0.71100
v 0.44274 -0.24622 0.70565
v 0.44408 -0.24399 0.71014
v 0.44455 -0.24280 0.70535
v 0.44553 -0.23983 0.70684
v 0.44568 -0.23964 0.71147
v 0.44649 -0.23589 0.70780
v 0.44667 -0.23546 0.71230
v 0.44720 -0.23230 0.70887
v 0.44751 -0.23109 0.71285
v 0.44802 -0.22771 0.70807
v 0.44846 -0.22608 0.71391
v 0.44905 -0.22268 0.70921
v 0.44869 -0.22390 0.70497
v 0.44972 -0.21938 0.70453
v 0.45029 -0.21793 0.71061
v 0.45119 -0.21477 0.70629
v 0.45167 -0.21389 0.71050
v 0.45287 -0.21124 0.70793
v 0.45318 -0.21114 0.71270
v 0.44128 -0.24933 0.71713
v 0.44313 -0.24650 0.71472
v 0.44474 -0.24314 0.71544
v 0.44601 -0.23905 0.71625
v 0.44694 -0.23477 0.71684
v 0.44774 -0.23050 0.71756
v 0.44841 -0.22699 0.71875
v 0.44939 -0.22155 0.71337
v 0.44930 -0.22264 0.71805
v 0.45013 -0.21891 0.71531
v 0.45151 -0.21488 0.71528
v 0.45352 -0.21096 0.71772
v 0.44186 -0.24929 0.72252
v 0.44355 -0.24627 0.71920
v 0.44520 -0.24246 0.72038
v 0.44636 -0.23825 0.72092
v 0.44721 -0.23411 0.72131
v 0.44795 -0.23010 0.72200
v 0.44876 -0.22595 0.72257
v 0.44975 -0.22154 0.72339
v 0.45054 -0.21809 0.71953
v 0.45208 -0.21399 0.72100
v 0.45405 -0.21036 0.72280
v 0.44252 -0.24913 0.72872
v 0.44408 -0.24575 0.72429
v 0.44575 -0.24132 0.72572
v 0.44676 -0.23707 0.72480
v 0.44746 -0.23356 0.72571
v 0.44823 -0.22945 0.72632
v 0.44909 -0.22524 0.72724
v 0.45018 -0.22063 0.72881
v 0.45100 -0.21720 0.72457
v 0.45264 -0.21315 0.72658
v 0.45494 -0.20936 0.72759
v 0.44469 -0.24496 0.72867
v 0.44467 -0.24560 0.73387
v 0.44272 -0.24974 0.73390
v 0.44571 -0.24222 0.73046
v 0.44683 -0.23752 0.73007
v 0.44777 -0.23265 0.72960
v 0.44848 -0.22903 0.73077
v 0.44931 -0.22499 0.73183
v 0.45006 -0.22180 0.73339
v 0.45134 -0.21648 0.72866
v 0.45115 -0.21770 0.73307
v 0.45221 -0.21432 0.73078
v 0.45384 -0.21126 0.73135
v 0.44347 -0.24905 0.73777
v 0.44487 -0.24613 0.73886
v 0.44613 -0.24112 0.73371
v 0.44615 -0.24172 0.73875
v 0.44688 -0.23818 0.73522
v 0.44783 -0.23330 0.73485
v 0.44875 -0.22837 0.73466
v 0.44947 -0.22501 0.73624
v 0.45042 -0.22098 0.73729
v 0.45167 -0.21679 0.73838
v 0.45270 -0.21370 0.73483
v 0.45479 -0.21019 0.73637
v 0.44410 -0.24842 0.74136
v 0.44526 -0.24555 0.74262
v 0.44627 -0.24224 0.74394
v 0.44724 -0.23700 0.73849
v 0.44724 -0.23773 0.74326
v 0.44789 -0.23396 0.74015
v 0.44873 -0.22938 0.73940
v 0.44973 -0.22462 0.74085
v 0.45077 -0.22034 0.74211
v 0.45218 -0.21588 0.74381
v 0.45332 -0.21283 0.73973
v 0.45563 -0.20934 0.74197
v 0.44391 -0.24933 0.74575
v 0.44557 -0.24526 0.74719
v 0.44673 -0.24096 0.74800
v 0.44780 -0.23591 0.74898
v 0.44834 -0.23233 0.74450
v 0.44917 -0.22791 0.74429
v 0.44998 -0.22417 0.74579
v 0.45100 -0.21996 0.74680
v 0.45195 -0.21682 0.74831
v 0.45378 -0.21209 0.74383
v 0.45345 -0.21315 0.74816
v 0.37532 0.24301 0.07036
v 0.38071 0.24356 0.07454
v 0.38023 0.24329 0.06971
v 0.37586 0.24329 0.07524
v 0.38554 0.24378 0.07385
v 0.38514 0.24352 0.06906
v 0.39042 0.24396 0.07315
v 0.39005 0.24371 0.06836
v 0.39527 0.24410 0.07227
v 0.39488 0.24385 0.06757
v 0.39987 0.24422 0.07119
v 0.39958 0.24399 0.06670
v 0.40432 0.24439 0.07011
v 0.40405 0.24417 0.06569
v 0.40803 0.24461 0.06858
v 0.40836 0.24446 0.06461
v 0.41302 0.24535 0.06802
v 0.41178 0.24482 0.06306
v 0.38116 0.24381 0.07929
v 0.37635 0.24356 0.08009
v 0.38579 0.24402 0.07843
v 0.39051 0.24419 0.07780
v 0.39547 0.24434 0.07702
v 0.40027 0.24446 0.07565
v 0.40405 0.24456 0.07392
v 0.40929 0.24499 0.07353
v 0.41325 0.24571 0.07658
v 0.41419 0.24575 0.07309
v 0.41756 0.24697 0.07578
v 0.38151 0.24406 0.08403
v 0.37670 0.24381 0.08485
v 0.38622 0.24425 0.08297
v 0.39001 0.24436 0.08161
v 0.39518 0.24459 0.08221
v 0.40051 0.24472 0.08038
v 0.40568 0.24489 0.07826
v 0.40921 0.24537 0.08166
v 0.41041 0.24533 0.07842
v 0.41409 0.24618 0.08145
v 0.41847 0.24743 0.08074
v 0.38151 0.24428 0.08867
v 0.37685 0.24406 0.08940
v 0.38643 0.24449 0.08775
v 0.39172 0.24465 0.08620
v 0.39575 0.24501 0.09047
v 0.39679 0.24488 0.08677
v 0.40059 0.24497 0.08516
v 0.40528 0.24514 0.08340
v 0.40044 0.24518 0.08974
v 0.40514 0.24539 0.08826
v 0.41033 0.24578 0.08632
v 0.41495 0.24655 0.08662
v 0.41805 0.24742 0.08486
v 0.38090 0.24444 0.09247
v 0.37714 0.24430 0.09396
v 0.38589 0.24470 0.09296
v 0.39099 0.24485 0.09126
v 0.39473 0.24513 0.09421
v 0.39969 0.24537 0.09478
v 0.40481 0.24560 0.09317
v 0.40959 0.24596 0.09179
v 0.41414 0.24660 0.09069
v 0.41802 0.24759 0.08943
v 0.38248 0.24473 0.09691
v 0.37726 0.24456 0.09916
v 0.38600 0.24504 0.10037
v 0.38727 0.24497 0.09742
v 0.39100 0.24505 0.09592
v 0.39079 0.24526 0.10098
v 0.39626 0.24539 0.09890
v 0.40128 0.24564 0.09943
v 0.40495 0.24580 0.09799
v 0.40947 0.24616 0.09673
v 0.41394 0.24678 0.09549
v 0.41799 0.24777 0.09408
v 0.38238 0.24494 0.10174
v 0.37910 0.24486 0.10333
v 0.38230 0.24510 0.10578
v 0.38714 0.24526 0.10490
v 0.39217 0.24548 0.10563
v 0.39604 0.24558 0.10421
v 0.40075 0.24575 0.10333
v 0.40530 0.24599 0.10261
v 0.40970 0.24635 0.10156
v 0.41411 0.24698 0.10035
v 0.41820 0.24800 0.09888
v 0.38092 0.24521 0.11091
v 0.38104 0.24514 0.10830
v 0.37779 0.24498 0.10841
v 0.38550 0.24538 0.11055
v 0.39133 0.24557 0.10960
v 0.39615 0.24573 0.10890
v 0.40079 0.24590 0.10804
v 0.40548 0.24613 0.10724
v 0.41007 0.24651 0.10636
v 0.41448 0.24715 0.10521
v 0.41855 0.24820 0.10372
v 0.40500 0.40185 -0.35001
v 0.40483 0.40483 -0.35008
v 0.40480 0.40492 -0.35168
v 0.40476 0.40670 -0.35161
v 0.40461 0.41970 -0.35100
v 0.40457 0.42049 -0.35171
v 0.40461 0.41989 -0.35238
v 0.40460 0.42147 -0.35270
v 0.40501 0.40323 -0.34706
v 0.40490 0.40424 -0.34855
v 0.40485 0.40670 -0.34877
v 0.40460 0.42128 -0.35132
v 0.40462 0.42617 -0.34549
v 0.40456 0.42945 -0.34487
v 0.40494 0.40475 -0.34717
v 0.40515 0.40926 -0.33997
v 0.40506 0.40880 -0.34322
v 0.40523 0.40597 -0.34081
v 0.40495 0.41266 -0.34357
v 0.40500 0.41372 -0.33993
v 0.40482 0.41726 -0.34406
v 0.40484 0.41867 -0.34030
v 0.40470 0.42213 -0.34475
v 0.40466 0.42442 -0.34119
v 0.40453 0.42963 -0.34069
v 0.40617 0.39090 -0.33709
v 0.40612 0.39256 -0.33533
v 0.40589 0.39421 -0.33849
v 0.40588 0.39557 -0.33621
v 0.40563 0.39805 -0.33912
v 0.40570 0.39899 -0.33587
v 0.40541 0.40218 -0.33983
v 0.40542 0.40438 -0.33644
v 0.40522 0.40947 -0.33576
v 0.40502 0.41443 -0.33572
v 0.40483 0.41958 -0.33595
v 0.40465 0.42480 -0.33605
v 0.40450 0.42992 -0.33600
v 0.52673 -0.21644 0.65555
v 0.52674 -0.21647 0.65569
v 0.52672 -0.21640 0.65538
v 0.52670 -0.21634 0.65511
v 0.52843 -0.22077 0.66517
v 0.52843 -0.22077 0.66517
v 0.52843 -0.22077 0.66517
v 0.52227 -0.20738 0.67028
v 0.52303 -0.20838 0.67219
v 0.52251 -0.20759 0.67034
v 0.52950 -0.22590 0.67503
v 0.52950 -0.22590 0.67503
v 0.52950 -0.22590 0.67503
v 0.52308 -0.20849 0.67268
v 0.52355 -0.20921 0.67410
v 0.52364 -0.20937 0.67451
v 0.52379 -0.20962 0.67501
v 0.52601 -0.21763 0.69140
v 0.52608 -0.21777 0.69184
v 0.52595 -0.21750 0.69096
v 0.52980 -0.22750 0.68871
v 0.52980 -0.22750 0.68871
v 0.52980 -0.22750 0.68871
v 0.52980 -0.22750 0.68871
v 0.52624 -0.21811 0.69305
v 0.52635 -0.21834 0.69384
v 0.52659 -0.21877 0.69587
v 0.52693 -0.21931 0.69878
v 0.52662 -0.21884 0.69594
v 0.52638 -0.21840 0.69411
v 0.29736 0.24783 -0.56482
v 0.30293 0.24760 -0.56046
v 0.30232 0.24790 -0.56543
v 0.29797 0.24752 -0.55985
v 0.30789 0.24766 -0.56107
v 0.30728 0.24796 -0.56604
v 0.31285 0.24770 -0.56168
v 0.31225 0.24799 -0.56665
v 0.31782 0.24773 -0.56229
v 0.31721 0.24802 -0.56725
v 0.32278 0.24776 -0.56290
v 0.32217 0.24804 -0.56786
v 0.32774 0.24780 -0.56351
v 0.32714 0.24807 -0.56847
v 0.33271 0.24784 -0.56412
v 0.33210 0.24811 -0.56908
v 0.33767 0.24788 -0.56473
v 0.33706 0.24815 -0.56969
v 0.30353 0.24728 -0.55550
v 0.29857 0.24721 -0.55489
v 0.30850 0.24735 -0.55611
v 0.31346 0.24739 -0.55672
v 0.31843 0.24743 -0.55733
v 0.32339 0.24747 -0.55794
v 0.32835 0.24751 -0.55855
v 0.33332 0.24755 -0.55916
v 0.33828 0.24760 -0.55977
v 0.30413 0.24695 -0.55055
v 0.29916 0.24688 -0.54994
v 0.30909 0.24701 -0.55116
v 0.31406 0.24706 -0.55176
v 0.31902 0.24711 -0.55237
v 0.32399 0.24715 -0.55298
v 0.32896 0.24720 -0.55359
v 0.33392 0.24725 -0.55420
v 0.33889 0.24730 -0.55481
v 0.30467 0.24661 -0.54563
v 0.29970 0.24654 -0.54503
v 0.30964 0.24667 -0.54623
v 0.31461 0.24672 -0.54683
v 0.31958 0.24677 -0.54742
v 0.32456 0.24682 -0.54802
v 0.32954 0.24687 -0.54863
v 0.33452 0.24693 -0.54924
v 0.33949 0.24698 -0.54985
v 0.30510 0.24626 -0.54080
v 0.30013 0.24619 -0.54021
v 0.31006 0.24632 -0.54138
v 0.31504 0.24637 -0.54196
v 0.32003 0.24642 -0.54253
v 0.32504 0.24647 -0.54311
v 0.33005 0.24653 -0.54370
v 0.33505 0.24659 -0.54430
v 0.34004 0.24665 -0.54491
v 0.30533 0.24591 -0.53614
v 0.30038 0.24583 -0.53555
v 0.31028 0.24596 -0.53670
v 0.31526 0.24601 -0.53725
v 0.32026 0.24606 -0.53778
v 0.32532 0.24611 -0.53829
v 0.33041 0.24617 -0.53883
v 0.33547 0.24623 -0.53942
v 0.34049 0.24629 -0.54003
v 0.30533 0.24556 -0.53173
v 0.30049 0.24548 -0.53112
v 0.31024 0.24561 -0.53226
v 0.31520 0.24566 -0.53277
v 0.32020 0.24571 -0.53325
v 0.32527 0.24575 -0.53369
v 0.33049 0.24580 -0.53407
v 0.33569 0.24586 -0.53461
v 0.34075 0.24593 -0.53528
v 0.30517 0.24523 -0.52763
v 0.30079 0.24517 -0.52715
v 0.30998 0.24528 -0.52807
v 0.31490 0.24532 -0.52853
v 0.31987 0.24537 -0.52899
v 0.32489 0.24542 -0.52940
v 0.33004 0.24546 -0.52969
v 0.33581 0.24547 -0.52960
v 0.34083 0.24558 -0.53074
v -0.37835 0.27458 -0.84364
v -0.37586 0.27267 -0.83963
v -0.37546 0.27239 -0.84381
v -0.37864 0.27498 -0.83833
v -0.37285 0.27122 -0.84590
v -0.37269 0.27108 -0.84123
v -0.37612 0.27289 -0.83433
v -0.37889 0.27537 -0.83416
v -0.37279 0.27109 -0.83642
v -0.37296 0.27108 -0.83234
v -0.37472 0.27198 -0.83003
v -0.37763 0.27438 -0.82958
v -0.37463 0.27208 -0.82584
v -0.37741 0.27444 -0.82393
v -0.37443 0.27205 -0.82077
v -0.37712 0.27439 -0.81876
v -0.37411 0.27196 -0.81571
v -0.37678 0.27431 -0.81368
v -0.37374 0.27183 -0.81068
v -0.37645 0.27420 -0.80860
v -0.37336 0.27166 -0.80565
v -0.37614 0.27400 -0.80342
v 0.33770 0.23486 -0.24568
v 0.34253 0.23472 -0.24198
v 0.34250 0.23494 -0.24612
v 0.33764 0.23463 -0.24143
v 0.34727 0.23483 -0.24260
v 0.34684 0.23503 -0.24655
v 0.35194 0.23496 -0.24360
v 0.35358 0.23516 -0.24666
v 0.34982 0.23513 -0.24733
v 0.35675 0.23504 -0.24328
v 0.35743 0.23519 -0.24573
v 0.35983 0.23511 -0.24339
v 0.35006 0.23532 -0.25014
v 0.35553 0.23541 -0.24962
v 0.36146 0.23529 -0.24544
v 0.36089 0.23559 -0.25033
v 0.36656 0.23548 -0.24601
v 0.36602 0.23576 -0.25092
v 0.37161 0.23569 -0.24658
v 0.37105 0.23595 -0.25150
v 0.37662 0.23593 -0.24716
v 0.37604 0.23617 -0.25211
v 0.34279 0.23453 -0.23751
v 0.33786 0.23443 -0.23691
v 0.34767 0.23464 -0.23813
v 0.35245 0.23477 -0.23885
v 0.35706 0.23489 -0.23952
v 0.36068 0.23500 -0.24043
v 0.36281 0.23512 -0.24179
v 0.36489 0.23503 -0.23846
v 0.36711 0.23523 -0.24100
v 0.37215 0.23546 -0.24170
v 0.37716 0.23571 -0.24224
v 0.34323 0.23438 -0.23279
v 0.33828 0.23429 -0.23218
v 0.34816 0.23449 -0.23341
v 0.35305 0.23461 -0.23408
v 0.35786 0.23475 -0.23483
v 0.36270 0.23489 -0.23580
v 0.36691 0.23497 -0.23513
v 0.36904 0.23509 -0.23642
v 0.37275 0.23527 -0.23702
v 0.37761 0.23553 -0.23733
v 0.34378 0.23427 -0.22792
v 0.33881 0.23418 -0.22732
v 0.34873 0.23438 -0.22854
v 0.35366 0.23450 -0.22918
v 0.35853 0.23463 -0.22989
v 0.36333 0.23476 -0.23068
v 0.36808 0.23490 -0.23142
v 0.36974 0.23500 -0.23348
v 0.37184 0.23500 -0.23108
v 0.37275 0.23512 -0.23335
v 0.37772 0.23534 -0.23229
v 0.34437 0.23419 -0.22299
v 0.33940 0.23411 -0.22238
v 0.34933 0.23429 -0.22360
v 0.35427 0.23441 -0.22423
v 0.35917 0.23453 -0.22491
v 0.36397 0.23466 -0.22566
v 0.36864 0.23480 -0.22649
v 0.37322 0.23496 -0.22733
v 0.37530 0.23511 -0.22983
v 0.37719 0.23510 -0.22670
v 0.37892 0.23525 -0.22821
v 0.34497 0.23414 -0.21804
v 0.34001 0.23405 -0.21743
v 0.34994 0.23424 -0.21865
v 0.35489 0.23434 -0.21927
v 0.35981 0.23445 -0.21992
v 0.36463 0.23458 -0.22066
v 0.36928 0.23472 -0.22150
v 0.37365 0.23487 -0.22247
v 0.37757 0.23505 -0.22338
v 0.34558 0.23410 -0.21307
v 0.34062 0.23400 -0.21246
v 0.35055 0.23419 -0.21368
v 0.35550 0.23429 -0.21430
v 0.36044 0.23439 -0.21495
v 0.36529 0.23451 -0.21567
v 0.36997 0.23465 -0.21652
v 0.37443 0.23481 -0.21750
v 0.37842 0.23500 -0.21877
v 0.34619 0.23405 -0.20811
v 0.34123 0.23395 -0.20750
v 0.35115 0.23415 -0.20872
v 0.35612 0.23424 -0.20934
v 0.36107 0.23434 -0.20998
v 0.36596 0.23445 -0.21069
v 0.37070 0.23459 -0.21156
v 0.37512 0.23474 -0.21259
v 0.37973 0.23495 -0.21342
v 0.13592 0.22988 -0.26777
v 0.13357 0.22992 -0.27008
v 0.13212 0.22978 -0.26788
v 0.13787 0.22977 -0.26377
v 0.13965 0.22995 -0.26692
v 0.13285 0.22958 -0.26282
v 0.14305 0.22990 -0.26330
v 0.14400 0.23006 -0.26634
v 0.14642 0.23001 -0.26333
v 0.14785 0.23014 -0.26504
v 0.14999 0.23009 -0.26165
v 0.41089 0.39595 -0.05383
v 0.41023 0.39521 -0.05635
v 0.41108 0.39236 -0.05306
v 0.41024 0.39042 -0.05610
v 0.41220 0.38960 -0.04997
v 0.41203 0.39466 -0.05046
v 0.41036 0.39824 -0.05603
v 0.41106 0.39948 -0.05368
v 0.41236 0.39942 -0.04967
v 0.41144 0.40298 -0.05255
v 0.41245 0.40407 -0.04932
v 0.41114 0.40770 -0.05356
v 0.41240 0.40887 -0.04900
v 0.41121 0.41334 -0.05244
v 0.41242 0.41285 -0.04815
v 0.41066 0.42212 -0.05254
v 0.40967 0.42106 -0.05737
v 0.41066 0.41803 -0.05355
v 0.41182 0.41756 -0.04915
v 0.41065 0.42615 -0.05158
v 0.40966 0.42688 -0.05601
v 0.41176 0.42330 -0.04787
v 0.41117 0.42794 -0.04909
v 0.41021 0.43076 -0.05282
v 0.40929 0.43180 -0.05700
v 0.41333 0.39091 -0.04727
v 0.41362 0.39521 -0.04636
v 0.41378 0.40017 -0.04570
v 0.41379 0.40520 -0.04520
v 0.41360 0.40998 -0.04497
v 0.41327 0.41441 -0.04495
v 0.41302 0.41889 -0.04452
v 0.41296 0.42279 -0.04358
v 0.41115 0.43194 -0.04868
v 0.41229 0.42768 -0.04489
v 0.41512 0.39028 -0.04322
v 0.41527 0.39596 -0.04221
v 0.41532 0.40122 -0.04147
v 0.41531 0.40687 -0.04058
v 0.41452 0.41164 -0.04176
v 0.41438 0.41547 -0.04111
v 0.41411 0.41976 -0.04062
v 0.41382 0.42427 -0.04028
v 0.41343 0.42947 -0.04021
v 0.41688 0.39703 -0.03791
v 0.41688 0.39186 -0.03869
v 0.41851 0.38721 -0.03497
v 0.41839 0.39282 -0.03423
v 0.41688 0.40218 -0.03709
v 0.41833 0.39803 -0.03351
v 0.41688 0.40643 -0.03623
v 0.41832 0.40344 -0.03246
v 0.41763 0.40811 -0.03357
v 0.41608 0.41152 -0.03718
v 0.41533 0.41661 -0.03781
v 0.41528 0.42052 -0.03672
v 0.41501 0.42546 -0.03601
v 0.41458 0.43064 -0.03571
v 0.41978 0.38862 -0.03009
v 0.41963 0.39372 -0.02969
v 0.41955 0.39860 -0.02908
v 0.41960 0.40255 -0.02808
v 0.41761 0.41125 -0.03269
v 0.41900 0.40775 -0.02890
v 0.41829 0.41288 -0.02992
v 0.41680 0.41587 -0.03363
v 0.41665 0.42127 -0.03232
v 0.41647 0.42681 -0.03118
v 0.41561 0.43190 -0.03204
v 0.42073 0.38934 -0.02541
v 0.42059 0.39426 -0.02513
v 0.42049 0.39893 -0.02474
v 0.42032 0.40345 -0.02449
v 0.42022 0.40734 -0.02392
v 0.41818 0.41706 -0.02887
v 0.41958 0.41225 -0.02525
v 0.41808 0.42205 -0.02776
v 0.41948 0.41785 -0.02417
v 0.41807 0.42607 -0.02686
v 0.41950 0.42321 -0.02313
v 0.41888 0.42776 -0.02440
v 0.41734 0.43058 -0.02787
v 0.42145 0.38970 -0.02066
v 0.42132 0.39459 -0.02049
v 0.42120 0.39936 -0.02031
v 0.42106 0.40396 -0.02014
v 0.42085 0.40864 -0.02020
v 0.42065 0.41360 -0.02011
v 0.42062 0.41850 -0.01952
v 0.42077 0.42246 -0.01870
v 0.41897 0.43146 -0.02389
v 0.42035 0.42734 -0.02017
v 0.42199 0.38990 -0.01581
v 0.42188 0.39484 -0.01571
v 0.42178 0.39972 -0.01563
v 0.42166 0.40455 -0.01561
v 0.42155 0.40941 -0.01558
v 0.42150 0.41426 -0.01539
v 0.42154 0.41895 -0.01510
v 0.42160 0.42366 -0.01516
v 0.42179 0.42868 -0.01535
v 0.43705 -0.08992 0.34975
v 0.43600 -0.08498 0.34499
v 0.43596 -0.08998 0.34500
v 0.43710 -0.08492 0.34975
v 0.43606 -0.07998 0.34499
v 0.43718 -0.07992 0.34975
v 0.43615 -0.07498 0.34499
v 0.43728 -0.07490 0.34977
v 0.43625 -0.06996 0.34500
v 0.43740 -0.06986 0.34982
v 0.43636 -0.06494 0.34500
v 0.43750 -0.06480 0.34981
v 0.43646 -0.05993 0.34498
v 0.43758 -0.05980 0.34975
v 0.43656 -0.05494 0.34495
v 0.43767 -0.05485 0.34972
v 0.43667 -0.04996 0.34493
v 0.43778 -0.04988 0.34971
v 0.43832 -0.08975 0.35429
v 0.43838 -0.08475 0.35429
v 0.43846 -0.07974 0.35431
v 0.43858 -0.07471 0.35440
v 0.43873 -0.06960 0.35459
v 0.43876 -0.06444 0.35443
v 0.43880 -0.05957 0.35427
v 0.43894 -0.05474 0.35438
v 0.43905 -0.04969 0.35434
v 0.43974 -0.08938 0.35853
v 0.43979 -0.08438 0.35853
v 0.43987 -0.07939 0.35859
v 0.44002 -0.07439 0.35885
v 0.44039 -0.06897 0.35976
v 0.43983 -0.06357 0.35794
v 0.44024 -0.05965 0.35892
v 0.44036 -0.05446 0.35881
v 0.44047 -0.04931 0.35881
v 0.44129 -0.08872 0.36240
v 0.44131 -0.08373 0.36240
v 0.44136 -0.07884 0.36247
v 0.44147 -0.07435 0.36276
v 0.44174 -0.06862 0.36337
v 0.44182 -0.07140 0.36363
v 0.44314 -0.07063 0.36628
v 0.44244 -0.06690 0.36488
v 0.44117 -0.06484 0.36181
v 0.44137 -0.05832 0.36194
v 0.44150 -0.06162 0.36255
v 0.44264 -0.06085 0.36495
v 0.44234 -0.05468 0.36387
v 0.44185 -0.04813 0.36264
v 0.44333 -0.05095 0.36610
v 0.44297 -0.08272 0.36586
v 0.44299 -0.08771 0.36590
v 0.44497 -0.09143 0.36912
v 0.44491 -0.08633 0.36906
v 0.44290 -0.07789 0.36579
v 0.44480 -0.08120 0.36896
v 0.44270 -0.07406 0.36551
v 0.44456 -0.07564 0.36863
v 0.44505 -0.07129 0.36941
v 0.44232 -0.06411 0.36453
v 0.44415 -0.06598 0.36782
v 0.44450 -0.05996 0.36822
v 0.44473 -0.05483 0.36860
v 0.44493 -0.05018 0.36904
v 0.44721 -0.08976 0.37199
v 0.44709 -0.08461 0.37192
v 0.44698 -0.07943 0.37185
v 0.44698 -0.07439 0.37190
v 0.44688 -0.06938 0.37176
v 0.44677 -0.06409 0.37157
v 0.44686 -0.05882 0.37171
v 0.44695 -0.05382 0.37192
v 0.44699 -0.04893 0.37205
v 0.44959 -0.08257 0.37447
v 0.44971 -0.08769 0.37451
v 0.45269 -0.09032 0.37671
v 0.45252 -0.08522 0.37664
v 0.44953 -0.07750 0.37448
v 0.45244 -0.08016 0.37664
v 0.44948 -0.07246 0.37449
v 0.45240 -0.07513 0.37667
v 0.44943 -0.06738 0.37445
v 0.45237 -0.07010 0.37669
v 0.44941 -0.06226 0.37447
v 0.45234 -0.06506 0.37672
v 0.44943 -0.05719 0.37457
v 0.45233 -0.06002 0.37677
v 0.44944 -0.05220 0.37466
v 0.45231 -0.05501 0.37684
v 0.44942 -0.04724 0.37473
v 0.45227 -0.05002 0.37689
v 0.45567 -0.08233 0.37836
v 0.45576 -0.08737 0.37839
v 0.45564 -0.07731 0.37837
v 0.45562 -0.07230 0.37840
v 0.45560 -0.06729 0.37843
v 0.45558 -0.06227 0.37847
v 0.45556 -0.05727 0.37852
v 0.45551 -0.05226 0.37857
v 0.45545 -0.04727 0.37862
v 0.02503 -0.28970 0.72252
v 0.02855 -0.29057 0.72603
v 0.02909 -0.28984 0.72114
v 0.03371 -0.29066 0.72434
v 0.03400 -0.28998 0.71982
v 0.03864 -0.29075 0.72316
v 0.03895 -0.29009 0.71876
v 0.04360 -0.29081 0.72218
v 0.04392 -0.29015 0.71779
v 0.04865 -0.29083 0.72118
v 0.04884 -0.29018 0.71675
v 0.05404 -0.29079 0.71974
v 0.05248 -0.29018 0.71591
v 0.02072 -0.28994 0.72684
v 0.02474 -0.29090 0.73021
v 0.02375 -0.29005 0.72551
v 0.03007 -0.29139 0.73029
v 0.03386 -0.29140 0.72879
v 0.03857 -0.29145 0.72761
v 0.04346 -0.29150 0.72667
v 0.04844 -0.29153 0.72582
v 0.05352 -0.29155 0.72496
v 0.02064 -0.29114 0.73455
v 0.01945 -0.29029 0.72993
v 0.01543 -0.29010 0.73162
v 0.01491 -0.29082 0.73670
v 0.02573 -0.29178 0.73506
v 0.02959 -0.29195 0.73392
v 0.03408 -0.29212 0.73305
v 0.03867 -0.29218 0.73208
v 0.04350 -0.29222 0.73123
v 0.04843 -0.29224 0.73047
v 0.05341 -0.29227 0.72976
v 0.01992 -0.29184 0.73971
v 0.01610 -0.29160 0.74110
v 0.02468 -0.29225 0.73885
v 0.02936 -0.29260 0.73819
v 0.03396 -0.29280 0.73733
v 0.03869 -0.29290 0.73653
v 0.04355 -0.29294 0.73581
v 0.04848 -0.29296 0.73514
v 0.05340 -0.29297 0.73448
v 0.01950 -0.29241 0.74394
v 0.01515 -0.29202 0.74465
v 0.02389 -0.29282 0.74327
v 0.02873 -0.29322 0.74263
v 0.03363 -0.29346 0.74174
v 0.03848 -0.29359 0.74094
v 0.04338 -0.29364 0.74029
v 0.04842 -0.29366 0.73978
v 0.05332 -0.29364 0.73910
v 0.01904 -0.29297 0.74796
v 0.01466 -0.29261 0.74879
v 0.02277 -0.29324 0.74693
v 0.02766 -0.29389 0.74770
v 0.03308 -0.29413 0.74629
v 0.03806 -0.29426 0.74531
v 0.04295 -0.29430 0.74457
v 0.04786 -0.29431 0.74408
v 0.05354 -0.29439 0.74416
v 0.02864 -0.29476 0.75219
v 0.03192 -0.29575 0.75561
v 0.03268 -0.29487 0.75088
v 0.03711 -0.29576 0.75401
v 0.03758 -0.29496 0.74966
v 0.04202 -0.29574 0.75294
v 0.04246 -0.29498 0.74876
v 0.04689 -0.29568 0.75211
v 0.04721 -0.29495 0.74804
v 0.05167 -0.29556 0.75121
v 0.05137 -0.29489 0.74744
v 0.05645 -0.29530 0.74956
v 0.01833 -0.29349 0.75152
v 0.01455 -0.29337 0.75300
v 0.02349 -0.29413 0.75172
v 0.02419 -0.29513 0.75628
v 0.02781 -0.29635 0.75949
v 0.02725 -0.29520 0.75508
v 0.03305 -0.29682 0.75961
v 0.03690 -0.29671 0.75820
v 0.04162 -0.29665 0.75712
v 0.04651 -0.29657 0.75629
v 0.05150 -0.29645 0.75552
v 0.05661 -0.29629 0.75451
v 0.01950 -0.29449 0.75572
v 0.01429 -0.29432 0.75737
v -0.00633 0.14983 0.16251
v -0.00690 0.15579 0.15968
v -0.00921 0.15555 0.16234
v -0.00479 0.15577 0.15725
v -0.00322 0.15115 0.15817
v -0.01352 0.16103 0.16358
v -0.01110 0.15774 0.16309
v -0.01021 0.15930 0.16131
v -0.00836 0.16109 0.15829
v -0.00633 0.15792 0.15782
v -0.01260 0.16476 0.16067
v -0.01560 0.16561 0.16305
v -0.01048 0.16685 0.15734
v -0.01685 0.16968 0.16183
v -0.01812 0.16794 0.16389
v -0.01389 0.17000 0.15903
v -0.01221 0.17115 0.15672
v -0.01624 0.17636 0.15750
v -0.01748 0.17442 0.15967
v -0.01451 0.17342 0.15769
v -0.01869 0.17827 0.15843
v -0.01322 0.15205 0.16802
v -0.00953 0.14934 0.16609
v -0.01175 0.15518 0.16501
v -0.01513 0.15601 0.16763
v -0.01646 0.16005 0.16661
v -0.01768 0.15812 0.16863
v -0.01753 0.16468 0.16508
v -0.01695 0.15473 0.16972
v -0.01498 0.14904 0.17106
v 0.39638 0.66907 -0.61142
v 0.39632 0.67302 -0.61648
v 0.39633 0.66801 -0.61487
v 0.39637 0.67421 -0.61172
v 0.39630 0.67872 -0.61638
v 0.39635 0.67957 -0.61184
v 0.39628 0.68459 -0.61690
v 0.39637 0.68479 -0.61173
v 0.39631 0.68973 -0.61605
v 0.39644 0.68971 -0.61132
v 0.39643 0.69539 -0.61564
v 0.39656 0.69359 -0.61053
v 0.39645 0.69939 -0.61838
v 0.39653 0.69983 -0.61610
v 0.39667 0.69863 -0.61190
v 0.39655 0.70251 -0.61886
v 0.39668 0.70309 -0.61549
v 0.39692 0.70438 -0.61143
v 0.39671 0.70641 -0.61880
v 0.39682 0.70663 -0.61549
v 0.39704 0.70977 -0.61384
v 0.39721 0.70832 -0.60960
v 0.39646 0.66965 -0.60691
v 0.39646 0.67475 -0.60699
v 0.39647 0.67986 -0.60698
v 0.39652 0.68484 -0.60686
v 0.39662 0.68957 -0.60665
v 0.39677 0.69434 -0.60672
v 0.39697 0.69944 -0.60678
v 0.39724 0.70442 -0.60623
v 0.39755 0.70927 -0.60566
v 0.39659 0.66990 -0.60209
v 0.39661 0.67494 -0.60210
v 0.39665 0.67994 -0.60208
v 0.39674 0.68487 -0.60202
v 0.39688 0.68977 -0.60200
v 0.39707 0.69474 -0.60200
v 0.39732 0.69977 -0.60182
v 0.39763 0.70485 -0.60136
v 0.39805 0.71047 -0.60051
v 0.39676 0.67000 -0.59714
v 0.39681 0.67501 -0.59715
v 0.39690 0.67998 -0.59714
v 0.39703 0.68494 -0.59714
v 0.39720 0.68991 -0.59713
v 0.39743 0.69491 -0.59708
v 0.39771 0.69990 -0.59688
v 0.39804 0.70476 -0.59639
v 0.39835 0.70845 -0.59540
v 0.39698 0.67008 -0.59215
v 0.39707 0.67506 -0.59218
v 0.39720 0.68002 -0.59219
v 0.39737 0.68499 -0.59219
v 0.39758 0.68998 -0.59219
v 0.39784 0.69496 -0.59213
v 0.39813 0.69987 -0.59196
v 0.39842 0.70452 -0.59166
v 0.39869 0.70897 -0.59152
v 0.39724 0.67023 -0.58721
v 0.39737 0.67513 -0.58727
v 0.39755 0.68005 -0.58725
v 0.39776 0.68501 -0.58723
v 0.39800 0.69000 -0.58722
v 0.39826 0.69497 -0.58718
v 0.39853 0.69986 -0.58710
v 0.39880 0.70465 -0.58700
v 0.39904 0.70923 -0.58684
v 0.39754 0.67042 -0.58249
v 0.39773 0.67515 -0.58239
v 0.39794 0.68007 -0.58230
v 0.39817 0.68505 -0.58226
v 0.39842 0.69004 -0.58225
v 0.39868 0.69500 -0.58225
v 0.39893 0.69992 -0.58223
v 0.39917 0.70477 -0.58218
v 0.39939 0.70936 -0.58199
v 0.39788 0.67031 -0.57774
v 0.39812 0.67520 -0.57750
v 0.39836 0.68016 -0.57736
v 0.39859 0.68515 -0.57731
v 0.39883 0.69012 -0.57731
v 0.39908 0.69506 -0.57733
v 0.39931 0.69998 -0.57732
v 0.39954 0.70483 -0.57726
v 0.39974 0.70942 -0.57707
v 0.25836 0.25926 -0.88249
v 0.26395 0.25918 -0.87814
v 0.26338 0.25942 -0.88322
v 0.25897 0.25903 -0.87749
v 0.26898 0.25932 -0.87882
v 0.26858 0.25958 -0.88401
v 0.27408 0.25947 -0.87943
v 0.27403 0.25974 -0.88462
v 0.27916 0.25961 -0.87977
v 0.27916 0.25983 -0.88371
v 0.28411 0.25976 -0.88030
v 0.28580 0.25998 -0.88323
v 0.28216 0.25993 -0.88404
v 0.28913 0.25987 -0.87976
v 0.28958 0.26003 -0.88234
v 0.29220 0.25997 -0.88003
v 0.28257 0.26007 -0.88655
v 0.28760 0.26019 -0.88616
v 0.29335 0.26013 -0.88240
v 0.29272 0.26037 -0.88699
v 0.29810 0.26029 -0.88304
v 0.29776 0.26054 -0.88758
v 0.26455 0.25894 -0.87313
v 0.25958 0.25879 -0.87251
v 0.26952 0.25908 -0.87377
v 0.27451 0.25921 -0.87439
v 0.27951 0.25935 -0.87495
v 0.28447 0.25950 -0.87546
v 0.28938 0.25964 -0.87586
v 0.29402 0.25981 -0.87655
v 0.29509 0.25998 -0.87898
v 0.29777 0.25991 -0.87663
v 0.29822 0.26008 -0.87925
v 0.26515 0.25869 -0.86816
v 0.26019 0.25855 -0.86755
v 0.27012 0.25883 -0.86877
v 0.27508 0.25897 -0.86939
v 0.28005 0.25910 -0.86999
v 0.28500 0.25924 -0.87058
v 0.28994 0.25939 -0.87115
v 0.29486 0.25954 -0.87178
v 0.29993 0.25972 -0.87262
v 0.30165 0.25995 -0.87572
v 0.26576 0.25843 -0.86319
v 0.26080 0.25828 -0.86258
v 0.27072 0.25857 -0.86380
v 0.27568 0.25871 -0.86441
v 0.28064 0.25885 -0.86502
v 0.28560 0.25898 -0.86563
v 0.29055 0.25913 -0.86624
v 0.29550 0.25927 -0.86686
v 0.30050 0.25943 -0.86749
v 0.26637 0.25815 -0.85823
v 0.26141 0.25800 -0.85762
v 0.27133 0.25830 -0.85884
v 0.27629 0.25844 -0.85945
v 0.28126 0.25858 -0.86006
v 0.28622 0.25872 -0.86067
v 0.29117 0.25886 -0.86128
v 0.29613 0.25900 -0.86190
v 0.30110 0.25915 -0.86251
v 0.26698 0.25786 -0.85326
v 0.26202 0.25771 -0.85265
v 0.27194 0.25801 -0.85387
v 0.27690 0.25815 -0.85448
v 0.28187 0.25830 -0.85509
v 0.28683 0.25844 -0.85570
v 0.29179 0.25859 -0.85631
v 0.29675 0.25873 -0.85693
v 0.30171 0.25887 -0.85754
v 0.26759 0.25756 -0.84830
v 0.26263 0.25742 -0.84769
v 0.27255 0.25771 -0.84891
v 0.27751 0.25786 -0.84952
v 0.28248 0.25801 -0.85013
v 0.28744 0.25816 -0.85074
v 0.29240 0.25831 -0.85135
v 0.29736 0.25846 -0.85196
v 0.30233 0.25860 -0.85257
v 0.26820 0.25728 -0.84334
v 0.26324 0.25714 -0.84273
v 0.27316 0.25743 -0.84395
v 0.27812 0.25757 -0.84456
v 0.28309 0.25772 -0.84517
v 0.28805 0.25788 -0.84578
v 0.29301 0.25803 -0.84639
v 0.29797 0.25818 -0.84700
v 0.30294 0.25833 -0.84761
v -0.33116 -0.23868 0.56315
v -0.32936 -0.24250 0.56619
v -0.32969 -0.24208 0.56141
v -0.33149 -0.23832 0.55803
v -0.33283 -0.23444 0.55934
v -0.33254 -0.23477 0.56462
v -0.33413 -0.23007 0.56037
v -0.33372 -0.23098 0.56554
v -0.33553 -0.22439 0.56489
v -0.33447 -0.22827 0.56632
v -0.33485 -0.22723 0.56268
v -0.33594 -0.22349 0.55974
v -0.33697 -0.21968 0.56037
v -0.33671 -0.21989 0.56556
v -0.33819 -0.21549 0.56121
v -0.33790 -0.21572 0.56633
v -0.33953 -0.21161 0.56231
v -0.33918 -0.21190 0.56725
v -0.33067 -0.23949 0.56884
v -0.32896 -0.24320 0.56993
v -0.33243 -0.23471 0.57009
v -0.33445 -0.22798 0.56947
v -0.33333 -0.23173 0.57258
v -0.33371 -0.23075 0.56885
v -0.33540 -0.22421 0.56995
v -0.33647 -0.22001 0.57064
v -0.33765 -0.21579 0.57128
v -0.33889 -0.21202 0.57170
v -0.32912 -0.24275 0.57316
v -0.32729 -0.24577 0.57568
v -0.32778 -0.24516 0.57214
v -0.33068 -0.23929 0.57417
v -0.33201 -0.23575 0.57562
v -0.33418 -0.22846 0.57399
v -0.33299 -0.23261 0.57718
v -0.33512 -0.22454 0.57505
v -0.33621 -0.22012 0.57575
v -0.33752 -0.21540 0.57639
v -0.34007 -0.20904 0.57563
v -0.33849 -0.21229 0.57865
v -0.33891 -0.21152 0.57483
v -0.32893 -0.24297 0.57762
v -0.32690 -0.24633 0.58031
v -0.33050 -0.23965 0.57918
v -0.33180 -0.23629 0.58017
v -0.33371 -0.22961 0.57954
v -0.33264 -0.23364 0.58094
v -0.33482 -0.22486 0.58030
v -0.33589 -0.22034 0.58100
v -0.33695 -0.21628 0.58204
v -0.33983 -0.20930 0.58016
v -0.33808 -0.21283 0.58344
v -0.32869 -0.24344 0.58259
v -0.32660 -0.24697 0.58511
v -0.33045 -0.23977 0.58440
v -0.33259 -0.23346 0.58424
v -0.33143 -0.23720 0.58703
v -0.33185 -0.23611 0.58340
v -0.33351 -0.22954 0.58489
v -0.33450 -0.22503 0.58553
v -0.33550 -0.22064 0.58620
v -0.33654 -0.21667 0.58701
v -0.33945 -0.20973 0.58514
v -0.33764 -0.21331 0.58820
v -0.32827 -0.24441 0.58826
v -0.32625 -0.24775 0.58892
v -0.33009 -0.24081 0.58966
v -0.33215 -0.23442 0.58944
v -0.33105 -0.23831 0.59073
v -0.33320 -0.22972 0.59010
v -0.33416 -0.22515 0.59066
v -0.33516 -0.22070 0.59118
v -0.33621 -0.21675 0.59145
v -0.33885 -0.21046 0.59071
v -0.33714 -0.21393 0.59192
v -0.32656 -0.24740 0.59244
v -0.32487 -0.24958 0.59088
v -0.32862 -0.24399 0.59394
v -0.33102 -0.23808 0.59403
v -0.32979 -0.24154 0.59674
v -0.33020 -0.24065 0.59312
v -0.33194 -0.23424 0.59464
v -0.33287 -0.22976 0.59521
v -0.33381 -0.22513 0.59574
v -0.33493 -0.22020 0.59626
v -0.33721 -0.21338 0.59512
v -0.33576 -0.21681 0.59839
v -0.33618 -0.21615 0.59455
v -0.33885 -0.20998 0.59594
v -0.32643 -0.24762 0.59739
v -0.32834 -0.24469 0.59925
v -0.33061 -0.23873 0.59902
v -0.32944 -0.24235 0.60042
v -0.33162 -0.23428 0.59954
v -0.33247 -0.22988 0.60025
v -0.33338 -0.22527 0.60093
v -0.33430 -0.22099 0.60194
v -0.33699 -0.21336 0.59968
v -0.33531 -0.21718 0.60325
v -0.33875 -0.20960 0.60121
v 0.37182 0.25135 -0.61429
v 0.37737 0.25144 -0.60998
v 0.37680 0.25168 -0.61491
v 0.37233 0.25108 -0.60935
v 0.38227 0.25189 -0.61066
v 0.38170 0.25210 -0.61559
v 0.38700 0.25247 -0.61149
v 0.38643 0.25265 -0.61642
v 0.39139 0.25328 -0.61262
v 0.39084 0.25342 -0.61757
v 0.39524 0.25447 -0.61429
v 0.39471 0.25456 -0.61926
v 0.39832 0.25622 -0.61672
v 0.39782 0.25627 -0.62170
v 0.40050 0.25867 -0.61998
v 0.40095 0.25866 -0.61497
v 0.40219 0.26190 -0.61896
v 0.40258 0.26194 -0.61395
v 0.40304 0.26587 -0.61845
v 0.40336 0.26596 -0.61347
v 0.40327 0.27038 -0.61825
v 0.40352 0.27052 -0.61329
v 0.37790 0.25117 -0.60505
v 0.37277 0.25077 -0.60440
v 0.38284 0.25166 -0.60576
v 0.38754 0.25227 -0.60661
v 0.39189 0.25312 -0.60771
v 0.39573 0.25436 -0.60930
v 0.39880 0.25616 -0.61170
v 0.40139 0.25868 -0.60991
v 0.40297 0.26206 -0.60894
v 0.40367 0.26615 -0.60853
v 0.40375 0.27075 -0.60835
v 0.37845 0.25088 -0.60010
v 0.37334 0.25043 -0.59944
v 0.38342 0.25142 -0.60086
v 0.38811 0.25209 -0.60179
v 0.39231 0.25294 -0.60299
v 0.39607 0.25420 -0.60437
v 0.39923 0.25611 -0.60655
v 0.40184 0.25880 -0.60468
v 0.40340 0.26236 -0.60402
v 0.40397 0.26640 -0.60372
v 0.40396 0.27087 -0.60339
v 0.37679 0.25015 -0.59235
v 0.37470 0.25023 -0.59575
v 0.37261 0.25002 -0.59434
v 0.37905 0.25055 -0.59497
v 0.38404 0.25117 -0.59593
v 0.38873 0.25193 -0.59694
v 0.39298 0.25289 -0.59835
v 0.39602 0.25390 -0.60022
v 0.39953 0.25595 -0.60077
v 0.40259 0.25922 -0.59913
v 0.40384 0.26295 -0.59995
v 0.40423 0.26636 -0.59859
v 0.40438 0.26881 -0.59592
v 0.40406 0.27246 -0.59857
v 0.40417 0.27015 -0.59955
v 0.37457 0.24987 -0.58973
v 0.37877 0.25007 -0.58893
v 0.38111 0.25038 -0.59010
v 0.38487 0.25093 -0.59101
v 0.38937 0.25176 -0.59203
v 0.39371 0.25286 -0.59346
v 0.39773 0.25446 -0.59575
v 0.40091 0.25616 -0.59234
v 0.40101 0.25655 -0.59628
v 0.40259 0.25815 -0.59448
v 0.40382 0.26146 -0.59495
v 0.40451 0.26490 -0.59312
v 0.40465 0.26776 -0.59148
v 0.40426 0.27181 -0.59447
v 0.37970 0.24993 -0.58528
v 0.38170 0.25020 -0.58703
v 0.37512 0.24963 -0.58469
v 0.38345 0.25021 -0.58451
v 0.38543 0.25064 -0.58628
v 0.38995 0.25155 -0.58708
v 0.39422 0.25275 -0.58845
v 0.39797 0.25428 -0.59032
v 0.40118 0.25621 -0.58778
v 0.40300 0.25850 -0.59070
v 0.40427 0.26144 -0.58961
v 0.40482 0.26436 -0.58867
v 0.40490 0.26668 -0.58784
v 0.40456 0.27056 -0.58916
v 0.38026 0.24973 -0.58056
v 0.37578 0.24941 -0.57976
v 0.38395 0.25008 -0.58143
v 0.38632 0.25046 -0.58261
v 0.38809 0.25050 -0.57914
v 0.39039 0.25125 -0.58189
v 0.39472 0.25265 -0.58346
v 0.39837 0.25428 -0.58539
v 0.40160 0.25643 -0.58309
v 0.40338 0.25870 -0.58614
v 0.40466 0.26162 -0.58494
v 0.40503 0.26339 -0.58241
v 0.40495 0.26673 -0.58465
v 0.40503 0.26445 -0.58559
v 0.40469 0.27049 -0.58391
v 0.38104 0.24954 -0.57565
v 0.37646 0.24920 -0.57479
v 0.38560 0.25000 -0.57664
v 0.38966 0.25050 -0.57571
v 0.39208 0.25122 -0.57690
v 0.39539 0.25254 -0.57843
v 0.39886 0.25439 -0.58049
v 0.40221 0.25709 -0.57818
v 0.40376 0.25894 -0.58189
v 0.40475 0.26096 -0.58130
v 0.40480 0.26184 -0.57928
v 0.40487 0.26538 -0.57957
v 0.40480 0.27020 -0.57862
v -0.32603 -0.20974 0.89358
v -0.32380 -0.20867 0.89239
v -0.32940 -0.20946 0.89322
v -0.33010 -0.21067 0.89454
v -0.32100 -0.20906 0.89283
v -0.31859 -0.20819 0.89178
v -0.31591 -0.20864 0.89223
v -0.31352 -0.20790 0.89124
v -0.31086 -0.20838 0.89169
v -0.30852 -0.20770 0.89072
v -0.30582 -0.20819 0.89118
v -0.30349 -0.20752 0.89021
v -0.30064 -0.20808 0.89075
v -0.29829 -0.20737 0.88973
v -0.29509 -0.20821 0.89061
v -0.29265 -0.20742 0.88948
v -0.28873 -0.20909 0.89123
v 0.49760 -0.08494 0.37728
v 0.49377 -0.08639 0.37854
v 0.49711 -0.08869 0.37750
v 0.49948 -0.08269 0.37648
v 0.49698 -0.08171 0.37744
v 0.49312 -0.08096 0.37862
v 0.49967 -0.07968 0.37634
v 0.49734 -0.07634 0.37722
v 0.49264 -0.07587 0.37872
v 0.49596 -0.07033 0.37772
v 0.49176 -0.07195 0.37896
v 0.49621 -0.06299 0.37772
v 0.49294 -0.06719 0.37865
v 0.49624 -0.06630 0.37769
v 0.49621 -0.05822 0.37781
v 0.49261 -0.06202 0.37880
v 0.49643 -0.05344 0.37788
v 0.49271 -0.05690 0.37888
v 0.49702 -0.04963 0.37785
v 0.49336 -0.05121 0.37888
v -0.32459 0.28488 -1.09775
v -0.32454 0.28488 -1.09776
v -0.32450 0.28488 -1.09776
v -0.32441 0.28487 -1.09777
v -0.32437 0.28487 -1.09778
v -0.32432 0.28487 -1.09778
v 0.42169 0.22875 -0.29293
v 0.42089 0.22820 -0.29208
v 0.42061 0.22808 -0.29426
v 0.42174 0.22880 -0.29370
v 0.41052 0.25232 -0.29833
v 0.40905 0.24867 -0.29942
v 0.40941 0.24908 -0.29449
v 0.41082 0.25278 -0.29347
v 0.41132 0.25647 -0.29765
v 0.41152 0.25689 -0.29276
v 0.41152 0.26096 -0.29733
v 0.41168 0.26142 -0.29235
v 0.41162 0.26395 -0.29018
v 0.41144 0.26515 -0.29364
v 0.41130 0.26564 -0.29739
v 0.41113 0.26768 -0.29580
v 0.42160 0.22866 -0.29148
v 0.42076 0.22802 -0.28951
v 0.40983 0.24965 -0.28967
v 0.41110 0.25328 -0.28883
v 0.41174 0.25725 -0.28772
v 0.41187 0.26081 -0.28813
v 0.41179 0.26263 -0.28612
v 0.41032 0.25047 -0.28576
v 0.41123 0.25347 -0.28439
v 0.41180 0.25636 -0.28360
v 0.41196 0.25921 -0.28486
v 0.41191 0.26065 -0.28261
v 0.41191 0.25785 -0.28167
v 0.42230 0.22874 -0.26127
v 0.42205 0.22824 -0.26050
v 0.42175 0.22791 -0.26480
v 0.42248 0.22910 -0.25822
v 0.42223 0.22872 -0.25560
v 0.33297 0.26470 -0.93166
v 0.33837 0.26451 -0.92718
v 0.33809 0.26487 -0.93108
v 0.33345 0.26426 -0.92679
v 0.34302 0.26479 -0.92781
v 0.34412 0.26508 -0.93022
v 0.34120 0.26504 -0.93132
v 0.34678 0.26499 -0.92780
v 0.34239 0.26535 -0.93369
v 0.34732 0.26530 -0.93037
v 0.34726 0.26572 -0.93420
v 0.35271 0.26561 -0.92951
v 0.35242 0.26614 -0.93449
v 0.35800 0.26615 -0.93011
v 0.35753 0.26664 -0.93502
v 0.36305 0.26676 -0.93072
v 0.36251 0.26722 -0.93565
v 0.36792 0.26745 -0.93145
v 0.36731 0.26789 -0.93641
v 0.37249 0.26828 -0.93239
v 0.37189 0.26869 -0.93735
v 0.33898 0.26410 -0.92248
v 0.33406 0.26386 -0.92193
v 0.34385 0.26438 -0.92307
v 0.34885 0.26472 -0.92378
v 0.35070 0.26513 -0.92668
v 0.35401 0.26498 -0.92298
v 0.35463 0.26530 -0.92550
v 0.35718 0.26523 -0.92300
v 0.35862 0.26564 -0.92522
v 0.36358 0.26626 -0.92582
v 0.36848 0.26700 -0.92652
v 0.37309 0.26788 -0.92746
v 0.33963 0.26371 -0.91759
v 0.33470 0.26348 -0.91699
v 0.34454 0.26398 -0.91819
v 0.34941 0.26429 -0.91878
v 0.35419 0.26462 -0.91914
v 0.35859 0.26499 -0.91958
v 0.36014 0.26535 -0.92159
v 0.36223 0.26528 -0.91909
v 0.36409 0.26574 -0.92098
v 0.36904 0.26652 -0.92158
v 0.37368 0.26747 -0.92254
v 0.34027 0.26334 -0.91264
v 0.33532 0.26312 -0.91203
v 0.34520 0.26360 -0.91326
v 0.35009 0.26391 -0.91387
v 0.35487 0.26425 -0.91446
v 0.35939 0.26464 -0.91510
v 0.36302 0.26504 -0.91599
v 0.36529 0.26543 -0.91724
v 0.36741 0.26530 -0.91373
v 0.36963 0.26599 -0.91642
v 0.37432 0.26705 -0.91759
v 0.34090 0.26300 -0.90768
v 0.33594 0.26278 -0.90707
v 0.34585 0.26325 -0.90830
v 0.35077 0.26355 -0.90892
v 0.35563 0.26389 -0.90955
v 0.36038 0.26429 -0.91023
v 0.36520 0.26478 -0.91109
v 0.36951 0.26516 -0.91021
v 0.37174 0.26569 -0.91150
v 0.37520 0.26663 -0.91269
v 0.34151 0.26267 -0.90272
v 0.33655 0.26246 -0.90211
v 0.34647 0.26293 -0.90333
v 0.35141 0.26322 -0.90395
v 0.35632 0.26355 -0.90458
v 0.36114 0.26393 -0.90524
v 0.36588 0.26438 -0.90593
v 0.37061 0.26492 -0.90647
v 0.37248 0.26538 -0.90834
v 0.37438 0.26539 -0.90583
v 0.37597 0.26610 -0.90793
v 0.34212 0.26237 -0.89775
v 0.33715 0.26215 -0.89715
v 0.34708 0.26263 -0.89836
v 0.35204 0.26291 -0.89898
v 0.35697 0.26324 -0.89960
v 0.36183 0.26360 -0.90027
v 0.36656 0.26403 -0.90098
v 0.37109 0.26454 -0.90171
v 0.37541 0.26521 -0.90238
v 0.37712 0.26580 -0.90436
v 0.34273 0.26209 -0.89279
v 0.33776 0.26186 -0.89218
v 0.34769 0.26234 -0.89340
v 0.35265 0.26263 -0.89401
v 0.35759 0.26295 -0.89464
v 0.36248 0.26331 -0.89530
v 0.36723 0.26372 -0.89605
v 0.37172 0.26423 -0.89692
v 0.37581 0.26488 -0.89790
v -0.38189 0.71721 -0.84404
v -0.38189 0.71721 -0.84404
v -0.38189 0.71718 -0.84404
v -0.38189 0.71724 -0.84404
v -0.38189 0.71724 -0.84404
v -0.38188 0.71726 -0.84404
v -0.38050 0.74497 -0.83414
v -0.38050 0.74497 -0.83414
v -0.38050 0.74497 -0.83414
v -0.70781 -0.79786 0.76758
v -0.70235 -0.79743 0.77175
v -0.70294 -0.79748 0.76677
v -0.70723 -0.79785 0.77260
v -0.69763 -0.79699 0.77079
v -0.69819 -0.79707 0.76583
v -0.69311 -0.79651 0.76963
v -0.69359 -0.79660 0.76467
v -0.68878 -0.79598 0.76832
v -0.68907 -0.79606 0.76336
v -0.68457 -0.79540 0.76700
v -0.68426 -0.79530 0.77185
v -0.68021 -0.79470 0.77053
v -0.68042 -0.79481 0.76579
v -0.67608 -0.79404 0.76928
v -0.67624 -0.79419 0.76454
v -0.67184 -0.79331 0.76798
v -0.67196 -0.79347 0.76313
v -0.66761 -0.79247 0.76651
v -0.66765 -0.79262 0.76183
v -0.70177 -0.79737 0.77674
v -0.70665 -0.79784 0.77764
v -0.69707 -0.79691 0.77576
v -0.69259 -0.79642 0.77460
v -0.68834 -0.79588 0.77325
v -0.68381 -0.79518 0.77677
v -0.67983 -0.79456 0.77538
v -0.67579 -0.79389 0.77411
v -0.67161 -0.79313 0.77285
v -0.66731 -0.79224 0.77142
v -0.70120 -0.79729 0.78172
v -0.70601 -0.79778 0.78265
v -0.69652 -0.79681 0.78073
v -0.69206 -0.79630 0.77956
v -0.68784 -0.79576 0.77821
v -0.68334 -0.79502 0.78171
v -0.67939 -0.79438 0.78027
v -0.67543 -0.79370 0.77894
v -0.67138 -0.79293 0.77770
v -0.66720 -0.79203 0.77641
v -0.70065 -0.79719 0.78665
v -0.70535 -0.79769 0.78753
v -0.69602 -0.79669 0.78567
v -0.69159 -0.79617 0.78452
v -0.68737 -0.79561 0.78317
v -0.68295 -0.79482 0.78666
v -0.67898 -0.79416 0.78517
v -0.67504 -0.79345 0.78373
v -0.67118 -0.79270 0.78235
v -0.66721 -0.79181 0.78121
v -0.70017 -0.79707 0.79147
v -0.70482 -0.79757 0.79231
v -0.69564 -0.79656 0.79052
v -0.69124 -0.79602 0.78945
v -0.68701 -0.79544 0.78814
v -0.68271 -0.79460 0.79165
v -0.67868 -0.79389 0.79008
v -0.67470 -0.79313 0.78853
v -0.67076 -0.79233 0.78694
v -0.66760 -0.79167 0.78517
v -0.69981 -0.79692 0.79619
v -0.70446 -0.79743 0.79703
v -0.69541 -0.79643 0.79515
v -0.69114 -0.79589 0.79422
v -0.68686 -0.79527 0.79313
v -0.68272 -0.79438 0.79665
v -0.67852 -0.79358 0.79510
v -0.67453 -0.79279 0.79329
v -0.67050 -0.79190 0.79173
v -0.66600 -0.79083 0.78969
v -0.69965 -0.79672 0.80085
v -0.70422 -0.79724 0.80163
v -0.69508 -0.79620 0.79977
v -0.69156 -0.79582 0.79812
v -0.68712 -0.79511 0.79837
v -0.68305 -0.79422 0.80081
v -0.67868 -0.79323 0.80068
v -0.67423 -0.79233 0.79816
v -0.67094 -0.79166 0.79592
v -0.66655 -0.79039 0.79556
v -0.70008 -0.79657 0.80477
v -0.70379 -0.79694 0.80624
v -0.69506 -0.79587 0.80508
v -0.68994 -0.79531 0.80257
v -0.68634 -0.79446 0.80578
v -0.68552 -0.79458 0.80266
v -0.68173 -0.79353 0.80555
v -0.67718 -0.79249 0.80513
v -0.67382 -0.79174 0.80322
v -0.66933 -0.79070 0.80052
v -0.66569 -0.78917 0.80337
v -0.66503 -0.78942 0.79975
v 0.38173 -0.58263 0.76111
v 0.38432 -0.58427 0.76310
v 0.38569 -0.58213 0.76017
v 0.38882 -0.58370 0.76213
v 0.39078 -0.58243 0.76030
v 0.39194 -0.58346 0.76190
v 0.41100 -0.58135 0.75720
v 0.41239 -0.58144 0.75727
v 0.41063 -0.58148 0.75605
v 0.38075 -0.58072 0.75945
v 0.37812 -0.58195 0.76105
v 0.38412 -0.58002 0.75825
v 0.38933 -0.58100 0.75858
v 0.39468 -0.58267 0.76149
v 0.39412 -0.58146 0.75916
v 0.39768 -0.58163 0.76023
v 0.40658 -0.58094 0.75722
v 0.40870 -0.58112 0.75863
v 0.40895 -0.58122 0.75653
v 0.41031 -0.58151 0.75539
v 0.40931 -0.58132 0.75569
v 0.41420 -0.58041 0.76013
v 0.41453 -0.58056 0.75927
v 0.41427 -0.58070 0.75908
v 0.37939 -0.57762 0.75726
v 0.37912 -0.57839 0.75792
v 0.38250 -0.57875 0.75745
v 0.38743 -0.57990 0.75767
v 0.39379 -0.58058 0.75783
v 0.39834 -0.58087 0.75830
v 0.39963 -0.58046 0.75717
v 0.40304 -0.58071 0.75743
v 0.40312 -0.58048 0.75659
v 0.40636 -0.58086 0.75634
v 0.41504 -0.58019 0.76001
v 0.37668 -0.57672 0.75735
v 0.37988 -0.58380 0.76277
v 0.38008 -0.58617 0.76608
v 0.38573 -0.58585 0.76616
v 0.38828 -0.58491 0.76455
v 0.39176 -0.58433 0.76409
v 0.39342 -0.58362 0.76268
v 0.39508 -0.58357 0.76408
v 0.41334 -0.58081 0.75920
v 0.41371 -0.58131 0.75804
v 0.39953 -0.58225 0.76366
v 0.40156 -0.58122 0.75980
v 0.40529 -0.58126 0.76188
v 0.40513 -0.58100 0.75874
v 0.40968 -0.58089 0.76147
v 0.41244 -0.58015 0.76299
v 0.41650 -0.57979 0.76012
v 0.41473 -0.58089 0.75877
v 0.41617 -0.57957 0.76083
v 0.41478 -0.58046 0.75939
v 0.41531 -0.57942 0.76231
v 0.41897 -0.57457 0.75903
v 0.41895 -0.57455 0.75901
v 0.41896 -0.57463 0.75899
v 0.41896 -0.57449 0.75905
v 0.41894 -0.57433 0.75906
v 0.41895 -0.57441 0.75904
v 0.41896 -0.57442 0.75907
v 0.38329 -0.58956 0.77186
v 0.38007 -0.58905 0.77007
v 0.38058 -0.59099 0.77296
v 0.38524 -0.58764 0.76970
v 0.39062 -0.58574 0.76806
v 0.39474 -0.58477 0.76881
v 0.39388 -0.58448 0.76634
v 0.39697 -0.58363 0.76711
v 0.40090 -0.58250 0.76937
v 0.40384 -0.58161 0.76633
v 0.40815 -0.58075 0.76569
v 0.41130 -0.57971 0.76701
v 0.41847 -0.57841 0.76186
v 0.41468 -0.57860 0.76647
v 0.41898 -0.57450 0.75907
v 0.41900 -0.57707 0.76501
v 0.38423 -0.59072 0.77429
v 0.38629 -0.58907 0.77293
v 0.38164 -0.59244 0.77552
v 0.38811 -0.58976 0.77567
v 0.39050 -0.58773 0.77346
v 0.39455 -0.58584 0.77195
v 0.39760 -0.58413 0.77066
v 0.39785 -0.58517 0.77372
v 0.40066 -0.58326 0.77269
v 0.40129 -0.58233 0.77154
v 0.40225 -0.58200 0.77148
v 0.40529 -0.58143 0.77122
v 0.40873 -0.58010 0.77209
v 0.40908 -0.58013 0.76940
v 0.40161 -0.58227 0.77219
v 0.41212 -0.57887 0.77079
v 0.41780 -0.57621 0.77130
v 0.42082 -0.57487 0.77050
v 0.42077 -0.57529 0.76868
v 0.42302 -0.57389 0.76984
v 0.38476 -0.59443 0.77976
v 0.38166 -0.59396 0.77797
v 0.38142 -0.59605 0.78100
v 0.38543 -0.59228 0.77733
v 0.38888 -0.59112 0.77805
v 0.39069 -0.58853 0.77608
v 0.39062 -0.58950 0.77743
v 0.39235 -0.58813 0.77635
v 0.39594 -0.58786 0.77673
v 0.40068 -0.58540 0.77600
v 0.39166 -0.58855 0.77706
v 0.40255 -0.58225 0.77256
v 0.40337 -0.58313 0.77457
v 0.40711 -0.58202 0.77608
v 0.40764 -0.58072 0.77370
v 0.41009 -0.57975 0.77466
v 0.41364 -0.57793 0.77411
v 0.41614 -0.57656 0.77578
v 0.41910 -0.57488 0.77525
v 0.42036 -0.57440 0.77382
v 0.42173 -0.57410 0.77209
v 0.38435 -0.59807 0.78412
v 0.38074 -0.59790 0.78349
v 0.38145 -0.59948 0.78574
v 0.41249 -0.59963 0.78430
v 0.41380 -0.60089 0.78464
v 0.41383 -0.60007 0.78402
v 0.41476 -0.60013 0.78400
v 0.38659 -0.59604 0.78224
v 0.38869 -0.59339 0.78022
v 0.39102 -0.59558 0.78298
v 0.39265 -0.59309 0.78136
v 0.39446 -0.59486 0.78318
v 0.41403 -0.59918 0.78370
v 0.41912 -0.59355 0.78149
v 0.42135 -0.59543 0.78178
v 0.42311 -0.59210 0.78056
v 0.39138 -0.59105 0.77924
v 0.39567 -0.59294 0.78192
v 0.39447 -0.59077 0.77980
v 0.39826 -0.59121 0.78081
v 0.40474 -0.59027 0.78126
v 0.40659 -0.59169 0.78201
v 0.40758 -0.58842 0.78057
v 0.41039 -0.59241 0.78208
v 0.41311 -0.58944 0.78119
v 0.41518 -0.59316 0.78188
v 0.41853 -0.59017 0.78094
v 0.42295 -0.58901 0.78014
v 0.39278 -0.58911 0.77790
v 0.40207 -0.58862 0.77952
v 0.40470 -0.58521 0.77784
v 0.41169 -0.58567 0.78048
v 0.40837 -0.58424 0.77910
v 0.41617 -0.58641 0.78078
v 0.42075 -0.58652 0.78044
v 0.42505 -0.58628 0.77967
v 0.40927 -0.58190 0.77849
v 0.40982 -0.58051 0.77731
v 0.41283 -0.57877 0.77711
v 0.41596 -0.57724 0.77803
v 0.42080 -0.57394 0.77529
v 0.41852 -0.57539 0.77746
v 0.42131 -0.57379 0.77685
v 0.42046 -0.57454 0.77828
v 0.40916 -0.60154 0.78648
v 0.41080 -0.60285 0.78691
v 0.41158 -0.60124 0.78556
v 0.41385 -0.60222 0.78572
v 0.38641 -0.60004 0.78679
v 0.38914 -0.59797 0.78484
v 0.38108 -0.60137 0.78818
v 0.39169 -0.59957 0.78670
v 0.39442 -0.59751 0.78519
v 0.39665 -0.60032 0.78749
v 0.39940 -0.59840 0.78610
v 0.40077 -0.60049 0.78752
v 0.40519 -0.59967 0.78634
v 0.40694 -0.60098 0.78675
v 0.40868 -0.59906 0.78515
v 0.41561 -0.60100 0.78462
v 0.41604 -0.59887 0.78355
v 0.41783 -0.60021 0.78421
v 0.41899 -0.59781 0.78293
v 0.39841 -0.59495 0.78365
v 0.40260 -0.59948 0.78667
v 0.40355 -0.59704 0.78491
v 0.40749 -0.59493 0.78334
v 0.41274 -0.59673 0.78326
v 0.41733 -0.59606 0.78244
v 0.40300 -0.59262 0.78234
v 0.41138 -0.58247 0.77970
v 0.41498 -0.58288 0.78038
v 0.41921 -0.58313 0.78048
v 0.42353 -0.58316 0.78004
v 0.41125 -0.58058 0.77871
v 0.41454 -0.57969 0.77930
v 0.41842 -0.57978 0.78007
v 0.42258 -0.57959 0.77995
v 0.41871 -0.57669 0.77904
v 0.42160 -0.57698 0.77954
v 0.42231 -0.57451 0.77853
v 0.39751 -0.60182 0.78861
v 0.40071 -0.60272 0.78907
v 0.40115 -0.60207 0.78852
v 0.40356 -0.60312 0.78885
v 0.40477 -0.60278 0.78839
v 0.40759 -0.60334 0.78808
v 0.40730 -0.60242 0.78755
v 0.41101 -0.60361 0.78742
v 0.41391 -0.60322 0.78654
v 0.41611 -0.60234 0.78560
v 0.41620 -0.60307 0.78612
v 0.41718 -0.60228 0.78551
v 0.38482 -0.60158 0.78856
v 0.37951 -0.60318 0.79022
v 0.39150 -0.60091 0.78793
v 0.40411 -0.60132 0.78759
v 0.45969 -0.53003 1.03369
v 0.46077 -0.52816 1.03262
[truncated: 26,169,381 more chars]
