# Supplementary material for: Effects of soil particle size on rainfall-induced erosion of near-horizontal layered slopes
Source: PLoS One. 2025 Sep 22;20(9):e0331153. doi: 10.1371/journal.pone.0331153 (PMC12453241; doi:10.1371/journal.pone.0331153)
Supplement: S1 File — (ZIP) [file pone.0331153.s001.zip › Fig.7:Mixed soil slope scanning/textured_output.obj]

mtllib textured_output.mtl
v 0.38788 0.51612 -0.02031
v 0.38626 0.51921 -0.02460
v 0.38695 0.51417 -0.02328
v 0.38766 0.52089 -0.02019
v 0.38645 0.52378 -0.02299
v 0.38743 0.52566 -0.01991
v 0.38580 0.52841 -0.02380
v 0.38713 0.53065 -0.01972
v 0.38555 0.53383 -0.02312
v 0.38690 0.53579 -0.01924
v 0.38530 0.53905 -0.02247
v 0.38674 0.54093 -0.01856
v 0.38502 0.54463 -0.02170
v 0.38670 0.54589 -0.01739
v 0.38348 0.55281 -0.02274
v 0.38264 0.55012 -0.02582
v 0.38397 0.54864 -0.02298
v 0.38516 0.54956 -0.01979
v 0.38267 0.55822 -0.02199
v 0.38172 0.55621 -0.02734
v 0.38468 0.55438 -0.01877
v 0.38892 0.52258 -0.01658
v 0.38910 0.51790 -0.01687
v 0.39038 0.51529 -0.01404
v 0.39039 0.51933 -0.01340
v 0.38871 0.52749 -0.01626
v 0.39025 0.52420 -0.01293
v 0.38849 0.53254 -0.01591
v 0.39007 0.52924 -0.01253
v 0.38831 0.53762 -0.01545
v 0.38989 0.53441 -0.01210
v 0.38818 0.54253 -0.01479
v 0.38967 0.53949 -0.01176
v 0.38804 0.54657 -0.01410
v 0.38952 0.54457 -0.01104
v 0.38869 0.54864 -0.01190
v 0.38689 0.55108 -0.01506
v 0.38567 0.55592 -0.01546
v 0.39183 0.51535 -0.01030
v 0.39174 0.52070 -0.00965
v 0.39159 0.52580 -0.00916
v 0.39144 0.53096 -0.00868
v 0.39133 0.53653 -0.00799
v 0.39072 0.54115 -0.00879
v 0.39092 0.54426 -0.00755
v 0.38851 0.55171 -0.01108
v 0.39022 0.54908 -0.00791
v 0.38917 0.55378 -0.00862
v 0.38730 0.55583 -0.01175
v 0.39300 0.52222 -0.00568
v 0.39314 0.51718 -0.00620
v 0.39286 0.52731 -0.00522
v 0.39274 0.53235 -0.00469
v 0.39269 0.53644 -0.00413
v 0.39327 0.53838 -0.00183
v 0.39203 0.54071 -0.00521
v 0.39191 0.54554 -0.00444
v 0.39182 0.54956 -0.00368
v 0.38871 0.55799 -0.00758
v 0.39084 0.55416 -0.00461
v 0.39320 0.54230 -0.00123
v 0.39308 0.54697 -0.00067
v 0.39280 0.55172 -0.00045
v 0.39242 0.55678 -0.00020
v -0.31026 -0.13522 0.42051
v -0.30543 -0.13539 0.42565
v -0.30553 -0.13468 0.42063
v -0.31035 -0.13592 0.42542
v -0.30028 -0.13487 0.42578
v -0.29804 -0.13427 0.42310
v -0.30174 -0.13438 0.42142
v -0.29509 -0.13460 0.42731
v -0.29445 -0.13416 0.42456
v -0.29187 -0.13434 0.42732
v -0.30078 -0.13396 0.41895
v -0.29581 -0.13374 0.42042
v -0.29131 -0.13393 0.42448
v -0.29079 -0.13341 0.42057
v -0.28677 -0.13376 0.42517
v -0.28571 -0.13320 0.42113
v -0.28125 -0.13364 0.42645
v -0.28053 -0.13300 0.42160
v -0.27610 -0.13339 0.42641
v -0.27541 -0.13281 0.42191
v -0.27100 -0.13322 0.42690
v -0.27032 -0.13263 0.42228
v -0.30557 -0.13612 0.43065
v -0.31055 -0.13662 0.43038
v -0.30056 -0.13564 0.43094
v -0.29546 -0.13523 0.43140
v -0.29024 -0.13483 0.43160
v -0.28809 -0.13427 0.42854
v -0.28471 -0.13466 0.43299
v -0.28347 -0.13415 0.42958
v -0.28019 -0.13449 0.43358
v -0.27973 -0.13409 0.43066
v -0.27708 -0.13430 0.43328
v -0.27659 -0.13391 0.43036
v -0.27205 -0.13377 0.43095
v -0.30583 -0.13684 0.43562
v -0.31088 -0.13732 0.43532
v -0.30081 -0.13638 0.43591
v -0.29578 -0.13595 0.43624
v -0.29070 -0.13557 0.43659
v -0.28554 -0.13527 0.43710
v -0.28049 -0.13503 0.43761
v -0.27543 -0.13476 0.43753
v -0.27333 -0.13425 0.43435
v -0.26997 -0.13464 0.43876
v -0.26876 -0.13415 0.43532
v -0.30619 -0.13754 0.44054
v -0.31135 -0.13799 0.44020
v -0.30112 -0.13710 0.44084
v -0.29609 -0.13668 0.44115
v -0.29105 -0.13629 0.44147
v -0.28599 -0.13595 0.44182
v -0.28094 -0.13567 0.44219
v -0.27589 -0.13542 0.44248
v -0.27079 -0.13520 0.44290
v -0.30663 -0.13822 0.44542
v -0.31207 -0.13868 0.44525
v -0.30154 -0.13780 0.44567
v -0.29648 -0.13740 0.44600
v -0.29143 -0.13702 0.44635
v -0.28637 -0.13666 0.44669
v -0.28131 -0.13635 0.44701
v -0.27627 -0.13607 0.44731
v -0.27124 -0.13583 0.44762
v -0.30757 -0.13918 0.45275
v -0.31098 -0.13924 0.45091
v -0.30676 -0.13884 0.45039
v -0.30200 -0.13844 0.45031
v -0.29700 -0.13808 0.45070
v -0.29195 -0.13772 0.45109
v -0.28684 -0.13738 0.45154
v -0.28172 -0.13704 0.45191
v -0.27664 -0.13674 0.45220
v -0.27160 -0.13647 0.45249
v -0.30692 -0.13948 0.45583
v -0.30546 -0.13915 0.45392
v -0.31177 -0.13979 0.45542
v -0.30336 -0.13929 0.45653
v -0.30251 -0.13895 0.45411
v -0.29760 -0.13873 0.45539
v -0.29263 -0.13837 0.45552
v -0.28754 -0.13807 0.45622
v -0.28226 -0.13776 0.45682
v -0.27707 -0.13743 0.45710
v -0.27199 -0.13714 0.45737
v -0.30708 -0.14002 0.46063
v -0.31207 -0.14034 0.46035
v -0.30196 -0.13968 0.46077
v -0.29977 -0.13921 0.45808
v -0.29684 -0.13950 0.46219
v -0.29622 -0.13913 0.45944
v -0.29368 -0.13928 0.46214
v -0.29315 -0.13890 0.45934
v -0.28874 -0.13868 0.46012
v -0.28307 -0.13852 0.46203
v -0.27757 -0.13812 0.46197
v -0.27248 -0.13781 0.46214
v 0.17716 -0.04271 0.25088
v 0.17945 -0.04482 0.25181
v 0.18111 -0.04192 0.24983
v 0.17038 -0.04732 0.25669
v 0.17198 -0.04961 0.25871
v 0.17421 -0.04769 0.25562
v 0.17705 -0.05139 0.25826
v 0.17984 -0.04823 0.25427
v 0.16096 -0.04298 0.25516
v 0.16216 -0.04490 0.25720
v 0.16448 -0.04335 0.25461
v 0.16647 -0.04630 0.25727
v 0.17004 -0.04418 0.25381
v 0.17568 -0.04497 0.25280
v 0.17664 -0.05394 0.26143
v 0.17771 -0.05625 0.26384
v 0.18087 -0.05512 0.26021
v 0.16628 -0.04826 0.26002
v 0.16832 -0.05011 0.26176
v 0.16877 -0.04840 0.25877
v 0.17280 -0.05231 0.26195
v 0.14878 -0.04245 0.25955
v 0.15132 -0.04403 0.26184
v 0.15212 -0.04287 0.25846
v 0.15503 -0.04482 0.26090
v 0.15606 -0.04343 0.25756
v 0.15890 -0.04529 0.25944
v 0.15918 -0.04381 0.25677
v 0.16275 -0.04713 0.26051
v 0.17206 -0.05387 0.26496
v 0.17359 -0.05569 0.26668
v 0.17458 -0.05444 0.26366
v 0.17661 -0.05789 0.26742
v 0.16221 -0.04857 0.26370
v 0.16452 -0.05034 0.26547
v 0.16483 -0.04896 0.26225
v 0.16884 -0.05249 0.26560
v 0.14778 -0.04308 0.26268
v 0.15069 -0.04472 0.26542
v 0.15380 -0.04557 0.26430
v 0.15822 -0.04704 0.26406
v 0.17618 -0.05920 0.27006
v 0.17786 -0.06143 0.27193
v 0.17872 -0.05982 0.26846
v 0.16836 -0.05389 0.26881
v 0.17041 -0.05548 0.26965
v 0.17059 -0.05429 0.26716
v 0.17328 -0.05753 0.27030
v 0.15842 -0.04857 0.26810
v 0.16141 -0.05053 0.26950
v 0.16089 -0.04905 0.26622
v 0.16547 -0.05244 0.26906
v 0.14772 -0.04363 0.26601
v 0.14972 -0.04474 0.26840
v 0.15403 -0.04682 0.26928
v 0.17184 -0.05839 0.27339
v 0.17322 -0.06081 0.27580
v 0.17444 -0.05943 0.27232
v 0.17792 -0.06463 0.27666
v 0.16691 -0.05473 0.27217
v 0.17011 -0.05673 0.27236
v 0.15791 -0.04931 0.27114
v 0.15999 -0.05132 0.27365
v 0.16326 -0.05267 0.27229
v 0.14966 -0.04498 0.27197
v 0.15218 -0.04686 0.27492
v 0.15606 -0.04933 0.27479
v 0.17731 -0.06714 0.28061
v 0.17929 -0.06888 0.28100
v 0.18023 -0.06801 0.27904
v 0.16548 -0.05780 0.27951
v 0.16919 -0.06061 0.27974
v 0.16845 -0.05760 0.27574
v 0.17335 -0.06420 0.28050
v 0.15974 -0.05347 0.27929
v 0.16159 -0.05619 0.28168
v 0.16296 -0.05441 0.27652
v 0.15625 -0.05076 0.27894
v 0.15804 -0.05221 0.27928
v 0.15879 -0.05187 0.27713
v 0.14780 -0.04406 0.27801
v 0.15063 -0.04647 0.27936
v 0.14928 -0.04507 0.27572
v 0.15369 -0.04862 0.27813
v 0.17583 -0.07032 0.28545
v 0.17800 -0.07229 0.28567
v 0.17873 -0.07060 0.28333
v 0.17198 -0.06626 0.28433
v 0.17375 -0.06832 0.28510
v 0.17504 -0.06765 0.28323
v 0.16561 -0.06055 0.28346
v 0.16956 -0.06327 0.28300
v 0.15579 -0.05305 0.28495
v 0.15855 -0.05571 0.28515
v 0.15760 -0.05297 0.28168
v 0.16167 -0.05896 0.28586
v 0.15203 -0.04940 0.28591
v 0.15357 -0.05167 0.28694
v 0.15364 -0.04990 0.28256
v 0.14808 -0.04431 0.28129
v 0.15011 -0.04674 0.28479
v -0.30288 -0.15962 0.74531
v -0.30370 -0.15936 0.74574
v -0.30327 -0.15902 0.74553
v -0.30371 -0.15866 0.74593
v -0.30168 -0.15930 0.74507
v -0.30049 -0.15978 0.74468
v -0.29870 -0.15925 0.74463
v -0.29830 -0.16032 0.74409
v -0.29632 -0.16014 0.74388
v -0.29597 -0.16144 0.74336
v -0.30352 -0.15830 0.74577
v -0.30358 -0.15801 0.74600
v -0.30203 -0.15840 0.74545
v -0.29738 -0.15713 0.74566
v -0.30029 -0.15790 0.74553
v -0.29476 -0.15529 0.74630
v -0.29381 -0.15512 0.74596
v -0.29611 -0.15852 0.74463
v -0.30313 -0.15784 0.74586
v -0.30205 -0.15770 0.74583
v -0.29262 -0.15393 0.74648
v -0.29146 -0.15301 0.74672
v -0.29151 -0.15316 0.74651
v -0.29219 -0.15379 0.74622
v -0.29072 -0.15247 0.74676
v -0.30283 -0.15811 0.74616
v -0.30295 -0.15881 0.74614
v -0.30119 -0.15795 0.74637
v -0.30048 -0.15800 0.74653
v -0.29779 -0.15668 0.74647
v -0.29924 -0.15763 0.74666
v -0.30279 -0.15768 0.74604
v -0.30078 -0.15753 0.74607
v -0.29328 -0.15417 0.74672
v -0.29533 -0.15540 0.74673
v -0.29722 -0.14915 0.75155
v -0.29722 -0.14915 0.75155
v -0.29722 -0.14915 0.75155
v -0.29115 -0.15274 0.74685
v -0.29175 -0.15316 0.74690
v -0.29722 -0.14915 0.75155
v -0.32450 -0.13103 0.77901
v -0.32236 -0.12977 0.77906
v -0.32389 -0.13133 0.77905
v -0.32453 -0.12951 0.77895
v -0.32201 -0.12724 0.77896
v -0.32457 -0.12638 0.77878
v -0.31938 -0.12757 0.77912
v -0.31832 -0.12831 0.77920
v -0.31607 -0.12614 0.77922
v -0.31567 -0.12770 0.77927
v -0.31466 -0.12660 0.77925
v -0.31471 -0.12778 0.77929
v -0.32184 -0.12327 0.77866
v -0.32484 -0.12214 0.77848
v -0.31778 -0.12416 0.77897
v -0.31467 -0.12440 0.77924
v -0.31583 -0.12467 0.77921
v -0.31408 -0.12280 0.77911
v -0.31336 -0.12307 0.77906
v -0.43167 -0.48443 1.11702
v -0.42801 -0.48365 1.11663
v -0.43061 -0.48508 1.11428
v -0.42751 -0.48490 1.11347
v -0.42418 -0.48345 1.11553
v -0.43224 -0.48396 1.12042
v -0.42874 -0.48299 1.11995
v -0.42386 -0.48179 1.11989
v -0.43294 -0.48396 1.12308
v -0.43001 -0.48306 1.12192
v -0.42485 -0.48154 1.12337
v -0.09956 -0.67753 0.99223
v -0.09483 -0.67751 0.99748
v -0.09457 -0.67767 0.99249
v -0.09982 -0.67732 0.99722
v -0.08984 -0.67768 0.99774
v -0.08958 -0.67780 0.99275
v -0.08485 -0.67783 0.99801
v -0.08458 -0.67792 0.99301
v -0.07985 -0.67797 0.99827
v -0.07959 -0.67804 0.99327
v -0.07486 -0.67811 0.99853
v -0.07460 -0.67816 0.99352
v -0.06986 -0.67826 0.99876
v -0.06962 -0.67828 0.99373
v -0.06484 -0.67841 0.99891
v -0.06470 -0.67841 0.99380
v -0.05980 -0.67858 0.99882
v -0.06002 -0.67853 0.99355
v -0.09509 -0.67723 1.00248
v -0.10009 -0.67701 1.00221
v -0.09010 -0.67744 1.00274
v -0.08511 -0.67763 1.00300
v -0.08011 -0.67781 1.00326
v -0.07512 -0.67797 1.00352
v -0.07012 -0.67813 1.00378
v -0.06508 -0.67830 1.00401
v -0.05993 -0.67848 1.00417
v -0.09535 -0.67685 1.00747
v -0.10035 -0.67661 1.00721
v -0.09036 -0.67709 1.00773
v -0.08537 -0.67731 1.00799
v -0.08038 -0.67752 1.00825
v -0.07538 -0.67771 1.00852
v -0.07038 -0.67789 1.00878
v -0.06537 -0.67807 1.00904
v -0.06028 -0.67824 1.00930
v -0.09562 -0.67641 1.01246
v -0.10061 -0.67618 1.01220
v -0.09062 -0.67666 1.01272
v -0.08563 -0.67691 1.01298
v -0.08064 -0.67714 1.01325
v -0.07564 -0.67736 1.01351
v -0.07065 -0.67756 1.01377
v -0.06565 -0.67774 1.01404
v -0.06062 -0.67791 1.01431
v -0.09588 -0.67599 1.01746
v -0.10088 -0.67576 1.01719
v -0.09089 -0.67622 1.01772
v -0.08589 -0.67647 1.01798
v -0.08090 -0.67671 1.01824
v -0.07591 -0.67694 1.01850
v -0.07091 -0.67715 1.01876
v -0.06592 -0.67734 1.01903
v -0.06091 -0.67751 1.01930
v -0.09617 -0.67559 1.02245
v -0.10117 -0.67538 1.02215
v -0.09116 -0.67582 1.02272
v -0.08616 -0.67605 1.02298
v -0.08116 -0.67628 1.02323
v -0.07617 -0.67650 1.02349
v -0.07117 -0.67672 1.02376
v -0.06618 -0.67691 1.02402
v -0.06118 -0.67708 1.02428
v -0.09656 -0.67523 1.02741
v -0.10157 -0.67502 1.02702
v -0.09150 -0.67545 1.02775
v -0.08645 -0.67567 1.02800
v -0.08143 -0.67589 1.02824
v -0.07643 -0.67611 1.02849
v -0.07144 -0.67631 1.02875
v -0.06644 -0.67650 1.02901
v -0.06145 -0.67666 1.02927
v -0.09721 -0.67488 1.03221
v -0.10213 -0.67469 1.03156
v -0.09204 -0.67510 1.03282
v -0.08684 -0.67534 1.03310
v -0.08174 -0.67557 1.03328
v -0.07671 -0.67577 1.03350
v -0.07171 -0.67596 1.03375
v -0.06671 -0.67614 1.03401
v -0.06171 -0.67630 1.03427
v 0.42312 0.51659 -0.97949
v 0.42279 0.52110 -0.98367
v 0.42318 0.51660 -0.98417
v 0.42274 0.52116 -0.97879
v 0.42242 0.52584 -0.98334
v 0.42240 0.52593 -0.97842
v 0.42210 0.53064 -0.98315
v 0.42211 0.53077 -0.97822
v 0.42182 0.53540 -0.98298
v 0.42186 0.53561 -0.97807
v 0.42159 0.53997 -0.98266
v 0.42165 0.54030 -0.97782
v 0.42143 0.54414 -0.98198
v 0.42149 0.54468 -0.97732
v 0.42133 0.54766 -0.98081
v 0.42137 0.54854 -0.97638
v 0.42126 0.55041 -0.97873
v 0.42128 0.55172 -0.97492
v 0.42306 0.51660 -0.97451
v 0.42270 0.52129 -0.97387
v 0.42240 0.52603 -0.97349
v 0.42214 0.53088 -0.97327
v 0.42192 0.53577 -0.97315
v 0.42172 0.54056 -0.97299
v 0.42156 0.54510 -0.97263
v 0.42143 0.54923 -0.97194
v 0.42134 0.55272 -0.97078
v 0.42297 0.51700 -0.96955
v 0.42267 0.52148 -0.96908
v 0.42242 0.52610 -0.96857
v 0.42220 0.53103 -0.96834
v 0.42200 0.53600 -0.96831
v 0.42183 0.54083 -0.96821
v 0.42167 0.54548 -0.96793
v 0.42154 0.54981 -0.96739
v 0.42144 0.55366 -0.96644
v 0.42289 0.51764 -0.96547
v 0.42269 0.52134 -0.96425
v 0.42248 0.52629 -0.96354
v 0.42229 0.53147 -0.96352
v 0.42211 0.53642 -0.96371
v 0.42196 0.54118 -0.96351
v 0.42182 0.54591 -0.96324
v 0.42169 0.55041 -0.96282
v 0.42158 0.55451 -0.96215
v 0.42297 0.51575 -0.96026
v 0.42273 0.52137 -0.95924
v 0.42259 0.52697 -0.95783
v 0.42236 0.53259 -0.95981
v 0.42226 0.53680 -0.95915
v 0.42213 0.54174 -0.95892
v 0.42200 0.54651 -0.95861
v 0.42186 0.55115 -0.95833
v 0.42173 0.55541 -0.95795
v 0.42290 0.51706 -0.95535
v 0.42279 0.52143 -0.95472
v 0.42271 0.52729 -0.95354
v 0.42277 0.52432 -0.95349
v 0.42284 0.52474 -0.94999
v 0.42274 0.52897 -0.95123
v 0.42255 0.53180 -0.95514
v 0.42244 0.53765 -0.95414
v 0.42227 0.54278 -0.95509
v 0.42222 0.54721 -0.95323
v 0.42198 0.55241 -0.95475
v 0.42186 0.55623 -0.95367
v 0.42285 0.52151 -0.95137
v 0.42291 0.51780 -0.95127
v 0.42297 0.51408 -0.94728
v 0.42292 0.51946 -0.94729
v 0.42292 0.52338 -0.94580
v 0.42268 0.53293 -0.95049
v 0.42285 0.52832 -0.94683
v 0.42264 0.53689 -0.94969
v 0.42278 0.53418 -0.94576
v 0.42267 0.53866 -0.94723
v 0.42249 0.54128 -0.95078
v 0.42239 0.54759 -0.94897
v 0.42248 0.54453 -0.94911
v 0.42255 0.54524 -0.94543
v 0.42240 0.54941 -0.94668
v 0.42217 0.55192 -0.95027
v 0.42197 0.55758 -0.94870
v 0.42295 0.51483 -0.94262
v 0.42296 0.51968 -0.94231
v 0.42295 0.52442 -0.94211
v 0.42291 0.52935 -0.94188
v 0.42287 0.53365 -0.94108
v 0.42261 0.54176 -0.94708
v 0.42273 0.53934 -0.94268
v 0.42261 0.54490 -0.94032
v 0.42227 0.55325 -0.94563
v 0.42247 0.54926 -0.94282
v 0.42212 0.55717 -0.94421
v 0.42232 0.55416 -0.94062
v -0.46409 -0.57549 0.83844
v -0.45861 -0.57275 0.83768
v -0.46070 -0.57098 0.83761
v -0.46484 -0.57282 0.83825
v -0.45533 -0.57069 0.83734
v -0.45349 -0.57243 0.83749
v -0.45032 -0.57114 0.83734
v -0.44888 -0.57360 0.83765
v -0.46347 -0.56990 0.83767
v -0.46676 -0.57258 0.83855
v -0.46091 -0.56637 0.83718
v -0.45643 -0.56721 0.83710
v -0.45135 -0.56761 0.83699
v -0.46086 -0.56303 0.83715
v -0.46327 -0.56339 0.83704
v -0.46312 -0.56605 0.83709
v -0.45735 -0.56289 0.83696
v -0.45967 -0.56124 0.83720
v -0.45218 -0.56322 0.83666
v -0.46282 -0.60485 0.84106
v -0.46084 -0.60254 0.84061
v -0.46232 -0.60202 0.84051
v -0.46249 -0.59845 0.84019
v -0.46077 -0.59853 0.84003
v -0.45746 -0.59767 0.83983
v -0.45646 -0.60336 0.84044
v -0.45239 -0.59895 0.83972
v -0.45209 -0.60480 0.84021
v -0.46178 -0.59529 0.83980
v -0.46599 -0.59379 0.84042
v -0.46210 -0.59282 0.83948
v -0.45923 -0.59499 0.83957
v -0.45549 -0.59414 0.83945
v -0.45209 -0.59331 0.83935
v -0.47240 -0.59470 0.84217
v -0.46975 -0.59336 0.84129
v -0.47217 -0.59404 0.84201
v -0.47342 -0.59518 0.84248
v -0.47093 -0.59467 0.84179
v -0.46632 -0.59086 0.84011
v -0.46415 -0.59084 0.83960
v -0.46344 -0.59027 0.83933
v -0.45070 -0.58786 0.83905
v -0.45283 -0.59059 0.83920
v -0.46503 -0.58197 0.83897
v -0.46523 -0.58596 0.83934
v -0.46440 -0.58726 0.83923
v -0.45175 -0.58563 0.83892
v -0.45255 -0.58575 0.83890
v -0.45230 -0.58730 0.83900
v -0.44989 -0.58478 0.83891
v -0.46629 -0.57887 0.83908
v -0.45217 -0.58496 0.83887
v -0.45077 -0.58422 0.83886
v -0.46819 -0.57447 0.83922
v -0.47068 -0.57380 0.84001
v -0.47022 -0.57437 0.83999
v -0.46842 -0.57599 0.83950
v -0.47181 -0.57291 0.84007
v -0.47147 -0.57360 0.84030
v -0.47152 -0.57337 0.84021
v -0.47103 -0.57300 0.83973
v -0.47198 -0.57218 0.83967
v -0.46965 -0.57295 0.83923
v -0.47220 -0.57175 0.83949
v -0.47154 -0.57219 0.83948
v -0.46247 -0.56051 0.83734
v -0.47319 -0.59849 0.84295
v -0.47350 -0.59981 0.84324
v -0.47277 -0.60225 0.84344
v -0.47199 -0.60601 0.84394
v -0.47305 -0.60543 0.84415
v -0.47145 -0.60536 0.84361
v -0.47359 -0.59634 0.84271
v -0.47407 -0.59706 0.84291
v -0.47424 -0.59811 0.84311
v -0.47259 -0.59628 0.84247
v -0.47295 -0.59647 0.84258
v -0.47124 -0.57380 0.84030
v 0.41560 0.51580 -0.65810
v 0.41573 0.52080 -0.66310
v 0.41577 0.51580 -0.66310
v 0.41557 0.52080 -0.65810
v 0.41571 0.52580 -0.66310
v 0.41556 0.52580 -0.65810
v 0.41571 0.53080 -0.66310
v 0.41557 0.53080 -0.65810
v 0.41575 0.53580 -0.66310
v 0.41563 0.53580 -0.65810
v 0.41582 0.54080 -0.66309
v 0.41571 0.54080 -0.65809
v 0.41592 0.54580 -0.66308
v 0.41580 0.54580 -0.65808
v 0.41601 0.55080 -0.66307
v 0.41587 0.55080 -0.65808
v 0.41609 0.55580 -0.66306
v 0.41593 0.55580 -0.65807
v 0.41544 0.51580 -0.65310
v 0.41541 0.52080 -0.65310
v 0.41542 0.52580 -0.65310
v 0.41545 0.53080 -0.65310
v 0.41552 0.53580 -0.65310
v 0.41560 0.54080 -0.65309
v 0.41567 0.54580 -0.65309
v 0.41572 0.55080 -0.65308
v 0.41576 0.55580 -0.65308
v 0.41528 0.51580 -0.64810
v 0.41527 0.52080 -0.64810
v 0.41529 0.52580 -0.64810
v 0.41534 0.53080 -0.64810
v 0.41541 0.53580 -0.64810
v 0.41548 0.54080 -0.64809
v 0.41554 0.54580 -0.64809
v 0.41556 0.55080 -0.64809
v 0.41558 0.55580 -0.64808
v 0.41513 0.51580 -0.64310
v 0.41514 0.52080 -0.64310
v 0.41517 0.52580 -0.64310
v 0.41524 0.53080 -0.64310
v 0.41531 0.53580 -0.64310
v 0.41536 0.54080 -0.64309
v 0.41539 0.54580 -0.64309
v 0.41540 0.55080 -0.64309
v 0.41540 0.55580 -0.64309
v 0.41500 0.51580 -0.63810
v 0.41502 0.52080 -0.63810
v 0.41507 0.52580 -0.63810
v 0.41514 0.53080 -0.63810
v 0.41520 0.53580 -0.63810
v 0.41523 0.54080 -0.63810
v 0.41524 0.54580 -0.63810
v 0.41523 0.55080 -0.63809
v 0.41523 0.55580 -0.63809
v 0.41489 0.51581 -0.63310
v 0.41492 0.52081 -0.63310
v 0.41498 0.52581 -0.63309
v 0.41505 0.53082 -0.63309
v 0.41509 0.53583 -0.63310
v 0.41510 0.54082 -0.63311
v 0.41508 0.54581 -0.63311
v 0.41507 0.55081 -0.63310
v 0.41508 0.55580 -0.63309
v 0.41480 0.51583 -0.62811
v 0.41485 0.52084 -0.62809
v 0.41491 0.52587 -0.62809
v 0.41496 0.53089 -0.62811
v 0.41498 0.53589 -0.62814
v 0.41496 0.54087 -0.62815
v 0.41494 0.54584 -0.62813
v 0.41492 0.55081 -0.62811
v 0.41494 0.55580 -0.62810
v 0.41474 0.51588 -0.62314
v 0.41480 0.52094 -0.62307
v 0.41485 0.52605 -0.62310
v 0.41488 0.53111 -0.62322
v 0.41487 0.53605 -0.62328
v 0.41484 0.54096 -0.62325
v 0.41481 0.54588 -0.62320
v 0.41480 0.55083 -0.62315
v 0.41483 0.55580 -0.62312
v -0.10013 -0.18083 0.82667
v -0.10013 -0.18083 0.82667
v -0.10013 -0.18083 0.82667
v -0.13038 -0.17724 0.82870
v -0.13193 -0.17859 0.82844
v -0.13069 -0.17841 0.82859
v -0.13260 -0.17744 0.82839
v -0.13026 -0.17474 0.82881
v -0.13340 -0.17520 0.82835
v -0.12849 -0.17566 0.82905
v -0.12752 -0.17535 0.82922
v -0.12820 -0.17491 0.82913
v -0.10066 -0.17361 0.83003
v -0.10093 -0.17445 0.82990
v -0.10090 -0.17440 0.82990
v -0.10073 -0.17393 0.82997
v -0.10030 -0.17263 0.83019
v -0.12904 -0.17379 0.82903
v -0.13046 -0.17182 0.82886
v -0.13286 -0.17133 0.82852
v -0.11603 -0.17080 0.83078
v -0.11598 -0.17083 0.83078
v -0.11602 -0.17080 0.83078
v -0.11604 -0.17078 0.83078
v -0.11595 -0.17086 0.83079
v -0.11598 -0.17083 0.83078
v -0.10005 -0.17100 0.83049
v -0.09962 -0.17079 0.83053
v -0.09933 -0.16884 0.83092
v -0.09909 -0.16986 0.83073
v -0.09882 -0.16939 0.83084
v -0.09870 -0.16901 0.83093
v -0.10036 -0.16819 0.83101
v -0.09874 -0.16850 0.83102
v -0.13149 -0.16774 0.82878
v -0.13313 -0.16584 0.82858
v -0.11603 -0.17079 0.83078
v -0.10199 -0.16537 0.83152
v -0.10202 -0.16554 0.83149
v -0.10169 -0.16570 0.83146
v -0.10136 -0.16635 0.83134
v -0.10058 -0.16670 0.83129
v -0.09956 -0.16703 0.83126
v -0.09902 -0.16764 0.83117
v 0.40685 0.51589 -0.33810
v 0.40697 0.52080 -0.34312
v 0.40724 0.51583 -0.34310
v 0.40656 0.52082 -0.33811
v 0.40665 0.52572 -0.34313
v 0.40619 0.52591 -0.33799
v 0.40579 0.52902 -0.33594
v 0.40580 0.53301 -0.33924
v 0.40604 0.53024 -0.33986
v 0.40635 0.53027 -0.34327
v 0.40609 0.53321 -0.34270
v 0.40594 0.53682 -0.34330
v 0.40556 0.53677 -0.33881
v 0.40574 0.54125 -0.34334
v 0.40534 0.54117 -0.33848
v 0.40555 0.54597 -0.34329
v 0.40514 0.54593 -0.33831
v 0.40537 0.55086 -0.34324
v 0.40494 0.55085 -0.33824
v 0.40520 0.55582 -0.34321
v 0.40476 0.55582 -0.33822
v 0.40642 0.51604 -0.33315
v 0.40614 0.52071 -0.33306
v 0.40580 0.52475 -0.33243
v 0.40548 0.52811 -0.33129
v 0.40548 0.53236 -0.33471
v 0.40520 0.53640 -0.33384
v 0.40496 0.54106 -0.33345
v 0.40475 0.54593 -0.33330
v 0.40454 0.55087 -0.33327
v 0.40435 0.55583 -0.33326
v 0.40597 0.51631 -0.32845
v 0.40572 0.52058 -0.32825
v 0.40546 0.52435 -0.32802
v 0.40523 0.52712 -0.32751
v 0.40512 0.53122 -0.32911
v 0.40484 0.53618 -0.32857
v 0.40461 0.54109 -0.32834
v 0.40440 0.54602 -0.32835
v 0.40418 0.55092 -0.32836
v 0.40397 0.55584 -0.32831
v 0.40550 0.51650 -0.32395
v 0.40526 0.52094 -0.32372
v 0.40490 0.52350 -0.32145
v 0.40494 0.52732 -0.32424
v 0.40517 0.52466 -0.32496
v 0.40469 0.53137 -0.32365
v 0.40448 0.53631 -0.32318
v 0.40429 0.54139 -0.32335
v 0.40409 0.54621 -0.32365
v 0.40385 0.55092 -0.32350
v 0.40363 0.55582 -0.32336
v 0.40510 0.51700 -0.32041
v 0.40485 0.51982 -0.31929
v 0.40459 0.52197 -0.31788
v 0.40450 0.52607 -0.31888
v 0.40427 0.53130 -0.31806
v 0.40411 0.53687 -0.31721
v 0.40404 0.54221 -0.31956
v 0.40381 0.54607 -0.31896
v 0.40353 0.55082 -0.31857
v 0.40330 0.55579 -0.31838
v 0.40424 0.51713 -0.31368
v 0.40411 0.52091 -0.31388
v 0.40451 0.51924 -0.31618
v 0.40466 0.51598 -0.31653
v 0.40391 0.52603 -0.31321
v 0.40382 0.53131 -0.31232
v 0.40397 0.53713 -0.31356
v 0.40397 0.53491 -0.31298
v 0.40391 0.53575 -0.31159
v 0.40378 0.53762 -0.31127
v 0.40382 0.54079 -0.31480
v 0.40347 0.54568 -0.31394
v 0.40318 0.55073 -0.31353
v 0.40295 0.55578 -0.31336
v 0.40423 0.51424 -0.31298
v 0.40362 0.51487 -0.30915
v 0.40337 0.52068 -0.30841
v 0.40325 0.52582 -0.30775
v 0.40319 0.53066 -0.30677
v 0.40375 0.53371 -0.31026
v 0.40375 0.53554 -0.30992
v 0.40350 0.53645 -0.30856
v 0.40333 0.54017 -0.30933
v 0.40298 0.54558 -0.30873
v 0.40274 0.55074 -0.30845
v 0.40255 0.55580 -0.30835
v 0.40269 0.51552 -0.30339
v 0.40256 0.52069 -0.30311
v 0.40250 0.52547 -0.30265
v 0.40243 0.52935 -0.30205
v 0.40347 0.53421 -0.30797
v 0.40281 0.53467 -0.30444
v 0.40256 0.54044 -0.30387
v 0.40237 0.54573 -0.30357
v 0.40220 0.55084 -0.30344
v 0.40203 0.55587 -0.30339
v -0.04741 -0.49521 0.82027
v -0.04421 -0.49212 0.81929
v -0.04893 -0.49137 0.81896
v -0.05129 -0.49483 0.82018
v -0.04368 -0.49510 0.82028
v -0.03337 -0.49337 0.81999
v -0.03146 -0.49564 0.82066
v -0.02896 -0.49190 0.81962
v -0.02744 -0.49613 0.82079
v -0.02373 -0.49251 0.81982
v -0.02254 -0.49666 0.82089
v -0.01875 -0.49301 0.81994
v -0.01760 -0.49722 0.82098
v -0.01367 -0.49355 0.82005
v -0.01267 -0.49787 0.82110
v -0.00823 -0.49434 0.82019
v -0.04455 -0.48839 0.81799
v -0.04846 -0.48756 0.81760
v -0.04105 -0.49316 0.81972
v -0.03945 -0.48940 0.81853
v -0.03728 -0.49306 0.81980
v -0.03333 -0.48939 0.81877
v -0.02868 -0.48783 0.81843
v -0.02478 -0.48843 0.81867
v -0.02006 -0.48889 0.81883
v -0.01502 -0.48920 0.81891
v -0.00985 -0.48978 0.81903
v -0.04541 -0.48469 0.81663
v -0.05004 -0.48449 0.81648
v -0.04062 -0.48498 0.81695
v -0.03499 -0.48477 0.81716
v -0.03058 -0.48554 0.81764
v -0.02580 -0.48394 0.81727
v -0.02154 -0.48551 0.81785
v -0.01668 -0.48464 0.81761
v -0.01119 -0.48546 0.81784
v -0.03331 -0.52166 0.82579
v -0.03580 -0.52365 0.82611
v -0.03357 -0.52404 0.82607
v -0.03023 -0.52269 0.82588
v -0.03056 -0.51974 0.82551
v -0.02608 -0.51832 0.82527
v -0.03012 -0.51720 0.82520
v -0.02673 -0.52272 0.82590
v -0.02527 -0.52483 0.82624
v -0.02361 -0.52185 0.82581
v -0.01393 -0.52243 0.82581
v -0.01011 -0.52352 0.82589
v -0.01086 -0.51810 0.82508
v -0.01742 -0.52000 0.82549
v -0.03308 -0.51261 0.82465
v -0.03224 -0.51570 0.82508
v -0.02861 -0.51344 0.82460
v -0.02386 -0.51304 0.82440
v -0.02152 -0.51928 0.82541
v -0.01973 -0.51492 0.82466
v -0.01390 -0.51431 0.82449
v -0.00940 -0.51321 0.82425
v -0.04890 -0.50807 0.82405
v -0.04711 -0.51051 0.82457
v -0.04443 -0.50683 0.82366
v -0.04330 -0.51100 0.82460
v -0.03983 -0.50787 0.82390
v -0.03967 -0.51104 0.82459
v -0.03012 -0.50827 0.82371
v -0.03439 -0.50951 0.82415
v -0.02482 -0.50897 0.82369
v -0.02009 -0.50961 0.82371
v -0.01540 -0.51011 0.82374
v -0.01067 -0.50981 0.82363
v -0.04859 -0.50371 0.82290
v -0.05292 -0.50740 0.82406
v -0.04364 -0.50266 0.82254
v -0.03991 -0.50397 0.82289
v -0.03709 -0.50918 0.82417
v -0.03488 -0.50541 0.82321
v -0.02970 -0.50363 0.82268
v -0.02553 -0.50449 0.82279
v -0.02075 -0.50515 0.82283
v -0.01604 -0.50581 0.82290
v -0.01214 -0.50658 0.82301
v -0.04505 -0.49882 0.82143
v -0.05116 -0.49883 0.82153
v -0.04026 -0.49995 0.82179
v -0.03652 -0.50121 0.82215
v -0.03173 -0.49987 0.82178
v -0.02638 -0.50025 0.82182
v -0.02154 -0.50085 0.82189
v -0.01664 -0.50149 0.82197
v -0.01144 -0.50231 0.82210
v -0.04055 -0.49616 0.82067
v -0.03587 -0.49701 0.82099
v -0.04618 -0.51975 0.82614
v -0.05041 -0.52402 0.82696
v -0.04543 -0.52461 0.82679
v -0.05124 -0.51960 0.82635
v -0.04096 -0.52042 0.82602
v -0.03976 -0.52560 0.82664
v -0.03655 -0.52109 0.82588
v -0.03317 -0.51867 0.82547
v -0.02095 -0.52141 0.82576
v -0.02147 -0.52462 0.82624
v -0.01714 -0.52507 0.82627
v -0.04759 -0.51483 0.82542
v -0.05245 -0.51616 0.82585
v -0.04152 -0.51509 0.82530
v -0.03633 -0.51653 0.82533
v -0.05167 -0.51186 0.82501
v -0.03696 -0.51229 0.82475
v 0.77797 -0.68491 0.52164
v 0.77856 -0.68450 0.51855
v 0.77595 -0.68595 0.52022
v 0.77814 -0.68488 0.52399
v 0.78108 -0.68349 0.52326
v 0.78238 -0.68278 0.51779
v 0.78570 -0.68152 0.52196
v 0.78706 -0.68088 0.51643
v 0.78954 -0.67997 0.52136
v 0.79224 -0.67887 0.52072
v 0.79065 -0.67952 0.51839
v 0.79226 -0.67878 0.52434
v 0.79340 -0.67837 0.51750
v 0.79478 -0.67772 0.52160
v 0.79635 -0.67708 0.51824
v 0.79791 -0.67629 0.52140
v 0.79873 -0.67607 0.51636
v 0.80039 -0.67529 0.51820
v 0.79974 -0.67547 0.52136
v 0.80108 -0.67498 0.51878
v 0.80161 -0.67482 0.51597
v 0.77571 -0.68635 0.52883
v 0.77890 -0.68458 0.52750
v 0.77663 -0.68576 0.52531
v 0.78210 -0.68306 0.52816
v 0.78507 -0.68178 0.52691
v 0.78885 -0.68021 0.52588
v 0.79188 -0.67877 0.52918
v 0.79539 -0.67722 0.52678
v 0.79689 -0.67619 0.53099
v 0.79791 -0.67603 0.52627
v 0.79783 -0.67576 0.53035
v 0.77793 -0.68507 0.53117
v 0.77818 -0.68486 0.53477
v 0.78109 -0.68347 0.53231
v 0.78437 -0.68202 0.53086
v 0.78809 -0.68038 0.53113
v 0.79128 -0.67881 0.53342
v 0.79436 -0.67731 0.53309
v 0.79642 -0.67603 0.53557
v 0.79743 -0.67567 0.53371
v 0.77768 -0.68503 0.53819
v 0.78096 -0.68336 0.53817
v 0.78531 -0.68141 0.53561
v 0.78843 -0.67969 0.53969
v 0.78916 -0.67966 0.53559
v 0.79206 -0.67807 0.53778
v 0.79485 -0.67667 0.53764
v 0.79598 -0.67582 0.54001
v 0.79695 -0.67551 0.53795
v 0.77462 -0.68681 0.54341
v 0.77822 -0.68472 0.54218
v 0.77576 -0.68608 0.53976
v 0.78165 -0.68287 0.54291
v 0.78472 -0.68139 0.54120
v 0.78765 -0.67971 0.54459
v 0.79106 -0.67808 0.54308
v 0.79397 -0.67671 0.54165
v 0.79524 -0.67568 0.54470
v 0.79636 -0.67532 0.54257
v 0.77699 -0.68548 0.54607
v 0.77775 -0.68517 0.54913
v 0.78026 -0.68360 0.54690
v 0.78411 -0.68149 0.54604
v 0.78688 -0.67978 0.54934
v 0.79011 -0.67809 0.54798
v 0.79305 -0.67664 0.54655
v 0.79441 -0.67550 0.54971
v 0.79561 -0.67510 0.54761
v 0.77987 -0.68394 0.55094
v 0.78066 -0.68349 0.55466
v 0.78321 -0.68186 0.55116
v 0.78650 -0.67964 0.55400
v 0.78911 -0.67823 0.55212
v 0.79196 -0.67658 0.55198
v 0.79377 -0.67527 0.55386
v 0.79480 -0.67476 0.55331
v 0.78107 -0.68305 0.55956
v 0.78371 -0.68135 0.55621
v 0.78613 -0.67954 0.55791
v 0.78932 -0.67750 0.55716
v 0.79154 -0.67562 0.56021
v 0.79233 -0.67576 0.55625
v 0.79368 -0.67472 0.55777
v 0.79456 -0.67430 0.55727
v 0.39523 -0.08784 0.73832
v 0.39938 -0.08664 0.74322
v 0.39967 -0.08617 0.73808
v 0.39462 -0.08837 0.74360
v 0.40404 -0.08549 0.74316
v 0.40413 -0.08503 0.73814
v 0.40870 -0.08477 0.74313
v 0.41019 -0.08442 0.74093
v 0.40760 -0.08454 0.73918
v 0.41241 -0.08450 0.74373
v 0.42549 -0.08480 0.74145
v 0.42890 -0.08549 0.74631
v 0.42986 -0.08542 0.74117
v 0.42628 -0.08472 0.73696
v 0.43365 -0.08641 0.74530
v 0.43411 -0.08630 0.74033
v 0.39931 -0.08696 0.74844
v 0.39526 -0.08833 0.74916
v 0.40394 -0.08587 0.74829
v 0.40879 -0.08516 0.74832
v 0.41404 -0.08477 0.74823
v 0.41618 -0.08450 0.74496
v 0.41984 -0.08482 0.74950
v 0.42068 -0.08461 0.74539
v 0.42527 -0.08516 0.74958
v 0.42434 -0.08483 0.74492
v 0.43002 -0.08584 0.75119
v 0.43349 -0.08654 0.75020
v 0.39937 -0.08723 0.75359
v 0.39541 -0.08855 0.75418
v 0.40384 -0.08621 0.75339
v 0.40864 -0.08550 0.75346
v 0.41366 -0.08510 0.75364
v 0.41890 -0.08501 0.75405
v 0.42414 -0.08525 0.75450
v 0.42903 -0.08581 0.75488
v 0.43336 -0.08664 0.75484
v 0.39930 -0.08757 0.75857
v 0.39540 -0.08885 0.75901
v 0.40371 -0.08655 0.75844
v 0.40845 -0.08583 0.75852
v 0.41338 -0.08539 0.75872
v 0.41842 -0.08522 0.75901
v 0.42348 -0.08536 0.75932
v 0.42841 -0.08585 0.75954
v 0.43299 -0.08666 0.75947
v 0.39906 -0.08795 0.76343
v 0.39524 -0.08916 0.76338
v 0.40351 -0.08693 0.76342
v 0.40823 -0.08617 0.76353
v 0.41312 -0.08568 0.76374
v 0.41810 -0.08544 0.76400
v 0.42309 -0.08549 0.76426
v 0.42802 -0.08589 0.76446
v 0.43278 -0.08667 0.76447
v 0.39506 -0.08961 0.77033
v 0.39455 -0.08958 0.76644
v 0.39202 -0.09079 0.76696
v 0.39835 -0.08846 0.76843
v 0.40321 -0.08730 0.76842
v 0.40799 -0.08650 0.76853
v 0.41287 -0.08597 0.76875
v 0.41783 -0.08567 0.76899
v 0.42278 -0.08564 0.76924
v 0.42769 -0.08593 0.76945
v 0.43250 -0.08663 0.76955
v 0.39187 -0.09104 0.77149
v 0.39514 -0.08971 0.77523
v 0.39885 -0.08853 0.77418
v 0.40307 -0.08755 0.77359
v 0.40777 -0.08677 0.77357
v 0.41263 -0.08623 0.77375
v 0.41757 -0.08590 0.77399
v 0.42251 -0.08580 0.77424
v 0.42739 -0.08600 0.77444
v 0.43212 -0.08657 0.77453
v 0.39161 -0.09114 0.77643
v 0.39486 -0.08972 0.78030
v 0.39881 -0.08857 0.77939
v 0.40304 -0.08765 0.77882
v 0.40759 -0.08693 0.77865
v 0.41239 -0.08641 0.77877
v 0.41731 -0.08608 0.77899
v 0.42225 -0.08596 0.77923
v 0.42712 -0.08609 0.77942
v 0.43182 -0.08657 0.77950
v 0.44955 -0.08276 0.44399
v 0.45055 -0.08265 0.44103
v 0.44701 -0.08288 0.44744
v 0.45052 -0.08297 0.44964
v 0.44676 -0.08305 0.45197
v 0.45021 -0.08320 0.45549
v 0.44622 -0.08321 0.45704
v 0.44911 -0.08339 0.46060
v -0.36458 0.38027 -0.90752
v -0.36290 0.38093 -0.90460
v -0.36392 0.37968 -0.90624
v -0.36310 0.37970 -0.90645
v -0.36420 0.38122 -0.90602
v -0.35982 0.38257 -0.89992
v -0.35995 0.38060 -0.90575
v -0.36257 0.38309 -0.90117
v -0.36363 0.38270 -0.90488
v -0.36378 0.38431 -0.89666
v -0.36337 0.38411 -0.89777
v -0.36282 0.38539 -0.89917
v -0.36196 0.38561 -0.89785
v -0.36105 0.38645 -0.89839
v -0.36116 0.38553 -0.89741
v -0.36267 0.38514 -0.90271
v -0.36071 0.38770 -0.90074
v -0.36267 0.38557 -0.89767
v -0.36216 0.38412 -0.89742
v -0.36438 0.38347 -0.89288
v -0.36391 0.38365 -0.89419
v -0.36341 0.38434 -0.89514
v -0.36364 0.38457 -0.89516
v -0.36497 0.38273 -0.88924
v -0.36472 0.38253 -0.88717
v -0.36469 0.38301 -0.89088
v -0.36415 0.38330 -0.89101
v -0.36416 0.38374 -0.89259
v -0.36411 0.38324 -0.88883
v -0.36558 0.38219 -0.88658
v -0.36605 0.38201 -0.88343
v -0.36535 0.38223 -0.88528
v -0.36487 0.38250 -0.88676
v -0.36429 0.38278 -0.88604
v -0.36253 0.38289 -0.88444
v -0.36257 0.38338 -0.88846
v -0.36370 0.38375 -0.88542
v -0.36222 0.38453 -0.88746
v -0.36231 0.38529 -0.88302
v -0.36708 0.38166 -0.88146
v -0.36729 0.38179 -0.87959
v -0.36575 0.38225 -0.88028
v -0.36467 0.38274 -0.88399
v -0.36394 0.38322 -0.87929
v -0.36169 0.38344 -0.88171
v -0.36369 0.38423 -0.88349
v -0.36103 0.38472 -0.88095
v -0.36374 0.38440 -0.87842
v -0.36349 0.38502 -0.88170
v -0.36404 0.38504 -0.87865
v -0.37637 0.38047 -0.87923
v -0.37637 0.38047 -0.87923
v -0.37637 0.38047 -0.87923
v -0.36776 0.38190 -0.87641
v -0.36654 0.38226 -0.87529
v -0.36535 0.38327 -0.87425
v -0.36831 0.38184 -0.87669
v -0.36887 0.38197 -0.87444
v -0.36500 0.38454 -0.87446
v -0.36536 0.38496 -0.87386
v -0.36498 0.38510 -0.87566
v -0.36814 0.38176 -0.87274
v -0.36687 0.38171 -0.86923
v -0.36480 0.38361 -0.86906
v -0.36567 0.38462 -0.87048
v -0.36545 0.38455 -0.87146
v -0.36521 0.38442 -0.86965
v -0.36916 0.38204 -0.87343
v -0.36941 0.38215 -0.87370
v -0.36789 0.38093 -0.86833
v -0.36755 0.37978 -0.86331
v -0.36652 0.38083 -0.86441
v -0.36598 0.38209 -0.86703
v -0.36190 0.38480 -0.86677
v -0.36378 0.38457 -0.86789
v -0.36162 0.38352 -0.86463
v -0.36450 0.38261 -0.86576
v -0.36197 0.38528 -0.86635
v -0.35929 0.38631 -0.86461
v -0.21136 0.35017 0.02309
v -0.21031 0.35044 0.02683
v -0.20759 0.34933 0.02636
v -0.24602 0.35570 0.02599
v -0.24247 0.35550 0.02971
v -0.24230 0.35539 0.02529
v -0.24618 0.35564 0.02114
v -0.23843 0.35516 0.02970
v -0.23816 0.35499 0.02481
v -0.23392 0.35472 0.02949
v -0.23367 0.35451 0.02449
v -0.22918 0.35422 0.02940
v -0.22894 0.35395 0.02440
v -0.22431 0.35364 0.02949
v -0.22409 0.35328 0.02450
v -0.21939 0.35292 0.02971
v -0.21922 0.35245 0.02470
v -0.21456 0.35202 0.02993
v -0.21431 0.35134 0.02487
v -0.21049 0.35102 0.02999
v -0.24547 0.35573 0.02985
v -0.24316 0.35563 0.03274
v -0.23914 0.35538 0.03465
v -0.23422 0.35496 0.03451
v -0.22943 0.35451 0.03442
v -0.22454 0.35401 0.03450
v -0.21959 0.35340 0.03470
v -0.21459 0.35263 0.03498
v -0.20940 0.35158 0.03524
v -0.24245 0.35569 0.03642
v -0.23849 0.35555 0.03993
v -0.23435 0.35522 0.03960
v -0.22964 0.35483 0.03948
v -0.22478 0.35439 0.03952
v -0.21983 0.35387 0.03970
v -0.21483 0.35324 0.03998
v -0.20979 0.35243 0.04035
v -0.24174 0.35581 0.04081
v -0.23843 0.35571 0.04338
v -0.23451 0.35551 0.04464
v -0.22978 0.35515 0.04455
v -0.22498 0.35476 0.04458
v -0.22007 0.35432 0.04471
v -0.21510 0.35379 0.04495
v -0.21011 0.35312 0.04527
v -0.24031 0.35589 0.04460
v -0.23688 0.35578 0.04684
v -0.23352 0.35568 0.04867
v -0.22986 0.35548 0.04954
v -0.22514 0.35513 0.04963
v -0.22028 0.35473 0.04977
v -0.21535 0.35427 0.04995
v -0.21039 0.35370 0.05021
v -0.23160 0.35572 0.05147
v -0.22903 0.35566 0.05335
v -0.22538 0.35546 0.05461
v -0.22051 0.35508 0.05489
v -0.21559 0.35466 0.05502
v -0.21065 0.35415 0.05519
v -0.22751 0.35571 0.05615
v -0.22495 0.35564 0.05852
v -0.22090 0.35539 0.06023
v -0.21583 0.35496 0.06018
v -0.21091 0.35448 0.06024
v -0.22381 0.35570 0.06232
v -0.22014 0.35551 0.06565
v -0.21602 0.35514 0.06547
v -0.21118 0.35469 0.06535
v -0.06174 -0.04061 0.27400
v -0.05838 -0.04225 0.27772
v -0.05617 -0.04044 0.27390
v -0.06362 -0.04227 0.27773
v -0.05342 -0.04228 0.27804
v -0.05161 -0.04099 0.27537
v -0.04886 -0.04215 0.27843
v -0.04780 -0.04046 0.27516
v -0.04438 -0.04167 0.27879
v -0.04338 -0.03967 0.27525
v -0.03910 -0.04091 0.28006
v -0.03781 -0.03898 0.27757
v -0.04003 -0.03876 0.27560
v -0.03543 -0.03900 0.27954
v -0.03699 -0.03696 0.27540
v -0.03229 -0.03689 0.27939
v -0.03177 -0.03462 0.27719
v -0.03428 -0.03464 0.27486
v -0.02940 -0.03449 0.27937
v -0.03135 -0.03215 0.27498
v -0.02720 -0.03173 0.27894
v -0.02684 -0.02917 0.27701
v -0.02868 -0.02944 0.27510
v -0.02503 -0.02892 0.27894
v -0.02664 -0.02614 0.27455
v -0.02254 -0.02578 0.27964
v -0.02176 -0.02093 0.27771
v -0.02417 -0.02215 0.27476
v -0.02139 -0.01764 0.27642
v -0.02297 -0.01830 0.27404
v -0.02202 -0.01545 0.27404
v -0.06004 -0.04374 0.28151
v -0.05508 -0.04372 0.28156
v -0.05030 -0.04361 0.28177
v -0.04577 -0.04332 0.28202
v -0.04171 -0.04286 0.28238
v -0.03921 -0.04270 0.28315
v -0.03391 -0.04079 0.28341
v -0.03306 -0.03902 0.28143
v -0.03681 -0.04295 0.28520
v -0.03105 -0.03904 0.28313
v -0.02698 -0.03679 0.28395
v -0.02720 -0.03425 0.28127
v -0.02551 -0.03354 0.28229
v -0.02409 -0.03109 0.28170
v -0.02323 -0.02892 0.28102
v -0.03480 -0.04424 0.28882
v -0.03316 -0.04278 0.28707
v -0.02956 -0.04120 0.28707
v -0.02438 -0.04037 0.28921
v -0.02176 -0.03698 0.28799
v -0.02249 -0.03333 0.28491
v -0.03134 -0.04417 0.29041
v -0.02677 -0.04370 0.29175
v -0.02178 -0.04304 0.29310
v -0.06538 -0.04287 0.30471
v -0.06389 -0.04148 0.30730
v -0.06239 -0.04299 0.30604
v -0.06039 -0.04132 0.30911
v -0.06435 -0.03872 0.31006
v -0.06031 -0.03887 0.31199
v -0.05660 -0.04010 0.31262
v -0.05669 -0.04260 0.30930
v -0.05032 -0.04164 0.31533
v -0.05271 -0.04267 0.31167
v -0.05291 -0.03981 0.31587
v -0.04781 -0.04427 0.31388
v -0.06214 -0.03683 0.31351
v -0.05871 -0.03751 0.31463
v -0.05583 -0.03809 0.31581
v -0.22450 0.33119 -0.29098
v -0.22220 0.32969 -0.28766
v -0.22050 0.33085 -0.29209
v -0.21705 0.32942 -0.28883
v -0.21561 0.33065 -0.29282
v -0.21214 0.32931 -0.28936
v -0.21069 0.33056 -0.29313
v -0.20738 0.32927 -0.28966
v -0.20579 0.33050 -0.29326
v -0.20258 0.32908 -0.28976
v -0.20086 0.33039 -0.29351
v -0.19712 0.32881 -0.29027
v -0.19679 0.33028 -0.29396
v -0.19270 0.32939 -0.29294
v -0.19461 0.33096 -0.29617
v -0.19323 0.32814 -0.28985
v -0.23183 0.33463 -0.29471
v -0.22893 0.33256 -0.29107
v -0.22831 0.33367 -0.29592
v -0.23380 0.33436 -0.29035
v -0.22434 0.33246 -0.29509
v -0.21913 0.33204 -0.29624
v -0.21415 0.33187 -0.29673
v -0.20919 0.33181 -0.29689
v -0.20420 0.33179 -0.29702
v -0.19889 0.33176 -0.29745
v -0.22917 0.33117 -0.28623
v -0.22627 0.32951 -0.28403
v -0.22628 0.33075 -0.28815
v -0.22223 0.32834 -0.28365
v -0.21828 0.32816 -0.28485
v -0.21349 0.32804 -0.28555
v -0.20867 0.32801 -0.28603
v -0.20460 0.32808 -0.28672
v -0.19992 0.32730 -0.28574
v -0.19405 0.32695 -0.28681
v -0.23275 0.33277 -0.28617
v -0.20034 0.32581 -0.28179
v -0.19839 0.32423 -0.27870
v -0.19638 0.32563 -0.28278
v -0.19325 0.32403 -0.28044
v -0.19247 0.32539 -0.28383
v -0.23124 0.33059 -0.28112
v -0.22781 0.32886 -0.28052
v -0.22452 0.32765 -0.27996
v -0.21966 0.32699 -0.28097
v -0.21492 0.32675 -0.28170
v -0.20996 0.32666 -0.28222
v -0.20463 0.32662 -0.28289
v -0.22506 0.32642 -0.27610
v -0.22341 0.32487 -0.27283
v -0.22131 0.32587 -0.27705
v -0.21844 0.32425 -0.27378
v -0.21656 0.32549 -0.27782
v -0.21338 0.32396 -0.27450
v -0.21160 0.32531 -0.27838
v -0.20824 0.32380 -0.27507
v -0.20659 0.32521 -0.27891
v -0.20274 0.32365 -0.27592
v -0.20251 0.32513 -0.27951
v -0.19888 0.32300 -0.27561
v -0.19478 0.32223 -0.27569
v -0.22888 0.32803 -0.27650
v -0.23284 0.32988 -0.27610
v -0.19587 0.32082 -0.27196
v -0.19408 0.31921 -0.26934
v -0.19270 0.32051 -0.27286
v -0.22944 0.32681 -0.27214
v -0.22720 0.32511 -0.26973
v -0.22687 0.32614 -0.27355
v -0.22411 0.32388 -0.26949
v -0.22059 0.32300 -0.26928
v -0.21525 0.32263 -0.27051
v -0.21015 0.32241 -0.27119
v -0.20498 0.32218 -0.27184
v -0.19964 0.32183 -0.27267
v -0.23266 0.32854 -0.27195
v -0.22080 0.32162 -0.26540
v -0.21868 0.32007 -0.26223
v -0.21686 0.32131 -0.26650
v -0.21371 0.31978 -0.26359
v -0.21199 0.32105 -0.26735
v -0.20897 0.31945 -0.26422
v -0.20702 0.32079 -0.26798
v -0.20390 0.31907 -0.26492
v -0.20209 0.32053 -0.26882
v -0.19886 0.31891 -0.26649
v -0.19812 0.32027 -0.26974
v -0.19474 0.31718 -0.26469
v -0.23120 0.32674 -0.26880
v -0.22993 0.32509 -0.26521
v -0.22501 0.32298 -0.26557
v -0.23358 0.32805 -0.26854
v -0.22537 0.32160 -0.26127
v -0.22305 0.31990 -0.25845
v -0.22265 0.32114 -0.26272
v -0.21870 0.31866 -0.25831
v -0.21482 0.31849 -0.25984
v -0.21093 0.31843 -0.26112
v -0.20631 0.31752 -0.26055
v -0.20019 0.31710 -0.26204
v -0.19312 0.31554 -0.26205
v -0.19625 0.31589 -0.26126
v -0.23390 0.32743 -0.26525
v -0.23289 0.32568 -0.26106
v -0.22893 0.32318 -0.26064
v -0.22927 0.32206 -0.25654
v -0.22684 0.32023 -0.25465
v -0.22680 0.32130 -0.25840
v -0.22399 0.31895 -0.25469
v -0.22080 0.31787 -0.25450
v -0.21596 0.31724 -0.25597
v -0.21094 0.31693 -0.25742
v -0.20266 0.31564 -0.25788
v -0.20673 0.31591 -0.25673
v -0.19861 0.31534 -0.25905
v -0.23262 0.32418 -0.25606
v -0.21514 0.35511 -0.61549
v -0.21069 0.35485 -0.61059
v -0.21022 0.35505 -0.61532
v -0.21564 0.35491 -0.61076
v -0.20573 0.35480 -0.61038
v -0.20535 0.35500 -0.61513
v -0.20078 0.35477 -0.61016
v -0.20045 0.35498 -0.61497
v -0.19581 0.35475 -0.60992
v -0.19549 0.35496 -0.61477
v -0.19083 0.35474 -0.60968
v -0.19051 0.35496 -0.61456
v -0.18583 0.35475 -0.60944
v -0.18548 0.35497 -0.61436
v -0.18081 0.35476 -0.60920
v -0.18040 0.35499 -0.61415
v -0.17578 0.35478 -0.60893
v -0.17530 0.35501 -0.61383
v -0.21103 0.35464 -0.60572
v -0.21599 0.35470 -0.60591
v -0.20606 0.35459 -0.60549
v -0.20107 0.35456 -0.60524
v -0.19609 0.35454 -0.60499
v -0.19110 0.35454 -0.60474
v -0.18611 0.35454 -0.60448
v -0.18111 0.35455 -0.60422
v -0.17611 0.35457 -0.60396
v -0.21132 0.35442 -0.60077
v -0.21629 0.35449 -0.60100
v -0.20634 0.35437 -0.60053
v -0.20135 0.35434 -0.60027
v -0.19636 0.35433 -0.60002
v -0.19137 0.35433 -0.59976
v -0.18638 0.35434 -0.59950
v -0.18138 0.35435 -0.59923
v -0.17639 0.35437 -0.59897
v -0.21160 0.35421 -0.59580
v -0.21658 0.35427 -0.59606
v -0.20661 0.35416 -0.59555
v -0.20162 0.35413 -0.59529
v -0.19662 0.35411 -0.59503
v -0.19163 0.35412 -0.59477
v -0.18664 0.35413 -0.59450
v -0.18165 0.35415 -0.59424
v -0.17665 0.35417 -0.59398
v -0.21186 0.35399 -0.59082
v -0.21686 0.35405 -0.59108
v -0.20687 0.35394 -0.59056
v -0.20188 0.35391 -0.59030
v -0.19688 0.35390 -0.59003
v -0.19189 0.35390 -0.58977
v -0.18690 0.35391 -0.58951
v -0.18191 0.35394 -0.58925
v -0.17691 0.35397 -0.58899
v -0.21213 0.35376 -0.58583
v -0.21712 0.35382 -0.58609
v -0.20713 0.35372 -0.58557
v -0.20214 0.35369 -0.58530
v -0.19715 0.35367 -0.58504
v -0.19215 0.35368 -0.58478
v -0.18716 0.35369 -0.58452
v -0.18217 0.35372 -0.58426
v -0.17718 0.35375 -0.58399
v -0.21239 0.35354 -0.58083
v -0.21738 0.35360 -0.58110
v -0.20740 0.35349 -0.58057
v -0.20240 0.35346 -0.58031
v -0.19741 0.35345 -0.58005
v -0.19242 0.35346 -0.57979
v -0.18742 0.35348 -0.57952
v -0.18243 0.35350 -0.57926
v -0.17744 0.35354 -0.57900
v -0.21265 0.35332 -0.57584
v -0.21764 0.35339 -0.57610
v -0.20766 0.35328 -0.57558
v -0.20266 0.35325 -0.57532
v -0.19767 0.35324 -0.57505
v -0.19268 0.35324 -0.57479
v -0.18768 0.35326 -0.57453
v -0.18269 0.35329 -0.57427
v -0.17770 0.35333 -0.57401
v 0.39951 0.37268 -0.10343
v 0.39786 0.36948 -0.10553
v 0.39739 0.36962 -0.10060
v 0.39902 0.37284 -0.09871
v 0.40054 0.37551 -0.10149
v 0.40033 0.37651 -0.09771
v 0.40174 0.37942 -0.10184
v 0.40132 0.38093 -0.09678
v 0.40244 0.38374 -0.10089
v 0.40274 0.38277 -0.10427
v 0.40322 0.38707 -0.10478
v 0.40282 0.38774 -0.10024
v 0.40240 0.38772 -0.09691
v 0.40235 0.39067 -0.09479
v 0.40284 0.39043 -0.09857
v 0.40335 0.39284 -0.10266
v 0.40296 0.39338 -0.09808
v 0.40324 0.39828 -0.09894
v 0.40367 0.39824 -0.10430
v 0.39696 0.37001 -0.09573
v 0.39861 0.37358 -0.09377
v 0.40003 0.37737 -0.09401
v 0.40043 0.37997 -0.09238
v 0.40217 0.38497 -0.09760
v 0.40143 0.38488 -0.09316
v 0.40159 0.38899 -0.09059
v 0.40273 0.39492 -0.09530
v 0.40210 0.39429 -0.09048
v 0.39670 0.37045 -0.09167
v 0.39747 0.37240 -0.08953
v 0.39895 0.37616 -0.08966
v 0.39994 0.38064 -0.08841
v 0.40065 0.38515 -0.08753
v 0.40113 0.38965 -0.08656
v 0.40143 0.39350 -0.08539
v 0.39708 0.37289 -0.08556
v 0.39838 0.37675 -0.08442
v 0.39937 0.38102 -0.08345
v 0.40011 0.38550 -0.08271
v 0.40065 0.38995 -0.08201
v 0.40110 0.39440 -0.08147
v 0.39658 0.37320 -0.08061
v 0.39784 0.37698 -0.07926
v 0.39889 0.38129 -0.07850
v 0.39965 0.38577 -0.07792
v 0.40022 0.39035 -0.07740
v 0.40070 0.39496 -0.07685
v 0.39578 0.37293 -0.07487
v 0.39749 0.37732 -0.07428
v 0.39850 0.38151 -0.07362
v 0.39922 0.38598 -0.07308
v 0.39977 0.39063 -0.07257
v 0.40024 0.39544 -0.07189
v 0.39613 0.37439 -0.07057
v 0.39721 0.37762 -0.06955
v 0.39811 0.38167 -0.06874
v 0.39877 0.38611 -0.06817
v 0.39926 0.39075 -0.06762
v 0.39963 0.39534 -0.06681
v 0.39559 0.37411 -0.06614
v 0.39679 0.37770 -0.06471
v 0.39766 0.38178 -0.06382
v 0.39826 0.38622 -0.06324
v 0.39866 0.39082 -0.06273
v 0.39893 0.39539 -0.06211
v 0.38490 0.06871 0.20674
v 0.38823 0.07258 0.20604
v 0.38375 0.07230 0.20507
v 0.38015 0.06835 0.20608
v 0.38912 0.06927 0.20765
v 0.39123 0.07239 0.20715
v 0.39217 0.07040 0.20851
v 0.38760 0.07682 0.20420
v 0.38233 0.07580 0.20340
v 0.39192 0.07611 0.20619
v 0.39365 0.07347 0.20818
v 0.38391 0.05521 0.21194
v 0.38324 0.05782 0.21078
v 0.38019 0.05445 0.21172
v 0.38629 0.05752 0.21149
v 0.38734 0.06125 0.21038
v 0.38250 0.06126 0.20931
v 0.38952 0.05856 0.21205
v 0.39172 0.06223 0.21155
v 0.39251 0.05962 0.21286
v 0.38616 0.06524 0.20848
v 0.38137 0.06482 0.20769
v 0.39100 0.06633 0.20977
v 0.39416 0.06200 0.21298
v 0.39436 0.06538 0.21215
v 0.39611 0.06305 0.21467
v 0.39467 0.07032 0.21064
v 0.39674 0.06775 0.21423
v 0.39565 0.07454 0.20972
v 0.39719 0.07361 0.21311
v 0.38490 0.04430 0.21676
v 0.38793 0.04782 0.21597
v 0.38366 0.04763 0.21516
v 0.38014 0.04377 0.21626
v 0.38850 0.04516 0.21717
v 0.38746 0.05146 0.21443
v 0.38260 0.05161 0.21331
v 0.39075 0.04755 0.21688
v 0.39171 0.05125 0.21595
v 0.39354 0.04874 0.21771
v 0.39495 0.05208 0.21739
v 0.39609 0.05037 0.21886
v 0.38695 0.05498 0.21278
v 0.39127 0.05580 0.21398
v 0.39473 0.05540 0.21620
v 0.39726 0.05435 0.21906
v 0.39458 0.05927 0.21450
v 0.39690 0.05919 0.21723
v 0.39794 0.06389 0.21791
v 0.39830 0.06932 0.21782
v 0.39855 0.07483 0.21762
v 0.43419 0.36567 -0.41913
v 0.43419 0.36567 -0.41910
v 0.43420 0.36568 -0.41921
v 0.43420 0.36568 -0.41924
v 0.43419 0.36567 -0.41905
v 0.41307 0.37848 -0.39518
v 0.41310 0.37924 -0.39830
v 0.41261 0.37683 -0.39760
v 0.41330 0.38050 -0.39697
v 0.41242 0.37573 -0.39499
v 0.41275 0.37668 -0.39265
v 0.41308 0.37950 -0.39048
v 0.41329 0.38200 -0.39476
v 0.41327 0.38380 -0.39127
v 0.41260 0.37666 -0.38723
v 0.41260 0.37620 -0.39023
v 0.41196 0.37446 -0.38846
v 0.41297 0.37927 -0.38589
v 0.41317 0.38352 -0.38617
v 0.41321 0.38694 -0.38983
v 0.41314 0.38818 -0.38659
v 0.41161 0.37406 -0.38490
v 0.41244 0.37678 -0.38320
v 0.41291 0.38002 -0.38213
v 0.41308 0.38315 -0.38102
v 0.41309 0.38736 -0.38192
v 0.41303 0.39115 -0.38498
v 0.41295 0.39226 -0.38087
v -0.01817 0.31715 -0.14425
v -0.01709 0.31638 -0.14225
v -0.01601 0.31738 -0.14396
v -0.01461 0.31694 -0.14203
v -0.03580 0.31618 -0.14103
v -0.03471 0.31461 -0.13847
v -0.03220 0.31595 -0.14135
v -0.02968 0.31442 -0.13864
v -0.02774 0.31584 -0.14175
v -0.02469 0.31455 -0.13885
v -0.02323 0.31606 -0.14233
v -0.01967 0.31525 -0.13974
v -0.01979 0.31637 -0.14294
v -0.01574 0.31586 -0.13958
v -0.01370 0.31662 -0.13985
v -0.03815 0.31558 -0.13950
v -0.03978 0.31413 -0.13623
v -0.03504 0.31311 -0.13521
v -0.03164 0.31326 -0.13596
v -0.02679 0.31272 -0.13441
v -0.02128 0.31367 -0.13540
v -0.01703 0.31478 -0.13614
v -0.01420 0.31601 -0.13727
v -0.01296 0.31708 -0.13887
v -0.01327 0.31699 -0.13614
v -0.02801 0.31129 -0.13101
v -0.02639 0.31047 -0.12795
v -0.02524 0.31141 -0.13078
v -0.02319 0.31113 -0.12887
v -0.03696 0.31204 -0.13229
v -0.04202 0.31233 -0.13190
v -0.03179 0.31185 -0.13249
v -0.02232 0.31220 -0.13157
v -0.01816 0.31345 -0.13159
v -0.01496 0.31535 -0.13354
v -0.01401 0.31683 -0.13204
v -0.03567 0.30934 -0.12510
v -0.03396 0.31058 -0.12888
v -0.03890 0.31069 -0.12852
v -0.04065 0.30948 -0.12462
v -0.03031 0.30955 -0.12551
v -0.03006 0.31062 -0.12920
v -0.02605 0.30972 -0.12456
v -0.02260 0.31071 -0.12577
v -0.02029 0.31182 -0.12847
v -0.01937 0.31179 -0.12581
v -0.01777 0.31280 -0.12781
v -0.01741 0.31317 -0.12510
v -0.01568 0.31459 -0.12900
v -0.01486 0.31614 -0.12829
v -0.35665 0.52080 -0.46320
v -0.35681 0.51580 -0.45820
v -0.35676 0.51580 -0.46321
v -0.35669 0.52080 -0.45820
v -0.35652 0.52580 -0.46320
v -0.35655 0.52580 -0.45820
v -0.35638 0.53080 -0.46320
v -0.35640 0.53080 -0.45820
v -0.35624 0.53580 -0.46320
v -0.35626 0.53580 -0.45820
v -0.35611 0.54080 -0.46320
v -0.35613 0.54080 -0.45820
v -0.35600 0.54580 -0.46320
v -0.35601 0.54580 -0.45819
v -0.35589 0.55080 -0.46319
v -0.35590 0.55080 -0.45819
v -0.35579 0.55580 -0.46319
v -0.35579 0.55581 -0.45818
v -0.35684 0.51580 -0.45320
v -0.35672 0.52080 -0.45320
v -0.35657 0.52580 -0.45320
v -0.35642 0.53080 -0.45320
v -0.35628 0.53580 -0.45320
v -0.35615 0.54080 -0.45319
v -0.35602 0.54580 -0.45318
v -0.35590 0.55082 -0.45316
v -0.35577 0.55584 -0.45313
v -0.35686 0.51580 -0.44820
v -0.35674 0.52080 -0.44820
v -0.35659 0.52580 -0.44820
v -0.35645 0.53080 -0.44820
v -0.35630 0.53580 -0.44819
v -0.35616 0.54081 -0.44818
v -0.35602 0.54582 -0.44815
v -0.35588 0.55087 -0.44809
v -0.35575 0.55597 -0.44801
v -0.35688 0.51580 -0.44320
v -0.35675 0.52080 -0.44320
v -0.35662 0.52580 -0.44320
v -0.35647 0.53080 -0.44319
v -0.35633 0.53581 -0.44318
v -0.35617 0.54083 -0.44315
v -0.35601 0.54589 -0.44307
v -0.35586 0.55105 -0.44289
v -0.35572 0.55632 -0.44266
v -0.35690 0.51580 -0.43820
v -0.35678 0.52080 -0.43820
v -0.35664 0.52580 -0.43819
v -0.35650 0.53081 -0.43818
v -0.35634 0.53583 -0.43815
v -0.35617 0.54089 -0.43807
v -0.35600 0.54606 -0.43786
v -0.35584 0.55149 -0.43740
v -0.35568 0.55715 -0.43661
v -0.35693 0.51580 -0.43320
v -0.35681 0.52080 -0.43319
v -0.35668 0.52582 -0.43318
v -0.35653 0.53085 -0.43314
v -0.35636 0.53591 -0.43308
v -0.35618 0.54103 -0.43292
v -0.35601 0.54635 -0.43250
v -0.35583 0.55246 -0.43150
v -0.35563 0.55740 -0.43372
v -0.35567 0.55591 -0.43337
v -0.35564 0.55670 -0.43297
v -0.35698 0.51581 -0.42819
v -0.35686 0.52083 -0.42817
v -0.35672 0.52588 -0.42811
v -0.35656 0.53098 -0.42802
v -0.35638 0.53610 -0.42795
v -0.35621 0.54120 -0.42776
v -0.35607 0.54628 -0.42714
v -0.35597 0.55056 -0.42583
v -0.35569 0.55641 -0.43175
v -0.35581 0.55612 -0.42701
v -0.35705 0.51583 -0.42316
v -0.35692 0.52091 -0.42308
v -0.35676 0.52608 -0.42292
v -0.35659 0.53133 -0.42271
v -0.35641 0.53649 -0.42284
v -0.35627 0.54135 -0.42280
v -0.35616 0.54617 -0.42205
v -0.35603 0.55204 -0.42129
v -0.35586 0.55584 -0.42479
v -0.35590 0.55508 -0.42396
v -0.35588 0.55576 -0.42400
v -0.14613 0.35004 -0.41214
v -0.14140 0.35008 -0.40688
v -0.14113 0.35018 -0.41188
v -0.14639 0.34994 -0.40714
v -0.13640 0.35021 -0.40664
v -0.13614 0.35031 -0.41167
v -0.13142 0.35035 -0.40646
v -0.13113 0.35043 -0.41155
v -0.12646 0.35048 -0.40638
v -0.12606 0.35056 -0.41161
v -0.12153 0.35061 -0.40638
v -0.12046 0.35070 -0.41189
v -0.11674 0.35073 -0.40598
v -0.11419 0.35081 -0.40706
v -0.11640 0.35078 -0.40944
v -0.11330 0.35081 -0.40432
v -0.11358 0.35086 -0.41011
v -0.11069 0.35089 -0.40526
v -0.10964 0.35094 -0.40880
v -0.10606 0.35100 -0.40464
v -0.10599 0.35102 -0.40946
v -0.14166 0.34998 -0.40189
v -0.14665 0.34984 -0.40215
v -0.13667 0.35012 -0.40164
v -0.13169 0.35026 -0.40142
v -0.12676 0.35040 -0.40129
v -0.12197 0.35053 -0.40128
v -0.11748 0.35066 -0.40137
v -0.11369 0.35077 -0.40140
v -0.11094 0.35085 -0.40177
v -0.11007 0.35083 -0.39793
v -0.10676 0.35094 -0.39976
v -0.14192 0.34989 -0.39689
v -0.14691 0.34974 -0.39715
v -0.13693 0.35003 -0.39664
v -0.13195 0.35018 -0.39640
v -0.12701 0.35032 -0.39623
v -0.12217 0.35046 -0.39620
v -0.11754 0.35060 -0.39637
v -0.11349 0.35072 -0.39697
v -0.10947 0.35080 -0.39331
v -0.10595 0.35091 -0.39417
v -0.14218 0.34979 -0.39190
v -0.14717 0.34964 -0.39216
v -0.13719 0.34994 -0.39164
v -0.13220 0.35009 -0.39139
v -0.12724 0.35024 -0.39120
v -0.12236 0.35039 -0.39111
v -0.11760 0.35054 -0.39121
v -0.11274 0.35069 -0.39144
v -0.10873 0.35078 -0.38953
v -0.10578 0.35087 -0.38967
v -0.14244 0.34968 -0.38691
v -0.14744 0.34953 -0.38717
v -0.13745 0.34984 -0.38665
v -0.13246 0.35000 -0.38639
v -0.12748 0.35016 -0.38617
v -0.12256 0.35032 -0.38603
v -0.11777 0.35048 -0.38607
v -0.11324 0.35062 -0.38631
v -0.10928 0.35074 -0.38642
v -0.10635 0.35082 -0.38663
v -0.14270 0.34956 -0.38191
v -0.14770 0.34940 -0.38218
v -0.13771 0.34973 -0.38165
v -0.13272 0.34990 -0.38139
v -0.12773 0.35008 -0.38115
v -0.12278 0.35025 -0.38097
v -0.11790 0.35041 -0.38092
v -0.11318 0.35056 -0.38111
v -0.10905 0.35069 -0.38178
v -0.14297 0.34943 -0.37692
v -0.14796 0.34926 -0.37718
v -0.13797 0.34961 -0.37666
v -0.13298 0.34979 -0.37640
v -0.12799 0.34998 -0.37615
v -0.12301 0.35016 -0.37593
v -0.11807 0.35033 -0.37579
v -0.11318 0.35049 -0.37580
v -0.10810 0.35065 -0.37597
v -0.14323 0.34928 -0.37193
v -0.14822 0.34910 -0.37219
v -0.13823 0.34947 -0.37167
v -0.13324 0.34966 -0.37140
v -0.12825 0.34986 -0.37115
v -0.12326 0.35005 -0.37090
v -0.11830 0.35024 -0.37071
v -0.11340 0.35041 -0.37063
v -0.10860 0.35056 -0.37063
v -0.42158 -0.26398 1.01044
v -0.42052 -0.26572 1.01312
v -0.42157 -0.26686 1.01064
v -0.42060 -0.26212 1.01269
v -0.42139 -0.24764 1.00905
v -0.42031 -0.25013 1.01214
v -0.42128 -0.25153 1.00998
v -0.42005 -0.24583 1.01195
v -0.42090 -0.24321 1.00915
v -0.41914 -0.28626 1.01497
v -0.42051 -0.28234 1.01219
v -0.41920 -0.27997 1.01612
v -0.42059 -0.27874 1.01291
v -0.41647 -0.27403 1.01580
v -0.41647 -0.27403 1.01580
v -0.41647 -0.27403 1.01580
v -0.42020 -0.27746 1.01420
v -0.41647 -0.27403 1.01580
v -0.41647 -0.27403 1.01580
v -0.42075 -0.26885 1.01275
v -0.41958 -0.26894 1.01566
v -0.42031 -0.27231 1.01401
v -0.41920 -0.26380 1.01632
v -0.41984 -0.26069 1.01449
v -0.42056 -0.25317 1.01197
v -0.41953 -0.25342 1.01458
v -0.42023 -0.25572 1.01308
v -0.41910 -0.24932 1.01512
v -0.41879 -0.24443 1.01509
v -0.34254 0.51859 -1.09969
v -0.34218 0.51691 -1.09792
v -0.34210 0.51684 -1.10189
v -0.34146 0.51432 -1.10349
v -0.34152 0.51280 -1.09843
v -0.34274 0.51951 -1.09942
v -0.34259 0.51905 -1.09826
v -0.34242 0.51903 -1.09469
v -0.34189 0.51380 -1.09336
v -0.34225 0.51765 -1.09194
v -0.34237 0.52039 -1.08937
v -0.34209 0.51468 -1.08807
v -0.34228 0.51855 -1.08691
v -0.34236 0.52162 -1.08520
v -0.34240 0.52248 -1.08643
v -0.34239 0.52345 -1.08334
v -0.34219 0.51536 -1.08325
v -0.34230 0.51923 -1.08222
v -0.34236 0.52260 -1.08080
v -0.34240 0.52477 -1.07919
v -0.34225 0.51548 -1.07847
v -0.34231 0.51974 -1.07729
v -0.34237 0.52417 -1.07551
v -0.34247 0.52677 -1.07541
v -0.34230 0.51525 -1.07325
v -0.34229 0.52005 -1.07219
v -0.34235 0.52557 -1.07227
v -0.34228 0.52352 -1.07223
v -0.34230 0.52448 -1.07032
v -0.34252 0.52758 -1.07227
v -0.34245 0.52648 -1.06944
v -0.34259 0.52855 -1.07301
v -0.34274 0.52965 -1.06997
v -0.34233 0.51517 -1.06785
v -0.34228 0.51911 -1.06839
v -0.34227 0.52204 -1.06960
v -0.34236 0.52358 -1.06679
v -0.34272 0.52902 -1.06785
v -0.34259 0.52686 -1.06544
v -0.34305 0.53153 -1.06515
v -0.34228 0.52043 -1.06660
v -0.34232 0.51723 -1.06511
v -0.34237 0.51476 -1.06120
v -0.34236 0.51955 -1.06246
v -0.34250 0.52394 -1.06235
v -0.34294 0.52979 -1.06291
v -0.34271 0.52689 -1.06190
v -0.34330 0.53310 -1.06114
v -0.34337 0.53395 -1.06214
v -0.34353 0.53567 -1.05892
v -0.34650 0.52052 -0.78260
v -0.34664 0.51568 -0.77782
v -0.34659 0.51554 -0.78264
v -0.34661 0.52062 -0.77773
v -0.34651 0.52550 -0.78234
v -0.34664 0.52536 -0.77741
v -0.34660 0.53046 -0.78160
v -0.34670 0.52924 -0.77684
v -0.34660 0.53546 -0.78487
v -0.34663 0.53638 -0.78340
v -0.34663 0.53414 -0.78287
v -0.34669 0.53452 -0.77919
v -0.34656 0.53739 -0.78622
v -0.34659 0.53996 -0.78398
v -0.34667 0.54003 -0.77843
v -0.34657 0.54442 -0.78266
v -0.34660 0.54522 -0.77835
v -0.34649 0.55020 -0.78440
v -0.34650 0.55048 -0.77838
v -0.34641 0.55555 -0.78323
v -0.34642 0.55558 -0.77811
v -0.34673 0.51571 -0.77295
v -0.34673 0.52061 -0.77285
v -0.34678 0.52532 -0.77274
v -0.34681 0.53014 -0.77307
v -0.34680 0.53527 -0.77337
v -0.34673 0.54044 -0.77327
v -0.34662 0.54556 -0.77322
v -0.34651 0.55066 -0.77317
v -0.34645 0.55570 -0.77310
v -0.34685 0.51572 -0.76803
v -0.34688 0.52065 -0.76799
v -0.34693 0.52556 -0.76804
v -0.34693 0.53054 -0.76816
v -0.34688 0.53560 -0.76820
v -0.34678 0.54067 -0.76817
v -0.34665 0.54572 -0.76814
v -0.34655 0.55075 -0.76812
v -0.34652 0.55577 -0.76810
v -0.34701 0.51575 -0.76308
v -0.34706 0.52073 -0.76309
v -0.34708 0.52571 -0.76311
v -0.34705 0.53072 -0.76314
v -0.34696 0.53574 -0.76314
v -0.34682 0.54076 -0.76312
v -0.34670 0.54578 -0.76311
v -0.34661 0.55079 -0.76310
v -0.34660 0.55579 -0.76310
v -0.34720 0.51578 -0.75811
v -0.34724 0.52078 -0.75812
v -0.34723 0.52577 -0.75812
v -0.34715 0.53078 -0.75812
v -0.34702 0.53579 -0.75812
v -0.34687 0.54079 -0.75811
v -0.34675 0.54580 -0.75810
v -0.34670 0.55080 -0.75810
v -0.34670 0.55580 -0.75810
v -0.34741 0.51579 -0.75312
v -0.34741 0.52079 -0.75312
v -0.34735 0.52580 -0.75312
v -0.34723 0.53080 -0.75311
v -0.34708 0.53580 -0.75311
v -0.34693 0.54080 -0.75310
v -0.34684 0.54580 -0.75310
v -0.34681 0.55080 -0.75310
v -0.34683 0.55580 -0.75310
v -0.34759 0.51580 -0.74813
v -0.34754 0.52080 -0.74812
v -0.34744 0.52580 -0.74812
v -0.34729 0.53080 -0.74811
v -0.34714 0.53580 -0.74810
v -0.34702 0.54080 -0.74810
v -0.34695 0.54580 -0.74810
v -0.34695 0.55080 -0.74810
v -0.34698 0.55580 -0.74810
v -0.34774 0.51580 -0.74313
v -0.34764 0.52080 -0.74312
v -0.34750 0.52580 -0.74311
v -0.34735 0.53080 -0.74311
v -0.34723 0.53580 -0.74310
v -0.34714 0.54080 -0.74310
v -0.34711 0.54580 -0.74310
v -0.34712 0.55080 -0.74310
v -0.34714 0.55580 -0.74310
v 0.48301 -0.44324 0.91402
v 0.48666 -0.44318 0.91414
v 0.48525 -0.44479 0.91218
v 0.48871 -0.44501 0.91227
v 0.49075 -0.44239 0.91601
v 0.49282 -0.44552 0.91279
v 0.49545 -0.44411 0.91608
v 0.49663 -0.44682 0.91313
v 0.46694 -0.44427 0.91845
v 0.47030 -0.44268 0.91827
v 0.46938 -0.44505 0.91641
v 0.47431 -0.44401 0.91531
v 0.47464 -0.44085 0.91817
v 0.47771 -0.43912 0.91878
v 0.47961 -0.44128 0.91650
v 0.47916 -0.44414 0.91365
v 0.48526 -0.44066 0.91683
v 0.48213 -0.43969 0.91761
v 0.48711 -0.43788 0.91983
v 0.48929 -0.43977 0.91833
v 0.49202 -0.44002 0.91903
v 0.49503 -0.44120 0.91966
v 0.49842 -0.44566 0.91627
v 0.49825 -0.44363 0.91939
v 0.50042 -0.44594 0.91862
v 0.48035 -0.43890 0.91848
v 0.49083 -0.43808 0.92069
v 0.46440 -0.44477 0.91948
v 0.46550 -0.44208 0.92130
v 0.47095 -0.43995 0.92037
v 0.47187 -0.43732 0.92206
v 0.47484 -0.43829 0.92030
v 0.48311 -0.43814 0.91915
v 0.49355 -0.43889 0.92119
v 0.49586 -0.43874 0.92350
v 0.49819 -0.44118 0.92312
v 0.50100 -0.44438 0.92303
v 0.47475 -0.43622 0.92201
v 0.47279 -0.43561 0.92309
v 0.47899 -0.43656 0.92096
v 0.48454 -0.43543 0.92190
v 0.48907 -0.43545 0.92291
v 0.48680 -0.43405 0.92346
v 0.49311 -0.43676 0.92367
v 0.47522 -0.43363 0.92411
v 0.48114 -0.43322 0.92381
v 0.48500 -0.43308 0.92408
v 0.46855 -0.43864 0.92247
v 0.46519 -0.43845 0.92428
v 0.49781 -0.43903 0.92560
v 0.49996 -0.44070 0.92754
v 0.50231 -0.44435 0.92709
v 0.46933 -0.43549 0.92454
v 0.46488 -0.43602 0.92614
v 0.48806 -0.43249 0.92551
v 0.49200 -0.43392 0.92618
v 0.49618 -0.43598 0.92807
v 0.46523 -0.43296 0.92807
v 0.47111 -0.43166 0.92662
v 0.47293 -0.42893 0.92804
v 0.47489 -0.43044 0.92652
v 0.47881 -0.43050 0.92617
v 0.48398 -0.43058 0.92642
v 0.48773 -0.42993 0.92805
v 0.49077 -0.43110 0.92837
v 0.49349 -0.43246 0.92909
v 0.47648 -0.42804 0.92830
v 0.48101 -0.42778 0.92869
v 0.48545 -0.42781 0.92963
v 0.48951 -0.42841 0.93108
v 0.49242 -0.43030 0.93095
v 0.50229 -0.44322 0.92987
v 0.50103 -0.44052 0.93091
v 0.49915 -0.43755 0.93122
v 0.46927 -0.42903 0.92904
v 0.46511 -0.42885 0.93062
v 0.49471 -0.43185 0.93210
v 0.49710 -0.43398 0.93320
v 0.46698 -0.42421 0.93299
v 0.46838 -0.42619 0.93122
v 0.46527 -0.42621 0.93210
v 0.47305 -0.42612 0.93039
v 0.47820 -0.42533 0.93089
v 0.48281 -0.42530 0.93172
v 0.48682 -0.42582 0.93278
v 0.48957 -0.42651 0.93417
v 0.49225 -0.42865 0.93447
v 0.47065 -0.42338 0.93303
v 0.47543 -0.42291 0.93327
v 0.48014 -0.42286 0.93398
v 0.48459 -0.42335 0.93540
v 0.48789 -0.42480 0.93564
v 0.50221 -0.44234 0.93171
v 0.50050 -0.43898 0.93230
v 0.49873 -0.43571 0.93363
v 0.49510 -0.43077 0.93653
v 0.49712 -0.43274 0.93635
v 0.46334 -0.42454 0.93398
v 0.49014 -0.42600 0.93742
v 0.49247 -0.42798 0.93919
v 0.46723 -0.42131 0.93542
v 0.46219 -0.42139 0.93642
v 0.47269 -0.42044 0.93593
v 0.47757 -0.42049 0.93652
v 0.48169 -0.42108 0.93718
v 0.48444 -0.42169 0.93846
v 0.48724 -0.42354 0.93907
v 0.49400 -0.41955 0.93817
v 0.49400 -0.41955 0.93817
v 0.49400 -0.41955 0.93817
v 0.49400 -0.41955 0.93817
v 0.46478 -0.41831 0.93831
v 0.46976 -0.41792 0.93853
v 0.47506 -0.41776 0.94004
v 0.47982 -0.41922 0.93992
v 0.48281 -0.42036 0.93984
v 0.49400 -0.41955 0.93817
v 0.49629 -0.43140 0.93851
v 0.49699 -0.43186 0.93892
v 0.49708 -0.43208 0.93835
v 0.49386 -0.42947 0.94086
v 0.48987 -0.42579 0.94226
v 0.49193 -0.42803 0.94329
v 0.48501 -0.42147 0.94146
v 0.48728 -0.42329 0.94334
v 0.49400 -0.41955 0.93817
v 0.46711 -0.41553 0.94082
v 0.46281 -0.41569 0.94086
v 0.47120 -0.41529 0.94191
v 0.47485 -0.41499 0.94476
v 0.47871 -0.41742 0.94399
v 0.48230 -0.41967 0.94284
v 0.46515 -0.41335 0.94325
v 0.46852 -0.41357 0.94334
v 0.47112 -0.41305 0.94520
v 0.03845 0.28012 -0.03704
v 0.04040 0.28109 -0.03870
v 0.03780 0.28087 -0.04060
v 0.03436 0.28039 -0.04150
v 0.03388 0.27904 -0.03713
v 0.04198 0.28086 -0.03592
v 0.03966 0.28182 -0.04227
v 0.04403 0.28196 -0.03751
v 0.04426 0.28304 -0.04223
v 0.04849 0.28352 -0.03767
v 0.04859 0.28431 -0.04241
v 0.05242 0.28510 -0.03854
v 0.05214 0.28547 -0.04282
v 0.05583 0.28666 -0.04040
v 0.05634 0.28643 -0.03504
v 0.05977 0.28831 -0.03709
v 0.05969 0.28841 -0.04303
v 0.06331 0.29019 -0.03898
v 0.06306 0.29011 -0.03412
v 0.06620 0.29205 -0.03585
v 0.06727 0.29212 -0.04111
v 0.06959 0.29414 -0.03733
v 0.07092 0.29417 -0.04139
v 0.07312 0.29621 -0.03906
v 0.07186 0.29637 -0.03434
v 0.07541 0.29884 -0.03636
v 0.07748 0.29838 -0.04171
v 0.03839 0.27873 -0.03243
v 0.03343 0.27734 -0.03239
v 0.04222 0.28008 -0.03273
v 0.04462 0.28120 -0.03362
v 0.04614 0.28073 -0.02979
v 0.04858 0.28245 -0.03228
v 0.05277 0.28451 -0.03341
v 0.05674 0.28594 -0.02989
v 0.06025 0.28822 -0.03140
v 0.06328 0.29014 -0.03036
v 0.06559 0.29181 -0.03136
v 0.06860 0.29400 -0.03258
v 0.07094 0.29624 -0.02950
v 0.07403 0.29888 -0.03153
v 0.03693 0.27549 -0.02548
v 0.03865 0.27699 -0.02750
v 0.03475 0.27605 -0.02830
v 0.04357 0.27890 -0.02755
v 0.04767 0.28015 -0.02591
v 0.05003 0.28162 -0.02681
v 0.05376 0.28376 -0.02747
v 0.05739 0.28551 -0.02582
v 0.05983 0.28726 -0.02654
v 0.06266 0.28936 -0.02711
v 0.06488 0.29116 -0.02808
v 0.06524 0.29103 -0.02435
v 0.06767 0.29337 -0.02744
v 0.07054 0.29599 -0.02453
v 0.07321 0.29874 -0.02690
v 0.03974 0.27564 -0.02360
v 0.04168 0.27487 -0.02050
v 0.04353 0.27670 -0.02245
v 0.04821 0.27885 -0.02202
v 0.05027 0.28059 -0.02346
v 0.05176 0.28023 -0.02054
v 0.05359 0.28199 -0.02215
v 0.05708 0.28430 -0.02231
v 0.05944 0.28623 -0.02316
v 0.06035 0.28569 -0.01916
v 0.06246 0.28828 -0.02220
v 0.06576 0.29058 -0.01953
v 0.06801 0.29324 -0.02205
v 0.07055 0.29557 -0.01948
v 0.07295 0.29859 -0.02213
v 0.04456 0.27507 -0.01839
v 0.04663 0.27444 -0.01544
v 0.04813 0.27642 -0.01733
v 0.05230 0.27879 -0.01692
v 0.05423 0.28079 -0.01828
v 0.05544 0.28031 -0.01558
v 0.05778 0.28251 -0.01642
v 0.06132 0.28505 -0.01526
v 0.06385 0.28764 -0.01591
v 0.06658 0.29040 -0.01569
v 0.06830 0.29269 -0.01737
v 0.07055 0.29445 -0.01410
v 0.07292 0.29812 -0.01711
v 0.04899 0.27494 -0.01402
v 0.05240 0.27595 -0.01198
v 0.05549 0.27885 -0.01288
v 0.05702 0.28047 -0.01365
v 0.05900 0.28012 -0.00997
v 0.06154 0.28365 -0.01184
v 0.06286 0.28563 -0.01329
v 0.06455 0.28604 -0.01042
v 0.06664 0.28923 -0.01225
v 0.06825 0.29166 -0.01384
v 0.06909 0.29132 -0.01023
v 0.07147 0.29402 -0.00908
v 0.07319 0.29745 -0.01207
v 0.05629 0.27737 -0.00947
v 0.05847 0.27677 -0.00563
v 0.06141 0.27890 -0.00421
v 0.06341 0.28240 -0.00609
v 0.06592 0.28545 -0.00618
v 0.06738 0.28817 -0.00791
v 0.07018 0.29018 -0.00470
v 0.07340 0.29648 -0.00809
v 0.07243 0.29396 -0.00563
v 0.06329 0.28009 -0.00276
v 0.06323 0.27807 0.00017
v 0.06066 0.27605 -0.00128
v 0.06489 0.28103 -0.00115
v 0.06634 0.28392 -0.00271
v 0.06777 0.28667 -0.00420
v 0.06893 0.28562 0.00006
v 0.07154 0.28891 0.00083
v 0.07285 0.29262 -0.00187
v 0.06441 -0.68158 0.92071
v 0.06914 -0.68121 0.92597
v 0.06940 -0.68160 0.92097
v 0.06414 -0.68120 0.92570
v 0.07413 -0.68121 0.92623
v 0.07439 -0.68161 0.92123
v 0.07912 -0.68121 0.92649
v 0.07938 -0.68160 0.92150
v 0.08411 -0.68119 0.92675
v 0.08438 -0.68157 0.92176
v 0.08911 -0.68117 0.92701
v 0.08937 -0.68155 0.92202
v 0.09410 -0.68115 0.92727
v 0.09436 -0.68154 0.92228
v 0.09910 -0.68114 0.92754
v 0.09936 -0.68155 0.92254
v 0.10409 -0.68115 0.92780
v 0.10435 -0.68159 0.92280
v 0.06888 -0.68084 0.93096
v 0.06388 -0.68085 0.93070
v 0.07387 -0.68083 0.93122
v 0.07886 -0.68083 0.93148
v 0.08385 -0.68083 0.93174
v 0.08884 -0.68082 0.93201
v 0.09384 -0.68080 0.93227
v 0.09883 -0.68078 0.93253
v 0.10383 -0.68077 0.93279
v 0.06861 -0.68053 0.93595
v 0.06362 -0.68056 0.93569
v 0.07360 -0.68051 0.93621
v 0.07859 -0.68050 0.93646
v 0.08357 -0.68049 0.93672
v 0.08856 -0.68049 0.93699
v 0.09356 -0.68049 0.93725
v 0.09856 -0.68047 0.93752
v 0.10356 -0.68045 0.93778
v 0.06835 -0.68029 0.94094
v 0.06335 -0.68032 0.94068
v 0.07334 -0.68025 0.94119
v 0.07831 -0.68022 0.94143
v 0.08328 -0.68021 0.94167
v 0.08824 -0.68020 0.94193
v 0.09323 -0.68020 0.94221
v 0.09824 -0.68020 0.94249
v 0.10327 -0.68018 0.94275
v 0.06806 -0.68008 0.94591
v 0.06304 -0.68010 0.94565
v 0.07306 -0.68005 0.94615
v 0.07803 -0.68001 0.94637
v 0.08296 -0.67998 0.94657
v 0.08785 -0.67996 0.94678
v 0.09277 -0.67995 0.94707
v 0.09780 -0.67995 0.94742
v 0.10288 -0.67994 0.94770
v 0.06769 -0.67988 0.95083
v 0.06262 -0.67988 0.95054
v 0.07274 -0.67986 0.95106
v 0.07774 -0.67983 0.95126
v 0.08264 -0.67979 0.95139
v 0.08744 -0.67976 0.95149
v 0.09215 -0.67974 0.95164
v 0.09704 -0.67972 0.95218
v 0.10226 -0.67971 0.95265
v 0.06713 -0.67967 0.95574
v 0.06193 -0.67967 0.95523
v 0.07231 -0.67968 0.95587
v 0.07738 -0.67967 0.95607
v 0.08236 -0.67964 0.95618
v 0.08706 -0.67961 0.95605
v 0.09162 -0.67958 0.95603
v 0.09568 -0.67958 0.95584
v 0.10107 -0.67948 0.95817
v 0.06605 -0.67945 0.96111
v 0.06066 -0.67953 0.95871
v 0.07168 -0.67949 0.96051
v 0.07679 -0.67950 0.96064
v 0.08198 -0.67949 0.96097
v 0.08701 -0.67948 0.96078
v 0.09090 -0.67948 0.95978
v 0.09601 -0.67941 0.96080
v 0.09891 -0.67930 0.96410
v 0.10040 -0.67934 0.96218
v 0.10232 -0.67927 0.96533
v -0.14560 -0.46550 0.73644
v -0.14478 -0.46597 0.73591
v -0.14683 -0.46591 0.73606
v -0.14318 -0.46509 0.73666
v -0.14371 -0.46600 0.73572
v -0.14337 -0.46591 0.73574
v -0.13815 -0.46308 0.73826
v -0.13391 -0.46235 0.73844
v -0.13474 -0.46288 0.73795
v -0.13205 -0.46259 0.73786
v -0.16508 -0.46431 0.73759
v -0.16537 -0.46470 0.73731
v -0.16588 -0.46539 0.73714
v -0.15024 -0.46538 0.73613
v -0.15008 -0.46508 0.73640
v -0.14885 -0.46570 0.73612
v -0.14810 -0.46499 0.73675
v -0.16321 -0.46342 0.73757
v -0.16676 -0.46564 0.73672
v -0.16379 -0.46164 0.73855
v -0.16054 -0.46190 0.73820
v -0.15917 -0.46217 0.73773
v -0.15153 -0.46435 0.73655
v -0.15140 -0.46353 0.73735
v -0.14527 -0.46389 0.73791
v -0.14862 -0.46335 0.73812
v -0.14169 -0.46342 0.73831
v -0.13945 -0.46216 0.73944
v -0.13038 -0.46201 0.73833
v -0.12903 -0.46239 0.73766
v -0.12701 -0.46190 0.73802
v -0.12665 -0.46231 0.73740
v -0.16024 -0.46034 0.73933
v -0.16292 -0.45893 0.74018
v -0.15600 -0.46134 0.73851
v -0.15814 -0.45973 0.73986
v -0.15666 -0.46175 0.73740
v -0.15565 -0.46182 0.73727
v -0.15110 -0.46195 0.73896
v -0.15409 -0.46261 0.73713
v -0.13603 -0.46156 0.73965
v -0.13204 -0.46116 0.73957
v -0.12999 -0.45995 0.74083
v -0.12819 -0.46090 0.73948
v -0.15963 -0.45813 0.74126
v -0.15555 -0.46194 0.73699
v -0.12598 -0.45922 0.74162
v -0.14733 -0.46145 0.74005
v -0.14270 -0.46192 0.73985
v -0.16706 -0.45811 0.73977
v -0.16547 -0.46004 0.73910
v -0.15639 -0.45914 0.74073
v -0.15214 -0.45962 0.74108
v -0.14788 -0.45912 0.74231
v -0.14387 -0.45970 0.74203
v -0.13897 -0.46023 0.74136
v -0.13388 -0.45997 0.74116
v -0.16353 -0.45623 0.74221
v -0.15987 -0.45575 0.74360
v -0.15575 -0.45704 0.74313
v -0.15051 -0.45737 0.74373
v -0.14573 -0.45759 0.74405
v -0.14095 -0.45786 0.74389
v -0.13633 -0.45840 0.74309
v -0.13023 -0.45877 0.74230
v -0.12541 -0.45687 0.74442
v -0.16187 -0.45346 0.74548
v -0.16345 -0.45348 0.74478
v -0.15799 -0.45448 0.74555
v -0.15333 -0.45543 0.74541
v -0.14822 -0.45597 0.74550
v -0.14315 -0.45610 0.74567
v -0.13788 -0.45567 0.74602
v -0.16014 -0.45249 0.74764
v -0.16264 -0.45167 0.74727
v -0.16412 -0.45145 0.74640
v -0.15638 -0.45374 0.74694
v -0.15093 -0.45492 0.74634
v -0.14570 -0.45532 0.74635
v -0.14046 -0.45509 0.74669
v -0.13502 -0.45402 0.74755
v -0.13134 -0.45353 0.74787
v -0.13020 -0.45266 0.74857
v -0.12695 -0.45167 0.74928
v -0.12733 -0.45246 0.74869
v -0.12614 -0.45398 0.74737
v -0.16439 -0.45084 0.74694
v -0.12538 -0.45164 0.74933
v -0.15139 0.31531 -0.05575
v -0.14773 0.31603 -0.05574
v -0.15058 0.31265 -0.05662
v -0.14620 0.31231 -0.05680
v -0.14394 0.31601 -0.05569
v -0.14197 0.31379 -0.05620
v -0.15934 0.31576 -0.05258
v -0.16179 0.31850 -0.04962
v -0.15825 0.32075 -0.05131
v -0.15990 0.32253 -0.04904
v -0.15483 0.31977 -0.05308
v -0.15495 0.31508 -0.05488
v -0.15010 0.31905 -0.05438
v -0.14426 0.31973 -0.05428
v -0.13975 0.31730 -0.05477
v -0.13978 0.32122 -0.05322
v -0.13642 0.32002 -0.05309
v -0.13424 0.31635 -0.05411
v -0.13196 0.32081 -0.05143
v -0.12984 0.31715 -0.05275
v -0.12658 0.31941 -0.05053
v -0.12668 0.31568 -0.05262
v -0.15772 0.32359 -0.05049
v -0.15665 0.32501 -0.05032
v -0.15509 0.32387 -0.05129
v -0.15081 0.32336 -0.05237
v -0.14673 0.32285 -0.05297
v -0.14210 0.32435 -0.05191
v -0.13658 0.32382 -0.05111
v -0.12844 0.32306 -0.04885
v -0.13179 0.32520 -0.04845
v -0.12520 0.32233 -0.04802
v -0.15523 0.32675 -0.04919
v -0.15251 0.32880 -0.04800
v -0.15149 0.32675 -0.05013
v -0.14649 0.32658 -0.05062
v -0.13887 0.32706 -0.04966
v -0.14222 0.32763 -0.04986
v -0.13540 0.32689 -0.04867
v -0.14848 0.32969 -0.04737
v -0.14358 0.32958 -0.04772
v -0.77819 -0.51378 0.51931
v -0.77505 -0.51421 0.52342
v -0.77472 -0.51424 0.51773
v -0.77824 -0.51375 0.51560
v -0.77033 -0.51471 0.52249
v -0.76976 -0.51464 0.51734
v -0.76529 -0.51499 0.52204
v -0.76422 -0.51474 0.51613
v -0.76011 -0.51512 0.52229
v -0.75873 -0.51493 0.51857
v -0.75519 -0.51513 0.52279
v -0.75464 -0.51486 0.51839
v -0.78228 -0.51282 0.51556
v -0.78067 -0.51323 0.52086
v -0.78043 -0.51330 0.51577
v -0.78188 -0.51290 0.52108
v -0.77974 -0.51338 0.52483
v -0.77750 -0.51377 0.52607
v -0.77849 -0.51372 0.52284
v -0.77437 -0.51415 0.52838
v -0.77060 -0.51464 0.52767
v -0.76586 -0.51504 0.52728
v -0.76085 -0.51526 0.52721
v -0.75584 -0.51531 0.52742
v -0.78128 -0.51277 0.52701
v -0.77919 -0.51330 0.52776
v -0.77690 -0.51362 0.52967
v -0.77437 -0.51396 0.53146
v -0.77109 -0.51439 0.53250
v -0.76636 -0.51492 0.53250
v -0.76133 -0.51527 0.53232
v -0.75631 -0.51541 0.53236
v -0.78340 -0.51190 0.53091
v -0.78230 -0.51200 0.53262
v -0.78489 -0.51122 0.53360
v -0.77914 -0.51289 0.53168
v -0.77578 -0.51352 0.53319
v -0.77321 -0.51396 0.53397
v -0.77112 -0.51418 0.53594
v -0.76726 -0.51460 0.53814
v -0.76173 -0.51518 0.53756
v -0.75666 -0.51545 0.53744
v -0.78690 -0.51065 0.53390
v -0.78616 -0.51079 0.53446
v -0.78273 -0.51142 0.53685
v -0.77965 -0.51225 0.53646
v -0.77688 -0.51299 0.53577
v -0.77336 -0.51365 0.53712
v -0.78740 -0.51050 0.53404
v -0.76993 -0.51393 0.54228
v -0.77047 -0.51412 0.53831
v -0.76541 -0.51464 0.54367
v -0.76170 -0.51510 0.54284
v -0.75688 -0.51544 0.54256
v -0.77935 -0.51176 0.54166
v -0.78103 -0.51118 0.54312
v -0.77543 -0.51282 0.54086
v -0.76912 -0.51386 0.54627
v -0.76622 -0.51434 0.54751
v -0.76169 -0.51498 0.54785
v -0.75704 -0.51541 0.54767
v -0.77913 -0.51129 0.54688
v -0.78095 -0.51075 0.54759
v -0.77592 -0.51215 0.54646
v -0.77157 -0.51323 0.54675
v -0.76848 -0.51384 0.54862
v -0.76633 -0.51413 0.55110
v -0.76232 -0.51472 0.55296
v -0.75726 -0.51534 0.55278
v -0.78179 -0.51049 0.54811
v -0.78120 -0.51056 0.54894
v -0.77905 -0.51087 0.55152
v -0.77614 -0.51162 0.55152
v -0.77247 -0.51259 0.55140
v -0.76893 -0.51350 0.55146
v -0.76556 -0.51402 0.55497
v -0.76162 -0.51462 0.55870
v -0.75738 -0.51526 0.55804
v -0.77610 -0.51119 0.55675
v -0.77829 -0.51052 0.55787
v -0.77260 -0.51214 0.55638
v -0.76891 -0.51315 0.55588
v -0.23671 -0.14792 0.54402
v -0.23216 -0.14835 0.54897
v -0.23160 -0.14764 0.54442
v -0.23732 -0.14869 0.54874
v -0.22708 -0.14807 0.54945
v -0.22654 -0.14737 0.54480
v -0.22201 -0.14781 0.54982
v -0.22149 -0.14712 0.54515
v -0.21693 -0.14757 0.55021
v -0.21645 -0.14688 0.54547
v -0.21187 -0.14734 0.55055
v -0.21142 -0.14665 0.54577
v -0.20684 -0.14711 0.55085
v -0.20638 -0.14642 0.54606
v -0.20180 -0.14690 0.55116
v -0.20132 -0.14621 0.54638
v -0.19676 -0.14672 0.55149
v -0.19625 -0.14604 0.54676
v -0.23341 -0.14939 0.55558
v -0.23592 -0.14918 0.55283
v -0.23659 -0.14961 0.55557
v -0.23272 -0.14895 0.55287
v -0.22768 -0.14878 0.55415
v -0.22266 -0.14846 0.55423
v -0.21759 -0.14824 0.55478
v -0.21245 -0.14801 0.55523
v -0.20741 -0.14778 0.55549
v -0.20240 -0.14758 0.55583
v -0.19735 -0.14740 0.55620
v -0.23192 -0.14988 0.55978
v -0.22983 -0.14932 0.55694
v -0.23700 -0.15019 0.55965
v -0.22687 -0.14971 0.56105
v -0.22626 -0.14925 0.55825
v -0.22368 -0.14948 0.56097
v -0.22314 -0.14903 0.55812
v -0.21862 -0.14885 0.55879
v -0.21313 -0.14872 0.56004
v -0.20807 -0.14843 0.55990
v -0.20317 -0.14823 0.56021
v -0.19817 -0.14807 0.56066
v -0.23233 -0.15062 0.56475
v -0.23737 -0.15087 0.56446
v -0.22726 -0.15036 0.56516
v -0.22207 -0.15004 0.56526
v -0.21992 -0.14942 0.56216
v -0.21655 -0.14990 0.56661
v -0.21532 -0.14929 0.56318
v -0.21202 -0.14972 0.56718
v -0.21158 -0.14924 0.56423
v -0.20891 -0.14949 0.56684
v -0.20848 -0.14902 0.56387
v -0.20406 -0.14885 0.56422
v -0.19922 -0.14871 0.56475
v -0.23271 -0.15134 0.56964
v -0.23775 -0.15156 0.56936
v -0.22767 -0.15111 0.56995
v -0.22258 -0.15085 0.57027
v -0.21742 -0.15061 0.57076
v -0.21235 -0.15038 0.57124
v -0.20724 -0.15008 0.57113
v -0.20514 -0.14945 0.56782
v -0.20161 -0.14998 0.57234
v -0.20038 -0.14933 0.56856
v -0.19658 -0.14985 0.57301
v -0.19550 -0.14921 0.56917
v -0.23317 -0.15206 0.57450
v -0.23825 -0.15225 0.57421
v -0.22812 -0.15186 0.57479
v -0.22305 -0.15163 0.57511
v -0.21797 -0.15139 0.57547
v -0.21288 -0.15115 0.57583
v -0.20780 -0.15091 0.57613
v -0.20262 -0.15070 0.57657
v -0.19747 -0.15054 0.57715
v -0.23380 -0.15277 0.57927
v -0.23900 -0.15293 0.57889
v -0.22871 -0.15258 0.57951
v -0.22363 -0.15238 0.57985
v -0.21852 -0.15217 0.58023
v -0.21343 -0.15194 0.58057
v -0.20834 -0.15170 0.58089
v -0.20325 -0.15148 0.58124
v -0.19815 -0.15129 0.58164
v -0.23457 -0.15351 0.58421
v -0.24019 -0.15357 0.58306
v -0.22943 -0.15327 0.58399
v -0.22444 -0.15309 0.58431
v -0.21928 -0.15292 0.58486
v -0.21408 -0.15271 0.58528
v -0.20898 -0.15248 0.58555
v -0.20389 -0.15226 0.58591
v -0.19878 -0.15207 0.58630
v -0.61217 -0.56439 0.80679
v -0.60899 -0.56253 0.80982
v -0.60745 -0.56410 0.80614
v -0.60436 -0.56237 0.80846
v -0.60382 -0.56362 0.80533
v -0.59999 -0.56226 0.80556
v -0.60091 -0.56071 0.81030
v -0.59648 -0.56023 0.80829
v -0.59643 -0.56121 0.80513
v -0.59455 -0.55872 0.81086
v -0.59300 -0.55909 0.80836
v -0.59332 -0.56010 0.80476
v -0.59042 -0.55854 0.80682
v -0.59087 -0.55748 0.81073
v -0.58647 -0.55693 0.80695
v -0.58677 -0.55562 0.81210
v -0.58270 -0.55492 0.80963
v -0.58129 -0.55544 0.80454
v -0.57869 -0.55380 0.80817
v -0.58020 -0.55343 0.81190
v -0.57666 -0.55219 0.81160
v -0.57457 -0.55247 0.80662
v -0.57202 -0.55060 0.81126
v -0.57005 -0.55079 0.80613
v -0.60548 -0.56051 0.81269
v -0.61085 -0.56069 0.81341
v -0.60390 -0.55863 0.81577
v -0.60158 -0.55936 0.81363
v -0.59797 -0.55906 0.81236
v -0.59981 -0.55751 0.81631
v -0.59487 -0.55737 0.81412
v -0.59074 -0.55557 0.81549
v -0.58881 -0.55394 0.81804
v -0.58694 -0.55444 0.81561
v -0.58353 -0.55393 0.81395
v -0.58522 -0.55276 0.81827
v -0.57997 -0.55199 0.81602
v -0.57508 -0.55058 0.81549
v -0.57315 -0.54899 0.81890
v -0.57159 -0.54949 0.81544
v -0.56884 -0.54803 0.81784
v -0.60800 -0.55874 0.81635
v -0.61297 -0.55875 0.81663
v -0.61018 -0.55678 0.81961
v -0.60467 -0.55666 0.81913
v -0.60024 -0.55558 0.81984
v -0.59563 -0.55542 0.81842
v -0.59402 -0.55349 0.82128
v -0.59174 -0.55423 0.81903
v -0.58964 -0.55230 0.82157
v -0.58579 -0.55154 0.82133
v -0.58221 -0.55067 0.82115
v -0.57734 -0.54995 0.81960
v -0.57506 -0.54842 0.82220
v -0.57111 -0.54726 0.82265
v -0.60762 -0.55470 0.82252
v -0.61251 -0.55471 0.82263
v -0.60293 -0.55425 0.82253
v -0.59817 -0.55370 0.82220
v -0.60975 -0.55267 0.82546
v -0.60559 -0.55282 0.82498
v -0.60125 -0.55169 0.82578
v -0.59500 -0.55142 0.82476
v -0.59048 -0.55029 0.82533
v -0.58620 -0.55015 0.82416
v -0.58457 -0.54830 0.82696
v -0.58244 -0.54908 0.82475
v -0.57875 -0.54876 0.82360
v -0.58054 -0.54719 0.82763
v -0.57503 -0.54692 0.82597
v -0.57130 -0.54619 0.82598
v -0.60634 -0.55056 0.82798
v -0.61167 -0.55042 0.82840
v -0.60483 -0.54837 0.83062
v -0.60240 -0.54951 0.82890
v -0.59824 -0.54928 0.82849
v -0.59320 -0.54880 0.82820
v -0.58842 -0.54845 0.82770
v -0.60124 -0.54748 0.83127
v -0.59624 -0.54658 0.83171
v -0.59076 -0.54651 0.83098
v -0.58531 -0.54631 0.83034
v -0.58098 -0.54528 0.83119
v -0.57681 -0.54527 0.83017
v -0.57170 -0.54497 0.82911
v -0.60878 -0.54821 0.83105
v -0.61370 -0.54803 0.83131
v -0.61071 -0.54574 0.83400
v -0.60528 -0.54592 0.83353
v -0.60034 -0.54507 0.83409
v -0.59920 -0.54261 0.83690
v -0.59674 -0.54424 0.83472
v -0.59299 -0.54445 0.83404
v -0.58837 -0.54426 0.83377
v -0.58354 -0.54383 0.83384
v -0.57876 -0.54354 0.83365
v -0.57393 -0.54338 0.83302
v -0.59475 -0.54238 0.83682
v -0.59088 -0.54263 0.83618
v -0.58663 -0.54169 0.83709
v -0.58121 -0.54165 0.83677
v -0.57614 -0.54150 0.83649
v -0.57049 -0.54136 0.83592
v -0.60777 -0.54293 0.83710
v -0.61322 -0.54344 0.83663
v -0.60314 -0.54343 0.83627
v -0.61149 -0.54096 0.83947
v -0.60755 -0.54040 0.83999
v -0.60606 -0.53887 0.84168
v -0.60305 -0.54053 0.83958
v -0.59700 -0.53994 0.83989
v -0.60015 -0.53799 0.84232
v -0.59148 -0.54029 0.83915
v -0.58986 -0.53771 0.84221
v -0.58737 -0.53939 0.84010
v -0.58344 -0.53962 0.83965
v -0.57879 -0.53950 0.83959
v -0.57372 -0.53927 0.83959
v -0.60364 -0.53803 0.84249
v -0.58530 -0.53754 0.84231
v -0.58129 -0.53784 0.84186
v -0.57692 -0.53695 0.84285
v -0.57138 -0.53700 0.84266
v -0.60959 -0.53873 0.84204
v -0.61421 -0.53887 0.84204
v -0.59654 -0.53752 0.84268
v -0.59368 -0.53822 0.84174
v -0.61175 -0.53667 0.84473
v -0.60675 -0.53672 0.84430
v -0.60238 -0.53616 0.84460
v -0.59842 -0.53585 0.84470
v -0.60083 -0.53433 0.84665
v -0.59343 -0.53561 0.84476
v -0.58779 -0.53513 0.84517
v -0.59075 -0.53399 0.84652
v -0.58196 -0.53545 0.84475
v -0.58023 -0.53274 0.84783
v -0.57764 -0.53455 0.84580
v -0.57363 -0.53486 0.84543
v -0.59728 -0.53361 0.84724
v -0.59311 -0.53288 0.84785
v -0.57546 -0.53265 0.84797
v -0.57141 -0.53302 0.84758
v 0.19004 -0.08510 0.79553
v 0.19275 -0.08408 0.79891
v 0.19521 -0.08535 0.79582
v 0.19793 -0.08435 0.79913
v 0.20030 -0.08558 0.79614
v 0.20300 -0.08457 0.79940
v 0.20537 -0.08582 0.79650
v 0.20803 -0.08476 0.79967
v 0.21042 -0.08604 0.79685
v 0.21301 -0.08492 0.79989
v 0.21544 -0.08624 0.79714
v 0.21785 -0.08506 0.80007
v 0.22081 -0.08652 0.79734
v 0.22239 -0.08509 0.80062
v 0.22498 -0.08598 0.79860
v 0.22694 -0.08519 0.80110
v 0.22903 -0.08639 0.79833
v 0.23184 -0.08544 0.80106
v 0.19564 -0.08392 0.80238
v 0.19030 -0.08356 0.80232
v 0.20075 -0.08416 0.80254
v 0.20578 -0.08434 0.80274
v 0.21078 -0.08446 0.80289
v 0.21566 -0.08454 0.80292
v 0.21976 -0.08460 0.80272
v 0.22386 -0.08483 0.80411
v 0.22928 -0.08503 0.80410
v 0.19342 -0.08436 0.80567
v 0.18833 -0.08403 0.80576
v 0.19852 -0.08463 0.80575
v 0.20356 -0.08481 0.80588
v 0.20858 -0.08491 0.80598
v 0.21360 -0.08495 0.80599
v 0.21890 -0.08494 0.80585
v 0.22671 -0.08555 0.80713
v 0.22273 -0.08532 0.80716
v 0.23170 -0.08575 0.80714
v 0.21938 -0.39420 0.73362
v 0.21938 -0.39420 0.73362
v 0.21938 -0.39420 0.73362
v 0.21938 -0.39420 0.73362
v 0.21938 -0.39420 0.73362
v 0.22490 -0.40386 0.75872
v 0.22491 -0.40385 0.75872
v 0.22490 -0.40385 0.75872
v 0.22492 -0.40385 0.75872
v 0.22492 -0.40385 0.75872
v -0.65010 -0.53303 0.30200
v -0.65010 -0.53303 0.30200
v -0.65010 -0.53303 0.30200
v -0.65056 -0.52419 0.30542
v -0.65065 -0.52302 0.30598
v -0.64999 -0.52374 0.30525
v -0.64851 -0.52519 0.30425
v -0.64807 -0.52583 0.30381
v -0.64839 -0.52563 0.30401
v -0.64962 -0.52401 0.30504
v -0.65208 -0.52607 0.30585
v -0.65215 -0.52591 0.30591
v -0.65157 -0.52520 0.30574
v -0.65222 -0.52515 0.30610
v -0.65259 -0.52324 0.30666
v -0.64948 -0.52482 0.30478
v -0.64921 -0.52331 0.30543
v -0.66457 -0.52513 0.30701
v -0.66033 -0.52267 0.30783
v -0.66231 -0.52423 0.30766
v -0.66376 -0.52262 0.30698
v -0.36833 -0.12169 0.77630
v -0.36961 -0.12483 0.77600
v -0.36939 -0.12183 0.77494
v -0.36742 -0.11842 0.77580
v -0.36671 -0.11842 0.77645
v -0.36468 -0.11507 0.77610
v -0.36636 -0.11574 0.77555
v -0.36682 -0.11462 0.77452
v -0.36498 -0.11372 0.77537
v -0.36183 -0.11150 0.77557
v -0.36117 -0.11251 0.77623
v -0.35722 -0.11059 0.77630
v -0.34913 -0.11082 0.77723
v -0.34889 -0.11160 0.77742
v -0.35103 -0.11112 0.77715
v -0.34632 -0.11148 0.77752
v -0.33307 -0.11178 0.77773
v -0.33460 -0.11082 0.77757
v -0.33109 -0.11215 0.77766
v -0.36299 -0.08890 0.77881
v -0.36747 -0.09021 0.77743
v -0.36893 -0.08727 0.77909
v -0.35864 -0.08750 0.77988
v -0.35843 -0.08972 0.77863
v -0.35602 -0.08827 0.77954
v -0.36540 -0.08505 0.78128
v -0.36962 -0.08436 0.78135
v -0.36049 -0.08527 0.78143
v -0.35545 -0.08551 0.78145
v -0.35255 -0.08804 0.77991
v -0.35018 -0.08499 0.78202
v -0.34785 -0.08786 0.78027
v -0.34502 -0.08454 0.78253
v -0.34268 -0.08760 0.78068
v -0.33914 -0.08369 0.78349
v -0.33732 -0.08749 0.78090
v -0.33348 -0.08409 0.78320
v -0.33209 -0.08757 0.78081
v -0.32859 -0.08433 0.78277
v -0.32702 -0.08749 0.78072
v -0.36301 -0.08408 0.80736
v -0.36193 -0.08610 0.80982
v -0.36005 -0.08429 0.80767
v -0.35824 -0.08567 0.80939
v -0.35173 -0.08518 0.80890
v -0.34869 -0.08625 0.81037
v -0.34786 -0.08426 0.80806
v -0.34555 -0.08589 0.81019
v -0.34456 -0.08420 0.80827
v -0.34265 -0.08538 0.80979
v -0.35509 -0.08834 0.81222
v -0.35146 -0.08835 0.81225
v -0.34853 -0.08976 0.81366
v -0.33337 -0.08897 0.81350
v -0.33109 -0.09078 0.81492
v -0.32908 -0.08816 0.81286
v -0.36648 -0.08748 0.81122
v -0.36544 -0.08513 0.80868
v -0.36943 -0.08524 0.80873
v -0.37170 -0.08764 0.81137
v -0.36254 -0.08849 0.81224
v -0.35841 -0.08803 0.81182
v -0.35511 -0.08650 0.81033
v -0.34703 -0.08800 0.81221
v -0.34259 -0.08776 0.81214
v -0.33916 -0.08577 0.81029
v -0.33751 -0.08848 0.81293
v -0.33388 -0.08617 0.81086
v -0.32923 -0.08532 0.81017
v -0.36766 -0.09630 0.81771
v -0.36422 -0.09340 0.81601
v -0.36937 -0.09283 0.81568
v -0.37159 -0.09579 0.81756
v -0.36291 -0.09674 0.81789
v -0.35948 -0.09374 0.81623
v -0.35828 -0.09701 0.81805
v -0.35537 -0.09413 0.81652
v -0.35354 -0.09693 0.81803
v -0.35032 -0.09255 0.81554
v -0.34845 -0.09695 0.81815
v -0.34459 -0.09367 0.81650
v -0.34334 -0.09736 0.81853
v -0.33960 -0.09431 0.81706
v -0.33853 -0.09774 0.81885
v -0.33551 -0.09505 0.81757
v -0.33377 -0.09790 0.81894
v -0.33079 -0.09416 0.81703
v -0.36541 -0.09039 0.81386
v -0.36935 -0.08975 0.81335
v -0.36089 -0.09075 0.81414
v -0.35577 -0.09078 0.81419
v -0.34558 -0.09038 0.81424
v -0.34082 -0.09097 0.81482
v -0.33546 -0.09172 0.81549
v -0.38223 0.35426 0.27334
v -0.38225 0.35775 0.27074
v -0.38216 0.35882 0.27334
v -0.38227 0.36247 0.27066
v -0.38209 0.36403 0.27313
v -0.38231 0.36627 0.27064
v -0.38220 0.36814 0.27167
v -0.38269 0.37706 0.27004
v -0.38227 0.37444 0.27166
v -0.38255 0.37335 0.27014
v -0.38228 0.37947 0.27178
v -0.38275 0.38181 0.27034
v -0.38225 0.38443 0.27225
v -0.38268 0.38689 0.27096
v -0.38226 0.38947 0.27265
v -0.38263 0.39117 0.27144
v -0.38250 0.39342 0.27210
v -0.38223 0.35465 0.27647
v -0.38207 0.35938 0.27625
v -0.38195 0.36353 0.27570
v -0.38228 0.37105 0.27136
v -0.38201 0.36884 0.27358
v -0.38205 0.37636 0.27274
v -0.38194 0.38240 0.27327
v -0.38185 0.38635 0.27392
v -0.38186 0.38919 0.27423
v -0.38261 0.39636 0.27218
v -0.38237 0.39457 0.27293
v -0.38225 0.35491 0.27963
v -0.38201 0.35961 0.27843
v -0.38187 0.36497 0.27603
v -0.38184 0.36714 0.27518
v -0.38169 0.38532 0.27446
v -0.38165 0.38726 0.27489
v -0.38162 0.38823 0.27514
v -0.38220 0.35586 0.28095
v -0.38205 0.35796 0.28018
v -0.36022 0.36410 -0.05910
v -0.35768 0.36224 -0.05652
v -0.35740 0.36218 -0.06095
v -0.35992 0.36374 -0.06436
v -0.35410 0.36117 -0.05760
v -0.35459 0.36113 -0.06222
v -0.35180 0.36088 -0.05346
v -0.35078 0.36067 -0.05652
v -0.35008 0.36052 -0.06036
v -0.34835 0.36051 -0.05609
v -0.34471 0.36034 -0.05563
v -0.34470 0.36006 -0.06122
v -0.33984 0.36003 -0.05625
v -0.33970 0.35976 -0.06148
v -0.33495 0.35976 -0.05634
v -0.33472 0.35952 -0.06143
v -0.32999 0.35951 -0.05622
v -0.32974 0.35930 -0.06124
v -0.32501 0.35927 -0.05600
v -0.32475 0.35908 -0.06100
v -0.36249 0.36688 -0.06316
v -0.36205 0.36617 -0.05883
v -0.34927 0.36064 -0.05404
v -0.36484 0.37222 -0.06074
v -0.36350 0.36882 -0.05867
v -0.36426 0.37032 -0.06324
v -0.36491 0.37231 -0.05690
v -0.36578 0.39604 -0.05936
v -0.36578 0.39567 -0.05855
v -0.36590 0.39515 -0.05889
v -0.35964 0.36328 -0.05534
v -0.35836 0.36234 -0.05366
v -0.35571 0.36155 -0.05223
v -0.35206 0.36099 -0.04905
v -0.34664 0.36056 -0.05286
v -0.34332 0.36050 -0.05059
v -0.33974 0.36026 -0.05107
v -0.33511 0.35998 -0.05121
v -0.33023 0.35971 -0.05116
v -0.32526 0.35945 -0.05098
v -0.36158 0.36548 -0.05468
v -0.35977 0.36326 -0.05292
v -0.34851 0.36073 -0.05022
v -0.36378 0.36902 -0.05385
v -0.36502 0.37181 -0.05325
v -0.36602 0.39507 -0.05764
v -0.36018 0.36378 -0.04989
v -0.35764 0.36225 -0.04800
v -0.35845 0.36243 -0.05132
v -0.35479 0.36138 -0.04757
v -0.35230 0.36108 -0.04449
v -0.34542 0.36064 -0.04956
v -0.34325 0.36062 -0.04751
v -0.33996 0.36048 -0.04621
v -0.33532 0.36018 -0.04605
v -0.33046 0.35988 -0.04605
v -0.32552 0.35960 -0.04594
v -0.36263 0.36661 -0.04952
v -0.34886 0.36085 -0.04546
v -0.34521 0.36074 -0.04593
v -0.36420 0.36885 -0.04867
v -0.36437 0.36964 -0.05096
v -0.36021 0.36366 -0.04340
v -0.35578 0.36174 -0.04360
v -0.35267 0.36114 -0.03975
v -0.34216 0.36066 -0.04483
v -0.33989 0.36060 -0.04242
v -0.33583 0.36038 -0.04063
v -0.33070 0.36004 -0.04085
v -0.32576 0.35974 -0.04086
v -0.36283 0.36565 -0.04320
v -0.36309 0.36673 -0.04621
v -0.34916 0.36091 -0.04078
v -0.34566 0.36082 -0.04147
v -0.34240 0.36073 -0.04181
v -0.35903 0.36238 -0.03862
v -0.35636 0.36170 -0.03825
v -0.35256 0.36098 -0.03491
v -0.33904 0.36063 -0.03847
v -0.33497 0.36045 -0.03468
v -0.33072 0.36016 -0.03549
v -0.32595 0.35985 -0.03572
v -0.36292 0.36465 -0.04030
v -0.36212 0.36407 -0.03994
v -0.36043 0.36284 -0.03803
v -0.34934 0.36089 -0.03609
v -0.34583 0.36085 -0.03685
v -0.34234 0.36078 -0.03753
v -0.36277 0.36413 -0.03857
v -0.35821 0.36175 -0.03541
v -0.35497 0.36099 -0.03241
v -0.35191 0.36076 -0.03114
v -0.33871 0.36067 -0.03362
v -0.33479 0.36049 -0.02950
v -0.33061 0.36023 -0.03019
v -0.32607 0.35993 -0.03057
v -0.36186 0.36345 -0.03749
v -0.35958 0.36203 -0.03456
v -0.34945 0.36079 -0.03174
v -0.34603 0.36083 -0.03215
v -0.34236 0.36080 -0.03281
v -0.36276 0.36395 -0.03767
v -0.35746 0.36113 -0.03167
v -0.35483 0.36060 -0.02814
v -0.35204 0.36062 -0.02804
v -0.34988 0.36068 -0.02867
v -0.34892 0.36059 -0.02514
v -0.33870 0.36069 -0.02870
v -0.33489 0.36051 -0.02450
v -0.33068 0.36027 -0.02510
v -0.32620 0.35998 -0.02548
v -0.35838 0.36121 -0.03154
v -0.34653 0.36073 -0.02730
v -0.34254 0.36078 -0.02796
v -0.35695 0.36075 -0.02942
v -0.35568 0.36047 -0.02757
v -0.35407 0.36040 -0.02605
v -0.35066 0.36043 -0.02313
v -0.34785 0.36050 -0.02150
v -0.33888 0.36067 -0.02381
v -0.33518 0.36048 -0.01961
v -0.33090 0.36027 -0.02012
v -0.32640 0.36000 -0.02045
v -0.34586 0.36063 -0.02239
v -0.34269 0.36071 -0.02311
v -0.34660 0.36031 -0.38102
v -0.34262 0.35943 -0.37663
v -0.34237 0.35927 -0.38163
v -0.34683 0.36048 -0.37607
v -0.33801 0.35865 -0.37684
v -0.33776 0.35849 -0.38184
v -0.33320 0.35799 -0.37680
v -0.33294 0.35783 -0.38180
v -0.32833 0.35739 -0.37667
v -0.32809 0.35724 -0.38169
v -0.32350 0.35684 -0.37656
v -0.32334 0.35670 -0.38169
v -0.31847 0.35630 -0.37650
v -0.31904 0.35623 -0.38216
v -0.31523 0.35583 -0.38300
v -0.31494 0.35591 -0.37822
v -0.34291 0.35958 -0.37163
v -0.34720 0.36067 -0.37115
v -0.33827 0.35879 -0.37184
v -0.33346 0.35813 -0.37180
v -0.32860 0.35753 -0.37167
v -0.32384 0.35698 -0.37156
v -0.31927 0.35648 -0.37153
v -0.31440 0.35592 -0.37436
v -0.31518 0.35605 -0.37134
v -0.31214 0.35575 -0.37143
v -0.34327 0.35973 -0.36654
v -0.34799 0.36101 -0.36593
v -0.33856 0.35890 -0.36680
v -0.33372 0.35824 -0.36679
v -0.32885 0.35765 -0.36667
v -0.32409 0.35709 -0.36658
v -0.31956 0.35659 -0.36665
v -0.31540 0.35614 -0.36693
v -0.31165 0.35575 -0.36758
v -0.34349 0.35981 -0.36129
v -0.34758 0.36089 -0.36018
v -0.33882 0.35899 -0.36172
v -0.33398 0.35834 -0.36177
v -0.32909 0.35774 -0.36165
v -0.32428 0.35719 -0.36155
v -0.31970 0.35667 -0.36166
v -0.31547 0.35621 -0.36207
v -0.31151 0.35580 -0.36275
v -0.34355 0.35982 -0.35606
v -0.34757 0.36089 -0.35501
v -0.33903 0.35905 -0.35661
v -0.33423 0.35841 -0.35674
v -0.32935 0.35782 -0.35665
v -0.32451 0.35726 -0.35652
v -0.31978 0.35674 -0.35651
v -0.31543 0.35626 -0.35699
v -0.31148 0.35585 -0.35780
v -0.34370 0.35984 -0.35097
v -0.34772 0.36090 -0.34997
v -0.33923 0.35907 -0.35153
v -0.33447 0.35845 -0.35171
v -0.32961 0.35788 -0.35167
v -0.32480 0.35733 -0.35157
v -0.32007 0.35681 -0.35146
v -0.31508 0.35627 -0.35131
v -0.31141 0.35588 -0.35297
v -0.34392 0.35984 -0.34594
v -0.34793 0.36090 -0.34496
v -0.33945 0.35909 -0.34649
v -0.33470 0.35848 -0.34668
v -0.32984 0.35791 -0.34668
v -0.32505 0.35738 -0.34665
v -0.32054 0.35688 -0.34672
v -0.31617 0.35641 -0.34653
v -0.31105 0.35587 -0.34910
v -0.31205 0.35598 -0.34609
v -0.34416 0.35984 -0.34094
v -0.34816 0.36090 -0.33996
v -0.33970 0.35910 -0.34148
v -0.33495 0.35849 -0.34167
v -0.33007 0.35794 -0.34165
v -0.32520 0.35740 -0.34164
v -0.32056 0.35689 -0.34187
v -0.31700 0.35651 -0.34268
v -0.31268 0.35605 -0.34137
v 0.03498 -0.18551 0.71996
v 0.03809 -0.18674 0.72292
v 0.03992 -0.18551 0.72001
v 0.03315 -0.18676 0.72284
v 0.04306 -0.18673 0.72311
v 0.04489 -0.18552 0.72018
v 0.04805 -0.18672 0.72336
v 0.04989 -0.18552 0.72040
v 0.05305 -0.18671 0.72363
v 0.05490 -0.18552 0.72066
v 0.05805 -0.18671 0.72390
v 0.05990 -0.18555 0.72093
v 0.06305 -0.18673 0.72415
v 0.06490 -0.18560 0.72113
v 0.06809 -0.18676 0.72432
v 0.06993 -0.18568 0.72120
v 0.07318 -0.18685 0.72435
v 0.07506 -0.18581 0.72104
v 0.03942 -0.18746 0.72842
v 0.04124 -0.18745 0.72585
v 0.03627 -0.18748 0.72565
v 0.03444 -0.18749 0.72824
v 0.04442 -0.18743 0.72866
v 0.04623 -0.18743 0.72610
v 0.04941 -0.18742 0.72893
v 0.05122 -0.18742 0.72638
v 0.05441 -0.18741 0.72921
v 0.05622 -0.18741 0.72666
v 0.05941 -0.18741 0.72948
v 0.06123 -0.18741 0.72692
v 0.06443 -0.18740 0.72974
v 0.06626 -0.18741 0.72715
v 0.06950 -0.18738 0.72996
v 0.07134 -0.18744 0.72731
v 0.07468 -0.18738 0.73012
v 0.07646 -0.18755 0.72731
v 0.03757 -0.18665 0.73089
v 0.03253 -0.18668 0.73077
v 0.04259 -0.18662 0.73108
v 0.04759 -0.18659 0.73133
v 0.05260 -0.18658 0.73160
v 0.05760 -0.18658 0.73187
v 0.06261 -0.18657 0.73213
v 0.06765 -0.18655 0.73237
v 0.07277 -0.18649 0.73260
v 0.03566 -0.18508 0.73333
v 0.04071 -0.18504 0.73342
v 0.04573 -0.18498 0.73362
v 0.05075 -0.18494 0.73386
v 0.05576 -0.18493 0.73413
v 0.06078 -0.18493 0.73438
v 0.06579 -0.18492 0.73461
v 0.07080 -0.18488 0.73480
v 0.07568 -0.18482 0.73499
v 0.03880 -0.18297 0.73568
v 0.03377 -0.18300 0.73579
v 0.04375 -0.18280 0.73582
v 0.04879 -0.18267 0.73605
v 0.05385 -0.18262 0.73629
v 0.05889 -0.18261 0.73654
v 0.06392 -0.18259 0.73676
v 0.06897 -0.18258 0.73693
v 0.07396 -0.18258 0.73702
v 0.03710 -0.18089 0.73771
v 0.03274 -0.18090 0.73800
v 0.04164 -0.18045 0.73786
v 0.04660 -0.17998 0.73818
v 0.05179 -0.17985 0.73839
v 0.05688 -0.17983 0.73861
v 0.06194 -0.17977 0.73886
v 0.06707 -0.17973 0.73903
v 0.07221 -0.17976 0.73909
v 0.03607 -0.17917 0.73931
v 0.03962 -0.17881 0.73926
v 0.04383 -0.17701 0.74029
v 0.04953 -0.17669 0.74052
v 0.05475 -0.17680 0.74064
v 0.05973 -0.17672 0.74088
v 0.06496 -0.17648 0.74117
v 0.07031 -0.17654 0.74120
v 0.07550 -0.17665 0.74113
v 0.03960 -0.17660 0.74079
v 0.03509 -0.17853 0.74001
v 0.04075 -0.17270 0.74295
v 0.04274 -0.17342 0.74247
v 0.04711 -0.17304 0.74272
v 0.05281 -0.17323 0.74290
v 0.05738 -0.17417 0.74251
v 0.06216 -0.17292 0.74349
v 0.06838 -0.17284 0.74353
v 0.07366 -0.17343 0.74315
v 0.04047 -0.17077 0.74391
v 0.04025 -0.16760 0.74526
v 0.04159 -0.17052 0.74397
v 0.04415 -0.17050 0.74400
v 0.04993 -0.17044 0.74446
v 0.04677 -0.16994 0.74447
v 0.05331 -0.17039 0.74485
v 0.05474 -0.16878 0.74638
v 0.05714 -0.17105 0.74468
v 0.06590 -0.17002 0.74540
v 0.06136 -0.16914 0.74632
v 0.06931 -0.16991 0.74536
v 0.07129 -0.16847 0.74630
v 0.07232 -0.17050 0.74498
v 0.04226 -0.16774 0.74527
v 0.04489 -0.16822 0.74524
v 0.05768 -0.16903 0.74645
v 0.07450 -0.16807 0.74670
v 0.05987 -0.19652 0.74923
v 0.05976 -0.19694 0.74919
v 0.06060 -0.19796 0.74934
v 0.05921 -0.19499 0.74915
v 0.06076 -0.19728 0.74939
v 0.06197 -0.19943 0.74961
v 0.06270 -0.20033 0.74975
v 0.06260 -0.20017 0.74973
v 0.06206 -0.19939 0.74963
v 0.05935 -0.19360 0.74923
v 0.05840 -0.19153 0.74918
v 0.06063 -0.19661 0.74936
v 0.06016 -0.19531 0.74930
v 0.05824 -0.18948 0.74929
v 0.05732 -0.18721 0.74937
v 0.05949 -0.19286 0.74927
v 0.05876 -0.18917 0.74938
v 0.05779 -0.18522 0.74965
v 0.05556 -0.18206 0.74977
v 0.05885 -0.18752 0.74947
v 0.05871 -0.18584 0.74967
v 0.05583 -0.18007 0.75009
v 0.05449 -0.17901 0.75012
v 0.05404 -0.17994 0.74990
v 0.05425 -0.18120 0.74969
v 0.05733 -0.18086 0.75017
v 0.05725 -0.17777 0.75061
v 0.05936 -0.18129 0.75041
v 0.05373 -0.17677 0.75041
v 0.05937 -0.17807 0.75086
v 0.04029 -0.17186 0.74347
v 0.04773 -0.16756 0.74607
v 0.05146 -0.16866 0.74592
v 0.06553 -0.16772 0.74709
v 0.06862 -0.16795 0.74671
v 0.03970 -0.16403 0.74686
v 0.03828 -0.16465 0.74651
v 0.03568 -0.16210 0.74763
v 0.04368 -0.16546 0.74662
v 0.04593 -0.16420 0.74809
v 0.05105 -0.16653 0.74792
v 0.05722 -0.16760 0.74844
v 0.05298 -0.16670 0.74909
v 0.06373 -0.16641 0.74869
v 0.06172 -0.16663 0.74996
v 0.06805 -0.16592 0.74842
v 0.07162 -0.16646 0.74787
v 0.06964 -0.17541 0.75294
v 0.06798 -0.17646 0.75267
v 0.07067 -0.17659 0.75313
v 0.06409 -0.17593 0.75190
v 0.07367 -0.17553 0.75354
v 0.07199 -0.17677 0.75333
v 0.05531 -0.17539 0.75074
v 0.05286 -0.17203 0.75095
v 0.05581 -0.17209 0.75098
v 0.05969 -0.17383 0.75127
v 0.06477 -0.17230 0.75217
v 0.06873 -0.17273 0.75279
v 0.07343 -0.17305 0.75345
v 0.05055 -0.16837 0.75105
v 0.04981 -0.16903 0.75131
v 0.04715 -0.16623 0.75159
v 0.05394 -0.16982 0.75086
v 0.05859 -0.16904 0.75068
v 0.06374 -0.16944 0.75183
v 0.06817 -0.16925 0.75261
v 0.07276 -0.16958 0.75317
v 0.04441 -0.16355 0.75198
v 0.04175 -0.16080 0.75258
v 0.04258 -0.16253 0.75260
v 0.04436 -0.16432 0.75221
v 0.04800 -0.16526 0.75085
v 0.05303 -0.16745 0.75016
v 0.06450 -0.16621 0.75130
v 0.06736 -0.16663 0.75225
v 0.07199 -0.16530 0.75266
v 0.04090 -0.16065 0.75299
v 0.47808 -0.12552 0.94756
v 0.47902 -0.12172 0.94721
v 0.48038 -0.12616 0.94527
v 0.47982 -0.11672 0.94708
v 0.48192 -0.11844 0.94492
v 0.48351 -0.12202 0.94303
v 0.48284 -0.12573 0.94308
v 0.48459 -0.11687 0.94270
v 0.48252 -0.11456 0.94483
v 0.48028 -0.11238 0.94715
v 0.48526 -0.11244 0.94257
v 0.48299 -0.11010 0.94486
v 0.48062 -0.10775 0.94731
v 0.48568 -0.10778 0.94258
v 0.48331 -0.10535 0.94499
v 0.48089 -0.10291 0.94752
v 0.48595 -0.10293 0.94268
v 0.48354 -0.10044 0.94516
v 0.48110 -0.09796 0.94772
v 0.48611 -0.09798 0.94278
v 0.48369 -0.09546 0.94530
v 0.48126 -0.09299 0.94789
v 0.48618 -0.09296 0.94288
v 0.48378 -0.09045 0.94542
v 0.48136 -0.08799 0.94802
v 0.48616 -0.08793 0.94297
v 0.48382 -0.08545 0.94549
v 0.48142 -0.08298 0.94810
v 0.48611 -0.08292 0.94302
v 0.47249 -0.12338 0.95366
v 0.47552 -0.12084 0.95078
v 0.47567 -0.12554 0.94999
v 0.47540 -0.11679 0.95142
v 0.47746 -0.11821 0.94916
v 0.47771 -0.11454 0.94936
v 0.47547 -0.11252 0.95189
v 0.47798 -0.11012 0.94962
v 0.47566 -0.10780 0.95226
v 0.47825 -0.10536 0.94988
v 0.47592 -0.10293 0.95254
v 0.47850 -0.10047 0.95012
v 0.47619 -0.09807 0.95275
v 0.47870 -0.09554 0.95033
v 0.47638 -0.09322 0.95296
v 0.47885 -0.09058 0.95052
v 0.47649 -0.08829 0.95319
v 0.47894 -0.08557 0.95068
v 0.47652 -0.08319 0.95342
v 0.47340 -0.11902 0.95324
v 0.47072 -0.11865 0.95625
v 0.46970 -0.12332 0.95678
v 0.47310 -0.11512 0.95408
v 0.47069 -0.11306 0.95704
v 0.47315 -0.11033 0.95465
v 0.47082 -0.10792 0.95756
v 0.47334 -0.10533 0.95506
v 0.47092 -0.10243 0.95813
v 0.47371 -0.10045 0.95520
v 0.47200 -0.09808 0.95738
v 0.47402 -0.09582 0.95532
v 0.47183 -0.09401 0.95797
v 0.47410 -0.09110 0.95563
v 0.47182 -0.08916 0.95841
v 0.47413 -0.08617 0.95594
v 0.47180 -0.08415 0.95881
v 0.46766 -0.12561 0.95881
v 0.46537 -0.12335 0.96178
v 0.46782 -0.12080 0.95927
v 0.46548 -0.11815 0.96236
v 0.46810 -0.11563 0.95966
v 0.46558 -0.11252 0.96302
v 0.46838 -0.11050 0.96003
v 0.46659 -0.10802 0.96245
v 0.46856 -0.10572 0.96044
v 0.46626 -0.10354 0.96345
v 0.46851 -0.10176 0.96101
v 0.46960 -0.09761 0.96022
v 0.46953 -0.09225 0.96085
v 0.46954 -0.08721 0.96131
v 0.46953 -0.08235 0.96171
v 0.46294 -0.12081 0.96497
v 0.46285 -0.12583 0.96439
v 0.46308 -0.11579 0.96551
v 0.46323 -0.11170 0.96591
v 0.46422 -0.10773 0.96530
v 0.46389 -0.10329 0.96634
v 0.46728 -0.09940 0.96277
v 0.46487 -0.09873 0.96578
v 0.46723 -0.09522 0.96334
v 0.46491 -0.09305 0.96647
v 0.46725 -0.09014 0.96387
v 0.46500 -0.08785 0.96695
v 0.46731 -0.08509 0.96430
v 0.46502 -0.08241 0.96749
v 0.46208 -0.10939 0.96764
v 0.46199 -0.10559 0.96833
v 0.46216 -0.10083 0.96882
v 0.46243 -0.09568 0.96922
v 0.46270 -0.09053 0.96957
v 0.46285 -0.08574 0.96996
v -0.07802 -0.55476 1.11277
v -0.07657 -0.55206 1.11474
v -0.07406 -0.55573 1.11309
v -0.07225 -0.55354 1.11483
v -0.06964 -0.55633 1.11375
v -0.06866 -0.55344 1.11573
v -0.06547 -0.55689 1.11441
v -0.09605 -0.54958 1.11193
v -0.09015 -0.54817 1.11408
v -0.08908 -0.55114 1.11252
v -0.08646 -0.54916 1.11430
v -0.08438 -0.55181 1.11315
v -0.08172 -0.54889 1.11550
v -0.08052 -0.55255 1.11356
v -0.07700 -0.54877 1.11661
v -0.07293 -0.55038 1.11657
v -0.06722 -0.55214 1.11684
v -0.07004 -0.55033 1.11726
v -0.10166 -0.54387 1.11402
v -0.10136 -0.54749 1.11202
v -0.10494 -0.54648 1.11186
v -0.10728 -0.54322 1.11316
v -0.09651 -0.54408 1.11504
v -0.09216 -0.54520 1.11536
v -0.08689 -0.54595 1.11610
v -0.07922 -0.54589 1.11777
v -0.08297 -0.54517 1.11738
v -0.07514 -0.54692 1.11808
v -0.07215 -0.54810 1.11807
v -0.09859 -0.54056 1.11653
v -0.10243 -0.53969 1.11617
v -0.10614 -0.54005 1.11512
v -0.09396 -0.54140 1.11708
v -0.08928 -0.54231 1.11759
v -0.08539 -0.54307 1.11802
v -0.10470 -0.53738 1.11685
v -0.07063 -0.54816 1.11837
v -0.08185 -0.54245 1.11908
v -0.07738 -0.54369 1.11936
v -0.07349 -0.54536 1.11930
v -0.07203 -0.54565 1.11946
v -0.10094 -0.53681 1.11796
v -0.09595 -0.53790 1.11846
v -0.09122 -0.53887 1.11894
v -0.08612 -0.54000 1.11944
v -0.08279 -0.53999 1.12014
v -0.07993 -0.54045 1.12049
v -0.07611 -0.54214 1.12045
v -0.07340 -0.54412 1.11999
v -0.10531 -0.53422 1.11823
v -0.10177 -0.53424 1.11903
v -0.09777 -0.53451 1.11971
v -0.09329 -0.53615 1.11983
v -0.08897 -0.53659 1.12047
v -0.08394 -0.53810 1.12079
v -0.07806 -0.54011 1.12106
v -0.08109 -0.53858 1.12116
v -0.07658 -0.54070 1.12109
v -0.10314 -0.53229 1.11962
v -0.10776 -0.53078 1.11924
v -0.09582 -0.53339 1.12060
v -0.09882 -0.53303 1.12018
v -0.09421 -0.53330 1.12094
v -0.09289 -0.53428 1.12074
v -0.08638 -0.53623 1.12115
v -0.08971 -0.53479 1.12112
v -0.08356 -0.53718 1.12130
v -0.10608 -0.53034 1.11985
v -0.10457 -0.53087 1.11997
v -0.09115 -0.53393 1.12121
v 0.33202 0.25723 0.13798
v 0.33644 0.25710 0.13815
v 0.33978 0.25389 0.13935
v 0.34264 0.25739 0.13824
v 0.34413 0.25378 0.13951
v 0.34769 0.25735 0.13840
v 0.30881 0.25810 0.13730
v 0.31253 0.26160 0.13613
v 0.30763 0.26185 0.13601
v 0.30385 0.25830 0.13719
v 0.31372 0.25790 0.13741
v 0.31725 0.26132 0.13627
v 0.31861 0.25775 0.13751
v 0.32199 0.26132 0.13633
v 0.32355 0.25761 0.13764
v 0.32708 0.26128 0.13645
v 0.32848 0.25740 0.13783
v 0.33257 0.26069 0.13679
v 0.33737 0.26178 0.13655
v 0.34146 0.26118 0.13689
v 0.34646 0.26106 0.13709
v 0.31140 0.26535 0.13483
v 0.30645 0.26563 0.13470
v 0.31622 0.26494 0.13500
v 0.32024 0.26429 0.13527
v 0.32501 0.26555 0.13490
v 0.33069 0.26506 0.13520
v 0.33580 0.26498 0.13537
v 0.34056 0.26497 0.13552
v 0.34533 0.26481 0.13574
v 0.31020 0.26915 0.13349
v 0.30521 0.26941 0.13339
v 0.31522 0.26877 0.13364
v 0.32056 0.26817 0.13390
v 0.32310 0.27173 0.13262
v 0.32512 0.26953 0.13346
v 0.32929 0.26909 0.13370
v 0.33433 0.26876 0.13395
v 0.33930 0.26861 0.13416
v 0.34419 0.26851 0.13436
v 0.30389 0.27310 0.13207
v 0.30883 0.27293 0.13214
v 0.31388 0.27265 0.13224
v 0.31894 0.27220 0.13241
v 0.32730 0.24183 0.14299
v 0.32911 0.23982 0.14370
v 0.33140 0.24307 0.14271
v 0.33204 0.23983 0.14379
v 0.33762 0.24172 0.14336
v 0.33944 0.23965 0.14409
v 0.34186 0.24319 0.14299
v 0.34342 0.23919 0.14435
v 0.34724 0.24269 0.14330
v 0.30859 0.24313 0.14230
v 0.31240 0.24677 0.14114
v 0.30740 0.24697 0.14104
v 0.30360 0.24335 0.14220
v 0.31359 0.24290 0.14241
v 0.31738 0.24654 0.14126
v 0.31856 0.24262 0.14256
v 0.32238 0.24621 0.14145
v 0.32343 0.24224 0.14277
v 0.32760 0.24568 0.14174
v 0.33228 0.24696 0.14145
v 0.33464 0.24174 0.14326
v 0.33695 0.24562 0.14204
v 0.34217 0.24713 0.14169
v 0.34628 0.24653 0.14200
v 0.31121 0.25058 0.13986
v 0.30622 0.25076 0.13976
v 0.31619 0.25040 0.13997
v 0.32118 0.25016 0.14012
v 0.32617 0.24985 0.14032
v 0.33034 0.24944 0.14056
v 0.33524 0.25099 0.14019
v 0.34057 0.25025 0.14060
v 0.34533 0.25020 0.14075
v 0.31001 0.25435 0.13858
v 0.30503 0.25453 0.13848
v 0.31497 0.25418 0.13868
v 0.31994 0.25401 0.13880
v 0.32500 0.25381 0.13897
v 0.33053 0.25370 0.13914
v 0.30979 0.23922 0.14356
v 0.30596 0.23551 0.14468
v 0.31102 0.23512 0.14482
v 0.30478 0.23948 0.14345
v 0.31480 0.23893 0.14369
v 0.31612 0.23477 0.14498
v 0.31980 0.23863 0.14385
v 0.32098 0.23467 0.14511
v 0.32504 0.23824 0.14409
v 0.32494 0.23422 0.14535
v 0.32985 0.23602 0.14494
v 0.33527 0.23849 0.14433
v 0.33428 0.23483 0.14548
v 0.33904 0.23577 0.14533
v 0.34451 0.23521 0.14568
v -0.36890 0.03529 0.22409
v -0.36598 0.03422 0.22218
v -0.36646 0.03886 0.22077
v -0.36965 0.04073 0.22308
v -0.36507 0.04220 0.21864
v -0.36353 0.04014 0.21886
v -0.36309 0.03669 0.22010
v -0.36018 0.03957 0.21838
v -0.35899 0.03567 0.21968
v -0.35574 0.03891 0.21820
v -0.35438 0.03503 0.21954
v -0.35099 0.03844 0.21819
v -0.34959 0.03467 0.21952
v -0.34620 0.03808 0.21823
v -0.34485 0.03447 0.21948
v -0.34141 0.03768 0.21826
v -0.34010 0.03385 0.21955
v -0.36724 0.04270 0.21976
v -0.36850 0.04572 0.21987
v -0.37098 0.04572 0.22322
v -0.36943 0.04998 0.21949
v -0.37172 0.05067 0.22297
v -0.37004 0.05481 0.21876
v -0.37221 0.05589 0.22250
v -0.37047 0.06042 0.21755
v -0.37269 0.06125 0.22213
v -0.37135 0.06584 0.21746
v -0.37316 0.06657 0.22196
v -0.37199 0.07107 0.21717
v -0.37351 0.07171 0.22145
v -0.37256 0.07610 0.21688
v -0.37380 0.07643 0.22099
v -0.37144 0.03571 0.22766
v -0.37224 0.04100 0.22754
v -0.37292 0.04622 0.22750
v -0.37339 0.05151 0.22734
v -0.37374 0.05689 0.22706
v -0.37404 0.06220 0.22677
v -0.37442 0.06772 0.22702
v -0.37432 0.07271 0.22469
v -0.37461 0.07628 0.22518
v -0.37335 0.03612 0.23228
v -0.37386 0.04157 0.23243
v -0.37425 0.04712 0.23234
v -0.37458 0.05269 0.23232
v -0.37475 0.05825 0.23166
v -0.37484 0.06301 0.23082
v -0.37536 0.06714 0.23335
v -0.37530 0.06377 0.23387
v -0.37501 0.06596 0.23117
v -0.37501 0.06845 0.23047
v -0.37489 0.07174 0.22853
v -0.37549 0.07623 0.23106
v -0.37531 0.07259 0.23121
v -0.37508 0.07487 0.22873
v -0.37459 0.03667 0.23739
v -0.37501 0.04262 0.23814
v -0.37510 0.04855 0.23677
v -0.37548 0.05321 0.23820
v -0.37540 0.05083 0.23823
v -0.37517 0.05200 0.23612
v -0.37516 0.05502 0.23524
v -0.37556 0.05641 0.23796
v -0.37527 0.05786 0.23521
v -0.37523 0.06057 0.23420
v -0.37572 0.06457 0.23685
v -0.37555 0.06153 0.23651
v -0.37528 0.06999 0.23188
v -0.37579 0.07025 0.23544
v -0.37622 0.07579 0.23625
v -0.37576 0.04199 0.24406
v -0.37567 0.03984 0.24382
v -0.37550 0.04099 0.24200
v -0.37543 0.03721 0.24277
v -0.37551 0.04323 0.24150
v -0.37547 0.04590 0.24042
v -0.37563 0.05143 0.24006
v -0.37555 0.04906 0.24011
v -0.37588 0.05364 0.24161
v -0.37582 0.05024 0.24218
v -0.37552 0.05919 0.23691
v -0.37597 0.05949 0.24047
v -0.37630 0.06515 0.24116
v -0.37660 0.07056 0.24125
v -0.37695 0.07576 0.24148
v -0.37581 0.04028 0.24500
v -0.37581 0.03852 0.24557
v -0.37582 0.03570 0.24668
v -0.37573 0.04458 0.24309
v -0.37607 0.04418 0.24650
v -0.37599 0.04043 0.24679
v -0.37582 0.04730 0.24306
v -0.37621 0.04945 0.24606
v -0.37645 0.05484 0.24623
v -0.37669 0.06024 0.24624
v -0.37698 0.06554 0.24640
v -0.37729 0.07071 0.24650
v -0.37760 0.07578 0.24658
v -0.37632 0.03495 0.25232
v -0.37604 0.03356 0.24965
v -0.37606 0.03724 0.24866
v -0.37637 0.03980 0.25113
v -0.37658 0.04504 0.25131
v -0.37680 0.05024 0.25137
v -0.37704 0.05544 0.25144
v -0.37730 0.06061 0.25150
v -0.37758 0.06572 0.25156
v -0.37786 0.07077 0.25159
v -0.37815 0.07579 0.25161
v -0.37665 0.03564 0.25603
v -0.37686 0.04047 0.25623
v -0.37709 0.04553 0.25643
v -0.37732 0.05062 0.25652
v -0.37756 0.05570 0.25657
v -0.37780 0.06075 0.25659
v -0.37806 0.06578 0.25661
v -0.37831 0.07079 0.25661
v -0.37857 0.07580 0.25661
v -0.45436 -0.42881 0.86638
v -0.45337 -0.42997 0.86730
v -0.45506 -0.42967 0.86605
v -0.45411 -0.42767 0.86694
v -0.45485 -0.43686 0.86664
v -0.45248 -0.43828 0.86865
v -0.45433 -0.44065 0.86742
v -0.45220 -0.43406 0.86847
v -0.45512 -0.43244 0.86622
v -0.45114 -0.43045 0.86928
v -0.45577 -0.42501 0.86702
v -0.45225 -0.42671 0.86887
v -0.45322 -0.42264 0.86922
v -0.45190 -0.44218 0.86982
v -0.44955 -0.43732 0.87113
v -0.44860 -0.44176 0.87264
v -0.44786 -0.44463 0.87389
v -0.44641 -0.44230 0.87478
v -0.44621 -0.43857 0.87444
v -0.44421 -0.44128 0.87713
v -0.44955 -0.43278 0.87073
v -0.44657 -0.43324 0.87361
v -0.44275 -0.43539 0.87792
v -0.44875 -0.42860 0.87167
v -0.44408 -0.43089 0.87595
v -0.44586 -0.42900 0.87419
v -0.44997 -0.42279 0.87168
v -0.44652 -0.42511 0.87409
v -0.45306 -0.41836 0.87076
v -0.44958 -0.41800 0.87322
v -0.44690 -0.42036 0.87474
v -0.45127 -0.41364 0.87350
v -0.45547 -0.41395 0.87118
v -0.44704 -0.41509 0.87611
v -0.44897 -0.41120 0.87584
v -0.45111 -0.40955 0.87507
v -0.45423 -0.40988 0.87347
v -0.45241 -0.40567 0.87634
v -0.45682 -0.40653 0.87426
v -0.44590 -0.44514 0.87607
v -0.44341 -0.44564 0.87946
v -0.44156 -0.44062 0.88060
v -0.44056 -0.43505 0.88055
v -0.44066 -0.43706 0.88081
v -0.43927 -0.43570 0.88325
v -0.44396 -0.42711 0.87626
v -0.44196 -0.42973 0.87848
v -0.44019 -0.43235 0.88112
v -0.44421 -0.42280 0.87667
v -0.44184 -0.42513 0.87893
v -0.44453 -0.41850 0.87731
v -0.44211 -0.42062 0.87939
v -0.44459 -0.41579 0.87795
v -0.44276 -0.41645 0.87971
v -0.44915 -0.40779 0.87717
v -0.44664 -0.41023 0.87817
v -0.44432 -0.41320 0.87917
v -0.44950 -0.40521 0.87817
v -0.44676 -0.40524 0.88046
v -0.43994 -0.43889 0.88268
v -0.44005 -0.44145 0.88358
v -0.44100 -0.44474 0.88326
v -0.43888 -0.43983 0.88588
v -0.43790 -0.43621 0.88695
v -0.43979 -0.42771 0.88166
v -0.43769 -0.43090 0.88598
v -0.43981 -0.42294 0.88197
v -0.43811 -0.42552 0.88448
v -0.44016 -0.41803 0.88250
v -0.43762 -0.42089 0.88574
v -0.44131 -0.41269 0.88269
v -0.43799 -0.41482 0.88639
v -0.44394 -0.40910 0.88119
v -0.44144 -0.40780 0.88432
v -0.43904 -0.40955 0.88653
v -0.44352 -0.40557 0.88318
v -0.43974 -0.40615 0.88694
v -0.44141 -0.40385 0.88622
v -0.43955 -0.44311 0.88583
v -0.43865 -0.44375 0.88948
v -0.43762 -0.43957 0.88985
v -0.43665 -0.43512 0.89028
v -0.43600 -0.42888 0.88936
v -0.43611 -0.43158 0.89003
v -0.43516 -0.43000 0.89264
v -0.43641 -0.42548 0.88787
v -0.43529 -0.42679 0.89091
v -0.43594 -0.41807 0.88913
v -0.43585 -0.42182 0.88891
v -0.43473 -0.42101 0.89191
v -0.43586 -0.41424 0.88984
v -0.43429 -0.41612 0.89303
v -0.43666 -0.41064 0.88947
v -0.43491 -0.41198 0.89211
v -0.43953 -0.40426 0.88808
v -0.43752 -0.40536 0.89028
v -0.43770 -0.44321 0.89282
v -0.43650 -0.43873 0.89351
v -0.43565 -0.43317 0.89237
v -0.43579 -0.43550 0.89353
v -0.43505 -0.43353 0.89549
v -0.43442 -0.43039 0.89616
v -0.43519 -0.42410 0.89070
v -0.43425 -0.42587 0.89459
v -0.43339 -0.42061 0.89596
v -0.43278 -0.41645 0.89694
v -0.43517 -0.40828 0.89269
v -0.43298 -0.41113 0.89642
v -0.43545 -0.40539 0.89315
v -0.43396 -0.40574 0.89565
v 0.42836 -0.56771 0.86235
v 0.42614 -0.56962 0.86136
v 0.42692 -0.57171 0.86470
v 0.42951 -0.56884 0.86522
v 0.43079 -0.56612 0.86454
v 0.43044 -0.56344 0.86127
v 0.43232 -0.56325 0.86447
v 0.42779 -0.56619 0.86002
v 0.43258 -0.56535 0.86740
v 0.42835 -0.57309 0.86876
v 0.42692 -0.57393 0.86718
v 0.42639 -0.57595 0.86940
v 0.42985 -0.57041 0.86787
v 0.43110 -0.56795 0.86710
v 0.43196 -0.56857 0.87065
v 0.43435 -0.56425 0.87115
v 0.42878 -0.57428 0.87258
v 0.43021 -0.57173 0.87090
v 0.42690 -0.57732 0.87403
v 0.43092 -0.57164 0.87442
v 0.43325 -0.56783 0.87555
v 0.43622 -0.56139 0.87318
v 0.43516 -0.56435 0.87495
v 0.43611 -0.56239 0.87636
v 0.42688 -0.57782 0.87951
v 0.42691 -0.57807 0.87722
v 0.42591 -0.57949 0.87862
v 0.42863 -0.57519 0.87766
v 0.43121 -0.57137 0.87866
v 0.43276 -0.56837 0.88019
v 0.43466 -0.56520 0.87833
v 0.43591 -0.56181 0.87960
v 0.42567 -0.57925 0.88067
v 0.42651 -0.57648 0.88287
v 0.42939 -0.57345 0.88117
v 0.43083 -0.57078 0.88216
v 0.43188 -0.56863 0.88281
v 0.43328 -0.56544 0.88282
v 0.43526 -0.56124 0.88318
v 0.42880 -0.57271 0.88374
v 0.42686 -0.57296 0.88628
v 0.42970 -0.56928 0.88544
v 0.42685 -0.57050 0.88817
v 0.42721 -0.56731 0.88977
v 0.43103 -0.56501 0.88685
v 0.43228 -0.56113 0.88778
v 0.43345 -0.56281 0.88533
v 0.42953 -0.56338 0.88950
v 0.42710 -0.56301 0.89216
v -0.32933 0.36591 -0.69920
v -0.32577 0.36527 -0.69426
v -0.32464 0.36538 -0.69972
v -0.32822 0.36599 -0.70413
v -0.32073 0.36476 -0.69525
v -0.31996 0.36489 -0.70009
v -0.31602 0.36427 -0.69566
v -0.31550 0.36444 -0.70031
v -0.31134 0.36380 -0.69587
v -0.31100 0.36401 -0.70067
v -0.30666 0.36334 -0.69603
v -0.30630 0.36356 -0.70085
v -0.30200 0.36290 -0.69617
v -0.30155 0.36314 -0.70091
v -0.29747 0.36251 -0.69636
v -0.29686 0.36274 -0.70094
v -0.29295 0.36214 -0.69652
v -0.29229 0.36238 -0.70109
v -0.33285 0.36659 -0.70365
v -0.33406 0.36653 -0.69829
v -0.33029 0.36584 -0.69513
v -0.32912 0.36549 -0.69036
v -0.32467 0.36492 -0.68931
v -0.32103 0.36456 -0.69032
v -0.31645 0.36409 -0.69081
v -0.31173 0.36359 -0.69104
v -0.30701 0.36310 -0.69122
v -0.30247 0.36266 -0.69154
v -0.29799 0.36225 -0.69180
v -0.29406 0.36195 -0.69257
v -0.32567 0.36485 -0.68545
v -0.33021 0.36538 -0.68510
v -0.32126 0.36436 -0.68564
v -0.31679 0.36388 -0.68597
v -0.31211 0.36337 -0.68616
v -0.30738 0.36286 -0.68634
v -0.30271 0.36239 -0.68679
v -0.29885 0.36207 -0.68786
v -0.29360 0.36153 -0.68715
v -0.29306 0.36109 -0.68175
v -0.28926 0.36053 -0.67843
v -0.28994 0.36091 -0.68323
v -0.32642 0.36470 -0.68066
v -0.33107 0.36525 -0.68003
v -0.32179 0.36418 -0.68099
v -0.31717 0.36367 -0.68118
v -0.31253 0.36315 -0.68132
v -0.30788 0.36264 -0.68145
v -0.30313 0.36213 -0.68176
v -0.29784 0.36164 -0.68273
v -0.29443 0.36095 -0.67756
v -0.29096 0.36035 -0.67305
v -0.32702 0.36451 -0.67565
v -0.33201 0.36509 -0.67456
v -0.32231 0.36397 -0.67615
v -0.31762 0.36345 -0.67637
v -0.31298 0.36292 -0.67653
v -0.30852 0.36243 -0.67676
v -0.30408 0.36193 -0.67684
v -0.29933 0.36143 -0.67710
v -0.29585 0.36079 -0.67256
v -0.29235 0.36016 -0.66754
v -0.32725 0.36425 -0.67069
v -0.33086 0.36466 -0.66963
v -0.32273 0.36374 -0.67127
v -0.31810 0.36321 -0.67156
v -0.31349 0.36268 -0.67174
v -0.30898 0.36218 -0.67207
v -0.30529 0.36182 -0.67293
v -0.30083 0.36125 -0.67173
v -0.29996 0.36085 -0.66686
v -0.29610 0.36027 -0.66356
v -0.29705 0.36065 -0.66846
v -0.29133 0.35978 -0.66254
v -0.32747 0.36401 -0.66604
v -0.33186 0.36459 -0.66573
v -0.32309 0.36349 -0.66650
v -0.31859 0.36296 -0.66682
v -0.31417 0.36246 -0.66709
v -0.30968 0.36195 -0.66723
v -0.30457 0.36141 -0.66786
v -0.30129 0.36074 -0.66278
v -0.29787 0.36010 -0.65771
v -0.29247 0.35967 -0.65856
v -0.32801 0.36380 -0.66141
v -0.33261 0.36442 -0.66088
v -0.32348 0.36324 -0.66180
v -0.31909 0.36272 -0.66224
v -0.31477 0.36222 -0.66254
v -0.31104 0.36184 -0.66324
v -0.30649 0.36125 -0.66204
v -0.02162 -0.67699 1.03648
v -0.01698 -0.67666 1.04165
v -0.01657 -0.67705 1.03678
v -0.02199 -0.67661 1.04138
v -0.01198 -0.67670 1.04193
v -0.01156 -0.67708 1.03708
v -0.00698 -0.67671 1.04219
v -0.00655 -0.67709 1.03735
v -0.00200 -0.67671 1.04245
v -0.00156 -0.67709 1.03762
v 0.00300 -0.67670 1.04272
v 0.00347 -0.67710 1.03787
v 0.00802 -0.67670 1.04299
v 0.00855 -0.67715 1.03814
v 0.01306 -0.67672 1.04327
v 0.01366 -0.67721 1.03845
v 0.01810 -0.67677 1.04355
v 0.01875 -0.67729 1.03875
v -0.01731 -0.67643 1.04660
v -0.02230 -0.67640 1.04634
v -0.01231 -0.67646 1.04686
v -0.00733 -0.67648 1.04711
v -0.00236 -0.67647 1.04736
v 0.00260 -0.67644 1.04762
v 0.00758 -0.67641 1.04790
v 0.01258 -0.67639 1.04820
v 0.01761 -0.67639 1.04847
v -0.01765 -0.67638 1.05153
v -0.02264 -0.67635 1.05128
v -0.01267 -0.67641 1.05177
v -0.00769 -0.67641 1.05200
v -0.00274 -0.67640 1.05223
v 0.00218 -0.67637 1.05246
v 0.00707 -0.67630 1.05275
v 0.01202 -0.67622 1.05311
v 0.01705 -0.67618 1.05344
v -0.01814 -0.67652 1.05636
v -0.02311 -0.67647 1.05615
v -0.01315 -0.67656 1.05656
v -0.00817 -0.67656 1.05676
v -0.00322 -0.67654 1.05694
v 0.00168 -0.67650 1.05715
v 0.00644 -0.67642 1.05736
v 0.01119 -0.67627 1.05782
v 0.01618 -0.67613 1.05837
v -0.01893 -0.67690 1.06100
v -0.02386 -0.67677 1.06088
v -0.01392 -0.67696 1.06109
v -0.00892 -0.67696 1.06121
v -0.00395 -0.67693 1.06133
v 0.00094 -0.67688 1.06144
v 0.00592 -0.67686 1.06179
v 0.01002 -0.67665 1.06160
v 0.01476 -0.67637 1.06319
v -0.02026 -0.67759 1.06543
v -0.02504 -0.67724 1.06532
v -0.01517 -0.67774 1.06526
v -0.01010 -0.67773 1.06517
v -0.00508 -0.67767 1.06519
v -0.00006 -0.67760 1.06521
v 0.00453 -0.67745 1.06504
v 0.01124 -0.67783 1.06717
v 0.01612 -0.67677 1.06820
v 0.01569 -0.67644 1.06669
v 0.01766 -0.67615 1.06775
v -0.02403 -0.68305 1.07530
v -0.02373 -0.68364 1.07539
v -0.02168 -0.68326 1.07507
v -0.00958 -0.68241 1.07271
v -0.01281 -0.68316 1.07362
v -0.01021 -0.68402 1.07420
v -0.00660 -0.68387 1.07396
v -0.00522 -0.68203 1.07235
v -0.00213 -0.68368 1.07387
v -0.00063 -0.68179 1.07225
v 0.00257 -0.68344 1.07379
v 0.00372 -0.68152 1.07215
v 0.00765 -0.68297 1.07345
v 0.00700 -0.68100 1.07170
v 0.01127 -0.68101 1.07159
v 0.00768 -0.67963 1.07009
v 0.01244 -0.68338 1.07390
v 0.01699 -0.68259 1.07340
v 0.02019 -0.68079 1.07214
v 0.01596 -0.67977 1.07090
v -0.02264 -0.67862 1.06991
v -0.02664 -0.67766 1.06874
v -0.01708 -0.67904 1.06911
v -0.01175 -0.67903 1.06859
v -0.00666 -0.67884 1.06834
v -0.00161 -0.67871 1.06831
v 0.00402 -0.67865 1.06839
v 0.01703 -0.67778 1.06946
v 0.01864 -0.67659 1.06876
v -0.02356 -0.68186 1.07487
v -0.01985 -0.68095 1.07276
v -0.01686 -0.68319 1.07429
v -0.02411 -0.68011 1.07382
v -0.01374 -0.68111 1.07174
v -0.00841 -0.68050 1.07082
v -0.00356 -0.68022 1.07060
v 0.00113 -0.68007 1.07058
v 0.00473 -0.68009 1.07075
v 0.01928 -0.67897 1.07084
v -0.02704 -0.67871 1.07266
v 0.01612 -0.67420 1.07835
v 0.01612 -0.67420 1.07835
v 0.01612 -0.67420 1.07835
v -0.31342 0.37000 -1.02028
v -0.30929 0.36952 -1.01581
v -0.30887 0.36956 -1.02050
v -0.31388 0.36998 -1.01557
v -0.30453 0.36915 -1.01588
v -0.30422 0.36922 -1.02074
v -0.29965 0.36885 -1.01583
v -0.29932 0.36891 -1.02073
v -0.29470 0.36858 -1.01567
v -0.29437 0.36863 -1.02059
v -0.28972 0.36834 -1.01544
v -0.28941 0.36838 -1.02039
v -0.28474 0.36811 -1.01520
v -0.28445 0.36815 -1.02016
v -0.27975 0.36790 -1.01495
v -0.27947 0.36794 -1.01992
v -0.27476 0.36772 -1.01469
v -0.27449 0.36775 -1.01967
v -0.30969 0.36956 -1.01099
v -0.31444 0.37009 -1.01095
v -0.30486 0.36916 -1.01100
v -0.29995 0.36884 -1.01089
v -0.29498 0.36857 -1.01071
v -0.29000 0.36834 -1.01047
v -0.28501 0.36812 -1.01022
v -0.28002 0.36791 -1.00996
v -0.27503 0.36772 -1.00970
v -0.31009 0.36966 -1.00601
v -0.31527 0.37028 -1.00591
v -0.30517 0.36921 -1.00603
v -0.30023 0.36887 -1.00592
v -0.29526 0.36860 -1.00573
v -0.29027 0.36836 -1.00549
v -0.28528 0.36815 -1.00523
v -0.28028 0.36795 -1.00497
v -0.27529 0.36776 -1.00471
v -0.31022 0.36975 -1.00079
v -0.31443 0.37025 -1.00013
v -0.30542 0.36928 -1.00096
v -0.30049 0.36892 -1.00091
v -0.29552 0.36863 -1.00073
v -0.29053 0.36839 -1.00049
v -0.28554 0.36818 -1.00024
v -0.28055 0.36799 -0.99998
v -0.27555 0.36781 -0.99971
v -0.31029 0.36982 -0.99559
v -0.31436 0.37031 -0.99547
v -0.30562 0.36935 -0.99583
v -0.30074 0.36897 -0.99586
v -0.29578 0.36866 -0.99572
v -0.29079 0.36841 -0.99550
v -0.28580 0.36820 -0.99524
v -0.28081 0.36801 -0.99498
v -0.27582 0.36785 -0.99472
v -0.31734 0.37073 -0.99524
v -0.31511 0.37045 -0.99235
v -0.31105 0.36998 -0.99039
v -0.30591 0.36944 -0.99066
v -0.30099 0.36902 -0.99078
v -0.29604 0.36869 -0.99070
v -0.29105 0.36842 -0.99050
v -0.28606 0.36820 -0.99025
v -0.28107 0.36802 -0.98999
v -0.27608 0.36786 -0.98973
v -0.31817 0.37089 -0.99221
v -0.31475 0.37046 -0.98852
v -0.31073 0.37000 -0.98458
v -0.30614 0.36951 -0.98538
v -0.30124 0.36908 -0.98567
v -0.29629 0.36873 -0.98566
v -0.29131 0.36845 -0.98549
v -0.28632 0.36822 -0.98525
v -0.28133 0.36802 -0.98500
v -0.27634 0.36786 -0.98473
v -0.31860 0.37099 -0.98783
v -0.31495 0.37052 -0.98377
v -0.31114 0.37008 -0.97906
v -0.30628 0.36956 -0.98008
v -0.30147 0.36913 -0.98054
v -0.29655 0.36878 -0.98061
v -0.29157 0.36849 -0.98048
v -0.28658 0.36824 -0.98026
v -0.28159 0.36803 -0.98000
v -0.27660 0.36786 -0.97974
v -0.31913 0.37109 -0.98271
v 0.13371 0.43992 -1.09038
v 0.12947 0.43560 -1.09135
v 0.13448 0.43566 -1.09126
v 0.12879 0.43995 -1.09044
v 0.13867 0.43995 -1.09027
v 0.13954 0.43557 -1.09114
v 0.14373 0.43996 -1.09009
v 0.14483 0.43553 -1.09093
v 0.14883 0.44000 -1.08983
v 0.15009 0.43578 -1.09061
v 0.15387 0.43998 -1.08953
v 0.15506 0.43569 -1.09029
v 0.15879 0.43980 -1.08920
v 0.15990 0.43556 -1.08992
v 0.16352 0.43946 -1.08886
v 0.16444 0.43552 -1.08953
v 0.16738 0.43879 -1.08863
v 0.16888 0.43545 -1.08911
v 0.13294 0.44396 -1.08954
v 0.12850 0.44395 -1.08959
v 0.13777 0.44408 -1.08943
v 0.14272 0.44416 -1.08927
v 0.14772 0.44419 -1.08905
v 0.15271 0.44413 -1.08878
v 0.15767 0.44395 -1.08848
v 0.16259 0.44357 -1.08816
v 0.16778 0.44293 -1.08782
v 0.13202 0.44765 -1.08885
v 0.13681 0.44801 -1.08872
v 0.14172 0.44818 -1.08856
v 0.14666 0.44822 -1.08837
v 0.15160 0.44815 -1.08814
v 0.15651 0.44794 -1.08788
v 0.16138 0.44756 -1.08760
v 0.16615 0.44700 -1.08732
v 0.17014 0.44650 -1.08705
v 0.16708 0.46035 -1.08653
v 0.16850 0.45845 -1.08650
v 0.17084 0.46143 -1.08635
v 0.16026 0.46640 -1.08642
v 0.16025 0.46403 -1.08661
v 0.16200 0.46538 -1.08651
v 0.16482 0.46340 -1.08648
v 0.16984 0.46535 -1.08618
v 0.16340 0.46756 -1.08619
v 0.16775 0.46815 -1.08595
v 0.17246 0.46868 -1.08570
v 0.13576 0.45191 -1.08816
v 0.13008 0.45116 -1.08838
v 0.14083 0.45218 -1.08800
v 0.14575 0.45221 -1.08784
v 0.15061 0.45211 -1.08766
v 0.15548 0.45186 -1.08744
v 0.16023 0.45136 -1.08721
v 0.16500 0.45085 -1.08697
v 0.16978 0.44992 -1.08674
v 0.13499 0.45622 -1.08768
v 0.12981 0.45621 -1.08779
v 0.14016 0.45640 -1.08756
v 0.14514 0.45637 -1.08744
v 0.14988 0.45611 -1.08731
v 0.15463 0.45587 -1.08715
v 0.15950 0.45530 -1.08697
v 0.16357 0.45411 -1.08682
v 0.16878 0.45465 -1.08656
v 0.13470 0.46098 -1.08718
v 0.12964 0.46106 -1.08725
v 0.13979 0.46098 -1.08712
v 0.14486 0.46090 -1.08705
v 0.14983 0.46050 -1.08699
v 0.15376 0.45947 -1.08696
v 0.15895 0.46015 -1.08678
v 0.16441 0.45809 -1.08666
v 0.13455 0.46586 -1.08660
v 0.12954 0.46593 -1.08664
v 0.13960 0.46583 -1.08659
v 0.14468 0.46575 -1.08657
v 0.14992 0.46546 -1.08654
v 0.15595 0.46460 -1.08655
v 0.13441 0.47075 -1.08592
v 0.12939 0.47077 -1.08595
v 0.13944 0.47074 -1.08592
v 0.14449 0.47070 -1.08593
v 0.14960 0.47057 -1.08592
v 0.15492 0.47032 -1.08588
v 0.16053 0.47024 -1.08582
v 0.16597 0.47169 -1.08546
v 0.17093 0.47233 -1.08516
v 0.13414 0.47555 -1.08518
v 0.12906 0.47550 -1.08524
v 0.13920 0.47558 -1.08517
v 0.14424 0.47557 -1.08518
v 0.14928 0.47553 -1.08516
v 0.15435 0.47541 -1.08510
v 0.15946 0.47532 -1.08498
v 0.16447 0.47554 -1.08478
v 0.16950 0.47632 -1.08443
v 0.21279 0.36558 -1.02759
v 0.21384 0.36586 -1.03168
v 0.20884 0.36585 -1.03194
v 0.20780 0.36557 -1.02786
v 0.21779 0.36559 -1.02734
v 0.21883 0.36586 -1.03142
v 0.22278 0.36559 -1.02708
v 0.22382 0.36586 -1.03116
v 0.22777 0.36559 -1.02681
v 0.22881 0.36585 -1.03089
v 0.23278 0.36559 -1.02655
v 0.23382 0.36584 -1.03067
v 0.23781 0.36558 -1.02636
v 0.23885 0.36583 -1.03057
v 0.24294 0.36556 -1.02630
v 0.24386 0.36581 -1.03067
v 0.24848 0.36554 -1.02646
v 0.24793 0.36580 -1.03091
v 0.20498 0.36614 -1.03627
v 0.20997 0.36616 -1.03601
v 0.21496 0.36616 -1.03575
v 0.21996 0.36616 -1.03550
v 0.22495 0.36615 -1.03523
v 0.22994 0.36613 -1.03498
v 0.23494 0.36611 -1.03480
v 0.23996 0.36609 -1.03481
v 0.24525 0.36608 -1.03507
v 0.21196 0.36533 -1.02334
v 0.20697 0.36531 -1.02362
v 0.21696 0.36534 -1.02308
v 0.22195 0.36535 -1.02282
v 0.22694 0.36535 -1.02256
v 0.23194 0.36535 -1.02229
v 0.23695 0.36534 -1.02204
v 0.24201 0.36533 -1.02185
v 0.24715 0.36530 -1.02170
v 0.21137 0.36509 -1.01884
v 0.20637 0.36508 -1.01913
v 0.21636 0.36511 -1.01858
v 0.22135 0.36513 -1.01832
v 0.22634 0.36514 -1.01806
v 0.23134 0.36514 -1.01780
v 0.23634 0.36513 -1.01753
v 0.24135 0.36511 -1.01729
v 0.24640 0.36509 -1.01706
v 0.21095 0.36488 -1.01412
v 0.20595 0.36486 -1.01440
v 0.21594 0.36490 -1.01385
v 0.22093 0.36493 -1.01359
v 0.22593 0.36494 -1.01333
v 0.23092 0.36494 -1.01307
v 0.23591 0.36494 -1.01281
v 0.24091 0.36492 -1.01254
v 0.24592 0.36489 -1.01229
v 0.21063 0.36469 -1.00924
v 0.20564 0.36467 -1.00951
v 0.21562 0.36472 -1.00897
v 0.22062 0.36474 -1.00871
v 0.22561 0.36476 -1.00845
v 0.23060 0.36477 -1.00819
v 0.23559 0.36477 -1.00793
v 0.24059 0.36475 -1.00766
v 0.24559 0.36472 -1.00740
v 0.21036 0.36452 -1.00428
v 0.20536 0.36449 -1.00455
v 0.21535 0.36455 -1.00402
v 0.22034 0.36458 -1.00376
v 0.22533 0.36461 -1.00349
v 0.23033 0.36462 -1.00323
v 0.23532 0.36462 -1.00297
v 0.24031 0.36461 -1.00271
v 0.24531 0.36458 -1.00245
v 0.21009 0.36436 -0.99930
v 0.20510 0.36433 -0.99956
v 0.21508 0.36439 -0.99903
v 0.22008 0.36443 -0.99877
v 0.22507 0.36446 -0.99851
v 0.23006 0.36448 -0.99825
v 0.23506 0.36449 -0.99799
v 0.24005 0.36448 -0.99772
v 0.24504 0.36446 -0.99746
v 0.20983 0.36421 -0.99430
v 0.20484 0.36417 -0.99456
v 0.21482 0.36425 -0.99404
v 0.21982 0.36428 -0.99378
v 0.22481 0.36432 -0.99352
v 0.22980 0.36435 -0.99325
v 0.23479 0.36436 -0.99299
v 0.23979 0.36436 -0.99273
v 0.24478 0.36435 -0.99247
v 0.62412 -0.67859 0.91185
v 0.62689 -0.67950 0.91380
v 0.62756 -0.67958 0.91073
v 0.62472 -0.67852 0.90773
v 0.59939 -0.67367 0.91190
v 0.60198 -0.67486 0.91229
v 0.60258 -0.67417 0.90925
v 0.59917 -0.67259 0.90833
v 0.60479 -0.67536 0.91272
v 0.60751 -0.67510 0.90949
v 0.60997 -0.67567 0.91407
v 0.61129 -0.67559 0.91073
v 0.60988 -0.67541 0.91056
v 0.61453 -0.67612 0.91030
v 0.61138 -0.67549 0.90908
v 0.61572 -0.67624 0.91631
v 0.62059 -0.67753 0.91445
v 0.62039 -0.67736 0.90866
v 0.59554 -0.67145 0.91228
v 0.59708 -0.67261 0.91245
v 0.59699 -0.67185 0.90994
v 0.59551 -0.67046 0.90895
v 0.60525 -0.66979 0.91763
v 0.60525 -0.66979 0.91763
v 0.61064 -0.67541 0.90979
v 0.59473 -0.67025 0.91013
v 0.59453 -0.67085 0.91280
v 0.58572 -0.65907 0.91537
v 0.58572 -0.65907 0.91546
v 0.58572 -0.65907 0.91542
v 0.60072 -0.67534 0.91790
v 0.60227 -0.67609 0.91791
v 0.60183 -0.67534 0.91524
v 0.60355 -0.67624 0.91729
v 0.60543 -0.67594 0.91595
v 0.60511 -0.67615 0.91827
v 0.62475 -0.67881 0.91523
v 0.59772 -0.67333 0.91579
v 0.60046 -0.67482 0.92044
v 0.60769 -0.67572 0.91811
v 0.61013 -0.67547 0.91804
v 0.61270 -0.67551 0.91873
v 0.61634 -0.67583 0.92081
v 0.62006 -0.67702 0.91962
v 0.62461 -0.67857 0.91882
v 0.59469 -0.67138 0.91623
v 0.59322 -0.67034 0.92055
v 0.59424 -0.67113 0.91989
v 0.60525 -0.66979 0.91763
v 0.60525 -0.66979 0.91763
v 0.60525 -0.66979 0.91763
v 0.61004 -0.67509 0.92150
v 0.61371 -0.67515 0.92202
v 0.60525 -0.66979 0.91763
v 0.58572 -0.65907 0.91554
v 0.58572 -0.65907 0.91558
v 0.60241 -0.67572 0.91998
v 0.60366 -0.67623 0.91892
v 0.61958 -0.67625 0.92430
v 0.62281 -0.67710 0.92607
v 0.62349 -0.67777 0.92302
v 0.62657 -0.67818 0.92666
v 0.62753 -0.67915 0.92256
v 0.60279 -0.67475 0.92349
v 0.59987 -0.67379 0.92482
v 0.60562 -0.67472 0.92413
v 0.60555 -0.67553 0.92101
v 0.61607 -0.67523 0.92419
v 0.59238 -0.66934 0.92283
v 0.59294 -0.66968 0.92326
v 0.59428 -0.67086 0.92362
v 0.60525 -0.66979 0.91763
v 0.60762 -0.67478 0.92359
v 0.60960 -0.67427 0.92559
v 0.61308 -0.67462 0.92518
v 0.59195 -0.66830 0.92455
v 0.58572 -0.65907 0.91563
v 0.62092 -0.67611 0.92763
v 0.62365 -0.67677 0.92882
v 0.59676 -0.67209 0.92579
v 0.59897 -0.67290 0.92700
v 0.60162 -0.67357 0.92697
v 0.60512 -0.67398 0.92668
v 0.60733 -0.67425 0.92567
v 0.60751 -0.67388 0.92713
v 0.60842 -0.67399 0.92654
v 0.60895 -0.67382 0.92749
v 0.61734 -0.67475 0.92886
v 0.62125 -0.67550 0.93014
v 0.62366 -0.67604 0.93132
v 0.59445 -0.67047 0.92532
v 0.59771 -0.67202 0.92771
v 0.60727 -0.66909 0.92928
v 0.60728 -0.66910 0.92928
v 0.60732 -0.66910 0.92929
v 0.60738 -0.66910 0.92929
v 0.60734 -0.66910 0.92929
v 0.60739 -0.66911 0.92929
v 0.61136 -0.67383 0.92896
v 0.59151 -0.66715 0.92594
v 0.59201 -0.66779 0.92569
v 0.60729 -0.66910 0.92929
v 0.60735 -0.66910 0.92929
v 0.59127 -0.66631 0.92684
v 0.60388 -0.67298 0.93001
v 0.60026 -0.67257 0.92922
v 0.60752 -0.67354 0.92880
v 0.61993 -0.67463 0.93134
v 0.62189 -0.67485 0.93279
v 0.59955 -0.67199 0.93071
v 0.60126 -0.67204 0.93220
v 0.60731 -0.66910 0.92929
v 0.60398 -0.67238 0.93345
v 0.60174 -0.67186 0.93381
v 0.60819 -0.67308 0.93187
v 0.60737 -0.66910 0.92929
v 0.61444 -0.67340 0.93429
v 0.61910 -0.67392 0.93340
v 0.61857 -0.67347 0.93562
v 0.62300 -0.67482 0.93444
v 0.62145 -0.67415 0.93487
v 0.60018 -0.67169 0.93320
v 0.60081 -0.67169 0.93402
v 0.60705 -0.66455 0.93378
v 0.60706 -0.66455 0.93378
v 0.60711 -0.66455 0.93379
v 0.60717 -0.66456 0.93380
v 0.60713 -0.66455 0.93379
v 0.60718 -0.66456 0.93380
v 0.61998 -0.67358 0.93525
v 0.59125 -0.66617 0.92702
v 0.59106 -0.66569 0.92741
v 0.60707 -0.66455 0.93378
v 0.60714 -0.66455 0.93379
v 0.60295 -0.67268 0.93630
v 0.60166 -0.67224 0.93597
v 0.60211 -0.67264 0.93651
v 0.60377 -0.67249 0.93543
v 0.60485 -0.67275 0.93579
v 0.61281 -0.67307 0.93593
v 0.61437 -0.67312 0.93701
v 0.61439 -0.67316 0.93650
v 0.61592 -0.67328 0.93744
v 0.62246 -0.67485 0.93821
v 0.62615 -0.67638 0.93841
v 0.62390 -0.67518 0.93609
v 0.60042 -0.67173 0.93520
v 0.59979 -0.67163 0.93590
v 0.60021 -0.67179 0.93598
v 0.60185 -0.67197 0.93485
v 0.60799 -0.67283 0.93470
v 0.61863 -0.67370 0.93762
v 0.62079 -0.67393 0.93649
v 0.60709 -0.66455 0.93378
v 0.60716 -0.66456 0.93380
v 0.62483 -0.67611 0.93976
v 0.62734 -0.67735 0.94091
v 0.62801 -0.67740 0.94033
v 0.62106 -0.67451 0.93902
v 0.61656 -0.67328 0.93852
v 0.61741 -0.67342 0.93854
v 0.61890 -0.67376 0.93886
v 0.19373 0.36073 -0.71136
v 0.19684 0.36080 -0.71152
v 0.19457 0.36077 -0.71500
v 0.19044 0.36069 -0.71662
v 0.18962 0.36064 -0.71114
v 0.19731 0.36078 -0.70747
v 0.19798 0.36085 -0.71461
v 0.20082 0.36088 -0.70901
v 0.20195 0.36092 -0.71295
v 0.20555 0.36098 -0.70871
v 0.20556 0.36101 -0.71360
v 0.21011 0.36109 -0.70870
v 0.21030 0.36112 -0.71367
v 0.21494 0.36119 -0.70857
v 0.21519 0.36122 -0.71355
v 0.21989 0.36130 -0.70836
v 0.22015 0.36132 -0.71335
v 0.22487 0.36139 -0.70812
v 0.22513 0.36141 -0.71311
v 0.22986 0.36148 -0.70786
v 0.23013 0.36150 -0.71285
v 0.19371 0.36069 -0.70649
v 0.18945 0.36059 -0.70579
v 0.19776 0.36076 -0.70270
v 0.20125 0.36085 -0.70360
v 0.20534 0.36095 -0.70389
v 0.20993 0.36105 -0.70378
v 0.21471 0.36116 -0.70360
v 0.21963 0.36126 -0.70338
v 0.22461 0.36137 -0.70313
v 0.22960 0.36146 -0.70287
v 0.19448 0.36067 -0.70062
v 0.18932 0.36055 -0.70044
v 0.19863 0.36075 -0.69876
v 0.20138 0.36082 -0.69919
v 0.20522 0.36091 -0.69906
v 0.20970 0.36101 -0.69888
v 0.21447 0.36112 -0.69865
v 0.21938 0.36123 -0.69840
v 0.22435 0.36133 -0.69814
v 0.22934 0.36143 -0.69788
v 0.19387 0.36061 -0.69526
v 0.18903 0.36050 -0.69525
v 0.19860 0.36072 -0.69500
v 0.20105 0.36079 -0.69621
v 0.20214 0.36079 -0.69343
v 0.20462 0.36086 -0.69455
v 0.20937 0.36096 -0.69399
v 0.21421 0.36108 -0.69370
v 0.21912 0.36119 -0.69342
v 0.22409 0.36129 -0.69315
v 0.22908 0.36140 -0.69288
v 0.19360 0.36056 -0.69015
v 0.18879 0.36045 -0.69015
v 0.19809 0.36066 -0.69028
v 0.20189 0.36076 -0.69040
v 0.20460 0.36082 -0.69086
v 0.20561 0.36081 -0.68692
v 0.20879 0.36091 -0.68886
v 0.21392 0.36103 -0.68869
v 0.21886 0.36114 -0.68844
v 0.22383 0.36125 -0.68816
v 0.22882 0.36135 -0.68789
v 0.19346 0.36051 -0.68502
v 0.18857 0.36039 -0.68509
v 0.19818 0.36062 -0.68516
v 0.20226 0.36072 -0.68583
v 0.20642 0.36078 -0.68218
v 0.20975 0.36087 -0.68322
v 0.21386 0.36098 -0.68362
v 0.21862 0.36109 -0.68346
v 0.22355 0.36120 -0.68318
v 0.22855 0.36130 -0.68290
v 0.19329 0.36044 -0.67988
v 0.18833 0.36032 -0.68004
v 0.19822 0.36055 -0.67985
v 0.20334 0.36068 -0.68000
v 0.20752 0.36076 -0.67821
v 0.21014 0.36083 -0.67880
v 0.21387 0.36092 -0.67880
v 0.21836 0.36103 -0.67857
v 0.22324 0.36114 -0.67823
v 0.22825 0.36125 -0.67792
v 0.19306 0.36036 -0.67480
v 0.18808 0.36024 -0.67502
v 0.19801 0.36047 -0.67465
v 0.20294 0.36059 -0.67455
v 0.20785 0.36071 -0.67425
v 0.21004 0.36079 -0.67575
v 0.21147 0.36078 -0.67293
v 0.21345 0.36085 -0.67452
v 0.21789 0.36095 -0.67398
v 0.22279 0.36106 -0.67332
v 0.22789 0.36118 -0.67293
v -0.29213 -0.52037 0.82193
v -0.29276 -0.52485 0.82284
v -0.28801 -0.52110 0.82202
v -0.28720 -0.52561 0.82292
v -0.28301 -0.52185 0.82214
v -0.28210 -0.52626 0.82300
v -0.27803 -0.52257 0.82223
v -0.27685 -0.52707 0.82308
v -0.27396 -0.52320 0.82231
v -0.25692 -0.52742 0.82338
v -0.25701 -0.52423 0.82280
v -0.25969 -0.52626 0.82309
v -0.25423 -0.52443 0.82292
v 0.18130 -0.41717 0.73174
v 0.18124 -0.41719 0.73174
v 0.18140 -0.41733 0.73174
v 0.18156 -0.41741 0.73175
v 0.18147 -0.41727 0.73175
v 0.18158 -0.41734 0.73175
v 0.18130 -0.41701 0.73174
v 0.18120 -0.41701 0.73174
v 0.18131 -0.41690 0.73174
v 0.18145 -0.41712 0.73175
v 0.18122 -0.41687 0.73174
v 0.18895 -0.43417 0.74196
v 0.18895 -0.43417 0.74196
v 0.18895 -0.43417 0.74196
v 0.18895 -0.43417 0.74196
v 0.18895 -0.43417 0.74196
v 0.18895 -0.43417 0.74196
v -0.05996 0.35210 -0.52778
v -0.05523 0.35208 -0.52253
v -0.05496 0.35217 -0.52752
v -0.06022 0.35201 -0.52279
v -0.05023 0.35215 -0.52227
v -0.04997 0.35224 -0.52726
v -0.04524 0.35222 -0.52201
v -0.04498 0.35231 -0.52700
v -0.04025 0.35229 -0.52174
v -0.03998 0.35238 -0.52674
v -0.03525 0.35236 -0.52148
v -0.03499 0.35245 -0.52648
v -0.03026 0.35243 -0.52122
v -0.03000 0.35252 -0.52621
v -0.02527 0.35250 -0.52096
v -0.02501 0.35258 -0.52595
v -0.02027 0.35257 -0.52070
v -0.02001 0.35265 -0.52569
v -0.05549 0.35200 -0.51754
v -0.06048 0.35193 -0.51780
v -0.05049 0.35207 -0.51727
v -0.04550 0.35214 -0.51701
v -0.04051 0.35221 -0.51675
v -0.03552 0.35229 -0.51649
v -0.03052 0.35236 -0.51623
v -0.02553 0.35243 -0.51597
v -0.02054 0.35249 -0.51570
v -0.05575 0.35192 -0.51254
v -0.06074 0.35186 -0.51280
v -0.05076 0.35199 -0.51228
v -0.04576 0.35207 -0.51202
v -0.04077 0.35214 -0.51176
v -0.03578 0.35222 -0.51150
v -0.03078 0.35229 -0.51123
v -0.02579 0.35236 -0.51097
v -0.02080 0.35243 -0.51071
v -0.05601 0.35186 -0.50755
v -0.06100 0.35179 -0.50781
v -0.05102 0.35193 -0.50729
v -0.04602 0.35200 -0.50703
v -0.04103 0.35208 -0.50676
v -0.03604 0.35216 -0.50650
v -0.03105 0.35223 -0.50624
v -0.02605 0.35230 -0.50598
v -0.02106 0.35237 -0.50572
v -0.05627 0.35180 -0.50256
v -0.06127 0.35173 -0.50282
v -0.05128 0.35187 -0.50229
v -0.04629 0.35195 -0.50203
v -0.04129 0.35202 -0.50177
v -0.03630 0.35210 -0.50151
v -0.03131 0.35218 -0.50125
v -0.02631 0.35225 -0.50099
v -0.02132 0.35231 -0.50072
v -0.05653 0.35175 -0.49756
v -0.06153 0.35168 -0.49782
v -0.05154 0.35182 -0.49730
v -0.04655 0.35190 -0.49704
v -0.04155 0.35198 -0.49678
v -0.03656 0.35206 -0.49652
v -0.03157 0.35213 -0.49625
v -0.02658 0.35220 -0.49599
v -0.02158 0.35227 -0.49573
v -0.05680 0.35171 -0.49257
v -0.06179 0.35164 -0.49283
v -0.05180 0.35178 -0.49231
v -0.04681 0.35186 -0.49205
v -0.04182 0.35194 -0.49178
v -0.03682 0.35201 -0.49152
v -0.03183 0.35209 -0.49126
v -0.02684 0.35217 -0.49100
v -0.02184 0.35224 -0.49074
v -0.05706 0.35167 -0.48758
v -0.06205 0.35160 -0.48784
v -0.05206 0.35175 -0.48732
v -0.04707 0.35182 -0.48705
v -0.04208 0.35190 -0.48679
v -0.03708 0.35198 -0.48653
v -0.03209 0.35206 -0.48627
v -0.02710 0.35213 -0.48601
v -0.02211 0.35221 -0.48575
v 0.40748 0.39664 -0.29889
v 0.40711 0.40112 -0.30357
v 0.40816 0.39630 -0.30403
v 0.40651 0.40106 -0.29846
v 0.40613 0.40565 -0.30317
v 0.40555 0.40563 -0.29817
v 0.40522 0.41005 -0.30286
v 0.40460 0.41043 -0.29799
v 0.40387 0.41347 -0.29610
v 0.40368 0.41726 -0.29923
v 0.40410 0.41443 -0.29976
v 0.40450 0.41399 -0.30278
v 0.40404 0.41691 -0.30245
v 0.40379 0.42101 -0.30404
v 0.40326 0.42124 -0.29878
v 0.40342 0.42589 -0.30330
v 0.40292 0.42573 -0.29833
v 0.40317 0.42978 -0.30244
v 0.40273 0.43050 -0.29843
v 0.40330 0.43531 -0.30455
v 0.40262 0.43562 -0.29858
v 0.40691 0.39642 -0.29377
v 0.40594 0.40095 -0.29336
v 0.40497 0.40558 -0.29309
v 0.40417 0.40966 -0.29289
v 0.40363 0.41252 -0.29246
v 0.40328 0.41648 -0.29413
v 0.40279 0.42121 -0.29375
v 0.40246 0.42587 -0.29350
v 0.40225 0.43074 -0.29344
v 0.40212 0.43574 -0.29338
v 0.40635 0.39621 -0.28858
v 0.40537 0.40089 -0.28820
v 0.40436 0.40586 -0.28785
v 0.40357 0.40924 -0.28588
v 0.40328 0.41298 -0.28940
v 0.40376 0.41005 -0.28971
v 0.40280 0.41691 -0.28922
v 0.40237 0.42131 -0.28884
v 0.40206 0.42597 -0.28857
v 0.40186 0.43084 -0.28844
v 0.40176 0.43580 -0.28837
v 0.40581 0.39610 -0.28342
v 0.40489 0.40067 -0.28293
v 0.40403 0.40494 -0.28211
v 0.40330 0.40886 -0.28111
v 0.40296 0.41290 -0.28503
v 0.40246 0.41696 -0.28443
v 0.40207 0.42137 -0.28397
v 0.40180 0.42605 -0.28368
v 0.40164 0.43092 -0.28355
v 0.40157 0.43588 -0.28349
v 0.40538 0.39592 -0.27827
v 0.40454 0.40039 -0.27771
v 0.40377 0.40468 -0.27701
v 0.40310 0.40883 -0.27629
v 0.40270 0.41283 -0.28032
v 0.40224 0.41702 -0.27968
v 0.40192 0.42148 -0.27921
v 0.40171 0.42620 -0.27894
v 0.40161 0.43109 -0.27882
v 0.40158 0.43606 -0.27876
v 0.40507 0.39586 -0.27319
v 0.40432 0.40035 -0.27266
v 0.40364 0.40481 -0.27202
v 0.40306 0.40917 -0.27163
v 0.40258 0.41297 -0.27565
v 0.40221 0.41723 -0.27508
v 0.40197 0.42175 -0.27465
v 0.40185 0.42652 -0.27443
v 0.40181 0.43144 -0.27434
v 0.40182 0.43641 -0.27427
v 0.40491 0.39599 -0.26827
v 0.40429 0.40052 -0.26768
v 0.40375 0.40542 -0.26676
v 0.40316 0.41005 -0.26795
v 0.40265 0.41334 -0.27126
v 0.40242 0.41761 -0.27069
v 0.40231 0.42225 -0.27033
v 0.40227 0.42711 -0.27019
v 0.40227 0.43206 -0.27017
v 0.40229 0.43696 -0.27013
v 0.40494 0.39622 -0.26360
v 0.40450 0.40049 -0.26285
v 0.40427 0.40414 -0.26192
v 0.40303 0.41364 -0.26698
v 0.40381 0.40895 -0.26330
v 0.40295 0.41820 -0.26644
v 0.40374 0.41412 -0.26263
v 0.40295 0.42304 -0.26621
v 0.40380 0.41906 -0.26227
v 0.40297 0.42804 -0.26622
v 0.40387 0.42416 -0.26225
v 0.40297 0.43305 -0.26633
v 0.40388 0.42933 -0.26249
v 0.40294 0.43789 -0.26645
v 0.40385 0.43450 -0.26269
v -0.29259 0.30726 0.12572
v -0.29065 0.30531 0.12646
v -0.28841 0.30870 0.12541
v -0.28768 0.30556 0.12654
v -0.29248 0.31131 0.12436
v -0.29663 0.30765 0.12556
v -0.28739 0.31271 0.12409
v -0.28500 0.30769 0.12600
v -0.28311 0.31165 0.12482
v -0.28113 0.30821 0.12623
v -0.27755 0.31220 0.12530
v -0.27638 0.30860 0.12667
v -0.27266 0.31252 0.12586
v -0.27165 0.30908 0.12712
v -0.26826 0.31261 0.12642
v -0.26790 0.30977 0.12736
v -0.28926 0.31584 0.12289
v -0.29505 0.31596 0.12276
v -0.28368 0.31647 0.12305
v -0.27848 0.31613 0.12379
v -0.27341 0.31635 0.12445
v -0.26854 0.31635 0.12515
v -0.26518 0.31201 0.12697
v -0.26351 0.31584 0.12593
v -0.26139 0.31253 0.12714
v -0.25786 0.31638 0.12625
v -0.25657 0.31256 0.12743
v -0.25266 0.31628 0.12651
v -0.29176 0.29315 0.13070
v -0.28805 0.29715 0.12952
v -0.29322 0.29688 0.12933
v -0.29675 0.29309 0.13052
v -0.28670 0.29325 0.13098
v -0.28286 0.29716 0.12992
v -0.28165 0.29335 0.13134
v -0.27778 0.29729 0.13034
v -0.27662 0.29348 0.13171
v -0.27273 0.29745 0.13075
v -0.27162 0.29358 0.13208
v -0.26771 0.29749 0.13113
v -0.26663 0.29360 0.13240
v -0.26275 0.29742 0.13146
v -0.26166 0.29353 0.13267
v -0.25786 0.29727 0.13171
v -0.25671 0.29338 0.13286
v -0.25299 0.29708 0.13187
v -0.28975 0.30171 0.12781
v -0.29500 0.29980 0.12825
v -0.28404 0.30105 0.12846
v -0.27895 0.30109 0.12894
v -0.27381 0.30137 0.12937
v -0.26868 0.30149 0.12982
v -0.26371 0.30135 0.13024
v -0.25885 0.30114 0.13056
v -0.25417 0.30085 0.13079
v -0.29485 0.30369 0.12692
v -0.28461 0.30476 0.12709
v -0.28005 0.30475 0.12756
v -0.27508 0.30511 0.12800
v -0.26951 0.30590 0.12837
v -0.26448 0.30534 0.12900
v -0.25966 0.30505 0.12939
v -0.25491 0.30465 0.12970
v -0.26481 0.30912 0.12786
v -0.26041 0.30893 0.12825
v -0.25557 0.30863 0.12857
v -0.29188 0.27814 0.13583
v -0.28808 0.28190 0.13476
v -0.29308 0.28190 0.13451
v -0.29690 0.27823 0.13562
v -0.28688 0.27814 0.13608
v -0.28308 0.28194 0.13505
v -0.28189 0.27815 0.13635
v -0.27809 0.28199 0.13533
v -0.27690 0.27816 0.13661
v -0.27310 0.28200 0.13560
v -0.27191 0.27812 0.13684
v -0.26811 0.28194 0.13584
v -0.26693 0.27801 0.13705
v -0.26310 0.28178 0.13605
v -0.26196 0.27776 0.13723
v -0.25802 0.28147 0.13622
v -0.25702 0.27729 0.13741
v -0.25254 0.28085 0.13639
v -0.28927 0.28565 0.13343
v -0.29427 0.28566 0.13317
v -0.28427 0.28571 0.13372
v -0.27928 0.28580 0.13403
v -0.27428 0.28585 0.13434
v -0.26929 0.28585 0.13461
v -0.26430 0.28577 0.13485
v -0.25927 0.28559 0.13503
v -0.25419 0.28530 0.13517
v -0.29048 0.28940 0.13207
v -0.29547 0.28940 0.13184
v -0.28547 0.28947 0.13237
v -0.28046 0.28958 0.13271
v -0.27546 0.28968 0.13305
v -0.27047 0.28973 0.13336
v -0.26548 0.28971 0.13364
v -0.26049 0.28960 0.13386
v -0.25549 0.28940 0.13401
v -0.29570 0.27444 0.13694
v -0.29069 0.27437 0.13715
v -0.28569 0.27435 0.13738
v -0.28070 0.27433 0.13763
v -0.27569 0.27428 0.13786
v -0.27070 0.27422 0.13806
v -0.26579 0.27410 0.13822
v -0.26092 0.27374 0.13839
v -0.25574 0.27299 0.13860
v 0.41952 0.39750 -0.61933
v 0.41917 0.40155 -0.62362
v 0.41970 0.39711 -0.62411
v 0.41902 0.40180 -0.61894
v 0.41866 0.40616 -0.62329
v 0.41853 0.40624 -0.61846
v 0.41820 0.41094 -0.62308
v 0.41807 0.41099 -0.61817
v 0.41778 0.41584 -0.62298
v 0.41766 0.41587 -0.61802
v 0.41743 0.42080 -0.62294
v 0.41730 0.42081 -0.61796
v 0.41712 0.42574 -0.62290
v 0.41699 0.42576 -0.61792
v 0.41686 0.43063 -0.62282
v 0.41672 0.43068 -0.61788
v 0.41662 0.43542 -0.62266
v 0.41650 0.43554 -0.61781
v 0.41933 0.39827 -0.61541
v 0.41891 0.40182 -0.61428
v 0.41841 0.40634 -0.61365
v 0.41795 0.41105 -0.61329
v 0.41753 0.41588 -0.61308
v 0.41717 0.42082 -0.61298
v 0.41686 0.42578 -0.61295
v 0.41660 0.43073 -0.61293
v 0.41639 0.43567 -0.61291
v 0.41938 0.39703 -0.61048
v 0.41880 0.40200 -0.60945
v 0.41830 0.40652 -0.60895
v 0.41784 0.41108 -0.60842
v 0.41742 0.41589 -0.60812
v 0.41705 0.42082 -0.60800
v 0.41674 0.42579 -0.60796
v 0.41649 0.43077 -0.60796
v 0.41629 0.43575 -0.60796
v 0.41917 0.39813 -0.60464
v 0.41864 0.40279 -0.60542
v 0.41822 0.40644 -0.60421
v 0.41774 0.41106 -0.60350
v 0.41730 0.41590 -0.60315
v 0.41693 0.42083 -0.60301
v 0.41662 0.42581 -0.60297
v 0.41638 0.43079 -0.60297
v 0.41621 0.43579 -0.60298
v 0.41912 0.39741 -0.59570
v 0.41873 0.40134 -0.60048
v 0.41926 0.39675 -0.59982
v 0.41959 0.39283 -0.59678
v 0.41813 0.40634 -0.59919
v 0.41762 0.41111 -0.59851
v 0.41718 0.41594 -0.59816
v 0.41681 0.42085 -0.59802
v 0.41651 0.42582 -0.59798
v 0.41629 0.43080 -0.59797
v 0.41614 0.43580 -0.59798
v 0.41895 0.39799 -0.59070
v 0.41856 0.40195 -0.59495
v 0.41942 0.39363 -0.59150
v 0.41799 0.40657 -0.59410
v 0.41749 0.41124 -0.59353
v 0.41705 0.41601 -0.59321
v 0.41670 0.42088 -0.59305
v 0.41642 0.42582 -0.59299
v 0.41621 0.43080 -0.59298
v 0.41607 0.43580 -0.59298
v 0.41877 0.39846 -0.58567
v 0.41839 0.40239 -0.58985
v 0.41925 0.39413 -0.58647
v 0.41784 0.40687 -0.58912
v 0.41735 0.41143 -0.58864
v 0.41693 0.41610 -0.58831
v 0.41659 0.42090 -0.58810
v 0.41633 0.42583 -0.58800
v 0.41614 0.43080 -0.58798
v 0.41602 0.43580 -0.58797
v 0.41858 0.39897 -0.58067
v 0.41821 0.40285 -0.58483
v 0.41907 0.39454 -0.58135
v 0.41767 0.40728 -0.58433
v 0.41721 0.41164 -0.58395
v 0.41682 0.41612 -0.58345
v 0.41650 0.42090 -0.58315
v 0.41625 0.42583 -0.58301
v 0.41607 0.43081 -0.58297
v 0.41596 0.43580 -0.58297
v -0.07719 0.33835 -0.20879
v -0.07283 0.33982 -0.20563
v -0.07383 0.33918 -0.21029
v -0.07739 0.33881 -0.20399
v -0.06971 0.34116 -0.20132
v -0.06864 0.34096 -0.20505
v -0.06979 0.34035 -0.20948
v -0.06623 0.34149 -0.20677
v -0.06516 0.34222 -0.20226
v -0.06225 0.34272 -0.20657
v -0.06098 0.34337 -0.20186
v -0.05848 0.34395 -0.20368
v -0.05744 0.34416 -0.20803
v -0.05468 0.34510 -0.20280
v -0.05144 0.34602 -0.20333
v -0.05348 0.34538 -0.20616
v -0.05139 0.34612 -0.20038
v -0.05036 0.34631 -0.20629
v -0.04750 0.34717 -0.20075
v -0.04629 0.34746 -0.20628
v -0.04236 0.34842 -0.20162
v -0.04188 0.34854 -0.20674
v -0.03791 0.34936 -0.20227
v -0.03755 0.34944 -0.20730
v -0.07397 0.34022 -0.20076
v -0.07813 0.33942 -0.19957
v -0.07124 0.34143 -0.19771
v -0.06695 0.34258 -0.19674
v -0.06196 0.34358 -0.19771
v -0.05742 0.34459 -0.19906
v -0.05423 0.34577 -0.19483
v -0.05350 0.34564 -0.19867
v -0.05000 0.34672 -0.19605
v -0.04586 0.34775 -0.19531
v -0.04255 0.34846 -0.19652
v -0.03832 0.34933 -0.19725
v -0.07488 0.34091 -0.19650
v -0.07922 0.34022 -0.19540
v -0.07591 0.34186 -0.19221
v -0.07098 0.34245 -0.19342
v -0.06693 0.34343 -0.19224
v -0.06311 0.34409 -0.19271
v -0.05851 0.34493 -0.19369
v -0.05515 0.34606 -0.19046
v -0.05102 0.34688 -0.19083
v -0.04669 0.34777 -0.19135
v -0.04276 0.34858 -0.19190
v -0.03885 0.34934 -0.19244
v -0.07244 0.34337 -0.18898
v -0.07701 0.34299 -0.18801
v -0.06876 0.34369 -0.18978
v -0.06511 0.34452 -0.18874
v -0.05945 0.34575 -0.18726
v -0.05264 0.34715 -0.18556
v -0.04754 0.34796 -0.18661
v -0.04319 0.34874 -0.18743
v -0.03978 0.34933 -0.18858
v -0.07349 0.34447 -0.18480
v -0.07812 0.34416 -0.18406
v -0.06853 0.34476 -0.18575
v -0.06594 0.34598 -0.18199
v -0.06407 0.34553 -0.18488
v -0.06134 0.34674 -0.18075
v -0.05580 0.34729 -0.18127
v -0.05150 0.34796 -0.18059
v -0.04810 0.34833 -0.18191
v -0.04380 0.34898 -0.18270
v -0.03892 0.34974 -0.18371
v -0.07479 0.34559 -0.18067
v -0.07952 0.34529 -0.18019
v -0.06997 0.34581 -0.18125
v -0.07619 0.34666 -0.17652
v -0.07118 0.34688 -0.17684
v -0.06572 0.34709 -0.17739
v -0.06108 0.34773 -0.17590
v -0.05718 0.34792 -0.17661
v -0.05265 0.34835 -0.17688
v -0.04838 0.34881 -0.17748
v -0.04492 0.34917 -0.17878
v -0.04048 0.34990 -0.17801
v -0.07256 0.34786 -0.17246
v -0.07748 0.34765 -0.17227
v -0.06759 0.34805 -0.17257
v -0.06273 0.34831 -0.17241
v -0.05828 0.34858 -0.17242
v -0.05390 0.34889 -0.17259
v -0.04920 0.34931 -0.17294
v -0.04412 0.34977 -0.17409
v -0.04092 0.35055 -0.16937
v -0.03962 0.35039 -0.17326
v -0.03592 0.35098 -0.16993
v -0.07369 0.34871 -0.16812
v -0.07842 0.34852 -0.16791
v -0.06900 0.34885 -0.16826
v -0.06427 0.34903 -0.16814
v -0.05942 0.34922 -0.16822
v -0.05544 0.34933 -0.16906
v -0.05080 0.34982 -0.16790
v -0.04562 0.35014 -0.16900
v -0.04252 0.35071 -0.16553
v -0.03776 0.35113 -0.16426
v 0.42760 0.39493 -0.93929
v 0.42705 0.39799 -0.93905
v 0.42741 0.39726 -0.94214
v 0.42680 0.40137 -0.94399
v 0.42632 0.40205 -0.93896
v 0.42793 0.39423 -0.94236
v 0.42592 0.40632 -0.94359
v 0.42557 0.40651 -0.93865
v 0.42519 0.41106 -0.94329
v 0.42489 0.41112 -0.93836
v 0.42456 0.41589 -0.94312
v 0.42431 0.41590 -0.93817
v 0.42406 0.42080 -0.94305
v 0.42383 0.42081 -0.93808
v 0.42369 0.42574 -0.94304
v 0.42350 0.42578 -0.93807
v 0.42346 0.43072 -0.94307
v 0.42330 0.43078 -0.93808
v 0.42336 0.43573 -0.94310
v 0.42321 0.43578 -0.93809
v 0.42671 0.39823 -0.93460
v 0.42597 0.40241 -0.93426
v 0.42527 0.40667 -0.93396
v 0.42464 0.41111 -0.93349
v 0.42407 0.41589 -0.93321
v 0.42362 0.42082 -0.93310
v 0.42331 0.42580 -0.93308
v 0.42313 0.43080 -0.93308
v 0.42306 0.43580 -0.93308
v 0.42635 0.39864 -0.92949
v 0.42566 0.40302 -0.93039
v 0.42507 0.40649 -0.92924
v 0.42442 0.41103 -0.92856
v 0.42385 0.41587 -0.92823
v 0.42342 0.42082 -0.92811
v 0.42313 0.42580 -0.92808
v 0.42297 0.43080 -0.92808
v 0.42290 0.43580 -0.92808
v 0.42617 0.39735 -0.92080
v 0.42570 0.40140 -0.92548
v 0.42642 0.39697 -0.92483
v 0.42690 0.39302 -0.92185
v 0.42488 0.40623 -0.92419
v 0.42420 0.41099 -0.92353
v 0.42364 0.41587 -0.92323
v 0.42323 0.42082 -0.92311
v 0.42296 0.42580 -0.92308
v 0.42280 0.43080 -0.92308
v 0.42273 0.43580 -0.92308
v 0.42593 0.39760 -0.91602
v 0.42541 0.40166 -0.91991
v 0.42659 0.39362 -0.91673
v 0.42465 0.40625 -0.91900
v 0.42398 0.41104 -0.91852
v 0.42345 0.41589 -0.91824
v 0.42306 0.42083 -0.91812
v 0.42280 0.42581 -0.91809
v 0.42264 0.43080 -0.91808
v 0.42256 0.43580 -0.91809
v 0.42580 0.39744 -0.91218
v 0.42519 0.40152 -0.91430
v 0.42632 0.39420 -0.91224
v 0.42441 0.40648 -0.91408
v 0.42379 0.41110 -0.91358
v 0.42329 0.41591 -0.91327
v 0.42291 0.42084 -0.91313
v 0.42264 0.42581 -0.91309
v 0.42247 0.43080 -0.91309
v 0.42239 0.43580 -0.91309
v 0.42605 0.39533 -0.90933
v 0.42548 0.39873 -0.90895
v 0.42481 0.40291 -0.91035
v 0.42424 0.40655 -0.90931
v 0.42364 0.41114 -0.90864
v 0.42314 0.41595 -0.90829
v 0.42276 0.42086 -0.90814
v 0.42248 0.42582 -0.90810
v 0.42230 0.43080 -0.90809
v 0.42221 0.43580 -0.90809
v 0.42544 0.39784 -0.90079
v 0.42489 0.40167 -0.90546
v 0.42560 0.39736 -0.90473
v 0.42613 0.39350 -0.90198
v 0.43994 0.39269 -0.90049
v 0.43994 0.39254 -0.90038
v 0.43994 0.39254 -0.90050
v 0.42412 0.40653 -0.90431
v 0.42350 0.41123 -0.90367
v 0.42300 0.41601 -0.90333
v 0.42261 0.42088 -0.90317
v 0.42232 0.42582 -0.90311
v 0.42213 0.43081 -0.90310
v 0.42204 0.43580 -0.90309
v 0.02667 0.35565 -0.64257
v 0.03108 0.35560 -0.63779
v 0.03158 0.35570 -0.64228
v 0.02614 0.35553 -0.63805
v 0.03594 0.35567 -0.63754
v 0.03618 0.35576 -0.64182
v 0.04081 0.35574 -0.63756
v 0.04306 0.35583 -0.64018
v 0.03947 0.35580 -0.64175
v 0.04547 0.35580 -0.63618
v 0.04663 0.35586 -0.63843
v 0.04851 0.35585 -0.63563
v 0.03072 0.35549 -0.63305
v 0.02577 0.35542 -0.63328
v 0.03564 0.35557 -0.63282
v 0.04046 0.35565 -0.63266
v 0.04505 0.35573 -0.63243
v 0.04874 0.35580 -0.63257
v 0.05113 0.35587 -0.63344
v 0.05250 0.35584 -0.62972
v 0.03043 0.35538 -0.62815
v 0.02546 0.35530 -0.62839
v 0.03538 0.35547 -0.62793
v 0.04027 0.35556 -0.62775
v 0.04503 0.35565 -0.62766
v 0.04975 0.35575 -0.62774
v 0.05368 0.35581 -0.62607
v 0.03016 0.35527 -0.62319
v 0.02518 0.35518 -0.62344
v 0.03514 0.35536 -0.62295
v 0.04007 0.35546 -0.62275
v 0.04492 0.35556 -0.62264
v 0.04960 0.35566 -0.62266
v 0.05356 0.35575 -0.62286
v 0.05626 0.35582 -0.62336
v 0.05745 0.35579 -0.61964
v 0.02990 0.35515 -0.61820
v 0.02491 0.35506 -0.61846
v 0.03489 0.35525 -0.61795
v 0.03986 0.35535 -0.61772
v 0.04478 0.35546 -0.61756
v 0.04965 0.35557 -0.61750
v 0.05463 0.35569 -0.61757
v 0.05873 0.35576 -0.61587
v 0.02964 0.35502 -0.61321
v 0.02465 0.35493 -0.61347
v 0.03463 0.35512 -0.61295
v 0.03962 0.35524 -0.61270
v 0.04458 0.35535 -0.61250
v 0.04949 0.35547 -0.61237
v 0.05433 0.35558 -0.61231
v 0.05904 0.35570 -0.61210
v 0.06131 0.35578 -0.61344
v 0.06262 0.35576 -0.61068
v 0.02938 0.35489 -0.60822
v 0.02438 0.35479 -0.60848
v 0.03437 0.35499 -0.60796
v 0.03936 0.35511 -0.60770
v 0.04434 0.35523 -0.60746
v 0.04930 0.35535 -0.60728
v 0.05418 0.35547 -0.60719
v 0.05888 0.35560 -0.60722
v 0.06270 0.35570 -0.60754
v 0.06516 0.35578 -0.60830
v 0.02911 0.35474 -0.60322
v 0.02412 0.35465 -0.60349
v 0.03411 0.35485 -0.60296
v 0.03910 0.35497 -0.60270
v 0.04409 0.35509 -0.60245
v 0.04907 0.35522 -0.60223
v 0.05403 0.35535 -0.60207
v 0.05896 0.35548 -0.60203
v 0.06400 0.35562 -0.60224
v 0.44836 0.07589 0.35552
v 0.44934 0.07425 0.35528
v 0.44879 0.08003 0.35526
v 0.44653 0.07970 0.35592
v 0.44703 0.08621 0.35559
v 0.44685 0.08380 0.35570
v 0.44832 0.08483 0.35527
v 0.44923 0.08506 0.35500
v 0.44810 0.08847 0.35526
v 0.44909 0.09004 0.35495
v 0.44815 0.09142 0.35520
v 0.44657 0.09737 0.35556
v 0.44695 0.09346 0.35550
v 0.44870 0.09525 0.35501
v 0.44957 0.09474 0.35476
v 0.44850 0.10045 0.35506
v 0.44649 0.10216 0.35558
v 0.44946 0.09861 0.35479
v 0.44838 0.10514 0.35513
v 0.44679 0.10603 0.35554
v 0.44929 0.10357 0.35488
v 0.44804 0.10839 0.35526
v 0.44914 0.10960 0.35502
v 0.44822 0.11110 0.35527
v 0.44745 0.11567 0.35559
v 0.44725 0.11302 0.35555
v 0.44901 0.11441 0.35518
v 0.44981 0.11430 0.35498
v 0.43238 0.07778 0.35890
v 0.43679 0.07637 0.35831
v 0.43609 0.08161 0.35817
v 0.43177 0.08280 0.35873
v 0.44020 0.08063 0.35743
v 0.44072 0.07679 0.35751
v 0.44318 0.07937 0.35681
v 0.44350 0.07535 0.35690
v 0.44650 0.07359 0.35616
v 0.43554 0.08670 0.35806
v 0.43117 0.08783 0.35861
v 0.43977 0.08536 0.35733
v 0.44424 0.08419 0.35637
v 0.43497 0.09229 0.35798
v 0.43060 0.09197 0.35856
v 0.43945 0.09032 0.35725
v 0.44279 0.08860 0.35660
v 0.44610 0.08946 0.35578
v 0.42761 0.09807 0.35864
v 0.42816 0.09390 0.35872
v 0.43208 0.09663 0.35828
v 0.43640 0.09720 0.35768
v 0.43967 0.09546 0.35711
v 0.44373 0.09343 0.35628
v 0.43137 0.10200 0.35828
v 0.42703 0.10315 0.35860
v 0.43568 0.10124 0.35774
v 0.43975 0.10044 0.35705
v 0.44345 0.09895 0.35629
v 0.43084 0.10714 0.35829
v 0.42646 0.10821 0.35859
v 0.43524 0.10612 0.35777
v 0.43941 0.10521 0.35709
v 0.44366 0.10449 0.35624
v 0.43025 0.11256 0.35835
v 0.42595 0.11219 0.35863
v 0.43496 0.11121 0.35782
v 0.43932 0.11009 0.35713
v 0.44263 0.10870 0.35650
v 0.44604 0.10947 0.35576
v 0.41439 0.11541 0.35795
v 0.41184 0.11738 0.35737
v 0.41169 0.11378 0.35736
v 0.42416 0.11734 0.35868
v 0.42373 0.11433 0.35866
v 0.42743 0.11618 0.35859
v 0.43146 0.11730 0.35831
v 0.43492 0.11625 0.35789
v 0.43925 0.11522 0.35722
v 0.44409 0.11386 0.35627
v 0.41947 0.08131 0.35899
v 0.41562 0.07775 0.35849
v 0.41953 0.07631 0.35919
v 0.41565 0.08270 0.35834
v 0.42358 0.08007 0.35928
v 0.42380 0.07494 0.35953
v 0.42795 0.07883 0.35925
v 0.42855 0.07326 0.35954
v 0.41930 0.08605 0.35884
v 0.41565 0.08758 0.35820
v 0.42318 0.08496 0.35910
v 0.42742 0.08398 0.35905
v 0.41939 0.09076 0.35870
v 0.41561 0.09252 0.35809
v 0.42251 0.08896 0.35898
v 0.42671 0.08932 0.35891
v 0.41942 0.09580 0.35859
v 0.41536 0.09761 0.35800
v 0.42387 0.09372 0.35884
v 0.41904 0.10103 0.35852
v 0.41477 0.10308 0.35793
v 0.42329 0.09934 0.35873
v 0.41872 0.10605 0.35851
v 0.41564 0.10757 0.35818
v 0.42276 0.10459 0.35868
v 0.41804 0.11026 0.35846
v 0.41461 0.11155 0.35798
v 0.42210 0.11019 0.35864
v 0.41920 0.11627 0.35847
v 0.00947 0.35262 -0.32387
v 0.01420 0.35263 -0.31862
v 0.01446 0.35269 -0.32361
v 0.00920 0.35255 -0.31888
v 0.01919 0.35268 -0.31835
v 0.01945 0.35274 -0.32335
v 0.02418 0.35272 -0.31809
v 0.02445 0.35278 -0.32308
v 0.02918 0.35275 -0.31783
v 0.02944 0.35281 -0.32282
v 0.03417 0.35277 -0.31757
v 0.03443 0.35283 -0.32256
v 0.03916 0.35278 -0.31731
v 0.03942 0.35285 -0.32230
v 0.04416 0.35279 -0.31705
v 0.04442 0.35286 -0.32204
v 0.04915 0.35280 -0.31678
v 0.04941 0.35287 -0.32178
v 0.01394 0.35257 -0.31362
v 0.00894 0.35249 -0.31388
v 0.01893 0.35263 -0.31336
v 0.02392 0.35267 -0.31310
v 0.02892 0.35269 -0.31284
v 0.03391 0.35271 -0.31258
v 0.03890 0.35272 -0.31231
v 0.04389 0.35273 -0.31205
v 0.04889 0.35273 -0.31179
v 0.01367 0.35251 -0.30863
v 0.00868 0.35242 -0.30889
v 0.01867 0.35257 -0.30837
v 0.02366 0.35262 -0.30811
v 0.02865 0.35264 -0.30784
v 0.03365 0.35266 -0.30758
v 0.03864 0.35267 -0.30732
v 0.04363 0.35268 -0.30706
v 0.04863 0.35268 -0.30680
v 0.01341 0.35245 -0.30364
v 0.00842 0.35236 -0.30390
v 0.01841 0.35252 -0.30337
v 0.02340 0.35257 -0.30311
v 0.02839 0.35260 -0.30285
v 0.03338 0.35262 -0.30259
v 0.03838 0.35263 -0.30233
v 0.04337 0.35264 -0.30207
v 0.04836 0.35264 -0.30180
v 0.01315 0.35239 -0.29864
v 0.00816 0.35229 -0.29890
v 0.01814 0.35247 -0.29838
v 0.02314 0.35253 -0.29812
v 0.02813 0.35256 -0.29786
v 0.03312 0.35259 -0.29760
v 0.03812 0.35260 -0.29733
v 0.04311 0.35261 -0.29707
v 0.04810 0.35262 -0.29681
v 0.01289 0.35233 -0.29365
v 0.00790 0.35222 -0.29391
v 0.01788 0.35242 -0.29339
v 0.02288 0.35248 -0.29313
v 0.02787 0.35253 -0.29286
v 0.03286 0.35256 -0.29260
v 0.03785 0.35258 -0.29234
v 0.04285 0.35259 -0.29208
v 0.04784 0.35260 -0.29182
v 0.01263 0.35227 -0.28866
v 0.00763 0.35216 -0.28892
v 0.01762 0.35237 -0.28839
v 0.02261 0.35244 -0.28813
v 0.02761 0.35250 -0.28787
v 0.03260 0.35254 -0.28761
v 0.03759 0.35256 -0.28735
v 0.04259 0.35258 -0.28709
v 0.04758 0.35260 -0.28682
v 0.01237 0.35222 -0.28366
v 0.00737 0.35211 -0.28392
v 0.01736 0.35232 -0.28340
v 0.02235 0.35240 -0.28314
v 0.02735 0.35247 -0.28288
v 0.03234 0.35252 -0.28262
v 0.03733 0.35255 -0.28235
v 0.04232 0.35258 -0.28209
v 0.04732 0.35260 -0.28183
v 0.39205 0.23611 0.26282
v 0.39169 0.23923 0.26148
v 0.39224 0.23635 0.26140
v 0.39239 0.23580 0.25906
v 0.39241 0.24070 0.25528
v 0.39229 0.23552 0.26221
v 0.39120 0.24637 0.25733
v 0.39075 0.24383 0.26315
v 0.38989 0.25251 0.26028
v 0.39007 0.25385 0.25709
v 0.39032 0.25054 0.25857
v 0.39015 0.24879 0.26259
v 0.38959 0.25313 0.26344
v 0.38964 0.25646 0.25965
v 0.38994 0.25771 0.25496
v 0.38965 0.26146 0.25634
v 0.38936 0.26042 0.26147
v 0.38922 0.26571 0.26254
v 0.38942 0.26632 0.25849
v 0.38923 0.26310 0.26278
v 0.38915 0.26401 0.26435
v 0.39928 0.26931 0.26031
v 0.39929 0.26920 0.26024
v 0.39929 0.26904 0.26014
v 0.38912 0.26582 0.26461
v 0.38918 0.26908 0.26296
v 0.38943 0.27316 0.25742
v 0.39929 0.26921 0.26022
v 0.39928 0.26939 0.26035
v 0.39925 0.26990 0.26072
v 0.39926 0.26968 0.26057
v 0.38954 0.27679 0.25536
v 0.38942 0.27672 0.25792
v 0.38919 0.27575 0.26274
v 0.38954 0.27879 0.25585
v 0.39212 0.23457 0.26315
v 0.39145 0.23458 0.26615
v 0.39074 0.23976 0.26702
v 0.39007 0.24484 0.26758
v 0.38950 0.25039 0.26793
v 0.38930 0.25438 0.26630
v 0.38934 0.25648 0.26380
v 0.38920 0.26079 0.26393
v 0.38919 0.25847 0.26529
v 0.38909 0.26114 0.26622
v 0.38896 0.26603 0.26768
v 0.38906 0.26400 0.26611
v 0.38896 0.26273 0.26820
v 0.38893 0.27086 0.26778
v 0.39923 0.27038 0.26105
v 0.38901 0.27659 0.26666
v 0.38894 0.27426 0.26783
v 0.38890 0.27574 0.26883
v 0.39922 0.27056 0.26118
v 0.39921 0.27076 0.26132
v 0.39049 0.23528 0.27187
v 0.38997 0.24045 0.27229
v 0.38946 0.24565 0.27282
v 0.38910 0.25024 0.27309
v 0.38919 0.25625 0.26635
v 0.38904 0.25582 0.26978
v 0.38876 0.26232 0.27171
v 0.38893 0.26010 0.26960
v 0.38880 0.25862 0.27223
v 0.38865 0.26739 0.27296
v 0.38885 0.27265 0.26954
v 0.38876 0.27127 0.27112
v 0.38874 0.27466 0.27163
v 0.38886 0.27862 0.26974
v 0.38885 0.27652 0.26991
v 0.38879 0.27700 0.27106
v 0.39840 0.28012 0.27264
v 0.39842 0.27963 0.27251
v 0.39844 0.27985 0.27225
v 0.38981 0.23579 0.27714
v 0.38935 0.24119 0.27772
v 0.38887 0.24679 0.27872
v 0.38874 0.25269 0.27638
v 0.38857 0.25573 0.27707
v 0.38857 0.25894 0.27575
v 0.38873 0.25627 0.27427
v 0.38852 0.26277 0.27570
v 0.38838 0.26510 0.27782
v 0.38860 0.27125 0.27389
v 0.38834 0.26993 0.27828
v 0.38870 0.27885 0.27279
v 0.38851 0.27334 0.27559
v 0.38852 0.27673 0.27579
v 0.39840 0.27974 0.27280
v 0.38928 0.23618 0.28244
v 0.38880 0.24225 0.28348
v 0.38854 0.24528 0.28392
v 0.38853 0.24591 0.28310
v 0.38864 0.24539 0.28226
v 0.38854 0.24685 0.28279
v 0.38848 0.25023 0.28191
v 0.38842 0.25705 0.27891
v 0.38845 0.25421 0.27985
v 0.38830 0.25640 0.28139
v 0.38829 0.26042 0.28020
v 0.38815 0.26523 0.28188
v 0.39799 0.26551 0.28190
v 0.39799 0.26551 0.28190
v 0.39799 0.26551 0.28190
v 0.38806 0.26901 0.28323
v 0.39799 0.26551 0.28190
v 0.38835 0.27438 0.27837
v 0.38811 0.27384 0.28255
v 0.38890 0.23608 0.28765
v 0.38858 0.24042 0.28871
v 0.38847 0.24618 0.28414
v 0.38832 0.24675 0.28738
v 0.38812 0.25359 0.28649
v 0.38825 0.25096 0.28521
v 0.38817 0.25079 0.28709
v 0.38827 0.25368 0.28325
v 0.38814 0.25706 0.28440
v 0.38803 0.26131 0.28527
v 0.38793 0.26573 0.28622
v 0.39799 0.26551 0.28190
v 0.38788 0.27028 0.28705
v 0.38787 0.27528 0.28743
v 0.38863 0.23586 0.29261
v 0.38833 0.24116 0.29301
v 0.38810 0.24368 0.29497
v 0.38802 0.24566 0.29384
v 0.38814 0.24488 0.29216
v 0.38806 0.25202 0.28936
v 0.38806 0.24690 0.29217
v 0.38801 0.24985 0.29308
v 0.38793 0.25395 0.29274
v 0.38794 0.25731 0.28939
v 0.38786 0.26238 0.28902
v 0.38778 0.26624 0.29048
v 0.38771 0.27145 0.29219
v 0.38775 0.27656 0.29078
v 0.38847 0.23579 0.29756
v 0.38825 0.24055 0.29847
v 0.38807 0.24403 0.29740
v 0.38800 0.24537 0.29557
v 0.38798 0.24709 0.29486
v 0.38801 0.24836 0.29767
v 0.38785 0.25698 0.29406
v 0.38795 0.25356 0.29770
v 0.38783 0.25855 0.29695
v 0.38778 0.26144 0.29327
v 0.38770 0.26619 0.29471
v 0.38767 0.27195 0.29611
v 0.38767 0.26913 0.29613
v 0.38775 0.26961 0.29947
v 0.38771 0.27359 0.29810
v 0.38769 0.27583 0.29461
v -0.44591 -0.08403 0.70215
v -0.44185 -0.08286 0.70060
v -0.44473 -0.08354 0.69991
v -0.44297 -0.08282 0.69669
v -0.44107 -0.08239 0.69550
v 0.39412 0.55383 0.00361
v 0.39387 0.55896 0.00376
v 0.39211 0.56183 0.00049
v 0.39361 0.56401 0.00424
v 0.39194 0.56569 0.00128
v 0.39267 0.56786 0.00341
v 0.39559 0.55616 0.00827
v 0.39493 0.56087 0.00674
v 0.39503 0.56406 0.00772
v 0.39419 0.56842 0.00706
v 0.39224 0.57173 0.00418
v 0.39379 0.57390 0.00808
v 0.39174 0.57672 0.00525
v 0.39356 0.57920 0.00953
v 0.39159 0.58098 0.00652
v 0.39259 0.58329 0.00912
v 0.39700 0.55914 0.01347
v 0.39608 0.56091 0.01030
v 0.39660 0.55745 0.01159
v 0.39723 0.55607 0.01437
v 0.39587 0.56581 0.01085
v 0.39561 0.57113 0.01168
v 0.39498 0.57573 0.01139
v 0.39536 0.57898 0.01349
v 0.39450 0.58428 0.01351
v 0.39247 0.58650 0.01002
v 0.39325 0.58897 0.01226
v 0.39697 0.56262 0.01410
v 0.39775 0.55850 0.01733
v 0.39780 0.55353 0.01769
v 0.39687 0.56732 0.01482
v 0.39780 0.56369 0.01822
v 0.39681 0.57120 0.01548
v 0.39775 0.56901 0.01893
v 0.39723 0.57308 0.01756
v 0.39627 0.57496 0.01469
v 0.39608 0.58105 0.01626
v 0.39643 0.57799 0.01609
v 0.39711 0.57847 0.01877
v 0.39595 0.58358 0.01688
v 0.39685 0.58217 0.01929
v 0.39473 0.59003 0.01584
v 0.39311 0.59330 0.01308
v 0.39618 0.58625 0.01879
v 0.39492 0.59583 0.01741
v 0.39306 0.59834 0.01382
v -0.43142 -0.06518 0.37788
v -0.43030 -0.06592 0.38035
v -0.43030 -0.06443 0.37605
v -0.43176 -0.06658 0.38201
v -0.42754 -0.06530 0.37895
v -0.42643 -0.06433 0.37652
v -0.42848 -0.06413 0.37569
v -0.42696 -0.06321 0.37364
v -0.43081 -0.06728 0.38461
v -0.43272 -0.06793 0.38603
v -0.42776 -0.06676 0.38341
v -0.43793 -0.07078 0.39243
v -0.43637 -0.07034 0.39238
v -0.43476 -0.06930 0.38950
v -0.43676 -0.07007 0.39051
v -0.43757 -0.07046 0.39120
v -0.43395 -0.06954 0.39130
v -0.43195 -0.06859 0.38883
v -0.42843 -0.06798 0.38767
v -0.43774 -0.07127 0.39580
v -0.43584 -0.07096 0.39640
v -0.43304 -0.07018 0.39486
v -0.43186 -0.06935 0.39209
v -0.42991 -0.06967 0.39444
v -0.42905 -0.06896 0.39152
v -0.43954 -0.07250 0.40090
v -0.43917 -0.07216 0.39906
v -0.44019 -0.07260 0.40019
v -0.43707 -0.07188 0.40061
v -0.43300 -0.07110 0.39980
v -0.42831 -0.07051 0.39883
v -0.42621 -0.06966 0.39504
v -0.44876 -0.07982 0.40491
v -0.44875 -0.07982 0.40460
v -0.44876 -0.07982 0.40529
v -0.44876 -0.07983 0.40600
v -0.44006 -0.07272 0.40154
v -0.43867 -0.07267 0.40444
v -0.43626 -0.07235 0.40565
v -0.43322 -0.07184 0.40473
v -0.42887 -0.07141 0.40429
v -0.44877 -0.07983 0.40681
v -0.44877 -0.07984 0.40761
v -0.43914 -0.07360 0.41285
v -0.43925 -0.07328 0.40951
v -0.44000 -0.07368 0.41212
v -0.43713 -0.07298 0.41000
v -0.43342 -0.07244 0.40955
v -0.42926 -0.07208 0.40926
v -0.44878 -0.07984 0.40832
v -0.44878 -0.07984 0.40870
v -0.43987 -0.07397 0.41521
v -0.43887 -0.07397 0.41696
v -0.43694 -0.07349 0.41521
v -0.43369 -0.07299 0.41434
v -0.42961 -0.07264 0.41408
v 0.38241 -0.05084 0.25655
v 0.38571 -0.04719 0.25580
v 0.38132 -0.04740 0.25500
v 0.37759 -0.05141 0.25598
v 0.38615 -0.04995 0.25699
v 0.38536 -0.04350 0.25427
v 0.38033 -0.04332 0.25324
v 0.38866 -0.04752 0.25667
v 0.38995 -0.04374 0.25560
v 0.39179 -0.04649 0.25736
v 0.39400 -0.04290 0.25687
v 0.39461 -0.04544 0.25826
v -0.40583 -0.52029 1.09645
v -0.40343 -0.51824 1.09784
v -0.40321 -0.52234 1.09680
v -0.39915 -0.52260 1.09792
v -0.40169 -0.52548 1.09648
v -0.39970 -0.51810 1.09904
v -0.39667 -0.51956 1.09946
v -0.39481 -0.52254 1.09911
v -0.39228 -0.51929 1.10069
v -0.39152 -0.52378 1.09958
v -0.38520 -0.51899 1.10232
v -0.38680 -0.52269 1.10093
v -0.38814 -0.51866 1.10185
v -0.40774 -0.51639 1.09686
v -0.40598 -0.51302 1.09874
v -0.40174 -0.51496 1.09943
v -0.39727 -0.51513 1.10074
v -0.39007 -0.51629 1.10227
v -0.39300 -0.51516 1.10194
v -0.42024 -0.50871 1.09484
v -0.41920 -0.50681 1.09667
v -0.41820 -0.50995 1.09485
v -0.41577 -0.50703 1.09793
v -0.41370 -0.51100 1.09647
v -0.41020 -0.50874 1.09910
v -0.40998 -0.51277 1.09728
v -0.40620 -0.50964 1.10004
v -0.40205 -0.51041 1.10110
v -0.39480 -0.51254 1.10243
v -0.39773 -0.51103 1.10215
v -0.42051 -0.50710 1.09592
v -0.42034 -0.50395 1.09825
v -0.41856 -0.50399 1.09889
v -0.41314 -0.50476 1.10027
v -0.41624 -0.50375 1.09986
v -0.40990 -0.50511 1.10110
v -0.40831 -0.50329 1.10259
v -0.40632 -0.50644 1.10154
v -0.39902 -0.50824 1.10296
v -0.40176 -0.50508 1.10366
v -0.42047 -0.50102 1.10022
v -0.42152 -0.50078 1.10004
v -0.41811 -0.50127 1.10082
v -0.40557 -0.50284 1.10366
v -0.42289 -0.49739 1.10199
v -0.42012 -0.49874 1.10185
v -0.38642 -0.51563 1.10335
v -0.39057 -0.51235 1.10374
v -0.38641 -0.51264 1.10466
v -0.39530 -0.50902 1.10380
v -0.39161 -0.50777 1.10557
v -0.38684 -0.50940 1.10617
v -0.41498 -0.50152 1.10164
v -0.41134 -0.50218 1.10233
v -0.39792 -0.50596 1.10439
v -0.39503 -0.50540 1.10561
v -0.38924 -0.50555 1.10744
v -0.39239 -0.50472 1.10682
v -0.38581 -0.50612 1.10823
v -0.41743 -0.49853 1.10279
v -0.41328 -0.49842 1.10403
v -0.40833 -0.49980 1.10459
v -0.40300 -0.49964 1.10619
v -0.39805 -0.50233 1.10619
v -0.39440 -0.50279 1.10710
v -0.42097 -0.49554 1.10382
v -0.42583 -0.49390 1.10383
v -0.41672 -0.49565 1.10483
v -0.41044 -0.49589 1.10635
v -0.41375 -0.49527 1.10585
v -0.40638 -0.49624 1.10722
v -0.42399 -0.49194 1.10592
v -0.41915 -0.49281 1.10619
v -0.41572 -0.49348 1.10650
v -0.39134 -0.50205 1.10847
v -0.38730 -0.50298 1.10937
v -0.39892 -0.49815 1.10815
v -0.39486 -0.49963 1.10854
v -0.39196 -0.49942 1.10954
v -0.38914 -0.49933 1.11055
v -0.41278 -0.49296 1.10759
v -0.40833 -0.49267 1.10888
v -0.40186 -0.49326 1.11015
v -0.39665 -0.49619 1.10984
v -0.39256 -0.49686 1.11067
v -0.38678 -0.49743 1.11238
v -0.38933 -0.49630 1.11202
v -0.42105 -0.48968 1.10829
v -0.42677 -0.48873 1.10858
v -0.41634 -0.49095 1.10815
v -0.41228 -0.48976 1.10984
v -0.40618 -0.49093 1.11047
v -0.40855 -0.48984 1.11058
v -0.39510 -0.49343 1.11180
v -0.39116 -0.49423 1.11253
v -0.42427 -0.48499 1.11277
v -0.42268 -0.48678 1.11074
v -0.42646 -0.48630 1.11119
v -0.41713 -0.48748 1.11076
v -0.40999 -0.48800 1.11147
v -0.41285 -0.48702 1.11168
v -0.38742 -0.49397 1.11408
v -0.40602 -0.48815 1.11230
v -0.40123 -0.48827 1.11328
v -0.39686 -0.48960 1.11358
v -0.39177 -0.49105 1.11423
v -0.38746 -0.48915 1.11697
v -0.41019 -0.48576 1.11320
v -0.40704 -0.48471 1.11462
v -0.40309 -0.48519 1.11499
v -0.39843 -0.48574 1.11567
v -0.39301 -0.48657 1.11668
v -0.38589 -0.48660 1.11914
v -0.38861 -0.48503 1.11920
v -0.38616 -0.48507 1.12004
v 0.15299 -0.12521 0.76761
v 0.15641 -0.12328 0.76964
v 0.15487 -0.12192 0.76971
v 0.15131 -0.12349 0.76763
v 0.15925 -0.12198 0.77013
v 0.16228 -0.12416 0.76862
v 0.16210 -0.12272 0.76823
v 0.15873 -0.12260 0.76810
v 0.15793 -0.12128 0.76989
v 0.16547 -0.12083 0.76962
v 0.16606 -0.12267 0.76936
v 0.16627 -0.12029 0.77057
v 0.16939 -0.12176 0.76946
v 0.17122 -0.12396 0.76799
v 0.17112 -0.12108 0.76884
v 0.16854 -0.11975 0.77088
v 0.17471 -0.12267 0.76738
v 0.17541 -0.12471 0.76660
v 0.17730 -0.12305 0.76676
v 0.17783 -0.12368 0.76649
v 0.17790 -0.12269 0.76657
v 0.17841 -0.12312 0.76651
v 0.15152 -0.11273 0.77385
v 0.15057 -0.11391 0.77373
v 0.14895 -0.11314 0.77327
v 0.15274 -0.12259 0.76757
v 0.15638 -0.12092 0.77013
v 0.15634 -0.12198 0.76839
v 0.16863 -0.12030 0.76898
v 0.16680 -0.11659 0.77234
v 0.16572 -0.11822 0.77177
v 0.16883 -0.11828 0.77146
v 0.17181 -0.12150 0.76743
v 0.17445 -0.12191 0.76715
v 0.17666 -0.12234 0.76685
v 0.15772 -0.12009 0.77264
v 0.15674 -0.11978 0.77223
v 0.15755 -0.12128 0.77139
v 0.15852 -0.11992 0.77232
v 0.16668 -0.11901 0.77169
v 0.16753 -0.12108 0.77023
v 0.17117 -0.11757 0.77504
v 0.17225 -0.11898 0.77551
v 0.17115 -0.11897 0.77519
v 0.16896 -0.11827 0.77447
v 0.17278 -0.11920 0.77569
v 0.17396 -0.11749 0.77601
v 0.15295 -0.11372 0.77414
v 0.15108 -0.11481 0.77445
v 0.15754 -0.11911 0.77225
v 0.16455 -0.11607 0.77315
v 0.16468 -0.11734 0.77299
v 0.16223 -0.11576 0.77385
v 0.16741 -0.11787 0.77326
v 0.17004 -0.11501 0.77444
v 0.17431 -0.11494 0.77621
v 0.15384 -0.11202 0.77449
v 0.15043 -0.11058 0.77431
v 0.15399 -0.10966 0.77520
v 0.16342 -0.11326 0.77450
v 0.15633 -0.11059 0.77534
v 0.16538 -0.10956 0.77611
v 0.16756 -0.11226 0.77496
v 0.17052 -0.11125 0.77588
v 0.17352 -0.11168 0.77656
v 0.15270 -0.10736 0.77602
v 0.15595 -0.10803 0.77616
v 0.16900 -0.10884 0.77669
v 0.17220 -0.10907 0.77709
v 0.15809 -0.11945 0.77396
v 0.15598 -0.11807 0.77411
v 0.16159 -0.11773 0.77358
v 0.15927 -0.11923 0.77405
v 0.15873 -0.11952 0.77463
v 0.18318 -0.11610 0.77855
v 0.18445 -0.11517 0.77893
v 0.18647 -0.11649 0.77931
v 0.17931 -0.11500 0.77766
v 0.18876 -0.11556 0.77986
v 0.19046 -0.11691 0.78018
v 0.19304 -0.11587 0.78074
v 0.19432 -0.11751 0.78104
v 0.15692 -0.11492 0.77438
v 0.15017 -0.11590 0.77594
v 0.16601 -0.11800 0.77396
v 0.17783 -0.11192 0.77777
v 0.18265 -0.11243 0.77886
v 0.18733 -0.11294 0.77980
v 0.19176 -0.11336 0.78061
v 0.16030 -0.10862 0.77644
v 0.17600 -0.10797 0.77842
v 0.18124 -0.10874 0.77934
v 0.18609 -0.10943 0.78015
v 0.19077 -0.11006 0.78086
v 0.15586 -0.10430 0.77797
v 0.15094 -0.10472 0.77724
v 0.16164 -0.10343 0.77888
v 0.16639 -0.10561 0.77809
v 0.17166 -0.10610 0.77835
v 0.17531 -0.10367 0.78001
v 0.17993 -0.10474 0.78035
v 0.18482 -0.10552 0.78094
v 0.18975 -0.10619 0.78154
v 0.15878 -0.10065 0.78018
v 0.15497 -0.10053 0.77998
v 0.15117 -0.10157 0.77910
v 0.16245 -0.10039 0.78054
v 0.16462 -0.09876 0.78161
v 0.16573 -0.10141 0.78019
v 0.17068 -0.10203 0.78025
v 0.17857 -0.10098 0.78172
v 0.17468 -0.10053 0.78141
v 0.18334 -0.10165 0.78211
v 0.18829 -0.10225 0.78257
v 0.19329 -0.10284 0.78303
v 0.15261 -0.09886 0.78085
v 0.16833 -0.09863 0.78193
v 0.17229 -0.09877 0.78213
v 0.15630 -0.09756 0.78190
v 0.16123 -0.09795 0.78192
v 0.17629 -0.09748 0.78327
v 0.18157 -0.09802 0.78356
v 0.18657 -0.09850 0.78392
v 0.19169 -0.09896 0.78432
v 0.15091 -0.09593 0.78277
v 0.15565 -0.09442 0.78395
v 0.15985 -0.09490 0.78382
v 0.16516 -0.09566 0.78360
v 0.17127 -0.09548 0.78408
v 0.17565 -0.09420 0.78518
v 0.17976 -0.09468 0.78523
v 0.18462 -0.09504 0.78550
v 0.18963 -0.09534 0.78585
v 0.15316 -0.09205 0.78560
v 0.15794 -0.09193 0.78584
v 0.16269 -0.09212 0.78593
v 0.16790 -0.09212 0.78621
v 0.17303 -0.09190 0.78663
v 0.17773 -0.09176 0.78703
v 0.18248 -0.09192 0.78731
v 0.18742 -0.09211 0.78762
v 0.19245 -0.09230 0.78799
v 0.15583 -0.08882 0.78830
v 0.15041 -0.08925 0.78775
v 0.16033 -0.08963 0.78777
v 0.16486 -0.08887 0.78871
v 0.17030 -0.08914 0.78873
v 0.17522 -0.08914 0.78902
v 0.18009 -0.08915 0.78935
v 0.18503 -0.08925 0.78968
v 0.19004 -0.08939 0.79001
v 0.15233 -0.08650 0.79034
v 0.15616 -0.08614 0.79090
v 0.15801 -0.08479 0.79289
v 0.16028 -0.08687 0.79047
v 0.16812 -0.08667 0.79107
v 0.16437 -0.08623 0.79139
v 0.17266 -0.08674 0.79129
v 0.17746 -0.08672 0.79167
v 0.18243 -0.08676 0.79206
v 0.18751 -0.08690 0.79241
v 0.19260 -0.08708 0.79275
v 0.15416 -0.08440 0.79303
v 0.14958 -0.08439 0.79260
v 0.16641 -0.08498 0.79324
v 0.17019 -0.08486 0.79370
v 0.17471 -0.08472 0.79417
v 0.17958 -0.08463 0.79480
v 0.18478 -0.08481 0.79523
v -0.31503 -0.65884 0.86468
v -0.31280 -0.66025 0.86824
v -0.31088 -0.65895 0.86400
v -0.30693 -0.66048 0.86726
v -0.30676 -0.65910 0.86333
v -0.30253 -0.65994 0.86453
v -0.30455 -0.65848 0.86126
v -0.30251 -0.66122 0.86814
v -0.29878 -0.66134 0.86753
v -0.29747 -0.66014 0.86386
v -0.29414 -0.66159 0.86706
v -0.29278 -0.66035 0.86335
v -0.33274 -0.65586 0.86083
v -0.32945 -0.65749 0.86441
v -0.32709 -0.65602 0.86018
v -0.33508 -0.65727 0.86510
v -0.32433 -0.65780 0.86409
v -0.32258 -0.65678 0.86107
v -0.31926 -0.65804 0.86357
v -0.31939 -0.65660 0.86002
v -0.31480 -0.65732 0.86084
v -0.30875 -0.65749 0.85995
v -0.32759 -0.66008 0.87207
v -0.32610 -0.65899 0.86798
v -0.33109 -0.65875 0.86855
v -0.33279 -0.65984 0.87290
v -0.32265 -0.66035 0.87150
v -0.32120 -0.65925 0.86747
v -0.31740 -0.66065 0.87091
v -0.31718 -0.65944 0.86695
v -0.31308 -0.66147 0.87237
v -0.30887 -0.66167 0.87174
v -0.30402 -0.66199 0.87118
v -0.30024 -0.66215 0.87049
v -0.29578 -0.66280 0.87141
v -0.29562 -0.66394 0.87559
v -0.29288 -0.66507 0.87947
v -0.29149 -0.66409 0.87480
v -0.32863 -0.66106 0.87624
v -0.33245 -0.66091 0.87708
v -0.32408 -0.66131 0.87554
v -0.31941 -0.66162 0.87514
v -0.31535 -0.66192 0.87483
v -0.31092 -0.66270 0.87629
v -0.30540 -0.66297 0.87534
v -0.30008 -0.66323 0.87439
v -0.31097 -0.66372 0.88064
v -0.30822 -0.66475 0.88454
v -0.30670 -0.66391 0.87980
v -0.30273 -0.66503 0.88348
v -0.30167 -0.66417 0.87889
v -0.29716 -0.66534 0.88262
v -0.29755 -0.66437 0.87813
v -0.29239 -0.66602 0.88396
v -0.32972 -0.66185 0.88030
v -0.33405 -0.66143 0.88030
v -0.32514 -0.66217 0.87977
v -0.32104 -0.66231 0.87863
v -0.31593 -0.66298 0.87951
v -0.31607 -0.66395 0.88420
v -0.31270 -0.66495 0.88815
v -0.31284 -0.66410 0.88334
v -0.30750 -0.66559 0.88902
v -0.30352 -0.66578 0.88806
v -0.29865 -0.66610 0.88750
v -0.29380 -0.66650 0.88742
v -0.33143 -0.66234 0.88371
v -0.33526 -0.66206 0.88434
v -0.32673 -0.66299 0.88481
v -0.32072 -0.66328 0.88318
v -0.32647 -0.66381 0.88964
v -0.32348 -0.66466 0.89364
v -0.32216 -0.66404 0.88834
v -0.31740 -0.66505 0.89197
v -0.31788 -0.66428 0.88710
v -0.31242 -0.66572 0.89318
v -0.30850 -0.66602 0.89261
v -0.30406 -0.66639 0.89238
v -0.29955 -0.66672 0.89204
v -0.29483 -0.66708 0.89183
v -0.33160 -0.66314 0.88880
v -0.33666 -0.66251 0.88798
v -0.33157 -0.66386 0.89392
v -0.32805 -0.66469 0.89782
v -0.32827 -0.66406 0.89273
v -0.32277 -0.66530 0.89839
v -0.31866 -0.66558 0.89724
v -0.31378 -0.66603 0.89691
v -0.30914 -0.66648 0.89692
v -0.30467 -0.66686 0.89670
v -0.30028 -0.66721 0.89640
v -0.29580 -0.66758 0.89636
v -0.33664 -0.66322 0.89319
v -0.33317 -0.66408 0.89711
v -0.33289 -0.66465 0.90228
v -0.32773 -0.66526 0.90298
v -0.32380 -0.66558 0.90216
v -0.31926 -0.66600 0.90181
v -0.31462 -0.66641 0.90149
v -0.30988 -0.66685 0.90139
v -0.30522 -0.66727 0.90128
v -0.30068 -0.66764 0.90092
v -0.29697 -0.66788 0.90010
v -0.06573 -0.14010 0.47918
v -0.06605 -0.13931 0.47446
v -0.07031 -0.13916 0.47547
v -0.07179 -0.13989 0.48034
v -0.06088 -0.13985 0.47554
v -0.06420 -0.13898 0.47163
v -0.06081 -0.14063 0.48048
v -0.05688 -0.14080 0.47994
v -0.05565 -0.14034 0.47644
v -0.05240 -0.14105 0.47978
v -0.05154 -0.14045 0.47551
v -0.04778 -0.14130 0.47959
v -0.04670 -0.14070 0.47531
v -0.04303 -0.14154 0.47948
v -0.04208 -0.14095 0.47531
v -0.03844 -0.14177 0.47933
v -0.03749 -0.14117 0.47516
v -0.03380 -0.14206 0.47947
v -0.03263 -0.14144 0.47512
v -0.07474 -0.13820 0.47187
v -0.06882 -0.13841 0.47053
v -0.06740 -0.14084 0.48414
v -0.07151 -0.14072 0.48482
v -0.06249 -0.14113 0.48402
v -0.05784 -0.14141 0.48400
v -0.05346 -0.14163 0.48374
v -0.04895 -0.14192 0.48381
v -0.04411 -0.14221 0.48389
v -0.03924 -0.14243 0.48356
v -0.03528 -0.14254 0.48291
v -0.06874 -0.14156 0.48826
v -0.07324 -0.14126 0.48800
v -0.06397 -0.14186 0.48833
v -0.05903 -0.14211 0.48814
v -0.05431 -0.14231 0.48781
v -0.05044 -0.14242 0.48715
v -0.04572 -0.14298 0.48866
v -0.04018 -0.14319 0.48809
v -0.03477 -0.14338 0.48743
v -0.04537 -0.14386 0.49318
v -0.04259 -0.14479 0.49728
v -0.04122 -0.14399 0.49266
v -0.03715 -0.14496 0.49664
v -0.03618 -0.14416 0.49208
v -0.03159 -0.14516 0.49606
v -0.03204 -0.14430 0.49154
v -0.07047 -0.14214 0.49139
v -0.07445 -0.14208 0.49202
v -0.06582 -0.14272 0.49292
v -0.06034 -0.14292 0.49249
v -0.05524 -0.14311 0.49211
v -0.04996 -0.14329 0.49155
v -0.06559 -0.14370 0.49731
v -0.06284 -0.14467 0.50139
v -0.06146 -0.14380 0.49689
v -0.05752 -0.14479 0.50086
v -0.05643 -0.14395 0.49648
v -0.05238 -0.14494 0.50053
v -0.05139 -0.14411 0.49607
v -0.04681 -0.14512 0.50015
v -0.04727 -0.14424 0.49564
v -0.04194 -0.14565 0.50175
v -0.03797 -0.14573 0.50112
v -0.03308 -0.14593 0.50082
v -0.07015 -0.14313 0.49573
v -0.07553 -0.14303 0.49646
v -0.06696 -0.14505 0.50425
v -0.06749 -0.14414 0.49975
v -0.07159 -0.14406 0.50031
v -0.07236 -0.14492 0.50479
v -0.06213 -0.14555 0.50582
v -0.05821 -0.14559 0.50524
v -0.05339 -0.14572 0.50498
v -0.04834 -0.14591 0.50489
v -0.04335 -0.14617 0.50515
v -0.03869 -0.14642 0.50533
v -0.03409 -0.14662 0.50520
v -0.06835 -0.14583 0.50898
v -0.07323 -0.14564 0.50907
v -0.06345 -0.14607 0.50922
v -0.05881 -0.14629 0.50945
v -0.05421 -0.14644 0.50936
v -0.04942 -0.14662 0.50934
v -0.04452 -0.14683 0.50945
v -0.03968 -0.14706 0.50951
v -0.03507 -0.14726 0.50938
v -0.06928 -0.14650 0.51345
v -0.07408 -0.14630 0.51339
v -0.06447 -0.14670 0.51352
v -0.05972 -0.14691 0.51365
v -0.05504 -0.14710 0.51371
v -0.05042 -0.14726 0.51363
v -0.04574 -0.14747 0.51381
v -0.04078 -0.14771 0.51397
v -0.03589 -0.14788 0.51363
v 0.40277 -0.08600 0.57578
v 0.40643 -0.08411 0.57435
v 0.40321 -0.08577 0.57159
v 0.40230 -0.08619 0.58076
v 0.40572 -0.08431 0.57962
v -0.42848 0.24092 0.33571
v -0.42940 0.23837 0.33621
v -0.42775 0.23615 0.33662
v -0.43083 0.24338 0.33518
v -0.42585 0.23895 0.33601
v -0.42466 0.23485 0.33672
v -0.43285 0.24640 0.33446
v -0.43180 0.24622 0.33460
v -0.42959 0.24502 0.33493
v -0.42562 0.24361 0.33518
v -0.42813 0.24766 0.33459
v -0.43083 0.24817 0.33440
v -0.42710 0.25054 0.33436
v -0.42483 0.24777 0.33462
v -0.42935 0.25051 0.33426
v -0.42328 0.26676 0.33492
v -0.42619 0.26425 0.33466
v -0.42404 0.26247 0.33465
v -0.43134 0.26963 0.33578
v -0.43104 0.27227 0.33620
v -0.43258 0.27183 0.33684
v -0.43291 0.27307 0.33729
v -0.42478 0.27232 0.33525
v -0.42715 0.26790 0.33498
v -0.42850 0.27147 0.33547
v -0.42824 0.27632 0.33574
v -0.43150 0.27525 0.33666
v -0.42426 0.27698 0.33533
v -0.43345 0.27258 0.33756
v -0.43358 0.27306 0.33775
v -0.43310 0.27374 0.33750
v 0.02140 -0.60046 1.10833
v 0.01802 -0.60368 1.10603
v 0.01711 -0.60008 1.10784
v 0.01302 -0.60122 1.10666
v 0.01350 -0.60474 1.10494
v 0.02434 -0.60445 1.10646
v 0.02661 -0.60069 1.10895
v 0.02898 -0.60354 1.10758
v 0.03147 -0.60107 1.10929
v 0.03311 -0.60428 1.10758
v 0.03614 -0.60153 1.10945
v 0.03788 -0.60471 1.10774
v 0.04078 -0.60187 1.10961
v 0.04271 -0.60496 1.10792
v 0.04553 -0.60194 1.10993
v 0.04774 -0.60526 1.10803
v 0.05086 -0.60208 1.11025
v 0.05363 -0.60623 1.10775
v 0.05626 -0.60242 1.11043
v 0.01456 -0.59803 1.10858
v 0.01831 -0.59725 1.10968
v 0.02388 -0.59656 1.11105
v 0.02958 -0.59779 1.11104
v 0.03444 -0.59834 1.11119
v 0.03915 -0.59878 1.11133
v 0.04322 -0.59936 1.11133
v 0.04779 -0.59828 1.11242
v 0.05417 -0.59850 1.11282
v 0.01354 -0.59430 1.11058
v 0.01915 -0.59415 1.11174
v 0.02512 -0.59361 1.11309
v 0.02241 -0.59350 1.11275
v 0.02730 -0.59202 1.11430
v 0.02830 -0.59460 1.11284
v 0.03277 -0.59517 1.11293
v 0.03752 -0.59557 1.11312
v 0.04275 -0.59606 1.11334
v 0.05102 -0.59529 1.11466
v 0.04689 -0.59489 1.11451
v 0.05498 -0.59532 1.11496
v 0.01645 -0.59125 1.11299
v 0.02019 -0.59184 1.11337
v 0.03104 -0.59205 1.11465
v 0.03561 -0.59246 1.11483
v 0.04026 -0.59270 1.11517
v 0.04433 -0.59295 1.11547
v 0.02364 -0.59091 1.11448
v 0.04854 -0.59194 1.11659
v 0.05374 -0.59277 1.11652
v 0.01923 -0.58909 1.11484
v 0.01409 -0.58761 1.11473
v 0.02281 -0.58731 1.11649
v 0.02825 -0.58855 1.11644
v 0.03384 -0.58932 1.11657
v 0.03808 -0.59006 1.11658
v 0.04316 -0.58935 1.11768
v 0.04821 -0.58883 1.11864
v 0.05248 -0.58968 1.11846
v 0.01811 -0.58541 1.11687
v 0.01355 -0.58424 1.11671
v 0.02554 -0.58519 1.11813
v 0.02186 -0.58461 1.11798
v 0.02907 -0.58537 1.11844
v 0.03100 -0.58408 1.11946
v 0.03237 -0.58627 1.11828
v 0.03741 -0.58684 1.11855
v 0.04634 -0.58665 1.11991
v 0.04212 -0.58550 1.12009
v 0.05068 -0.58692 1.12020
v 0.05555 -0.58721 1.12034
v 0.01562 -0.58218 1.11839
v 0.01950 -0.58295 1.11861
v 0.03425 -0.58416 1.11982
v 0.03776 -0.58426 1.12026
v -0.08668 -0.15649 0.83217
v -0.08548 -0.15680 0.83224
v -0.08613 -0.15511 0.83209
v -0.08792 -0.15570 0.83206
v -0.08478 -0.15716 0.83229
v -0.08381 -0.15603 0.83226
v -0.07906 -0.15529 0.83248
v -0.07726 -0.15585 0.83264
v -0.07705 -0.15500 0.83258
v -0.07615 -0.15578 0.83272
v -0.07477 -0.15504 0.83276
v -0.05309 -0.15440 0.83297
v -0.05406 -0.15543 0.83298
v -0.05167 -0.15607 0.83304
v -0.05608 -0.15352 0.83296
v -0.04935 -0.15502 0.83306
v -0.04871 -0.15653 0.83316
v -0.08447 -0.15405 0.83209
v -0.08629 -0.15383 0.83199
v -0.08803 -0.15233 0.83175
v -0.09032 -0.15372 0.83179
v -0.08090 -0.15322 0.83217
v -0.08400 -0.15260 0.83197
v -0.08128 -0.15534 0.83234
v -0.07487 -0.15248 0.83247
v -0.07392 -0.15527 0.83285
v -0.07377 -0.15386 0.83271
v -0.07402 -0.15566 0.83288
v -0.05832 -0.15236 0.83296
v -0.05789 -0.15151 0.83291
v -0.05967 -0.15038 0.83285
v -0.05505 -0.15102 0.83288
v -0.05027 -0.15184 0.83290
v -0.08582 -0.15237 0.83187
v -0.08423 -0.14959 0.83162
v -0.08933 -0.14833 0.83125
v -0.07928 -0.14805 0.83168
v -0.07526 -0.14857 0.83198
v -0.07222 -0.15130 0.83254
v -0.07057 -0.14854 0.83229
v -0.06992 -0.14941 0.83247
v -0.05856 -0.14806 0.83267
v -0.06257 -0.14805 0.83259
v -0.05453 -0.14908 0.83283
v -0.05633 -0.14922 0.83285
v -0.05143 -0.14752 0.83267
v -0.05434 -0.14737 0.83272
v -0.08524 -0.14415 0.83095
v -0.09028 -0.14379 0.83067
v -0.08021 -0.14412 0.83117
v -0.07535 -0.14398 0.83141
v -0.07035 -0.14421 0.83173
v -0.06693 -0.14789 0.83243
v -0.06427 -0.14496 0.83215
v -0.05866 -0.14332 0.83218
v -0.05614 -0.14751 0.83273
v -0.05445 -0.14449 0.83242
v -0.04970 -0.14281 0.83229
v -0.08585 -0.13920 0.83033
v -0.09085 -0.13908 0.83008
v -0.08082 -0.13927 0.83057
v -0.07582 -0.13926 0.83080
v -0.07077 -0.13932 0.83107
v -0.06549 -0.13949 0.83139
v -0.06014 -0.13935 0.83164
v -0.05517 -0.13923 0.83182
v -0.05044 -0.13909 0.83192
v -0.08629 -0.13436 0.82973
v -0.09127 -0.13434 0.82948
v -0.08129 -0.13440 0.82996
v -0.07630 -0.13445 0.83018
v -0.07127 -0.13447 0.83041
v -0.06613 -0.13452 0.83068
v -0.06094 -0.13455 0.83096
v -0.05588 -0.13453 0.83120
v -0.05100 -0.13450 0.83137
v -0.08681 -0.12965 0.82909
v -0.09176 -0.12974 0.82886
v -0.08182 -0.12965 0.82932
v -0.07685 -0.12972 0.82954
v -0.07194 -0.12983 0.82976
v -0.06680 -0.12976 0.82998
v -0.06159 -0.12984 0.83024
v -0.05642 -0.12984 0.83050
v -0.05153 -0.12999 0.83074
v -0.08736 -0.12435 0.82826
v -0.09279 -0.12623 0.82832
v -0.08283 -0.12584 0.82873
v -0.07730 -0.12437 0.82872
v -0.07298 -0.12606 0.82917
v -0.06789 -0.12490 0.82916
v -0.06240 -0.12535 0.82947
v -0.05720 -0.12545 0.82973
v -0.05165 -0.12517 0.82994
v -0.35576 0.39369 -0.90519
v -0.35542 0.39250 -0.90230
v -0.35711 0.39195 -0.90324
v -0.35498 0.39315 -0.90533
v -0.34909 0.40131 -0.90346
v -0.35054 0.39616 -0.89787
v -0.34982 0.39617 -0.90338
v -0.34920 0.40216 -0.89942
v -0.34826 0.40636 -0.90341
v -0.34837 0.40637 -0.89823
v -0.34750 0.41133 -0.90282
v -0.34730 0.41194 -0.89691
v -0.34688 0.41623 -0.90257
v -0.34676 0.41714 -0.89904
v -0.34656 0.42002 -0.90234
v -0.34652 0.42101 -0.89901
v -0.34629 0.42487 -0.90448
v -0.34636 0.42576 -0.89892
v -0.34619 0.43072 -0.90360
v -0.34626 0.43077 -0.89795
v -0.34612 0.43696 -0.90243
v -0.34613 0.43766 -0.89822
v -0.34618 0.43460 -0.89779
v -0.34618 0.43549 -0.89468
v -0.35226 0.39582 -0.89341
v -0.35411 0.39358 -0.89309
v -0.35307 0.39211 -0.89544
v -0.35001 0.40065 -0.89406
v -0.34828 0.40598 -0.89255
v -0.34697 0.41247 -0.89290
v -0.34733 0.40967 -0.89251
v -0.34705 0.41054 -0.88962
v -0.34674 0.41668 -0.89424
v -0.34679 0.41373 -0.89088
v -0.34652 0.42175 -0.89510
v -0.34643 0.42561 -0.89354
v -0.34624 0.43238 -0.89537
v -0.34633 0.42961 -0.89394
v -0.34629 0.43157 -0.89222
v -0.34624 0.43413 -0.89079
v -0.35400 0.39439 -0.89039
v -0.35614 0.39173 -0.88787
v -0.35552 0.39258 -0.89154
v -0.35199 0.39715 -0.88955
v -0.34987 0.40070 -0.88716
v -0.34754 0.40768 -0.89011
v -0.34816 0.40511 -0.88836
v -0.34748 0.40738 -0.88703
v -0.34706 0.40997 -0.88597
v -0.34669 0.41590 -0.89001
v -0.34681 0.41322 -0.88738
v -0.34661 0.41979 -0.88998
v -0.34669 0.41623 -0.88755
v -0.34654 0.42395 -0.88863
v -0.34641 0.42781 -0.89050
v -0.34638 0.42998 -0.88774
v -0.34625 0.43450 -0.88719
v -0.35389 0.39430 -0.88661
v -0.35208 0.39644 -0.88543
v -0.35139 0.39621 -0.88132
v -0.34950 0.40010 -0.88100
v -0.34832 0.40400 -0.88450
v -0.34749 0.40729 -0.88313
v -0.34701 0.41164 -0.88238
v -0.34670 0.41755 -0.88549
v -0.34681 0.41542 -0.88272
v -0.34677 0.41478 -0.88507
v -0.34665 0.42082 -0.88572
v -0.34650 0.42615 -0.88707
v -0.34659 0.42359 -0.88546
v -0.34656 0.42536 -0.88334
v -0.34641 0.43015 -0.88294
v -0.34626 0.43488 -0.88277
v -0.35072 0.39621 -0.87658
v -0.34930 0.40005 -0.87608
v -0.34826 0.40372 -0.87987
v -0.34754 0.40735 -0.87876
v -0.34722 0.41050 -0.87736
v -0.34675 0.41843 -0.88236
v -0.34695 0.41485 -0.87869
v -0.34666 0.42171 -0.88308
v -0.34676 0.42038 -0.87909
v -0.34661 0.42543 -0.87840
v -0.34643 0.43040 -0.87815
v -0.34624 0.43537 -0.87814
v -0.35077 0.39601 -0.87106
v -0.34921 0.40069 -0.87217
v -0.34827 0.40384 -0.87544
v -0.34767 0.40741 -0.87437
v -0.34731 0.41137 -0.87281
v -0.34699 0.41634 -0.87456
v -0.34684 0.42047 -0.87373
v -0.34664 0.42554 -0.87336
v -0.34643 0.43061 -0.87324
v -0.34622 0.43565 -0.87323
v -0.35136 0.39550 -0.86737
v -0.35288 0.39272 -0.86565
v -0.35195 0.39337 -0.86798
v -0.34997 0.39955 -0.86682
v -0.34844 0.40402 -0.87124
v -0.34779 0.40744 -0.87073
v -0.34787 0.40787 -0.86690
v -0.34783 0.40744 -0.86873
v -0.34760 0.40904 -0.86955
v -0.34747 0.41071 -0.86883
v -0.34721 0.41450 -0.86882
v -0.34690 0.42043 -0.86844
v -0.34665 0.42565 -0.86830
v -0.34642 0.43073 -0.86825
v -0.34621 0.43576 -0.86823
v -0.35179 0.39544 -0.86492
v -0.35172 0.39586 -0.86191
v -0.35023 0.39897 -0.86129
v -0.34836 0.40510 -0.86791
v -0.34875 0.40385 -0.86311
v -0.34758 0.41038 -0.86628
v -0.34792 0.40795 -0.86411
v -0.34762 0.41045 -0.86290
v -0.34721 0.41548 -0.86328
v -0.34690 0.42066 -0.86328
v -0.34665 0.42575 -0.86325
v -0.34642 0.43078 -0.86323
v -0.34621 0.43579 -0.86322
v 0.28310 0.23222 0.14539
v 0.28413 0.23011 0.14603
v 0.28687 0.23337 0.14511
v 0.28820 0.22926 0.14634
v 0.29207 0.23271 0.14540
v 0.29322 0.22867 0.14658
v 0.29709 0.23225 0.14560
v 0.29821 0.22825 0.14675
v 0.30209 0.23185 0.14575
v 0.30314 0.22780 0.14691
v 0.30713 0.23137 0.14591
v 0.26815 0.23256 0.14500
v 0.27178 0.23625 0.14383
v 0.26690 0.23636 0.14369
v 0.26333 0.23290 0.14483
v 0.27307 0.23192 0.14527
v 0.27698 0.23571 0.14413
v 0.27892 0.22995 0.14598
v 0.28253 0.23550 0.14434
v 0.28704 0.23732 0.14389
v 0.29112 0.23666 0.14418
v 0.29597 0.23620 0.14440
v 0.30095 0.23584 0.14456
v 0.28730 0.21211 0.15112
v 0.28927 0.20977 0.15183
v 0.29188 0.21355 0.15074
v 0.29338 0.20933 0.15201
v 0.29712 0.21296 0.15096
v 0.29830 0.20900 0.15215
v 0.30202 0.21265 0.15108
v 0.30317 0.20878 0.15226
v 0.30688 0.21247 0.15117
v 0.26721 0.21689 0.14994
v 0.26917 0.21455 0.15060
v 0.27163 0.21817 0.14946
v 0.27322 0.21396 0.15068
v 0.27683 0.21746 0.14960
v 0.27816 0.21334 0.15078
v 0.28194 0.21695 0.14973
v 0.28317 0.21269 0.15095
v 0.28756 0.21635 0.14992
v 0.29238 0.21765 0.14959
v 0.29631 0.21695 0.14982
v 0.30099 0.21654 0.14996
v 0.30576 0.21633 0.15005
v 0.26745 0.22094 0.14870
v 0.26322 0.21756 0.14986
v 0.27200 0.22217 0.14827
v 0.27572 0.22146 0.14845
v 0.28039 0.22120 0.14853
v 0.28559 0.22100 0.14862
v 0.29078 0.22087 0.14870
v 0.29552 0.22078 0.14877
v 0.30012 0.22041 0.14890
v 0.30473 0.22009 0.14901
v 0.27042 0.22508 0.14740
v 0.26574 0.22519 0.14739
v 0.27484 0.22526 0.14735
v 0.27869 0.22472 0.14752
v 0.28360 0.22586 0.14724
v 0.28930 0.22502 0.14755
v 0.29438 0.22463 0.14771
v 0.29923 0.22429 0.14784
v 0.30392 0.22383 0.14799
v 0.26921 0.22870 0.14627
v 0.26450 0.22909 0.14613
v 0.27331 0.22820 0.14645
v 0.26687 0.20190 0.15483
v 0.26893 0.19957 0.15554
v 0.27130 0.20305 0.15423
v 0.27301 0.19892 0.15559
v 0.27658 0.20217 0.15435
v 0.27791 0.19833 0.15564
v 0.28134 0.20154 0.15447
v 0.28272 0.19789 0.15571
v 0.28610 0.20129 0.15454
v 0.28750 0.19754 0.15581
v 0.29146 0.20087 0.15471
v 0.29100 0.19733 0.15589
v 0.29544 0.19720 0.15597
v 0.29630 0.20195 0.15439
v 0.30043 0.20128 0.15465
v 0.30163 0.19743 0.15594
v 0.30545 0.20111 0.15475
v 0.30668 0.19734 0.15602
v 0.26678 0.20585 0.15350
v 0.26284 0.20262 0.15484
v 0.27145 0.20707 0.15287
v 0.27558 0.20611 0.15306
v 0.28033 0.20529 0.15324
v 0.28433 0.20441 0.15350
v 0.28914 0.20561 0.15314
v 0.29468 0.20530 0.15329
v 0.29953 0.20519 0.15337
v 0.30431 0.20494 0.15349
v 0.26917 0.21056 0.15185
v 0.26451 0.20935 0.15245
v 0.27448 0.21001 0.15185
v 0.27940 0.20927 0.15199
v 0.28471 0.20842 0.15223
v 0.26476 0.21337 0.15113
v 0.26460 0.19858 0.15615
v 0.26893 0.19561 0.15696
v 0.26423 0.19488 0.15750
v 0.27449 0.19500 0.15692
v 0.27932 0.19465 0.15689
v 0.28412 0.19412 0.15700
v 0.28959 0.19379 0.15710
v 0.45046 -0.08026 0.42011
v 0.45364 -0.08020 0.42365
v 0.45399 -0.07974 0.41880
v 0.44992 -0.08071 0.42473
v 0.45674 -0.07948 0.42227
v 0.45646 -0.07998 0.42727
v 0.45881 -0.07927 0.42594
v 0.45892 -0.07878 0.42059
v 0.45988 -0.07880 0.42401
v 0.45993 -0.07829 0.41836
v 0.45314 -0.08075 0.42879
v 0.44913 -0.08122 0.42951
v 0.45624 -0.08051 0.43255
v 0.45852 -0.07974 0.43042
v 0.46017 -0.07932 0.43101
v 0.45219 -0.08156 0.43502
v 0.44788 -0.08168 0.43336
v 0.45632 -0.08107 0.43848
v 0.46096 -0.07946 0.43558
v 0.46142 -0.07945 0.43775
v 0.46132 -0.07930 0.43476
v 0.45918 -0.07996 0.43540
v 0.45365 -0.08200 0.43953
v 0.45155 -0.08235 0.43928
v 0.44811 -0.08223 0.43846
v 0.45490 -0.08193 0.44273
v 0.45738 -0.08110 0.44344
v 0.46068 -0.07974 0.43908
v 0.46107 -0.07973 0.44157
v 0.45910 -0.08033 0.44079
v 0.45580 -0.08184 0.44705
v 0.45790 -0.08104 0.44665
v 0.46030 -0.08003 0.44333
v 0.46039 -0.08011 0.44591
v 0.45909 -0.08051 0.44494
v 0.45304 -0.08283 0.45286
v 0.45548 -0.08215 0.45153
v 0.45364 -0.08257 0.44939
v 0.45751 -0.08133 0.44980
v 0.45968 -0.08039 0.44732
v 0.45921 -0.08075 0.45101
v 0.45880 -0.08073 0.44788
v 0.45312 -0.08294 0.45618
v 0.45487 -0.08248 0.45479
v 0.45731 -0.08165 0.45520
v 0.45874 -0.08087 0.45032
v 0.45848 -0.08126 0.45581
v 0.45486 -0.08255 0.45809
v 0.45666 -0.08210 0.46103
v 0.45416 -0.08280 0.46169
v 0.45730 -0.08179 0.45815
v 0.45790 -0.08172 0.46101
v -0.18024 0.28090 -0.09362
v -0.18038 0.27615 -0.08878
v -0.17942 0.27608 -0.09380
v -0.18108 0.28104 -0.08874
v -0.18098 0.28569 -0.09352
v -0.18174 0.28586 -0.08872
v -0.18178 0.29034 -0.09338
v -0.18246 0.29038 -0.08864
v -0.18267 0.29443 -0.09281
v -0.18322 0.29421 -0.08851
v -0.18506 0.30040 -0.08931
v -0.18399 0.29685 -0.08801
v -0.18370 0.29770 -0.09166
v -0.18456 0.30135 -0.09479
v -0.18619 0.30462 -0.09334
v -0.18684 0.30430 -0.08817
v -0.18991 0.31125 -0.09041
v -0.18857 0.30774 -0.08689
v -0.18801 0.30802 -0.09194
v -0.18948 0.31136 -0.09550
v -0.19153 0.31446 -0.09382
v -0.19188 0.31438 -0.08868
v -0.18144 0.27646 -0.08405
v -0.18205 0.28137 -0.08403
v -0.18264 0.28623 -0.08415
v -0.18332 0.29089 -0.08425
v -0.18470 0.29693 -0.08484
v -0.18427 0.29338 -0.08227
v -0.18379 0.29453 -0.08558
v -0.18607 0.30032 -0.08408
v -0.18761 0.30402 -0.08321
v -0.19035 0.31089 -0.08522
v -0.18911 0.30727 -0.08203
v -0.19225 0.31413 -0.08339
v -0.18262 0.27699 -0.07967
v -0.18323 0.28188 -0.07929
v -0.18359 0.28692 -0.08022
v -0.18401 0.29025 -0.08051
v -0.18562 0.29561 -0.07974
v -0.18479 0.29167 -0.07883
v -0.18709 0.30008 -0.07911
v -0.18837 0.30383 -0.07878
v -0.19073 0.31000 -0.07949
v -0.18942 0.30648 -0.07823
v -0.19269 0.31389 -0.07806
v -0.18523 0.28103 -0.07282
v -0.18479 0.27801 -0.07322
v -0.18420 0.28043 -0.07540
v -0.18379 0.27744 -0.07589
v -0.18432 0.28396 -0.07628
v -0.18557 0.28538 -0.07327
v -0.18461 0.28817 -0.07723
v -0.18595 0.29071 -0.07471
v -0.18706 0.29578 -0.07461
v -0.18829 0.30042 -0.07426
v -0.19012 0.30662 -0.07490
v -0.18948 0.30304 -0.07209
v -0.18907 0.30417 -0.07568
v -0.19157 0.31001 -0.07404
v -0.19318 0.31376 -0.07290
v -0.18619 0.27683 -0.06988
v -0.18479 0.27456 -0.07265
v -0.18669 0.28176 -0.06945
v -0.18704 0.28665 -0.06974
v -0.18756 0.29154 -0.07009
v -0.18830 0.29601 -0.07011
v -0.18911 0.29949 -0.06960
v -0.19077 0.30541 -0.06959
v -0.18990 0.30165 -0.06844
v -0.19225 0.30977 -0.06878
v -0.19365 0.31372 -0.06788
v -0.18808 0.27794 -0.06588
v -0.18826 0.28285 -0.06574
v -0.18850 0.28766 -0.06584
v -0.18886 0.29228 -0.06610
v -0.18930 0.29627 -0.06641
v -0.19068 0.30074 -0.06446
v -0.19010 0.29705 -0.06386
v -0.18976 0.29912 -0.06652
v -0.19176 0.30536 -0.06415
v -0.19289 0.30973 -0.06361
v -0.19407 0.31380 -0.06287
v -0.19098 0.27605 -0.05926
v -0.18972 0.27453 -0.06239
v -0.18966 0.27923 -0.06220
v -0.19104 0.28002 -0.05837
v -0.16348 0.27628 -0.05848
v -0.16601 0.27744 -0.05660
v -0.16338 0.28051 -0.05773
v -0.16560 0.28024 -0.05634
v -0.18971 0.28389 -0.06195
v -0.19097 0.28476 -0.05803
v -0.16480 0.28360 -0.05612
v -0.18980 0.28865 -0.06206
v -0.19094 0.28974 -0.05828
v -0.18997 0.29329 -0.06264
v -0.19103 0.29544 -0.05949
v -0.19172 0.30060 -0.05923
v -0.19251 0.30533 -0.05897
v -0.19339 0.30979 -0.05852
v -0.19439 0.31399 -0.05781
v -0.19247 0.27532 -0.05499
v -0.19223 0.28054 -0.05407
v -0.16856 0.27487 -0.05490
v -0.17053 0.27595 -0.05179
v -0.16774 0.27954 -0.05434
v -0.17019 0.28092 -0.05049
v -0.19200 0.28542 -0.05378
v -0.16765 0.28403 -0.05336
v -0.16749 0.28801 -0.05275
v -0.16568 0.28695 -0.05489
v -0.19190 0.29051 -0.05397
v -0.16504 0.29075 -0.05472
v -0.16721 0.29233 -0.05210
v -0.19206 0.29566 -0.05416
v -0.16447 0.29543 -0.05432
v -0.16691 0.29764 -0.05130
v -0.19247 0.30062 -0.05409
v -0.16370 0.30038 -0.05406
v -0.16552 0.30246 -0.05187
v -0.19303 0.30537 -0.05387
v -0.16254 0.30578 -0.05374
v -0.16555 0.30672 -0.05058
v -0.19373 0.30992 -0.05342
v -0.16265 0.31086 -0.05207
v -0.16552 0.31189 -0.04872
v -0.19458 0.31432 -0.05264
v -0.16289 0.31455 -0.05060
v -0.20211 -0.16569 0.66757
v -0.19854 -0.16675 0.67161
v -0.19710 -0.16573 0.66771
v -0.20356 -0.16670 0.67156
v -0.19354 -0.16678 0.67177
v -0.19211 -0.16575 0.66792
v -0.18854 -0.16679 0.67200
v -0.18712 -0.16574 0.66817
v -0.18354 -0.16678 0.67226
v -0.18212 -0.16571 0.66846
v -0.17855 -0.16675 0.67255
v -0.17713 -0.16566 0.66877
v -0.17355 -0.16670 0.67288
v -0.17213 -0.16560 0.66911
v -0.16854 -0.16664 0.67326
v -0.16711 -0.16554 0.66949
v -0.16348 -0.16659 0.67369
v -0.16205 -0.16549 0.66989
v -0.19999 -0.16784 0.67556
v -0.20506 -0.16778 0.67563
v -0.19498 -0.16789 0.67564
v -0.18997 -0.16791 0.67583
v -0.18497 -0.16791 0.67607
v -0.17996 -0.16788 0.67634
v -0.17496 -0.16784 0.67665
v -0.16996 -0.16778 0.67700
v -0.16495 -0.16773 0.67742
v -0.19788 -0.17018 0.68345
v -0.19642 -0.16902 0.67954
v -0.20142 -0.16897 0.67953
v -0.20288 -0.17012 0.68350
v -0.19285 -0.17021 0.68354
v -0.19141 -0.16905 0.67968
v -0.18779 -0.17023 0.68377
v -0.18638 -0.16906 0.67990
v -0.18269 -0.17022 0.68404
v -0.18134 -0.16904 0.68016
v -0.17762 -0.17017 0.68429
v -0.17632 -0.16900 0.68044
v -0.17259 -0.17010 0.68456
v -0.17132 -0.16894 0.68075
v -0.16760 -0.17002 0.68487
v -0.16634 -0.16887 0.68111
v -0.16266 -0.16994 0.68521
v -0.16140 -0.16881 0.68155
v -0.19941 -0.17136 0.68739
v -0.20421 -0.17124 0.68731
v -0.19434 -0.17139 0.68742
v -0.18925 -0.17141 0.68762
v -0.18405 -0.17143 0.68801
v -0.17884 -0.17138 0.68829
v -0.17377 -0.17128 0.68844
v -0.16878 -0.17118 0.68869
v -0.16382 -0.17109 0.68900
v -0.20134 -0.17260 0.69154
v -0.20571 -0.17206 0.69017
v -0.19589 -0.17260 0.69134
v -0.19078 -0.17261 0.69143
v -0.18564 -0.17263 0.69181
v -0.18001 -0.17275 0.69270
v -0.17485 -0.17248 0.69238
v -0.16992 -0.17235 0.69253
v -0.16498 -0.17225 0.69282
v -0.20136 -0.17387 0.69552
v -0.19913 -0.17515 0.69929
v -0.19727 -0.17386 0.69529
v -0.19374 -0.17510 0.69906
v -0.19227 -0.17383 0.69523
v -0.18868 -0.17505 0.69911
v -0.18727 -0.17381 0.69542
v -0.18377 -0.17498 0.69933
v -0.18245 -0.17381 0.69586
v -0.17928 -0.17485 0.69944
v -0.17868 -0.17391 0.69660
v -0.17611 -0.17455 0.69892
v -0.20568 -0.17324 0.69396
v -0.17550 -0.17363 0.69609
v -0.17104 -0.17351 0.69626
v -0.16620 -0.17342 0.69657
v -0.20349 -0.17450 0.69765
v -0.20383 -0.17583 0.70159
v -0.19927 -0.17655 0.70330
v -0.19506 -0.17643 0.70285
v -0.19011 -0.17637 0.70283
v -0.18501 -0.17633 0.70308
v -0.17994 -0.17617 0.70319
v -0.17476 -0.17579 0.70276
v -0.17234 -0.17464 0.69967
v -0.16917 -0.17585 0.70364
v -0.16755 -0.17461 0.70018
v -0.16409 -0.17581 0.70412
v -0.16262 -0.17454 0.70057
v -0.20192 -0.17768 0.70642
v -0.20641 -0.17689 0.70479
v -0.19658 -0.17778 0.70644
v -0.19168 -0.17775 0.70642
v -0.18663 -0.17773 0.70668
v -0.18108 -0.17782 0.70745
v -0.17589 -0.17742 0.70704
v -0.17081 -0.17726 0.70720
v -0.16569 -0.17720 0.70762
v -0.36037 0.40113 -0.26368
v -0.36023 0.39655 -0.25926
v -0.36012 0.39643 -0.26410
v -0.36049 0.40132 -0.25885
v -0.36060 0.40597 -0.26343
v -0.36073 0.40608 -0.25856
v -0.36081 0.41087 -0.26330
v -0.36092 0.41091 -0.25836
v -0.36096 0.41582 -0.26323
v -0.36107 0.41584 -0.25826
v -0.36107 0.42081 -0.26321
v -0.36118 0.42081 -0.25822
v -0.36115 0.42580 -0.26320
v -0.36125 0.42580 -0.25820
v -0.36119 0.43080 -0.26320
v -0.36130 0.43080 -0.25820
v -0.36121 0.43580 -0.26320
v -0.36131 0.43580 -0.25820
v -0.36038 0.39713 -0.25450
v -0.36063 0.40163 -0.25419
v -0.36085 0.40617 -0.25374
v -0.36104 0.41096 -0.25345
v -0.36119 0.41586 -0.25330
v -0.36129 0.42082 -0.25323
v -0.36137 0.42580 -0.25321
v -0.36141 0.43080 -0.25320
v -0.36142 0.43580 -0.25320
v -0.36052 0.39802 -0.25063
v -0.36074 0.40169 -0.24954
v -0.36097 0.40628 -0.24893
v -0.36116 0.41103 -0.24858
v -0.36131 0.41588 -0.24836
v -0.36142 0.42082 -0.24825
v -0.36149 0.42581 -0.24821
v -0.36153 0.43080 -0.24820
v -0.36154 0.43580 -0.24820
v -0.36057 0.39681 -0.24572
v -0.36087 0.40189 -0.24474
v -0.36110 0.40648 -0.24425
v -0.36129 0.41107 -0.24372
v -0.36145 0.41590 -0.24341
v -0.36156 0.42083 -0.24327
v -0.36163 0.42581 -0.24322
v -0.36166 0.43080 -0.24320
v -0.36166 0.43580 -0.24320
v -0.36078 0.39800 -0.23994
v -0.36102 0.40273 -0.24074
v -0.36122 0.40643 -0.23952
v -0.36143 0.41108 -0.23880
v -0.36159 0.41593 -0.23844
v -0.36170 0.42086 -0.23829
v -0.36177 0.42583 -0.23823
v -0.36179 0.43081 -0.23821
v -0.36179 0.43580 -0.23820
v -0.36107 0.40132 -0.23582
v -0.36098 0.39741 -0.23107
v -0.36083 0.39667 -0.23516
v -0.36069 0.39269 -0.23211
v -0.36136 0.40638 -0.23451
v -0.36158 0.41118 -0.23382
v -0.36174 0.41603 -0.23348
v -0.36185 0.42092 -0.23333
v -0.36191 0.42586 -0.23327
v -0.36194 0.43082 -0.23323
v -0.36193 0.43581 -0.23320
v -0.36126 0.40202 -0.23031
v -0.36116 0.39805 -0.22613
v -0.36089 0.39360 -0.22688
v -0.36152 0.40669 -0.22942
v -0.36173 0.41142 -0.22885
v -0.36188 0.41621 -0.22860
v -0.36199 0.42103 -0.22845
v -0.36206 0.42590 -0.22833
v -0.36210 0.43084 -0.22825
v -0.36208 0.43582 -0.22818
v -0.36142 0.40248 -0.22523
v -0.36132 0.39851 -0.22128
v -0.36107 0.39416 -0.22195
v -0.36167 0.40709 -0.22434
v -0.36187 0.41186 -0.22403
v -0.36203 0.41650 -0.22394
v -0.36215 0.42113 -0.22364
v -0.36223 0.42596 -0.22343
v -0.36226 0.43086 -0.22328
v -0.36222 0.43582 -0.22314
v 0.00911 -0.15915 0.60103
v 0.01207 -0.15975 0.60513
v 0.01335 -0.15929 0.60001
v 0.01814 -0.15999 0.60380
v 0.01766 -0.15945 0.59887
v 0.02300 -0.15994 0.59984
v 0.01946 -0.15927 0.59582
v 0.02313 -0.16048 0.60513
v 0.02710 -0.16073 0.60456
v 0.02831 -0.16045 0.60075
v 0.03158 -0.16111 0.60437
v 0.03229 -0.16074 0.59997
v 0.03601 -0.16151 0.60399
v 0.03674 -0.16115 0.59962
v 0.04036 -0.16194 0.60352
v 0.04108 -0.16159 0.59919
v -0.00027 -0.15813 0.59569
v 0.00433 -0.15877 0.59968
v 0.00378 -0.15824 0.59492
v -0.00157 -0.15861 0.60074
v 0.00868 -0.15864 0.59620
v 0.01468 -0.15885 0.59476
v 0.00773 -0.15989 0.60854
v 0.00721 -0.15935 0.60383
v 0.00303 -0.15924 0.60467
v 0.00178 -0.15973 0.60957
v 0.01271 -0.16029 0.60987
v 0.01680 -0.16045 0.60903
v 0.02168 -0.16076 0.60887
v 0.02630 -0.16112 0.60893
v 0.03078 -0.16149 0.60874
v 0.03530 -0.16190 0.60851
v 0.03982 -0.16235 0.60803
v 0.00651 -0.16039 0.61355
v 0.00243 -0.16029 0.61424
v 0.01137 -0.16063 0.61348
v 0.01606 -0.16090 0.61354
v 0.02072 -0.16119 0.61338
v 0.02542 -0.16153 0.61330
v 0.02999 -0.16190 0.61319
v 0.03441 -0.16229 0.61295
v 0.03896 -0.16276 0.61277
v 0.00578 -0.16089 0.61796
v 0.00105 -0.16068 0.61777
v 0.01045 -0.16110 0.61790
v 0.01520 -0.16136 0.61790
v 0.01990 -0.16165 0.61790
v 0.02460 -0.16198 0.61782
v 0.02916 -0.16232 0.61757
v 0.03359 -0.16271 0.61734
v 0.03739 -0.16303 0.61668
v 0.00489 -0.16142 0.62229
v 0.00006 -0.16124 0.62221
v 0.00963 -0.16163 0.62235
v 0.01436 -0.16187 0.62237
v 0.01899 -0.16213 0.62227
v 0.02363 -0.16246 0.62232
v 0.02842 -0.16282 0.62210
v 0.03244 -0.16305 0.62108
v 0.03751 -0.16369 0.62186
v 0.00404 -0.16202 0.62679
v -0.00082 -0.16184 0.62679
v 0.00872 -0.16219 0.62668
v 0.01336 -0.16242 0.62679
v 0.01817 -0.16268 0.62674
v 0.02222 -0.16284 0.62597
v 0.02711 -0.16340 0.62725
v 0.03304 -0.16375 0.62583
v 0.04098 -0.16461 0.62577
v 0.03775 -0.16439 0.62689
v 0.00302 -0.16264 0.63148
v -0.00194 -0.16243 0.63134
v 0.00797 -0.16278 0.63110
v 0.01197 -0.16286 0.63036
v 0.01683 -0.16331 0.63175
v 0.02274 -0.16354 0.63070
v 0.03176 -0.16435 0.63104
v 0.02753 -0.16410 0.63205
v 0.03602 -0.16462 0.62991
v 0.00131 -0.16326 0.63666
v -0.00352 -0.16286 0.63505
v 0.00704 -0.16340 0.63582
v 0.01253 -0.16354 0.63497
v 0.02142 -0.16415 0.63567
v 0.01723 -0.16399 0.63645
v 0.02562 -0.16434 0.63484
v -0.35607 0.40084 -0.58337
v -0.35638 0.39594 -0.57843
v -0.35625 0.39593 -0.58343
v -0.35621 0.40084 -0.57837
v -0.35596 0.40581 -0.58335
v -0.35612 0.40581 -0.57835
v -0.35587 0.41080 -0.58334
v -0.35605 0.41080 -0.57835
v -0.35578 0.41580 -0.58334
v -0.35596 0.41580 -0.57834
v -0.35566 0.42080 -0.58333
v -0.35585 0.42080 -0.57834
v -0.35553 0.42580 -0.58332
v -0.35571 0.42580 -0.57832
v -0.35538 0.43080 -0.58331
v -0.35554 0.43080 -0.57832
v -0.35521 0.43580 -0.58331
v -0.35538 0.43580 -0.57831
v -0.35649 0.39593 -0.57343
v -0.35634 0.40083 -0.57337
v -0.35626 0.40581 -0.57335
v -0.35620 0.41080 -0.57335
v -0.35612 0.41580 -0.57335
v -0.35601 0.42080 -0.57334
v -0.35586 0.42580 -0.57333
v -0.35570 0.43080 -0.57332
v -0.35553 0.43580 -0.57331
v -0.35660 0.39590 -0.56842
v -0.35645 0.40082 -0.56836
v -0.35638 0.40580 -0.56835
v -0.35633 0.41080 -0.56835
v -0.35625 0.41580 -0.56834
v -0.35614 0.42080 -0.56833
v -0.35600 0.42580 -0.56832
v -0.35584 0.43080 -0.56831
v -0.35568 0.43580 -0.56831
v -0.35670 0.39587 -0.56340
v -0.35655 0.40081 -0.56335
v -0.35648 0.40580 -0.56335
v -0.35643 0.41080 -0.56334
v -0.35636 0.41580 -0.56334
v -0.35625 0.42080 -0.56333
v -0.35612 0.42580 -0.56332
v -0.35598 0.43080 -0.56331
v -0.35584 0.43580 -0.56331
v -0.35680 0.39584 -0.55837
v -0.35664 0.40081 -0.55834
v -0.35656 0.40580 -0.55834
v -0.35650 0.41080 -0.55834
v -0.35644 0.41580 -0.55833
v -0.35634 0.42080 -0.55832
v -0.35623 0.42580 -0.55832
v -0.35612 0.43080 -0.55831
v -0.35601 0.43580 -0.55831
v -0.35688 0.39583 -0.55336
v -0.35671 0.40080 -0.55334
v -0.35662 0.40580 -0.55333
v -0.35656 0.41080 -0.55333
v -0.35650 0.41580 -0.55332
v -0.35643 0.42080 -0.55332
v -0.35635 0.42580 -0.55331
v -0.35628 0.43080 -0.55331
v -0.35619 0.43580 -0.55331
v -0.35695 0.39582 -0.54836
v -0.35676 0.40080 -0.54833
v -0.35666 0.40580 -0.54832
v -0.35660 0.41080 -0.54832
v -0.35656 0.41580 -0.54831
v -0.35652 0.42080 -0.54831
v -0.35648 0.42580 -0.54831
v -0.35643 0.43080 -0.54831
v -0.35637 0.43580 -0.54831
v -0.35699 0.39580 -0.54336
v -0.35679 0.40080 -0.54333
v -0.35669 0.40580 -0.54331
v -0.35664 0.41080 -0.54331
v -0.35661 0.41580 -0.54331
v -0.35661 0.42080 -0.54331
v -0.35661 0.42580 -0.54331
v -0.35659 0.43080 -0.54331
v -0.35654 0.43580 -0.54331
v 0.30771 0.37080 -1.13931
v 0.30771 0.37080 -1.13931
v 0.30771 0.37080 -1.13931
v 0.30771 0.37080 -1.13931
v 0.27635 0.36266 -0.83060
v 0.28108 0.36274 -0.82534
v 0.28135 0.36275 -0.83034
v 0.27609 0.36266 -0.82560
v 0.28608 0.36284 -0.82508
v 0.28634 0.36285 -0.83007
v 0.29107 0.36295 -0.82482
v 0.29133 0.36296 -0.82981
v 0.29606 0.36306 -0.82456
v 0.29632 0.36307 -0.82955
v 0.30106 0.36317 -0.82430
v 0.30132 0.36317 -0.82929
v 0.30605 0.36328 -0.82403
v 0.30631 0.36327 -0.82903
v 0.31104 0.36338 -0.82377
v 0.31130 0.36337 -0.82877
v 0.31604 0.36349 -0.82351
v 0.31630 0.36348 -0.82850
v 0.28082 0.36274 -0.82035
v 0.27583 0.36265 -0.82061
v 0.28582 0.36283 -0.82009
v 0.29081 0.36294 -0.81983
v 0.29580 0.36305 -0.81956
v 0.30079 0.36316 -0.81930
v 0.30579 0.36328 -0.81904
v 0.31078 0.36339 -0.81878
v 0.31577 0.36350 -0.81852
v 0.28056 0.36273 -0.81536
v 0.27557 0.36264 -0.81562
v 0.28555 0.36283 -0.81509
v 0.29055 0.36293 -0.81483
v 0.29554 0.36304 -0.81457
v 0.30053 0.36316 -0.81431
v 0.30553 0.36327 -0.81405
v 0.31052 0.36339 -0.81379
v 0.31551 0.36351 -0.81352
v 0.28030 0.36272 -0.81036
v 0.27531 0.36263 -0.81062
v 0.28529 0.36282 -0.81010
v 0.29028 0.36293 -0.80984
v 0.29528 0.36304 -0.80958
v 0.30027 0.36316 -0.80932
v 0.30526 0.36328 -0.80905
v 0.31026 0.36340 -0.80879
v 0.31525 0.36352 -0.80853
v 0.28004 0.36272 -0.80537
v 0.27504 0.36262 -0.80563
v 0.28503 0.36282 -0.80511
v 0.29002 0.36293 -0.80485
v 0.29502 0.36304 -0.80458
v 0.30001 0.36316 -0.80432
v 0.30500 0.36328 -0.80406
v 0.31000 0.36340 -0.80380
v 0.31499 0.36353 -0.80354
v 0.27978 0.36272 -0.80038
v 0.27478 0.36261 -0.80064
v 0.28477 0.36282 -0.80012
v 0.28976 0.36293 -0.79985
v 0.29475 0.36304 -0.79959
v 0.29975 0.36316 -0.79933
v 0.30474 0.36328 -0.79907
v 0.30973 0.36341 -0.79881
v 0.31473 0.36354 -0.79855
v 0.27951 0.36271 -0.79538
v 0.27452 0.36261 -0.79565
v 0.28451 0.36282 -0.79512
v 0.28950 0.36293 -0.79486
v 0.29449 0.36305 -0.79460
v 0.29949 0.36317 -0.79434
v 0.30448 0.36329 -0.79408
v 0.30947 0.36342 -0.79381
v 0.31447 0.36356 -0.79355
v 0.27925 0.36271 -0.79039
v 0.27426 0.36260 -0.79065
v 0.28425 0.36282 -0.79013
v 0.28924 0.36294 -0.78987
v 0.29423 0.36305 -0.78961
v 0.29922 0.36317 -0.78934
v 0.30422 0.36330 -0.78908
v 0.30921 0.36343 -0.78882
v 0.31420 0.36357 -0.78856
v -0.18767 -0.00354 0.22614
v -0.18564 -0.00602 0.22688
v -0.18333 -0.00283 0.22555
v -0.18151 -0.00724 0.22701
v -0.17797 -0.00420 0.22558
v 0.25960 0.35827 -0.51104
v 0.26434 0.35823 -0.50578
v 0.26460 0.35837 -0.51077
v 0.25934 0.35813 -0.50604
v 0.26933 0.35833 -0.50552
v 0.26959 0.35849 -0.51051
v 0.27432 0.35845 -0.50526
v 0.27458 0.35860 -0.51025
v 0.27932 0.35856 -0.50500
v 0.27958 0.35872 -0.50999
v 0.28431 0.35868 -0.50473
v 0.28457 0.35883 -0.50973
v 0.28930 0.35878 -0.50447
v 0.28956 0.35894 -0.50947
v 0.29429 0.35889 -0.50421
v 0.29456 0.35904 -0.50920
v 0.29929 0.35898 -0.50395
v 0.29955 0.35914 -0.50894
v 0.26407 0.35808 -0.50079
v 0.25908 0.35798 -0.50105
v 0.26907 0.35818 -0.50053
v 0.27406 0.35829 -0.50026
v 0.27905 0.35841 -0.50000
v 0.28405 0.35852 -0.49974
v 0.28904 0.35863 -0.49948
v 0.29403 0.35873 -0.49922
v 0.29903 0.35883 -0.49896
v 0.26381 0.35794 -0.49579
v 0.25882 0.35784 -0.49606
v 0.26881 0.35804 -0.49553
v 0.27380 0.35814 -0.49527
v 0.27879 0.35825 -0.49501
v 0.28378 0.35836 -0.49475
v 0.28878 0.35847 -0.49449
v 0.29377 0.35857 -0.49422
v 0.29876 0.35867 -0.49396
v 0.26355 0.35779 -0.49080
v 0.25856 0.35770 -0.49106
v 0.26854 0.35789 -0.49054
v 0.27354 0.35799 -0.49028
v 0.27853 0.35810 -0.49002
v 0.28352 0.35821 -0.48975
v 0.28852 0.35831 -0.48949
v 0.29351 0.35842 -0.48923
v 0.29850 0.35851 -0.48897
v 0.26329 0.35765 -0.48581
v 0.25830 0.35756 -0.48607
v 0.26828 0.35774 -0.48555
v 0.27328 0.35784 -0.48528
v 0.27827 0.35795 -0.48502
v 0.28326 0.35805 -0.48476
v 0.28825 0.35816 -0.48450
v 0.29325 0.35826 -0.48424
v 0.29824 0.35836 -0.48398
v 0.26303 0.35750 -0.48082
v 0.25803 0.35741 -0.48108
v 0.26802 0.35759 -0.48055
v 0.27301 0.35769 -0.48029
v 0.27801 0.35779 -0.48003
v 0.28300 0.35789 -0.47977
v 0.28799 0.35800 -0.47951
v 0.29299 0.35810 -0.47925
v 0.29798 0.35820 -0.47898
v 0.26277 0.35735 -0.47582
v 0.25777 0.35725 -0.47608
v 0.26776 0.35744 -0.47556
v 0.27275 0.35754 -0.47530
v 0.27775 0.35764 -0.47504
v 0.28274 0.35774 -0.47478
v 0.28773 0.35784 -0.47451
v 0.29272 0.35794 -0.47425
v 0.29772 0.35804 -0.47399
v 0.26250 0.35719 -0.47083
v 0.25751 0.35710 -0.47109
v 0.26750 0.35729 -0.47057
v 0.27249 0.35738 -0.47031
v 0.27748 0.35748 -0.47004
v 0.28248 0.35757 -0.46978
v 0.28747 0.35767 -0.46952
v 0.29246 0.35777 -0.46926
v 0.29746 0.35788 -0.46900
v 0.36221 0.36532 -0.94684
v 0.36648 0.36547 -0.94208
v 0.36686 0.36553 -0.94710
v 0.36193 0.36527 -0.94178
v 0.37066 0.36567 -0.94256
v 0.37101 0.36572 -0.94704
v 0.37444 0.36587 -0.94322
v 0.37448 0.36584 -0.93846
v 0.37839 0.36607 -0.93924
v 0.37810 0.36609 -0.94476
v 0.38271 0.36633 -0.93968
v 0.38296 0.36637 -0.94460
v 0.38742 0.36662 -0.93970
v 0.38761 0.36666 -0.94468
v 0.39227 0.36694 -0.93960
v 0.39250 0.36698 -0.94460
v 0.39720 0.36731 -0.93944
v 0.39745 0.36735 -0.94443
v 0.40212 0.36775 -0.93930
v 0.40238 0.36778 -0.94426
v 0.36634 0.36543 -0.93698
v 0.36171 0.36522 -0.93675
v 0.37059 0.36563 -0.93761
v 0.37452 0.36581 -0.93370
v 0.37832 0.36603 -0.93430
v 0.38256 0.36629 -0.93461
v 0.38719 0.36658 -0.93471
v 0.39202 0.36691 -0.93461
v 0.39695 0.36728 -0.93445
v 0.40188 0.36773 -0.93432
v 0.36607 0.36538 -0.93202
v 0.36150 0.36519 -0.93176
v 0.37087 0.36561 -0.93205
v 0.37483 0.36580 -0.92982
v 0.37795 0.36598 -0.92981
v 0.38217 0.36624 -0.92959
v 0.38690 0.36654 -0.92967
v 0.39176 0.36687 -0.92961
v 0.39669 0.36725 -0.92946
v 0.40162 0.36770 -0.92934
v 0.36598 0.36536 -0.92710
v 0.36131 0.36516 -0.92678
v 0.36962 0.36553 -0.92797
v 0.37370 0.36573 -0.92654
v 0.37692 0.36591 -0.92692
v 0.37704 0.36590 -0.92407
v 0.38098 0.36615 -0.92414
v 0.38649 0.36650 -0.92452
v 0.39147 0.36684 -0.92457
v 0.39643 0.36723 -0.92446
v 0.40136 0.36768 -0.92436
v 0.36585 0.36534 -0.92213
v 0.36111 0.36513 -0.92177
v 0.37113 0.36559 -0.92253
v 0.37510 0.36579 -0.91972
v 0.37511 0.36579 -0.92257
v 0.37840 0.36598 -0.92002
v 0.38256 0.36624 -0.91841
v 0.38639 0.36649 -0.91927
v 0.39122 0.36682 -0.91948
v 0.39616 0.36721 -0.91944
v 0.40110 0.36767 -0.91937
v 0.36572 0.36532 -0.91709
v 0.36089 0.36511 -0.91671
v 0.36955 0.36550 -0.91809
v 0.37372 0.36571 -0.91662
v 0.37703 0.36589 -0.91692
v 0.37700 0.36589 -0.91412
v 0.38098 0.36613 -0.91404
v 0.38626 0.36648 -0.91421
v 0.39101 0.36681 -0.91441
v 0.39591 0.36720 -0.91441
v 0.40086 0.36766 -0.91436
v 0.36558 0.36530 -0.91187
v 0.36062 0.36508 -0.91164
v 0.37109 0.36557 -0.91249
v 0.37512 0.36578 -0.90990
v 0.37505 0.36578 -0.91268
v 0.37837 0.36597 -0.91021
v 0.38245 0.36622 -0.90861
v 0.38612 0.36647 -0.90927
v 0.39081 0.36680 -0.90942
v 0.39567 0.36719 -0.90940
v 0.40059 0.36765 -0.90934
v 0.36512 0.36526 -0.90673
v 0.36030 0.36504 -0.90659
v 0.36981 0.36549 -0.90705
v 0.37402 0.36571 -0.90703
v 0.37717 0.36589 -0.90704
v 0.37739 0.36590 -0.90316
v 0.38114 0.36614 -0.90466
v 0.38599 0.36646 -0.90443
v 0.39060 0.36679 -0.90447
v 0.39543 0.36718 -0.90442
v 0.40032 0.36764 -0.90436
v 0.17339 0.48205 -1.08305
v 0.17476 0.47685 -1.08411
v 0.16790 0.47960 -1.08382
v 0.17929 0.48146 -1.08303
v 0.17998 0.47683 -1.08394
v 0.18452 0.48127 -1.08299
v 0.18505 0.47676 -1.08382
v 0.18959 0.48121 -1.08295
v 0.19002 0.47671 -1.08373
v 0.19461 0.48115 -1.08294
v 0.19491 0.47657 -1.08371
v 0.19964 0.48105 -1.08295
v 0.19995 0.47599 -1.08380
v 0.20481 0.48114 -1.08293
v 0.20562 0.47683 -1.08364
v 0.20997 0.48140 -1.08286
v 0.21068 0.47720 -1.08354
v 0.17552 0.48620 -1.08206
v 0.17269 0.48591 -1.08225
v 0.16842 0.48414 -1.08287
v 0.17911 0.48629 -1.08204
v 0.17750 0.48839 -1.08161
v 0.18416 0.48598 -1.08214
v 0.18924 0.48592 -1.08217
v 0.19431 0.48592 -1.08219
v 0.19937 0.48590 -1.08220
v 0.20444 0.48590 -1.08219
v 0.20950 0.48596 -1.08214
v 0.17117 0.48861 -1.08192
v 0.16682 0.48839 -1.08224
v 0.18001 0.48985 -1.08140
v 0.18386 0.49076 -1.08136
v 0.18156 0.49302 -1.08103
v 0.18887 0.49070 -1.08147
v 0.19394 0.49077 -1.08151
v 0.19906 0.49082 -1.08153
v 0.20414 0.49077 -1.08152
v 0.20916 0.49072 -1.08147
v 0.16985 0.49170 -1.08160
v 0.18471 0.49455 -1.08089
v 0.18326 0.49618 -1.08073
v 0.18843 0.49543 -1.08088
v 0.19335 0.49558 -1.08094
v 0.19857 0.49585 -1.08093
v 0.20378 0.49573 -1.08092
v 0.20876 0.49550 -1.08087
v 0.18627 0.49766 -1.08063
v 0.18916 0.49920 -1.08053
v 0.19237 0.49972 -1.08052
v 0.19068 0.50246 -1.08028
v 0.19755 0.50105 -1.08040
v 0.20343 0.50115 -1.08032
v 0.20833 0.50016 -1.08034
v 0.19473 0.50451 -1.08011
v 0.19182 0.50636 -1.07996
v 0.20176 0.50495 -1.07996
v 0.19850 0.50547 -1.07998
v 0.20522 0.50533 -1.07985
v 0.20860 0.50481 -1.07981
v 0.20755 0.50751 -1.07953
v 0.19466 0.50793 -1.07982
v 0.19336 0.50959 -1.07966
v 0.19744 0.50822 -1.07974
v 0.21019 0.50825 -1.07936
v 0.19601 0.51038 -1.07955
v 0.17486 0.48880 -1.08166
v 0.17428 0.49280 -1.08125
v 0.17795 0.49136 -1.08124
v 0.17092 0.49622 -1.08108
v 0.17584 0.49734 -1.08078
v 0.17952 0.49589 -1.08081
v 0.17503 0.50116 -1.08050
v 0.17003 0.50124 -1.08066
v 0.17966 0.50082 -1.08042
v 0.18410 0.50003 -1.08044
v 0.18770 0.50069 -1.08040
v 0.17454 0.50584 -1.08013
v 0.16953 0.50598 -1.08023
v 0.17945 0.50555 -1.08007
v 0.18414 0.50496 -1.08006
v 0.18801 0.50399 -1.08014
v 0.20111 0.50847 -1.07961
v 0.20484 0.50816 -1.07953
v 0.17416 0.51054 -1.07975
v 0.16918 0.51068 -1.07979
v 0.17914 0.51028 -1.07970
v 0.18415 0.50983 -1.07968
v 0.18936 0.50901 -1.07971
v 0.19973 0.51198 -1.07925
v 0.20460 0.51166 -1.07911
v 0.20902 0.51075 -1.07907
v 0.17368 0.51501 -1.07938
v 0.16878 0.51522 -1.07935
v 0.17858 0.51469 -1.07937
v 0.18359 0.51426 -1.07934
v 0.18884 0.51376 -1.07929
v 0.19485 0.51331 -1.07922
v 0.20002 0.51538 -1.07883
v 0.20405 0.51507 -1.07871
v 0.20886 0.51460 -1.07857
v 0.11586 -0.16680 0.74777
v 0.11727 -0.16648 0.74769
v 0.11686 -0.16685 0.74765
v 0.07759 -0.16490 0.75164
v 0.07573 -0.16552 0.74912
v 0.07407 -0.16361 0.75104
v 0.07132 -0.16415 0.75001
v 0.08146 -0.16558 0.74937
v 0.08373 -0.16476 0.75134
v 0.08765 -0.16451 0.74978
v 0.08825 -0.16338 0.75220
v 0.09218 -0.16065 0.75307
v 0.09241 -0.16123 0.75146
v 0.09293 -0.16367 0.74955
v 0.09577 -0.16062 0.75104
v 0.09666 -0.16332 0.75006
v 0.09805 -0.16504 0.75072
v 0.09835 -0.16176 0.75127
v 0.09803 -0.16015 0.75139
v 0.09874 -0.15995 0.75192
v 0.11573 -0.16670 0.74780
v 0.11354 -0.15345 0.75389
v 0.11364 -0.15392 0.75370
v 0.11326 -0.15409 0.75378
v 0.07212 -0.16269 0.75159
v 0.09390 -0.15909 0.75258
v 0.09406 -0.15867 0.75333
v 0.09543 -0.15883 0.75207
v 0.09746 -0.15862 0.75195
v 0.09858 -0.15877 0.75209
v 0.11473 -0.15226 0.75396
v 0.11383 -0.15127 0.75454
v 0.09522 -0.15812 0.75283
v 0.09673 -0.15794 0.75263
v 0.09804 -0.15810 0.75247
v 0.11544 -0.15016 0.75440
v 0.11435 -0.14937 0.75492
v 0.11552 -0.14717 0.75526
v 0.07319 -0.16293 0.75230
v 0.07671 -0.16714 0.75307
v 0.07217 -0.16279 0.75281
v 0.08339 -0.16655 0.75347
v 0.08987 -0.16389 0.75372
v 0.09368 -0.16476 0.75374
v 0.09339 -0.16090 0.75379
v 0.09345 -0.15932 0.75377
v 0.09613 -0.16067 0.75322
v 0.09462 -0.15927 0.75381
v 0.09688 -0.16488 0.75247
v 0.09810 -0.16166 0.75210
v 0.11325 -0.15285 0.75423
v 0.07177 -0.16220 0.75235
v 0.07810 -0.15392 0.75628
v 0.07810 -0.15392 0.75628
v 0.07810 -0.15392 0.75628
v 0.07810 -0.15392 0.75628
v 0.09554 -0.15842 0.75333
v 0.09423 -0.15864 0.75382
v 0.09722 -0.15842 0.75292
v 0.09820 -0.15920 0.75253
v 0.11336 -0.15027 0.75520
v 0.07810 -0.15392 0.75628
v 0.09273 -0.14917 0.75677
v 0.09273 -0.14917 0.75677
v 0.09273 -0.14917 0.75677
v 0.09273 -0.14917 0.75677
v 0.11382 -0.14763 0.75635
v 0.11385 -0.14743 0.75595
v 0.09273 -0.14917 0.75677
v 0.11338 -0.14379 0.75720
v 0.11258 -0.14189 0.75740
v 0.11386 -0.14375 0.75650
v 0.11670 -0.14360 0.75601
v 0.11271 -0.14087 0.75720
v 0.11205 -0.13989 0.75787
v 0.11502 -0.14121 0.75675
v 0.11200 -0.13946 0.75762
v 0.11181 -0.13817 0.75824
v 0.11368 -0.13993 0.75718
v 0.07214 -0.16214 0.75275
v 0.09383 -0.15924 0.75400
v 0.07810 -0.15392 0.75628
v 0.09273 -0.14917 0.75677
v 0.11544 -0.14391 0.75787
v 0.11354 -0.14123 0.75812
v 0.11620 -0.14118 0.75877
v 0.11289 -0.13869 0.75844
v 0.11542 -0.13924 0.75880
v 0.11264 -0.13732 0.75855
v 0.11474 -0.13764 0.75867
v 0.11223 -0.13702 0.75851
v 0.11035 -0.12863 0.76286
v 0.11036 -0.12864 0.76286
v 0.11041 -0.12864 0.76287
v 0.11048 -0.12865 0.76288
v 0.11043 -0.12865 0.76287
v 0.11386 -0.13696 0.75857
v 0.11037 -0.12864 0.76287
v 0.11044 -0.12865 0.76287
v 0.34577 0.36406 -0.62669
v 0.35050 0.36420 -0.62144
v 0.35076 0.36432 -0.62644
v 0.34551 0.36394 -0.62169
v 0.35546 0.36448 -0.62123
v 0.35570 0.36460 -0.62625
v 0.36034 0.36477 -0.62113
v 0.36056 0.36489 -0.62618
v 0.36505 0.36508 -0.62120
v 0.36530 0.36519 -0.62628
v 0.36951 0.36540 -0.62143
v 0.37017 0.36554 -0.62649
v 0.37348 0.36570 -0.62145
v 0.37647 0.36595 -0.62160
v 0.37416 0.36581 -0.62452
v 0.37707 0.36593 -0.61772
v 0.37716 0.36607 -0.62465
v 0.38057 0.36628 -0.61947
v 0.38124 0.36645 -0.62452
v 0.38562 0.36679 -0.61944
v 0.38588 0.36691 -0.62449
v 0.35024 0.36408 -0.61645
v 0.34525 0.36381 -0.61670
v 0.35521 0.36435 -0.61622
v 0.36013 0.36465 -0.61608
v 0.36489 0.36497 -0.61612
v 0.36937 0.36529 -0.61644
v 0.37343 0.36561 -0.61697
v 0.37739 0.36586 -0.61292
v 0.38119 0.36622 -0.61377
v 0.38550 0.36666 -0.61428
v 0.34998 0.36394 -0.61145
v 0.34499 0.36367 -0.61171
v 0.35496 0.36422 -0.61121
v 0.35991 0.36452 -0.61103
v 0.36477 0.36484 -0.61100
v 0.36945 0.36519 -0.61122
v 0.37364 0.36553 -0.61196
v 0.37774 0.36578 -0.60811
v 0.38138 0.36613 -0.60882
v 0.38552 0.36655 -0.60916
v 0.34972 0.36380 -0.60645
v 0.34473 0.36353 -0.60671
v 0.35471 0.36408 -0.60620
v 0.35968 0.36438 -0.60599
v 0.36459 0.36470 -0.60588
v 0.36942 0.36506 -0.60594
v 0.37437 0.36545 -0.60618
v 0.37842 0.36574 -0.60424
v 0.38137 0.36602 -0.60441
v 0.38538 0.36641 -0.60427
v 0.34946 0.36365 -0.60146
v 0.34447 0.36339 -0.60172
v 0.35445 0.36393 -0.60120
v 0.35943 0.36423 -0.60097
v 0.36437 0.36455 -0.60080
v 0.36922 0.36491 -0.60077
v 0.37392 0.36528 -0.60088
v 0.37795 0.36562 -0.60103
v 0.38080 0.36588 -0.60138
v 0.38165 0.36585 -0.59767
v 0.38477 0.36622 -0.59941
v 0.34920 0.36349 -0.59646
v 0.34421 0.36323 -0.59673
v 0.35419 0.36377 -0.59621
v 0.35918 0.36407 -0.59596
v 0.36413 0.36439 -0.59576
v 0.36902 0.36475 -0.59567
v 0.37378 0.36512 -0.59572
v 0.37858 0.36552 -0.59585
v 0.38251 0.36582 -0.59398
v 0.38536 0.36612 -0.59430
v 0.34894 0.36334 -0.59147
v 0.34394 0.36308 -0.59173
v 0.35393 0.36361 -0.59121
v 0.35892 0.36390 -0.59096
v 0.36389 0.36423 -0.59074
v 0.36881 0.36459 -0.59061
v 0.37359 0.36496 -0.59063
v 0.37809 0.36534 -0.59083
v 0.38203 0.36568 -0.59091
v 0.38492 0.36597 -0.59114
v 0.34868 0.36318 -0.58648
v 0.34368 0.36293 -0.58674
v 0.35367 0.36345 -0.58622
v 0.35866 0.36374 -0.58596
v 0.36364 0.36407 -0.58573
v 0.36858 0.36442 -0.58556
v 0.37343 0.36480 -0.58554
v 0.37810 0.36520 -0.58575
v 0.38223 0.36558 -0.58637
v 0.09200 -0.14113 0.40266
v 0.09436 -0.14202 0.40572
v 0.09600 -0.14124 0.40251
v 0.09034 -0.14186 0.40603
v 0.09896 -0.14256 0.40723
v 0.10096 -0.14144 0.40273
v 0.10461 -0.14265 0.40689
v 0.10615 -0.14156 0.40278
v 0.11019 -0.14281 0.40713
v 0.11109 -0.14162 0.40268
v 0.11429 -0.14259 0.40595
v 0.11588 -0.14173 0.40274
v 0.11906 -0.14301 0.40723
v 0.12090 -0.14191 0.40279
v 0.12458 -0.14310 0.40667
v 0.12598 -0.14205 0.40240
v 0.13005 -0.14326 0.40597
v 0.13012 -0.14220 0.40187
v 0.09913 -0.14357 0.41169
v 0.10209 -0.14440 0.41556
v 0.10331 -0.14358 0.41105
v 0.10716 -0.14440 0.41475
v 0.10810 -0.14364 0.41078
v 0.11165 -0.14439 0.41424
v 0.11192 -0.14376 0.41103
v 0.11461 -0.14424 0.41322
v 0.11936 -0.14396 0.41140
v 0.12187 -0.14477 0.41536
v 0.12337 -0.14401 0.41101
v 0.12738 -0.14491 0.41497
v 0.12840 -0.14414 0.41047
v 0.13302 -0.14513 0.41443
v 0.13257 -0.14429 0.40987
v 0.09429 -0.14303 0.41045
v 0.08834 -0.14271 0.41073
v 0.11525 -0.14356 0.40992
v 0.09867 -0.14479 0.41882
v 0.09712 -0.14403 0.41469
v 0.09166 -0.14414 0.41752
v 0.10303 -0.14513 0.41982
v 0.10676 -0.14510 0.41904
v 0.11151 -0.14510 0.41852
v 0.11702 -0.14503 0.41758
v 0.11755 -0.14433 0.41347
v 0.12245 -0.14551 0.41988
v 0.12661 -0.14559 0.41950
v 0.13162 -0.14579 0.41934
v 0.09685 -0.14530 0.42294
v 0.09253 -0.14517 0.42373
v 0.10181 -0.14557 0.42320
v 0.10637 -0.14572 0.42330
v 0.11101 -0.14577 0.42313
v 0.11600 -0.14582 0.42300
v 0.12113 -0.14597 0.42339
v 0.12604 -0.14618 0.42389
v 0.13084 -0.14638 0.42397
v 0.09611 -0.14593 0.42762
v 0.09142 -0.14570 0.42786
v 0.10086 -0.14612 0.42753
v 0.10569 -0.14628 0.42764
v 0.11049 -0.14639 0.42773
v 0.11537 -0.14647 0.42781
v 0.12034 -0.14658 0.42800
v 0.12529 -0.14673 0.42832
v 0.13020 -0.14692 0.42857
v 0.09532 -0.14651 0.43216
v 0.09067 -0.14627 0.43234
v 0.10013 -0.14671 0.43213
v 0.10501 -0.14686 0.43221
v 0.10992 -0.14698 0.43236
v 0.11482 -0.14707 0.43250
v 0.11969 -0.14716 0.43266
v 0.12454 -0.14728 0.43289
v 0.12944 -0.14745 0.43318
v 0.09446 -0.14708 0.43673
v 0.08968 -0.14681 0.43673
v 0.09935 -0.14729 0.43673
v 0.10428 -0.14744 0.43681
v 0.10923 -0.14756 0.43695
v 0.11417 -0.14765 0.43709
v 0.11904 -0.14772 0.43719
v 0.12372 -0.14780 0.43725
v 0.12841 -0.14794 0.43762
v 0.09332 -0.14764 0.44134
v 0.08842 -0.14733 0.44112
v 0.09838 -0.14785 0.44129
v 0.10338 -0.14801 0.44131
v 0.10836 -0.14812 0.44141
v 0.11333 -0.14821 0.44153
v 0.11828 -0.14827 0.44159
v 0.12307 -0.14832 0.44150
v 0.12701 -0.14832 0.44104
v -0.33838 0.26201 0.14351
v -0.33634 0.25940 0.14418
v -0.33406 0.26260 0.14285
v -0.34827 0.26707 0.14300
v -0.34628 0.26443 0.14362
v -0.34404 0.26758 0.14229
v -0.34234 0.26321 0.14356
v -0.33848 0.26601 0.14218
v -0.33389 0.26654 0.14150
v -0.35710 0.27242 0.14265
v -0.35575 0.26990 0.14327
v -0.35348 0.27272 0.14188
v -0.35206 0.26841 0.14312
v -0.34832 0.27107 0.14168
v -0.34387 0.27152 0.14096
v -0.34057 0.26984 0.14113
v -0.33599 0.27037 0.14045
v -0.36027 0.27507 0.14242
v -0.35874 0.27343 0.14263
v -0.35679 0.27569 0.14144
v -0.35319 0.27649 0.14055
v -0.35027 0.27490 0.14066
v -0.34589 0.27537 0.13994
v -0.34040 0.27379 0.13980
v -0.33816 0.27698 0.13850
v -0.33610 0.27438 0.13913
v -0.34846 0.25222 0.14807
v -0.34646 0.24968 0.14868
v -0.34435 0.25285 0.14733
v -0.34254 0.24866 0.14858
v -0.33929 0.25163 0.14718
v -0.33774 0.24751 0.14845
v -0.33389 0.25039 0.14703
v -0.35751 0.25785 0.14784
v -0.35609 0.25518 0.14845
v -0.35379 0.25792 0.14698
v -0.35228 0.25353 0.14823
v -0.34857 0.25619 0.14672
v -0.34415 0.25666 0.14599
v -0.34095 0.25506 0.14617
v -0.33627 0.25534 0.14557
v -0.36139 0.26173 0.14776
v -0.35931 0.25917 0.14788
v -0.35736 0.26129 0.14662
v -0.35364 0.26175 0.14563
v -0.35057 0.26001 0.14570
v -0.34617 0.26045 0.14495
v -0.34066 0.25886 0.14484
v -0.35949 0.26506 0.14589
v -0.36250 0.26629 0.14644
v -0.35562 0.26577 0.14469
v -0.35043 0.26396 0.14436
v -0.36637 0.26795 0.14736
v -0.36566 0.26996 0.14612
v -0.36687 0.26768 0.14773
v -0.35979 0.26999 0.14420
v -0.36345 0.26914 0.14565
v -0.36510 0.26946 0.14612
v -0.36332 0.27185 0.14453
v -0.36494 0.27130 0.14524
v -0.35388 0.24180 0.15251
v -0.35215 0.23912 0.15310
v -0.34980 0.24236 0.15166
v -0.34822 0.23784 0.15298
v -0.34409 0.24080 0.15149
v -0.34415 0.23665 0.15291
v -0.33972 0.23726 0.15222
v -0.33938 0.24111 0.15087
v -0.33616 0.23951 0.15106
v -0.33415 0.23573 0.15211
v -0.36205 0.24740 0.15312
v -0.35977 0.24485 0.15302
v -0.35820 0.24708 0.15181
v -0.35725 0.24329 0.15281
v -0.35371 0.24568 0.15120
v -0.35012 0.24568 0.15056
v -0.34637 0.24580 0.15003
v -0.34101 0.24454 0.14985
v -0.33593 0.24333 0.14971
v -0.36011 0.25068 0.15122
v -0.36343 0.25226 0.15210
v -0.35598 0.25096 0.14994
v -0.35051 0.24903 0.14949
v -0.36050 0.25597 0.14957
v -0.36478 0.25600 0.15145
v -0.36823 0.26033 0.15195
v -0.36718 0.25765 0.15224
v -0.36503 0.26008 0.15008
v -0.37240 0.26340 0.15448
v -0.37051 0.26135 0.15347
v -0.36759 0.26419 0.14997
v -0.36453 0.26401 0.14823
v -0.36517 0.26705 0.14723
v -0.36389 0.23794 0.15705
v -0.36020 0.23649 0.15589
v -0.36134 0.24193 0.15469
v -0.36518 0.24149 0.15666
v -0.35634 0.23883 0.15407
v -0.35688 0.23467 0.15544
v -0.35246 0.23494 0.15454
v -0.34669 0.23320 0.15435
v -0.36842 0.24555 0.15753
v -0.36737 0.24292 0.15761
v -0.36555 0.24551 0.15560
v -0.37151 0.25027 0.15890
v -0.37031 0.24678 0.15887
v -0.36847 0.24937 0.15629
v -0.36543 0.24970 0.15406
v -0.37008 0.25330 0.15619
v -0.37250 0.25491 0.15817
v -0.36717 0.25377 0.15373
v -0.37002 0.25752 0.15457
v -0.37346 0.26017 0.15718
v -0.37490 0.26414 0.15704
v -0.37633 0.26498 0.15924
v -0.37583 0.26598 0.15744
v -0.37477 0.26548 0.15592
v -0.37543 0.26641 0.15618
v -0.37138 0.23524 0.16412
v -0.36867 0.23447 0.16133
v -0.37000 0.23834 0.16146
v -0.37208 0.23983 0.16364
v -0.36736 0.23905 0.15889
v -0.36585 0.23518 0.15895
v -0.36986 0.24266 0.15993
v -0.37263 0.24547 0.16239
v -0.37422 0.25105 0.16233
v -0.37481 0.25622 0.16079
v -0.37624 0.25715 0.16302
v -0.37557 0.25942 0.16061
v -0.37586 0.26241 0.15978
v -0.37353 0.23587 0.16751
v -0.37426 0.24094 0.16710
v -0.37525 0.24611 0.16671
v -0.37644 0.24809 0.16832
v -0.37588 0.25005 0.16584
v -0.37601 0.25364 0.16435
v -0.37532 0.23670 0.17146
v -0.37605 0.24152 0.17133
v -0.37709 0.24387 0.17359
v -0.37649 0.24543 0.17020
v -0.37643 0.23755 0.17469
v -0.37700 0.24025 0.17567
v -0.37755 0.24226 0.17714
v 0.20000 -0.56663 0.83098
v 0.19934 -0.56573 0.83026
v 0.19895 -0.56866 0.83140
v 0.19720 -0.56651 0.83043
v 0.19908 -0.56219 0.82926
v 0.19613 -0.56318 0.82918
v 0.20046 -0.56393 0.83029
v 0.18991 -0.58297 0.83533
v 0.18982 -0.58341 0.83528
v 0.19122 -0.58312 0.83565
v 0.19633 -0.57416 0.83424
v 0.19773 -0.57483 0.83418
v 0.19747 -0.57108 0.83243
v 0.19861 -0.57199 0.83317
v 0.19381 -0.57035 0.83294
v 0.19500 -0.56916 0.83182
v 0.19101 -0.56732 0.83152
v 0.18899 -0.56937 0.83292
v 0.19970 -0.56890 0.83194
v 0.20011 -0.56728 0.83159
v 0.19989 -0.56840 0.83207
v 0.19368 -0.56461 0.83015
v 0.18852 -0.56269 0.83066
v 0.19945 -0.56739 0.83201
v 0.19977 -0.56441 0.83113
v 0.19139 -0.58640 0.83650
v 0.19430 -0.58245 0.83609
v 0.18894 -0.58556 0.83577
v 0.18804 -0.58775 0.83623
v 0.19544 -0.58531 0.83710
v 0.19687 -0.58152 0.83637
v 0.19854 -0.58307 0.83724
v 0.19031 -0.58109 0.83557
v 0.19391 -0.57907 0.83557
v 0.19266 -0.57758 0.83604
v 0.19646 -0.57843 0.83539
v 0.19894 -0.57749 0.83580
v 0.19596 -0.57562 0.83606
v 0.19857 -0.57508 0.83588
v 0.19715 -0.57227 0.83395
v 0.20874 -0.57169 0.83831
v 0.20916 -0.57347 0.83842
v 0.21073 -0.57157 0.83827
v 0.21177 -0.57308 0.83840
v 0.22177 -0.57221 0.83842
v 0.22296 -0.57517 0.83890
v 0.22560 -0.57245 0.83839
v 0.22559 -0.57564 0.83892
v 0.19388 -0.56896 0.83337
v 0.18943 -0.56849 0.83435
v 0.19695 -0.56950 0.83319
v 0.19870 -0.56946 0.83271
v 0.21019 -0.56985 0.83811
v 0.21355 -0.56906 0.83778
v 0.20997 -0.56672 0.83759
v 0.21389 -0.57212 0.83834
v 0.21555 -0.57150 0.83828
v 0.22450 -0.56808 0.83755
v 0.22030 -0.56932 0.83789
v 0.22816 -0.57389 0.83855
v 0.23034 -0.56996 0.83767
v 0.19298 -0.56525 0.83342
v 0.18913 -0.56617 0.83536
v 0.19709 -0.56689 0.83250
v 0.21225 -0.56189 0.83578
v 0.20875 -0.56332 0.83709
v 0.21744 -0.56938 0.83790
v 0.21928 -0.56477 0.83679
v 0.22480 -0.56348 0.83652
v 0.22894 -0.56450 0.83657
v 0.19452 -0.59825 0.83961
v 0.19109 -0.60311 0.83984
v 0.19584 -0.60226 0.84020
v 0.18833 -0.59812 0.83886
v 0.19946 -0.59837 0.84016
v 0.19975 -0.60308 0.84059
v 0.20417 -0.59870 0.84056
v 0.20438 -0.60341 0.84088
v 0.20896 -0.59897 0.84082
v 0.20904 -0.60385 0.84107
v 0.21379 -0.59923 0.84096
v 0.21386 -0.60414 0.84120
v 0.21861 -0.59951 0.84105
v 0.21872 -0.60437 0.84129
v 0.22338 -0.59985 0.84108
v 0.22353 -0.60461 0.84138
v 0.22808 -0.60032 0.84108
v 0.22821 -0.60488 0.84147
v 0.19371 -0.59356 0.83876
v 0.18948 -0.59329 0.83807
v 0.19886 -0.59351 0.83949
v 0.20391 -0.59376 0.84010
v 0.20883 -0.59406 0.84048
v 0.21372 -0.59431 0.84068
v 0.21856 -0.59464 0.84077
v 0.22318 -0.59515 0.84079
v 0.22784 -0.59557 0.84072
v 0.19285 -0.58958 0.83770
v 0.18857 -0.59030 0.83712
v 0.19802 -0.58807 0.83835
v 0.20349 -0.58844 0.83933
v 0.20865 -0.58899 0.83998
v 0.21358 -0.58938 0.84031
v 0.21847 -0.58972 0.84043
v 0.22325 -0.59033 0.84044
v 0.22703 -0.59152 0.84044
v 0.20274 -0.58217 0.83811
v 0.20847 -0.58352 0.83928
v 0.21337 -0.58451 0.83982
v 0.21818 -0.58483 0.84000
v 0.22311 -0.58531 0.84002
v 0.22870 -0.58622 0.83991
v 0.18914 -0.57781 0.83588
v 0.20251 -0.57655 0.83742
v 0.20860 -0.57711 0.83856
v 0.21357 -0.57949 0.83924
v 0.21740 -0.58089 0.83958
v 0.22271 -0.57958 0.83944
v 0.22685 -0.58174 0.83958
v 0.19426 -0.57354 0.83684
v 0.18919 -0.57186 0.83636
v 0.19999 -0.57337 0.83732
v 0.20580 -0.57318 0.83816
v 0.21438 -0.57457 0.83867
v 0.21877 -0.57626 0.83901
v 0.22823 -0.57741 0.83904
v 0.19441 -0.56852 0.83742
v 0.19121 -0.56748 0.83703
v 0.19897 -0.56923 0.83780
v 0.20369 -0.56956 0.83807
v 0.20758 -0.56962 0.83815
v 0.21810 -0.57220 0.83842
v 0.19466 -0.56416 0.83736
v 0.19100 -0.56458 0.83650
v 0.19862 -0.56474 0.83787
v 0.20276 -0.56546 0.83802
v 0.20658 -0.56615 0.83790
v 0.32932 0.35704 -0.30688
v 0.33388 0.35751 -0.30179
v 0.33411 0.35749 -0.30680
v 0.32910 0.35705 -0.30186
v 0.33877 0.35798 -0.30161
v 0.33903 0.35797 -0.30661
v 0.34372 0.35846 -0.30143
v 0.34399 0.35845 -0.30642
v 0.34863 0.35894 -0.30134
v 0.34892 0.35893 -0.30634
v 0.35347 0.35941 -0.30146
v 0.35378 0.35939 -0.30647
v 0.35818 0.35986 -0.30186
v 0.35855 0.35984 -0.30695
v 0.36279 0.36032 -0.30253
v 0.36348 0.36032 -0.30802
v 0.36727 0.36080 -0.30309
v 0.36664 0.36080 -0.29812
v 0.37096 0.36131 -0.29870
v 0.37181 0.36134 -0.30393
v 0.33362 0.35753 -0.29679
v 0.32883 0.35707 -0.29684
v 0.33851 0.35800 -0.29662
v 0.34344 0.35848 -0.29644
v 0.34833 0.35896 -0.29636
v 0.35314 0.35943 -0.29646
v 0.35779 0.35988 -0.29683
v 0.36228 0.36033 -0.29744
v 0.36613 0.36082 -0.29312
v 0.37039 0.36131 -0.29371
v 0.33335 0.35756 -0.29178
v 0.32854 0.35711 -0.29180
v 0.33825 0.35803 -0.29164
v 0.34316 0.35851 -0.29148
v 0.34802 0.35899 -0.29140
v 0.35277 0.35945 -0.29150
v 0.35739 0.35991 -0.29184
v 0.36183 0.36036 -0.29242
v 0.36565 0.36085 -0.28811
v 0.36992 0.36134 -0.28872
v 0.33308 0.35761 -0.28678
v 0.32828 0.35716 -0.28676
v 0.33798 0.35807 -0.28665
v 0.34288 0.35855 -0.28653
v 0.34769 0.35902 -0.28651
v 0.35236 0.35948 -0.28662
v 0.35691 0.35994 -0.28689
v 0.36134 0.36039 -0.28742
v 0.36510 0.36087 -0.28308
v 0.36944 0.36137 -0.28369
v 0.33282 0.35765 -0.28178
v 0.32806 0.35721 -0.28180
v 0.33772 0.35812 -0.28167
v 0.34263 0.35859 -0.28158
v 0.34743 0.35906 -0.28165
v 0.35192 0.35951 -0.28194
v 0.35629 0.35995 -0.28211
v 0.36072 0.36041 -0.28242
v 0.36441 0.36089 -0.27807
v 0.36889 0.36139 -0.27856
v 0.33256 0.35770 -0.27682
v 0.32778 0.35726 -0.27692
v 0.33746 0.35816 -0.27668
v 0.34239 0.35864 -0.27660
v 0.34724 0.35911 -0.27673
v 0.35183 0.35957 -0.27722
v 0.35542 0.35992 -0.27823
v 0.35984 0.36040 -0.27717
v 0.36372 0.36087 -0.27400
v 0.36814 0.36139 -0.27302
v 0.33229 0.35773 -0.27186
v 0.32745 0.35728 -0.27202
v 0.33720 0.35819 -0.27169
v 0.34214 0.35867 -0.27159
v 0.34703 0.35915 -0.27171
v 0.35181 0.35963 -0.27219
v 0.35674 0.36013 -0.27326
v 0.36057 0.36060 -0.26835
v 0.36119 0.36062 -0.27239
v 0.36506 0.36109 -0.26919
v 0.36938 0.36159 -0.26795
v 0.33200 0.35774 -0.26689
v 0.32713 0.35729 -0.26707
v 0.33694 0.35820 -0.26669
v 0.34189 0.35869 -0.26656
v 0.34679 0.35917 -0.26663
v 0.35155 0.35966 -0.26702
v 0.35614 0.36013 -0.26775
v 0.36007 0.36059 -0.26345
v 0.36425 0.36104 -0.26403
v 0.36852 0.36153 -0.26412
v 0.31173 0.35970 0.01180
v 0.31582 0.36016 0.01623
v 0.31646 0.35991 0.01170
v 0.31093 0.35996 0.01636
v 0.31991 0.36027 0.01540
v 0.32118 0.36010 0.01173
v 0.32487 0.36049 0.01662
v 0.32604 0.36027 0.01152
v 0.33073 0.36060 0.01526
v 0.33006 0.36036 0.01056
v 0.33377 0.36084 0.01929
v 0.33538 0.36079 0.01633
v 0.33483 0.36059 0.01163
v 0.33853 0.36086 0.01509
v 0.33889 0.36104 0.02035
v 0.34336 0.36112 0.01622
v 0.34406 0.36128 0.02135
v 0.34797 0.36148 0.02044
v 0.34876 0.36142 0.01557
v 0.35264 0.36180 0.02015
v 0.35337 0.36176 0.01548
v 0.31462 0.36039 0.02141
v 0.30964 0.36014 0.02009
v 0.32059 0.36052 0.02011
v 0.32354 0.36076 0.02420
v 0.32542 0.36071 0.02137
v 0.32959 0.36077 0.02038
v 0.32833 0.36090 0.02552
v 0.33429 0.36099 0.02425
v 0.33918 0.36117 0.02570
v 0.34307 0.36131 0.02522
v 0.34755 0.36153 0.02514
v 0.35214 0.36183 0.02497
v 0.31018 0.36040 0.02520
v 0.31372 0.36067 0.02904
v 0.31524 0.36062 0.02622
v 0.31938 0.36069 0.02518
v 0.31822 0.36081 0.03022
v 0.32400 0.36090 0.02901
v 0.32888 0.36101 0.03035
v 0.33294 0.36107 0.02956
v 0.33779 0.36119 0.02951
v 0.34243 0.36134 0.02972
v 0.34701 0.36155 0.02974
v 0.35173 0.36184 0.02980
v 0.31082 0.36060 0.03008
v 0.31422 0.36076 0.03350
v 0.31869 0.36089 0.03489
v 0.32267 0.36095 0.03412
v 0.32747 0.36103 0.03404
v 0.33216 0.36111 0.03418
v 0.33686 0.36121 0.03416
v 0.34168 0.36135 0.03431
v 0.34650 0.36155 0.03449
v 0.35134 0.36181 0.03465
v 0.31710 0.36085 0.03845
v 0.31170 0.36068 0.03873
v 0.32176 0.36095 0.03856
v 0.32644 0.36103 0.03853
v 0.33126 0.36111 0.03864
v 0.33611 0.36120 0.03883
v 0.34102 0.36132 0.03906
v 0.34598 0.36151 0.03931
v 0.35095 0.36176 0.03955
v 0.31620 0.36078 0.04253
v 0.31335 0.36070 0.04308
v 0.32069 0.36087 0.04275
v 0.32552 0.36096 0.04299
v 0.33040 0.36104 0.04312
v 0.33531 0.36113 0.04338
v 0.34030 0.36124 0.04376
v 0.34540 0.36141 0.04417
v 0.35052 0.36165 0.04449
v 0.31445 0.36047 0.04797
v 0.31292 0.36060 0.04536
v 0.31083 0.36033 0.04694
v 0.31560 0.36066 0.04581
v 0.31947 0.36072 0.04647
v 0.32461 0.36078 0.04764
v 0.32956 0.36089 0.04744
v 0.33440 0.36098 0.04770
v 0.33936 0.36108 0.04818
v 0.34456 0.36122 0.04891
v 0.34992 0.36146 0.04949
v 0.31546 0.36001 0.05223
v 0.31796 0.36046 0.04951
v 0.31013 0.35977 0.05202
v 0.32093 0.36005 0.05391
v 0.32233 0.36051 0.05065
v 0.32543 0.36016 0.05460
v 0.32596 0.36054 0.05172
v 0.32854 0.36034 0.05429
v 0.32905 0.36065 0.05136
v 0.33344 0.36072 0.05168
v 0.33821 0.36082 0.05218
v 0.34316 0.36095 0.05295
v 0.34899 0.36111 0.05481
v 0.09564 0.35421 -0.43952
v 0.10037 0.35425 -0.43426
v 0.10063 0.35431 -0.43926
v 0.09538 0.35416 -0.43453
v 0.10536 0.35433 -0.43400
v 0.10562 0.35438 -0.43900
v 0.11035 0.35439 -0.43374
v 0.11062 0.35445 -0.43873
v 0.11535 0.35443 -0.43348
v 0.11561 0.35450 -0.43847
v 0.12034 0.35447 -0.43322
v 0.12060 0.35454 -0.43821
v 0.12533 0.35451 -0.43296
v 0.12560 0.35459 -0.43795
v 0.13033 0.35455 -0.43269
v 0.13059 0.35465 -0.43769
v 0.13532 0.35460 -0.43243
v 0.13558 0.35471 -0.43743
v 0.10011 0.35419 -0.42927
v 0.09511 0.35410 -0.42953
v 0.10510 0.35426 -0.42901
v 0.11009 0.35432 -0.42875
v 0.11509 0.35436 -0.42849
v 0.12008 0.35439 -0.42822
v 0.12507 0.35442 -0.42796
v 0.13007 0.35445 -0.42770
v 0.13506 0.35449 -0.42744
v 0.09985 0.35413 -0.42428
v 0.09485 0.35405 -0.42454
v 0.10484 0.35420 -0.42402
v 0.10983 0.35425 -0.42375
v 0.11482 0.35428 -0.42349
v 0.11982 0.35430 -0.42323
v 0.12481 0.35432 -0.42297
v 0.12980 0.35435 -0.42271
v 0.13480 0.35438 -0.42245
v 0.09958 0.35408 -0.41928
v 0.09459 0.35400 -0.41955
v 0.10458 0.35414 -0.41902
v 0.10957 0.35418 -0.41876
v 0.11456 0.35420 -0.41850
v 0.11956 0.35422 -0.41824
v 0.12455 0.35423 -0.41798
v 0.12954 0.35424 -0.41772
v 0.13454 0.35426 -0.41745
v 0.09932 0.35402 -0.41429
v 0.09433 0.35395 -0.41455
v 0.10432 0.35408 -0.41403
v 0.10931 0.35411 -0.41377
v 0.11430 0.35413 -0.41351
v 0.11929 0.35413 -0.41325
v 0.12429 0.35414 -0.41298
v 0.12928 0.35414 -0.41272
v 0.13427 0.35416 -0.41246
v 0.09906 0.35398 -0.40930
v 0.09407 0.35392 -0.40956
v 0.10405 0.35402 -0.40904
v 0.10905 0.35405 -0.40878
v 0.11404 0.35406 -0.40851
v 0.11903 0.35406 -0.40825
v 0.12403 0.35405 -0.40799
v 0.12902 0.35405 -0.40773
v 0.13401 0.35405 -0.40747
v 0.09880 0.35393 -0.40431
v 0.09381 0.35388 -0.40457
v 0.10379 0.35397 -0.40404
v 0.10878 0.35398 -0.40378
v 0.11378 0.35399 -0.40352
v 0.11877 0.35397 -0.40326
v 0.12376 0.35396 -0.40300
v 0.12876 0.35395 -0.40274
v 0.13375 0.35395 -0.40247
v 0.09854 0.35387 -0.39931
v 0.09354 0.35382 -0.39957
v 0.10353 0.35390 -0.39905
v 0.10852 0.35391 -0.39879
v 0.11352 0.35390 -0.39853
v 0.11851 0.35388 -0.39827
v 0.12350 0.35386 -0.39800
v 0.12850 0.35385 -0.39774
v 0.13349 0.35384 -0.39748
v -0.61260 -0.57761 0.56748
v -0.61169 -0.57812 0.56805
v -0.61171 -0.57806 0.56506
v -0.61264 -0.57746 0.56320
v -0.61745 -0.57462 0.56772
v -0.61490 -0.57665 0.57146
v -0.61466 -0.57626 0.56551
v -0.61715 -0.57436 0.56299
v -0.62450 -0.56951 0.56827
v -0.62256 -0.57124 0.56887
v -0.62313 -0.57021 0.56637
v -0.62054 -0.57203 0.56507
v -0.62308 -0.56971 0.56390
v -0.62016 -0.57313 0.56967
v -0.63144 -0.56077 0.56664
v -0.62967 -0.56420 0.56888
v -0.63011 -0.56278 0.56535
v -0.62785 -0.56507 0.56404
v -0.62987 -0.56240 0.56298
v -0.62675 -0.56747 0.56859
v -0.62504 -0.56832 0.56552
v -0.61215 -0.57806 0.57162
v -0.62037 -0.57365 0.57287
v -0.61855 -0.57534 0.57565
v -0.61819 -0.57475 0.57149
v -0.61489 -0.57751 0.57698
v -0.61243 -0.57829 0.57538
v -0.61101 -0.57891 0.57583
v -0.62484 -0.57006 0.57175
v -0.62218 -0.57219 0.57180
v -0.63186 -0.56118 0.57068
v -0.63067 -0.56424 0.57375
v -0.62808 -0.56723 0.57273
v -0.61456 -0.57841 0.58044
v -0.61298 -0.57950 0.58239
v -0.61251 -0.57886 0.57890
v -0.61085 -0.57981 0.58075
v -0.61100 -0.57920 0.57785
v -0.61022 -0.57961 0.57872
v -0.60995 -0.58006 0.58070
v -0.62533 -0.57178 0.57990
v -0.62162 -0.57473 0.58087
v -0.62282 -0.57257 0.57558
v -0.61740 -0.57707 0.58040
v -0.62929 -0.56706 0.57701
v -0.62789 -0.56938 0.57959
v -0.62649 -0.56977 0.57612
v -0.63179 -0.56381 0.57838
v -0.61580 -0.57878 0.58391
v -0.61395 -0.58030 0.58639
v -0.61165 -0.58043 0.58420
v -0.61042 -0.58038 0.58268
v -0.62484 -0.57315 0.58369
v -0.62278 -0.57540 0.58630
v -0.61927 -0.57731 0.58495
v -0.62997 -0.56726 0.58128
v -0.62773 -0.57047 0.58365
v -0.63333 -0.56117 0.58162
v -0.63207 -0.56430 0.58327
v -0.63272 -0.56285 0.58068
v -0.63027 -0.56777 0.58570
v -0.61724 -0.57974 0.58925
v -0.61456 -0.58163 0.59074
v -0.61269 -0.58130 0.58787
v -0.61113 -0.58080 0.58498
v -0.62623 -0.57293 0.58807
v -0.62359 -0.57609 0.59131
v -0.62070 -0.57775 0.58941
v -0.63027 -0.56847 0.58944
v -0.62871 -0.57082 0.59126
v -0.62876 -0.57022 0.58756
v -0.63343 -0.56119 0.58584
v -0.63205 -0.56506 0.58907
v -0.61639 -0.58204 0.59402
v -0.61524 -0.58386 0.59648
v -0.61459 -0.58298 0.59395
v -0.61418 -0.58392 0.59551
v -0.62048 -0.57990 0.59567
v -0.61371 -0.58290 0.59281
v -0.62652 -0.57370 0.59328
v -0.62439 -0.57643 0.59571
v -0.60456 -0.57911 0.59499
v -0.60456 -0.57911 0.59499
v -0.60456 -0.57911 0.59499
v -0.63090 -0.56778 0.59379
v -0.62885 -0.57124 0.59580
v -0.63376 -0.56061 0.59134
v -0.63267 -0.56419 0.59388
v -0.61706 -0.58351 0.59809
v -0.61564 -0.58476 0.59874
v -0.61484 -0.58501 0.59839
v -0.61392 -0.58411 0.59565
v -0.62162 -0.58116 0.60147
v -0.61910 -0.58373 0.60179
v -0.62677 -0.57429 0.59812
v -0.62418 -0.57792 0.60069
v -0.60456 -0.57911 0.59499
v -0.63050 -0.56887 0.59826
v -0.62899 -0.57154 0.60050
v -0.63356 -0.56174 0.59598
v -0.63234 -0.56501 0.59895
v -0.61791 -0.58618 0.60499
v -0.61681 -0.58763 0.60674
v -0.61636 -0.58583 0.60193
v -0.61590 -0.58747 0.60488
v -0.61535 -0.58642 0.60177
v -0.62106 -0.58305 0.60456
v -0.61962 -0.58521 0.60625
v -0.62307 -0.58081 0.60505
v -0.62711 -0.57471 0.60326
v -0.62537 -0.57794 0.60615
v -0.63082 -0.56845 0.60239
v -0.62929 -0.57148 0.60546
v -0.63214 -0.56559 0.60407
v 0.67300 -0.65187 0.82654
v 0.67235 -0.65149 0.82745
v 0.67325 -0.65184 0.82666
v 0.67297 -0.65150 0.82762
v 0.67098 -0.65071 0.82943
v 0.67375 -0.65189 0.82660
v 0.67396 -0.65188 0.82665
v 0.67393 -0.65184 0.82676
v 0.66958 -0.65012 0.83078
v 0.67006 -0.65009 0.83119
v 0.67104 -0.65018 0.83144
v 0.66935 -0.64983 0.83182
v -0.12578 0.27918 0.03062
v -0.12672 0.28117 0.02842
v -0.12903 0.28014 0.03009
v -0.12986 0.27792 0.03286
v -0.12514 0.27690 0.03328
v -0.11834 0.27569 0.03300
v -0.12118 0.27803 0.03090
v -0.12190 0.27594 0.03371
v -0.11637 0.27750 0.03011
v -0.11472 0.27555 0.03199
v -0.11279 0.27673 0.02975
v -0.13005 0.28212 0.02787
v -0.12799 0.27521 0.03585
v -0.12417 0.27496 0.03543
v 0.00777 -0.47105 0.81109
v 0.00962 -0.47146 0.81133
v 0.01000 -0.47147 0.81108
v 0.01238 -0.47156 0.81142
v 0.01681 -0.47376 0.81319
v 0.01934 -0.47578 0.81407
v 0.02169 -0.47241 0.81293
v 0.02330 -0.47580 0.81420
v 0.02651 -0.47267 0.81332
v 0.02695 -0.47541 0.81419
v -0.01020 -0.46686 0.81003
v -0.00863 -0.46646 0.81004
v -0.00997 -0.46658 0.80984
v 0.00121 -0.46885 0.81120
v 0.00557 -0.47104 0.81166
v 0.00289 -0.46765 0.81050
v 0.00554 -0.46993 0.81093
v 0.00903 -0.47163 0.81173
v 0.00807 -0.47250 0.81254
v 0.01251 -0.47180 0.81185
v 0.01718 -0.47142 0.81209
v 0.02242 -0.46903 0.81178
v 0.02029 -0.46950 0.81165
v 0.01440 -0.47256 0.81255
v 0.02652 -0.46911 0.81225
v 0.02937 -0.47361 0.81371
v 0.03128 -0.47019 0.81279
v -0.00455 -0.46538 0.81002
v -0.00803 -0.46476 0.80949
v -0.00927 -0.46580 0.80966
v -0.00716 -0.46831 0.81117
v -0.01106 -0.46802 0.81085
v -0.00268 -0.46846 0.81128
v -0.00024 -0.46565 0.81013
v 0.00163 -0.46490 0.80974
v 0.00257 -0.46611 0.80997
v 0.02350 -0.46755 0.81142
v 0.02182 -0.46851 0.81148
v 0.01209 -0.47266 0.81268
v 0.02696 -0.46579 0.81138
v 0.03057 -0.46563 0.81169
v -0.00737 -0.46373 0.80913
v -0.00647 -0.46330 0.80911
v -0.00384 -0.46238 0.80914
v -0.00170 -0.46307 0.80942
v 0.00135 -0.46344 0.80938
v 0.00027 -0.46276 0.80931
v 0.02743 -0.46444 0.81109
v 0.02827 -0.46392 0.81106
v 0.03077 -0.46273 0.81106
v -0.00307 -0.46094 0.80886
v -0.00251 -0.46087 0.80886
v -0.00107 -0.46112 0.80896
v -0.00010 -0.46010 0.80877
v 0.00005 -0.46068 0.80889
v -0.00730 -0.48197 0.81673
v -0.00346 -0.47871 0.81553
v -0.00851 -0.47797 0.81539
v -0.01231 -0.48126 0.81656
v -0.00232 -0.48269 0.81682
v 0.00207 -0.47937 0.81556
v 0.00175 -0.48344 0.81692
v 0.00632 -0.48256 0.81647
v 0.00697 -0.47836 0.81507
v 0.01086 -0.47983 0.81550
v 0.01172 -0.48440 0.81689
v 0.01492 -0.48110 0.81589
v 0.01713 -0.48418 0.81685
v 0.01944 -0.48475 0.81713
v 0.01943 -0.48326 0.81672
v 0.01992 -0.48023 0.81565
v 0.02080 -0.48309 0.81667
v 0.02396 -0.48335 0.81656
v 0.02548 -0.47860 0.81515
v 0.02870 -0.48038 0.81564
v 0.03003 -0.48415 0.81658
v -0.00456 -0.47493 0.81413
v -0.00947 -0.47420 0.81393
v -0.00013 -0.47584 0.81434
v 0.00535 -0.47470 0.81364
v 0.01023 -0.47608 0.81419
v 0.01504 -0.47714 0.81453
v 0.03001 -0.47659 0.81457
v -0.00571 -0.47136 0.81263
v -0.01042 -0.47085 0.81241
v -0.00009 -0.47206 0.81269
v 0.00990 -0.47352 0.81317
v 0.01313 -0.47407 0.81335
v 0.01012 -0.47257 0.81276
v -0.00608 -0.48612 0.81796
v -0.00089 -0.48700 0.81807
v 0.02006 -0.48396 0.81699
v 0.11671 0.32474 -0.11425
v 0.11820 0.32269 -0.11293
v 0.11983 0.32382 -0.11492
v 0.10783 0.32940 -0.11413
v 0.11082 0.32819 -0.11449
v 0.10987 0.33024 -0.11610
v 0.11280 0.32923 -0.11671
v 0.11093 0.33149 -0.11813
v 0.11373 0.32640 -0.11430
v 0.11704 0.32714 -0.11693
v 0.09828 0.33434 -0.11471
v 0.10124 0.33330 -0.11490
v 0.10068 0.33503 -0.11676
v 0.10351 0.33401 -0.11699
v 0.10231 0.33595 -0.11892
v 0.10410 0.33151 -0.11438
v 0.10738 0.33233 -0.11713
v 0.08136 0.34076 -0.11604
v 0.08258 0.33884 -0.11368
v 0.08531 0.34032 -0.11702
v 0.08842 0.33748 -0.11424
v 0.08934 0.33998 -0.11831
v 0.09350 0.33882 -0.11858
v 0.09169 0.34079 -0.12079
v 0.09418 0.33598 -0.11484
v 0.09853 0.33690 -0.11832
v 0.08244 0.34227 -0.11912
v 0.07755 0.34192 -0.11682
v 0.07878 0.34394 -0.12087
v 0.08782 0.34203 -0.12113
v 0.11138 0.32144 -0.10840
v 0.11370 0.31988 -0.10811
v 0.11411 0.32151 -0.10979
v 0.11610 0.31893 -0.10820
v 0.11828 0.32042 -0.11057
v 0.10630 0.32486 -0.10889
v 0.10896 0.32315 -0.10872
v 0.11030 0.32523 -0.11134
v 0.11516 0.32350 -0.11218
v 0.09677 0.33012 -0.10910
v 0.09944 0.32880 -0.10904
v 0.10021 0.33097 -0.11176
v 0.10219 0.32728 -0.10900
v 0.10506 0.32830 -0.11154
v 0.08790 0.33439 -0.10989
v 0.09030 0.33314 -0.10931
v 0.09141 0.33448 -0.11150
v 0.09284 0.33194 -0.10916
v 0.09550 0.33311 -0.11181
v 0.07890 0.33997 -0.11403
v 0.07810 0.33766 -0.11074
v 0.08355 0.33613 -0.11045
v 0.10489 0.32103 -0.10483
v 0.10708 0.31886 -0.10413
v 0.10814 0.32109 -0.10648
v 0.10986 0.31776 -0.10446
v 0.11330 0.31809 -0.10613
v 0.11768 0.31671 -0.10640
v 0.09607 0.32514 -0.10408
v 0.09893 0.32363 -0.10408
v 0.09904 0.32635 -0.10655
v 0.10160 0.32240 -0.10436
v 0.10363 0.32387 -0.10662
v 0.08609 0.33010 -0.10451
v 0.08885 0.32893 -0.10438
v 0.08951 0.33112 -0.10687
v 0.09171 0.32748 -0.10425
v 0.09425 0.32881 -0.10662
v 0.08179 0.33149 -0.10451
v 0.08473 0.33309 -0.10720
v 0.07997 0.33444 -0.10726
v 0.07695 0.33205 -0.10393
v 0.09525 0.31973 -0.09932
v 0.09815 0.31782 -0.09913
v 0.09917 0.32033 -0.10159
v 0.10082 0.31567 -0.09881
v 0.10416 0.31561 -0.10028
v 0.10420 0.31898 -0.10286
v 0.10845 0.31586 -0.10219
v 0.08480 0.32621 -0.10053
v 0.08703 0.32410 -0.09955
v 0.08828 0.32653 -0.10205
v 0.09072 0.32230 -0.09948
v 0.09353 0.32367 -0.10175
v 0.08137 0.32712 -0.10033
v 0.08364 0.32865 -0.10231
v 0.07973 0.32973 -0.10217
v 0.07796 0.32831 -0.10055
v 0.07954 0.32150 -0.09560
v 0.08185 0.31933 -0.09453
v 0.08282 0.32156 -0.09642
v 0.08561 0.31811 -0.09466
v 0.08756 0.32085 -0.09725
v 0.09022 0.31673 -0.09508
v 0.09253 0.31848 -0.09722
v 0.09387 0.31548 -0.09549
v 0.09732 0.31543 -0.09698
v 0.07854 0.32498 -0.09809
v 0.07588 0.32218 -0.09548
v 0.08369 0.32421 -0.09865
v 0.07855 0.31913 -0.09374
v 0.08252 0.31603 -0.09245
v 0.07764 0.31628 -0.09162
v 0.08838 0.31380 -0.09248
v 0.09306 0.31327 -0.09364
v -0.39671 -0.08089 0.57849
v -0.39311 -0.08274 0.58225
v -0.39340 -0.08240 0.57681
v -0.39661 -0.08078 0.57338
v -0.39060 -0.08428 0.57483
v -0.39062 -0.08430 0.57942
v -0.40029 -0.07964 0.57446
v -0.40051 -0.07971 0.57952
v -0.39690 -0.08097 0.58366
v -0.39358 -0.08271 0.58760
v -0.39023 -0.08469 0.58303
v -0.39093 -0.08434 0.58607
v -0.38829 -0.08680 0.58569
v -0.40078 -0.07976 0.58457
v -0.39724 -0.08097 0.58880
v -0.39394 -0.08267 0.59288
v -0.38989 -0.08557 0.59147
v -0.40113 -0.07977 0.58960
v -0.39768 -0.08090 0.59389
v -0.39459 -0.08235 0.59805
v -0.39121 -0.08449 0.59713
v -0.38862 -0.08677 0.59698
v -0.40160 -0.07976 0.59459
v -0.39830 -0.08078 0.59892
v -0.39527 -0.08214 0.60315
v -0.39184 -0.08411 0.60210
v -0.38900 -0.08645 0.60116
v -0.40233 -0.07973 0.59956
v -0.39916 -0.08066 0.60390
v -0.39620 -0.08193 0.60869
v -0.39235 -0.08391 0.60712
v -0.38937 -0.08623 0.60596
v -0.40361 -0.07967 0.60474
v -0.40015 -0.08050 0.60802
v -0.39960 -0.08094 0.61311
v -0.39527 -0.08244 0.61347
v -0.39257 -0.08387 0.61200
v -0.38969 -0.08606 0.61084
v -0.39588 -0.08233 0.61724
v -0.39907 -0.08128 0.61824
v -0.39275 -0.08386 0.61638
v -0.39003 -0.08586 0.61553
v -0.35394 -0.07785 0.26275
v -0.35193 -0.07996 0.26337
v -0.35031 -0.07734 0.26182
v -0.34831 -0.08110 0.26330
v -0.34526 -0.07872 0.26167
v -0.34372 -0.08255 0.26329
v -0.34043 -0.08043 0.26181
v -0.36273 -0.07368 0.26365
v -0.36095 -0.07603 0.26399
v -0.35947 -0.07291 0.26196
v -0.35747 -0.07697 0.26326
v -0.35432 -0.07450 0.26128
v -0.35085 -0.07452 0.26057
v -0.34720 -0.07454 0.26001
v -0.34143 -0.07617 0.25994
v -0.36618 -0.06906 0.26435
v -0.36494 -0.07266 0.26472
v -0.36312 -0.07046 0.26245
v -0.36034 -0.06853 0.26021
v -0.35618 -0.07026 0.25975
v -0.35132 -0.07163 0.25936
v -0.34954 -0.06881 0.25778
v -0.34743 -0.07107 0.25846
v -0.34355 -0.07220 0.25842
v -0.36371 -0.06604 0.26079
v -0.36703 -0.06362 0.26272
v -0.36238 -0.06315 0.25849
v -0.36087 -0.06528 0.25882
v -0.35758 -0.06631 0.25827
v -0.35329 -0.06770 0.25795
v -0.36451 -0.06229 0.25948
v -0.36577 -0.05895 0.25907
v -0.36853 -0.05860 0.26207
v -0.36699 -0.05388 0.25785
v -0.36990 -0.05401 0.26166
v -0.37151 -0.04865 0.26243
v -0.37118 -0.05229 0.26319
v -0.37057 -0.05033 0.26067
v -0.36893 -0.04922 0.25766
v -0.37048 -0.04751 0.25906
v -0.37089 -0.04427 0.25872
v -0.37210 -0.04411 0.26248
v -0.36649 -0.07907 0.26929
v -0.36524 -0.08231 0.26966
v -0.36389 -0.08022 0.26767
v -0.36249 -0.08326 0.26842
v -0.36005 -0.08020 0.26584
v -0.35940 -0.08425 0.26759
v -0.35564 -0.08415 0.26643
v -0.35520 -0.08036 0.26434
v -0.35150 -0.08295 0.26483
v -0.34687 -0.08484 0.26496
v -0.34151 -0.08640 0.26490
v -0.36401 -0.07648 0.26600
v -0.36743 -0.07377 0.26800
v -0.36940 -0.06792 0.26831
v -0.36957 -0.06247 0.26581
v -0.37070 -0.05862 0.26594
v -0.37195 -0.05328 0.26668
v -0.37168 -0.05683 0.26752
v -0.37122 -0.05505 0.26495
v -0.37247 -0.04882 0.26690
v -0.37293 -0.04410 0.26700
v -0.36759 -0.08357 0.27275
v -0.36449 -0.08571 0.27100
v -0.36935 -0.07831 0.27265
v -0.36059 -0.08718 0.26970
v -0.37012 -0.07314 0.27171
v -0.37182 -0.07005 0.27499
v -0.37138 -0.07270 0.27443
v -0.37094 -0.07025 0.27221
v -0.37122 -0.06765 0.27203
v -0.37124 -0.06351 0.27036
v -0.37224 -0.05732 0.27058
v -0.37219 -0.06112 0.27273
v -0.37171 -0.05954 0.26945
v -0.37268 -0.05366 0.27132
v -0.37309 -0.04903 0.27171
v -0.37347 -0.04415 0.27186
v -0.37194 -0.07914 0.27900
v -0.37153 -0.08236 0.27869
v -0.37102 -0.07976 0.27625
v -0.37023 -0.08301 0.27615
v -0.37115 -0.07615 0.27530
v -0.37216 -0.07415 0.27837
v -0.37253 -0.06918 0.27865
v -0.37200 -0.06664 0.27449
v -0.37218 -0.06397 0.27412
v -0.37278 -0.05915 0.27555
v -0.37257 -0.06300 0.27596
v -0.37320 -0.05415 0.27639
v -0.37354 -0.04918 0.27673
v -0.37387 -0.04419 0.27685
v -0.37235 -0.08395 0.28273
v -0.37130 -0.08606 0.27982
v -0.37270 -0.07863 0.28319
v -0.37294 -0.07342 0.28354
v -0.37295 -0.06952 0.28208
v -0.37251 -0.06557 0.27676
v -0.37296 -0.06513 0.28030
v -0.37332 -0.05948 0.28113
v -0.37364 -0.05429 0.28160
v -0.37394 -0.04922 0.28180
v -0.37424 -0.04420 0.28186
v -0.37309 -0.08347 0.28781
v -0.37325 -0.07767 0.28811
v -0.37318 -0.07318 0.28594
v -0.37319 -0.07464 0.28639
v -0.37323 -0.07402 0.28680
v -0.37326 -0.07044 0.28577
v -0.37329 -0.07337 0.28722
v -0.37351 -0.06480 0.28607
v -0.37379 -0.05943 0.28651
v -0.37407 -0.05427 0.28675
v -0.37436 -0.04922 0.28684
v -0.37467 -0.04420 0.28686
v -0.37354 -0.08312 0.29294
v -0.37366 -0.07872 0.29375
v -0.37329 -0.07483 0.28767
v -0.37348 -0.07435 0.28989
v -0.37372 -0.06988 0.29091
v -0.37399 -0.06456 0.29141
v -0.37425 -0.05934 0.29170
v -0.37453 -0.05424 0.29182
v -0.37482 -0.04921 0.29185
v -0.37515 -0.04420 0.29184
v -0.37381 -0.07835 0.29601
v -0.37379 -0.07970 0.29630
v -0.37383 -0.08218 0.29722
v -0.37383 -0.07916 0.29684
v -0.37391 -0.07553 0.29572
v -0.37390 -0.07860 0.29732
v -0.37419 -0.06972 0.29627
v -0.37446 -0.06440 0.29663
v -0.37473 -0.05926 0.29679
v -0.37502 -0.05421 0.29684
v -0.37534 -0.04920 0.29684
v -0.37568 -0.04420 0.29682
v 0.26498 -0.44713 0.73201
v 0.26417 -0.44702 0.73284
v 0.26406 -0.44734 0.73177
v 0.27463 -0.43723 0.72877
v 0.27533 -0.43661 0.72927
v 0.27601 -0.43853 0.72876
v 0.26618 -0.44777 0.73157
v 0.27778 -0.43887 0.72922
v 0.27818 -0.44050 0.72868
v 0.27422 -0.43576 0.72911
v 0.27758 -0.43537 0.73091
v 0.27415 -0.43281 0.73016
v 0.27513 -0.43252 0.73160
v 0.27291 -0.43031 0.72920
v 0.27217 -0.42902 0.72968
v 0.27303 -0.42960 0.73301
v 0.26515 -0.42548 0.73270
v 0.26710 -0.42518 0.73083
v 0.26503 -0.42488 0.73112
v 0.26204 -0.42585 0.73417
v 0.26807 -0.42647 0.73351
v 0.26994 -0.42674 0.73060
v 0.27072 -0.42688 0.72922
v 0.27190 -0.42821 0.72885
v 0.26540 -0.42438 0.72996
v 0.26637 -0.42444 0.72986
v 0.26861 -0.42443 0.72920
v 0.26878 -0.42285 0.72838
v 0.26878 -0.42285 0.72838
v 0.16726 -0.13885 0.36930
v 0.17007 -0.14043 0.37152
v 0.17008 -0.13935 0.36753
v 0.17409 -0.14073 0.36719
v 0.17148 -0.13907 0.36464
v 0.17345 -0.14152 0.37127
v 0.15168 -0.13390 0.36834
v 0.15421 -0.13556 0.37118
v 0.15501 -0.13427 0.36683
v 0.15965 -0.13556 0.36654
v 0.15716 -0.13388 0.36394
v 0.15891 -0.13680 0.37113
v 0.16330 -0.13756 0.36932
v 0.16376 -0.13659 0.36568
v 0.16754 -0.13772 0.36503
v 0.13920 -0.13115 0.36835
v 0.13961 -0.12971 0.36455
v 0.13550 -0.12942 0.36554
v 0.13357 -0.13071 0.36951
v 0.14404 -0.13074 0.36492
v 0.14169 -0.12911 0.36209
v 0.14317 -0.13192 0.36841
v 0.14720 -0.13278 0.36828
v 0.14809 -0.13161 0.36471
v 0.15250 -0.13255 0.36404
v 0.13246 -0.12776 0.36252
v 0.13769 -0.12816 0.36147
v 0.16534 -0.13931 0.37309
v 0.16738 -0.14106 0.37708
v 0.17291 -0.14228 0.37522
v 0.14639 -0.13412 0.37240
v 0.14878 -0.13575 0.37546
v 0.14962 -0.13440 0.37118
v 0.15350 -0.13687 0.37568
v 0.15676 -0.13715 0.37409
v 0.16067 -0.13831 0.37440
v 0.13630 -0.13259 0.37324
v 0.13165 -0.13172 0.37276
v 0.14232 -0.13307 0.37177
v 0.16043 -0.13940 0.37828
v 0.16289 -0.14092 0.38113
v 0.16336 -0.13978 0.37682
v 0.16668 -0.14189 0.38098
v 0.17037 -0.14285 0.38081
v 0.13584 -0.13405 0.37727
v 0.13774 -0.13561 0.38055
v 0.13999 -0.13433 0.37622
v 0.14370 -0.13605 0.37908
v 0.14420 -0.13465 0.37504
v 0.14760 -0.13682 0.37924
v 0.15125 -0.13768 0.37957
v 0.15657 -0.13833 0.37793
v 0.13167 -0.13315 0.37639
v 0.17055 -0.14384 0.38498
v 0.17381 -0.14520 0.38817
v 0.17364 -0.14424 0.38334
v 0.15084 -0.13890 0.38348
v 0.15283 -0.14034 0.38664
v 0.15474 -0.13931 0.38228
v 0.15837 -0.14093 0.38487
v 0.15861 -0.13976 0.38094
v 0.16212 -0.14183 0.38499
v 0.16606 -0.14274 0.38489
v 0.13358 -0.13466 0.37965
v 0.13320 -0.13608 0.38342
v 0.13706 -0.13673 0.38381
v 0.14096 -0.13741 0.38406
v 0.14678 -0.13788 0.38268
v 0.16580 -0.14377 0.38936
v 0.16898 -0.14511 0.39277
v 0.16900 -0.14414 0.38798
v 0.17403 -0.14607 0.39305
v 0.14057 -0.13876 0.38799
v 0.14257 -0.14018 0.39128
v 0.14461 -0.13903 0.38705
v 0.14821 -0.14063 0.39006
v 0.14864 -0.13934 0.38602
v 0.15278 -0.14160 0.39068
v 0.15627 -0.14170 0.38887
v 0.16118 -0.14272 0.38899
v 0.13641 -0.13785 0.38703
v 0.13050 -0.13756 0.38806
v 0.16077 -0.14380 0.39358
v 0.16392 -0.14509 0.39718
v 0.16405 -0.14410 0.39234
v 0.16898 -0.14599 0.39777
v 0.17281 -0.14644 0.39679
v 0.13813 -0.14062 0.39429
v 0.13838 -0.13932 0.39039
v 0.13432 -0.13914 0.39125
v 0.13244 -0.14042 0.39549
v 0.14244 -0.14141 0.39511
v 0.14577 -0.14148 0.39391
v 0.15040 -0.14240 0.39470
v 0.15633 -0.14289 0.39302
v 0.15019 -0.14355 0.39907
v 0.15291 -0.14472 0.40280
v 0.15452 -0.14383 0.39784
v 0.15901 -0.14515 0.40118
v 0.15881 -0.14416 0.39652
v 0.16384 -0.14598 0.40223
v 0.16766 -0.14637 0.40146
v 0.17185 -0.14690 0.40095
v 0.13636 -0.14181 0.39866
v 0.13225 -0.14168 0.39950
v 0.14050 -0.14196 0.39765
v 0.14531 -0.14273 0.39834
v 0.14496 -0.14382 0.40275
v 0.14822 -0.14495 0.40653
v 0.14822 -0.14397 0.40184
v 0.15343 -0.14563 0.40735
v 0.15751 -0.14588 0.40629
v 0.16225 -0.14635 0.40589
v 0.16670 -0.14687 0.40572
v 0.17099 -0.14733 0.40518
v 0.13460 -0.14289 0.40310
v 0.14045 -0.14310 0.40178
v 0.18777 -0.61025 0.84044
v 0.18898 -0.61193 0.84073
v 0.18914 -0.61001 0.84035
v 0.18902 -0.60778 0.84019
v 0.15587 -0.62937 0.84173
v 0.15509 -0.62634 0.84108
v 0.15315 -0.62953 0.84164
v 0.15156 -0.62673 0.84101
v 0.15318 -0.62220 0.84045
v 0.15064 -0.62479 0.84063
v 0.15799 -0.62689 0.84135
v 0.15878 -0.62290 0.84082
v 0.16122 -0.62580 0.84147
v 0.16294 -0.62251 0.84107
v 0.16465 -0.62421 0.84157
v 0.15418 -0.61877 0.84012
v 0.15257 -0.61847 0.84009
v 0.14894 -0.62021 0.84020
v 0.14953 -0.62362 0.84049
v 0.15734 -0.61755 0.84020
v 0.15414 -0.61720 0.84002
v 0.16345 -0.61853 0.84065
v 0.16625 -0.62081 0.84123
v 0.15227 -0.61422 0.83990
v 0.14835 -0.61535 0.83988
v 0.14848 -0.61704 0.83999
v 0.15317 -0.61706 0.84000
v 0.15898 -0.61245 0.83991
v 0.16339 -0.61361 0.84016
v 0.16747 -0.61760 0.84093
v 0.16750 -0.61460 0.84057
v 0.16990 -0.61565 0.84097
v 0.18613 -0.61253 0.84094
v 0.18675 -0.61521 0.84144
v 0.18785 -0.61357 0.84107
v 0.15368 -0.60875 0.83978
v 0.15116 -0.60931 0.83978
v 0.14798 -0.60950 0.83960
v 0.14628 -0.61359 0.83972
v 0.15794 -0.60788 0.83969
v 0.15490 -0.60527 0.83964
v 0.16367 -0.60862 0.83978
v 0.16909 -0.60981 0.84014
v 0.17135 -0.61267 0.84073
v 0.17614 -0.60879 0.84052
v 0.17774 -0.61038 0.84086
v 0.17938 -0.60729 0.84028
v 0.18005 -0.61034 0.84084
v 0.18540 -0.60908 0.84040
v 0.14982 -0.60725 0.83969
v 0.15840 -0.60193 0.83935
v 0.15480 -0.60217 0.83942
v 0.16341 -0.60331 0.83942
v 0.16893 -0.60439 0.83953
v 0.17336 -0.60959 0.84046
v 0.17510 -0.60551 0.83982
v 0.17975 -0.60421 0.83965
v 0.18238 -0.60842 0.84044
v 0.18437 -0.60386 0.83960
v 0.14791 -0.64199 0.84471
v 0.14936 -0.64442 0.84546
v 0.15124 -0.64175 0.84480
v 0.15002 -0.63862 0.84388
v 0.15683 -0.64145 0.84501
v 0.16106 -0.64144 0.84523
v 0.15951 -0.63707 0.84404
v 0.15546 -0.63863 0.84418
v 0.16484 -0.63758 0.84455
v 0.16563 -0.64178 0.84560
v 0.16970 -0.63800 0.84500
v 0.16998 -0.64206 0.84594
v 0.17041 -0.64504 0.84672
v 0.17305 -0.64283 0.84631
v 0.17475 -0.63881 0.84548
v 0.17683 -0.64240 0.84641
v 0.18047 -0.63842 0.84562
v 0.18158 -0.64253 0.84661
v 0.18602 -0.63872 0.84577
v 0.18558 -0.64293 0.84680
v 0.19011 -0.64147 0.84648
v 0.19072 -0.63737 0.84546
v 0.15296 -0.63892 0.84411
v 0.15432 -0.63411 0.84291
v 0.14853 -0.63550 0.84298
v 0.16014 -0.63251 0.84294
v 0.16436 -0.63301 0.84348
v 0.16923 -0.63342 0.84401
v 0.17420 -0.63379 0.84443
v 0.17935 -0.63399 0.84468
v 0.18454 -0.63413 0.84479
v 0.18932 -0.63423 0.84478
v 0.14905 -0.63083 0.84186
v 0.15889 -0.62958 0.84207
v 0.16384 -0.62824 0.84233
v 0.16890 -0.62859 0.84301
v 0.17379 -0.62899 0.84352
v 0.17870 -0.62926 0.84382
v 0.18369 -0.62951 0.84394
v 0.18857 -0.63001 0.84399
v 0.14844 -0.62651 0.84092
v 0.16871 -0.62340 0.84201
v 0.17359 -0.62409 0.84266
v 0.17823 -0.62459 0.84304
v 0.18299 -0.62472 0.84315
v 0.18803 -0.62509 0.84316
v 0.15355 -0.61798 0.84003
v 0.16989 -0.61860 0.84138
v 0.17360 -0.61917 0.84187
v 0.17812 -0.61980 0.84226
v 0.18196 -0.62085 0.84252
v 0.18707 -0.61922 0.84219
v 0.14600 -0.61672 0.83994
v 0.17300 -0.61524 0.84125
v 0.17794 -0.61424 0.84139
v 0.18302 -0.61617 0.84171
v 0.15201 -0.60658 0.83973
v 0.17497 -0.61171 0.84092
v 0.18255 -0.61174 0.84098
v 0.15006 -0.60478 0.83957
v 0.15251 -0.60371 0.83957
v -0.53117 -0.52241 0.85374
v -0.52790 -0.52081 0.85378
v -0.52922 -0.52315 0.85087
v -0.52484 -0.52110 0.84995
v -0.52361 -0.51843 0.85394
v -0.52107 -0.51783 0.85189
v -0.52221 -0.51911 0.85073
v -0.51944 -0.51780 0.84931
v -0.51871 -0.51551 0.85314
v -0.51637 -0.51559 0.84905
v -0.51309 -0.51253 0.84993
v -0.51520 -0.51190 0.85557
v -0.51213 -0.51009 0.85349
v -0.50982 -0.50891 0.85111
v -0.51025 -0.50797 0.85402
v -0.50642 -0.50356 0.85420
v -0.50781 -0.50608 0.85252
v -0.50909 -0.50572 0.85627
v -0.50662 -0.50215 0.85752
v -0.50465 -0.50347 0.85109
v -0.50365 -0.50037 0.85396
v -0.50429 -0.49892 0.85759
v -0.50178 -0.49667 0.85576
v -0.50003 -0.49739 0.85219
v -0.49850 -0.49356 0.85437
v -0.50078 -0.49380 0.85771
v -0.49473 -0.49154 0.85228
v -0.49638 -0.49023 0.85484
v -0.49864 -0.49047 0.85795
v -0.49351 -0.48786 0.85378
v -0.49592 -0.48789 0.85640
v -0.49371 -0.48563 0.85554
v -0.49198 -0.48511 0.85418
v -0.53459 -0.52293 0.85467
v -0.53138 -0.52022 0.85672
v -0.52699 -0.51868 0.85666
v -0.52555 -0.51683 0.85844
v -0.52460 -0.51757 0.85681
v -0.52219 -0.51560 0.85748
v -0.51845 -0.51355 0.85721
v -0.51693 -0.51201 0.85839
v -0.51218 -0.50883 0.85655
v -0.51491 -0.50997 0.85942
v -0.51147 -0.50672 0.85996
v -0.50933 -0.50424 0.86076
v -0.50883 -0.50438 0.85900
v -0.50781 -0.50258 0.86017
v -0.50626 -0.49922 0.86156
v -0.50312 -0.49603 0.85941
v -0.50162 -0.49224 0.86137
v -0.49937 -0.48842 0.86168
v -0.49740 -0.48723 0.85946
v -0.49518 -0.48613 0.85701
v -0.49324 -0.48388 0.85656
v -0.52887 -0.51725 0.85935
v -0.53357 -0.51782 0.86007
v -0.53068 -0.51487 0.86228
v -0.53528 -0.51543 0.86273
v -0.52517 -0.51423 0.86110
v -0.51924 -0.51195 0.86063
v -0.53373 -0.51228 0.86523
v -0.52763 -0.51161 0.86458
v -0.52235 -0.51057 0.86401
v -0.51852 -0.50937 0.86376
v -0.51590 -0.50908 0.86233
v -0.51383 -0.50832 0.86134
v -0.51346 -0.50687 0.86289
v -0.51063 -0.50449 0.86243
v -0.50835 -0.50245 0.86170
v -0.50828 -0.50123 0.86306
v -0.50849 -0.49843 0.86603
v -0.50410 -0.49521 0.86259
v -0.50607 -0.49562 0.86546
v -0.50383 -0.49282 0.86480
v -0.50156 -0.48888 0.86520
v -0.49749 -0.48331 0.86409
v -0.52976 -0.50912 0.86728
v -0.53362 -0.50935 0.86775
v -0.52442 -0.50800 0.86709
v -0.51967 -0.50748 0.86612
v -0.51614 -0.50705 0.86487
v -0.53193 -0.50696 0.86942
v -0.52738 -0.50616 0.86931
v -0.52380 -0.50536 0.86926
v -0.52209 -0.50394 0.86997
v -0.52088 -0.50517 0.86856
v -0.51662 -0.50404 0.86777
v -0.51369 -0.50474 0.86537
v -0.51948 -0.50180 0.87074
v -0.51519 -0.50077 0.86979
v -0.51284 -0.49861 0.87013
v -0.51264 -0.50076 0.86813
v -0.51052 -0.49778 0.86895
v -0.50836 -0.49585 0.86830
v -0.50632 -0.49224 0.86885
v -0.50255 -0.48856 0.86734
v -0.50006 -0.48480 0.86740
v -0.52993 -0.50395 0.87147
v -0.53543 -0.50499 0.87134
v -0.52465 -0.50319 0.87112
v -0.53276 -0.50141 0.87378
v -0.52752 -0.50070 0.87362
v -0.52277 -0.50001 0.87320
v -0.52157 -0.49807 0.87446
v -0.51915 -0.49844 0.87332
v -0.51554 -0.49848 0.87167
v -0.51994 -0.49608 0.87548
v -0.51722 -0.49449 0.87571
v -0.51618 -0.49588 0.87401
v -0.51155 -0.49528 0.87154
v -0.51443 -0.49238 0.87591
v -0.50990 -0.49125 0.87379
v -0.50919 -0.48899 0.87558
v -0.50817 -0.49010 0.87352
v -0.50861 -0.48847 0.87566
v -0.53053 -0.49780 0.87627
v -0.53533 -0.49904 0.87577
v -0.52457 -0.49748 0.87560
v -0.52718 -0.49481 0.87815
v -0.53124 -0.49484 0.87862
v -0.53520 -0.49598 0.87803
v -0.52256 -0.49437 0.87761
v -0.52063 -0.49198 0.87898
v -0.51866 -0.49342 0.87715
v -0.53362 -0.49339 0.87990
v -0.51743 -0.49081 0.87874
v -0.51674 -0.48889 0.88003
v -0.51436 -0.48895 0.87884
v -0.51131 -0.48898 0.87701
v -0.51535 -0.48665 0.88114
v -0.51299 -0.48477 0.88156
v -0.51184 -0.48588 0.87997
v -0.50974 -0.48686 0.87786
v -0.52974 -0.49199 0.88060
v -0.52438 -0.49193 0.87986
v -0.53540 -0.49055 0.88227
v -0.53045 -0.48897 0.88296
v -0.52594 -0.48903 0.88227
v -0.52013 -0.48885 0.88112
v -0.53310 -0.48683 0.88498
v -0.52805 -0.48619 0.88471
v -0.52281 -0.48568 0.88409
v -0.51794 -0.48503 0.88328
v -0.51587 -0.48234 0.88446
v -0.51427 -0.48381 0.88284
v -0.53057 -0.48409 0.88675
v -0.53537 -0.48387 0.88786
v -0.52533 -0.48209 0.88722
v -0.51948 -0.48224 0.88562
v -0.06305 -0.56631 0.83401
v -0.06207 -0.56953 0.83432
v -0.05919 -0.56669 0.83402
v -0.05935 -0.56983 0.83437
v -0.05931 -0.56262 0.83356
v -0.06369 -0.56202 0.83360
v -0.05659 -0.56791 0.83416
v -0.05463 -0.56388 0.83366
v -0.05298 -0.56795 0.83419
v -0.04866 -0.56403 0.83365
v -0.32537 -0.08167 0.78504
v -0.32378 -0.08419 0.78269
v -0.32976 -0.08189 0.78503
v -0.32055 -0.08145 0.78498
v -0.31903 -0.08395 0.78264
v -0.31586 -0.08132 0.78473
v -0.31468 -0.08377 0.78251
v -0.31093 -0.08140 0.78433
v -0.30787 -0.08359 0.78239
v -0.31146 -0.08412 0.78209
v -0.30562 -0.08062 0.78468
v -0.30312 -0.08321 0.78251
v -0.30057 -0.08027 0.78469
v -0.29814 -0.08290 0.78256
v -0.29557 -0.08002 0.78472
v -0.29313 -0.08262 0.78260
v -0.29057 -0.07983 0.78478
v -0.28812 -0.08243 0.78260
v -0.32731 -0.07987 0.78779
v -0.32209 -0.07953 0.78788
v -0.31703 -0.07928 0.78765
v -0.31290 -0.07932 0.78691
v -0.30832 -0.07836 0.78756
v -0.30309 -0.07812 0.78707
v -0.29819 -0.07791 0.78701
v -0.29324 -0.07774 0.78708
v -0.28826 -0.07761 0.78720
v -0.32370 -0.07841 0.79127
v -0.32888 -0.07870 0.79116
v -0.31838 -0.07808 0.79123
v -0.31221 -0.07753 0.79074
v -0.30836 -0.07628 0.79225
v -0.30814 -0.07664 0.79023
v -0.30501 -0.07660 0.78949
v -0.30072 -0.07645 0.78939
v -0.29599 -0.07631 0.78950
v -0.29107 -0.07619 0.78967
v -0.30615 -0.07594 0.79141
v -0.30300 -0.07575 0.79167
v -0.29866 -0.07562 0.79197
v -0.29387 -0.07552 0.79225
v -0.28893 -0.07545 0.79250
v -0.32529 -0.07813 0.79493
v -0.33005 -0.07827 0.79481
v -0.32021 -0.07790 0.79506
v -0.31482 -0.07754 0.79512
v -0.30912 -0.07685 0.79539
v -0.30545 -0.07590 0.79365
v -0.30395 -0.07650 0.79690
v -0.30124 -0.07570 0.79442
v -0.29911 -0.07636 0.79761
v -0.29655 -0.07559 0.79490
v -0.29421 -0.07630 0.79806
v -0.29165 -0.07553 0.79524
v -0.28924 -0.07628 0.79839
v -0.28668 -0.07551 0.79553
v -0.32697 -0.07861 0.79852
v -0.33169 -0.07871 0.79829
v -0.32211 -0.07852 0.79876
v -0.31704 -0.07836 0.79897
v -0.31182 -0.07809 0.79923
v -0.30664 -0.07783 0.79979
v -0.30161 -0.07769 0.80045
v -0.29665 -0.07763 0.80092
v -0.29168 -0.07762 0.80127
v -0.32633 -0.08099 0.80461
v -0.32417 -0.07971 0.80213
v -0.32878 -0.07969 0.80179
v -0.33036 -0.08131 0.80487
v -0.32195 -0.08171 0.80589
v -0.31927 -0.07975 0.80250
v -0.31653 -0.08153 0.80586
v -0.31417 -0.07964 0.80271
v -0.31153 -0.08148 0.80603
v -0.30911 -0.07951 0.80300
v -0.30654 -0.08146 0.80628
v -0.30407 -0.07943 0.80339
v -0.30155 -0.08145 0.80656
v -0.29908 -0.07939 0.80378
v -0.29656 -0.08147 0.80683
v -0.29409 -0.07939 0.80411
v -0.29156 -0.08152 0.80708
v -0.28910 -0.07942 0.80437
v -0.32667 -0.08317 0.80773
v -0.33202 -0.08342 0.80782
v -0.31860 -0.08362 0.80862
v -0.32242 -0.08394 0.80891
v -0.31397 -0.08364 0.80874
v -0.30908 -0.08370 0.80893
v -0.30412 -0.08375 0.80915
v -0.29913 -0.08380 0.80938
v -0.29413 -0.08387 0.80959
v -0.28913 -0.08395 0.80979
v -0.32461 -0.08611 0.81109
v 0.34503 -0.66306 0.93620
v 0.34920 -0.66223 0.94074
v 0.34916 -0.66194 0.93553
v 0.34517 -0.66329 0.94127
v 0.35344 -0.66111 0.94022
v 0.35339 -0.66079 0.93502
v 0.35739 -0.66003 0.93945
v 0.35725 -0.65975 0.93484
v 0.36082 -0.65905 0.93844
v 0.36132 -0.65924 0.94311
v 0.36474 -0.65826 0.94209
v 0.36408 -0.65806 0.93654
v 0.36865 -0.65713 0.94134
v 0.36873 -0.65678 0.93622
v 0.37281 -0.65591 0.94075
v 0.37300 -0.65556 0.93583
v 0.37670 -0.65469 0.94006
v 0.37682 -0.65442 0.93564
v 0.38014 -0.65347 0.93898
v 0.38036 -0.65362 0.94378
v 0.38374 -0.65217 0.94215
v 0.38315 -0.65214 0.93655
v 0.34902 -0.66255 0.94575
v 0.34506 -0.66355 0.94576
v 0.35337 -0.66143 0.94542
v 0.35805 -0.66022 0.94505
v 0.36198 -0.65932 0.94693
v 0.36486 -0.65852 0.94666
v 0.36866 -0.65744 0.94643
v 0.37275 -0.65622 0.94578
v 0.37670 -0.65495 0.94493
v 0.38047 -0.65382 0.94880
v 0.38398 -0.65230 0.94731
v 0.34485 -0.66390 0.95269
v 0.34433 -0.66387 0.94883
v 0.34135 -0.66459 0.94899
v 0.34831 -0.66299 0.95083
v 0.35306 -0.66179 0.95051
v 0.35740 -0.66067 0.95013
v 0.36131 -0.65966 0.95002
v 0.36424 -0.65887 0.94978
v 0.36481 -0.65890 0.95364
v 0.36814 -0.65787 0.95161
v 0.37269 -0.65650 0.95093
v 0.37672 -0.65519 0.94998
v 0.38057 -0.65403 0.95387
v 0.38417 -0.65247 0.95249
v 0.34119 -0.66479 0.95343
v 0.34502 -0.66403 0.95751
v 0.34886 -0.66309 0.95655
v 0.35296 -0.66205 0.95572
v 0.35722 -0.66096 0.95514
v 0.36122 -0.65990 0.95451
v 0.36505 -0.65905 0.95849
v 0.36877 -0.65796 0.95740
v 0.37282 -0.65672 0.95634
v 0.37686 -0.65540 0.95520
v 0.38075 -0.65423 0.95880
v 0.38419 -0.65275 0.95758
v 0.34111 -0.66494 0.95828
v 0.34501 -0.66414 0.96246
v 0.34898 -0.66321 0.96165
v 0.35302 -0.66222 0.96090
v 0.35722 -0.66116 0.96028
v 0.36128 -0.66009 0.95948
v 0.36516 -0.65920 0.96331
v 0.36883 -0.65814 0.96250
v 0.37285 -0.65693 0.96175
v 0.37741 -0.65548 0.96101
v 0.38122 -0.65428 0.96268
v 0.38398 -0.65313 0.96215
v 0.34098 -0.66504 0.96323
v 0.34487 -0.66421 0.96744
v 0.34891 -0.66329 0.96664
v 0.35297 -0.66234 0.96588
v 0.35704 -0.66134 0.96520
v 0.36158 -0.66019 0.96500
v 0.36545 -0.65924 0.96719
v 0.36850 -0.65838 0.96709
v 0.37245 -0.65722 0.96692
v 0.37665 -0.65592 0.96623
v 0.38047 -0.65467 0.96584
v 0.38328 -0.65361 0.96536
v 0.34077 -0.66509 0.96823
v 0.34464 -0.66422 0.97243
v 0.34873 -0.66332 0.97163
v 0.35284 -0.66238 0.97084
v 0.35693 -0.66141 0.96998
v 0.36029 -0.66059 0.96893
v 0.36424 -0.65960 0.97040
v 0.36749 -0.65874 0.97004
v 0.36760 -0.65872 0.97299
v 0.37139 -0.65764 0.97253
v 0.37623 -0.65618 0.97134
v 0.38022 -0.65488 0.97036
v 0.34049 -0.66510 0.97324
v 0.34434 -0.66418 0.97743
v 0.34846 -0.66329 0.97662
v 0.35261 -0.66236 0.97584
v 0.35686 -0.66138 0.97499
v 0.36141 -0.66029 0.97384
v 0.36500 -0.65933 0.97852
v 0.36552 -0.65926 0.97462
v 0.36913 -0.65827 0.97733
v 0.37316 -0.65716 0.97799
v 0.37626 -0.65624 0.97652
v 0.38013 -0.65501 0.97532
v 0.35417 -0.18397 0.74884
v 0.35349 -0.18503 0.74818
v 0.35384 -0.18514 0.74849
v 0.35517 -0.18526 0.74965
v 0.34418 -0.17859 0.74497
v 0.34423 -0.17889 0.74496
v 0.34418 -0.17848 0.74497
v 0.34413 -0.17818 0.74497
v 0.34426 -0.17910 0.74496
v 0.34422 -0.17880 0.74497
v 0.34412 -0.17802 0.74498
v 0.34410 -0.17785 0.74498
v 0.34415 -0.17825 0.74497
v 0.34411 -0.17787 0.74498
v 0.35730 -0.19603 0.75120
v 0.35740 -0.19323 0.75144
v 0.35699 -0.19457 0.75101
v 0.35198 -0.19044 0.75004
v 0.35195 -0.19061 0.75010
v 0.35196 -0.19045 0.75002
v 0.35195 -0.19032 0.75001
v 0.35199 -0.19052 0.75007
v 0.35195 -0.19036 0.75005
v 0.35192 -0.19028 0.75004
v 0.35546 -0.18256 0.75000
v 0.35474 -0.18033 0.74951
v 0.35602 -0.17801 0.75060
v 0.35458 -0.17578 0.74978
v 0.35524 -0.17288 0.75036
v 0.35336 -0.17104 0.74975
v 0.32470 -0.16998 0.74831
v 0.32473 -0.17003 0.74831
v 0.32469 -0.16994 0.74831
v 0.32465 -0.16987 0.74830
v 0.35391 -0.16880 0.75013
v 0.35049 -0.16593 0.74977
v 0.32463 -0.16983 0.74830
v 0.32461 -0.16979 0.74830
v 0.33871 -0.16430 0.74992
v 0.33883 -0.16485 0.74985
v 0.33929 -0.16422 0.74992
v 0.33998 -0.16477 0.74985
v 0.34153 -0.16297 0.75004
v 0.34244 -0.16461 0.74979
v 0.34611 -0.16282 0.74975
v 0.34521 -0.16494 0.74969
v 0.35076 -0.16238 0.74986
v 0.35428 -0.16460 0.75048
v 0.35624 -0.19889 0.75061
v 0.35619 -0.19888 0.75060
v 0.35674 -0.19925 0.75065
v 0.35665 -0.19830 0.75077
v 0.35192 -0.19065 0.75015
v 0.35191 -0.19077 0.75017
v 0.35196 -0.19051 0.75010
v 0.35192 -0.19042 0.75010
v 0.33938 -0.16525 0.74983
v 0.34074 -0.16528 0.74981
v 0.33949 -0.16061 0.75345
v 0.34000 -0.16003 0.75271
v 0.33950 -0.16037 0.75344
v 0.34254 -0.16529 0.74974
v 0.33958 -0.15908 0.75324
v 0.33930 -0.15992 0.75364
v -0.09740 -0.10877 0.77599
v -0.09928 -0.10796 0.77585
v -0.09646 -0.10761 0.77593
v -0.09579 -0.10864 0.77604
v -0.12104 -0.10601 0.77571
v -0.12392 -0.10867 0.77651
v -0.12634 -0.10619 0.77568
v -0.12768 -0.10906 0.77640
v -0.11615 -0.10577 0.77552
v -0.11977 -0.10791 0.77615
v -0.11155 -0.10587 0.77539
v -0.11459 -0.10700 0.77556
v -0.11082 -0.10697 0.77540
v -0.10190 -0.10730 0.77568
v -0.10530 -0.10651 0.77552
v -0.10062 -0.10586 0.77570
v -0.09595 -0.10530 0.77585
v -0.09287 -0.10748 0.77601
v -0.09212 -0.10568 0.77595
v -0.08632 -0.10577 0.77595
v -0.12251 -0.10295 0.77542
v -0.12688 -0.10288 0.77531
v -0.11746 -0.10294 0.77542
v -0.11235 -0.10320 0.77542
v -0.10858 -0.10643 0.77541
v -0.10652 -0.10398 0.77552
v -0.10133 -0.10253 0.77572
v -0.09723 -0.10273 0.77585
v -0.09266 -0.10271 0.77599
v -0.08761 -0.10280 0.77605
v -0.12419 -0.09969 0.77556
v -0.12913 -0.10023 0.77543
v -0.11881 -0.09905 0.77569
v -0.11364 -0.09962 0.77566
v -0.10853 -0.09986 0.77576
v -0.10339 -0.09968 0.77593
v -0.09854 -0.09935 0.77609
v -0.09377 -0.09922 0.77625
v -0.08869 -0.09904 0.77638
v -0.12605 -0.09644 0.77616
v -0.12133 -0.09607 0.77624
v -0.11767 -0.09549 0.77633
v -0.11521 -0.09341 0.77696
v -0.11450 -0.09609 0.77623
v -0.11001 -0.09614 0.77634
v -0.10510 -0.09603 0.77651
v -0.10013 -0.09581 0.77668
v -0.09519 -0.09557 0.77684
v -0.09013 -0.09524 0.77700
v -0.11151 -0.09284 0.77723
v -0.10674 -0.09250 0.77745
v -0.10177 -0.09224 0.77763
v -0.09678 -0.09200 0.77779
v -0.09179 -0.09170 0.77793
v -0.08691 -0.09129 0.77805
v -0.12557 -0.11051 0.77734
v -0.12605 -0.11115 0.77769
v -0.12846 -0.11034 0.77686
v -0.12334 -0.11033 0.77742
v -0.10832 -0.10706 0.77542
v -0.12270 -0.09277 0.77730
v -0.12758 -0.09293 0.77722
v -0.11832 -0.09281 0.77722
v -0.12390 -0.08909 0.77883
v -0.12908 -0.08942 0.77859
v -0.11891 -0.08925 0.77875
v -0.11402 -0.08997 0.77837
v -0.10860 -0.08923 0.77870
v -0.10352 -0.08883 0.77890
v -0.09847 -0.08855 0.77906
v -0.09344 -0.08827 0.77919
v -0.08841 -0.08794 0.77931
v -0.12578 -0.08579 0.78043
v -0.13074 -0.08622 0.78013
v -0.11955 -0.08459 0.78123
v -0.11516 -0.08654 0.78005
v -0.11059 -0.08608 0.78025
v -0.10543 -0.08557 0.78048
v -0.10028 -0.08525 0.78062
v -0.09520 -0.08500 0.78073
v -0.09012 -0.08467 0.78085
v -0.12447 -0.11126 0.77795
v -0.12364 -0.11133 0.77810
v 0.35593 0.14687 0.17450
v 0.35800 0.14465 0.17530
v 0.36045 0.14829 0.17404
v 0.36218 0.14420 0.17550
v 0.36584 0.14776 0.17432
v 0.36723 0.14389 0.17571
v 0.37088 0.14756 0.17458
v 0.37219 0.14387 0.17593
v 0.37584 0.14766 0.17490
v 0.37704 0.14410 0.17626
v 0.38066 0.14799 0.17539
v 0.38176 0.14468 0.17672
v 0.38496 0.14839 0.17607
v 0.34690 0.14769 0.17409
v 0.35055 0.15106 0.17297
v 0.34569 0.15147 0.17275
v 0.34195 0.14800 0.17388
v 0.35183 0.14729 0.17431
v 0.35588 0.15080 0.17312
v 0.36057 0.15233 0.17264
v 0.36474 0.15166 0.17295
v 0.36965 0.15134 0.17322
v 0.37466 0.15138 0.17353
v 0.37975 0.15177 0.17400
v 0.38465 0.15212 0.17481
v 0.34940 0.15484 0.17164
v 0.34454 0.15527 0.17141
v 0.35355 0.15412 0.17194
v 0.35824 0.15566 0.17148
v 0.36358 0.15544 0.17164
v 0.36846 0.15513 0.17188
v 0.37344 0.15509 0.17218
v 0.37853 0.15546 0.17257
v 0.38422 0.15666 0.17320
v -0.46157 -0.65539 0.93684
v -0.45887 -0.65700 0.93965
v -0.45839 -0.65678 0.93692
v -0.45671 -0.65769 0.93970
v -0.45568 -0.65753 0.93813
v -0.46607 -0.65118 0.93183
v -0.46432 -0.65275 0.93577
v -0.46354 -0.65373 0.93341
v -0.46285 -0.65429 0.93854
v -0.46185 -0.65557 0.93877
v -0.46053 -0.65510 0.93246
v -0.45591 -0.65652 0.93495
v -0.46151 -0.65547 0.94041
v -0.46648 -0.64935 0.93518
v -0.46434 -0.65167 0.93886
v -0.46769 -0.64861 0.93210
v -0.46260 -0.65395 0.94065
v -0.46890 -0.64524 0.93271
v -0.46776 -0.64478 0.93663
v -0.46716 -0.64691 0.93645
v -0.46631 -0.64672 0.93907
v -0.46079 -0.65624 0.93947
v -0.45933 -0.65660 0.94189
v -0.45549 -0.65780 0.94324
v -0.46078 -0.65509 0.94320
v -0.46587 -0.64879 0.93824
v -0.46454 -0.64946 0.94120
v -0.46283 -0.65270 0.94209
v -0.46521 -0.64642 0.94212
v -0.45771 -0.65677 0.94535
v -0.46252 -0.65197 0.94378
v -0.45905 -0.65550 0.94734
v -0.46144 -0.65387 0.94424
v -0.45585 -0.65700 0.94900
v -0.46415 -0.64835 0.94324
v -0.46419 -0.64552 0.94519
v -0.46419 -0.64600 0.94488
v -0.46389 -0.64529 0.94603
v -0.45602 -0.65655 0.95219
v -0.45783 -0.65662 0.95262
v -0.46384 -0.64527 0.94616
v -0.45853 -0.65737 0.95552
v -0.45845 -0.65724 0.95498
v -0.45910 -0.65758 0.95562
v -0.45653 -0.65665 0.95501
v 0.41317 0.43577 -0.45788
v 0.41318 0.44067 -0.46281
v 0.41326 0.43572 -0.46285
v 0.41309 0.44075 -0.45786
v 0.41311 0.44562 -0.46276
v 0.41302 0.44572 -0.45783
v 0.41305 0.45055 -0.46267
v 0.41296 0.45065 -0.45780
v 0.41301 0.45533 -0.46256
v 0.41292 0.45557 -0.45784
v 0.41299 0.46016 -0.46287
v 0.41291 0.46056 -0.45796
v 0.41301 0.46530 -0.46319
v 0.41291 0.46564 -0.45801
v 0.41302 0.47053 -0.46309
v 0.41290 0.47072 -0.45797
v 0.41302 0.47568 -0.46298
v 0.41288 0.47576 -0.45794
v 0.41308 0.43579 -0.45289
v 0.41299 0.44078 -0.45289
v 0.41292 0.44576 -0.45287
v 0.41286 0.45073 -0.45288
v 0.41282 0.45571 -0.45291
v 0.41281 0.46073 -0.45294
v 0.41279 0.46576 -0.45294
v 0.41277 0.47078 -0.45293
v 0.41273 0.47579 -0.45293
v 0.41298 0.43580 -0.44790
v 0.41288 0.44079 -0.44790
v 0.41281 0.44578 -0.44789
v 0.41275 0.45078 -0.44790
v 0.41272 0.45578 -0.44791
v 0.41269 0.46078 -0.44792
v 0.41267 0.46579 -0.44792
v 0.41263 0.47080 -0.44792
v 0.41258 0.47580 -0.44793
v 0.41287 0.43580 -0.44290
v 0.41277 0.44080 -0.44290
v 0.41269 0.44580 -0.44290
v 0.41264 0.45079 -0.44290
v 0.41260 0.45580 -0.44290
v 0.41257 0.46080 -0.44291
v 0.41253 0.46580 -0.44291
v 0.41248 0.47080 -0.44292
v 0.41243 0.47580 -0.44292
v 0.41275 0.43580 -0.43790
v 0.41265 0.44080 -0.43790
v 0.41257 0.44580 -0.43790
v 0.41252 0.45080 -0.43790
v 0.41247 0.45580 -0.43790
v 0.41243 0.46080 -0.43791
v 0.41238 0.46580 -0.43791
v 0.41232 0.47080 -0.43792
v 0.41227 0.47580 -0.43792
v 0.41262 0.43580 -0.43290
v 0.41252 0.44080 -0.43290
v 0.41244 0.44580 -0.43290
v 0.41238 0.45080 -0.43290
v 0.41232 0.45580 -0.43290
v 0.41227 0.46080 -0.43291
v 0.41221 0.46580 -0.43291
v 0.41215 0.47080 -0.43292
v 0.41211 0.47580 -0.43292
v 0.41248 0.43580 -0.42790
v 0.41237 0.44080 -0.42790
v 0.41229 0.44580 -0.42790
v 0.41221 0.45080 -0.42790
v 0.41215 0.45580 -0.42791
v 0.41209 0.46080 -0.42791
v 0.41203 0.46580 -0.42792
v 0.41198 0.47080 -0.42793
v 0.41194 0.47580 -0.42793
v 0.41233 0.43580 -0.42290
v 0.41222 0.44080 -0.42290
v 0.41212 0.44580 -0.42290
v 0.41203 0.45080 -0.42291
v 0.41196 0.45580 -0.42292
v 0.41189 0.46080 -0.42292
v 0.41183 0.46580 -0.42293
v 0.41179 0.47080 -0.42294
v 0.41175 0.47580 -0.42295
v -0.10736 -0.11846 0.43525
v -0.11064 -0.11988 0.43718
v -0.10775 -0.12157 0.43729
v -0.10396 -0.12196 0.43614
v -0.10275 -0.11939 0.43340
v -0.10100 -0.11703 0.43105
v -0.09955 -0.12003 0.43176
v -0.09905 -0.12251 0.43427
v -0.09602 -0.12145 0.43125
v -0.09474 -0.12364 0.43356
v -0.09251 -0.12307 0.43186
v -0.10467 -0.11547 0.43290
v -0.10880 -0.11349 0.43429
v -0.10232 -0.11359 0.43144
v -0.07030 -0.11161 0.43458
v -0.07195 -0.11443 0.43304
v -0.06811 -0.11517 0.43338
v -0.10476 -0.11030 0.43263
v -0.11003 -0.10787 0.43346
v -0.10061 -0.11076 0.43134
v -0.08611 -0.10785 0.43355
v -0.08715 -0.11024 0.43189
v -0.08325 -0.11102 0.43234
v -0.07828 -0.11176 0.43305
v -0.08104 -0.10770 0.43470
v -0.07426 -0.11245 0.43351
v -0.07501 -0.10898 0.43514
v -0.07056 -0.10825 0.43616
v -0.10514 -0.10429 0.43261
v -0.10947 -0.10235 0.43176
v -0.09724 -0.10863 0.43165
v -0.10076 -0.10634 0.43258
v -0.09298 -0.10796 0.43220
v -0.09568 -0.10397 0.43365
v -0.08943 -0.10832 0.43256
v -0.08991 -0.10497 0.43432
v -0.08499 -0.10473 0.43552
v -0.07730 -0.10491 0.43673
v -0.08134 -0.10415 0.43650
v -0.07244 -0.10539 0.43716
v -0.06786 -0.10563 0.43747
v -0.11266 -0.10039 0.43034
v -0.10964 -0.09846 0.42957
v -0.10527 -0.09831 0.43133
v -0.10015 -0.10018 0.43342
v -0.09177 -0.10051 0.43579
v -0.09562 -0.09925 0.43510
v -0.08711 -0.10128 0.43657
v -0.08333 -0.10191 0.43711
v -0.10730 -0.09500 0.42839
v -0.10427 -0.09358 0.42998
v -0.10088 -0.09355 0.43255
v -0.09677 -0.09518 0.43512
v -0.09955 -0.08788 0.43235
v -0.10255 -0.08917 0.42936
v -0.09691 -0.09001 0.43484
v -0.09893 -0.08475 0.43211
v -0.10052 -0.08466 0.42979
v -0.09664 -0.08481 0.43410
v -0.11061 -0.12245 0.43908
v -0.07904 -0.10083 0.43807
v -0.07390 -0.10162 0.43835
v -0.06912 -0.10209 0.43854
v -0.09267 -0.09610 0.43665
v -0.08823 -0.09703 0.43760
v -0.08307 -0.09789 0.43833
v -0.07843 -0.09674 0.43924
v -0.07461 -0.09755 0.43934
v -0.06999 -0.09810 0.43943
v -0.09322 -0.09148 0.43684
v -0.08902 -0.09247 0.43815
v -0.08436 -0.09315 0.43900
v -0.07957 -0.09333 0.43962
v -0.07500 -0.09345 0.43996
v -0.07052 -0.09389 0.44002
v -0.09328 -0.08666 0.43656
v -0.08936 -0.08781 0.43817
v -0.08494 -0.08853 0.43920
v -0.08023 -0.08896 0.43983
v -0.07551 -0.08926 0.44017
v -0.07091 -0.08963 0.44026
v -0.09296 -0.08218 0.43600
v -0.08942 -0.08323 0.43771
v -0.08522 -0.08397 0.43889
v -0.08062 -0.08445 0.43961
v -0.07588 -0.08488 0.43999
v -0.07129 -0.08543 0.44012
v 0.42021 0.43574 -0.77796
v 0.42008 0.44057 -0.78283
v 0.42023 0.43562 -0.78289
v 0.42003 0.44070 -0.77794
v 0.41995 0.44545 -0.78278
v 0.41987 0.44565 -0.77793
v 0.41982 0.45031 -0.78279
v 0.41971 0.45057 -0.77791
v 0.41969 0.45517 -0.78277
v 0.41955 0.45541 -0.77780
v 0.41952 0.45998 -0.78255
v 0.41935 0.46006 -0.77746
v 0.41931 0.46445 -0.78189
v 0.41912 0.46446 -0.77684
v 0.41887 0.46864 -0.77607
v 0.41884 0.47264 -0.78006
v 0.41907 0.46855 -0.78096
v 0.41904 0.47247 -0.78493
v 0.41884 0.47676 -0.78425
v 0.41866 0.47700 -0.77917
v 0.42017 0.43578 -0.77299
v 0.41996 0.44077 -0.77298
v 0.41977 0.44574 -0.77297
v 0.41959 0.45066 -0.77293
v 0.41940 0.45547 -0.77277
v 0.41917 0.46013 -0.77241
v 0.41892 0.46465 -0.77185
v 0.41868 0.46891 -0.77143
v 0.41865 0.47278 -0.77514
v 0.41848 0.47736 -0.77351
v 0.42011 0.43580 -0.76800
v 0.41987 0.44079 -0.76799
v 0.41966 0.44576 -0.76798
v 0.41945 0.45068 -0.76792
v 0.41923 0.45552 -0.76774
v 0.41898 0.46028 -0.76735
v 0.41870 0.46534 -0.76662
v 0.41854 0.46968 -0.76797
v 0.41851 0.47257 -0.77081
v 0.41837 0.47736 -0.76939
v 0.41841 0.47486 -0.76940
v 0.41835 0.47508 -0.76605
v 0.42003 0.43581 -0.76300
v 0.41977 0.44079 -0.76299
v 0.41953 0.44577 -0.76297
v 0.41930 0.45070 -0.76291
v 0.41906 0.45554 -0.76273
v 0.41881 0.46022 -0.76234
v 0.41860 0.46408 -0.76161
v 0.41843 0.47228 -0.76752
v 0.41845 0.46940 -0.76342
v 0.41832 0.47372 -0.76176
v 0.41994 0.43581 -0.75800
v 0.41965 0.44080 -0.75799
v 0.41939 0.44577 -0.75797
v 0.41913 0.45071 -0.75792
v 0.41888 0.45555 -0.75778
v 0.41865 0.46021 -0.75760
v 0.41846 0.46496 -0.75776
v 0.41832 0.46984 -0.75783
v 0.41825 0.47485 -0.75790
v 0.41983 0.43582 -0.75302
v 0.41952 0.44080 -0.75300
v 0.41924 0.44578 -0.75298
v 0.41897 0.45072 -0.75295
v 0.41871 0.45561 -0.75290
v 0.41849 0.46048 -0.75291
v 0.41832 0.46538 -0.75296
v 0.41822 0.47036 -0.75299
v 0.41818 0.47543 -0.75305
v 0.41972 0.43583 -0.74804
v 0.41939 0.44080 -0.74801
v 0.41909 0.44578 -0.74800
v 0.41881 0.45075 -0.74800
v 0.41855 0.45570 -0.74800
v 0.41835 0.46066 -0.74802
v 0.41821 0.46564 -0.74805
v 0.41813 0.47065 -0.74807
v 0.41810 0.47569 -0.74809
v 0.41959 0.43584 -0.74306
v 0.41926 0.44081 -0.74302
v 0.41894 0.44579 -0.74301
v 0.41865 0.45078 -0.74302
v 0.41840 0.45576 -0.74304
v 0.41822 0.46075 -0.74306
v 0.41810 0.46575 -0.74308
v 0.41805 0.47076 -0.74309
v 0.41803 0.47577 -0.74309
v -0.46725 -0.36294 0.90918
v -0.46343 -0.36185 0.90886
v -0.46545 -0.36467 0.90746
v -0.46092 -0.36434 0.90673
v -0.45985 -0.36136 0.90856
v -0.45762 -0.35991 0.90953
v -0.45662 -0.36229 0.90787
v -0.45679 -0.36516 0.90592
v -0.45501 -0.36007 0.90961
v -0.47058 -0.36265 0.91064
v -0.47374 -0.36185 0.91242
v -0.47083 -0.36007 0.91230
v -0.47283 -0.35966 0.91330
v -0.46629 -0.35923 0.91151
v -0.46072 -0.35904 0.91050
v -0.47043 -0.35689 0.91415
v -0.46577 -0.35567 0.91370
v -0.46421 -0.35383 0.91457
v -0.46116 -0.35501 0.91359
v -0.45607 -0.35749 0.91171
v -0.45520 -0.35354 0.91489
v -0.48009 -0.36334 0.91480
v -0.48315 -0.36244 0.91679
v -0.48009 -0.36047 0.91611
v -0.48180 -0.35909 0.91753
v -0.47601 -0.35973 0.91465
v -0.47699 -0.36355 0.91308
v -0.47871 -0.35769 0.91678
v -0.47448 -0.35422 0.91691
v -0.47155 -0.35193 0.91717
v -0.47009 -0.35305 0.91621
v -0.46682 -0.35358 0.91520
v -0.46980 -0.35091 0.91730
v -0.46839 -0.34917 0.91805
v -0.46724 -0.35097 0.91682
v -0.46328 -0.35132 0.91618
v -0.45820 -0.35067 0.91665
v -0.46514 -0.34818 0.91829
v -0.46063 -0.34750 0.91865
v -0.45600 -0.34716 0.91937
v -0.49059 -0.36443 0.92000
v -0.48911 -0.36056 0.92050
v -0.48966 -0.36526 0.91925
v -0.48800 -0.35632 0.92134
v -0.48568 -0.35982 0.91911
v -0.48662 -0.36542 0.91751
v -0.48478 -0.35417 0.92070
v -0.48712 -0.35299 0.92203
v -0.48055 -0.35496 0.91877
v -0.48495 -0.35090 0.92185
v -0.48379 -0.34757 0.92258
v -0.48122 -0.34978 0.92098
v -0.47628 -0.35001 0.91945
v -0.47162 -0.34973 0.91840
v -0.48055 -0.34535 0.92238
v -0.48260 -0.34430 0.92339
v -0.47705 -0.34585 0.92140
v -0.47253 -0.34596 0.92051
v -0.46821 -0.34647 0.91961
v -0.46348 -0.34418 0.92072
v -0.45830 -0.34408 0.92114
v -0.48050 -0.34271 0.92339
v -0.47926 -0.34110 0.92384
v -0.47794 -0.34254 0.92294
v -0.47381 -0.34219 0.92253
v -0.46837 -0.34223 0.92198
v -0.46032 -0.34089 0.92293
v -0.46406 -0.34057 0.92283
v -0.45624 -0.34112 0.92352
v -0.47656 -0.33886 0.92461
v -0.47066 -0.33851 0.92417
v -0.46634 -0.33860 0.92395
v -0.48990 -0.35646 0.92220
v -0.49027 -0.35102 0.92404
v -0.48957 -0.35320 0.92307
v -0.49131 -0.35381 0.92374
v -0.49123 -0.35490 0.92337
v -0.48872 -0.34876 0.92408
v -0.48949 -0.34749 0.92476
v -0.48691 -0.34987 0.92298
v -0.48813 -0.34503 0.92506
v -0.48891 -0.34483 0.92539
v -0.48569 -0.34542 0.92408
v -0.48759 -0.34193 0.92600
v -0.48644 -0.33980 0.92648
v -0.48599 -0.34168 0.92561
v -0.48196 -0.34088 0.92477
v -0.46234 -0.33744 0.92487
v -0.45831 -0.33841 0.92487
v -0.48417 -0.33734 0.92702
v -0.47984 -0.33639 0.92649
v -0.47798 -0.33334 0.92780
v -0.47634 -0.33510 0.92656
v -0.47248 -0.33512 0.92620
v -0.46670 -0.33481 0.92623
v -0.46259 -0.33463 0.92657
v -0.45873 -0.33477 0.92723
v -0.47447 -0.33225 0.92804
v -0.47008 -0.33178 0.92806
v -0.46653 -0.33123 0.92840
v -0.46483 -0.32893 0.93012
v -0.46291 -0.33191 0.92831
v -0.45600 -0.33274 0.92937
v -0.45910 -0.33034 0.93017
v -0.46216 -0.32932 0.93014
v -0.48633 -0.33855 0.92700
v -0.48533 -0.33540 0.92818
v -0.48506 -0.33276 0.92941
v -0.48388 -0.33324 0.92896
v -0.48105 -0.33334 0.92838
v -0.48382 -0.33088 0.93019
v -0.48511 -0.33175 0.92993
v -0.48138 -0.33010 0.93025
v -0.47741 -0.33000 0.92979
v -0.47204 -0.32860 0.93028
v -0.46818 -0.32920 0.92974
v -0.45539 -0.33048 0.93126
v -0.48130 -0.32684 0.93207
v -0.47876 -0.32661 0.93197
v -0.47493 -0.32613 0.93204
v -0.47140 -0.32539 0.93247
v -0.46967 -0.32343 0.93397
v -0.46736 -0.32592 0.93229
v -0.46184 -0.32659 0.93242
v -0.46374 -0.32329 0.93484
v -0.45696 -0.32721 0.93323
v -0.45933 -0.32456 0.93463
v 0.40850 0.43785 -1.07888
v 0.40814 0.43579 -1.07910
v 0.40941 0.43604 -1.07896
v 0.41149 0.43571 -1.07847
v 0.41189 0.44041 -1.07818
v 0.41566 0.43400 -1.07733
v 0.41524 0.43889 -1.07729
v 0.41471 0.44265 -1.07731
v 0.41231 0.44415 -1.07784
v 0.40847 0.44266 -1.07857
v 0.41053 0.44790 -1.07780
v 0.40891 0.43546 -1.07908
v 0.41803 0.44272 -1.07579
v 0.41875 0.43736 -1.07574
v 0.42147 0.44055 -1.07346
v 0.42183 0.43530 -1.07365
v 0.42424 0.43295 -1.07122
v 0.42408 0.43788 -1.07083
v 0.41552 0.44663 -1.07662
v 0.41851 0.44643 -1.07537
v 0.42102 0.44599 -1.07350
v 0.42403 0.44353 -1.07021
v 0.41496 0.45188 -1.07635
v 0.41890 0.45006 -1.07475
v 0.42330 0.44804 -1.07103
v 0.42178 0.45002 -1.07267
v 0.41064 0.45452 -1.07724
v 0.41528 0.45640 -1.07596
v 0.41833 0.45513 -1.07468
v 0.42129 0.45372 -1.07273
v 0.41406 0.46017 -1.07603
v 0.40941 0.46021 -1.07712
v 0.41786 0.45971 -1.07455
v 0.42089 0.45831 -1.07261
v 0.41319 0.46498 -1.07590
v 0.40873 0.46526 -1.07691
v 0.41716 0.46435 -1.07443
v 0.42044 0.46304 -1.07245
v 0.41232 0.46975 -1.07570
v 0.40810 0.46992 -1.07663
v 0.41634 0.46925 -1.07426
v 0.41983 0.46793 -1.07227
v 0.41113 0.47359 -1.07558
v 0.40757 0.47433 -1.07619
v 0.41507 0.47446 -1.07410
v 0.41896 0.47293 -1.07213
v 0.42594 0.43477 -1.06810
v 0.42591 0.43958 -1.06746
v 0.42602 0.44371 -1.06664
v 0.42352 0.45182 -1.07038
v 0.42526 0.44837 -1.06757
v 0.42331 0.45634 -1.07015
v 0.42514 0.45384 -1.06720
v 0.42299 0.46106 -1.06994
v 0.42489 0.45857 -1.06704
v 0.42258 0.46592 -1.06971
v 0.42462 0.46328 -1.06667
v 0.42196 0.47101 -1.06948
v 0.42422 0.46817 -1.06634
v 0.42097 0.47680 -1.06935
v 0.42373 0.47327 -1.06592
v 0.42724 0.43610 -1.06444
v 0.42716 0.44090 -1.06385
v 0.42695 0.44574 -1.06354
v 0.42671 0.45131 -1.06309
v 0.42614 0.45605 -1.06423
v 0.42607 0.46015 -1.06332
v 0.42577 0.46497 -1.06287
v 0.42541 0.46966 -1.06252
v 0.42511 0.47427 -1.06181
v 0.42378 -0.52498 0.91637
v 0.42558 -0.52265 0.91437
v 0.42540 -0.52528 0.91312
v 0.42492 -0.52070 0.91675
v 0.42339 -0.51994 0.91997
v 0.42171 -0.52373 0.92104
v 0.42507 -0.51764 0.91831
v 0.41859 -0.52528 0.92690
v 0.42029 -0.52323 0.92414
v 0.41998 -0.52657 0.92310
v 0.42141 -0.52018 0.92352
v 0.42413 -0.51609 0.92090
v 0.42260 -0.51709 0.92304
v 0.42332 -0.51315 0.92404
v 0.41979 -0.52114 0.92631
v 0.41803 -0.52092 0.93036
v 0.41693 -0.52603 0.93071
v 0.42070 -0.51684 0.92678
v 0.41855 -0.51451 0.93205
v 0.42122 -0.51187 0.92836
v 0.42180 -0.50812 0.92939
v 0.42305 -0.50942 0.92657
v 0.42355 -0.50621 0.92763
v 0.42231 -0.50576 0.92995
v 0.42317 -0.50300 0.93040
v 0.41585 -0.52446 0.93432
v 0.41599 -0.51906 0.93571
v 0.41640 -0.51421 0.93632
v 0.41998 -0.50993 0.93154
v 0.41777 -0.50964 0.93566
v 0.42074 -0.50614 0.93249
v 0.41903 -0.50511 0.93616
v 0.42124 -0.50208 0.93456
v 0.42239 -0.49950 0.93461
v 0.42318 -0.50003 0.93261
v 0.42346 -0.49773 0.93375
v 0.42361 -0.49183 0.93638
v 0.42365 -0.48891 0.93754
v 0.42475 -0.49028 0.93497
v 0.42531 -0.48779 0.93512
v 0.41365 -0.52283 0.94071
v 0.41350 -0.52056 0.94165
v 0.41438 -0.52035 0.93918
v 0.41456 -0.52344 0.93809
v 0.41443 -0.51636 0.94017
v 0.41562 -0.51222 0.93848
v 0.41442 -0.51201 0.94114
v 0.41556 -0.50962 0.93957
v 0.41686 -0.50640 0.93914
v 0.41876 -0.50171 0.93909
v 0.42134 -0.49941 0.93648
v 0.42247 -0.49834 0.93536
v 0.42214 -0.49203 0.93889
v 0.42281 -0.49396 0.93692
v 0.42110 -0.49519 0.93922
v 0.42183 -0.48938 0.94056
v 0.42493 -0.48574 0.93683
v 0.42311 -0.48530 0.94029
v 0.38821 0.31519 0.12238
v 0.38755 0.31771 0.12110
v 0.38468 0.31387 0.12167
v 0.38867 0.30381 0.12721
v 0.39058 0.30711 0.12672
v 0.38684 0.30639 0.12552
v 0.38547 0.30258 0.12649
v 0.39188 0.30546 0.12808
v 0.39129 0.31091 0.12560
v 0.38667 0.31118 0.12354
v 0.39352 0.30890 0.12763
v 0.39134 0.31533 0.12375
v 0.39464 0.31222 0.12695
v 0.39442 0.31498 0.12569
v 0.39649 0.31457 0.12748
v 0.38777 0.29034 0.13206
v 0.38693 0.29277 0.13085
v 0.38418 0.28882 0.13143
v 0.38991 0.29311 0.13185
v 0.39071 0.29667 0.13094
v 0.38638 0.29638 0.12935
v 0.39230 0.29481 0.13242
v 0.39056 0.30131 0.12917
v 0.38600 0.30002 0.12775
v 0.39381 0.29752 0.13225
v 0.39406 0.30074 0.13128
v 0.39584 0.29946 0.13305
v 0.39520 0.30600 0.13016
v 0.39697 0.30296 0.13275
v 0.39639 0.31131 0.12886
v 0.39813 0.30644 0.13267
v 0.39835 0.31014 0.13165
v 0.39979 0.30792 0.13482
v 0.39870 0.31538 0.12992
v 0.40033 0.31288 0.13415
v 0.38648 0.27782 0.13613
v 0.38734 0.27540 0.13722
v 0.38945 0.27818 0.13708
v 0.39001 0.28151 0.13632
v 0.38615 0.28152 0.13484
v 0.39207 0.28025 0.13771
v 0.39063 0.28602 0.13513
v 0.38615 0.28621 0.13315
v 0.39451 0.28518 0.13769
v 0.39112 0.29097 0.13343
v 0.39494 0.29055 0.13598
v 0.39647 0.28912 0.13757
v 0.39505 0.29554 0.13411
v 0.39749 0.29136 0.13782
v 0.39768 0.29479 0.13697
v 0.39914 0.29264 0.13991
v 0.39806 0.29991 0.13546
v 0.39976 0.29757 0.13938
v 0.39893 0.30433 0.13465
v 0.40029 0.30348 0.13824
v 0.40112 0.30913 0.13834
v 0.40163 0.31459 0.13798
v -0.00924 0.20859 0.12180
v -0.00710 0.21114 0.11902
v -0.01211 0.21084 0.11789
v -0.01468 0.20842 0.12031
v -0.00447 0.20945 0.12206
v -0.00335 0.21125 0.11996
v -0.00119 0.21024 0.12193
v -0.01497 0.21312 0.11400
v -0.00947 0.21328 0.11547
v -0.00389 0.21338 0.11694
v -0.00005 0.21199 0.11987
v 0.00127 0.21419 0.11726
v 0.00440 0.21252 0.12032
v 0.00571 0.21471 0.11769
v 0.00959 0.21329 0.12059
v 0.01270 0.21540 0.11846
v 0.00899 0.21539 0.11757
v 0.01521 0.21336 0.12194
v 0.01769 0.21570 0.11931
v 0.02086 0.21347 0.12335
v 0.02296 0.21611 0.12017
v 0.02611 0.21430 0.12375
v 0.02795 0.21647 0.12111
v 0.01016 0.21709 0.11551
v 0.01464 0.21758 0.11592
v 0.01984 0.21833 0.11617
v 0.02541 0.21844 0.11753
v -0.00971 0.20477 0.12690
v -0.00862 0.20652 0.12482
v -0.01227 0.20641 0.12381
v -0.01414 0.20418 0.12630
v -0.00641 0.20553 0.12687
v -0.00532 0.20731 0.12472
v -0.00051 0.20817 0.12493
v 0.00251 0.21030 0.12284
v 0.00500 0.20828 0.12629
v 0.00746 0.21063 0.12370
v 0.01061 0.20837 0.12770
v 0.01273 0.21102 0.12456
v 0.01587 0.20915 0.12811
v 0.01777 0.21134 0.12551
v 0.02050 0.20969 0.12879
v 0.02156 0.21141 0.12654
v 0.02389 0.21044 0.12880
v 0.02490 0.21217 0.12654
v -0.01093 0.20260 0.12959
v -0.01537 0.20201 0.12897
v -0.00573 0.20342 0.13003
v -0.00254 0.20562 0.12788
v 0.00031 0.20337 0.13189
v 0.00254 0.20596 0.12885
v 0.00558 0.20411 0.13235
v 0.00750 0.20627 0.12980
v 0.01009 0.20464 0.13292
v 0.01122 0.20631 0.13080
v 0.01341 0.20533 0.13292
v 0.01456 0.20701 0.13082
v 0.01916 0.20757 0.13154
v 0.02489 0.20833 0.13255
v 0.02768 0.21069 0.12988
v -0.00993 0.19829 0.13620
v -0.00782 0.20083 0.13312
v -0.01272 0.20039 0.13220
v -0.01579 0.19837 0.13421
v -0.00471 0.19907 0.13668
v -0.00287 0.20126 0.13401
v -0.00019 0.19961 0.13725
v 0.00094 0.20130 0.13509
v 0.00316 0.20030 0.13724
v 0.00430 0.20199 0.13508
v 0.00882 0.20253 0.13567
v 0.01405 0.20336 0.13616
v 0.01718 0.20542 0.13408
v 0.01999 0.20348 0.13818
v 0.02200 0.20589 0.13519
v 0.02492 0.20444 0.13877
v 0.02589 0.20621 0.13635
v -0.01313 0.19625 0.13824
v -0.00933 0.19626 0.13942
v -0.00713 0.19525 0.14160
v -0.00598 0.19694 0.13945
v -0.00147 0.19749 0.14003
v 0.00379 0.19829 0.14049
v 0.00697 0.20036 0.13836
v 0.00981 0.19830 0.14247
v 0.01196 0.20083 0.13931
v 0.01521 0.19913 0.14313
v 0.01696 0.20136 0.14030
v 0.01983 0.19986 0.14380
v 0.02079 0.20157 0.14149
v 0.02310 0.20076 0.14378
v 0.02412 0.20244 0.14162
v -0.00334 0.19530 0.14271
v 0.00162 0.19575 0.14360
v 0.00657 0.19622 0.14452
v 0.01037 0.19630 0.14571
v 0.01246 0.19532 0.14792
v 0.01381 0.19698 0.14592
v 0.01887 0.19747 0.14716
v 0.02409 0.19894 0.14715
v 0.02667 0.20108 0.14502
v 0.01607 0.19533 0.14925
v 0.01979 0.19547 0.15052
v 0.02218 0.19464 0.15270
v 0.02315 0.19649 0.15045
v 0.02593 0.19499 0.15382
v 0.05380 -0.64581 1.08489
v 0.05740 -0.64223 1.08617
v 0.06015 -0.64620 1.08440
v 0.06274 -0.64211 1.08594
v 0.06336 -0.64433 1.08468
v 0.06607 -0.64378 1.08502
v 0.06667 -0.64101 1.08655
v 0.06595 -0.64593 1.08413
v 0.06847 -0.64589 1.08453
v 0.07061 -0.64217 1.08636
v 0.07311 -0.64584 1.08509
v 0.07632 -0.64225 1.08690
v 0.07826 -0.64600 1.08542
v 0.08167 -0.64228 1.08718
v 0.08350 -0.64605 1.08547
v 0.08676 -0.64231 1.08715
v 0.08868 -0.64571 1.08534
v 0.09156 -0.64207 1.08706
v 0.09406 -0.64537 1.08506
v 0.09570 -0.64138 1.08727
v 0.06048 -0.63855 1.08810
v 0.05497 -0.63892 1.08798
v 0.06474 -0.63917 1.08763
v 0.06889 -0.63823 1.08849
v 0.07427 -0.63872 1.08865
v 0.07960 -0.63884 1.08897
v 0.08521 -0.63859 1.08928
v 0.08956 -0.63953 1.08865
v 0.09413 -0.63859 1.08908
v 0.05748 -0.63585 1.08986
v 0.06125 -0.63553 1.09004
v 0.06341 -0.63385 1.09118
v 0.06479 -0.63627 1.08958
v 0.07247 -0.63541 1.09060
v 0.06851 -0.63514 1.09050
v 0.07748 -0.63564 1.09080
v 0.08242 -0.63566 1.09102
v 0.08631 -0.63538 1.09127
v 0.08867 -0.63352 1.09237
v 0.08988 -0.63630 1.09065
v 0.09715 -0.63564 1.09091
v 0.09363 -0.63519 1.09125
v 0.06628 -0.63363 1.09141
v 0.09157 -0.63338 1.09240
v 0.06017 -0.63319 1.09161
v 0.05557 -0.63301 1.09173
v 0.07008 -0.63225 1.09253
v 0.07552 -0.63248 1.09268
v 0.08058 -0.63263 1.09280
v 0.08536 -0.63277 1.09281
v 0.09544 -0.63217 1.09305
v 0.05886 -0.63018 1.09356
v 0.05391 -0.63000 1.09365
v 0.06463 -0.63071 1.09331
v 0.06944 -0.62897 1.09459
v 0.07377 -0.62925 1.09459
v 0.07880 -0.62943 1.09464
v 0.08400 -0.62953 1.09465
v 0.09031 -0.62973 1.09448
v 0.09581 -0.62860 1.09505
v 0.05702 -0.62704 1.09547
v 0.06197 -0.62707 1.09551
v 0.06688 -0.62648 1.09600
v 0.07186 -0.62596 1.09648
v 0.07697 -0.62611 1.09650
v 0.08204 -0.62620 1.09648
v 0.08701 -0.62614 1.09648
v 0.09087 -0.62552 1.09675
v 0.09310 -0.62309 1.09800
v 0.09430 -0.62585 1.09653
v 0.09697 -0.62243 1.09829
v 0.06006 -0.62392 1.09734
v 0.05509 -0.62392 1.09727
v 0.06433 -0.62405 1.09737
v 0.06902 -0.62196 1.09872
v 0.07509 -0.62261 1.09843
v 0.08032 -0.62279 1.09833
v 0.08523 -0.62289 1.09822
v 0.08971 -0.62278 1.09821
v 0.05823 -0.62070 1.09916
v 0.05324 -0.62071 1.09906
v 0.06360 -0.62076 1.09928
v 0.06956 -0.61703 1.10161
v 0.06691 -0.61942 1.10017
v 0.07347 -0.61646 1.10194
v 0.07377 -0.61904 1.10045
v 0.07858 -0.61942 1.10017
v 0.08401 -0.61918 1.10018
v 0.08831 -0.62010 1.09963
v 0.09370 -0.61889 1.10020
v 0.05605 -0.61754 1.10092
v 0.06110 -0.61745 1.10114
v 0.06526 -0.61777 1.10109
v 0.07678 -0.61633 1.10194
v 0.08145 -0.61630 1.10181
v 0.08525 -0.61595 1.10188
v 0.08755 -0.61415 1.10283
v 0.08882 -0.61676 1.10138
v 0.09525 -0.61506 1.10224
v 0.09242 -0.61538 1.10209
v 0.09034 -0.61388 1.10295
v 0.05835 -0.61391 1.10315
v 0.05372 -0.61505 1.10230
v 0.06485 -0.61412 1.10328
v 0.06922 -0.61394 1.10346
v 0.07365 -0.61316 1.10388
v 0.07963 -0.61334 1.10357
v 0.08433 -0.61348 1.10332
v 0.09386 -0.61243 1.10375
v 0.06129 -0.61087 1.10518
v 0.05740 -0.61076 1.10503
v 0.05372 -0.61189 1.10417
v 0.06500 -0.61067 1.10547
v 0.06651 -0.60937 1.10634
v 0.06860 -0.61129 1.10512
v 0.07501 -0.60962 1.10603
v 0.07197 -0.60979 1.10603
v 0.07732 -0.60779 1.10710
v 0.07833 -0.61030 1.10546
v 0.08312 -0.61040 1.10522
v 0.08889 -0.61088 1.10477
v 0.09390 -0.60919 1.10568
v 0.05512 -0.60921 1.10588
v 0.06876 -0.60777 1.10737
v 0.08120 -0.60738 1.10721
v 0.08634 -0.60708 1.10723
v 0.09164 -0.60666 1.10733
v 0.09661 -0.60636 1.10737
v 0.05837 -0.60829 1.10668
v 0.06352 -0.60766 1.10736
v 0.07374 -0.60687 1.10783
v 0.05913 -0.60526 1.10875
v 0.06633 -0.60467 1.10940
v 0.06268 -0.60436 1.10954
v 0.06841 -0.60209 1.11107
v 0.07059 -0.60447 1.10949
v 0.07431 -0.60375 1.10986
v 0.07837 -0.60461 1.10913
v 0.08386 -0.60402 1.10931
v 0.08948 -0.60317 1.10967
v 0.09476 -0.60335 1.10937
v 0.06417 -0.60141 1.11147
v -0.18721 -0.52665 1.10735
v -0.18457 -0.52364 1.10886
v -0.18246 -0.52720 1.10747
v -0.18065 -0.52372 1.10918
v -0.17823 -0.52586 1.10846
v 0.40958 0.59412 -0.17624
v 0.40977 0.59648 -0.17881
v 0.40956 0.59322 -0.18097
v 0.40985 0.59805 -0.17493
v 0.41000 0.60011 -0.17597
v 0.41008 0.60124 -0.17354
v 0.41014 0.60217 -0.17450
v 0.41023 0.60292 -0.17208
v 0.40960 0.59477 -0.17174
v 0.40991 0.59881 -0.17096
v 0.41018 0.60194 -0.16988
v 0.41037 0.60367 -0.16823
v 0.40963 0.59512 -0.16710
v 0.40998 0.59927 -0.16650
v 0.41032 0.60262 -0.16549
v 0.41062 0.60489 -0.16371
v 0.40967 0.59536 -0.16224
v 0.41009 0.59976 -0.16172
v 0.41053 0.60362 -0.16107
v 0.41085 0.60636 -0.16158
v 0.41081 0.60587 -0.16070
v 0.41093 0.60681 -0.15941
v 0.40971 0.59560 -0.15722
v 0.41023 0.60057 -0.15677
v 0.41075 0.60523 -0.15956
v 0.41063 0.60407 -0.15816
v 0.41083 0.60592 -0.15756
v 0.41095 0.60736 -0.15507
v 0.41098 0.60733 -0.15684
v 0.41086 0.60655 -0.15481
v 0.41104 0.60791 -0.15627
v 0.40971 0.59567 -0.15213
v 0.41016 0.60031 -0.15129
v 0.41056 0.60358 -0.15520
v 0.41074 0.60532 -0.15457
v 0.41068 0.60524 -0.15243
v 0.41070 0.60589 -0.15157
v 0.40964 0.59542 -0.14734
v 0.40996 0.59896 -0.14676
v 0.41054 0.60377 -0.15242
v 0.41035 0.60305 -0.14854
v 0.41044 0.60534 -0.14668
v 0.40960 0.59557 -0.14348
v 0.40996 0.59972 -0.14387
v 0.41020 0.60304 -0.14388
v 0.41044 0.60614 -0.14575
v 0.41034 0.60503 -0.14462
v 0.41047 0.60638 -0.14617
v -0.00326 0.36336 -0.84525
v 0.00147 0.36321 -0.84000
v 0.00173 0.36330 -0.84499
v -0.00353 0.36327 -0.84026
v 0.00646 0.36316 -0.83973
v 0.00672 0.36325 -0.84473
v 0.01145 0.36311 -0.83947
v 0.01172 0.36320 -0.84447
v 0.01645 0.36306 -0.83921
v 0.01671 0.36315 -0.84420
v 0.02144 0.36302 -0.83895
v 0.02170 0.36311 -0.84394
v 0.02643 0.36298 -0.83869
v 0.02669 0.36308 -0.84368
v 0.03143 0.36295 -0.83843
v 0.03169 0.36304 -0.84342
v 0.03642 0.36292 -0.83816
v 0.03668 0.36302 -0.84316
v 0.00121 0.36311 -0.83500
v -0.00379 0.36317 -0.83526
v 0.00620 0.36306 -0.83474
v 0.01119 0.36301 -0.83448
v 0.01618 0.36296 -0.83422
v 0.02118 0.36292 -0.83396
v 0.02617 0.36288 -0.83369
v 0.03116 0.36285 -0.83343
v 0.03616 0.36281 -0.83317
v 0.00094 0.36301 -0.83001
v -0.00405 0.36306 -0.83027
v 0.00594 0.36296 -0.82975
v 0.01093 0.36291 -0.82949
v 0.01592 0.36286 -0.82922
v 0.02092 0.36282 -0.82896
v 0.02591 0.36277 -0.82870
v 0.03090 0.36273 -0.82844
v 0.03590 0.36270 -0.82818
v 0.00068 0.36289 -0.82502
v -0.00431 0.36294 -0.82528
v 0.00568 0.36285 -0.82475
v 0.01067 0.36280 -0.82449
v 0.01566 0.36275 -0.82423
v 0.02065 0.36270 -0.82397
v 0.02564 0.36266 -0.82371
v 0.03064 0.36261 -0.82345
v 0.03563 0.36257 -0.82318
v 0.00042 0.36275 -0.82002
v -0.00457 0.36279 -0.82028
v 0.00541 0.36271 -0.81976
v 0.01041 0.36267 -0.81950
v 0.01540 0.36262 -0.81924
v 0.02038 0.36257 -0.81898
v 0.02537 0.36252 -0.81872
v 0.03037 0.36247 -0.81845
v 0.03536 0.36243 -0.81819
v 0.00016 0.36259 -0.81503
v -0.00484 0.36262 -0.81529
v 0.00515 0.36255 -0.81477
v 0.01014 0.36251 -0.81451
v 0.01512 0.36247 -0.81426
v 0.02010 0.36242 -0.81400
v 0.02508 0.36236 -0.81374
v 0.03007 0.36231 -0.81347
v 0.03507 0.36226 -0.81320
v -0.00011 0.36240 -0.81004
v -0.00511 0.36243 -0.81030
v 0.00488 0.36236 -0.80978
v 0.00986 0.36233 -0.80953
v 0.01483 0.36229 -0.80929
v 0.01978 0.36224 -0.80905
v 0.02472 0.36218 -0.80879
v 0.02968 0.36212 -0.80851
v 0.03468 0.36207 -0.80822
v -0.00040 0.36218 -0.80506
v -0.00540 0.36221 -0.80532
v 0.00458 0.36215 -0.80481
v 0.00955 0.36212 -0.80457
v 0.01450 0.36208 -0.80435
v 0.01940 0.36203 -0.80415
v 0.02426 0.36198 -0.80394
v 0.02911 0.36192 -0.80366
v 0.03408 0.36185 -0.80330
v 0.20274 0.35224 -0.19368
v 0.20708 0.35213 -0.18867
v 0.20767 0.35223 -0.19345
v 0.20224 0.35219 -0.18886
v 0.21196 0.35205 -0.18847
v 0.21260 0.35219 -0.19325
v 0.21685 0.35195 -0.18840
v 0.21749 0.35214 -0.19310
v 0.22156 0.35186 -0.18847
v 0.22232 0.35207 -0.19297
v 0.22623 0.35172 -0.18836
v 0.22712 0.35198 -0.19289
v 0.23105 0.35156 -0.18848
v 0.23178 0.35190 -0.19300
v 0.23512 0.35149 -0.18934
v 0.23630 0.35176 -0.19302
v 0.24015 0.35107 -0.18828
v 0.24020 0.35167 -0.19338
v 0.23996 0.35032 -0.18361
v 0.24247 0.34918 -0.18021
v 0.24303 0.35018 -0.18440
v 0.20626 0.35195 -0.18416
v 0.20158 0.35203 -0.18419
v 0.21095 0.35180 -0.18392
v 0.21590 0.35162 -0.18374
v 0.22084 0.35150 -0.18405
v 0.22484 0.35145 -0.18477
v 0.22963 0.35103 -0.18351
v 0.23553 0.35086 -0.18474
v 0.22980 0.35027 -0.17904
v 0.23213 0.34917 -0.17561
v 0.23389 0.35010 -0.18000
v 0.23777 0.34888 -0.17699
v 0.23801 0.34994 -0.18099
v 0.24158 0.34820 -0.17656
v 0.20540 0.35159 -0.17972
v 0.20063 0.35173 -0.17974
v 0.20945 0.35154 -0.18035
v 0.21418 0.35109 -0.17885
v 0.21979 0.35091 -0.17950
v 0.22526 0.35078 -0.18031
v 0.21417 0.35027 -0.17442
v 0.21619 0.34905 -0.17074
v 0.21837 0.35009 -0.17505
v 0.22187 0.34885 -0.17155
v 0.22350 0.34993 -0.17579
v 0.22761 0.34866 -0.17249
v 0.22771 0.34984 -0.17652
v 0.23227 0.34797 -0.17180
v 0.23564 0.34801 -0.17326
v 0.24045 0.34710 -0.17287
v 0.20386 0.35095 -0.17493
v 0.19920 0.35138 -0.17628
v 0.20968 0.35083 -0.17584
v 0.23970 0.34575 -0.16871
v 0.24216 0.34420 -0.16551
v 0.24291 0.34553 -0.16963
v 0.20382 0.34999 -0.17060
v 0.20595 0.34866 -0.16714
v 0.20785 0.34992 -0.17143
v 0.21133 0.34876 -0.16862
v 0.21193 0.34985 -0.17212
v 0.21527 0.34755 -0.16630
v 0.22013 0.34757 -0.16743
v 0.22531 0.34739 -0.16815
v 0.23042 0.34705 -0.16861
v 0.23561 0.34668 -0.16948
v 0.19944 0.35055 -0.17204
v 0.21476 0.34632 -0.16304
v 0.21687 0.34491 -0.15979
v 0.21872 0.34624 -0.16359
v 0.22196 0.34486 -0.16051
v 0.22351 0.34612 -0.16425
v 0.22664 0.34469 -0.16104
v 0.22843 0.34587 -0.16477
v 0.23149 0.34432 -0.16140
v 0.23341 0.34551 -0.16539
v 0.23716 0.34385 -0.16226
v 0.23757 0.34520 -0.16622
v 0.24118 0.34311 -0.16192
v 0.20149 0.34940 -0.16825
v 0.20051 0.34783 -0.16412
v 0.20580 0.34710 -0.16321
v 0.21058 0.34714 -0.16427
v 0.20657 0.34428 -0.15679
v 0.20853 0.34573 -0.16046
v 0.20356 0.34594 -0.16019
v 0.20087 0.34443 -0.15655
v 0.21237 0.34415 -0.15715
v 0.21257 0.34566 -0.16100
v 0.21713 0.34349 -0.15598
v 0.22088 0.34363 -0.15690
v 0.22526 0.34354 -0.15739
v 0.22928 0.34342 -0.15808
v 0.23419 0.34257 -0.15714
v 0.24042 0.34214 -0.15841
v 0.23397 0.34125 -0.15263
v 0.23666 0.33998 -0.14877
v 0.23838 0.34107 -0.15368
v 0.24288 0.33981 -0.15011
v 0.24267 0.34087 -0.15477
v 0.20459 0.34276 -0.15303
v 0.19964 0.34259 -0.15246
v 0.20988 0.34268 -0.15314
v 0.21546 0.34234 -0.15257
v 0.22023 0.34245 -0.15334
v 0.22394 0.34260 -0.15432
v 0.22895 0.34202 -0.15362
v -0.18706 0.42816 -1.10526
v -0.18330 0.43232 -1.10531
v -0.18814 0.43209 -1.10567
v -0.19195 0.42789 -1.10558
v -0.18222 0.42853 -1.10491
v -0.17874 0.43259 -1.10493
v -0.17755 0.42923 -1.10454
v -0.17479 0.43296 -1.10455
v -0.17380 0.43053 -1.10423
v -0.18438 0.43639 -1.10561
v -0.18926 0.43622 -1.10597
v -0.17973 0.43642 -1.10520
v -0.17550 0.43633 -1.10477
v -0.17189 0.43317 -1.10419
v -0.17196 0.43604 -1.10432
v -0.16946 0.43518 -1.10389
v -0.18415 0.40213 -1.10410
v -0.18837 0.39832 -1.10505
v -0.18346 0.39785 -1.10466
v -0.18892 0.40253 -1.10441
v -0.17919 0.40182 -1.10368
v -0.17843 0.39736 -1.10419
v -0.17410 0.40156 -1.10316
v -0.17292 0.39673 -1.10363
v -0.16904 0.40161 -1.10252
v -0.16798 0.39808 -1.10279
v -0.16427 0.40154 -1.10190
v -0.16414 0.39723 -1.10244
v -0.15964 0.40093 -1.10135
v -0.15965 0.39656 -1.10198
v -0.15596 0.39982 -1.10099
v -0.15502 0.39622 -1.10146
v -0.15127 0.40061 -1.10023
v -0.15009 0.39593 -1.10090
v -0.18453 0.40655 -1.10377
v -0.18922 0.40675 -1.10407
v -0.17964 0.40637 -1.10339
v -0.17464 0.40623 -1.10289
v -0.16962 0.40615 -1.10229
v -0.16461 0.40607 -1.10163
v -0.15949 0.40577 -1.10095
v -0.15365 0.40493 -1.10015
v -0.14713 0.40323 -1.09927
v -0.14982 0.40429 -1.09949
v -0.18477 0.41109 -1.10372
v -0.18966 0.41107 -1.10404
v -0.17985 0.41105 -1.10335
v -0.17488 0.41100 -1.10287
v -0.16989 0.41095 -1.10228
v -0.16487 0.41089 -1.10161
v -0.15977 0.41079 -1.10090
v -0.15441 0.41059 -1.10017
v -0.14915 0.40680 -1.09927
v -0.14862 0.41065 -1.09937
v -0.18503 0.41568 -1.10393
v -0.19003 0.41555 -1.10426
v -0.17999 0.41583 -1.10355
v -0.17497 0.41588 -1.10307
v -0.16998 0.41587 -1.10247
v -0.16499 0.41584 -1.10179
v -0.15996 0.41580 -1.10108
v -0.15483 0.41575 -1.10038
v -0.14954 0.41578 -1.09972
v -0.18545 0.42013 -1.10432
v -0.19045 0.41990 -1.10464
v -0.18027 0.42057 -1.10394
v -0.17507 0.42087 -1.10344
v -0.17000 0.42089 -1.10282
v -0.16501 0.42085 -1.10212
v -0.16003 0.42081 -1.10139
v -0.15501 0.42079 -1.10069
v -0.14992 0.42079 -1.10005
v -0.18614 0.42425 -1.10479
v -0.19107 0.42400 -1.10511
v -0.18107 0.42480 -1.10443
v -0.17532 0.42616 -1.10396
v -0.17003 0.42602 -1.10324
v -0.16501 0.42593 -1.10249
v -0.16003 0.42586 -1.10174
v -0.15506 0.42581 -1.10102
v -0.15006 0.42580 -1.10037
v -0.17004 0.43124 -1.10369
v -0.16504 0.43114 -1.10285
v -0.16003 0.43096 -1.10204
v -0.15506 0.43086 -1.10129
v -0.15009 0.43081 -1.10063
v -0.16532 0.43664 -1.10316
v -0.16005 0.43618 -1.10223
v -0.15506 0.43594 -1.10145
v -0.15010 0.43583 -1.10077
v -0.14732 0.40574 -1.09901
v -0.34834 0.44067 -0.74317
v -0.34852 0.43576 -0.73819
v -0.34839 0.43566 -0.74314
v -0.34848 0.44077 -0.73819
v -0.34829 0.44570 -0.74320
v -0.34842 0.44578 -0.73820
v -0.34823 0.45074 -0.74320
v -0.34836 0.45079 -0.73819
v -0.34816 0.45577 -0.74319
v -0.34829 0.45580 -0.73818
v -0.34809 0.46079 -0.74317
v -0.34823 0.46080 -0.73817
v -0.34804 0.46579 -0.74315
v -0.34816 0.46579 -0.73816
v -0.34798 0.47077 -0.74313
v -0.34810 0.47079 -0.73814
v -0.34793 0.47574 -0.74313
v -0.34804 0.47578 -0.73814
v -0.34867 0.43579 -0.73320
v -0.34862 0.44079 -0.73320
v -0.34855 0.44580 -0.73319
v -0.34848 0.45080 -0.73318
v -0.34841 0.45580 -0.73317
v -0.34834 0.46080 -0.73316
v -0.34827 0.46580 -0.73315
v -0.34821 0.47080 -0.73314
v -0.34816 0.47579 -0.73314
v -0.34882 0.43580 -0.72820
v -0.34875 0.44080 -0.72819
v -0.34867 0.44580 -0.72819
v -0.34858 0.45080 -0.72818
v -0.34850 0.45580 -0.72817
v -0.34843 0.46080 -0.72816
v -0.34837 0.46580 -0.72815
v -0.34833 0.47080 -0.72814
v -0.34832 0.47580 -0.72814
v -0.34896 0.43580 -0.72319
v -0.34887 0.44080 -0.72319
v -0.34877 0.44580 -0.72318
v -0.34867 0.45080 -0.72317
v -0.34858 0.45580 -0.72316
v -0.34851 0.46080 -0.72315
v -0.34847 0.46580 -0.72314
v -0.34847 0.47080 -0.72314
v -0.34850 0.47580 -0.72315
v -0.34910 0.43580 -0.71819
v -0.34898 0.44080 -0.71818
v -0.34886 0.44580 -0.71818
v -0.34875 0.45080 -0.71816
v -0.34866 0.45580 -0.71815
v -0.34861 0.46080 -0.71814
v -0.34860 0.46580 -0.71814
v -0.34864 0.47080 -0.71815
v -0.34871 0.47580 -0.71816
v -0.34921 0.43580 -0.71319
v -0.34908 0.44080 -0.71318
v -0.34894 0.44580 -0.71317
v -0.34882 0.45080 -0.71316
v -0.34875 0.45580 -0.71315
v -0.34872 0.46080 -0.71314
v -0.34875 0.46580 -0.71315
v -0.34883 0.47080 -0.71316
v -0.34893 0.47580 -0.71317
v -0.34931 0.43580 -0.70819
v -0.34916 0.44080 -0.70818
v -0.34902 0.44580 -0.70816
v -0.34891 0.45080 -0.70815
v -0.34885 0.45580 -0.70814
v -0.34886 0.46080 -0.70814
v -0.34893 0.46580 -0.70815
v -0.34904 0.47080 -0.70817
v -0.34914 0.47580 -0.70818
v -0.34939 0.43580 -0.70318
v -0.34923 0.44080 -0.70317
v -0.34910 0.44580 -0.70316
v -0.34901 0.45080 -0.70315
v -0.34899 0.45580 -0.70314
v -0.34904 0.46080 -0.70315
v -0.34914 0.46580 -0.70316
v -0.34926 0.47080 -0.70318
v -0.34934 0.47580 -0.70319
v 0.28906 0.35418 -0.30926
v 0.29372 0.35444 -0.30414
v 0.29399 0.35443 -0.30908
v 0.28880 0.35418 -0.30428
v 0.29852 0.35471 -0.30412
v 0.29884 0.35470 -0.30901
v 0.30317 0.35499 -0.30423
v 0.30355 0.35498 -0.30910
v 0.30766 0.35527 -0.30451
v 0.30806 0.35527 -0.30944
v 0.31201 0.35557 -0.30504
v 0.31235 0.35557 -0.31002
v 0.31622 0.35589 -0.30572
v 0.31580 0.35590 -0.30069
v 0.29347 0.35446 -0.29920
v 0.28854 0.35419 -0.29930
v 0.29826 0.35473 -0.29927
v 0.30274 0.35500 -0.29955
v 0.30708 0.35528 -0.29973
v 0.31147 0.35558 -0.30004
v 0.31518 0.35591 -0.29570
v 0.29321 0.35449 -0.29423
v 0.28827 0.35421 -0.29432
v 0.29805 0.35477 -0.29436
v 0.30264 0.35504 -0.29485
v 0.30622 0.35526 -0.29586
v 0.31062 0.35558 -0.29480
v 0.31450 0.35591 -0.29164
v 0.29293 0.35451 -0.28924
v 0.28800 0.35422 -0.28933
v 0.29778 0.35481 -0.28937
v 0.30255 0.35510 -0.28984
v 0.30749 0.35542 -0.29090
v 0.31126 0.35575 -0.28597
v 0.31196 0.35574 -0.29003
v 0.29265 0.35454 -0.28424
v 0.28773 0.35424 -0.28433
v 0.29746 0.35484 -0.28436
v 0.30216 0.35514 -0.28475
v 0.30676 0.35544 -0.28541
v 0.31059 0.35578 -0.28101
v 0.29236 0.35456 -0.27925
v 0.28747 0.35426 -0.27934
v 0.29714 0.35487 -0.27936
v 0.30176 0.35517 -0.27973
v 0.30623 0.35547 -0.28034
v 0.31007 0.35580 -0.27602
v 0.29208 0.35458 -0.27426
v 0.28720 0.35427 -0.27435
v 0.29684 0.35489 -0.27437
v 0.30141 0.35520 -0.27474
v 0.30580 0.35550 -0.27533
v 0.30965 0.35583 -0.27104
v 0.29182 0.35459 -0.26927
v 0.28694 0.35429 -0.26935
v 0.29655 0.35490 -0.26938
v 0.30109 0.35522 -0.26975
v 0.30543 0.35552 -0.27035
v 0.30930 0.35584 -0.26605
v -0.17005 0.11809 0.17738
v -0.16792 0.11568 0.17802
v -0.16602 0.11858 0.17649
v -0.16382 0.11462 0.17793
v -0.16063 0.11749 0.17633
v -0.15884 0.11366 0.17791
v -0.15544 0.11680 0.17635
v -0.15377 0.11317 0.17796
v -0.15037 0.11656 0.17649
v -0.14881 0.11311 0.17810
v -0.14535 0.11670 0.17678
v -0.14392 0.11331 0.17841
v -0.14028 0.11718 0.17724
v -0.13901 0.11372 0.17891
v -0.13532 0.11771 0.17792
v -0.15514 0.10186 0.18267
v -0.15311 0.09965 0.18352
v -0.15067 0.10312 0.18217
v -0.14901 0.09924 0.18373
v -0.14539 0.10274 0.18255
v -0.14409 0.09915 0.18404
v -0.14051 0.10280 0.18301
v -0.13934 0.09945 0.18442
v -0.13605 0.10297 0.18358
v -0.17062 0.10682 0.18204
v -0.16838 0.10445 0.18268
v -0.16641 0.10775 0.18113
v -0.16425 0.10353 0.18260
v -0.16074 0.10660 0.18106
v -0.15923 0.10258 0.18258
v -0.15507 0.10570 0.18114
v -0.15034 0.10684 0.18066
v -0.14636 0.10637 0.18104
v -0.14154 0.10638 0.18151
v -0.13651 0.10668 0.18213
v -0.17460 0.10810 0.18220
v -0.17130 0.11041 0.18075
v -0.17646 0.11257 0.18084
v -0.17855 0.10966 0.18233
v -0.16736 0.11232 0.17938
v -0.16236 0.11069 0.17948
v -0.15714 0.10982 0.17949
v -0.15210 0.10965 0.17947
v -0.14738 0.10977 0.17958
v -0.14266 0.10989 0.17997
v -0.13764 0.11035 0.18052
v -0.17258 0.11541 0.17899
v -0.17691 0.11595 0.17965
v -0.15048 0.08737 0.18828
v -0.14846 0.08527 0.18912
v -0.14610 0.08877 0.18788
v -0.14456 0.08509 0.18935
v -0.14130 0.08833 0.18839
v -0.14079 0.08543 0.18949
v -0.16563 0.09197 0.18725
v -0.16357 0.08952 0.18801
v -0.16134 0.09268 0.18662
v -0.15949 0.08866 0.18806
v -0.15615 0.09182 0.18667
v -0.15454 0.08791 0.18813
v -0.15052 0.09131 0.18679
v -0.14568 0.09260 0.18644
v -0.14157 0.09213 0.18696
v -0.13814 0.08762 0.18897
v -0.13649 0.09157 0.18780
v -0.17563 0.09676 0.18667
v -0.17355 0.09422 0.18732
v -0.17151 0.09737 0.18586
v -0.16962 0.09309 0.18725
v -0.16570 0.09590 0.18575
v -0.16101 0.09629 0.18518
v -0.15783 0.09498 0.18550
v -0.15311 0.09580 0.18505
v -0.14752 0.09554 0.18523
v -0.14258 0.09577 0.18548
v -0.13712 0.09640 0.18592
v -0.17589 0.10067 0.18525
v -0.17962 0.09808 0.18682
v -0.17201 0.10057 0.18468
v -0.16814 0.10068 0.18415
v -0.16264 0.09955 0.18404
v -0.15746 0.09861 0.18406
v -0.17255 0.10381 0.18353
v -0.17833 0.10576 0.18376
v -0.34269 0.43445 -1.06001
v -0.34254 0.43414 -1.06277
v -0.34254 0.43592 -1.06314
v -0.34248 0.43919 -1.06462
v -0.34271 0.43996 -1.05856
v -0.34250 0.43523 -1.06376
v -0.34246 0.44482 -1.06350
v -0.34242 0.44722 -1.06160
v -0.34257 0.44441 -1.05945
v -0.34246 0.44702 -1.05837
v -0.34231 0.44873 -1.06434
v -0.34219 0.45101 -1.06272
v -0.34225 0.45092 -1.05795
v -0.34194 0.45574 -1.06258
v -0.34204 0.45548 -1.05783
v -0.34179 0.45961 -1.06200
v -0.34188 0.46030 -1.05818
v -0.34158 0.46498 -1.06419
v -0.34178 0.46543 -1.05851
v -0.34154 0.47027 -1.06362
v -0.34175 0.47057 -1.05839
v -0.34156 0.47544 -1.06328
v -0.34177 0.47563 -1.05825
v -0.34298 0.43483 -1.05430
v -0.34294 0.43873 -1.05303
v -0.34270 0.44287 -1.05565
v -0.34260 0.44561 -1.05321
v -0.34234 0.45068 -1.05306
v -0.34215 0.45560 -1.05314
v -0.34203 0.46060 -1.05330
v -0.34196 0.46566 -1.05335
v -0.34195 0.47073 -1.05331
v -0.34200 0.47577 -1.05325
v -0.34286 0.44130 -1.05178
v -0.34305 0.43846 -1.04957
v -0.34323 0.43464 -1.04895
v -0.34295 0.44070 -1.04784
v -0.34266 0.44574 -1.04806
v -0.34244 0.45072 -1.04816
v -0.34229 0.45571 -1.04825
v -0.34219 0.46073 -1.04830
v -0.34214 0.46577 -1.04830
v -0.34216 0.47080 -1.04828
v -0.34223 0.47587 -1.04824
v -0.34320 0.43674 -1.04674
v -0.34332 0.43607 -1.04294
v -0.34301 0.44090 -1.04302
v -0.34276 0.44581 -1.04314
v -0.34257 0.45078 -1.04323
v -0.34245 0.45577 -1.04328
v -0.34237 0.46078 -1.04329
v -0.34234 0.46580 -1.04329
v -0.34237 0.47082 -1.04326
v -0.34245 0.47587 -1.04319
v -0.34339 0.43621 -1.03817
v -0.34310 0.44093 -1.03817
v -0.34289 0.44583 -1.03823
v -0.34274 0.45080 -1.03827
v -0.34263 0.45580 -1.03829
v -0.34256 0.46080 -1.03829
v -0.34255 0.46580 -1.03828
v -0.34258 0.47080 -1.03825
v -0.34264 0.47576 -1.03816
v -0.34348 0.43608 -1.03328
v -0.34323 0.44089 -1.03326
v -0.34305 0.44582 -1.03327
v -0.34292 0.45080 -1.03329
v -0.34282 0.45580 -1.03330
v -0.34276 0.46080 -1.03329
v -0.34276 0.46580 -1.03328
v -0.34278 0.47077 -1.03325
v -0.34281 0.47571 -1.03321
v -0.34359 0.43599 -1.02836
v -0.34339 0.44084 -1.02830
v -0.34324 0.44581 -1.02829
v -0.34312 0.45080 -1.02830
v -0.34303 0.45580 -1.02830
v -0.34298 0.46080 -1.02830
v -0.34297 0.46579 -1.02829
v -0.34297 0.47077 -1.02828
v -0.34295 0.47574 -1.02827
v -0.34374 0.43585 -1.02336
v -0.34358 0.44080 -1.02331
v -0.34344 0.44580 -1.02330
v -0.34333 0.45080 -1.02330
v -0.34324 0.45580 -1.02330
v -0.34319 0.46080 -1.02330
v -0.34317 0.46579 -1.02329
v -0.34313 0.47079 -1.02329
v -0.34308 0.47578 -1.02329
v 0.08291 0.36404 -0.96090
v 0.08764 0.36391 -0.95565
v 0.08790 0.36397 -0.96064
v 0.08265 0.36399 -0.95591
v 0.09263 0.36383 -0.95538
v 0.09289 0.36389 -0.96038
v 0.09762 0.36376 -0.95512
v 0.09788 0.36382 -0.96012
v 0.10262 0.36370 -0.95486
v 0.10288 0.36376 -0.95985
v 0.10761 0.36365 -0.95460
v 0.10787 0.36371 -0.95959
v 0.11260 0.36361 -0.95434
v 0.11287 0.36366 -0.95933
v 0.11760 0.36357 -0.95408
v 0.11786 0.36362 -0.95907
v 0.12259 0.36353 -0.95381
v 0.12285 0.36358 -0.95881
v 0.08738 0.36385 -0.95065
v 0.08238 0.36394 -0.95091
v 0.09237 0.36377 -0.95039
v 0.09736 0.36370 -0.95013
v 0.10235 0.36364 -0.94987
v 0.10735 0.36359 -0.94961
v 0.11234 0.36355 -0.94934
v 0.11733 0.36351 -0.94908
v 0.12233 0.36348 -0.94882
v 0.08712 0.36380 -0.94566
v 0.08212 0.36389 -0.94592
v 0.09211 0.36372 -0.94540
v 0.09710 0.36365 -0.94514
v 0.10209 0.36359 -0.94487
v 0.10709 0.36354 -0.94461
v 0.11208 0.36350 -0.94435
v 0.11707 0.36346 -0.94409
v 0.12207 0.36343 -0.94383
v 0.08685 0.36374 -0.94067
v 0.08186 0.36383 -0.94093
v 0.09185 0.36366 -0.94040
v 0.09684 0.36360 -0.94014
v 0.10183 0.36354 -0.93988
v 0.10682 0.36349 -0.93962
v 0.11182 0.36345 -0.93936
v 0.11681 0.36342 -0.93910
v 0.12180 0.36339 -0.93883
v 0.08659 0.36369 -0.93567
v 0.08160 0.36378 -0.93593
v 0.09158 0.36361 -0.93541
v 0.09658 0.36355 -0.93515
v 0.10157 0.36349 -0.93489
v 0.10656 0.36345 -0.93463
v 0.11156 0.36341 -0.93436
v 0.11655 0.36338 -0.93410
v 0.12154 0.36335 -0.93384
v 0.08633 0.36363 -0.93068
v 0.08134 0.36372 -0.93094
v 0.09132 0.36356 -0.93042
v 0.09632 0.36350 -0.93016
v 0.10131 0.36345 -0.92989
v 0.10630 0.36341 -0.92963
v 0.11129 0.36337 -0.92937
v 0.11629 0.36334 -0.92911
v 0.12128 0.36332 -0.92885
v 0.08607 0.36358 -0.92569
v 0.08107 0.36367 -0.92595
v 0.09106 0.36351 -0.92542
v 0.09605 0.36344 -0.92516
v 0.10105 0.36340 -0.92490
v 0.10604 0.36336 -0.92464
v 0.11103 0.36333 -0.92438
v 0.11603 0.36330 -0.92412
v 0.12102 0.36328 -0.92385
v 0.08581 0.36353 -0.92069
v 0.08081 0.36362 -0.92095
v 0.09080 0.36346 -0.92043
v 0.09579 0.36340 -0.92017
v 0.10078 0.36335 -0.91991
v 0.10578 0.36332 -0.91965
v 0.11077 0.36329 -0.91938
v 0.11576 0.36326 -0.91912
v 0.12076 0.36324 -0.91886
v -0.17694 0.24198 0.06489
v -0.17587 0.24326 0.06850
v -0.17395 0.23956 0.06636
v -0.17369 0.24058 0.07183
v -0.17092 0.23816 0.07078
v -0.17097 0.23840 0.06715
v -0.17813 0.24619 0.06505
v -0.17678 0.24770 0.06924
v -0.17527 0.24433 0.07291
v -0.17815 0.25135 0.06564
v -0.17695 0.25259 0.06941
v -0.17598 0.24889 0.07336
v -0.17787 0.25635 0.06552
v -0.17677 0.25747 0.06905
v -0.17610 0.25392 0.07323
v -0.17737 0.26091 0.06537
v -0.17656 0.26137 0.06823
v -0.17590 0.25971 0.07234
v -0.17684 0.26409 0.06575
v -0.17611 0.26469 0.06853
v -0.17534 0.26510 0.07257
v -0.17569 0.26995 0.06759
v -0.17480 0.27035 0.07244
v -0.17504 0.27520 0.06769
v -0.17425 0.27556 0.07239
v -0.17174 0.23804 0.07534
v -0.16961 0.23668 0.07424
v -0.17376 0.24092 0.07668
v -0.17501 0.24505 0.07743
v -0.17550 0.24981 0.07766
v -0.17548 0.25497 0.07749
v -0.17514 0.26025 0.07732
v -0.17464 0.26546 0.07731
v -0.17409 0.27063 0.07732
v -0.17355 0.27589 0.07735
v -0.17204 0.23703 0.08060
v -0.17403 0.24101 0.08163
v -0.17495 0.24551 0.08212
v -0.17520 0.25040 0.08224
v -0.17502 0.25547 0.08220
v -0.17459 0.26056 0.08217
v -0.17405 0.26563 0.08222
v -0.17348 0.27077 0.08240
v -0.17284 0.27650 0.08293
v -0.17307 0.23685 0.08597
v -0.17438 0.24111 0.08662
v -0.17493 0.24579 0.08693
v -0.17493 0.25071 0.08702
v -0.17461 0.25570 0.08703
v -0.17410 0.26067 0.08705
v -0.17353 0.26558 0.08715
v -0.17293 0.27040 0.08758
v -0.17235 0.27700 0.08666
v -0.17254 0.27411 0.08744
v -0.17372 0.23670 0.09109
v -0.17456 0.24121 0.09154
v -0.17477 0.24599 0.09174
v -0.17458 0.25091 0.09179
v -0.17416 0.25583 0.09184
v -0.17363 0.26071 0.09177
v -0.17306 0.26534 0.09189
v -0.17251 0.27174 0.09000
v -0.17268 0.26891 0.09140
v -0.17406 0.23684 0.09592
v -0.17444 0.24139 0.09632
v -0.17443 0.24629 0.09635
v -0.17413 0.25112 0.09637
v -0.17363 0.25599 0.09673
v -0.17319 0.26096 0.09569
v -0.17266 0.26684 0.09404
v -0.17284 0.26408 0.09556
v -0.17390 0.23670 0.10094
v -0.17409 0.24196 0.10072
v -0.17395 0.24681 0.10055
v -0.17366 0.25120 0.10043
v -0.17311 0.25800 0.09965
v -0.17334 0.25430 0.10084
v -0.17284 0.26176 0.09826
v -0.17363 0.24293 0.10465
v -0.17365 0.23821 0.10483
v -0.17347 0.24772 0.10422
v -0.17329 0.25157 0.10338
v -0.39104 -0.64243 0.84723
v -0.38856 -0.64480 0.84995
v -0.38657 -0.64128 0.84578
v -0.38266 -0.64467 0.84900
v -0.38005 -0.64205 0.84575
v -0.37734 -0.64503 0.84867
v -0.37498 -0.64315 0.84626
v -0.37334 -0.64527 0.84837
v -0.37126 -0.64405 0.84679
v -0.40751 -0.64527 0.85277
v -0.40555 -0.64324 0.84968
v -0.41054 -0.64315 0.85004
v -0.41291 -0.64526 0.85325
v -0.40257 -0.64532 0.85226
v -0.40088 -0.64348 0.84943
v -0.39852 -0.64528 0.85167
v -0.39659 -0.64384 0.84943
v -0.39380 -0.64619 0.85279
v -0.39292 -0.64396 0.84917
v -0.38868 -0.64724 0.85389
v -0.38421 -0.64702 0.85266
v -0.37911 -0.64710 0.85189
v -0.37378 -0.64731 0.85131
v -0.39510 -0.64773 0.85586
v -0.39127 -0.64890 0.85820
v -0.38600 -0.65005 0.85978
v -0.38550 -0.64879 0.85643
v -0.38198 -0.65024 0.85915
v -0.38069 -0.64886 0.85549
v -0.37736 -0.65047 0.85849
v -0.37584 -0.64906 0.85484
v -0.37217 -0.65083 0.85798
v -0.37185 -0.64926 0.85432
v -0.40916 -0.64700 0.85627
v -0.41397 -0.64713 0.85715
v -0.40408 -0.64700 0.85563
v -0.39876 -0.64701 0.85489
v -0.41500 -0.35899 1.01489
v -0.41514 -0.36270 1.01736
v -0.41486 -0.36383 1.01437
v -0.41534 -0.35764 1.01790
v -0.41530 -0.35408 1.01519
v -0.41573 -0.35274 1.01868
v -0.41579 -0.34832 1.01556
v -0.41601 -0.34947 1.01864
v -0.41637 -0.34153 1.01550
v -0.41657 -0.34290 1.01760
v -0.41623 -0.34464 1.01658
v -0.41638 -0.34617 1.01867
v -0.41688 -0.33894 1.01707
v -0.41674 -0.34276 1.01850
v -0.41643 -0.33778 1.01375
v -0.41685 -0.33380 1.01415
v -0.41738 -0.33295 1.01700
v -0.41724 -0.32885 1.01426
v -0.41772 -0.32779 1.01736
v -0.41755 -0.32385 1.01477
v -0.41792 -0.32306 1.01832
v -0.41534 -0.36072 1.01895
v -0.41566 -0.35569 1.01999
v -0.41615 -0.35124 1.02110
v -0.41594 -0.35349 1.02120
v -0.41594 -0.35285 1.02072
v -0.41613 -0.35017 1.02011
v -0.41643 -0.34768 1.02021
v -0.41683 -0.34254 1.01900
v -0.41731 -0.33653 1.01836
v -0.41772 -0.33103 1.01846
v -0.41799 -0.32615 1.01917
v -0.41822 -0.32201 1.02077
v -0.41210 -0.32428 1.02550
v -0.41210 -0.32428 1.02550
v -0.41210 -0.32428 1.02550
v -0.41210 -0.32428 1.02550
v -0.40680 -0.34943 1.03093
v -0.40680 -0.34943 1.03093
v -0.40680 -0.34943 1.03093
v -0.40717 0.11824 0.34144
v -0.40347 0.11702 0.34008
v -0.40400 0.12181 0.34031
v -0.40751 0.12289 0.34160
v -0.40027 0.12100 0.33920
v -0.39955 0.11632 0.33890
v -0.39625 0.12067 0.33818
v -0.39567 0.11553 0.33779
v -0.39180 0.11984 0.33667
v -0.39215 0.11382 0.33650
v -0.38843 0.12080 0.33495
v -0.38896 0.11677 0.33495
v -0.40458 0.12637 0.34059
v -0.40776 0.12687 0.34176
v -0.40088 0.12565 0.33949
v -0.39750 0.12483 0.33867
v -0.39307 0.12671 0.33769
v -0.38677 0.12330 0.33348
v -0.38900 0.12478 0.33550
v -0.40562 0.13145 0.34111
v -0.40168 0.12976 0.33982
v -0.39731 0.13033 0.33888
v -0.39127 0.13130 0.33801
v -0.39348 0.13185 0.33858
v -0.38886 0.13053 0.33612
v -0.38995 0.13426 0.33787
v -0.40512 0.13842 0.34105
v -0.40013 0.13511 0.33958
v -0.39714 0.13624 0.33886
v -0.39711 0.13438 0.33882
v -0.39516 0.13452 0.33877
v -0.39302 0.13486 0.33887
v -0.38773 0.13589 0.33609
v -0.38943 0.13839 0.33792
v -0.40325 0.14325 0.34046
v -0.40656 0.14369 0.34148
v -0.40046 0.14106 0.33985
v -0.39577 0.13672 0.33880
v -0.39688 0.13917 0.33920
v -0.39389 0.13786 0.33899
v -0.38735 0.14073 0.33616
v -0.38928 0.14300 0.33799
v -0.40361 0.14727 0.34058
v -0.40697 0.14846 0.34160
v -0.40036 0.14599 0.33993
v -0.39714 0.14430 0.33954
v -0.39410 0.14250 0.33926
v -0.38723 0.14562 0.33619
v -0.38925 0.14787 0.33804
v -0.40384 0.15180 0.34066
v -0.40698 0.15311 0.34158
v -0.40052 0.15068 0.34004
v -0.39725 0.14925 0.33971
v -0.39422 0.14742 0.33946
v -0.38722 0.15058 0.33619
v -0.38927 0.15286 0.33803
v -0.40406 0.15610 0.34071
v -0.40658 0.15676 0.34141
v -0.40079 0.15543 0.34015
v -0.39741 0.15415 0.33982
v -0.39432 0.15239 0.33957
v -0.38724 0.15556 0.33612
v -0.38934 0.15792 0.33794
v -0.41405 0.11668 0.34436
v -0.41043 0.11486 0.34284
v -0.41069 0.11978 0.34291
v -0.41420 0.12157 0.34436
v -0.41076 0.12448 0.34296
v -0.41416 0.12646 0.34435
v -0.41032 0.12923 0.34286
v -0.41396 0.13151 0.34434
v -0.39171 0.13367 0.33864
v -0.40979 0.13455 0.34273
v -0.41385 0.13670 0.34438
v -0.39147 0.13654 0.33875
v -0.40992 0.14002 0.34281
v -0.41387 0.14187 0.34445
v -0.39151 0.14058 0.33886
v -0.41027 0.14515 0.34293
v -0.41385 0.14700 0.34448
v -0.39155 0.14529 0.33900
v -0.41031 0.15021 0.34292
v -0.41375 0.15221 0.34442
v -0.39159 0.15023 0.33908
v -0.40989 0.15575 0.34272
v -0.41382 0.15745 0.34438
v -0.39168 0.15525 0.33910
v -0.42165 0.11990 0.34680
v -0.42491 0.11618 0.34763
v -0.42113 0.11513 0.34684
v -0.42568 0.12121 0.34763
v -0.41775 0.11841 0.34570
v -0.41744 0.11356 0.34576
v -0.42199 0.12500 0.34683
v -0.42625 0.12673 0.34778
v -0.41794 0.12334 0.34569
v -0.42207 0.13030 0.34693
v -0.42619 0.13263 0.34793
v -0.41798 0.12840 0.34572
v -0.42191 0.13557 0.34708
v -0.42541 0.13763 0.34804
v -0.41790 0.13354 0.34580
v -0.42183 0.14088 0.34736
v -0.42385 0.14400 0.34822
v -0.42503 0.14091 0.34829
v -0.41781 0.13871 0.34592
v -0.42080 0.14607 0.34727
v -0.42333 0.14823 0.34820
v -0.41758 0.14387 0.34599
v -0.42052 0.15099 0.34722
v -0.42331 0.15284 0.34815
v -0.41731 0.14900 0.34596
v -0.42070 0.15599 0.34713
v -0.42376 0.15743 0.34805
v -0.41728 0.15413 0.34589
v -0.42585 0.14279 0.34867
v -0.42537 0.14601 0.34877
v -0.42519 0.15017 0.34879
v -0.42542 0.15457 0.34872
v -0.35891 0.44080 -0.42329
v -0.35880 0.43580 -0.41830
v -0.35877 0.43580 -0.42330
v -0.35893 0.44080 -0.41829
v -0.35895 0.44580 -0.42329
v -0.35897 0.44580 -0.41829
v -0.35891 0.45080 -0.42329
v -0.35895 0.45080 -0.41829
v -0.35880 0.45580 -0.42329
v -0.35886 0.45580 -0.41829
v -0.35864 0.46080 -0.42328
v -0.35871 0.46080 -0.41828
v -0.35844 0.46580 -0.42327
v -0.35853 0.46580 -0.41827
v -0.35821 0.47080 -0.42325
v -0.35832 0.47080 -0.41826
v -0.35798 0.47580 -0.42324
v -0.35811 0.47580 -0.41824
v -0.35880 0.43581 -0.41330
v -0.35894 0.44081 -0.41329
v -0.35899 0.44580 -0.41329
v -0.35898 0.45080 -0.41329
v -0.35892 0.45580 -0.41329
v -0.35880 0.46080 -0.41328
v -0.35863 0.46580 -0.41327
v -0.35844 0.47080 -0.41326
v -0.35825 0.47580 -0.41324
v -0.35879 0.43585 -0.40832
v -0.35894 0.44083 -0.40831
v -0.35901 0.44581 -0.40830
v -0.35903 0.45080 -0.40829
v -0.35898 0.45580 -0.40829
v -0.35889 0.46080 -0.40828
v -0.35875 0.46580 -0.40827
v -0.35858 0.47080 -0.40826
v -0.35840 0.47580 -0.40824
v -0.35879 0.43592 -0.40339
v -0.35894 0.44086 -0.40334
v -0.35904 0.44583 -0.40332
v -0.35908 0.45081 -0.40330
v -0.35906 0.45581 -0.40329
v -0.35899 0.46080 -0.40328
v -0.35887 0.46580 -0.40327
v -0.35873 0.47080 -0.40326
v -0.35854 0.47580 -0.40325
v -0.35879 0.43601 -0.39851
v -0.35897 0.44091 -0.39841
v -0.35908 0.44586 -0.39836
v -0.35913 0.45083 -0.39832
v -0.35913 0.45582 -0.39830
v -0.35909 0.46081 -0.39829
v -0.35900 0.46580 -0.39828
v -0.35886 0.47080 -0.39826
v -0.35868 0.47580 -0.39825
v -0.35882 0.43610 -0.39369
v -0.35899 0.44100 -0.39355
v -0.35912 0.44593 -0.39343
v -0.35919 0.45088 -0.39337
v -0.35921 0.45584 -0.39333
v -0.35919 0.46081 -0.39330
v -0.35912 0.46580 -0.39328
v -0.35899 0.47080 -0.39326
v -0.35880 0.47580 -0.39324
v -0.35884 0.43631 -0.38903
v -0.35902 0.44117 -0.38874
v -0.35916 0.44607 -0.38859
v -0.35924 0.45095 -0.38847
v -0.35929 0.45585 -0.38837
v -0.35928 0.46082 -0.38831
v -0.35922 0.46581 -0.38828
v -0.35909 0.47081 -0.38826
v -0.35890 0.47582 -0.38822
v -0.35886 0.43653 -0.38434
v -0.35906 0.44152 -0.38403
v -0.35920 0.44627 -0.38390
v -0.35930 0.45099 -0.38361
v -0.35936 0.45588 -0.38343
v -0.35937 0.46084 -0.38334
v -0.35930 0.46582 -0.38328
v -0.35917 0.47083 -0.38323
v -0.35899 0.47587 -0.38314
v 0.06615 0.35636 -0.64135
v 0.07088 0.35638 -0.63609
v 0.07115 0.35647 -0.64108
v 0.06587 0.35627 -0.63636
v 0.07588 0.35649 -0.63582
v 0.07615 0.35659 -0.64082
v 0.08088 0.35660 -0.63556
v 0.08114 0.35670 -0.64055
v 0.08587 0.35672 -0.63530
v 0.08613 0.35681 -0.64029
v 0.09086 0.35683 -0.63504
v 0.09112 0.35692 -0.64003
v 0.09586 0.35695 -0.63478
v 0.09612 0.35704 -0.63977
v 0.10085 0.35708 -0.63451
v 0.10111 0.35716 -0.63951
v 0.10584 0.35721 -0.63425
v 0.10610 0.35729 -0.63925
v 0.07062 0.35629 -0.63110
v 0.06560 0.35618 -0.63137
v 0.07562 0.35640 -0.63083
v 0.08061 0.35651 -0.63057
v 0.08561 0.35663 -0.63031
v 0.09060 0.35675 -0.63004
v 0.09559 0.35687 -0.62978
v 0.10059 0.35700 -0.62952
v 0.10558 0.35713 -0.62926
v 0.07036 0.35620 -0.62612
v 0.06538 0.35609 -0.62638
v 0.07536 0.35631 -0.62584
v 0.08035 0.35643 -0.62558
v 0.08535 0.35654 -0.62531
v 0.09034 0.35666 -0.62505
v 0.09533 0.35679 -0.62479
v 0.10033 0.35692 -0.62453
v 0.10532 0.35705 -0.62427
v 0.07012 0.35612 -0.62115
v 0.06521 0.35601 -0.62141
v 0.07509 0.35623 -0.62086
v 0.08009 0.35634 -0.62059
v 0.08508 0.35646 -0.62032
v 0.09008 0.35658 -0.62006
v 0.09507 0.35670 -0.61980
v 0.10006 0.35683 -0.61953
v 0.10506 0.35697 -0.61927
v 0.06990 0.35603 -0.61623
v 0.06518 0.35593 -0.61652
v 0.07483 0.35615 -0.61591
v 0.07982 0.35626 -0.61561
v 0.08482 0.35638 -0.61533
v 0.08981 0.35650 -0.61507
v 0.09481 0.35662 -0.61480
v 0.09980 0.35675 -0.61454
v 0.10480 0.35689 -0.61428
v 0.06963 0.35595 -0.61141
v 0.06489 0.35584 -0.61194
v 0.07455 0.35606 -0.61101
v 0.07954 0.35617 -0.61066
v 0.08455 0.35629 -0.61035
v 0.08955 0.35641 -0.61008
v 0.09455 0.35654 -0.60981
v 0.09954 0.35667 -0.60955
v 0.10453 0.35681 -0.60929
v 0.06649 0.35574 -0.60469
v 0.06914 0.35585 -0.60659
v 0.07421 0.35597 -0.60612
v 0.07923 0.35608 -0.60574
v 0.08426 0.35620 -0.60540
v 0.08928 0.35632 -0.60510
v 0.09428 0.35645 -0.60482
v 0.09928 0.35658 -0.60456
v 0.10427 0.35673 -0.60429
v 0.06817 0.35571 -0.60095
v 0.06983 0.35579 -0.60244
v 0.07389 0.35586 -0.60112
v 0.07892 0.35599 -0.60084
v 0.08395 0.35611 -0.60048
v 0.08898 0.35623 -0.60014
v 0.09400 0.35636 -0.59984
v 0.09901 0.35649 -0.59956
v 0.10401 0.35663 -0.59930
v -0.44405 -0.17338 0.93597
v -0.44179 -0.17256 0.93758
v -0.44136 -0.17382 0.93877
v -0.43949 -0.17289 0.94028
v -0.44078 -0.17002 0.93757
v -0.43837 -0.16728 0.93865
v -0.43863 -0.16993 0.93944
v -0.43719 -0.16864 0.94025
v -0.44068 -0.16601 0.93662
v -0.43753 -0.16296 0.93835
v -0.43611 -0.16607 0.94041
v -0.43990 -0.17554 0.94155
v -0.43889 -0.17672 0.94334
v -0.43925 -0.17783 0.94370
v -0.43871 -0.17394 0.94186
v -0.43381 -0.17441 0.94664
v -0.43423 -0.17233 0.94516
v -0.43308 -0.17235 0.94632
v -0.43244 -0.17444 0.94813
v -0.43764 -0.17055 0.94079
v -0.43740 -0.17177 0.94180
v -0.43338 -0.16957 0.94482
v -0.43466 -0.17075 0.94394
v -0.43159 -0.17091 0.94746
v -0.43566 -0.16934 0.94228
v -0.43380 -0.16567 0.94283
v -0.43095 -0.16580 0.94643
v -0.44165 -0.19928 0.94874
v -0.44158 -0.19868 0.94873
v -0.44143 -0.19750 0.94870
v -0.44119 -0.19594 0.94865
v -0.43277 -0.19913 0.94968
v -0.43277 -0.19913 0.94968
v -0.43277 -0.19913 0.94968
v -0.43277 -0.19913 0.94968
v -0.44084 -0.19407 0.94860
v -0.44033 -0.19173 0.94847
v -0.43277 -0.19913 0.94968
v -0.43970 -0.18957 0.94845
v -0.43879 -0.18602 0.94798
v -0.43799 -0.18534 0.94853
v -0.43660 -0.18189 0.94821
v -0.43827 -0.18042 0.94598
v -0.43605 -0.18297 0.94930
v -0.43674 -0.17851 0.94634
v -0.43306 -0.18107 0.95108
v -0.43424 -0.17765 0.94810
v -0.43159 -0.17738 0.95068
v -0.43495 -0.17502 0.94596
v -0.43040 -0.17360 0.95021
v -0.43540 -0.17184 0.94379
v -0.42958 -0.16966 0.94962
v -0.42861 -0.16294 0.94893
v -0.42877 -0.16652 0.94967
v -0.42720 -0.16556 0.95210
v -0.43277 -0.19913 0.94968
v -0.43733 -0.19262 0.95406
v -0.43733 -0.19263 0.95406
v -0.43733 -0.19261 0.95406
v -0.43733 -0.19260 0.95406
v -0.43733 -0.19260 0.95406
v -0.43155 -0.18301 0.95336
v -0.43068 -0.18312 0.95441
v -0.43066 -0.18416 0.95482
v -0.42920 -0.17656 0.95328
v -0.43021 -0.18034 0.95376
v -0.42792 -0.17973 0.95659
v -0.42830 -0.17237 0.95273
v -0.42704 -0.17543 0.95616
v -0.42791 -0.16881 0.95188
v -0.42611 -0.17000 0.95575
v -0.42549 -0.16429 0.95521
v -0.42861 -0.18910 0.95969
v -0.42854 -0.19044 0.96042
v -0.42893 -0.19036 0.95978
v -0.42724 -0.19045 0.96250
v -0.42792 -0.18683 0.95972
v -0.42944 -0.18558 0.95699
v -0.42650 -0.18774 0.96238
v -0.42879 -0.18334 0.95693
v -0.42639 -0.18337 0.96070
v -0.42611 -0.17867 0.95911
v -0.42499 -0.17496 0.95975
v -0.42420 -0.16740 0.95887
v -0.42434 -0.17125 0.95971
v -0.42312 -0.17040 0.96227
v -0.42386 -0.16261 0.95847
v -0.42271 -0.16601 0.96209
v -0.43272 -0.20187 0.96379
v -0.43272 -0.20187 0.96379
v -0.43272 -0.20187 0.96379
v -0.43272 -0.20187 0.96379
v -0.42653 -0.19359 0.96531
v -0.42601 -0.19346 0.96612
v -0.42593 -0.19637 0.96791
v -0.42505 -0.18684 0.96463
v -0.42570 -0.19040 0.96508
v -0.42420 -0.19020 0.96797
v -0.42444 -0.18339 0.96431
v -0.42321 -0.18552 0.96797
v -0.42450 -0.17954 0.96258
v -0.42329 -0.18147 0.96597
v -0.42365 -0.17349 0.96202
v -0.42366 -0.17623 0.96301
v -0.42245 -0.17464 0.96537
v -0.42173 -0.16972 0.96565
v -0.42131 -0.16487 0.96558
v -0.42585 -0.19888 0.96952
v -0.42548 -0.19933 0.97037
v -0.42563 -0.20072 0.97089
v -0.42500 -0.19309 0.96779
v -0.42519 -0.19620 0.96916
v -0.42378 -0.19495 0.97136
v -0.42257 -0.19022 0.97165
v -0.42167 -0.18614 0.97188
v -0.42303 -0.17846 0.96534
v -0.42157 -0.18040 0.96982
v -0.42082 -0.17385 0.96947
v -0.42033 -0.16865 0.96930
v -0.42002 -0.16378 0.96915
v -0.42505 -0.20369 0.97340
v -0.42451 -0.19973 0.97237
v -0.42417 -0.20348 0.97489
v -0.42351 -0.20577 0.97758
v -0.42302 -0.20038 0.97595
v -0.42194 -0.19478 0.97549
v -0.42086 -0.18983 0.97571
v -0.42044 -0.18484 0.97452
v -0.41979 -0.17743 0.97361
v -0.41995 -0.18141 0.97449
v -0.41938 -0.17238 0.97323
v -0.41906 -0.16738 0.97293
v -0.41890 -0.16257 0.97259
v -0.20195 -0.08608 0.37744
v -0.20361 -0.08504 0.37963
v -0.20133 -0.08271 0.37861
v -0.20214 -0.08204 0.38082
v -0.19825 -0.08149 0.37764
v -0.19787 -0.08546 0.37604
v -0.19451 -0.08151 0.37660
v -0.19321 -0.08476 0.37552
v -0.18919 -0.07908 0.37687
v -0.18811 -0.08433 0.37539
v -0.19997 -0.08038 0.37937
v -0.19759 -0.07825 0.37945
v -0.19554 -0.07612 0.37999
v -0.19403 -0.07776 0.37828
v -0.18661 -0.07499 0.37799
v -0.18973 -0.07462 0.37921
v -0.19320 -0.07484 0.38024
v -0.20441 -0.08496 0.38269
v -0.20258 -0.08198 0.38447
v -0.19982 -0.07893 0.38215
v -0.19766 -0.07618 0.38436
v -0.19729 -0.07653 0.38132
v -0.18624 -0.07286 0.37918
v -0.19507 -0.07465 0.38234
v -0.19117 -0.07231 0.38293
v -0.18748 -0.07180 0.38081
v -0.18670 -0.06974 0.38341
v -0.20474 -0.08591 0.38692
v -0.20278 -0.08252 0.38831
v -0.20028 -0.07912 0.38737
v -0.19768 -0.07596 0.38760
v -0.19462 -0.07349 0.38698
v -0.19196 -0.07112 0.38803
v -0.19201 -0.07145 0.38593
v -0.18933 -0.06983 0.38676
v -0.18532 -0.06766 0.38677
v -0.36581 0.43275 -0.10208
v -0.36582 0.43388 -0.10089
v -0.36578 0.43220 -0.09812
v -0.36586 0.43364 -0.09965
v 0.19370 -0.12611 0.83106
v 0.19661 -0.12495 0.83082
v 0.19160 -0.12515 0.83067
v 0.18829 -0.12660 0.83096
v 0.19854 -0.12592 0.83123
v 0.20134 -0.12485 0.83102
v 0.20274 -0.12579 0.83141
v 0.20558 -0.12476 0.83123
v 0.20565 -0.12558 0.83152
v 0.22866 -0.12452 0.83211
v 0.23172 -0.12568 0.83256
v 0.23227 -0.12474 0.83218
v 0.19487 -0.12278 0.83007
v 0.19009 -0.12295 0.82995
v 0.19988 -0.12258 0.83020
v 0.20491 -0.12263 0.83045
v 0.20871 -0.12456 0.83135
v 0.21026 -0.12268 0.83076
v 0.21345 -0.12344 0.83123
v 0.21627 -0.12199 0.83082
v 0.21876 -0.12305 0.83133
v 0.22170 -0.12199 0.83101
v 0.22400 -0.12341 0.83162
v 0.22743 -0.12266 0.83136
v 0.23176 -0.12244 0.83128
v 0.20823 -0.15577 0.48879
v 0.21201 -0.15659 0.49314
v 0.21313 -0.15605 0.48871
v 0.20738 -0.15632 0.49323
v 0.21679 -0.15687 0.49322
v 0.21784 -0.15633 0.48885
v 0.22161 -0.15712 0.49327
v 0.22245 -0.15657 0.48878
v 0.22639 -0.15734 0.49319
v 0.22712 -0.15678 0.48871
v 0.23099 -0.15751 0.49305
v 0.23181 -0.15698 0.48870
v 0.23561 -0.15770 0.49319
v 0.23655 -0.15716 0.48874
v 0.24042 -0.15788 0.49322
v 0.24122 -0.15732 0.48874
v 0.24448 -0.15793 0.49261
v 0.24592 -0.15751 0.48903
v 0.21098 -0.15712 0.49743
v 0.20639 -0.15686 0.49751
v 0.21561 -0.15741 0.49762
v 0.22053 -0.15769 0.49785
v 0.22552 -0.15790 0.49770
v 0.23032 -0.15806 0.49738
v 0.23425 -0.15812 0.49671
v 0.23909 -0.15849 0.49818
v 0.24498 -0.15857 0.49733
v 0.23950 -0.15912 0.50282
v 0.24243 -0.15977 0.50697
v 0.24367 -0.15917 0.50216
v 0.24836 -0.15983 0.50612
v 0.24782 -0.15922 0.50151
v 0.21009 -0.15768 0.50184
v 0.20531 -0.15741 0.50188
v 0.21411 -0.15781 0.50116
v 0.21890 -0.15828 0.50277
v 0.22442 -0.15847 0.50229
v 0.22952 -0.15863 0.50187
v 0.23484 -0.15875 0.50124
v 0.21928 -0.15894 0.50743
v 0.22209 -0.15961 0.51154
v 0.22341 -0.15905 0.50687
v 0.22741 -0.15975 0.51086
v 0.22843 -0.15919 0.50637
v 0.23254 -0.15989 0.51044
v 0.23347 -0.15932 0.50589
v 0.23814 -0.16004 0.51000
v 0.23761 -0.15940 0.50538
v 0.24311 -0.16041 0.51164
v 0.24722 -0.16043 0.51104
v 0.20872 -0.15830 0.50686
v 0.20387 -0.15782 0.50546
v 0.21459 -0.15849 0.50588
v 0.20913 -0.15898 0.51159
v 0.21205 -0.15970 0.51570
v 0.21329 -0.15909 0.51079
v 0.21794 -0.15984 0.51466
v 0.21741 -0.15920 0.51004
v 0.22285 -0.16024 0.51602
v 0.22678 -0.16031 0.51532
v 0.23162 -0.16046 0.51500
v 0.23670 -0.16063 0.51489
v 0.24178 -0.16083 0.51519
v 0.24659 -0.16098 0.51550
v 0.20436 -0.15851 0.51018
v 0.20723 -0.15925 0.51432
v 0.20773 -0.15993 0.51901
v 0.21271 -0.16036 0.52034
v 0.21678 -0.16045 0.51958
v 0.22161 -0.16065 0.51952
v 0.22627 -0.16086 0.51962
v 0.23092 -0.16103 0.51951
v 0.23581 -0.16121 0.51952
v 0.24081 -0.16139 0.51970
v 0.24582 -0.16152 0.51997
v 0.21138 -0.16078 0.52391
v 0.20650 -0.16055 0.52400
v 0.21610 -0.16101 0.52399
v 0.22076 -0.16120 0.52390
v 0.22552 -0.16140 0.52393
v 0.23024 -0.16159 0.52399
v 0.23502 -0.16178 0.52409
v 0.23994 -0.16196 0.52434
v 0.24501 -0.16209 0.52467
v 0.21045 -0.16134 0.52834
v 0.20575 -0.16112 0.52842
v 0.21527 -0.16156 0.52835
v 0.22003 -0.16176 0.52836
v 0.22475 -0.16196 0.52839
v 0.22949 -0.16215 0.52846
v 0.23413 -0.16233 0.52847
v 0.23883 -0.16251 0.52881
v 0.24389 -0.16267 0.52934
v -0.35926 -0.20067 0.74516
v -0.36159 -0.20277 0.74654
v -0.35841 -0.20474 0.74383
v -0.35590 -0.19959 0.74346
v -0.35892 -0.19678 0.74574
v -0.35402 -0.20407 0.74140
v -0.34929 -0.20150 0.74021
v -0.35129 -0.19964 0.74146
v -0.35117 -0.20304 0.74035
v -0.34788 -0.19897 0.74066
v -0.33698 -0.19912 0.74453
v -0.33698 -0.19912 0.74453
v -0.33698 -0.19912 0.74453
v -0.33545 -0.19948 0.74094
v -0.33272 -0.20054 0.74179
v -0.33177 -0.19727 0.74244
v -0.33698 -0.19912 0.74453
v -0.32897 -0.19960 0.74352
v -0.33136 -0.20184 0.74236
v -0.32751 -0.20239 0.74432
v -0.35598 -0.19536 0.74438
v -0.35770 -0.19244 0.74570
v -0.35269 -0.19552 0.74306
v -0.34441 -0.19791 0.74054
v -0.34742 -0.19444 0.74185
v -0.34013 -0.19793 0.74049
v -0.34122 -0.19373 0.74134
v -0.33553 -0.19483 0.74157
v -0.33750 -0.19844 0.74061
v -0.33698 -0.19912 0.74453
v -0.33010 -0.19322 0.74288
v -0.32815 -0.19577 0.74375
v -0.35438 -0.19217 0.74429
v -0.35087 -0.19159 0.74327
v -0.34773 -0.18987 0.74272
v -0.34318 -0.18808 0.74198
v -0.34728 -0.18686 0.74281
v -0.33688 -0.18929 0.74167
v -0.33166 -0.18958 0.74215
v -0.32694 -0.19274 0.74383
v -0.32685 -0.18923 0.74304
v -0.35047 -0.18235 0.74316
v -0.34943 -0.18507 0.74326
v -0.34630 -0.18278 0.74223
v -0.34158 -0.18301 0.74148
v -0.33758 -0.18437 0.74127
v -0.33258 -0.18529 0.74136
v -0.32855 -0.18594 0.74184
v -0.35453 -0.17760 0.74333
v -0.35312 -0.18059 0.74358
v -0.35046 -0.17800 0.74220
v -0.34586 -0.17831 0.74123
v -0.34283 -0.18003 0.74113
v -0.33854 -0.17965 0.74035
v -0.33338 -0.18099 0.74022
v -0.32822 -0.18186 0.74041
v -0.35850 -0.17309 0.74350
v -0.35725 -0.17579 0.74384
v -0.35476 -0.17361 0.74217
v -0.35119 -0.17412 0.74119
v -0.34762 -0.17433 0.74030
v -0.34242 -0.17628 0.73989
v -0.34027 -0.17359 0.73814
v -0.33833 -0.17597 0.73898
v -0.33447 -0.17702 0.73871
v -0.32969 -0.17803 0.73857
v -0.36239 -0.16904 0.74427
v -0.36027 -0.17162 0.74385
v -0.35846 -0.16979 0.74228
v -0.35537 -0.17003 0.74098
v -0.35182 -0.17060 0.73993
v -0.34941 -0.16869 0.73802
v -0.34777 -0.17091 0.73881
v -0.34404 -0.17231 0.73839
v -0.36101 -0.16524 0.74180
v -0.36411 -0.16467 0.74380
v -0.35607 -0.16643 0.73947
v -0.35321 -0.16496 0.73687
v -0.35203 -0.16725 0.73811
v -0.36104 -0.19926 0.74686
v -0.36385 -0.19924 0.74958
v -0.36463 -0.20509 0.74854
v -0.35220 -0.19915 0.74867
v -0.35220 -0.19915 0.74867
v -0.35220 -0.19915 0.74867
v -0.35220 -0.19915 0.74867
v -0.33698 -0.19912 0.74453
v -0.32578 -0.19733 0.74468
v -0.32571 -0.20102 0.74495
v -0.36149 -0.19665 0.74772
v -0.36076 -0.19317 0.74750
v -0.35220 -0.19915 0.74867
v -0.32559 -0.19426 0.74449
v -0.35604 -0.18860 0.74527
v -0.36001 -0.18829 0.74721
v -0.35293 -0.18912 0.74414
v -0.35020 -0.18799 0.74346
v -0.35797 -0.18438 0.74594
v -0.36095 -0.18404 0.74741
v -0.35334 -0.18482 0.74424
v -0.36373 -0.17821 0.74800
v -0.36289 -0.18183 0.74825
v -0.36065 -0.18050 0.74664
v -0.35688 -0.17982 0.74474
v -0.36115 -0.17483 0.74547
v -0.36477 -0.17461 0.74775
v -0.36492 -0.17112 0.74683
v -0.36678 -0.17286 0.74890
v -0.36584 -0.16665 0.74612
v -0.36486 -0.19919 0.75124
v -0.36524 -0.20011 0.75130
v -0.36604 -0.20255 0.75090
v -0.36549 -0.19938 0.75187
v -0.35220 -0.19915 0.74867
v -0.36299 -0.19464 0.74919
v -0.36567 -0.19406 0.75158
v -0.36586 -0.19803 0.75200
v -0.36350 -0.19013 0.74963
v -0.36625 -0.18961 0.75186
v -0.36584 -0.18613 0.75112
v -0.36790 -0.18734 0.75309
v -0.36317 -0.18525 0.74898
v -0.36571 -0.18139 0.75022
v -0.36661 -0.17645 0.74980
v -0.36707 -0.20020 0.75267
v -0.36896 -0.20428 0.75286
v -0.36973 -0.20089 0.75460
v -0.36936 -0.19626 0.75487
v -0.36844 -0.19088 0.75391
v 0.30184 -0.13638 0.29753
v 0.30406 -0.13450 0.29452
v 0.29923 -0.13439 0.29438
v 0.29677 -0.13633 0.29743
v 0.30699 -0.13635 0.29749
v 0.30896 -0.13436 0.29424
v 0.31275 -0.13616 0.29709
v 0.31310 -0.13410 0.29373
v 0.31827 -0.13440 0.29411
v 0.31455 -0.13306 0.29215
v 0.31737 -0.13696 0.29832
v 0.32150 -0.13699 0.29816
v 0.32364 -0.13561 0.29569
v 0.32615 -0.13727 0.29838
v 0.32792 -0.13554 0.29541
v 0.33087 -0.13737 0.29841
v 0.33276 -0.13554 0.29533
v 0.33579 -0.13743 0.29850
v 0.33772 -0.13557 0.29542
v 0.29721 -0.13180 0.29079
v 0.30175 -0.13276 0.29201
v 0.30598 -0.13249 0.29156
v 0.31110 -0.13230 0.29117
v 0.30292 -0.13987 0.30422
v 0.30481 -0.13821 0.30083
v 0.29972 -0.13819 0.30075
v 0.29788 -0.13984 0.30412
v 0.30798 -0.13992 0.30434
v 0.31001 -0.13823 0.30086
v 0.31300 -0.14001 0.30446
v 0.31503 -0.13841 0.30108
v 0.31785 -0.14015 0.30455
v 0.31967 -0.13865 0.30132
v 0.32243 -0.14029 0.30457
v 0.32424 -0.13884 0.30143
v 0.32701 -0.14051 0.30482
v 0.32898 -0.13903 0.30159
v 0.33193 -0.14073 0.30514
v 0.33389 -0.13916 0.30173
v 0.33706 -0.14081 0.30529
v 0.33892 -0.13921 0.30191
v 0.30130 -0.14134 0.30771
v 0.29633 -0.14132 0.30763
v 0.30631 -0.14140 0.30786
v 0.31132 -0.14147 0.30799
v 0.31627 -0.14156 0.30804
v 0.32106 -0.14163 0.30792
v 0.32502 -0.14159 0.30749
v 0.32964 -0.14223 0.30898
v 0.33523 -0.14226 0.30887
v 0.32965 -0.14357 0.31292
v 0.33234 -0.14464 0.31687
v 0.33381 -0.14354 0.31270
v 0.33765 -0.14459 0.31658
v 0.33885 -0.14352 0.31265
v 0.29987 -0.14264 0.31132
v 0.29496 -0.14261 0.31121
v 0.30485 -0.14269 0.31147
v 0.30985 -0.14275 0.31163
v 0.31485 -0.14283 0.31171
v 0.31987 -0.14290 0.31164
v 0.32516 -0.14294 0.31132
v 0.30244 -0.14484 0.31913
v 0.30355 -0.14382 0.31521
v 0.29859 -0.14378 0.31504
v 0.29747 -0.14481 0.31893
v 0.30743 -0.14488 0.31934
v 0.30854 -0.14388 0.31539
v 0.31244 -0.14494 0.31952
v 0.31355 -0.14394 0.31553
v 0.31748 -0.14501 0.31965
v 0.31858 -0.14402 0.31557
v 0.32261 -0.14510 0.31967
v 0.32360 -0.14409 0.31542
v 0.32817 -0.14517 0.31951
v 0.32769 -0.14414 0.31513
v 0.33308 -0.14561 0.32124
v 0.33703 -0.14550 0.32078
v 0.30154 -0.14578 0.32326
v 0.29655 -0.14576 0.32304
v 0.30655 -0.14581 0.32349
v 0.31155 -0.14585 0.32372
v 0.31657 -0.14591 0.32391
v 0.32162 -0.14599 0.32406
v 0.32676 -0.14608 0.32421
v 0.33182 -0.14621 0.32465
v 0.33659 -0.14626 0.32503
v 0.30079 -0.14664 0.32758
v 0.29579 -0.14664 0.32735
v 0.30582 -0.14666 0.32784
v 0.31085 -0.14670 0.32810
v 0.31586 -0.14674 0.32833
v 0.32085 -0.14681 0.32853
v 0.32587 -0.14687 0.32874
v 0.33090 -0.14693 0.32904
v 0.33590 -0.14693 0.32938
v 0.30003 -0.14743 0.33196
v 0.29503 -0.14742 0.33174
v 0.30507 -0.14744 0.33225
v 0.31018 -0.14748 0.33260
v 0.31527 -0.14751 0.33288
v 0.32023 -0.14755 0.33303
v 0.32513 -0.14758 0.33322
v 0.33010 -0.14760 0.33354
v 0.33516 -0.14758 0.33394
v 0.11915 0.07679 0.20220
v 0.12117 0.07458 0.20292
v 0.12359 0.07819 0.20170
v 0.12526 0.07415 0.20305
v 0.12891 0.07762 0.20187
v 0.13021 0.07373 0.20320
v 0.13395 0.07720 0.20201
v 0.13517 0.07340 0.20335
v 0.13893 0.07690 0.20216
v 0.14012 0.07317 0.20351
v 0.14384 0.07666 0.20234
v -0.13987 -0.04422 0.26641
v -0.14110 -0.04375 0.26282
v -0.14359 -0.04470 0.26367
v -0.14286 -0.04562 0.26834
v -0.13892 -0.04447 0.26988
v 0.17029 0.37076 -1.07442
v 0.17438 0.36978 -1.07016
v 0.17528 0.37071 -1.07418
v 0.16939 0.36982 -1.07042
v 0.17938 0.36973 -1.06992
v 0.18027 0.37065 -1.07396
v 0.18437 0.36969 -1.06968
v 0.18527 0.37060 -1.07374
v 0.18937 0.36966 -1.06946
v 0.19026 0.37054 -1.07355
v 0.19436 0.36963 -1.06924
v 0.19525 0.37050 -1.07336
v 0.19935 0.36961 -1.06902
v 0.20024 0.37047 -1.07317
v 0.20434 0.36961 -1.06880
v 0.20522 0.37045 -1.07296
v 0.20934 0.36960 -1.06856
v 0.21021 0.37044 -1.07273
v 0.17377 0.36904 -1.06578
v 0.16877 0.36907 -1.06604
v 0.17876 0.36899 -1.06552
v 0.18376 0.36896 -1.06527
v 0.18875 0.36893 -1.06503
v 0.19375 0.36891 -1.06479
v 0.19874 0.36890 -1.06455
v 0.20373 0.36890 -1.06431
v 0.20873 0.36890 -1.06407
v 0.17331 0.36840 -1.06111
v 0.16831 0.36843 -1.06138
v 0.17832 0.36837 -1.06085
v 0.18332 0.36834 -1.06060
v 0.18832 0.36831 -1.06035
v 0.19331 0.36830 -1.06009
v 0.19831 0.36829 -1.05984
v 0.20330 0.36829 -1.05959
v 0.20829 0.36829 -1.05934
v 0.17287 0.36783 -1.05629
v 0.16785 0.36785 -1.05657
v 0.17791 0.36781 -1.05603
v 0.18293 0.36779 -1.05578
v 0.18794 0.36777 -1.05552
v 0.19294 0.36776 -1.05527
v 0.19793 0.36776 -1.05501
v 0.20292 0.36776 -1.05475
v 0.20792 0.36776 -1.05449
v 0.17228 0.36731 -1.05144
v 0.16722 0.36732 -1.05178
v 0.17739 0.36730 -1.05116
v 0.18247 0.36729 -1.05092
v 0.18749 0.36728 -1.05070
v 0.19250 0.36727 -1.05045
v 0.19749 0.36728 -1.05018
v 0.20249 0.36728 -1.04992
v 0.20748 0.36728 -1.04966
v 0.17131 0.36684 -1.04669
v 0.16625 0.36686 -1.04725
v 0.17661 0.36682 -1.04632
v 0.18184 0.36682 -1.04609
v 0.18690 0.36683 -1.04598
v 0.19190 0.36684 -1.04576
v 0.19689 0.36684 -1.04550
v 0.20188 0.36685 -1.04523
v 0.20687 0.36686 -1.04497
v 0.16968 0.36640 -1.04190
v 0.16486 0.36654 -1.04380
v 0.17533 0.36641 -1.04178
v 0.18108 0.36636 -1.04100
v 0.18620 0.36643 -1.04144
v 0.19111 0.36645 -1.04132
v 0.19606 0.36646 -1.04105
v 0.20104 0.36647 -1.04077
v 0.20603 0.36649 -1.04050
v 0.17004 0.36604 -1.03739
v 0.17279 0.36576 -1.03324
v 0.17410 0.36606 -1.03755
v 0.17789 0.36578 -1.03353
v 0.17888 0.36606 -1.03740
v 0.18228 0.36579 -1.03367
v 0.18266 0.36601 -1.03677
v 0.18535 0.36585 -1.03432
v 0.16545 0.36618 -1.03929
v 0.18578 0.36608 -1.03737
v 0.19022 0.36611 -1.03722
v 0.19505 0.36612 -1.03690
v 0.20000 0.36613 -1.03657
v -0.38323 0.27883 0.29424
v -0.38331 0.27948 0.29749
v -0.38326 0.27642 0.29649
v -0.38337 0.27443 0.30070
v -0.38350 0.28037 0.30162
v -0.38333 0.28412 0.29775
v -0.38353 0.28574 0.30166
v -0.38332 0.28909 0.29761
v -0.38353 0.29085 0.30131
v -0.38333 0.29418 0.29724
v -0.38357 0.29574 0.30106
v -0.38336 0.29975 0.29671
v -0.38368 0.30065 0.30128
v -0.38347 0.30415 0.29775
v -0.38378 0.30589 0.30127
v -0.38344 0.30951 0.29598
v -0.38378 0.31085 0.30046
v -0.38407 0.31183 0.30312
v -0.38388 0.31409 0.30110
v -0.38363 0.31469 0.29797
v -0.38380 0.27611 0.30635
v -0.38384 0.28207 0.30583
v -0.38389 0.28769 0.30587
v -0.38379 0.29246 0.30441
v -0.38398 0.29637 0.30549
v -0.38413 0.30173 0.30558
v -0.38408 0.30544 0.30440
v -0.38408 0.30839 0.30381
v -0.38422 0.27866 0.30983
v -0.38420 0.27482 0.31043
v -0.38428 0.28349 0.30975
v -0.38433 0.28742 0.30987
v -0.38420 0.29145 0.30829
v -0.38459 0.29203 0.31140
v -0.38436 0.29456 0.30918
v -0.38438 0.29764 0.30866
v -0.38459 0.28916 0.31179
v -0.38655 0.30199 0.32980
v -0.38655 0.30101 0.33076
v -0.38653 0.30043 0.33010
v -0.38671 0.30181 0.33095
v -0.38669 0.30025 0.33125
v 0.15233 0.36035 -0.75699
v 0.15707 0.36038 -0.75175
v 0.15733 0.36042 -0.75677
v 0.15207 0.36030 -0.75200
v 0.16208 0.36045 -0.75158
v 0.16233 0.36049 -0.75663
v 0.16709 0.36053 -0.75158
v 0.16728 0.36057 -0.75670
v 0.17200 0.36061 -0.75200
v 0.17205 0.36064 -0.75705
v 0.17576 0.36068 -0.75307
v 0.17720 0.36072 -0.75739
v 0.17971 0.36074 -0.75193
v 0.18252 0.36079 -0.75253
v 0.18090 0.36077 -0.75487
v 0.18253 0.36078 -0.75019
v 0.18383 0.36082 -0.75531
v 0.18540 0.36082 -0.75063
v 0.18760 0.36087 -0.75355
v 0.19048 0.36088 -0.74839
v 0.19166 0.36094 -0.75401
v 0.15681 0.36033 -0.74675
v 0.15181 0.36025 -0.74700
v 0.16182 0.36040 -0.74653
v 0.16686 0.36048 -0.74644
v 0.17202 0.36057 -0.74665
v 0.17771 0.36067 -0.74761
v 0.18193 0.36073 -0.74599
v 0.18113 0.36074 -0.74857
v 0.18920 0.36084 -0.74537
v 0.18975 0.36082 -0.74273
v 0.19136 0.36086 -0.74447
v 0.18377 0.36078 -0.74773
v 0.18686 0.36082 -0.74682
v 0.15654 0.36028 -0.74175
v 0.15155 0.36021 -0.74201
v 0.16154 0.36036 -0.74151
v 0.16657 0.36044 -0.74133
v 0.17165 0.36052 -0.74132
v 0.17690 0.36061 -0.74160
v 0.18232 0.36070 -0.74202
v 0.18484 0.36077 -0.74466
v 0.18684 0.36077 -0.74162
v 0.18748 0.36080 -0.74422
v 0.19009 0.36080 -0.73943
v 0.19121 0.36083 -0.74126
v 0.19292 0.36086 -0.74018
v 0.15628 0.36023 -0.73676
v 0.15128 0.36015 -0.73702
v 0.16127 0.36031 -0.73650
v 0.16628 0.36039 -0.73629
v 0.17130 0.36047 -0.73616
v 0.17635 0.36055 -0.73622
v 0.18149 0.36064 -0.73646
v 0.18681 0.36073 -0.73693
v 0.19056 0.36079 -0.73602
v 0.19277 0.36083 -0.73716
v 0.15602 0.36018 -0.73176
v 0.15102 0.36010 -0.73202
v 0.16101 0.36026 -0.73151
v 0.16601 0.36034 -0.73127
v 0.17102 0.36043 -0.73110
v 0.17602 0.36051 -0.73109
v 0.18089 0.36059 -0.73128
v 0.18588 0.36068 -0.73133
v 0.19076 0.36077 -0.73202
v 0.19259 0.36081 -0.73458
v 0.15575 0.36012 -0.72677
v 0.15076 0.36003 -0.72703
v 0.16075 0.36021 -0.72651
v 0.16575 0.36029 -0.72626
v 0.17077 0.36038 -0.72607
v 0.17581 0.36047 -0.72602
v 0.18082 0.36056 -0.72623
v 0.18493 0.36064 -0.72695
v 0.19059 0.36074 -0.72477
v 0.15549 0.36006 -0.72177
v 0.15050 0.35996 -0.72204
v 0.16049 0.36015 -0.72151
v 0.16548 0.36024 -0.72126
v 0.17050 0.36033 -0.72104
v 0.17555 0.36042 -0.72093
v 0.18074 0.36052 -0.72103
v 0.18653 0.36064 -0.72154
v 0.18959 0.36070 -0.71975
v 0.18961 0.36071 -0.72139
v 0.19029 0.36072 -0.72027
v 0.15523 0.35999 -0.71678
v 0.15024 0.35989 -0.71704
v 0.16022 0.36008 -0.71652
v 0.16522 0.36018 -0.71626
v 0.17022 0.36027 -0.71602
v 0.17524 0.36037 -0.71585
v 0.18030 0.36047 -0.71584
v 0.18543 0.36058 -0.71609
v 0.19089 0.36073 -0.71929
v 0.28192 -0.15783 0.61230
v 0.28555 -0.15663 0.61625
v 0.28577 -0.15661 0.61125
v 0.28170 -0.15786 0.61729
v 0.28939 -0.15541 0.61520
v 0.28961 -0.15539 0.61020
v 0.29323 -0.15419 0.61414
v 0.29302 -0.15423 0.61915
v 0.29687 -0.15300 0.61810
v 0.29708 -0.15297 0.61309
v 0.30073 -0.15179 0.61705
v 0.30095 -0.15175 0.61205
v 0.30459 -0.15058 0.61600
v 0.30483 -0.15055 0.61100
v 0.30846 -0.14937 0.61495
v 0.30825 -0.14942 0.61997
v 0.31213 -0.14821 0.61892
v 0.31236 -0.14817 0.61389
v 0.31603 -0.14701 0.61786
v 0.31631 -0.14697 0.61281
v 0.31997 -0.14581 0.61682
v 0.32037 -0.14577 0.61171
v 0.28535 -0.15668 0.62125
v 0.28151 -0.15791 0.62230
v 0.28918 -0.15545 0.62020
v 0.29283 -0.15428 0.62418
v 0.29668 -0.15306 0.62313
v 0.30054 -0.15184 0.62208
v 0.30439 -0.15062 0.62102
v 0.30807 -0.14948 0.62500
v 0.31195 -0.14827 0.62399
v 0.31585 -0.14706 0.62295
v 0.31972 -0.14586 0.62187
v 0.28518 -0.15673 0.62629
v 0.28134 -0.15797 0.62734
v 0.28900 -0.15550 0.62523
v 0.29268 -0.15436 0.62922
v 0.29654 -0.15313 0.62820
v 0.30041 -0.15190 0.62716
v 0.30425 -0.15068 0.62606
v 0.30796 -0.14957 0.63000
v 0.31179 -0.14837 0.62904
v 0.31578 -0.14712 0.62813
v 0.31966 -0.14590 0.62699
v 0.28507 -0.15681 0.63138
v 0.28122 -0.15806 0.63242
v 0.28888 -0.15558 0.63028
v 0.29259 -0.15445 0.63424
v 0.29640 -0.15324 0.63327
v 0.30037 -0.15198 0.63236
v 0.30424 -0.15075 0.63121
v 0.30799 -0.14965 0.63484
v 0.31159 -0.14852 0.63395
v 0.31556 -0.14728 0.63328
v 0.32003 -0.14588 0.63266
v 0.28505 -0.15688 0.63661
v 0.28108 -0.15816 0.63753
v 0.28890 -0.15564 0.63545
v 0.29263 -0.15453 0.63910
v 0.29621 -0.15339 0.63820
v 0.30016 -0.15215 0.63752
v 0.30464 -0.15075 0.63690
v 0.30839 -0.14963 0.63866
v 0.31130 -0.14873 0.63839
v 0.31511 -0.14756 0.63821
v 0.31920 -0.14629 0.63772
v 0.28488 -0.15700 0.64182
v 0.28089 -0.15828 0.64260
v 0.28930 -0.15560 0.64116
v 0.29301 -0.15448 0.64293
v 0.29590 -0.15358 0.64266
v 0.29970 -0.15240 0.64246
v 0.30379 -0.15114 0.64196
v 0.30760 -0.14997 0.64175
v 0.31050 -0.14907 0.64147
v 0.31093 -0.14904 0.64530
v 0.31430 -0.14796 0.64325
v 0.31879 -0.14658 0.64266
v 0.28455 -0.15715 0.64686
v 0.28065 -0.15838 0.64760
v 0.28850 -0.15591 0.64625
v 0.29221 -0.15476 0.64601
v 0.29507 -0.15388 0.64573
v 0.29542 -0.15379 0.64951
v 0.29880 -0.15275 0.64749
v 0.30331 -0.15137 0.64689
v 0.30731 -0.15015 0.64620
v 0.31097 -0.14909 0.65012
v 0.31473 -0.14795 0.64892
v 0.31865 -0.14676 0.64779
v 0.28426 -0.15723 0.65178
v 0.28041 -0.15844 0.65251
v 0.28813 -0.15602 0.65113
v 0.29191 -0.15486 0.65042
v 0.29534 -0.15378 0.65416
v 0.29904 -0.15266 0.65307
v 0.30300 -0.15147 0.65198
v 0.30707 -0.15025 0.65109
v 0.31077 -0.14910 0.65511
v 0.31471 -0.14795 0.65405
v 0.31863 -0.14680 0.65297
v 0.43205 -0.36463 0.97538
v 0.43205 -0.36463 0.97538
v 0.43205 -0.36463 0.97538
v 0.43205 -0.36463 0.97538
v 0.42715 -0.36417 0.97997
v 0.42715 -0.36417 0.97997
v 0.42715 -0.36417 0.97997
v 0.43205 -0.36463 0.97538
v 0.43157 -0.35955 0.98003
v 0.43157 -0.35955 0.98003
v 0.43157 -0.35955 0.98003
v 0.42715 -0.36417 0.97997
v 0.43157 -0.35955 0.98003
v 0.43157 -0.35955 0.98003
v 0.35231 -0.45164 0.73399
v 0.35321 -0.45142 0.73369
v 0.35109 -0.45274 0.73375
v 0.35299 -0.45060 0.73442
v 0.35454 -0.45004 0.73401
v 0.35518 -0.44917 0.73404
v 0.35784 -0.44491 0.73498
v 0.35773 -0.44571 0.73455
v -0.22209 0.37843 -1.11017
v -0.21966 0.37608 -1.10802
v -0.21772 0.37923 -1.11040
v -0.21439 0.37641 -1.10837
v -0.21248 0.37872 -1.11012
v -0.21066 0.37668 -1.10869
v -0.22599 0.37923 -1.11051
v -0.22270 0.38175 -1.11141
v -0.22808 0.38235 -1.11167
v -0.23046 0.37990 -1.11054
v -0.21820 0.38257 -1.11151
v -0.21402 0.38181 -1.11114
v -0.20892 0.37814 -1.10967
v -0.20878 0.38106 -1.11059
v -0.20532 0.37868 -1.10940
v -0.20358 0.38155 -1.11018
v -0.20085 0.37919 -1.10894
v -0.19927 0.38188 -1.10971
v -0.19667 0.37994 -1.10851
v -0.19609 0.38222 -1.10925
v -0.19370 0.38134 -1.10830
v -0.22586 0.38600 -1.11198
v -0.23016 0.38516 -1.11222
v -0.22048 0.38551 -1.11170
v -0.21572 0.38523 -1.11142
v -0.21089 0.38477 -1.11101
v -0.20595 0.38453 -1.11057
v -0.20133 0.38451 -1.11010
v -0.19737 0.38441 -1.10955
v -0.19378 0.38404 -1.10871
v -0.22237 0.38926 -1.11143
v -0.22632 0.38983 -1.11173
v -0.23030 0.38872 -1.11217
v -0.21760 0.38877 -1.11108
v -0.21278 0.38840 -1.11067
v -0.20789 0.38800 -1.11024
v -0.20321 0.38759 -1.10983
v -0.19887 0.38736 -1.10931
v -0.19527 0.38677 -1.10879
v -0.22839 0.39209 -1.11156
v -0.22417 0.37483 -1.10595
v -0.22407 0.37693 -1.10893
v -0.22814 0.37719 -1.10854
v -0.22998 0.37521 -1.10522
v -0.21945 0.37390 -1.10500
v -0.21536 0.37422 -1.10550
v -0.21010 0.37467 -1.10586
v -0.20707 0.37639 -1.10791
v -0.20455 0.37455 -1.10493
v -0.20253 0.37664 -1.10729
v -0.19939 0.37479 -1.10419
v -0.19772 0.37725 -1.10675
v -0.19419 0.37534 -1.10365
v -0.19255 0.37858 -1.10636
v -0.18899 0.37590 -1.10313
v -0.18687 0.37886 -1.10518
v -0.18962 0.38253 -1.10722
v -0.19096 0.38740 -1.10765
v -0.22425 0.39331 -1.11081
v -0.21933 0.39247 -1.11040
v -0.21465 0.39208 -1.10994
v -0.20970 0.39175 -1.10943
v -0.20472 0.39107 -1.10903
v -0.20061 0.39015 -1.10879
v -0.19564 0.39085 -1.10780
v -0.19052 0.39150 -1.10685
v -0.22840 0.39605 -1.11074
v -0.22417 0.39729 -1.10986
v -0.22037 0.39639 -1.10952
v -0.21650 0.39523 -1.10928
v -0.21179 0.39609 -1.10839
v -0.20617 0.39504 -1.10795
v -0.20060 0.39398 -1.10755
v -0.19202 0.39478 -1.10624
v -0.19610 0.39515 -1.10661
v -0.18732 0.39435 -1.10577
v -0.22628 0.37308 -1.10202
v -0.23170 0.37338 -1.10090
v -0.22125 0.37273 -1.10226
v -0.21651 0.37258 -1.10221
v -0.21167 0.37272 -1.10222
v -0.20653 0.37285 -1.10190
v -0.20132 0.37293 -1.10121
v -0.19570 0.37298 -1.10012
v -0.19050 0.37357 -1.10014
v -0.19359 0.39896 -1.10541
v -0.22386 0.37051 -1.09452
v -0.22274 0.37152 -1.09856
v -0.22748 0.37176 -1.09802
v -0.22848 0.37080 -1.09395
v -0.21905 0.37036 -1.09475
v -0.21789 0.37137 -1.09867
v -0.21416 0.37033 -1.09471
v -0.21301 0.37138 -1.09858
v -0.20922 0.37039 -1.09451
v -0.20805 0.37147 -1.09835
v -0.20427 0.37048 -1.09422
v -0.20306 0.37156 -1.09793
v -0.19943 0.37059 -1.09389
v -0.19825 0.37163 -1.09733
v -0.19502 0.37073 -1.09369
v -0.19451 0.37156 -1.09653
v -0.19191 0.37101 -1.09416
v -0.19133 0.37196 -1.09688
v -0.24502 0.36415 -0.81785
v -0.24030 0.36389 -0.81261
v -0.24003 0.36399 -0.81760
v -0.24529 0.36405 -0.81286
v -0.23530 0.36375 -0.81235
v -0.23504 0.36384 -0.81734
v -0.23031 0.36362 -0.81209
v -0.23005 0.36372 -0.81708
v -0.22532 0.36351 -0.81183
v -0.22506 0.36361 -0.81682
v -0.22032 0.36343 -0.81157
v -0.22006 0.36353 -0.81656
v -0.21533 0.36336 -0.81130
v -0.21507 0.36346 -0.81630
v -0.21034 0.36331 -0.81104
v -0.21008 0.36340 -0.81603
v -0.20535 0.36325 -0.81078
v -0.20508 0.36334 -0.81577
v -0.24056 0.36379 -0.80762
v -0.24555 0.36394 -0.80787
v -0.23557 0.36365 -0.80736
v -0.23057 0.36352 -0.80710
v -0.22558 0.36341 -0.80683
v -0.22059 0.36333 -0.80657
v -0.21559 0.36326 -0.80631
v -0.21060 0.36320 -0.80605
v -0.20561 0.36315 -0.80579
v -0.24082 0.36368 -0.80262
v -0.24581 0.36382 -0.80288
v -0.23583 0.36354 -0.80236
v -0.23083 0.36342 -0.80210
v -0.22584 0.36331 -0.80184
v -0.22085 0.36322 -0.80158
v -0.21585 0.36315 -0.80132
v -0.21086 0.36309 -0.80105
v -0.20587 0.36304 -0.80079
v -0.24108 0.36356 -0.79763
v -0.24607 0.36370 -0.79789
v -0.23609 0.36343 -0.79737
v -0.23110 0.36331 -0.79711
v -0.22610 0.36320 -0.79685
v -0.22111 0.36311 -0.79659
v -0.21612 0.36304 -0.79632
v -0.21112 0.36297 -0.79606
v -0.20613 0.36292 -0.79580
v -0.24134 0.36343 -0.79264
v -0.24634 0.36357 -0.79290
v -0.23635 0.36330 -0.79238
v -0.23136 0.36319 -0.79212
v -0.22636 0.36309 -0.79185
v -0.22137 0.36300 -0.79159
v -0.21638 0.36292 -0.79133
v -0.21138 0.36286 -0.79107
v -0.20639 0.36280 -0.79081
v -0.24161 0.36330 -0.78765
v -0.24660 0.36344 -0.78791
v -0.23661 0.36318 -0.78738
v -0.23162 0.36307 -0.78712
v -0.22663 0.36297 -0.78686
v -0.22163 0.36288 -0.78660
v -0.21664 0.36280 -0.78634
v -0.21165 0.36273 -0.78608
v -0.20665 0.36268 -0.78581
v -0.24187 0.36317 -0.78265
v -0.24686 0.36332 -0.78291
v -0.23687 0.36305 -0.78239
v -0.23188 0.36294 -0.78213
v -0.22689 0.36284 -0.78187
v -0.22189 0.36275 -0.78161
v -0.21690 0.36268 -0.78135
v -0.21191 0.36261 -0.78108
v -0.20692 0.36255 -0.78082
v -0.24213 0.36304 -0.77766
v -0.24712 0.36319 -0.77792
v -0.23714 0.36292 -0.77740
v -0.23214 0.36281 -0.77714
v -0.22715 0.36271 -0.77688
v -0.22216 0.36263 -0.77661
v -0.21716 0.36255 -0.77635
v -0.21217 0.36248 -0.77609
v -0.20718 0.36241 -0.77583
v -0.26133 0.07189 0.20238
v -0.25928 0.06961 0.20308
v -0.25689 0.07311 0.20184
v -0.27826 0.07712 0.20119
v -0.27454 0.07355 0.20226
v -0.27177 0.07683 0.20105
v -0.27011 0.07307 0.20227
v -0.26672 0.07626 0.20107
v -0.26534 0.07248 0.20231
v -0.26140 0.07581 0.20106
v -0.25673 0.07713 0.20048
v -0.26166 0.05689 0.20733
v -0.25960 0.05454 0.20802
v -0.25717 0.05809 0.20679
v -0.27671 0.06166 0.20635
v -0.27472 0.05928 0.20705
v -0.27222 0.06272 0.20581
v -0.27069 0.05849 0.20714
v -0.26704 0.06161 0.20598
v -0.26578 0.05760 0.20724
v -0.26169 0.06091 0.20602
v -0.25699 0.06217 0.20546
v -0.29659 0.06718 0.20559
v -0.29454 0.06475 0.20628
v -0.29223 0.06810 0.20498
v -0.29055 0.06394 0.20630
v -0.28714 0.06699 0.20506
v -0.28572 0.06313 0.20629
v -0.28223 0.06646 0.20500
v -0.28080 0.06238 0.20630
v -0.27662 0.06579 0.20497
v -0.27181 0.06665 0.20449
v -0.26792 0.06553 0.20472
v -0.26392 0.06442 0.20494
v -0.25926 0.06565 0.20438
v -0.29671 0.07117 0.20423
v -0.30062 0.06812 0.20557
v -0.29203 0.07207 0.20361
v -0.28805 0.07082 0.20380
v -0.28407 0.06970 0.20398
v -0.27902 0.07085 0.20336
v -0.27349 0.06988 0.20347
v -0.26874 0.06935 0.20347
v -0.26369 0.06842 0.20361
v -0.29425 0.07568 0.20251
v -0.29885 0.07484 0.20313
v -0.28890 0.07476 0.20250
v -0.28388 0.07350 0.20268
v -0.26205 0.04168 0.21219
v -0.26009 0.03932 0.21287
v -0.25753 0.04287 0.21168
v -0.28176 0.04695 0.21140
v -0.27978 0.04457 0.21204
v -0.27739 0.04806 0.21081
v -0.27575 0.04386 0.21206
v -0.27218 0.04711 0.21087
v -0.27091 0.04308 0.21209
v -0.26732 0.04628 0.21094
v -0.26608 0.04233 0.21213
v -0.26202 0.04570 0.21093
v -0.25731 0.04700 0.21037
v -0.29675 0.05224 0.21064
v -0.29470 0.04975 0.21130
v -0.29231 0.05317 0.21002
v -0.29065 0.04883 0.21132
v -0.28696 0.05194 0.21008
v -0.28578 0.04779 0.21136
v -0.28167 0.05085 0.21014
v -0.27729 0.05195 0.20956
v -0.27327 0.05119 0.20962
v -0.26844 0.05025 0.20971
v -0.26429 0.04922 0.20989
v -0.25959 0.05052 0.20932
v -0.29686 0.05628 0.20931
v -0.30078 0.05321 0.21062
v -0.29219 0.05725 0.20866
v -0.28805 0.05607 0.20879
v -0.28325 0.05506 0.20885
v -0.27924 0.05428 0.20890
v -0.27484 0.05539 0.20833
v -0.26952 0.05437 0.20843
v -0.26412 0.05334 0.20856
v -0.29447 0.06084 0.20761
v -0.29902 0.05995 0.20823
v -0.28923 0.06003 0.20754
v -0.28437 0.05912 0.20757
v -0.27914 0.05816 0.20762
v -0.29888 0.06388 0.20689
v -0.29726 0.04116 0.21422
v -0.30130 0.03810 0.21548
v -0.29726 0.03705 0.21550
v -0.29280 0.03793 0.21491
v -0.29253 0.04203 0.21361
v -0.28850 0.04069 0.21377
v -0.28759 0.03662 0.21497
v -0.28447 0.03941 0.21392
v -0.28223 0.03573 0.21492
v -0.27978 0.04054 0.21331
v -0.27750 0.03691 0.21431
v -0.27449 0.03986 0.21325
v -0.27330 0.03581 0.21444
v -0.26966 0.03906 0.21328
v -0.26860 0.03514 0.21444
v -0.26454 0.03818 0.21336
v -0.26489 0.03442 0.21453
v -0.26038 0.03532 0.21413
v -0.29471 0.04575 0.21259
v -0.29933 0.04493 0.21319
v -0.28940 0.04475 0.21255
v -0.28421 0.04351 0.21263
v -0.29909 0.04892 0.21189
v -0.29972 0.03366 0.21673
v -0.48998 -0.62330 0.84952
v -0.48911 -0.62366 0.85042
v -0.48988 -0.62326 0.84951
v 0.41983 0.63386 -0.69802
v 0.41992 0.63564 -0.69892
v 0.41992 0.63356 -0.69969
v 0.42008 0.63625 -0.70199
v 0.41995 0.63899 -0.69793
v 0.42014 0.63981 -0.70271
v 0.42006 0.64326 -0.69848
v 0.42014 0.64475 -0.70061
v 0.42011 0.64245 -0.70145
v 0.42021 0.64478 -0.70363
v 0.42023 0.64663 -0.70111
v 0.42030 0.64684 -0.70467
v 0.42033 0.64835 -0.70169
v 0.42025 0.64779 -0.69732
v 0.42036 0.64938 -0.69903
v 0.42035 0.65033 -0.69411
v 0.41981 0.63526 -0.69706
v 0.41969 0.63513 -0.69418
v 0.41975 0.63848 -0.69260
v 0.42014 0.64548 -0.69835
v 0.42000 0.64354 -0.69412
v 0.42018 0.64815 -0.69188
v 0.42030 0.65135 -0.68989
v 0.42038 0.65229 -0.69108
v 0.42030 0.65308 -0.68796
v 0.41941 0.63423 -0.68865
v 0.41966 0.63970 -0.68828
v 0.41989 0.64458 -0.68790
v 0.42008 0.64884 -0.68686
v 0.42016 0.65208 -0.68553
v 0.42011 0.65396 -0.68367
v 0.41928 0.63588 -0.68342
v 0.41952 0.64054 -0.68312
v 0.41975 0.64514 -0.68269
v 0.41990 0.64935 -0.68200
v 0.41993 0.65281 -0.68085
v 0.41982 0.65541 -0.67867
v 0.41911 0.63636 -0.67845
v 0.41934 0.64086 -0.67805
v 0.41954 0.64542 -0.67769
v 0.41965 0.64973 -0.67716
v 0.41965 0.65350 -0.67619
v 0.41956 0.65648 -0.67469
v 0.41964 0.65739 -0.67593
v 0.41942 0.65815 -0.67290
v 0.41889 0.63637 -0.67342
v 0.41911 0.64090 -0.67301
v 0.41928 0.64554 -0.67272
v 0.41937 0.65001 -0.67233
v 0.41935 0.65401 -0.67163
v 0.41926 0.65715 -0.67047
v 0.41914 0.65899 -0.66866
v 0.41863 0.63610 -0.66822
v 0.41884 0.64084 -0.66794
v 0.41899 0.64561 -0.66777
v 0.41905 0.65022 -0.66749
v 0.41903 0.65439 -0.66694
v 0.41896 0.65783 -0.66585
v 0.41884 0.66041 -0.66368
v 0.41837 0.63592 -0.66301
v 0.41856 0.64080 -0.66290
v 0.41868 0.64566 -0.66281
v 0.41873 0.65037 -0.66261
v 0.41872 0.65472 -0.66215
v 0.41868 0.65850 -0.66120
v 0.41865 0.66148 -0.65970
v 0.41872 0.66239 -0.66094
v 0.41860 0.66316 -0.65791
v 0.39173 -0.62463 0.86489
v 0.38940 -0.62310 0.86266
v 0.38917 -0.62708 0.86531
v 0.39308 -0.62223 0.86400
v 0.39387 -0.61855 0.86222
v 0.38878 -0.61875 0.85975
v 0.39613 -0.62077 0.86499
v 0.39844 -0.61727 0.86426
v 0.39964 -0.61989 0.86714
v 0.39339 -0.61387 0.85920
v 0.38831 -0.61497 0.85728
v 0.39803 -0.61374 0.86177
v 0.40131 -0.61680 0.86617
v 0.40157 -0.61391 0.86434
v 0.40349 -0.61490 0.86677
v 0.38798 -0.61231 0.85549
v 0.39171 -0.61151 0.85691
v 0.39486 -0.61026 0.85781
v 0.39815 -0.60957 0.85927
v 0.40257 -0.60952 0.86222
v 0.40526 -0.61144 0.86590
v 0.39664 -0.60818 0.85752
v 0.39905 -0.60633 0.85771
v 0.40220 -0.60589 0.85944
v 0.40641 -0.60768 0.86416
v 0.40579 -0.60498 0.86164
v 0.40918 -0.60440 0.86465
v 0.39058 -0.62915 0.86807
v 0.38839 -0.62935 0.86667
v 0.38756 -0.63158 0.86846
v 0.39273 -0.62660 0.86724
v 0.39456 -0.62384 0.86617
v 0.39654 -0.62579 0.86965
v 0.39729 -0.62266 0.86732
v 0.39948 -0.62282 0.86952
v 0.40144 -0.62077 0.86962
v 0.40319 -0.61811 0.86935
v 0.40578 -0.61436 0.86898
v 0.40866 -0.60839 0.86714
v 0.40770 -0.61150 0.86871
v 0.40990 -0.60993 0.87051
v 0.41040 -0.60790 0.86900
v 0.41155 -0.60727 0.87087
v 0.41078 -0.60585 0.86787
v 0.41149 -0.60318 0.86670
v 0.38953 -0.63370 0.87247
v 0.38696 -0.63401 0.87064
v 0.38628 -0.63636 0.87322
v 0.39176 -0.63121 0.87131
v 0.39394 -0.62869 0.87029
v 0.39559 -0.63053 0.87421
v 0.39612 -0.62831 0.87181
v 0.39801 -0.62776 0.87334
v 0.39983 -0.62509 0.87238
v 0.40177 -0.62243 0.87182
v 0.40220 -0.62437 0.87506
v 0.40277 -0.62053 0.87103
v 0.40427 -0.62072 0.87386
v 0.40620 -0.61685 0.87239
v 0.40821 -0.61334 0.87167
v 0.40830 -0.61571 0.87548
v 0.41051 -0.61146 0.87457
v 0.41115 -0.60936 0.87228
v 0.41244 -0.60385 0.86938
v 0.41187 -0.60850 0.87346
v 0.41310 -0.60515 0.87410
v 0.38860 -0.63772 0.87770
v 0.38641 -0.63817 0.87600
v 0.38629 -0.63936 0.87828
v 0.39123 -0.63547 0.87681
v 0.39304 -0.63304 0.87481
v 0.39433 -0.63394 0.87770
v 0.39512 -0.63262 0.87643
v 0.39688 -0.63235 0.87890
v 0.39894 -0.62926 0.87695
v 0.40030 -0.62683 0.87525
v 0.40173 -0.62699 0.87851
v 0.40443 -0.62351 0.87868
v 0.40662 -0.61868 0.87562
v 0.40598 -0.62079 0.87737
v 0.40750 -0.61899 0.87919
v 0.40978 -0.61455 0.87973
v 0.41208 -0.60887 0.87576
v 0.41145 -0.61087 0.87811
v 0.41258 -0.60796 0.87872
v 0.41386 -0.60396 0.87949
v 0.38942 -0.63903 0.88157
v 0.39147 -0.63727 0.88039
v 0.38632 -0.64087 0.88209
v 0.39283 -0.63799 0.88427
v 0.39463 -0.63542 0.88141
v 0.39824 -0.63337 0.88392
v 0.40019 -0.63016 0.88138
v 0.40332 -0.62691 0.88354
v 0.40621 -0.62155 0.87953
v 0.40617 -0.62240 0.88275
v 0.40825 -0.61854 0.88378
v 0.40990 -0.61461 0.88516
v 0.41142 -0.61106 0.88188
v 0.41264 -0.60725 0.88311
v 0.41377 -0.60294 0.88453
v 0.39041 -0.64021 0.88646
v 0.38622 -0.64248 0.88663
v 0.39381 -0.63868 0.88785
v 0.39637 -0.63642 0.88748
v 0.39933 -0.63374 0.88780
v 0.40105 -0.63100 0.88611
v 0.40326 -0.62850 0.88984
v 0.40530 -0.62467 0.88719
v 0.40695 -0.62159 0.88702
v 0.40826 -0.61846 0.88866
v 0.40965 -0.61400 0.89044
v 0.41125 -0.61056 0.88642
v 0.41227 -0.60642 0.88768
v 0.41309 -0.60178 0.88976
v 0.38773 -0.64385 0.89406
v 0.38999 -0.64193 0.89154
v 0.38654 -0.64347 0.89041
v 0.39343 -0.63970 0.89072
v 0.39520 -0.63831 0.88982
v 0.39646 -0.63779 0.89278
v 0.39915 -0.63477 0.89130
v 0.40100 -0.63220 0.88979
v 0.40147 -0.63209 0.89356
v 0.40372 -0.62836 0.89583
v 0.40606 -0.62328 0.89255
v 0.40802 -0.61825 0.89288
v 0.40864 -0.61550 0.89491
v 0.41097 -0.60959 0.89026
v 0.40985 -0.61076 0.89475
v 0.41148 -0.60607 0.89216
v 0.41055 -0.60547 0.89704
v 0.38886 -0.64420 0.89769
v 0.39103 -0.64266 0.89662
v 0.39378 -0.64046 0.89519
v 0.39685 -0.63847 0.89826
v 0.39931 -0.63538 0.89594
v 0.40158 -0.63247 0.89834
v 0.40313 -0.62977 0.90039
v 0.40517 -0.62547 0.89633
v 0.40468 -0.62634 0.89966
v 0.40582 -0.62367 0.89729
v 0.40703 -0.61980 0.89775
v 0.40828 -0.61469 0.89879
v 0.40905 -0.61017 0.89995
v 0.40947 -0.60643 0.90149
v 0.15172 0.31374 0.05391
v 0.15012 0.31532 0.05211
v 0.14900 0.31215 0.05351
v 0.15249 0.30511 0.06002
v 0.15056 0.30650 0.05793
v 0.14987 0.30327 0.05969
v 0.15416 0.30754 0.05934
v 0.15522 0.31075 0.05772
v 0.15061 0.31049 0.05537
v 0.15686 0.30907 0.05989
v 0.15484 0.31413 0.05523
v 0.15926 0.31151 0.05954
v 0.16036 0.31548 0.05715
v 0.16410 0.31265 0.06163
v 0.16640 0.31681 0.05934
v 0.16829 0.31524 0.06198
v 0.15397 0.29854 0.06570
v 0.15656 0.30277 0.06431
v 0.15228 0.30209 0.06202
v 0.14920 0.29822 0.06279
v 0.15746 0.30086 0.06632
v 0.15599 0.30601 0.06157
v 0.15984 0.30291 0.06644
v 0.16015 0.30605 0.06427
v 0.16209 0.30502 0.06641
v 0.15985 0.30914 0.06169
v 0.16403 0.30706 0.06620
v 0.16288 0.30909 0.06374
v 0.16628 0.31016 0.06527
v 0.16943 0.31312 0.06491
v 0.17143 0.31596 0.06337
v 0.17326 0.31493 0.06600
v 0.17355 0.31655 0.06430
v 0.17549 0.31685 0.06567
v 0.15195 0.29000 0.07068
v 0.14989 0.29131 0.06834
v 0.14968 0.28797 0.07075
v 0.15399 0.29215 0.07047
v 0.15271 0.29455 0.06779
v 0.14948 0.29492 0.06537
v 0.15633 0.29583 0.06935
v 0.15812 0.29911 0.06812
v 0.15905 0.30097 0.06735
v 0.16098 0.30100 0.06874
v 0.16284 0.30360 0.06808
v 0.16362 0.30530 0.06730
v 0.16543 0.30534 0.06867
v 0.16757 0.30806 0.06807
v 0.16945 0.31054 0.06737
v 0.17062 0.30910 0.06969
v 0.17299 0.31197 0.06910
v 0.17631 0.31495 0.06895
v 0.17805 0.31734 0.06769
v 0.17965 0.31641 0.07103
v 0.15087 0.28600 0.07314
v 0.14894 0.28606 0.07175
v 0.14810 0.28441 0.07259
v 0.15270 0.28845 0.07242
v 0.15350 0.29017 0.07162
v 0.15536 0.29006 0.07306
v 0.15818 0.29313 0.07275
v 0.16114 0.29750 0.07160
v 0.16340 0.29339 0.07650
v 0.16605 0.29807 0.07497
v 0.16726 0.29564 0.07782
v 0.16508 0.30191 0.07118
v 0.16974 0.29798 0.07814
v 0.16981 0.30183 0.07518
v 0.17196 0.30041 0.07821
v 0.16931 0.30585 0.07144
v 0.17358 0.30278 0.07791
v 0.17295 0.30552 0.07504
v 0.17535 0.30544 0.07753
v 0.17337 0.30880 0.07258
v 0.17597 0.30797 0.07600
v 0.17795 0.31196 0.07440
v 0.18171 0.31585 0.07485
v 0.15378 0.27900 0.08117
v 0.15602 0.28300 0.07929
v 0.15118 0.28276 0.07611
v 0.14852 0.27896 0.07762
v 0.15731 0.28077 0.08208
v 0.15491 0.28661 0.07553
v 0.15967 0.28275 0.08212
v 0.15959 0.28625 0.07920
v 0.16195 0.28489 0.08204
v 0.15892 0.28982 0.07587
v 0.16360 0.28720 0.08146
v 0.16217 0.28943 0.07859
v 0.16532 0.29037 0.08033
v 0.16823 0.29302 0.08074
v 0.16904 0.29560 0.07934
v 0.17101 0.29561 0.08117
v 0.17324 0.29844 0.08107
v 0.17347 0.30077 0.07935
v 0.17506 0.30124 0.08068
v 0.17634 0.30383 0.07999
v 0.17761 0.30665 0.07907
v 0.17888 0.30446 0.08254
v 0.17811 0.30893 0.07760
v 0.18061 0.30877 0.08101
v 0.18221 0.31336 0.07864
v 0.18385 0.31639 0.07749
v 0.18542 0.31512 0.08143
v 0.15039 0.27609 0.08145
v 0.15314 0.27610 0.08330
v 0.15842 0.27855 0.08488
v 0.15901 0.28068 0.08337
v 0.15570 0.27606 0.08517
v 0.16084 0.28078 0.08468
v 0.16327 0.28302 0.08466
v 0.16363 0.28520 0.08307
v 0.16560 0.28568 0.08432
v 0.16681 0.28845 0.08308
v 0.16751 0.29052 0.08200
v 0.16942 0.29009 0.08411
v 0.17274 0.29272 0.08528
v 0.17307 0.29576 0.08305
v 0.17518 0.29619 0.08499
v 0.17633 0.29936 0.08369
v 0.17722 0.30197 0.08256
v 0.17927 0.30080 0.08609
v 0.18198 0.30444 0.08668
v 0.18368 0.31157 0.08267
v 0.18419 0.30826 0.08650
v 0.18608 0.31201 0.08574
v 0.18796 0.31490 0.08551
v -0.48964 -0.48322 0.85377
v -0.48894 -0.48000 0.85548
v -0.48681 -0.48089 0.85347
v -0.49168 -0.48310 0.85555
v -0.48486 -0.47698 0.85439
v -0.48634 -0.47656 0.85537
v -0.47421 -0.48296 0.85346
v -0.47179 -0.48387 0.85457
v -0.47472 -0.48622 0.85315
v -0.46941 -0.48439 0.85581
v -0.46944 -0.48260 0.85581
v -0.47216 -0.48059 0.85455
v -0.47088 -0.47841 0.85549
v -0.46800 -0.48376 0.85651
v -0.46772 -0.48366 0.85666
v -0.46739 -0.48397 0.85683
v -0.48171 -0.47593 0.85353
v -0.48173 -0.47303 0.85481
v -0.48490 -0.47249 0.85680
v -0.47945 -0.47361 0.85396
v -0.47254 -0.47631 0.85501
v -0.47024 -0.47463 0.85681
v -0.48738 -0.46932 0.85173
v -0.48738 -0.46932 0.85173
v -0.48738 -0.46932 0.85173
v -0.48122 -0.46929 0.85626
v -0.48337 -0.46826 0.85770
v -0.48738 -0.46932 0.85173
v -0.47793 -0.47003 0.85531
v -0.47659 -0.47307 0.85430
v -0.47356 -0.46953 0.85613
v -0.47374 -0.47326 0.85504
v -0.47066 -0.47176 0.85711
v -0.48738 -0.46932 0.85173
v -0.48102 -0.46624 0.85728
v -0.47949 -0.46369 0.85762
v -0.47802 -0.46581 0.85669
v -0.47502 -0.46656 0.85650
v -0.47014 -0.46793 0.85802
v -0.47158 -0.46515 0.85777
v -0.46777 -0.46492 0.86002
v -0.47708 -0.46248 0.85750
v -0.47509 -0.46046 0.85792
v -0.47431 -0.46312 0.85743
v -0.46974 -0.46296 0.85879
v -0.47129 -0.46220 0.85824
v -0.46412 -0.45539 0.85974
v -0.46358 -0.45494 0.85972
v -0.46352 -0.45591 0.85963
v -0.46335 -0.45590 0.86001
v -0.48320 -0.45558 0.86083
v -0.48308 -0.45316 0.86154
v -0.48249 -0.45435 0.86029
v -0.48179 -0.45522 0.85990
v -0.47249 -0.46045 0.85823
v -0.46462 -0.45247 0.85970
v -0.46640 -0.45434 0.85943
v -0.46296 -0.45391 0.86058
v -0.48137 -0.45334 0.86006
v -0.47714 -0.44931 0.85919
v -0.47453 -0.44923 0.85858
v -0.47615 -0.45115 0.85865
v -0.47140 -0.44974 0.85858
v -0.47405 -0.45235 0.85853
v -0.46783 -0.45079 0.85900
v -0.47019 -0.45339 0.85874
v -0.46566 -0.44825 0.85967
v -0.46259 -0.44894 0.86109
v -0.47528 -0.44681 0.85904
v -0.47420 -0.44424 0.85944
v -0.47267 -0.44657 0.85880
v -0.46907 -0.44658 0.85907
v -0.46419 -0.44623 0.86030
v -0.46631 -0.44438 0.85987
v -0.49192 -0.48066 0.85812
v -0.49071 -0.47827 0.85857
v -0.49213 -0.47778 0.86077
v -0.49435 -0.48036 0.86197
v -0.46765 -0.48419 0.85672
v -0.46809 -0.48388 0.85649
v -0.46670 -0.47862 0.86330
v -0.46672 -0.47868 0.86325
v -0.46683 -0.47635 0.86215
v -0.49044 -0.47107 0.86302
v -0.48953 -0.47405 0.86018
v -0.49184 -0.47498 0.86233
v -0.46666 -0.47472 0.86178
v -0.46764 -0.47245 0.85995
v -0.48660 -0.46879 0.86005
v -0.48858 -0.46687 0.86299
v -0.46791 -0.46901 0.85953
v -0.46604 -0.47080 0.86142
v -0.46641 -0.46977 0.86083
v -0.46560 -0.46901 0.86164
v -0.48596 -0.46375 0.86152
v -0.48833 -0.46299 0.86460
v -0.48262 -0.46423 0.85888
v -0.46597 -0.46760 0.86137
v -0.46438 -0.46517 0.86321
v -0.45955 -0.46019 0.86480
v -0.45910 -0.45966 0.86484
v -0.45903 -0.46051 0.86504
v -0.45872 -0.46006 0.86557
v -0.48604 -0.46031 0.86281
v -0.48516 -0.45626 0.86318
v -0.48282 -0.45871 0.86043
v -0.47845 -0.46003 0.85846
v -0.46884 -0.46030 0.85948
v -0.46356 -0.45635 0.85993
v -0.46476 -0.46192 0.86209
v -0.46003 -0.45776 0.86399
v -0.46093 -0.45962 0.86390
v -0.45860 -0.45835 0.86535
v -0.48459 -0.45295 0.86356
v -0.47846 -0.45407 0.85919
v -0.47324 -0.45707 0.85860
v -0.46842 -0.45643 0.85934
v -0.46375 -0.45725 0.86114
v -0.46064 -0.45308 0.86289
v -0.45810 -0.45493 0.86574
v -0.48038 -0.44992 0.86072
v -0.48345 -0.44947 0.86378
v -0.45990 -0.44826 0.86318
v -0.45777 -0.44982 0.86546
v -0.48084 -0.44515 0.86265
v -0.48324 -0.44424 0.86590
v -0.47734 -0.44510 0.86037
v -0.46419 -0.44441 0.86046
v -0.46291 -0.44506 0.86100
v -0.46092 -0.44377 0.86249
v -0.46299 -0.44309 0.86124
v -0.45818 -0.44553 0.86458
v -0.46674 -0.47995 0.86388
v -0.46675 -0.48021 0.86402
v -0.46672 -0.47991 0.86389
v -0.46309 -0.47396 0.86717
v -0.46309 -0.47396 0.86717
v -0.46309 -0.47396 0.86717
v -0.49260 -0.47364 0.86425
v -0.49228 -0.47098 0.86558
v -0.49085 -0.46703 0.86600
v -0.46309 -0.47396 0.86717
v -0.46494 -0.46776 0.86252
v -0.48979 -0.46332 0.86662
v -0.46224 -0.46297 0.86485
v -0.46213 -0.46465 0.86626
v -0.46368 -0.46598 0.86427
v -0.45914 -0.46080 0.86533
v -0.46088 -0.46332 0.86670
v -0.48725 -0.45928 0.86481
v -0.48881 -0.45947 0.86758
v -0.46217 -0.46073 0.86365
v -0.45961 -0.46119 0.86606
v -0.45730 -0.45820 0.86711
v -0.48717 -0.45676 0.86607
v -0.48603 -0.45266 0.86647
v -0.45709 -0.45399 0.86701
v -0.45645 -0.45345 0.86778
v -0.45636 -0.45522 0.86782
v -0.45340 -0.45357 0.87050
v -0.45278 -0.45405 0.87096
v -0.45303 -0.45475 0.87080
v -0.48497 -0.44809 0.86698
v -0.45690 -0.45228 0.86702
v -0.45584 -0.45206 0.86829
v -0.45218 -0.45326 0.87147
v -0.48499 -0.44510 0.86904
v -0.46354 -0.44379 0.86080
v -0.45535 -0.44949 0.86821
v -0.45540 -0.44501 0.86717
v -0.49294 -0.46953 0.86772
v -0.49272 -0.46726 0.86909
v -0.49052 -0.46322 0.86804
v -0.46000 -0.46288 0.86731
v -0.46069 -0.46382 0.86749
v -0.46154 -0.46482 0.86756
v -0.46184 -0.46508 0.86746
v -0.45910 -0.46217 0.86769
v -0.48957 -0.45842 0.87025
v -0.45351 -0.45664 0.87063
v -0.45637 -0.45975 0.86877
v -0.48782 -0.45550 0.86835
v -0.48873 -0.45517 0.87119
v -0.45514 -0.45374 0.86906
v -0.48753 -0.45279 0.86994
v -0.48642 -0.44887 0.87026
v -0.45436 -0.45151 0.86960
v -0.45204 -0.45104 0.87150
v -0.45339 -0.44933 0.87016
v -0.48580 -0.44394 0.87281
v -0.45302 -0.44659 0.86984
v -0.48939 -0.45515 0.87318
v -0.48889 -0.45260 0.87456
v -0.48786 -0.45119 0.87268
v -0.48700 -0.44787 0.87344
v -0.48605 -0.44306 0.87547
v -0.48677 -0.44584 0.87523
v -0.45153 -0.44816 0.87154
v -0.48944 -0.45362 0.87508
v -0.48918 -0.45240 0.87579
v -0.48781 -0.44915 0.87508
v -0.48845 -0.45031 0.87596
v -0.48731 -0.44643 0.87644
v -0.48674 -0.44215 0.87754
v -0.48668 -0.44428 0.87670
v -0.01456 0.26599 -0.00142
v -0.01249 0.26453 0.00176
v -0.01064 0.26578 -0.00252
v -0.00745 0.26422 -0.00020
v -0.00677 0.26550 -0.00368
v -0.04315 0.26852 -0.00077
v -0.04160 0.27044 -0.00465
v -0.04588 0.27133 -0.00433
v -0.04866 0.27001 -0.00134
v -0.03734 0.26920 -0.00375
v -0.03883 0.27116 -0.00687
v -0.03794 0.26741 -0.00004
v -0.03350 0.26740 -0.00087
v -0.03119 0.26897 -0.00489
v -0.02854 0.26717 -0.00120
v -0.02662 0.26817 -0.00410
v -0.02382 0.26694 -0.00150
v -0.02272 0.26821 -0.00504
v -0.01878 0.26683 -0.00235
v -0.01883 0.26824 -0.00605
v -0.01421 0.26742 -0.00536
v -0.00839 0.26704 -0.00662
v -0.04743 0.27414 -0.00767
v -0.04248 0.27240 -0.00741
v -0.04440 0.26644 0.00316
v -0.04260 0.26459 0.00664
v -0.04011 0.26621 0.00294
v -0.03693 0.26460 0.00649
v -0.03517 0.26600 0.00276
v -0.03179 0.26466 0.00626
v -0.03028 0.26592 0.00244
v -0.02686 0.26465 0.00602
v -0.02538 0.26579 0.00216
v -0.02194 0.26450 0.00568
v -0.02056 0.26561 0.00167
v -0.01663 0.26418 0.00486
v -0.01662 0.26543 0.00097
v -0.01278 0.26346 0.00518
v -0.00867 0.26258 0.00492
v -0.04880 0.26761 0.00224
v -0.00923 0.26127 0.00932
v -0.00652 0.25958 0.01178
v -0.00628 0.26087 0.00772
v -0.04697 0.26555 0.00518
v -0.04767 0.26375 0.00858
v -0.04315 0.26294 0.01020
v -0.03838 0.26298 0.01068
v -0.03307 0.26337 0.01028
v -0.02815 0.26354 0.01002
v -0.02346 0.26351 0.00974
v -0.01869 0.26317 0.00948
v -0.01335 0.26247 0.00880
v -0.04266 0.26067 0.01619
v -0.04106 0.26181 0.01323
v -0.04556 0.26186 0.01252
v -0.04762 0.26037 0.01584
v -0.03863 0.26100 0.01640
v -0.03758 0.26179 0.01413
v -0.03579 0.26132 0.01635
v -0.01132 0.26077 0.01306
v -0.00950 0.25914 0.01684
v -0.03385 0.26206 0.01451
v -0.02914 0.26247 0.01407
v -0.02460 0.26256 0.01378
v -0.02069 0.26250 0.01313
v -0.01626 0.26164 0.01412
v -0.04382 0.25932 0.02005
v -0.04947 0.25853 0.01988
v -0.03902 0.26002 0.01990
v -0.03546 0.26065 0.01917
v -0.03330 0.26122 0.01788
v -0.03182 0.26067 0.02096
v -0.01619 0.26059 0.01859
v -0.01328 0.25908 0.02168
v -0.01326 0.26030 0.01698
v -0.00797 0.25751 0.02083
v -0.02958 0.26142 0.01838
v -0.02574 0.26179 0.01722
v -0.02079 0.26138 0.01792
v -0.04824 0.25663 0.02683
v -0.04921 0.25718 0.02351
v -0.05116 0.25643 0.02481
v -0.04486 0.25784 0.02483
v -0.03934 0.25888 0.02439
v -0.03416 0.25975 0.02369
v -0.02995 0.26012 0.02415
v -0.02076 0.26042 0.02248
v -0.01815 0.25918 0.02585
v -0.01777 0.26021 0.02147
v -0.01379 0.25805 0.02662
v -0.01001 0.25715 0.02545
v -0.02848 0.26069 0.02212
v -0.02484 0.26088 0.02132
v -0.05172 0.25584 0.02797
v -0.04837 0.25615 0.03007
v -0.04451 0.25683 0.03048
v -0.03976 0.25779 0.02935
v -0.03464 0.25854 0.02882
v -0.02903 0.25911 0.02825
v -0.02628 0.26004 0.02509
v -0.02292 0.25898 0.02875
v -0.02256 0.25999 0.02489
v -0.01874 0.25820 0.03024
v -0.01575 0.25785 0.02944
v -0.01199 0.25664 0.03022
v -0.05043 0.25565 0.03160
v -0.01194 0.25562 0.03429
v -0.00903 0.25406 0.03748
v -0.00899 0.25516 0.03281
v -0.04715 0.25599 0.03378
v -0.04348 0.25642 0.03476
v -0.04007 0.25693 0.03402
v -0.03545 0.25747 0.03358
v -0.03035 0.25784 0.03327
v -0.02507 0.25792 0.03303
v -0.02077 0.25776 0.03267
v -0.01629 0.25675 0.03369
v -0.36295 -0.57285 1.09799
v -0.36147 -0.57321 1.09953
v -0.35996 -0.57325 1.09815
v -0.35805 -0.57367 1.10045
v -0.35507 -0.57363 1.09823
v -0.35441 -0.57412 1.10147
v -0.34996 -0.57464 1.10153
v -0.35045 -0.57427 1.09815
v -0.35264 -0.57365 1.09694
v -0.34584 -0.57539 1.09933
v -0.34820 -0.57415 1.09579
v -0.34570 -0.57534 1.10214
v -0.38036 -0.56775 1.10024
v -0.37827 -0.56857 1.09977
v -0.38067 -0.56769 1.09893
v -0.38164 -0.56725 1.09963
v -0.37852 -0.56828 1.10109
v -0.37587 -0.56906 1.10132
v -0.37476 -0.56952 1.09937
v -0.37157 -0.57032 1.10157
v -0.37016 -0.57078 1.09907
v -0.36658 -0.57184 1.10120
v -0.36522 -0.57223 1.09898
v -0.36135 -0.57310 1.10141
v -0.35654 -0.57387 1.10250
v -0.35120 -0.57352 1.09588
v -0.37984 -0.56741 1.10125
v -0.38168 -0.56646 1.10028
v -0.38278 -0.56356 1.09685
v -0.38314 -0.56507 1.09834
v -0.38235 -0.56569 1.09750
v -0.35054 -0.56420 1.09920
v -0.35054 -0.56420 1.09920
v -0.35305 -0.57431 1.10293
v -0.35054 -0.57453 1.10344
v -0.34517 -0.57491 1.10394
v -0.37759 -0.56801 1.10212
v -0.37432 -0.56900 1.10298
v -0.37164 -0.56996 1.10306
v -0.36817 -0.57126 1.10240
v -0.36355 -0.57252 1.10236
v -0.35880 -0.57347 1.10288
v -0.35454 -0.57409 1.10345
v -0.38017 -0.56624 1.10148
v -0.38234 -0.56415 1.10010
v -0.37659 -0.56791 1.10297
v -0.37327 -0.56914 1.10373
v -0.37453 -0.56861 1.10371
v 0.78303 -0.68246 0.38211
v 0.78380 -0.68275 0.38299
v 0.78445 -0.68261 0.38240
v 0.78467 -0.68264 0.38399
v 0.78324 -0.68248 0.38371
v -0.05715 -0.08005 0.43729
v -0.05843 -0.08307 0.43856
v -0.05620 -0.08413 0.43825
v -0.05289 -0.08406 0.43720
v -0.05153 -0.07984 0.43545
v -0.04902 -0.07812 0.43381
v -0.04747 -0.08120 0.43440
v -0.04849 -0.08459 0.43579
v -0.04338 -0.08483 0.43366
v -0.06416 -0.07507 0.43706
v -0.06194 -0.07796 0.43776
v -0.06021 -0.07507 0.43616
v -0.05537 -0.07534 0.43482
v -0.05301 -0.07352 0.43292
v -0.05155 -0.07621 0.43394
v -0.06839 -0.07386 0.43700
v -0.06430 -0.07139 0.43503
v -0.07047 -0.06963 0.43485
v -0.07341 -0.07313 0.43700
v -0.05911 -0.07182 0.43407
v -0.05767 -0.06970 0.43208
v -0.05568 -0.07192 0.43297
v -0.07082 -0.06607 0.43243
v -0.06656 -0.06717 0.43253
v -0.06160 -0.06854 0.43242
v -0.06759 -0.08246 0.43961
v -0.06684 -0.08600 0.43999
v -0.07151 -0.08124 0.43955
v -0.06241 -0.08245 0.43898
v -0.06321 -0.08696 0.43977
v -0.05907 -0.08647 0.43913
v -0.06671 -0.07834 0.43852
v -0.07208 -0.07703 0.43848
v 0.40936 0.47902 -0.13608
v 0.40888 0.48188 -0.13993
v 0.40923 0.47737 -0.13836
v 0.40876 0.47780 -0.14269
v 0.40843 0.48280 -0.14454
v 0.40953 0.47490 -0.13457
v 0.40827 0.48676 -0.14384
v 0.40858 0.48735 -0.13876
v 0.40799 0.49154 -0.14364
v 0.40811 0.49232 -0.13982
v 0.40768 0.49622 -0.14353
v 0.40780 0.49607 -0.13877
v 0.40736 0.50090 -0.14315
v 0.40733 0.50085 -0.13813
v 0.40697 0.50582 -0.14282
v 0.40679 0.50590 -0.13772
v 0.40655 0.51085 -0.14243
v 0.40622 0.51114 -0.13722
v 0.40611 0.51590 -0.14182
v 0.40563 0.51699 -0.13646
v 0.40917 0.48265 -0.13543
v 0.40951 0.47864 -0.13197
v 0.40962 0.47419 -0.13038
v 0.40895 0.48607 -0.13430
v 0.40928 0.48311 -0.13168
v 0.40892 0.48661 -0.13102
v 0.40840 0.49059 -0.13493
v 0.40779 0.49566 -0.13359
v 0.40714 0.50078 -0.13300
v 0.40647 0.50592 -0.13258
v 0.40574 0.51125 -0.13188
v 0.40512 0.51362 -0.12927
v 0.40488 0.51715 -0.13024
v 0.40530 0.51550 -0.13232
v 0.40949 0.47603 -0.12694
v 0.40940 0.48062 -0.12849
v 0.40921 0.48383 -0.12899
v 0.40888 0.48572 -0.12772
v 0.40831 0.49000 -0.12887
v 0.40751 0.49556 -0.12822
v 0.40679 0.50069 -0.12785
v 0.40606 0.50563 -0.12754
v 0.40537 0.50981 -0.12713
v 0.40487 0.51249 -0.12643
v 0.40458 0.51547 -0.12694
v 0.40930 0.47616 -0.12349
v 0.40904 0.47799 -0.12192
v 0.40928 0.47912 -0.12505
v 0.40892 0.48096 -0.12314
v 0.40910 0.48264 -0.12618
v 0.40850 0.48503 -0.12373
v 0.40775 0.49040 -0.12331
v 0.40705 0.49555 -0.12298
v 0.40635 0.50039 -0.12278
v 0.40555 0.50540 -0.12267
v 0.40442 0.51107 -0.12181
v 0.40440 0.51327 -0.12395
v 0.40492 0.51038 -0.12445
v 0.40396 0.51672 -0.12361
v 0.40855 0.47547 -0.11725
v 0.40841 0.47961 -0.11881
v 0.40885 0.47647 -0.11964
v 0.40890 0.47376 -0.11891
v 0.40775 0.48531 -0.11832
v 0.40714 0.49051 -0.11803
v 0.40655 0.49526 -0.11785
v 0.40599 0.49922 -0.11768
v 0.40571 0.50076 -0.11707
v 0.40354 0.51288 -0.11773
v 0.40375 0.51412 -0.12038
v 0.40324 0.51748 -0.11953
v 0.40849 0.47240 -0.11561
v 0.40790 0.47483 -0.11328
v 0.40749 0.48029 -0.11321
v 0.40703 0.48554 -0.11301
v 0.40657 0.49043 -0.11287
v 0.40608 0.49468 -0.11277
v 0.40569 0.49769 -0.11283
v 0.40567 0.49965 -0.11498
v 0.40298 0.51304 -0.11320
v 0.40308 0.51465 -0.11617
v 0.40251 0.51806 -0.11557
v 0.40701 0.47544 -0.10802
v 0.40675 0.48062 -0.10794
v 0.40645 0.48564 -0.10784
v 0.40609 0.49025 -0.10776
v 0.40564 0.49406 -0.10759
v 0.40519 0.49609 -0.10678
v 0.40272 0.51198 -0.10821
v 0.40261 0.51438 -0.11177
v 0.40184 0.51936 -0.11323
v 0.40633 0.47572 -0.10284
v 0.40623 0.48081 -0.10274
v 0.40606 0.48571 -0.10270
v 0.40576 0.49014 -0.10266
v 0.40520 0.49406 -0.10257
v 0.40429 0.49744 -0.10344
v 0.40404 0.49835 -0.10365
v 0.40444 0.49725 -0.10402
v 0.40400 0.49850 -0.10371
v 0.40267 0.51065 -0.10343
v 0.40266 0.51147 -0.10583
v -0.75282 -0.51568 0.56298
v -0.75260 -0.51568 0.55782
v -0.75755 -0.51515 0.56331
v -0.74793 -0.51595 0.56290
v -0.74768 -0.51587 0.55783
v -0.74297 -0.51603 0.56302
v -0.74271 -0.51590 0.55800
v -0.73798 -0.51598 0.56323
v -0.73771 -0.51582 0.55821
v -0.73297 -0.51584 0.56344
v -0.73270 -0.51565 0.55837
v -0.72793 -0.51559 0.56356
v -0.72767 -0.51538 0.55837
v -0.72279 -0.51524 0.56352
v -0.72267 -0.51501 0.55809
v -0.71709 -0.51474 0.56322
v -0.71855 -0.51465 0.55739
v -0.75313 -0.51566 0.56821
v -0.75850 -0.51489 0.56885
v -0.74819 -0.51604 0.56799
v -0.74323 -0.51617 0.56805
v -0.73824 -0.51615 0.56824
v -0.73325 -0.51602 0.56847
v -0.72824 -0.51580 0.56866
v -0.72320 -0.51549 0.56878
v -0.71811 -0.51508 0.56883
v -0.75310 -0.51571 0.57343
v -0.75669 -0.51517 0.57436
v -0.74839 -0.51613 0.57310
v -0.74348 -0.51632 0.57308
v -0.73851 -0.51632 0.57324
v -0.73351 -0.51620 0.57347
v -0.72852 -0.51600 0.57370
v -0.72355 -0.51571 0.57388
v -0.71863 -0.51533 0.57397
v -0.75308 -0.51573 0.57841
v -0.75778 -0.51486 0.57845
v -0.74853 -0.51624 0.57815
v -0.74371 -0.51648 0.57811
v -0.73876 -0.51651 0.57825
v -0.73378 -0.51640 0.57847
v -0.72879 -0.51619 0.57871
v -0.72383 -0.51590 0.57892
v -0.71894 -0.51554 0.57902
v -0.75328 -0.51566 0.58336
v -0.75738 -0.51479 0.58393
v -0.74870 -0.51630 0.58316
v -0.74393 -0.51663 0.58313
v -0.73901 -0.51670 0.58325
v -0.73404 -0.51660 0.58347
v -0.72905 -0.51639 0.58371
v -0.72408 -0.51609 0.58393
v -0.71917 -0.51573 0.58406
v -0.75342 -0.51553 0.58843
v -0.75738 -0.51461 0.58851
v -0.74891 -0.51629 0.58820
v -0.74415 -0.51674 0.58815
v -0.73926 -0.51689 0.58826
v -0.73430 -0.51682 0.58847
v -0.72931 -0.51661 0.58871
v -0.72434 -0.51630 0.58894
v -0.71942 -0.51591 0.58909
v -0.76025 -0.51383 0.58873
v -0.75802 -0.51428 0.59163
v -0.75406 -0.51520 0.59356
v -0.74917 -0.51621 0.59332
v -0.74440 -0.51680 0.59321
v -0.73951 -0.51705 0.59328
v -0.73456 -0.51703 0.59347
v -0.72957 -0.51683 0.59370
v -0.72460 -0.51651 0.59393
v -0.71968 -0.51611 0.59409
v -0.76081 -0.51352 0.59184
v -0.75734 -0.51425 0.59547
v -0.75344 -0.51511 0.59917
v -0.74933 -0.51608 0.59853
v -0.74465 -0.51681 0.59833
v -0.73978 -0.51717 0.59833
v -0.73482 -0.51722 0.59848
v -0.72984 -0.51706 0.59870
v -0.72486 -0.51674 0.59891
v -0.71994 -0.51633 0.59905
v -0.76062 -0.51333 0.59643
v 0.37385 -0.14404 0.41728
v 0.37039 -0.14554 0.41409
v 0.37080 -0.14554 0.41976
v 0.37428 -0.14401 0.42113
v 0.37672 -0.14248 0.42008
v 0.37683 -0.14220 0.41548
v 0.37966 -0.14013 0.41830
v 0.37971 -0.13999 0.41327
v 0.38236 -0.13737 0.41526
v 0.38264 -0.13712 0.42078
v 0.38586 -0.13226 0.41866
v 0.38511 -0.13335 0.41571
v 0.38493 -0.13409 0.42027
v 0.38599 -0.13192 0.42130
v 0.38690 -0.12902 0.41682
v 0.38714 -0.12828 0.42155
v 0.38812 -0.12398 0.41687
v 0.38811 -0.12382 0.42180
v 0.37354 -0.14444 0.42434
v 0.37610 -0.14304 0.42348
v 0.36995 -0.14599 0.42491
v 0.37639 -0.14290 0.42717
v 0.37909 -0.14080 0.42390
v 0.38207 -0.13809 0.42674
v 0.38442 -0.13494 0.42411
v 0.38592 -0.13197 0.42559
v 0.38716 -0.12817 0.42633
v 0.38808 -0.12379 0.42674
v 0.37323 -0.14462 0.42881
v 0.36950 -0.14618 0.42995
v 0.37639 -0.14297 0.43198
v 0.37933 -0.14085 0.42960
v 0.38196 -0.13843 0.43204
v 0.38420 -0.13538 0.42899
v 0.38586 -0.13211 0.43041
v 0.38713 -0.12820 0.43126
v 0.38804 -0.12381 0.43172
v 0.37304 -0.14472 0.43374
v 0.36927 -0.14625 0.43522
v 0.37630 -0.14305 0.43697
v 0.37932 -0.14098 0.43474
v 0.38189 -0.13861 0.43713
v 0.38411 -0.13561 0.43400
v 0.38581 -0.13223 0.43538
v 0.38708 -0.12826 0.43624
v 0.38797 -0.12384 0.43673
v 0.37292 -0.14476 0.43879
v 0.36935 -0.14617 0.44041
v 0.37617 -0.14309 0.44197
v 0.37923 -0.14108 0.43978
v 0.38179 -0.13872 0.44215
v 0.38404 -0.13575 0.43902
v 0.38574 -0.13231 0.44037
v 0.38701 -0.12831 0.44124
v 0.38789 -0.12387 0.44175
v 0.37280 -0.14474 0.44378
v 0.36933 -0.14609 0.44521
v 0.37598 -0.14311 0.44696
v 0.37909 -0.14114 0.44478
v 0.38164 -0.13878 0.44716
v 0.38394 -0.13584 0.44402
v 0.38564 -0.13237 0.44538
v 0.38691 -0.12835 0.44625
v 0.38780 -0.12391 0.44677
v 0.37256 -0.14472 0.44868
v 0.36891 -0.14607 0.44993
v 0.37570 -0.14311 0.45195
v 0.37888 -0.14118 0.44979
v 0.38144 -0.13882 0.45218
v 0.38380 -0.13589 0.44903
v 0.38551 -0.13241 0.45039
v 0.38680 -0.12838 0.45127
v 0.38771 -0.12395 0.45182
v 0.37217 -0.14470 0.45361
v 0.36839 -0.14604 0.45479
v 0.37529 -0.14312 0.45700
v 0.37859 -0.14120 0.45485
v 0.38118 -0.13883 0.45727
v 0.38362 -0.13592 0.45407
v 0.38536 -0.13243 0.45542
v 0.38668 -0.12840 0.45632
v 0.38763 -0.12398 0.45693
v -0.08723 -0.08138 0.78272
v -0.08461 -0.08409 0.78109
v -0.08348 -0.08085 0.78295
v -0.08115 -0.07915 0.78421
v -0.08021 -0.08142 0.78257
v -0.07927 -0.08498 0.78053
v -0.07560 -0.08140 0.78258
v -0.07374 -0.08441 0.78075
v -0.07057 -0.08117 0.78273
v -0.06868 -0.08418 0.78089
v -0.06547 -0.08110 0.78285
v -0.06374 -0.08418 0.78100
v -0.06001 -0.08123 0.78297
v -0.05951 -0.08446 0.78104
v -0.05327 -0.07976 0.78435
v -0.05461 -0.08289 0.78228
v -0.05615 -0.07989 0.78407
v -0.05110 -0.07836 0.78570
v -0.05007 -0.08054 0.78405
v -0.04880 -0.08368 0.78223
v -0.07744 -0.07874 0.78462
v -0.07260 -0.07848 0.78487
v -0.06755 -0.07835 0.78504
v -0.06249 -0.07840 0.78514
v -0.05844 -0.07851 0.78511
v -0.04740 -0.07829 0.78617
v -0.08443 -0.07875 0.78465
v -0.08893 -0.07880 0.78473
v -0.05466 -0.07764 0.78620
v -0.08565 -0.07649 0.78717
v -0.09062 -0.07646 0.78724
v -0.08040 -0.07676 0.78681
v -0.07487 -0.07629 0.78734
v -0.06974 -0.07609 0.78760
v -0.06458 -0.07607 0.78776
v -0.05903 -0.07621 0.78779
v -0.05454 -0.07556 0.78891
v -0.05025 -0.07628 0.78832
v -0.08740 -0.07471 0.79020
v -0.08232 -0.07474 0.79018
v -0.07715 -0.07466 0.79030
v -0.07199 -0.07450 0.79055
v -0.06689 -0.07443 0.79077
v -0.06174 -0.07445 0.79096
v -0.05675 -0.07442 0.79130
v -0.05200 -0.07453 0.79152
v -0.04714 -0.07477 0.79163
v -0.08427 -0.07379 0.79355
v -0.08931 -0.07378 0.79353
v -0.07924 -0.07376 0.79365
v -0.07419 -0.07370 0.79383
v -0.06914 -0.07365 0.79404
v -0.06408 -0.07366 0.79423
v -0.05906 -0.07372 0.79445
v -0.05411 -0.07384 0.79465
v -0.04919 -0.07404 0.79479
v 0.11789 -0.64121 0.84402
v 0.11871 -0.64450 0.84481
v 0.12163 -0.64174 0.84406
v 0.12226 -0.64545 0.84508
v 0.12550 -0.64231 0.84420
v 0.12590 -0.64547 0.84511
v 0.13110 -0.64303 0.84447
v 0.13296 -0.64459 0.84497
v 0.13471 -0.64150 0.84413
v 0.13564 -0.64437 0.84497
v 0.14489 -0.64299 0.84486
v 0.14659 -0.64480 0.84545
v 0.35710 -0.14036 0.74035
v 0.35869 -0.13844 0.73861
v 0.35518 -0.13947 0.73607
v 0.35345 -0.14203 0.73938
v 0.36003 -0.13915 0.74227
v 0.35853 -0.13710 0.73476
v 0.36189 -0.13631 0.73915
v 0.36190 -0.13493 0.73430
v 0.36480 -0.13338 0.73711
v 0.36525 -0.13398 0.74209
v 0.36759 -0.13083 0.73927
v 0.36697 -0.13077 0.73388
v 0.36983 -0.12778 0.73625
v 0.36998 -0.12765 0.74136
v 0.37202 -0.12447 0.73811
v 0.37192 -0.12405 0.74320
v 0.35744 -0.14309 0.74492
v 0.35314 -0.14431 0.74276
v 0.36119 -0.13994 0.74578
v 0.36299 -0.13716 0.74425
v 0.36553 -0.13505 0.74784
v 0.36782 -0.13096 0.74451
v 0.36992 -0.12720 0.74655
v 0.37169 -0.12306 0.74856
v 0.35729 -0.16485 0.75161
v 0.35689 -0.16163 0.75143
v 0.35402 -0.15938 0.75039
v 0.35729 -0.15849 0.75157
v 0.35671 -0.15533 0.75107
v 0.35276 -0.15465 0.74948
v 0.35945 -0.15673 0.75287
v 0.35640 -0.15104 0.74988
v 0.35269 -0.15024 0.74778
v 0.35967 -0.15237 0.75249
v 0.35609 -0.14744 0.74779
v 0.35344 -0.14654 0.74545
v 0.35968 -0.14705 0.75044
v 0.36155 -0.14204 0.74910
v 0.36324 -0.13870 0.74791
v 0.36433 -0.13964 0.75227
v 0.36647 -0.13435 0.75399
v 0.36796 -0.13065 0.74976
v 0.36964 -0.12638 0.75190
v 0.37092 -0.12324 0.75238
v 0.35896 -0.15986 0.75259
v 0.35924 -0.16289 0.75284
v 0.36135 -0.16501 0.75468
v 0.36145 -0.15999 0.75474
v 0.36200 -0.15499 0.75503
v 0.36302 -0.14984 0.75560
v 0.36274 -0.14444 0.75287
v 0.36462 -0.14411 0.75673
v 0.36567 -0.13919 0.75734
v 0.36637 -0.13551 0.75849
v 0.36801 -0.12987 0.75396
v 0.36729 -0.13083 0.75865
v 0.36867 -0.12729 0.75589
v 0.37006 -0.12321 0.75647
v 0.36398 -0.15752 0.75752
v 0.36442 -0.16345 0.75816
v 0.36612 -0.15903 0.76059
v 0.36698 -0.16246 0.76159
v 0.36836 -0.16296 0.76405
v 0.36767 -0.16027 0.76321
v 0.36371 -0.15400 0.75698
v 0.36532 -0.15391 0.75976
v 0.36717 -0.15662 0.76359
v 0.36671 -0.15195 0.76376
v 0.36550 -0.14852 0.76034
v 0.36605 -0.14333 0.76197
v 0.36614 -0.13845 0.76090
v 0.36644 -0.13501 0.76205
v 0.36668 -0.13155 0.76343
v 0.36844 -0.12641 0.75894
v 0.36751 -0.12725 0.76318
v 0.36930 -0.16329 0.76694
v 0.36839 -0.16025 0.76653
v 0.36927 -0.16314 0.76576
v 0.36957 -0.16411 0.76617
v 0.36751 -0.15422 0.76784
v 0.36716 -0.15032 0.76686
v 0.36664 -0.14798 0.76426
v 0.36653 -0.14331 0.76588
v 0.36672 -0.14567 0.76550
v 0.36686 -0.14567 0.76825
v 0.36643 -0.14242 0.76869
v 0.36624 -0.13939 0.76503
v 0.36611 -0.13476 0.76636
v 0.36627 -0.13031 0.76738
v 0.36685 -0.12563 0.76849
v 0.36919 -0.16497 0.76679
v 0.36833 -0.16393 0.76938
v 0.36732 -0.15748 0.77142
v 0.36728 -0.15332 0.77139
v 0.36703 -0.14786 0.76722
v 0.36707 -0.14942 0.77111
v 0.36667 -0.14520 0.77094
v 0.36594 -0.14233 0.77222
v 0.36582 -0.13860 0.76962
v 0.36527 -0.13406 0.77096
v 0.36523 -0.12898 0.77222
v 0.36584 -0.12359 0.77367
v 0.36755 -0.16569 0.77268
v 0.36657 -0.16331 0.77489
v 0.36687 -0.16136 0.77353
v 0.36562 -0.16046 0.77580
v 0.36516 -0.15707 0.77576
v 0.36635 -0.15213 0.77473
v 0.36703 -0.15057 0.77513
v 0.36713 -0.14996 0.77510
v 0.36707 -0.15022 0.77434
v 0.36687 -0.14904 0.77454
v 0.36624 -0.14611 0.77395
v 0.36511 -0.14299 0.77509
v 0.36448 -0.13875 0.77428
v 0.36338 -0.13315 0.77581
v 0.36340 -0.12722 0.77700
v 0.36447 -0.12328 0.77711
v -0.26621 -0.12289 0.34226
v -0.26177 -0.12321 0.34728
v -0.26110 -0.12259 0.34266
v -0.26689 -0.12346 0.34671
v -0.25654 -0.12291 0.34780
v -0.25600 -0.12224 0.34301
v -0.25138 -0.12251 0.34815
v -0.25096 -0.12180 0.34330
v -0.24633 -0.12197 0.34848
v -0.24600 -0.12122 0.34354
v -0.24137 -0.12122 0.34878
v -0.24107 -0.12044 0.34377
v -0.23648 -0.12024 0.34913
v -0.23611 -0.11945 0.34419
v -0.23125 -0.11896 0.34974
v -0.23032 -0.11834 0.34702
v -0.23247 -0.11873 0.34549
v -0.23066 -0.11804 0.34382
v -0.22699 -0.11762 0.34888
v -0.22614 -0.11693 0.34412
v -0.26283 -0.12378 0.35129
v -0.26740 -0.12396 0.35061
v -0.25726 -0.12361 0.35266
v -0.25195 -0.12321 0.35282
v -0.24679 -0.12273 0.35328
v -0.24175 -0.12204 0.35363
v -0.23691 -0.12111 0.35391
v -0.23245 -0.12000 0.35416
v -0.22903 -0.11905 0.35475
v -0.22650 -0.11808 0.35388
v -0.26416 -0.12428 0.35464
v -0.25953 -0.12416 0.35570
v -0.25577 -0.12409 0.35686
v -0.25318 -0.12428 0.35954
v -0.25252 -0.12384 0.35679
v -0.24738 -0.12354 0.35807
v -0.24222 -0.12288 0.35832
v -0.23724 -0.12199 0.35872
v -0.23260 -0.12079 0.35873
v -0.22887 -0.11955 0.35826
v -0.22649 -0.11857 0.35728
v -0.24958 -0.12418 0.36083
v -0.24598 -0.12406 0.36217
v -0.24350 -0.12421 0.36494
v -0.24277 -0.12366 0.36228
v -0.23766 -0.12301 0.36377
v -0.23267 -0.12170 0.36364
v -0.22795 -0.12002 0.36321
v -0.23995 -0.12396 0.36644
v -0.23636 -0.12362 0.36808
v -0.23427 -0.12373 0.37091
v -0.23269 -0.12278 0.36872
v -0.22829 -0.12112 0.36826
v -0.23167 -0.12339 0.37263
v -0.23000 -0.12349 0.37541
v -0.22813 -0.12226 0.37344
v -0.22728 -0.12300 0.37759
v 0.38718 0.19444 0.16203
v 0.39027 0.19827 0.16168
v 0.38611 0.19786 0.16075
v 0.38245 0.19371 0.16130
v 0.39091 0.19560 0.16268
v 0.38717 0.17882 0.16681
v 0.39007 0.18274 0.16650
v 0.38516 0.18162 0.16553
v 0.38361 0.17765 0.16631
v 0.39070 0.18014 0.16750
v 0.38965 0.18659 0.16528
v 0.38461 0.18614 0.16409
v 0.39297 0.18280 0.16755
v 0.39421 0.18660 0.16707
v 0.39540 0.18410 0.16849
v 0.38927 0.19139 0.16365
v 0.38364 0.19010 0.16266
v 0.39402 0.19118 0.16549
v 0.39814 0.18719 0.16943
v 0.39812 0.19129 0.16763
v 0.40009 0.19051 0.16929
v 0.39420 0.19579 0.16403
v 0.39763 0.19513 0.16606
v 0.40081 0.19271 0.16909
v 0.40018 0.19498 0.16784
v 0.40166 0.19498 0.16957
v 0.38586 0.16071 0.17209
v 0.38521 0.16332 0.17109
v 0.38199 0.15957 0.17169
v 0.38819 0.16333 0.17184
v 0.38926 0.16694 0.17114
v 0.38488 0.16702 0.16994
v 0.39083 0.16492 0.17230
v 0.38913 0.17136 0.16986
v 0.38447 0.17119 0.16861
v 0.39265 0.16767 0.17222
v 0.39334 0.17135 0.17158
v 0.39506 0.16947 0.17303
v 0.38902 0.17606 0.16835
v 0.38413 0.17497 0.16730
v 0.39322 0.17579 0.17025
v 0.39649 0.17237 0.17321
v 0.39642 0.17560 0.17232
v 0.39866 0.17483 0.17476
v 0.39373 0.18033 0.16895
v 0.39670 0.17982 0.17132
v 0.39870 0.17874 0.17374
v 0.39698 0.18329 0.17016
v 0.39979 0.18451 0.17334
v 0.40069 0.18939 0.17086
v 0.40118 0.19136 0.16993
v 0.40175 0.19230 0.17085
v 0.40210 0.19493 0.17343
v 0.40221 0.19451 0.17135
v 0.40210 0.19237 0.17292
v 0.38948 0.16119 0.17317
v 0.38912 0.15650 0.17467
v 0.39351 0.16089 0.17508
v 0.39328 0.15645 0.17632
v 0.39486 0.15483 0.17764
v 0.39632 0.15756 0.17756
v 0.39657 0.16048 0.17684
v 0.39818 0.15967 0.17823
v 0.39401 0.16562 0.17377
v 0.39756 0.16493 0.17634
v 0.39907 0.16283 0.17799
v 0.39776 0.16997 0.17513
v 0.39973 0.16541 0.17787
v 0.40040 0.16832 0.17837
v 0.40035 0.17314 0.17734
v 0.40148 0.17187 0.17936
v 0.40147 0.17433 0.17947
v 0.40062 0.17811 0.17766
v 0.40114 0.18352 0.17840
v 0.40146 0.18977 0.17282
v 0.40159 0.18959 0.17653
v 0.40177 0.19525 0.17732
v 0.01729 -0.04751 0.32243
v 0.01487 -0.04768 0.32000
v 0.01395 -0.04948 0.32196
v 0.02030 -0.04496 0.32290
v 0.02090 -0.04107 0.32125
v 0.01823 -0.04252 0.31934
v 0.01541 -0.04515 0.31830
v 0.02325 -0.04241 0.32395
v 0.01880 -0.04906 0.32692
v 0.01981 -0.04743 0.32482
v 0.01449 -0.05114 0.32762
v 0.02239 -0.04716 0.32717
v 0.02446 -0.04464 0.32648
v 0.02645 -0.04120 0.32646
v 0.02734 -0.04415 0.32875
v 0.01898 -0.05057 0.33259
v 0.01431 -0.05184 0.33371
v 0.02383 -0.04889 0.33197
v 0.02637 -0.04658 0.33012
v 0.02758 -0.04794 0.33318
v 0.02896 -0.04663 0.33253
v 0.02967 -0.04741 0.33464
v 0.02891 -0.04511 0.33101
v 0.03123 -0.04502 0.33386
v 0.01431 -0.05148 0.33664
v 0.01555 -0.05130 0.33685
v 0.01826 -0.05149 0.33803
v 0.02348 -0.05059 0.33712
v 0.02807 -0.04905 0.33655
v 0.03139 -0.04731 0.33696
v 0.01501 -0.05119 0.33748
v 0.03371 -0.04340 0.33573
v 0.03322 -0.04549 0.33696
v 0.03535 -0.04412 0.33898
v 0.01569 -0.05137 0.33828
v 0.01507 -0.05234 0.34080
v 0.01929 -0.05252 0.34256
v 0.02309 -0.05206 0.34185
v 0.02770 -0.05095 0.34116
v 0.03143 -0.04897 0.34026
v 0.03341 -0.04684 0.33915
v 0.03469 -0.04753 0.34211
v 0.03804 -0.04470 0.34306
v 0.01750 -0.05364 0.34561
v 0.01285 -0.05372 0.34513
v 0.02209 -0.05368 0.34586
v 0.02695 -0.05323 0.34554
v 0.03223 -0.05123 0.34481
v 0.03696 -0.04865 0.34556
v 0.04008 -0.04441 0.34485
v 0.03949 -0.04632 0.34572
v 0.04174 -0.04484 0.34616
v 0.02776 -0.08336 0.35514
v 0.03077 -0.08402 0.35373
v 0.02980 -0.08084 0.35426
v 0.02805 -0.08055 0.35513
v 0.03349 -0.07918 0.35341
v 0.03493 -0.08420 0.35257
v 0.03872 -0.07937 0.35248
v 0.03977 -0.08452 0.35177
v 0.04367 -0.07976 0.35220
v 0.04472 -0.08465 0.35156
v 0.04835 -0.08019 0.35244
v 0.04926 -0.08455 0.35192
v 0.05201 -0.08108 0.35287
v 0.05334 -0.08462 0.35268
v 0.02935 -0.07714 0.35517
v 0.03334 -0.07487 0.35389
v 0.03769 -0.07390 0.35316
v 0.03446 -0.07105 0.35385
v 0.04281 -0.07493 0.35278
v 0.04752 -0.07547 0.35296
v 0.05266 -0.07633 0.35359
v 0.03813 -0.06797 0.35332
v 0.03460 -0.06773 0.35379
v 0.04252 -0.07007 0.35320
v 0.04628 -0.07156 0.35324
v 0.05088 -0.07080 0.35383
v 0.03211 -0.06350 0.35360
v 0.03341 -0.06617 0.35386
v 0.03564 -0.06460 0.35324
v 0.03916 -0.06308 0.35297
v 0.04262 -0.06538 0.35333
v 0.04719 -0.06716 0.35364
v 0.05456 -0.06780 0.35454
v 0.05154 -0.06647 0.35417
v 0.03631 -0.05904 0.35183
v 0.03111 -0.05967 0.35220
v 0.04253 -0.06157 0.35319
v 0.04005 -0.06007 0.35271
v 0.04629 -0.06281 0.35361
v 0.05003 -0.06385 0.35403
v 0.01748 -0.05765 0.35301
v 0.02009 -0.05549 0.34937
v 0.01531 -0.05511 0.34908
v 0.01299 -0.05637 0.35177
v 0.02274 -0.05807 0.35243
v 0.02508 -0.05572 0.34925
v 0.02735 -0.05862 0.35206
v 0.03082 -0.05577 0.34932
v 0.03639 -0.05295 0.34856
v 0.04063 -0.05772 0.35226
v 0.04132 -0.05397 0.35083
v 0.04394 -0.05657 0.35246
v 0.04658 -0.05314 0.35173
v 0.04831 -0.05635 0.35299
v 0.05131 -0.05302 0.35238
v 0.05295 -0.05627 0.35347
v 0.05587 -0.05316 0.35280
v 0.04080 -0.04884 0.34798
v 0.04533 -0.04950 0.34990
v 0.05001 -0.04961 0.35089
v 0.05467 -0.04989 0.35150
v 0.04483 -0.04560 0.34785
v 0.04900 -0.04601 0.34908
v 0.05364 -0.04639 0.34985
v 0.02248 -0.08444 0.35996
v 0.02517 -0.08620 0.35719
v 0.02566 -0.08092 0.35697
v 0.02321 -0.08010 0.35910
v 0.02424 -0.07478 0.35849
v 0.02879 -0.07289 0.35588
v 0.03147 -0.07297 0.35463
v 0.02751 -0.07071 0.35662
v 0.03100 -0.06867 0.35485
v 0.02772 -0.06795 0.35628
v 0.02513 -0.06425 0.35640
v 0.02606 -0.06640 0.35677
v 0.02811 -0.06480 0.35526
v 0.05492 -0.06332 0.35455
v 0.01745 -0.06072 0.35661
v 0.02002 -0.06200 0.35710
v 0.02093 -0.06032 0.35527
v 0.02237 -0.06299 0.35685
v 0.02515 -0.06142 0.35469
v 0.02884 -0.06155 0.35366
v 0.04235 -0.05902 0.35288
v 0.04548 -0.05934 0.35327
v 0.05032 -0.06007 0.35383
v 0.05484 -0.05907 0.35417
v 0.01250 -0.05872 0.35543
v -0.10823 0.54493 -1.09602
v -0.10590 0.54595 -1.09606
v -0.11153 0.54592 -1.09712
v -0.11186 0.54476 -1.09663
v -0.10369 0.54498 -1.09527
v -0.10140 0.54601 -1.09535
v -0.09954 0.54497 -1.09464
v -0.09809 0.54602 -1.09486
v -0.09659 0.54477 -1.09415
v -0.09673 0.54608 -1.09469
v -0.10870 0.52962 -1.09126
v -0.11034 0.53150 -1.09195
v -0.11145 0.52809 -1.09143
v -0.10669 0.53215 -1.09146
v -0.10557 0.53547 -1.09219
v -0.11043 0.53562 -1.09309
v -0.10392 0.53352 -1.09135
v -0.10589 0.53945 -1.09354
v -0.11074 0.53958 -1.09442
v -0.10167 0.53581 -1.09165
v -0.10065 0.53916 -1.09262
v -0.09789 0.53660 -1.09140
v -0.09520 0.53970 -1.09204
v -0.09318 0.53684 -1.09090
v -0.09016 0.53947 -1.09131
v -0.08828 0.53688 -1.09033
v -0.08506 0.53926 -1.09060
v -0.08332 0.53705 -1.08980
v -0.08010 0.53942 -1.09004
v -0.07845 0.53754 -1.08936
v -0.07541 0.53985 -1.08961
v -0.07454 0.53836 -1.08912
v -0.10674 0.54275 -1.09488
v -0.11107 0.54285 -1.09568
v -0.10209 0.54268 -1.09412
v -0.09756 0.54256 -1.09341
v -0.09309 0.54180 -1.09251
v -0.08740 0.54058 -1.09131
v -0.08222 0.54033 -1.09056
v -0.07707 0.54058 -1.09002
v -0.07196 0.53994 -1.08926
v -0.07118 0.54115 -1.08955
v -0.35627 0.63645 -0.49984
v -0.35614 0.63511 -0.49873
v -0.35619 0.63588 -0.50148
v -0.35600 0.63374 -0.50238
v -0.35592 0.63243 -0.49744
v -0.35628 0.63650 -0.49928
v -0.35606 0.63434 -0.49530
v -0.35593 0.63259 -0.49473
v -0.35609 0.63465 -0.49615
v 0.24340 -0.16929 0.61343
v 0.24631 -0.16855 0.61313
v 0.24397 -0.16897 0.61030
v 0.24004 -0.16967 0.60858
v 0.23948 -0.17016 0.61351
v 0.24690 -0.16857 0.61697
v 0.24685 -0.16822 0.60991
v 0.25020 -0.16754 0.61488
v 0.25085 -0.16714 0.60966
v 0.25481 -0.16618 0.61426
v 0.25536 -0.16588 0.60923
v 0.25895 -0.16494 0.61363
v 0.25954 -0.16470 0.60920
v 0.26266 -0.16382 0.61286
v 0.26255 -0.16390 0.61758
v 0.24330 -0.16956 0.61783
v 0.23926 -0.17056 0.61837
v 0.24708 -0.16870 0.62177
v 0.25078 -0.16757 0.62058
v 0.25466 -0.16636 0.61942
v 0.25869 -0.16510 0.61852
v 0.26244 -0.16399 0.62253
v 0.24323 -0.16981 0.62265
v 0.23911 -0.17092 0.62334
v 0.24706 -0.16886 0.62671
v 0.25088 -0.16767 0.62568
v 0.25470 -0.16646 0.62459
v 0.25857 -0.16522 0.62354
v 0.26231 -0.16408 0.62753
v 0.24311 -0.17005 0.62761
v 0.23894 -0.17126 0.62840
v 0.24695 -0.16902 0.63170
v 0.25082 -0.16779 0.63069
v 0.25465 -0.16656 0.62964
v 0.25848 -0.16532 0.62858
v 0.26218 -0.16417 0.63254
v 0.24300 -0.17026 0.63265
v 0.23895 -0.17151 0.63359
v 0.24684 -0.16917 0.63671
v 0.25069 -0.16791 0.63568
v 0.25452 -0.16666 0.63464
v 0.25835 -0.16542 0.63359
v 0.26202 -0.16427 0.63754
v 0.24295 -0.17043 0.63772
v 0.23910 -0.17169 0.63876
v 0.24673 -0.16931 0.64172
v 0.25056 -0.16804 0.64069
v 0.25438 -0.16678 0.63964
v 0.25820 -0.16552 0.63859
v 0.26187 -0.16437 0.64254
v 0.24290 -0.17059 0.64275
v 0.23909 -0.17187 0.64376
v 0.24662 -0.16944 0.64673
v 0.25043 -0.16816 0.64569
v 0.25424 -0.16689 0.64464
v 0.25805 -0.16563 0.64359
v 0.26171 -0.16447 0.64753
v 0.24277 -0.17075 0.64775
v 0.23888 -0.17208 0.64867
v 0.24644 -0.16955 0.65174
v 0.25028 -0.16825 0.65069
v 0.25409 -0.16698 0.64964
v 0.25790 -0.16572 0.64859
v 0.26153 -0.16454 0.65253
v -0.34558 0.63563 -0.82040
v -0.34576 0.63434 -0.81627
v -0.34568 0.63328 -0.82039
v -0.34567 0.63877 -0.81423
v -0.34567 0.63962 -0.81335
v -0.34571 0.63892 -0.81270
v -0.34586 0.63598 -0.81075
v -0.34568 0.63970 -0.81277
v -0.34556 0.64075 -0.81474
v -0.34559 0.64074 -0.81404
v -0.34573 0.64038 -0.81104
v -0.34568 0.63984 -0.81277
v -0.34553 0.64133 -0.81484
v -0.34575 0.63920 -0.81140
v -0.34591 0.63877 -0.80738
v -0.34596 0.63596 -0.80763
v -0.34594 0.63562 -0.80871
v -0.34597 0.63533 -0.80793
v -0.34579 0.64174 -0.80851
v -0.34584 0.64128 -0.80772
v -0.34587 0.64219 -0.80635
v -0.34609 0.63469 -0.80384
v -0.34600 0.63460 -0.80692
v -0.34615 0.63934 -0.80113
v -0.34595 0.64141 -0.80480
v -0.34596 0.64261 -0.80403
v -0.34624 0.63830 -0.79908
v -0.34623 0.63662 -0.79955
[truncated: 25,234,885 more chars]
