# Supplementary material for: Effects of soil particle size on rainfall-induced erosion of near-horizontal layered slopes
Source: PLoS One. 2025 Sep 22;20(9):e0331153. doi: 10.1371/journal.pone.0331153 (PMC12453241; doi:10.1371/journal.pone.0331153)
Supplement: S2 File — (ZIP) [file pone.0331153.s002.zip]

Archive with 6 entries (6 files):
- Fig.10(a),Fig.11(a)Silt soil slope internal soil pressure, pore water pressure data.xlsx
- Fig.10(b),Fig.11(b)Internal soil pressure and pore water pressure data of layered soil slope.xlsx
- Fig.10(c),Fig.11(c)Internal soil pressure and pore water pressure data of mixed soil slope.xlsx
- Fig.9(a):Internal moisture content data of silt soil slope.xlsx
- Fig.9(b):Internal moisture content of layered soil slope.xlsx
- Fig.9(c)Internal water content data of mixed soil slope.xlsx
