# Supplementary material for: Effects of soil particle size on rainfall-induced erosion of near-horizontal layered slopes
Source: PLoS One. 2025 Sep 22;20(9):e0331153. doi: 10.1371/journal.pone.0331153 (PMC12453241; doi:10.1371/journal.pone.0331153)
Supplement: S2 File — (ZIP) [file pone.0331153.s002.zip › Fig.10(a),Fig.11(a)Silt soil slope internal soil pressure, pore water pressure data.xlsx]

## Sheet: 孔压
单位：kPa	09(kPa)	10(kPa)	11(kPa)	12(kPa)	13(kPa)	14(kPa)
2024-01-01 20:01:00	0	0	0	0	0	0
2024-01-01 20:02:00	0	0	0	0	0	0
2024-01-01 20:02:59	0.012	0.096	0	0.03239	0.0645	0.0119
2024-01-01 20:03:59	0.013	0.096	0.0119	0.0312	0.0645	0.0358
2024-01-01 20:04:59	0.013	0.019	0.0477	0.03476	0.0464	0.0358
2024-01-01 20:05:59	0.012	0.029	0.02	0.03238	0.0464	0
2024-01-01 20:06:59	0.033	0.096	0.0154	0.03835	0.1503	0.0119
2024-01-01 20:07:59	0.012	0.057	0.0796	0.03476	0.1607	0.0238
2024-01-01 20:08:59	0.032	0.019	0.0273	0.03119	0.0645	0.0358
2024-01-01 20:09:59	0.033	0.058	0.02	0.0312	0.1241	0.0119
2024-01-01 20:10:59	0.033	0	0.0438	0.03477	0.1607	0
2024-01-01 20:11:59	0.012	0.029	0.0534	0.03715	0.1584	0.0119
2024-01-01 20:12:59	0.012	0.019	0.0319	0.03238	0.0645	0
2024-01-01 20:13:59	0.012	0.019	0.0438	0.04192	0.0645	0.0119
2024-01-01 20:14:59	0.02	0.019	0.0677	0.03238	0.1607	0.0119
2024-01-01 20:15:59	0.034	0.057	0.0558	0.03239	0.0464	0.0477
2024-01-01 20:16:59	0	0.096	0.02	0.03119	0.1607	0.0119
2024-01-01 20:17:59	0	0.029	0.0558	0.03119	0.1526	0.0119
2024-01-01 20:18:59	0.013	0	0.0677	0.03119	0.0464	0.0119
2024-01-01 20:19:59	0.02	0.019	0.02	0.03238	0.1707	0.0119
2024-01-01 20:20:59	0.02	0.019	0.0677	0.03477	0.1707	0.0238
2024-01-01 20:21:59	0.033	0	0.02	0.03476	0.0464	0.0596
2024-01-01 20:22:59	0.012	0.024	0.0319	0.03238	0.1168	0.0715
2024-01-01 20:23:59	0.013	0.029	0.0915	0.03476	0.1584	0.0477
2024-01-01 20:24:59	0.026	0.096	0.0558	0.03119	0.1626	0.0477
2024-01-01 20:25:59	0.012	0.019	0.02	0.03596	0.1626	0.0715
2024-01-01 20:26:59	0.012	0.096	0.0796	0.03834	0.1703	0.0238
2024-01-01 20:27:59	0.032	0.077	0.0534	0.03834	0.0683	0.0715
2024-01-01 20:28:59	0.011	0.028	0.0796	0.0312	0.1707	0.0358
2024-01-01 20:29:59	0.022	0.015	0.0319	0.03953	0.0464	0.0358
2024-01-01 20:30:59	0.016	0.058	0.0319	0.03119	0.1168	0.0119
2024-01-01 20:31:59	0.033	0.019	0.0534	0.05384	0.1703	0.0358
2024-01-01 20:32:59	0.026	0.025	0.0392	0.0443	0.0464	0.0477
2024-01-01 20:33:59	0.013	0.096	0.0631	0.05026	0.1707	0.0119
2024-01-01 20:34:59	0.022	0.072	0.0631	0.03596	0.1288	0.0358
2024-01-01 20:35:59	0.022	0.057	0.0677	0.03476	0.1168	0.0715
2024-01-01 20:36:59	0.026	0.019	0.0438	0.04669	0.0464	0.0477
2024-01-01 20:37:59	0.012	0.058	0.0558	0.03953	0.1707	0.0596
2024-01-01 20:38:59	0.012	0.096	0.0273	0.04311	0.1584	0.0715
2024-01-01 20:39:59	0.026	0.05	0.0677	0.03715	0.1168	0.0238
2024-01-01 20:40:59	0	0.096	0.02	0.03834	0.1288	0.0715
2024-01-01 20:41:59	0.033	0.05	0.0438	0.05622	0.0464	0.0119
2024-01-01 20:42:59	0.033	0.096	0.0677	0.04549	0.1707	0.0477
2024-01-01 20:43:59	0.012	0.077	0.0796	0.03715	0.1626	0.0477
2024-01-01 20:44:59	0.033	0.028	0.0319	0.0443	0.1241	0.0238
2024-01-01 20:45:59	0.022	0.029	0.02	0.03715	0.0683	0.0477
2024-01-01 20:46:59	0.022	0.057	0.0392	0.03715	0.1288	0.0119
2024-01-01 20:47:59	0.0212	0.028	0.0558	0.03953	0.0464	0.0238
2024-01-01 20:48:59	0	0.096	0.0319	0.04669	0.1168	0.0954
2024-01-01 20:49:59	0.0211	0.077	0.0319	0.04788	0.1168	0.0834
2024-01-01 20:50:59	0.033	0.077	0.02	0.05026	0.1707	0.0358
2024-01-01 20:51:59	0.0212	0.077	0.02	0.04669	0.0645	0.0477
2024-01-01 20:52:59	0	0.096	0.0438	0.04549	0.0464	0.0715
2024-01-01 20:53:59	0.033	0.092	0.0438	0.0598	0.1584	0.0596
2024-01-01 20:54:59	0.0232	0.019	0.0392	0.05861	0.0464	0.0119
2024-01-01 20:55:59	0.0242	0.058	0.0796	0.04907	0.1707	0.0596
2024-01-01 20:56:59	0.0233	0.019	0.0273	0.05384	0.0464	0.0477
2024-01-01 20:57:59	0.0232	0.054	0.0319	0.05384	0.0464	0.0477
2024-01-01 20:58:59	0.0246	0.096	0.0392	0.05503	0.0464	0.0119
2024-01-01 20:59:59	0.035	0.077	0.0534	0.05503	0.0645	0.0358
2024-01-01 21:00:59	0.024	0.019	0.0511	0.05741	0.0645	0.0954
2024-01-01 21:01:59	0.0233	0.077	0.02	0.04311	0.1168	0.0596
2024-01-01 21:02:59	0.0232	0.028	0.0438	0.05145	0.1626	0.0954
2024-01-01 21:03:59	0.0231	0.028	0.0631	0.0598	0.1703	0.0238
2024-01-01 21:04:59	0.0232	0.028	0.0534	0.05861	0.0645	0.0119
2024-01-01 21:05:59	0.0232	0.096	0.02	0.04788	0.0645	0.0477
2024-01-01 21:06:59	0.0232	0.058	0.0438	0.03953	0.0464	0.0119
2024-01-01 21:07:59	0.0246	0.019	0.0796	0.04907	0.0464	0.0119
2024-01-01 21:08:59	0.0232	0.096	0.0869	0.06337	0.1703	0.0596
2024-01-01 21:09:59	0.0231	0.096	0.0154	0.06337	0.1707	0.0715
2024-01-01 21:10:59	0.035	0.019	0.0558	0.04549	0.0645	0.0477
2024-01-01 21:11:59	0.0232	0.057	0.02	0.05145	0.1241	0.0119
2024-01-01 21:12:59	0.002	0.019	0.02	0.04192	0.1707	0.0477
2024-01-01 21:13:59	0.0232	0	0.0677	0.05384	0.1584	0.0596
2024-01-01 21:14:59	0.0233	0.096	0.02	0.04788	0.0645	0.0119
2024-01-01 21:15:59	0.002	0.029	0.0438	0.05265	0.0645	0.0715
2024-01-01 21:16:59	0.035	0.096	0.0558	0.05145	0.1707	0.0954
2024-01-01 21:17:59	0.028	0.019	0.0273	0.05384	0.1703	0.0358
2024-01-01 21:18:59	0.0246	0	0.0988	0.04907	0.1626	0.0596
2024-01-01 21:19:59	0.028	0.077	0.0154	0.06933	0.0645	0.0596
2024-01-01 21:20:59	0.0232	0.077	0.0273	0.05861	0.1703	0.0477
2024-01-01 21:21:59	0.0246	0.024	0.0392	0.07649	0.0464	0.0715
2024-01-01 21:22:59	0.028	0.096	0.0915	0.0741	0.1703	0.0715
2024-01-01 21:23:59	0.024	0	0.0319	0.08384	0.1703	0.0358
2024-01-01 21:24:59	0.0232	0.077	0.0558	0.09218	0.1703	0.0954
2024-01-01 21:25:59	0.035	0.077	0.0319	0.09218	0.0645	0.0477
2024-01-01 21:26:59	0.0232	0.019	0.0511	0.09218	0.0645	0.0238
2024-01-01 21:27:59	0.0232	0.057	0.0534	0.09099	0.1241	0.0477
2024-01-01 21:28:59	0.035	0.024	0.0796	0.08503	0.0645	0.0954
2024-01-01 21:29:59	0.032	0.057	0.0677	0.09099	0.1168	0.0477
2024-01-01 21:30:59	0.0232	0.024	0.0273	0.08265	0.0464	0.0715
2024-01-01 21:31:59	0.0232	0.077	0.0915	0.08265	0.1626	0.093
2024-01-01 21:32:59	0.0231	0.096	0.0677	0.09218	0.0464	0.0949
2024-01-01 21:33:59	0.0232	0.057	0.0796	0.08503	0.1584	0.0926
2024-01-01 21:34:59	0.028	0.024	0.0392	0.08622	0.0645	0.0926
2024-01-01 21:35:59	0.035	0.019	0.0677	0.0898	0.1703	0.1211
2024-01-01 21:36:59	0.035	0.058	0.0677	0.07788	0.0464	0.1403
2024-01-01 21:37:59	0.0254	0.057	0.0392	0.0898	0.0464	0.0807
2024-01-01 21:38:59	0.0232	0.019	0.0534	0.08741	0.0464	0.1164
2024-01-01 21:39:59	0.035	0.072	0.0631	0.09099	0.0645	0.1164
2024-01-01 21:40:59	0.037	0.019	0.0154	0.08145	0.1241	0.0926
2024-01-01 21:41:59	0.0252	0.077	0.0796	0.09695	0.0418	0.0807
2024-01-01 21:42:59	0.0252	0.019	0.0796	0.0898	0.0464	0.0807
2024-01-01 21:43:59	0.034	0.057	0.0796	0.07907	0.1584	0.1164
2024-01-01 21:44:59	0.004	0.077	0.0534	0.08384	0.0464	0.0807
2024-01-01 21:45:59	0.037	0	0.0392	0.08741	0.1584	0.0926
2024-01-01 21:46:59	0.037	0.028	0.0915	0.09099	0.1241	0.1164
2024-01-01 21:47:59	0.037	0.026	0.0438	0.08384	0.0645	0.0807
2024-01-01 21:48:59	0.0266	0.019	0.0392	0.08861	0.0464	0.0807
2024-01-01 21:49:59	0.0252	0.019	0.0438	0.08265	0.0464	0.1164
2024-01-01 21:50:59	0.0253	0.028	0.0558	0.08622	0.1241	0.0568
2024-01-01 21:51:59	0.0252	0.015	0.0534	0.09099	0.1241	0.1284
2024-01-01 21:52:59	0.026	0.029	0.0319	0.07907	0.1584	0.0926
2024-01-01 21:53:59	0.037	0.015	0.075	0.08861	0.1292	0.0926
2024-01-01 21:54:59	0.026	0.015	0.0273	0.09576	0.0649	0.1403
2024-01-01 21:55:59	0.036	0.077	0.0558	0.08384	0.1292	0.0083
2024-01-01 21:56:59	0.026	0.096	0.0438	0.08384	0.1588	0.0807
2024-01-01 21:57:59	0.0252	0.028	0.0915	0.08622	0.163	0.1164
2024-01-01 21:58:59	0.0252	0.077	0.0154	0.10291	0.1649	0.0568
2024-01-01 21:59:59	0.017	0.015	0.0319	0.11861	0.1626	0.1403
2024-01-01 22:00:59	0.03	0	0.0438	0.10907	0.1626	0.1164
2024-01-01 22:01:59	0.026	0.019	0.0558	0.11741	0.1511	0.0807
2024-01-01 22:02:59	0.024	0.077	0.0319	0.11265	0.1626	0.0688
2024-01-01 22:03:59	0.036	0.01	0.0558	0.11026	0.1707	0.0568
2024-01-01 22:04:59	0.026	0.068	0.0558	0.11503	0.1626	0.1164
2024-01-01 22:05:59	0.0352	0.038	0.0534	0.11384	0.1707	0.0807
2024-01-01 22:06:59	0.0352	0.068	0.0392	0.11622	0.1707	0.1284
2024-01-01 22:07:59	0.026	0.068	0.0438	0.1198	0.1703	0.0568
2024-01-01 22:08:59	0.0352	0.03	0.0438	0.12099	0.1707	0.0688
2024-01-01 22:09:59	0.037	0.087	0.0438	0.11265	0.0764	0.1164
2024-01-01 22:10:59	0.0352	0.029	0.0915	0.12337	0.0764	0.0807
2024-01-01 22:11:59	0.0352	0.064	0.0392	0.12099	0.1926	0.0926
2024-01-01 22:12:59	0.0352	0.067	0.0796	0.11861	0.2007	0.0641
2024-01-01 22:13:59	0.0353	0.039	0.0558	0.11622	0.2007	0.0083
2024-01-01 22:14:59	0.0352	0.03	0.0154	0.1043	0.0764	0.0688
2024-01-01 22:15:59	0.03	0.029	0.0677	0.12576	0.2007	0.1164
2024-01-01 22:16:59	0.0352	0.025	0.1354	0.12099	0.1926	0.0568
2024-01-01 22:17:59	0.036	0.029	0.1354	0.11861	0.0764	0.0568
2024-01-01 22:18:59	0.036	0.029	0.0638	0.11503	0.2007	0.0807
2024-01-01 22:19:59	0.0352	0.087	0.1354	0.12218	0.2007	0.1045
2024-01-01 22:20:59	0.0351	0.02	0.2427	0.1198	0.1064	0.1164
2024-01-01 22:21:59	0.033	0.044	0.1592	0.12337	0.1768	0.1284
2024-01-01 22:22:59	0.0312	0.039	0.1473	0.1198	0.2184	0.1164
2024-01-01 22:23:59	0.032	0.097	0.1831	0.12099	0.2226	0.0807
2024-01-01 22:24:59	0.032	0.116	0.1234	0.12099	0.2226	0.1164
2024-01-01 22:25:59	0.0313	0.02	0.1473	0.11861	0.2303	0.1164
2024-01-01 22:26:59	0.0312	0.048	0.1115	0.11741	0.1283	0.1164
2024-01-01 22:27:59	0.0311	0.116	0.1711	0.12695	0.2307	0.1045
2024-01-01 22:28:59	0.043	0.035	0.1592	0.11861	0.1064	0.1045
2024-01-01 22:29:59	0.043	0.035	0.1592	0.1198	0.1768	0.0568
2024-01-01 22:30:59	0.0326	0.116	0.2188	0.11861	0.2303	0.0926
2024-01-01 22:31:59	0.043	0.035	0.1354	0.12218	0.1064	0.1403
2024-01-01 22:32:59	0.0312	0.039	0.2246	0.11026	0.2307	0.1045
2024-01-01 22:33:59	0.042	0.039	0.1115	0.12218	0.1888	0.1045
2024-01-01 22:34:59	0.0312	0.044	0.2307	0.12457	0.1768	0.1164
2024-01-01 22:35:59	0.033	0.097	0.1115	0.13291	0.1064	0.1164
2024-01-01 22:36:59	0.0312	0.048	0.0758	0.11265	0.2307	0.1403
2024-01-01 22:37:59	0.0312	0.097	0.1473	0.13291	0.2184	0.0807
2024-01-01 22:38:59	0.0512	0.04	0.1354	0.12099	0.1768	0.1045
2024-01-01 22:39:59	0.0513	0.048	0.0638	0.11145	0.1888	0.0641
2024-01-01 22:40:59	0.0512	0.139	0.2069	0.1198	0.1064	0.0807
2024-01-01 22:41:59	0.046	0.139	0.1831	0.1198	0.2307	0.1284
2024-01-01 22:42:59	0.0512	0.139	0.1831	0.11622	0.2226	0.1045
2024-01-01 22:43:59	0.052	0.139	0.0996	0.11384	0.1841	0.1045
2024-01-01 22:44:59	0.052	0.02	0.04	0.11384	0.1283	0.0807
2024-01-01 22:45:59	0.0512	0.197	0.0877	0.11145	0.1888	0.1403
2024-01-01 22:46:59	0.0511	0.139	0.0877	0.11503	0.1064	0.0926
2024-01-01 22:47:59	0.053	0.148	0.0877	0.11384	0.1768	0.1045
2024-01-01 22:48:59	0.0512	0.02	0.0996	0.11622	0.1768	0.1403
2024-01-01 22:49:59	0.052	0.135	0.2188	0.13053	0.2307	0.1164
2024-01-01 22:50:59	0.052	0.192	0.1831	0.1198	0.1245	0.1403
2024-01-01 22:51:59	0.0513	0.216	0.1473	0.11622	0.1064	0.1403
2024-01-01 22:52:59	0.0512	0.197	0.1115	0.12337	0.2184	0.1403
2024-01-01 22:53:59	0.0511	0.158	0.1115	0.11384	0.1064	0.1045
2024-01-01 22:54:59	0.043	0.184	0.1711	0.12337	0.2307	0.1045
2024-01-01 22:55:59	0.043	0.207	0.2265	0.12218	0.1064	0.0641
2024-01-01 22:56:59	0.0526	0.222	0.195	0.11384	0.1064	0.1045
2024-01-01 22:57:59	0.043	0.184	0.1592	0.11265	0.1064	0.0568
2024-01-01 22:58:59	0.0512	0.149	0.1354	0.13172	0.1245	0.1164
2024-01-01 22:59:59	0.054	0.226	0.0877	0.10788	0.1245	0.0926
2024-01-01 23:00:59	0.052	0.218	0.2188	0.12218	0.1768	0.1164
2024-01-01 23:01:59	0.052	0.187	0.195	0.12218	0.2226	0.1284
2024-01-01 23:02:59	0.063	0.187	0.1473	0.12457	0.2303	0.1045
2024-01-01 23:03:59	0.063	0.158	0.1711	0.11503	0.1245	0.1403
2024-01-01 23:04:59	0.063	0.226	0.1234	0.1198	0.1245	0.1164
2024-01-01 23:05:59	0.062	0.154	0.1592	0.12218	0.1064	0.1164
2024-01-01 23:06:59	0.063	0.159	0.1354	0.11503	0.1064	0.1164
2024-01-01 23:07:59	0.05	0.187	0.1115	0.12218	0.2303	0.1045
2024-01-01 23:08:59	0.05	0.207	0.2069	0.11145	0.2307	0.0641
2024-01-01 23:09:59	0.062	0.184	0.0996	0.11503	0.1245	0.1118
2024-01-01 23:10:59	0.05	0.15	0.1711	0.12814	0.1841	0.1164
2024-01-01 23:11:59	0.063	0.154	0.1711	0.1198	0.2307	0.1284
2024-01-01 23:12:59	0.05	0.145	0.195	0.12337	0.2184	0.1164
2024-01-01 23:13:59	0.05	0.15	0.1831	0.11503	0.1245	0.1284
2024-01-01 23:14:59	0.062	0.218	0.1473	0.11622	0.1245	0.0641
2024-01-01 23:15:59	0.052	0.154	0.1831	0.11384	0.2307	0.1045
2024-01-01 23:16:59	0.052	0.187	0.2069	0.12576	0.2303	0.1164
2024-01-01 23:17:59	0.0501	0.226	0.195	0.12814	0.2226	0.1164
2024-01-01 23:18:59	0.0661	0.132	0.1115	0.11861	0.1245	0.0641
2024-01-01 23:19:59	0.0621	0.222	0.1831	0.11741	0.2303	0.0641
2024-01-01 23:20:59	0.0661	0.184	0.1711	0.11026	0.1064	0.1284
2024-01-01 23:21:59	0.0661	0.187	0.0996	0.11503	0.2303	0.0692
2024-01-01 23:22:59	0.0621	0.145	0.1234	0.11265	0.2303	0.1049
2024-01-01 23:23:59	0.0677	0.202	0.1711	0.1198	0.2303	0.0692
2024-01-01 23:24:59	0.0701	0.132	0.1592	0.12218	0.1545	0.1288
2024-01-01 23:25:59	0.0704	0.187	0.1592	0.11265	0.1545	0.093
2024-01-01 23:26:59	0.0796	0.202	0.1831	0.12218	0.2141	0.0949
2024-01-01 23:27:59	0.0624	0.141	0.2069	0.11384	0.1545	0.0926
2024-01-01 23:28:59	0.05228	0.141	0.2427	0.12457	0.2068	0.0926
2024-01-01 23:29:59	0.0886	0.149	0.0638	0.10907	0.2664	0.1211
2024-01-01 23:30:59	0.0766	0.187	0.0877	0.11026	0.2426	0.1403
2024-01-01 23:31:59	0.0509	0.145	0.1115	0.11145	0.2664	0.0807
2024-01-01 23:32:59	0.0747	0.207	0.1354	0.11145	0.2484	0.1164
2024-01-01 23:33:59	0.05228	0.226	0.1234	0.10907	0.2545	0.1164
2024-01-01 23:34:59	0.0863	0.159	0.1115	0.11265	0.2603	0.0926
2024-01-01 23:35:59	0.0743	0.197	0.1473	0.11622	0.2664	0.0807
2024-01-01 23:36:59	0.05228	0.094	0.0996	0.12218	0.2664	0.0807
2024-01-01 23:37:59	0.0766	0.159	0.1234	0.11145	0.2664	0.1164
2024-01-01 23:38:59	0.0713	0.217	0.1354	0.11026	0.2545	0.0807
2024-01-01 23:39:59	0.0975	0.159	0.1077	0.11145	0.2141	0.0926
2024-01-01 23:40:59	0.0952	0.236	0.1434	0.10907	0.2618	0.1164
2024-01-01 23:41:59	0.0975	0.168	0.0958	0.11384	0.2664	0.0807
2024-01-01 23:42:59	0.0598	0.168	0.1434	0.12218	0.2484	0.0807
2024-01-01 23:43:59	0.0736	0.164	0.1196	0.12218	0.2664	0.1164
2024-01-01 23:44:59	0.0736	0.197	0.1315	0.11026	0.2484	0.0568
2024-01-01 23:45:59	0.0833	0.094	0.1554	0.1198	0.2141	0.1284
2024-01-01 23:46:59	0.0713	0.217	0.215	0.12337	0.2545	0.0926
2024-01-01 23:47:59	0.0959	0.168	0.1196	0.1043	0.2664	0.0926
2024-01-01 23:48:59	0.0902	0.159	0.1673	0.10669	0.2664	0.1403
2024-01-01 23:49:59	0.0686	0.155	0.1434	0.1198	0.2141	0.0083
2024-01-01 23:50:59	0.0544	0.232	0.1792	0.11861	0.2141	0.0807
2024-01-01 23:51:59	0.0783	0.19	0.2269	0.11026	0.2484	0.1164
2024-01-01 23:52:59	0.0902	0.217	0.1554	0.11265	0.2192	0.0568
2024-01-01 23:53:59	0.0925	0.155	0.2031	0.12576	0.2549	0.1403
2024-01-01 23:54:59	0.0925	0.217	0.1315	0.11741	0.2192	0.1164
2024-01-01 23:55:59	0.0663	0.228	0.215	0.1198	0.2488	0.0807
2024-01-01 23:56:59	0.0806	0.197	0.1434	0.11145	0.243	0.0688
2024-01-01 23:57:59	0.0663	0.16	0.1434	0.11145	0.2449	0.0568
2024-01-01 23:58:59	0.0686	0.094	0.1792	0.11861	0.2426	0.1164
2024-01-01 23:59:59	0.0686	0.212	0.2269	0.12337	0.2426	0.0807
2024-01-02 00:00:59	0.0871	0.155	0.0958	0.10311	0.2411	0.1284
2024-01-02 00:01:59	0.0872	0.209	0.1911	0.11503	0.2603	0.0568
2024-01-02 00:02:59	0.0663	0.197	0.1434	0.10192	0.2307	0.0688
2024-01-02 00:03:59	0.0953	0.164	0.2388	0.11741	0.2664	0.1164
2024-01-02 00:04:59	0.0595	0.19	0.1792	0.11861	0.2664	0.0807
2024-01-02 00:05:59	0.0476	0.236	0.1077	0.12218	0.2426	0.0926
2024-01-02 00:06:59	0.0953	0.151	0.2269	0.1341	0.2307	0.0641
2024-01-02 00:07:59	0.101	0.094	0.1554	0.11145	0.2307	0.0083
2024-01-02 00:08:59	0.0663	0.232	0.2269	0.11265	0.2664	0.0688
2024-01-02 00:09:59	0.0663	0.16	0.1911	0.10907	0.2307	0.1164
2024-01-02 00:10:59	0.0714	0.16	0.1196	0.11145	0.2426	0.0568
2024-01-02 00:11:59	0.0953	0.197	0.1315	0.10311	0.2664	0.0568
2024-01-02 00:12:59	0.0476	0.155	0.1315	0.1043	0.2307	0.0807
2024-01-02 00:13:59	0.0953	0.155	0.1554	0.10907	0.2307	0.1045
2024-01-02 00:14:59	0.0714	0.236	0.1315	0.11861	0.2664	0.1164
2024-01-02 00:15:59	0.0953	0.197	0.1554	0.10669	0.2068	0.1284
2024-01-02 00:16:59	0.0595	0.197	0.1554	0.10907	0.2484	0.1164
2024-01-02 00:17:59	0.0737	0.212	0.1673	0.11384	0.2426	0.0807
2024-01-02 00:18:59	0.0856	0.19	0.2031	0.11145	0.2426	0.1164
2024-01-02 00:19:59	0.0856	0.166	0.2746	0.14126	0.2603	0.1164
2024-01-02 00:20:59	0.0953	0.232	0.2031	0.11741	0.1583	0.1164
2024-01-02 00:21:59	0.0856	0.212	0.1792	0.11622	0.2307	0.1045
2024-01-02 00:22:59	0.0833	0.186	0.2388	0.11145	0.2664	0.1045
2024-01-02 00:23:59	0.0595	0.161	0.2507	0.11741	0.2068	0.0568
2024-01-02 00:24:59	0.0476	0.165	0.1434	0.10907	0.2603	0.0926
2024-01-02 00:25:59	0.0714	0.246	0.1315	0.10788	0.2664	0.1403
2024-01-02 00:26:59	0.0737	0.237	0.1077	0.10311	0.2307	0.1045
2024-01-02 00:27:59	0.0833	0.165	0.1196	0.10907	0.2188	0.1045
2024-01-02 00:28:59	0.0595	0.219	0.2388	0.10788	0.2068	0.1164
2024-01-02 00:29:59	0.0476	0.207	0.1434	0.1198	0.2664	0.1164
2024-01-02 00:30:59	0.0833	0.17	0.215	0.1353	0.2307	0.1403
2024-01-02 00:31:59	0.0953	0.219	0.2507	0.10311	0.2784	0.0807
2024-01-02 00:32:59	0.0595	0.17	0.2031	0.11145	0.2068	0.1045
2024-01-02 00:33:59	0.0714	0.222	0.1434	0.11026	0.2188	0.0641
2024-01-02 00:34:59	0.0856	0.234	0.1434	0.11145	0.2664	0.0807
2024-01-02 00:35:59	0.0833	0.219	0.1077	0.12457	0.2307	0.1284
2024-01-02 00:36:59	0.0953	0.246	0.2507	0.12337	0.2426	0.1045
2024-01-02 00:37:59	0.0899	0.219	0.1196	0.11384	0.2141	0.1045
2024-01-02 00:38:59	0.0856	0.172	0.215	0.1043	0.1583	0.0807
2024-01-02 00:39:59	0.1042	0.219	0.24	0.11026	0.2188	0.1403
2024-01-02 00:40:59	0.0803	0.237	0.1554	0.10669	0.2664	0.0926
2024-01-02 00:41:59	0.0684	0.246	0.1434	0.10549	0.2068	0.1045
2024-01-02 00:42:59	0.0923	0.219	0.2388	0.11384	0.2068	0.1403
2024-01-02 00:43:59	0.0684	0.242	0.215	0.11503	0.2307	0.1164
2024-01-02 00:44:59	0.0684	0.242	0.1673	0.10311	0.2545	0.1403
2024-01-02 00:45:59	0.0565	0.246	0.1673	0.10192	0.2664	0.1403
2024-01-02 00:46:59	0.0826	0.246	0.1554	0.10549	0.2784	0.1403
2024-01-02 00:47:59	0.0803	0.222	0.2388	0.11265	0.2664	0.1045
2024-01-02 00:48:59	0.0707	0.178	0.1196	0.12476	0.2307	0.1045
2024-01-02 00:49:59	0.0826	0.246	0.1077	0.13072	0.2664	0.0641
2024-01-02 00:50:59	0.0869	0.234	0.2269	0.14622	0.2664	0.1045
2024-01-02 00:51:59	0.0826	0.178	0.1077	0.12953	0.2664	0.0568
2024-01-02 00:52:59	0.0684	0.207	0.1673	0.13907	0.2545	0.1164
2024-01-02 00:53:59	0.0946	0.219	0.1554	0.13072	0.2545	0.0926
2024-01-02 00:54:59	0.0923	0.246	0.2269	0.14026	0.2068	0.1164
2024-01-02 00:55:59	0.0946	0.242	0.0958	0.13311	0.2426	0.1284
2024-01-02 00:56:59	0.0946	0.174	0.1554	0.1343	0.2903	0.1045
2024-01-02 00:57:59	0.0565	0.246	0.1434	0.13192	0.2545	0.1403
2024-01-02 00:58:59	0.0773	0.237	0.1196	0.1343	0.2545	0.1164
2024-01-02 00:59:59	0.0893	0.157	0.1792	0.12715	0.2664	0.1164
2024-01-02 01:00:59	0.0535	0.157	0.2269	0.13669	0.2664	0.1164
2024-01-02 01:01:59	0.0535	0.219	0.2388	0.14622	0.2903	0.1045
2024-01-02 01:02:59	0.0654	0.174	0.1673	0.1343	0.2307	0.0641
2024-01-02 01:03:59	0.0773	0.17	0.1554	0.13788	0.2545	0.1118
2024-01-02 01:04:59	0.0535	0.246	0.1673	0.12953	0.2141	0.1164
2024-01-02 01:05:59	0.0654	0.161	0.1554	0.13311	0.2307	0.1284
2024-01-02 01:06:59	0.0843	0.246	0.1554	0.13072	0.2784	0.1164
2024-01-02 01:07:59	0.0604	0.176	0.2388	0.14741	0.2545	0.1284
2024-01-02 01:08:59	0.0604	0.242	0.2269	0.14503	0.2545	0.0641
2024-01-02 01:09:59	0.0962	0.246	0.1196	0.13072	0.2307	0.1045
2024-01-02 01:10:59	0.0604	0.237	0.2388	0.12238	0.2903	0.1164
2024-01-02 01:11:59	0.0604	0.219	0.2388	0.13669	0.2426	0.1164
2024-01-02 01:12:59	0.0843	0.2	0.1554	0.14145	0.2545	0.0641
2024-01-02 01:13:59	0.0893	0.17	0.1792	0.14145	0.2903	0.0641
2024-01-02 01:14:59	0.0574	0.161	0.2031	0.14026	0.2664	0.1284
2024-01-02 01:15:59	0.0536	0.234	0.2269	0.13907	0.2903	0.0692
2024-01-02 01:16:59	0.0536	0.196	0.2388	0.1343	0.2903	0.1049
2024-01-02 01:17:59	0.0574	0.215	0.1434	0.14741	0.2903	0.0692
2024-01-02 01:18:59	0.0655	0.237	0.1196	0.12596	0.2545	0.1288
2024-01-02 01:19:59	0.0774	0.169	0.1077	0.12953	0.2545	0.093
2024-01-02 01:20:59	0.0655	0.242	0.1434	0.13192	0.2141	0.0949
2024-01-02 01:21:59	0.0655	0.246	0.1434	0.13549	0.2545	0.0926
2024-01-02 01:22:59	0.0913	0.176	0.2507	0.13669	0.2368	0.0926
2024-01-02 01:23:59	0.0574	0.17	0.1315	0.13549	0.2964	0.1211
2024-01-02 01:24:59	0.0574	0.17	0.2269	0.13669	0.2726	0.0692
2024-01-02 01:25:59	0.0893	0.238	0.2031	0.14145	0.2964	0.1049
2024-01-02 01:26:59	0.0574	0.174	0.2031	0.13192	0.3084	0.1049
2024-01-02 01:27:59	0.0893	0.174	0.1554	0.13072	0.2845	0.1049
2024-01-02 01:28:59	0.0416	0.17	0.2269	0.13549	0.3203	0.0572
2024-01-02 01:29:59	0.0416	0.161	0.1673	0.13907	0.2964	0.093
2024-01-02 01:30:59	0.0678	0.237	0.1158	0.12596	0.2964	0.093
2024-01-02 01:31:59	0.0536	0.246	0.1515	0.12953	0.2964	0.1049
2024-01-02 01:32:59	0.0655	0.175	0.1277	0.12715	0.2845	0.1526
2024-01-02 01:33:59	0.0797	0.171	0.2588	0.13788	0.2441	0.1764
2024-01-02 01:34:59	0.0655	0.171	0.1992	0.14265	0.2918	0.1168
2024-01-02 01:35:59	0.0774	0.18	0.1754	0.12596	0.2964	0.093
2024-01-02 01:36:59	0.0863	0.21	0.235	0.14026	0.3084	0.1288
2024-01-02 01:37:59	0.0863	0.252	0.1515	0.12953	0.2964	0.093
2024-01-02 01:38:59	0.0744	0.252	0.1873	0.14384	0.3084	0.1168
2024-01-02 01:39:59	0.0744	0.237	0.1873	0.12715	0.2441	0.1645
2024-01-02 01:40:59	0.0506	0.237	0.1754	0.13192	0.2845	0.093
2024-01-02 01:41:59	0.0744	0.237	0.1396	0.13192	0.2964	0.1049
2024-01-02 01:42:59	0.1102	0.222	0.2231	0.12596	0.2964	0.093
2024-01-02 01:43:59	0.0744	0.202	0.1038	0.12715	0.2441	0.1168
2024-01-02 01:44:59	0.0863	0.15	0.1754	0.12953	0.2441	0.1049
2024-01-02 01:45:59	0.0506	0.222	0.1873	0.13192	0.3084	0.1645
2024-01-02 01:46:59	0.0506	0.195	0.2111	0.13192	0.2492	0.1288
2024-01-02 01:47:59	0.0836	0.28	0.2469	0.13549	0.2849	0.1288
2024-01-02 01:48:59	0.0836	0.28	0.2231	0.13192	0.2492	0.1764
2024-01-02 01:49:59	0.0836	0.237	0.2469	0.12834	0.3088	0.1407
2024-01-02 01:50:59	0.0836	0.237	0.2707	0.12596	0.273	0.093
2024-01-02 01:51:59	0.0813	0.299	0.1992	0.13549	0.2749	0.093
2024-01-02 01:52:59	0.0813	0.28	0.2588	0.13311	0.2726	0.1526
2024-01-02 01:53:59	0.0579	0.245	0.2588	0.14503	0.2726	0.093
2024-01-02 01:54:59	0.0456	0.237	0.235	0.14265	0.3011	0.1049
2024-01-02 01:55:59	0.0456	0.254	0.2484	0.16768	0.3203	0.1168
2024-01-02 01:56:59	0.0456	0.237	0.1277	0.13788	0.2607	0.1764
2024-01-02 01:57:59	0.0717	0.232	0.2827	0.13192	0.2964	0.1288
2024-01-02 01:58:59	0.0579	0.237	0.1515	0.12238	0.2964	0.1288
2024-01-02 01:59:59	0.0575	0.237	0.1873	0.13311	0.2726	0.1407
2024-01-02 02:00:59	0.0836	0.295	0.2827	0.12953	0.2607	0.1407
2024-01-02 02:01:59	0.0579	0.237	0.2423	0.15457	0.2607	0.1407
2024-01-02 02:02:59	0.0813	0.25	0.2707	0.12476	0.2964	0.093
2024-01-02 02:03:59	0.0456	0.202	0.1396	0.12715	0.2607	0.093
2024-01-02 02:04:59	0.0717	0.222	0.1634	0.12953	0.2726	0.1288
2024-01-02 02:05:59	0.0813	0.218	0.235	0.13549	0.2964	0.1645
2024-01-02 02:06:59	0.0694	0.202	0.1992	0.13549	0.2607	0.1764
2024-01-02 02:07:59	0.0575	0.226	0.1754	0.12119	0.2607	0.1764
2024-01-02 02:08:59	0.0667	0.199	0.1277	0.12953	0.2964	0.093
2024-01-02 02:09:59	0.0644	0.202	0.1873	0.13907	0.2368	0.0692
2024-01-02 02:10:59	0.0644	0.202	0.2403	0.14265	0.3084	0.1292
2024-01-02 02:11:59	0.0695	0.202	0.235	0.12715	0.2726	0.1649
2024-01-02 02:12:59	0.0695	0.202	0.235	0.12715	0.2726	0.1292
2024-01-02 02:13:59	0.0576	0.202	0.2707	0.12596	0.3203	0.1888
2024-01-02 02:14:59	0.0695	0.18	0.2111	0.12119	0.1883	0.153
2024-01-02 02:15:59	0.0833	0.214	0.2484	0.12357	0.2607	0.1549
2024-01-02 02:16:59	0.0695	0.195	0.2231	0.12834	0.2964	0.1526
2024-01-02 02:17:59	0.0456	0.191	0.2423	0.14026	0.2368	0.1526
2024-01-02 02:18:59	0.0456	0.15	0.2231	0.13549	0.3203	0.1811
2024-01-02 02:19:59	0.0814	0.202	0.235	0.12476	0.2964	0.1049
2024-01-02 02:20:59	0.0814	0.222	0.1634	0.12238	0.2607	0.093
2024-01-02 02:21:59	0.0695	0.18	0.1634	0.13549	0.2488	0.0692
2024-01-02 02:22:59	0.0776	0.202	0.1754	0.1343	0.2368	0.1049
2024-01-02 02:23:59	0.0656	0.202	0.2707	0.133	0.2964	0.1049
2024-01-02 02:24:59	0.0537	0.2064	0.2465	0.1449	0.2607	0.1049
2024-01-02 02:25:59	0.0418	0.1826	0.2442	0.133	0.3084	0.0572
2024-01-02 02:26:59	0.0776	0.2064	0.1754	0.1568	0.2368	0.093
2024-01-02 02:27:59	0.0537	0.2184	0.2484	0.1449	0.2488	0.1407
2024-01-02 02:28:59	0.1253	0.1945	0.1992	0.1045	0.2964	0.1764
2024-01-02 02:29:59	0.1253	0.2303	0.2111	0.1688	0.2607	0.1168
2024-01-02 02:30:59	0.1014	0.2064	0.1754	0.1688	0.2726	0.0692
2024-01-02 02:31:59	0.0537	0.2064	0.2111	0.1164	0.2441	0.1407
2024-01-02 02:32:59	0.0895	0.2064	0.2192	0.1807	0.2183	0.1764
2024-01-02 02:33:59	0.1203	0.1945	0.1954	0.133	0.2788	0.1288
2024-01-02 02:34:59	0.1083	0.2541	0.2073	0.133	0.3264	0.1526
2024-01-02 02:35:59	0.0845	0.2718	0.2192	0.1926	0.2668	0.1168
2024-01-02 02:36:59	0.0606	0.2064	0.2192	0.133	0.2668	0.1407
2024-01-02 02:37:59	0.0726	0.2184	0.2427	0.1449	0.2907	0.1764
2024-01-02 02:38:59	0.0845	0.2064	0.2427	0.1568	0.3145	0.1168
2024-01-02 02:39:59	0.0845	0.2184	0.1834	0.1164	0.3264	0.1049
2024-01-02 02:40:59	0.0964	0.2541	0.2192	0.1688	0.3384	0.1526
2024-01-02 02:41:59	0.0606	0.1945	0.2669	0.1688	0.3264	0.1168
2024-01-02 02:42:59	0.0964	0.2064	0.1596	0.1807	0.2907	0.1288
2024-01-02 02:43:59	0.0726	0.2064	0.2465	0.1807	0.3264	0.093
2024-01-02 02:44:59	0.0606	0.2541	0.2788	0.1807	0.3264	0.1407
2024-01-02 02:45:59	0.0964	0.2541	0.2465	0.133	0.3264	0.1764
2024-01-02 02:46:59	0.0749	0.2184	0.2192	0.133	0.3145	0.1168
2024-01-02 02:47:59	0.1091	0.2592	0.2427	0.1688	0.3145	0.1645
2024-01-02 02:48:59	0.0934	0.1949	0.2407	0.1045	0.2668	0.1407
2024-01-02 02:49:59	0.0576	0.2592	0.2427	0.1164	0.3026	0.1526
2024-01-02 02:50:59	0.0934	0.2188	0.1834	0.1164	0.3503	0.1168
2024-01-02 02:51:59	0.1123	0.183	0.2073	0.133	0.3145	0.1526
2024-01-02 02:52:59	0.0765	0.1849	0.2407	0.1092	0.3145	0.1407
2024-01-02 02:53:59	0.1003	0.1826	0.2669	0.1692	0.3264	0.1288
2024-01-02 02:54:59	0.0884	0.1826	0.255	0.1049	0.3264	0.1168
2024-01-02 02:55:59	0.0646	0.2111	0.2073	0.1692	0.3503	0.1407
2024-01-02 02:56:59	0.0407	0.2349	0.2407	0.1288	0.2907	0.1407
2024-01-02 02:57:59	0.0488	0.223	0.2669	0.193	0.3145	0.1168
2024-01-02 02:58:59	0.0884	0.1992	0.1954	0.1949	0.2741	0.1288
2024-01-02 02:59:59	0.045	0.2349	0.2403	0.1926	0.2907	0.1764
2024-01-02 03:00:59	0.0569	0.2349	0.2154	0.1926	0.3384	0.1884
2024-01-02 03:01:59	0.1123	0.2349	0.2154	0.1211	0.3145	0.1049
2024-01-02 03:02:59	0.0965	0.1872	0.2869	0.1449	0.3145	0.1764
2024-01-02 03:03:59	0.1123	0.2592	0.2154	0.133	0.2907	0.1645
2024-01-02 03:04:59	0.0607	0.1949	0.2034	0.1092	0.3264	0.1168
2024-01-02 03:05:59	0.0965	0.2592	0.275	0.1449	0.2907	0.1288
2024-01-02 03:06:59	0.0607	0.2188	0.275	0.1449	0.3026	0.1288
2024-01-02 03:07:59	0.0965	0.183	0.2869	0.1449	0.3264	0.1292
2024-01-02 03:08:59	0.0569	0.1849	0.275	0.1972	0.2907	0.1649
2024-01-02 03:09:59	0.1084	0.1826	0.2392	0.133	0.2907	0.1292
2024-01-02 03:10:59	0.1084	0.1826	0.275	0.1807	0.3264	0.1888
2024-01-02 03:11:59	0.1123	0.2111	0.2988	0.1164	0.2668	0.153
2024-01-02 03:12:59	0.1231	0.2349	0.2988	0.1568	0.3384	0.1549
2024-01-02 03:13:59	0.0726	0.223	0.2869	0.1092	0.3026	0.1526
2024-01-02 03:14:59	0.1084	0.1992	0.3107	0.1807	0.3026	0.1526
2024-01-02 03:15:59	0.1123	0.2349	0.2869	0.1564	0.3503	0.1811
2024-01-02 03:16:59	0.1201	0.2349	0.2511	0.1688	0.2183	0.06949
2024-01-02 03:17:59	0.1173	0.2349	0.2796	0.1926	0.2907	0.0683
2024-01-02 03:18:59	0.0816	0.1872	0.2511	0.1568	0.3264	0.06592
2024-01-02 03:19:59	0.0816	0.1945	0.275	0.1807	0.2668	0.06949
2024-01-02 03:20:59	0.0816	0.2184	0.2946	0.1564	0.3503	0.06949
2024-01-02 03:21:59	0.1041	0.2592	0.3227	0.1568	0.3264	0.06949
2024-01-02 03:22:59	0.1101	0.1949	0.2988	0.1649	0.2907	0.06472
2024-01-02 03:23:59	0.0935	0.2592	0.2154	0.1926	0.2788	0.1526
2024-01-02 03:24:59	0.1101	0.2188	0.2273	0.1568	0.2668	0.1407
2024-01-02 03:25:59	0.1293	0.183	0.2154	0.1688	0.3264	0.1764
2024-01-02 03:26:59	0.1293	0.1849	0.2511	0.163	0.2907	0.06711
2024-01-02 03:27:59	0.0816	0.1826	0.2273	0.1807	0.3384	0.1407
2024-01-02 03:28:59	0.0816	0.1826	0.2869	0.2164	0.2668	0.1526
2024-01-02 03:29:59	0.06908	0.2111	0.2511	0.1568	0.2788	0.1407
2024-01-02 03:30:59	0.0696	0.2349	0.275	0.2045	0.3264	0.1526
2024-01-02 03:31:59	0.0935	0.223	0.2984	0.1807	0.2907	0.1407
2024-01-02 03:32:59	0.1101	0.1992	0.2965	0.1926	0.3026	0.1407
2024-01-02 03:33:59	0.1243	0.2349	0.2988	0.1568	0.2741	0.2003
2024-01-02 03:34:59	0.1123	0.2349	0.2034	0.1926	0.2183	0.1407
2024-01-02 03:35:59	0.0846	0.2349	0.2511	0.1807	0.2788	0.1764
2024-01-02 03:36:59	0.1085	0.1872	0.2869	0.1688	0.3264	0.1764
2024-01-02 03:37:59	0.1204	0.2592	0.2631	0.1568	0.2668	0.1526
2024-01-02 03:38:59	0.06489	0.1949	0.2631	0.1807	0.2668	0.1407
2024-01-02 03:39:59	0.06489	0.2592	0.3107	0.1807	0.2907	0.1407
2024-01-02 03:40:59	0.1204	0.2188	0.2869	0.1568	0.3145	0.1764
2024-01-02 03:41:59	0.0846	0.183	0.2392	0.1688	0.3264	0.1407
2024-01-02 03:42:59	0.05962	0.1849	0.2915	0.2164	0.3384	0.1526
2024-01-02 03:43:59	0.1085	0.1826	0.2511	0.2284	0.3264	0.1764
2024-01-02 03:44:59	0.0966	0.1826	0.2965	0.1649	0.2907	0.1407
2024-01-02 03:45:59	0.05962	0.2111	0.2988	0.2164	0.3264	0.1407
2024-01-02 03:46:59	0.1043	0.2349	0.2631	0.2045	0.3264	0.1764
2024-01-02 03:47:59	0.1043	0.223	0.2392	0.1568	0.3264	0.1168
2024-01-02 03:48:59	0.1051	0.1992	0.2965	0.1688	0.3145	0.1884
2024-01-02 03:49:59	0.0608	0.2349	0.2869	0.1688	0.3145	0.1526
2024-01-02 03:50:59	0.1043	0.2349	0.2511	0.1692	0.2668	0.1526
2024-01-02 03:51:59	0.0608	0.2349	0.2392	0.2049	0.3026	0.2003
2024-01-02 03:52:59	0.0727	0.1872	0.2392	0.1692	0.3503	0.0683
2024-01-02 03:53:59	0.1085	0.1945	0.275	0.2288	0.3145	0.1407
2024-01-02 03:54:59	0.05962	0.2184	0.2988	0.193	0.3145	0.1764
2024-01-02 03:55:59	0.0966	0.2541	0.275	0.1949	0.3264	0.1168
2024-01-02 03:56:59	0.1323	0.2184	0.275	0.1926	0.3264	0.2003
2024-01-02 03:57:59	0.0608	0.278	0.2273	0.1926	0.3503	0.1764
2024-01-02 03:58:59	0.1323	0.1945	0.275	0.2211	0.2907	0.1407
2024-01-02 03:59:59	0.1204	0.2422	0.2273	0.16949	0.3145	0.1288
2024-01-02 04:00:59	0.1204	0.2422	0.2869	0.1683	0.2741	0.1168
2024-01-02 04:01:59	0.0727	0.278	0.2869	0.16592	0.2907	0.1764
2024-01-02 04:02:59	0.1174	0.1945	0.2273	0.16949	0.3384	0.1407
2024-01-02 04:03:59	0.0936	0.2184	0.2631	0.16949	0.3145	0.1884
2024-01-02 04:04:59	0.1055	0.2422	0.2869	0.16949	0.3145	0.1168
2024-01-02 04:05:59	0.0697	0.2541	0.29	0.16472	0.2907	0.1288
2024-01-02 04:06:59	0.0816	0.266	0.2511	0.1926	0.3503	0.1764
2024-01-02 04:07:59	0.1055	0.2541	0.2631	0.1807	0.3026	0.1407
2024-01-02 04:08:59	0.0697	0.266	0.2869	0.2164	0.3145	0.1526
2024-01-02 04:09:59	0.1174	0.278	0.2984	0.16711	0.3503	0.1241
2024-01-02 04:10:59	0.1174	0.278	0.2511	0.1807	0.3264	0.0683
2024-01-02 04:11:59	0.0697	0.2541	0.2946	0.1926	0.3503	0.1288
2024-01-02 04:12:59	0.1174	0.2422	0.3069	0.1807	0.3503	0.1764
2024-01-02 04:13:59	0.0647	0.266	0.2592	0.1926	0.3503	0.1168
2024-01-02 04:14:59	0.05959	0.2184	0.2592	0.1807	0.3145	0.1168
2024-01-02 04:15:59	0.0766	0.2184	0.2946	0.1807	0.3145	0.1407
2024-01-02 04:16:59	0.1193	0.2422	0.2831	0.2403	0.2741	0.1645
2024-01-02 04:17:59	0.0955	0.266	0.2907	0.1807	0.3145	0.1764
2024-01-02 04:18:59	0.0836	0.266	0.2831	0.2164	0.2668	0.1884
2024-01-02 04:19:59	0.1313	0.266	0.2831	0.2164	0.3264	0.1764
2024-01-02 04:20:59	0.05459	0.2541	0.2592	0.1926	0.3026	0.1407
2024-01-02 04:21:59	0.0597	0.278	0.2831	0.1807	0.3264	0.1764
2024-01-02 04:22:59	0.0716	0.3018	0.2473	0.1807	0.3384	0.1764
2024-01-02 04:23:59	0.0836	0.266	0.2461	0.2164	0.3145	0.1764
2024-01-02 04:24:59	0.1074	0.2899	0.2223	0.1807	0.3503	0.1645
2024-01-02 04:25:59	0.1074	0.278	0.2938	0.1926	0.3264	0.1645
2024-01-02 04:26:59	0.0955	0.266	0.2699	0.2164	0.3264	0.1168
2024-01-02 04:27:59	0.0597	0.2184	0.2461	0.1807	0.3264	0.1526
2024-01-02 04:28:59	0.0678	0.278	0.2699	0.1807	0.3145	0.2003
2024-01-02 04:29:59	0.1105	0.266	0.2342	0.2164	0.2741	0.1645
2024-01-02 04:30:59	0.0866	0.2422	0.258	0.1568	0.3218	0.1645
2024-01-02 04:31:59	0.0986	0.266	0.2938	0.2284	0.3264	0.1764
2024-01-02 04:32:59	0.1105	0.266	0.2223	0.1926	0.3384	0.1764
2024-01-02 04:33:59	0.0509	0.2422	0.2342	0.1926	0.3264	0.2003
2024-01-02 04:34:59	0.1105	0.2541	0.2342	0.2403	0.3384	0.1407
2024-01-02 04:35:59	0.0986	0.2303	0.258	0.1683	0.2741	0.1645
2024-01-02 04:36:59	0.1105	0.2422	0.2223	0.1807	0.3145	0.1241
2024-01-02 04:37:59	0.0986	0.1945	0.3295	0.2164	0.3264	0.1407
2024-01-02 04:38:59	0.0747	0.278	0.2938	0.1568	0.3264	0.1884
2024-01-02 04:39:59	0.0628	0.3257	0.2938	0.2403	0.2741	0.1645
2024-01-02 04:40:59	0.0866	0.278	0.2819	0.2164	0.2741	0.1645
2024-01-02 04:41:59	0.0866	0.2422	0.2342	0.1807	0.3384	0.1407
2024-01-02 04:42:59	0.0592	0.2422	0.2461	0.1688	0.2792	0.2003
2024-01-02 04:43:59	0.1263	0.2184	0.2223	0.1568	0.3149	0.1526
2024-01-02 04:44:59	0.1263	0.2541	0.2342	0.2164	0.2792	0.1645
2024-01-02 04:45:59	0.0786	0.2184	0.3176	0.1807	0.3388	0.2003
2024-01-02 04:46:59	0.0548	0.2064	0.2342	0.2284	0.303	0.1764
2024-01-02 04:47:59	0.0786	0.2422	0.2819	0.1568	0.3049	0.2003
2024-01-02 04:48:59	0.0786	0.2899	0.2342	0.1688	0.3026	0.2003
2024-01-02 04:49:59	0.1263	0.3018	0.1865	0.2164	0.3026	0.2003
2024-01-02 04:50:59	0.1025	0.2541	0.2342	0.1807	0.3311	0.1645
2024-01-02 04:51:59	0.0991	0.3018	0.2461	0.1926	0.3026	0.1645
2024-01-02 04:52:59	0.0667	0.1945	0.2461	0.1641	0.2907	0.1241
2024-01-02 04:53:59	0.0906	0.2541	0.3295	0.1683	0.3026	0.1645
2024-01-02 04:54:59	0.1025	0.2541	0.2938	0.1688	0.2907	0.1168
2024-01-02 04:55:59	0.1144	0.278	0.2915	0.2164	0.2907	0.1764
2024-01-02 04:56:59	0.0667	0.2422	0.2342	0.1568	0.3503	0.1526
2024-01-02 04:57:59	0.0906	0.2184	0.2461	0.1568	0.2907	0.1764
2024-01-02 04:58:59	0.1025	0.278	0.2461	0.1807	0.3264	0.1884
2024-01-02 04:59:59	0.1025	0.278	0.2461	0.2045	0.3264	0.1645
2024-01-02 05:00:59	0.1144	0.266	0.2223	0.2164	0.3026	0.2003
2024-01-02 05:01:59	0.0667	0.266	0.2223	0.2284	0.2907	0.1764
2024-01-02 05:02:59	0.0548	0.3018	0.2819	0.2164	0.2907	0.1764
2024-01-02 05:03:59	0.1263	0.278	0.2819	0.1807	0.3264	0.1764
2024-01-02 05:04:59	0.0529	0.2541	0.2819	0.2164	0.2907	0.1645
2024-01-02 05:05:59	0.0983	0.2541	0.1746	0.2164	0.3026	0.1241
2024-01-02 05:06:59	0.0786	0.2541	0.258	0.2164	0.3264	0.1718
2024-01-02 05:07:59	0.0529	0.2899	0.2103	0.2045	0.2907	0.1764
2024-01-02 05:08:59	0.0906	0.278	0.2699	0.2045	0.2907	0.1884
2024-01-02 05:09:59	0.1025	0.2422	0.2819	0.1568	0.3264	0.1764
2024-01-02 05:10:59	0.1025	0.3257	0.3176	0.1926	0.2668	0.1884
2024-01-02 05:11:59	0.0906	0.3018	0.2819	0.2403	0.3384	0.1241
2024-01-02 05:12:59	0.0867	0.2422	0.2699	0.2045	0.3026	0.1645
2024-01-02 05:13:59	0.1106	0.266	0.2819	0.2045	0.3026	0.1764
2024-01-02 05:14:59	0.1344	0.3257	0.2819	0.2164	0.3503	0.1764
2024-01-02 05:15:59	0.0986	0.3257	0.2423	0.2164	0.2483	0.1241
2024-01-02 05:16:59	0.1344	0.3018	0.3138	0.2403	0.3207	0.1241
2024-01-02 05:17:59	0.0748	0.2899	0.3019	0.1807	0.3564	0.1884
2024-01-02 05:18:59	0.1106	0.278	0.3019	0.2045	0.2968	0.1292
2024-01-02 05:19:59	0.0986	0.266	0.2542	0.1641	0.3803	0.1649
2024-01-02 05:20:59	0.0629	0.278	0.3138	0.1807	0.3564	0.1292
2024-01-02 05:21:59	0.0867	0.3018	0.3019	0.2284	0.3207	0.1888
2024-01-02 05:22:59	0.0748	0.266	0.2542	0.2045	0.3088	0.153
2024-01-02 05:23:59	0.1433	0.278	0.3257	0.2045	0.2968	0.1549
2024-01-02 05:24:59	0.1313	0.2422	0.2303	0.1807	0.3564	0.1526
2024-01-02 05:25:59	0.0598	0.278	0.278	0.2403	0.3207	0.1526
2024-01-02 05:26:59	0.0836	0.3257	0.3376	0.1926	0.3684	0.1811
2024-01-02 05:27:59	0.1313	0.266	0.2661	0.2045	0.2968	0.1249
2024-01-02 05:28:59	0.1075	0.2422	0.3257	0.2403	0.3088	0.193
2024-01-02 05:29:59	0.1552	0.266	0.3376	0.2164	0.3564	0.1692
2024-01-02 05:30:59	0.1075	0.2422	0.2661	0.2403	0.3207	0.1249
2024-01-02 05:31:59	0.0598	0.278	0.2542	0.2403	0.3326	0.1249
2024-01-02 05:32:59	0.0836	0.2899	0.2423	0.2403	0.3041	0.1249
2024-01-02 05:33:59	0.0836	0.3018	0.2542	0.2045	0.2483	0.1572
2024-01-02 05:34:59	0.1383	0.3018	0.2899	0.2045	0.3088	0.1292
2024-01-02 05:35:59	0.1263	0.3257	0.2423	0.1641	0.3564	0.1649
2024-01-02 05:36:59	0.1659	0.2422	0.278	0.2045	0.2968	0.1292
2024-01-02 05:37:59	0.1502	0.2899	0.2542	0.1568	0.2968	0.1888
2024-01-02 05:38:59	0.0786	0.3257	0.2184	0.2164	0.3207	0.153
2024-01-02 05:39:59	0.1144	0.2422	0.2303	0.1926	0.3445	0.1549
2024-01-02 05:40:59	0.1383	0.266	0.2423	0.2164	0.3564	0.1526
2024-01-02 05:41:59	0.1452	0.3257	0.2899	0.2284	0.3684	0.1526
2024-01-02 05:42:59	0.0975	0.278	0.3019	0.2045	0.3564	0.1811
2024-01-02 05:43:59	0.0975	0.3018	0.278	0.2403	0.3207	0.1349
2024-01-02 05:44:59	0.1213	0.2899	0.2899	0.2164	0.3564	0.193
2024-01-02 05:45:59	0.0856	0.2422	0.2661	0.2164	0.3564	0.1692
2024-01-02 05:46:59	0.169	0.2422	0.2303	0.2164	0.3564	0.1349
2024-01-02 05:47:59	0.0736	0.3137	0.2065	0.2045	0.3445	0.1349
2024-01-02 05:48:59	0.0736	0.3137	0.2065	0.1641	0.3445	0.1349
2024-01-02 05:49:59	0.0579	0.3018	0.3615	0.2118	0.2968	0.1572
2024-01-02 05:50:59	0.1402	0.2899	0.2542	0.2164	0.3326	0.1645
2024-01-02 05:51:59	0.164	0.266	0.3019	0.2284	0.3803	0.1884
2024-01-02 05:52:59	0.1483	0.266	0.2661	0.2164	0.3445	0.1292
2024-01-02 05:53:59	0.1125	0.266	0.2184	0.2284	0.3445	0.1649
2024-01-02 05:54:59	0.1006	0.2615	0.2995	0.1641	0.3564	0.1292
2024-01-02 05:55:59	0.1483	0.2376	0.2661	0.2045	0.3564	0.1888
2024-01-02 05:56:59	0.154	0.2853	0.2184	0.2164	0.3803	0.153
2024-01-02 05:57:59	0.1602	0.3092	0.2542	0.2164	0.3207	0.1549
2024-01-02 05:58:59	0.1602	0.2495	0.2542	0.1641	0.3445	0.1526
2024-01-02 05:59:59	0.1244	0.2376	0.1946	0.1641	0.3041	0.1526
2024-01-02 06:00:59	0.1483	0.2376	0.2661	0.2284	0.3207	0.1811
2024-01-02 06:01:59	0.1006	0.2853	0.3019	0.1692	0.3684	0.1349
2024-01-02 06:02:59	0.1483	0.2972	0.2623	0.2049	0.3445	0.193
2024-01-02 06:03:59	0.1244	0.2853	0.2384	0.1692	0.3445	0.1692
2024-01-02 06:04:59	0.1483	0.2734	0.2384	0.2288	0.3207	0.1349
2024-01-02 06:05:59	0.1125	0.2853	0.2623	0.193	0.3803	0.1349
2024-01-02 06:06:59	0.09767	0.3092	0.2623	0.1949	0.3326	0.1349
2024-01-02 06:07:59	0.09886	0.2262	0.2742	0.1926	0.3445	0.1572
2024-01-02 06:08:59	0.09886	0.2376	0.3219	0.1926	0.3803	0.1292
2024-01-02 06:09:59	0.1483	0.2972	0.2742	0.2211	0.3564	0.1649
2024-01-02 06:10:59	0.09886	0.2853	0.2623	0.1649	0.3803	0.1292
2024-01-02 06:11:59	0.1363	0.2615	0.2742	0.163	0.3803	0.1888
2024-01-02 06:12:59	0.1125	0.3211	0.2384	0.1692	0.3803	0.153
2024-01-02 06:13:59	0.1006	0.2734	0.3576	0.1649	0.3445	0.1549
2024-01-02 06:14:59	0.1244	0.2734	0.2503	0.1649	0.3445	0.1526
2024-01-02 06:15:59	0.09767	0.2734	0.2503	0.1649	0.3041	0.1526
2024-01-02 06:16:59	0.1363	0.2615	0.3219	0.1972	0.3445	0.1811
2024-01-02 06:17:59	0.1125	0.2615	0.298	0.1692	0.2968	0.1349
2024-01-02 06:18:59	0.1006	0.2972	0.3219	0.2049	0.3564	0.193
2024-01-02 06:19:59	0.1363	0.2495	0.3099	0.1692	0.3326	0.1692
2024-01-02 06:20:59	0.1483	0.3211	0.3099	0.2288	0.3564	0.1249
2024-01-02 06:21:59	0.1125	0.3211	0.298	0.193	0.3684	0.1249
2024-01-02 06:22:59	0.1244	0.2615	0.2861	0.1949	0.3445	0.1249
2024-01-02 06:23:59	0.09886	0.2381	0.2861	0.1926	0.3803	0.1572
2024-01-02 06:24:59	0.1363	0.3092	0.298	0.1926	0.3564	0.1645
2024-01-02 06:25:59	0.1483	0.2972	0.2861	0.2211	0.3564	0.1884
2024-01-02 06:26:59	0.09529	0.2853	0.3576	0.1649	0.3564	0.2241
2024-01-02 06:27:59	0.09886	0.2615	0.2503	0.163	0.3445	0.1884
2024-01-02 06:28:59	0.1602	0.3211	0.2861	0.1692	0.3041	0.1884
2024-01-02 06:29:59	0.1363	0.2853	0.3457	0.1649	0.3518	0.1922
2024-01-02 06:30:59	0.1244	0.2972	0.2265	0.1649	0.3564	0.128
2024-01-02 06:31:59	0.1483	0.2615	0.3219	0.1649	0.3684	0.1445
2024-01-02 06:32:59	0.1244	0.2734	0.2861	0.1972	0.3564	0.1684
2024-01-02 06:33:59	0.1244	0.2972	0.2742	0.2045	0.3684	0.1922
2024-01-02 06:34:59	0.1125	0.2615	0.2861	0.2284	0.3041	0.1241
2024-01-02 06:35:59	0.09886	0.2853	0.2503	0.1692	0.3445	0.116
2024-01-02 06:36:59	0.1363	0.3449	0.3457	0.2049	0.3564	0.1241
2024-01-02 06:37:59	0.09767	0.3211	0.298	0.1692	0.3564	0.116
2024-01-02 06:38:59	0.09886	0.2615	0.298	0.2288	0.3041	0.128
2024-01-02 06:39:59	0.09529	0.2853	0.2861	0.193	0.3041	0.128
2024-01-02 06:40:59	0.09886	0.2853	0.298	0.1949	0.3684	0.1241
2024-01-02 06:41:59	0.1244	0.2495	0.3695	0.1926	0.3092	0.1922
2024-01-02 06:42:59	0.1006	0.3211	0.3576	0.1926	0.3449	0.116
2024-01-02 06:43:59	0.1483	0.2376	0.3576	0.2211	0.3092	0.1684
2024-01-02 06:44:59	0.1006	0.2972	0.3815	0.1649	0.3688	0.1684
2024-01-02 06:45:59	0.1006	0.2615	0.2742	0.163	0.333	0.1922
2024-01-02 06:46:59	0.1125	0.2972	0.2861	0.1692	0.3349	0.116
2024-01-02 06:47:59	0.1363	0.3211	0.2861	0.1649	0.3326	0.116
2024-01-02 06:48:59	0.1483	0.2972	0.3457	0.1649	0.3326	0.116
2024-01-02 06:49:59	0.1125	0.2615	0.3338	0.1649	0.3611	0.1241
2024-01-02 06:50:59	0.1125	0.2853	0.3457	0.1972	0.3803	0.128
2024-01-02 06:51:59	0.1244	0.2615	0.3338	0.1692	0.3207	0.1518
2024-01-02 06:52:59	0.1363	0.2615	0.3576	0.2049	0.3564	0.116
2024-01-02 06:53:59	0.1125	0.2615	0.3457	0.1692	0.3564	0.1399
2024-01-02 06:54:59	0.1244	0.2615	0.3576	0.2288	0.3326	0.128
2024-01-02 06:55:59	0.1483	0.2615	0.3457	0.193	0.3207	0.116
2024-01-02 06:56:59	0.09886	0.2972	0.3219	0.1949	0.3207	0.1684
2024-01-02 06:57:59	0.1244	0.2972	0.3338	0.1926	0.3564	0.128
2024-01-02 06:58:59	0.1602	0.2853	0.3695	0.1926	0.3207	0.116
2024-01-02 06:59:59	0.09886	0.2853	0.2623	0.2211	0.3326	0.1922
2024-01-02 07:00:59	0.09886	0.333	0.3576	0.1649	0.3564	0.116
2024-01-02 07:01:59	0.1483	0.2615	0.2503	0.163	0.3207	0.116
2024-01-02 07:02:59	0.1563	0.2972	0.3457	0.1692	0.3207	0.1922
2024-01-02 07:03:59	0.1244	0.2615	0.3338	0.1649	0.3564	0.1241
2024-01-02 07:04:59	0.1206	0.2972	0.2861	0.1649	0.2968	0.1803
2024-01-02 07:05:59	0.1206	0.2972	0.2861	0.1649	0.3684	0.1922
2024-01-02 07:06:59	0.09967	0.2853	0.3219	0.1972	0.3326	0.1445
2024-01-02 07:07:59	0.1325	0.3211	0.3457	0.2045	0.3326	0.128
2024-01-02 07:08:59	0.1444	0.3211	0.2861	0.2284	0.3803	0.1757
2024-01-02 07:09:59	0.1325	0.3211	0.2823	0.2641	0.2483	0.128
2024-01-02 07:10:59	0.1325	0.3092	0.3538	0.2284	0.3207	0.1922
2024-01-02 07:11:59	0.1683	0.2972	0.318	0.2284	0.3564	0.1922
2024-01-02 07:12:59	0.09967	0.2376	0.3657	0.2322	0.2968	0.1684
2024-01-02 07:13:59	0.09967	0.2972	0.318	0.268	0.3803	0.1241
2024-01-02 07:14:59	0.1563	0.2376	0.318	0.2845	0.3564	0.1684
2024-01-02 07:15:59	0.0848	0.3449	0.3061	0.2084	0.3207	0.1564
2024-01-02 07:16:59	0.1563	0.2376	0.318	0.2322	0.3088	0.1922
2024-01-02 07:17:59	0.1086	0.3211	0.3299	0.2441	0.3268	0.1399
2024-01-02 07:18:59	0.1086	0.2853	0.3061	0.256	0.3864	0.1518
2024-01-02 07:19:59	0.0848	0.2853	0.2823	0.2441	0.3507	0.1241
2024-01-02 07:20:59	0.1206	0.2615	0.2465	0.256	0.3984	0.1518
2024-01-02 07:21:59	0.1325	0.333	0.318	0.268	0.3268	0.1445
2024-01-02 07:22:59	0.0967	0.2615	0.2584	0.268	0.3388	0.1241
2024-01-02 07:23:59	0.1325	0.3092	0.3299	0.2441	0.3864	0.1241
2024-01-02 07:24:59	0.1394	0.333	0.3419	0.2322	0.3507	0.128
2024-01-02 07:25:59	0.1513	0.2615	0.3061	0.256	0.3626	0.1922
2024-01-02 07:26:59	0.1513	0.2972	0.3419	0.2084	0.3341	0.1684
2024-01-02 07:27:59	0.1394	0.3092	0.3895	0.2084	0.2783	0.128
2024-01-02 07:28:59	0.1394	0.3092	0.3061	0.2322	0.3388	0.128
2024-01-02 07:29:59	0.1156	0.3092	0.3061	0.256	0.3864	0.116
2024-01-02 07:30:59	0.1394	0.333	0.3061	0.256	0.3268	0.116
2024-01-02 07:31:59	0.1752	0.3211	0.3061	0.256	0.3268	0.1518
2024-01-02 07:32:59	0.1394	0.3449	0.3299	0.2441	0.3507	0.128
2024-01-02 07:33:59	0.1513	0.3211	0.3776	0.268	0.3745	0.1241
2024-01-02 07:34:59	0.1156	0.3211	0.3776	0.2918	0.3864	0.1241
2024-01-02 07:35:59	0.1156	0.2972	0.3538	0.256	0.3984	0.1241
2024-01-02 07:36:59	0.1036	0.3092	0.318	0.2799	0.3864	0.1399
2024-01-02 07:37:59	0.1036	0.3688	0.2703	0.268	0.3507	0.128
2024-01-02 07:38:59	0.1036	0.2972	0.3299	0.256	0.3864	0.1922
2024-01-02 07:39:59	0.1036	0.2972	0.318	0.2084	0.3864	0.1757
2024-01-02 07:40:59	0.1513	0.3211	0.3299	0.268	0.3864	0.1715
2024-01-02 07:41:59	0.1513	0.3211	0.3299	0.256	0.321	0.1476
2024-01-02 07:42:59	0.0979	0.3092	0.3538	0.2322	0.3945	0.1953
2024-01-02 07:43:59	0.1156	0.2972	0.3299	0.256	0.2695	0.2192
2024-01-02 07:44:59	0.1156	0.3092	0.3419	0.256	0.33	0.1595
2024-01-02 07:45:59	0.1156	0.3449	0.3776	0.2322	0.3707	0.1476
2024-01-02 07:46:59	0.0917	0.2972	0.2823	0.2441	0.2695	0.1476
2024-01-02 07:47:59	0.0979	0.3211	0.3895	0.2203	0.321	0.1953
2024-01-02 07:48:59	0.1275	0.2853	0.318	0.2322	0.321	0.2072
2024-01-02 07:49:59	0.1036	0.2972	0.3419	0.2845	0.3549	0.1953
2024-01-02 07:50:59	0.0979	0.3688	0.3538	0.268	0.301	0.1834
2024-01-02 07:51:59	0.1513	0.2853	0.3538	0.2157	0.3887	0.1953
2024-01-02 07:52:59	0.1156	0.3092	0.3895	0.268	0.32	0.2192
2024-01-02 07:53:59	0.0917	0.3092	0.318	0.2322	0.301	0.1362
2024-01-02 07:54:59	0.1513	0.333	0.3776	0.2322	0.32	0.1476
2024-01-02 07:55:59	0.1394	0.3211	0.3538	0.2084	0.301	0.2072
2024-01-02 07:56:59	0.1275	0.3092	0.3419	0.2441	0.321	0.1953
2024-01-02 07:57:59	0.0917	0.3688	0.3419	0.2084	0.2651	0.1715
2024-01-02 07:58:59	0.1344	0.333	0.3299	0.2964	0.2695	0.2311
2024-01-02 07:59:59	0.1344	0.3092	0.3895	0.2322	0.396	0.1834
2024-01-02 08:00:59	0.1425	0.2853	0.3419	0.2799	0.2872	0.1834
2024-01-02 08:01:59	0.1425	0.3092	0.3895	0.2918	0.2872	0.1834
2024-01-02 08:02:59	0.1306	0.2853	0.3419	0.2441	0.2872	0.1715
2024-01-02 08:03:59	0.1425	0.2972	0.3538	0.2918	0.3864	0.1715
2024-01-02 08:04:59	0.1663	0.2853	0.2942	0.2845	0.396	0.2072
2024-01-02 08:05:59	0.1425	0.3449	0.2942	0.2441	0.32	0.1595
2024-01-02 08:06:59	0.1186	0.3211	0.3776	0.2441	0.2872	0.2311
2024-01-02 08:07:59	0.1186	0.3568	0.3538	0.268	0.301	0.2311
2024-01-02 08:08:59	0.1494	0.3092	0.3895	0.2322	0.3549	0.1715
2024-01-02 08:09:59	0.1494	0.3092	0.3061	0.2084	0.33	0.1481
2024-01-02 08:10:59	0.1375	0.3211	0.2703	0.268	0.301	0.2192
2024-01-02 08:11:59	0.1456	0.2972	0.2703	0.268	0.301	0.2072
2024-01-02 08:12:59	0.1336	0.2853	0.2465	0.256	0.3668	0.1953
2024-01-02 08:13:59	0.1217	0.3449	0.2942	0.256	0.321	0.1715
2024-01-02 08:14:59	0.1098	0.3092	0.3538	0.2918	0.301	0.2311
2024-01-02 08:15:59	0.1456	0.3449	0.3061	0.268	0.301	0.1953
2024-01-02 08:16:59	0.1217	0.3211	0.2703	0.2441	0.2651	0.2072
2024-01-02 08:17:59	0.1883	0.2615	0.3419	0.2441	0.33	0.1715
2024-01-02 08:18:59	0.1883	0.3449	0.3776	0.2441	0.301	0.1834
2024-01-02 08:19:59	0.1644	0.2972	0.3419	0.2799	0.2872	0.2072
2024-01-02 08:20:59	0.1167	0.333	0.3419	0.268	0.32	0.1715
2024-01-02 08:21:59	0.1525	0.2972	0.3895	0.2322	0.2695	0.1953
2024-01-02 08:22:59	0.1883	0.3092	0.2942	0.2157	0.2695	0.2549
2024-01-02 08:23:59	0.1763	0.3092	0.318	0.2115	0.2651	0.2311
2024-01-02 08:24:59	0.1525	0.2972	0.3657	0.2876	0.321	0.1715
2024-01-02 08:25:59	0.1048	0.3092	0.3299	0.2353	0.2872	0.1953
2024-01-02 08:26:59	0.1406	0.3092	0.3419	0.2592	0.2695	0.1953
2024-01-02 08:27:59	0.1525	0.2853	0.3299	0.2995	0.301	0.1595
2024-01-02 08:28:59	0.1525	0.3211	0.2942	0.2876	0.2651	0.2311
2024-01-02 08:29:59	0.1644	0.3449	0.3657	0.2876	0.33	0.1476
2024-01-02 08:30:59	0.1167	0.3092	0.3023	0.2353	0.3668	0.2072
2024-01-02 08:31:59	0.1644	0.2853	0.338	0.2472	0.2872	0.1715
2024-01-02 08:32:59	0.1406	0.2853	0.338	0.2353	0.321	0.2072
2024-01-02 08:33:59	0.1286	0.3211	0.3499	0.2234	0.3707	0.2311
2024-01-02 08:34:59	0.1644	0.2972	0.3619	0.2353	0.2651	0.2072
2024-01-02 08:35:59	0.1929	0.3092	0.3857	0.2592	0.3549	0.1715
2024-01-02 08:36:59	0.1751	0.3092	0.4311	0.2762	0.2651	0.1953
2024-01-02 08:37:59	0.1594	0.3449	0.3857	0.2876	0.321	0.1715
2024-01-02 08:38:59	0.1236	0.3211	0.3738	0.2472	0.32	0.1715
2024-01-02 08:39:59	0.1594	0.3211	0.3738	0.2353	0.3707	0.1715
2024-01-02 08:40:59	0.1833	0.333	0.3619	0.2115	0.3549	0.1715
2024-01-02 08:41:59	0.1475	0.3092	0.3499	0.2711	0.3707	0.1715
2024-01-02 08:42:59	0.1713	0.3688	0.3142	0.2234	0.321	0.2072
2024-01-02 08:43:59	0.1594	0.2972	0.338	0.2234	0.301	0.2072
2024-01-02 08:44:59	0.1356	0.333	0.3261	0.2234	0.33	0.1953
2024-01-02 08:45:59	0.1117	0.3449	0.2903	0.2115	0.2695	0.1953
2024-01-02 08:46:59	0.1998	0.3211	0.3619	0.2115	0.2695	0.243
2024-01-02 08:47:59	0.1594	0.3211	0.3738	0.2472	0.2695	0.1715
2024-01-02 08:48:59	0.196	0.3211	0.3857	0.2995	0.3549	0.2072
2024-01-02 08:49:59	0.1079	0.3092	0.3261	0.2711	0.2695	0.1715
2024-01-02 08:50:59	0.1783	0.333	0.3857	0.2711	0.3668	0.2072
2024-01-02 08:51:59	0.1625	0.2853	0.3142	0.2115	0.3549	0.2072
2024-01-02 08:52:59	0.1783	0.3092	0.3619	0.2881	0.2695	0.1953
2024-01-02 08:53:59	0.1267	0.2972	0.3261	0.2592	0.3945	0.2311
2024-01-02 08:54:59	0.1625	0.3449	0.3023	0.2472	0.33	0.2311
2024-01-02 08:55:59	0.1267	0.2853	0.3499	0.2353	0.321	0.2311
2024-01-02 08:56:59	0.1625	0.3568	0.3261	0.2115	0.321	0.2192
2024-01-02 08:57:59	0.1029	0.2853	0.3261	0.2711	0.3549	0.2072
2024-01-02 08:58:59	0.1694	0.3211	0.3261	0.2353	0.2651	0.1476
2024-01-02 08:59:59	0.1694	0.3688	0.3499	0.2472	0.301	0.2072
2024-01-02 09:00:59	0.1733	0.333	0.3023	0.2115	0.3668	0.1476
2024-01-02 09:01:59	0.1841	0.3449	0.3619	0.2234	0.2651	0.2549
2024-01-02 09:02:59	0.1336	0.3688	0.3142	0.2472	0.3549	0.1476
2024-01-02 09:03:59	0.1694	0.3092	0.3142	0.2115	0.321	0.2311
2024-01-02 09:04:59	0.1733	0.2853	0.3499	0.2353	0.3707	0.1953
2024-01-02 09:05:59	0.1841	0.3211	0.3619	0.2949	0.3668	0.1953
2024-01-02 09:06:59	0.1813	0.3211	0.3499	0.2711	0.3549	0.1715
2024-01-02 09:07:59	0.1456	0.3092	0.3142	0.2115	0.3568	0.243
2024-01-02 09:08:59	0.1456	0.3092	0.3499	0.2353	0.4403	0.1715
2024-01-02 09:09:59	0.189	0.2734	0.338	0.2353	0.4164	0.2192
2024-01-02 09:10:59	0.1631	0.2853	0.3619	0.2995	0.3807	0.243
2024-01-02 09:11:59	0.1691	0.333	0.3738	0.2711	0.3688	0.1715
2024-01-02 09:12:59	0.1525	0.3211	0.4095	0.2876	0.3568	0.2072
2024-01-02 09:13:59	0.1691	0.2853	0.3142	0.2472	0.4164	0.2192
2024-01-02 09:14:59	0.1883	0.2853	0.3023	0.2115	0.3807	0.2192
2024-01-02 09:15:59	0.1883	0.3092	0.3142	0.2472	0.4284	0.2192
2024-01-02 09:16:59	0.1406	0.2972	0.3619	0.2711	0.3568	0.243
2024-01-02 09:17:59	0.1929	0.3211	0.338	0.2472	0.3688	0.2311
2024-01-02 09:18:59	0.1048	0.333	0.3499	0.2115	0.4164	0.2549
2024-01-02 09:19:59	0.1236	0.333	0.3142	0.2353	0.4107	0.2311
2024-01-02 09:20:59	0.1425	0.3688	0.3738	0.2115	0.4226	0.2311
2024-01-02 09:21:59	0.1541	0.3449	0.3261	0.2115	0.3941	0.2072
2024-01-02 09:22:59	0.1733	0.3211	0.338	0.2115	0.3383	0.2192
2024-01-02 09:23:59	0.1613	0.3568	0.4095	0.2115	0.3988	0.2788
2024-01-02 09:24:59	0.1336	0.3092	0.3499	0.2115	0.4464	0.2072
2024-01-02 09:25:59	0.1575	0.3211	0.3857	0.2472	0.3868	0.2072
2024-01-02 09:26:59	0.1694	0.3568	0.338	0.2472	0.3868	0.2311
2024-01-02 09:27:59	0.1979	0.3211	0.3857	0.2353	0.4107	0.2311
2024-01-02 09:28:59	0.1979	0.3688	0.3023	0.2353	0.4345	0.2192
2024-01-02 09:29:59	0.1644	0.333	0.4353	0.283	0.4464	0.2072
2024-01-02 09:30:59	0.1286	0.3211	0.338	0.2115	0.4584	0.2192
2024-01-02 09:31:59	0.1602	0.3449	0.4095	0.2472	0.4464	0.2549
2024-01-02 09:32:59	0.1525	0.3449	0.3619	0.2115	0.4107	0.2072
2024-01-02 09:33:59	0.1406	0.3092	0.3857	0.2472	0.4464	0.2311
2024-01-02 09:34:59	0.1602	0.2853	0.3976	0.2472	0.4464	0.1953
2024-01-02 09:35:59	0.1483	0.3092	0.3142	0.2353	0.4464	0.2072
2024-01-02 09:36:59	0.1483	0.3449	0.3976	0.2711	0.4345	0.2788
2024-01-02 09:37:59	0.1491	0.3211	0.3499	0.2711	0.4345	0.1953
2024-01-02 09:38:59	0.1048	0.333	0.3857	0.2711	0.3868	0.2192
2024-01-02 09:39:59	0.1483	0.3688	0.3261	0.2592	0.4226	0.2192
2024-01-02 09:40:59	0.1048	0.3568	0.3142	0.2472	0.4703	0.243
2024-01-02 09:41:59	0.1167	0.3092	0.3499	0.2876	0.4345	0.2311
2024-01-02 09:42:59	0.1525	0.3449	0.3619	0.2472	0.4345	0.2192
2024-01-02 09:43:59	0.1602	0.3092	0.2784	0.2876	0.4464	0.2788
2024-01-02 09:44:59	0.1406	0.3688	0.3499	0.2949	0.4464	0.243
2024-01-02 09:45:59	0.1763	0.333	0.2546	0.2876	0.4703	0.2192
2024-01-02 09:46:59	0.1048	0.3449	0.3857	0.2711	0.4107	0.1953
2024-01-02 09:47:59	0.1763	0.3926	0.338	0.2353	0.4345	0.2192
2024-01-02 09:48:59	0.1644	0.3926	0.3619	0.2353	0.3941	0.1953
2024-01-02 09:49:59	0.1644	0.3211	0.3738	0.2115	0.4107	0.2072
2024-01-02 09:50:59	0.1167	0.3449	0.3738	0.283	0.4584	0.1953
2024-01-02 09:51:59	0.1644	0.333	0.3619	0.2115	0.4345	0.2549
2024-01-02 09:52:59	0.1406	0.3092	0.4095	0.2592	0.4345	0.2311
2024-01-02 09:53:59	0.1525	0.3449	0.338	0.283	0.4107	0.2668
2024-01-02 09:54:59	0.1559	0.3449	0.338	0.2115	0.4703	0.2192
2024-01-02 09:55:59	0.1586	0.3449	0.3619	0.2472	0.4226	0.2192
2024-01-02 09:56:59	0.1525	0.2972	0.3261	0.2592	0.4345	0.2311
2024-01-02 09:57:59	0.154	0.3926	0.3499	0.2592	0.4703	0.2072
2024-01-02 09:58:59	0.1644	0.3092	0.3499	0.2592	0.4464	0.1953
2024-01-02 09:59:59	0.1644	0.3449	0.3261	0.283	0.4703	0.2549
2024-01-02 10:00:59	0.154	0.3926	0.3499	0.2711	0.4703	0.2192
2024-01-02 10:01:59	0.1763	0.3807	0.3499	0.2949	0.4703	0.2549
2024-01-02 10:02:59	0.1167	0.3449	0.3261	0.2711	0.4345	0.2311
2024-01-02 10:03:59	0.1929	0.333	0.338	0.2711	0.4345	0.1715
2024-01-02 10:04:59	0.1586	0.3449	0.2903	0.2472	0.3941	0.2549
2024-01-02 10:05:59	0.1763	0.333	0.3499	0.2592	0.4345	0.2072
2024-01-02 10:06:59	0.1525	0.3807	0.3619	0.3188	0.3868	0.243
2024-01-02 10:07:59	0.1406	0.3688	0.3976	0.2472	0.4464	0.2072
2024-01-02 10:08:59	0.1883	0.3926	0.3738	0.2472	0.4226	0.2192
2024-01-02 10:09:59	0.1929	0.3449	0.3142	0.2711	0.4464	0.2192
2024-01-02 10:10:59	0.1167	0.3092	0.3499	0.2711	0.4584	0.2072
2024-01-02 10:11:59	0.1586	0.3211	0.4215	0.2592	0.4345	0.2192
2024-01-02 10:12:59	0.1406	0.3092	0.3738	0.2472	0.4703	0.2192
2024-01-02 10:13:59	0.1644	0.3688	0.2784	0.2592	0.4464	0.1953
2024-01-02 10:14:59	0.1644	0.3568	0.3499	0.2949	0.4464	0.2311
2024-01-02 10:15:59	0.1525	0.333	0.3023	0.2472	0.4464	0.2549
2024-01-02 10:16:59	0.1602	0.333	0.3261	0.2711	0.4345	0.2192
2024-01-02 10:17:59	0.1548	0.3926	0.3142	0.2353	0.3941	0.1953
2024-01-02 10:18:59	0.1725	0.3688	0.3738	0.2472	0.4418	0.1953
2024-01-02 10:19:59	0.1486	0.3807	0.3738	0.3188	0.4464	0.2311
2024-01-02 10:20:59	0.1606	0.3688	0.338	0.2353	0.4584	0.2072
2024-01-02 10:21:59	0.1725	0.3688	0.3261	0.2592	0.4464	0.2192
2024-01-02 10:22:59	0.1129	0.3092	0.3857	0.2592	0.4584	0.2192
2024-01-02 10:23:59	0.1725	0.3926	0.3499	0.283	0.3941	0.2549
2024-01-02 10:24:59	0.1606	0.3449	0.3142	0.2711	0.4345	0.2311
2024-01-02 10:25:59	0.1725	0.3092	0.3857	0.2592	0.4464	0.2311
2024-01-02 10:26:59	0.1606	0.333	0.2903	0.3188	0.4464	0.243
2024-01-02 10:27:59	0.1957	0.3688	0.3499	0.283	0.3941	0.2192
2024-01-02 10:28:59	0.1938	0.333	0.3142	0.2592	0.3941	0.2788
2024-01-02 10:29:59	0.1276	0.2853	0.3738	0.2353	0.4584	0.2072
2024-01-02 10:30:59	0.1276	0.3688	0.3023	0.2592	0.3992	0.243
2024-01-02 10:31:59	0.168	0.3688	0.3857	0.2353	0.4349	0.2549
2024-01-02 10:32:59	0.1753	0.3568	0.3976	0.2472	0.3992	0.2311
2024-01-02 10:33:59	0.1753	0.3926	0.3738	0.2353	0.4588	0.2311
2024-01-02 10:34:59	0.1276	0.3449	0.4353	0.2949	0.423	0.2311
2024-01-02 10:35:59	0.1938	0.333	0.3857	0.2711	0.4249	0.2192
2024-01-02 10:36:59	0.1276	0.3568	0.3857	0.3068	0.4226	0.243
2024-01-02 10:37:59	0.1276	0.3926	0.338	0.2592	0.4226	0.1953
2024-01-02 10:38:59	0.1753	0.4164	0.3738	0.2592	0.4511	0.2192
2024-01-02 10:39:59	0.1515	0.333	0.3857	0.2711	0.4703	0.2072
2024-01-02 10:40:59	0.1481	0.4164	0.3499	0.2472	0.4107	0.2549
2024-01-02 10:41:59	0.1857	0.3688	0.338	0.2353	0.4464	0.1953
2024-01-02 10:42:59	0.1396	0.3449	0.3023	0.2949	0.4464	0.2668
2024-01-02 10:43:59	0.1515	0.3688	0.3738	0.2592	0.4226	0.1953
2024-01-02 10:44:59	0.1634	0.333	0.3023	0.2949	0.4107	0.2311
2024-01-02 10:45:59	0.1857	0.333	0.3738	0.2711	0.4107	0.2788
2024-01-02 10:46:59	0.1396	0.333	0.3619	0.2115	0.4464	0.243
2024-01-02 10:47:59	0.1515	0.3449	0.3738	0.2949	0.4107	0.2549
2024-01-02 10:48:59	0.1515	0.3926	0.3738	0.2472	0.4226	0.2788
2024-01-02 10:49:59	0.1634	0.4164	0.3738	0.283	0.4464	0.2192
2024-01-02 10:50:59	0.1857	0.3568	0.3857	0.2472	0.4107	0.1953
2024-01-02 10:51:59	0.1838	0.333	0.3699	0.2592	0.4107	0.2311
2024-01-02 10:52:59	0.1653	0.3688	0.3461	0.2592	0.4464	0.2311
2024-01-02 10:53:59	0.1819	0.333	0.3699	0.2472	0.3868	0.2192
2024-01-02 10:54:59	0.1373	0.3568	0.3938	0.2592	0.4584	0.2192
2024-01-02 10:55:59	0.1176	0.4045	0.3103	0.2592	0.4226	0.1834
2024-01-02 10:56:59	0.1819	0.333	0.3461	0.2353	0.4226	0.1953
2024-01-02 10:57:59	0.1296	0.3449	0.358	0.2711	0.4703	0.243
2024-01-02 10:58:59	0.1415	0.333	0.3938	0.2949	0.3383	0.2311
2024-01-02 10:59:59	0.1415	0.3568	0.4295	0.2592	0.4107	0.1953
2024-01-02 11:00:59	0.1296	0.3449	0.358	0.2353	0.4464	0.1953
2024-01-02 11:01:59	0.1681	0.4045	0.4057	0.2353	0.3868	0.2192
2024-01-02 11:02:59	0.1781	0.3688	0.358	0.2711	0.4703	0.2072
2024-01-02 11:03:59	0.1771	0.3688	0.358	0.2472	0.4464	0.2311
2024-01-02 11:04:59	0.1771	0.4164	0.3223	0.2592	0.4107	0.243
2024-01-02 11:05:59	0.1811	0.3807	0.3699	0.2592	0.3988	0.243
2024-01-02 11:06:59	0.1771	0.333	0.4176	0.2949	0.3868	0.2788
2024-01-02 11:07:59	0.2091	0.333	0.3223	0.2711	0.4464	0.2549
2024-01-02 11:08:59	0.2001	0.3926	0.3461	0.2711	0.4107	0.2311
2024-01-02 11:09:59	0.1621	0.333	0.3819	0.283	0.4584	0.2668
2024-01-02 11:10:59	0.2001	0.3449	0.3938	0.2592	0.3868	0.2192
2024-01-02 11:11:59	0.1571	0.3568	0.3699	0.3188	0.3988	0.2311
2024-01-02 11:12:59	0.1811	0.4164	0.3699	0.2472	0.4464	0.2668
2024-01-02 11:13:59	0.1771	0.3688	0.358	0.283	0.4107	0.2311
2024-01-02 11:14:59	0.1421	0.3688	0.4057	0.2949	0.4226	0.2788
2024-01-02 11:15:59	0.1621	0.3807	0.4315	0.2711	0.3941	0.243
2024-01-02 11:16:59	0.1851	0.3807	0.3938	0.2711	0.3383	0.2311
2024-01-02 11:17:59	0.1611	0.3807	0.4295	0.2711	0.3988	0.2549
2024-01-02 11:18:59	0.1621	0.333	0.4057	0.2592	0.4464	0.2549
2024-01-02 11:19:59	0.1981	0.333	0.4176	0.283	0.3868	0.2192
2024-01-02 11:20:59	0.1751	0.3688	0.3938	0.2353	0.3868	0.1953
2024-01-02 11:21:59	0.1751	0.4045	0.4534	0.2592	0.4107	0.2192
2024-01-02 11:22:59	0.1791	0.4164	0.3938	0.2472	0.4345	0.2549
2024-01-02 11:23:59	0.2051	0.4164	0.4415	0.2949	0.4464	0.2311
2024-01-02 11:24:59	0.1401	0.333	0.4849	0.2353	0.4584	0.243
2024-01-02 11:25:59	0.1371	0.3092	0.4057	0.3068	0.4464	0.2788
2024-01-02 11:26:59	0.1981	0.333	0.3461	0.2353	0.4107	0.2668
2024-01-02 11:27:59	0.1781	0.3807	0.3223	0.2711	0.4464	0.2192
2024-01-02 11:28:59	0.2071	0.4164	0.3819	0.3188	0.4464	0.2549
2024-01-02 11:29:59	0.1791	0.3568	0.4295	0.283	0.4464	0.2192
2024-01-02 11:30:59	0.1401	0.3092	0.3819	0.2949	0.4345	0.2788
2024-01-02 11:31:59	0.1971	0.3807	0.4415	0.3188	0.4345	0.243
2024-01-02 11:32:59	0.1791	0.4164	0.3223	0.2592	0.4168	0.2549
2024-01-02 11:33:59	0.1551	0.3688	0.3342	0.2353	0.4526	0.3026
2024-01-02 11:34:59	0.1401	0.3926	0.3819	0.2711	0.5003	0.3026
2024-01-02 11:35:59	0.1981	0.3568	0.3938	0.2711	0.4645	0.2311
2024-01-02 11:36:59	0.1971	0.3807	0.4057	0.2592	0.4645	0.2549
2024-01-02 11:37:59	0.1501	0.4164	0.3938	0.2592	0.4764	0.243
2024-01-02 11:38:59	0.1881	0.3568	0.3342	0.2234	0.4764	0.2192
2024-01-02 11:39:59	0.1231	0.3449	0.3699	0.2353	0.5003	0.2549
2024-01-02 11:40:59	0.1841	0.3926	0.378	0.283	0.4407	0.2549
2024-01-02 11:41:59	0.1551	0.3568	0.3542	0.2711	0.4645	0.2549
2024-01-02 11:42:59	0.1781	0.3688	0.4019	0.2353	0.4241	0.2072
2024-01-02 11:43:59	0.1524	0.333	0.4376	0.2353	0.4407	0.3026
2024-01-02 11:44:59	0.1706	0.3807	0.3423	0.2592	0.4884	0.2192
2024-01-02 11:45:59	0.18562	0.4164	0.4019	0.2472	0.4645	0.2549
2024-01-02 11:46:59	0.1545	0.3568	0.3542	0.2711	0.4645	0.3026
2024-01-02 11:47:59	0.1426	0.4045	0.3899	0.283	0.4407	0.2907
2024-01-02 11:48:59	0.18562	0.3807	0.3899	0.283	0.5003	0.2549
2024-01-02 11:49:59	0.1503	0.3926	0.4138	0.3188	0.4526	0.243
2024-01-02 11:50:59	0.1503	0.3568	0.378	0.2949	0.4645	0.2549
2024-01-02 11:51:59	0.1511	0.3926	0.3303	0.2711	0.5003	0.243
2024-01-02 11:52:59	0.1768	0.3807	0.4376	0.3068	0.4764	0.2907
2024-01-02 11:53:59	0.1403	0.3688	0.4019	0.2592	0.5003	0.2788
2024-01-02 11:54:59	0.1668	0.3568	0.4376	0.2711	0.5003	0.3026
2024-01-02 11:55:59	0.1587	0.3807	0.4138	0.3068	0.5003	0.2549
2024-01-02 11:56:59	0.1345	0.3807	0.378	0.2711	0.4645	0.2192
2024-01-02 11:57:59	0.16562	0.3568	0.4376	0.3188	0.4645	0.2311
2024-01-02 11:58:59	0.2226	0.3688	0.4019	0.283	0.4241	0.2192
2024-01-02 11:59:59	0.1383	0.4164	0.4615	0.2711	0.4645	0.2788
2024-01-02 12:00:59	0.1568	0.4284	0.3661	0.2949	0.4168	0.2668
2024-01-02 12:01:59	0.2283	0.3449	0.4257	0.2949	0.4764	0.243
2024-01-02 12:02:59	0.2164	0.4164	0.378	0.2592	0.4526	0.243
2024-01-02 12:03:59	0.2164	0.4045	0.3661	0.2353	0.4764	0.3026
2024-01-02 12:04:59	0.1487	0.3568	0.378	0.2592	0.4884	0.2788
2024-01-02 12:05:59	0.2134	0.3688	0.4019	0.2949	0.4645	0.2907
2024-01-02 12:06:59	0.2296	0.3688	0.3184	0.2711	0.5003	0.2788
2024-01-02 12:07:59	0.2215	0.3926	0.3899	0.283	0.4764	0.2788
2024-01-02 12:08:59	0.1457	0.3807	0.4019	0.3188	0.4764	0.2192
2024-01-02 12:09:59	0.1376	0.4164	0.378	0.3068	0.4764	0.3026
2024-01-02 12:10:59	0.2215	0.3211	0.4376	0.2592	0.4645	0.2549
2024-01-02 12:11:59	0.1457	0.3807	0.4138	0.2949	0.4241	0.2192
2024-01-02 12:12:59	0.2074	0.3926	0.4138	0.2592	0.4718	0.243
2024-01-02 12:13:59	0.2074	0.3807	0.4138	0.3188	0.4764	0.2788
2024-01-02 12:14:59	0.1397	0.3926	0.3661	0.283	0.4884	0.243
2024-01-02 12:15:59	0.2074	0.3807	0.378	0.2949	0.4764	0.1953
2024-01-02 12:16:59	0.1547	0.3807	0.4019	0.3426	0.4884	0.2788
2024-01-02 12:17:59	0.14959	0.4403	0.4019	0.3426	0.4241	0.2788
2024-01-02 12:18:59	0.1266	0.3807	0.3899	0.2711	0.4645	0.2668
2024-01-02 12:19:59	0.2093	0.4164	0.378	0.2949	0.4764	0.3026
2024-01-02 12:20:59	0.2055	0.4164	0.3899	0.283	0.4764	0.2549
2024-01-02 12:21:59	0.1336	0.3926	0.3542	0.2592	0.4241	0.243
2024-01-02 12:22:59	0.2213	0.3807	0.3899	0.2949	0.4241	0.2668
2024-01-02 12:23:59	0.16459	0.3807	0.4019	0.2949	0.4884	0.3026
2024-01-02 12:24:59	0.1497	0.4164	0.4495	0.2949	0.4292	0.3264
2024-01-02 12:25:59	0.1416	0.3807	0.4138	0.2472	0.4649	0.243
2024-01-02 12:26:59	0.1336	0.3926	0.3899	0.3426	0.4292	0.3264
2024-01-02 12:27:59	0.2174	0.4164	0.3661	0.2592	0.4888	0.2788
2024-01-02 12:28:59	0.2174	0.3807	0.3661	0.2949	0.453	0.2549
2024-01-02 12:29:59	0.2055	0.3807	0.4138	0.3426	0.4549	0.2788
2024-01-02 12:30:59	0.1497	0.4164	0.4257	0.3307	0.4526	0.243
2024-01-02 12:31:59	0.1378	0.3568	0.4138	0.2949	0.4526	0.243
2024-01-02 12:32:59	0.2145	0.4284	0.378	0.283	0.4811	0.243
2024-01-02 12:33:59	0.2106	0.3926	0.4615	0.2949	0.4526	0.2549
2024-01-02 12:34:59	0.2026	0.3926	0.4257	0.283	0.4707	0.3026
2024-01-02 12:35:59	0.2145	0.4403	0.4495	0.3307	0.4826	0.3264
2024-01-02 12:36:59	0.1549	0.333	0.4019	0.3188	0.4707	0.2668
2024-01-02 12:37:59	0.2145	0.3807	0.4019	0.3426	0.4707	0.243
2024-01-02 12:38:59	0.2026	0.4164	0.4615	0.2949	0.5303	0.2788
2024-01-02 12:39:59	0.2145	0.3568	0.4495	0.2592	0.4707	0.243
2024-01-02 12:40:59	0.2026	0.4403	0.3899	0.2711	0.5064	0.2668
2024-01-02 12:41:59	0.1387	0.4164	0.3899	0.2592	0.5064	0.3145
2024-01-02 12:42:59	0.1468	0.3807	0.4257	0.3188	0.4826	0.243
2024-01-02 12:43:59	0.2106	0.3688	0.3661	0.3068	0.4707	0.2549
2024-01-02 12:44:59	0.2106	0.3568	0.3423	0.283	0.4707	0.243
2024-01-02 12:45:59	0.1532	0.4164	0.3899	0.283	0.5064	0.2668
2024-01-02 12:46:59	0.2103	0.3807	0.4138	0.3426	0.4707	0.2549
2024-01-02 12:47:59	0.2103	0.4284	0.3661	0.3188	0.4826	0.3145
2024-01-02 12:48:59	0.1226	0.3568	0.4376	0.3307	0.5064	0.2788
2024-01-02 12:49:59	0.1588	0.3688	0.3623	0.3188	0.4707	0.2788
2024-01-02 12:50:59	0.1226	0.4164	0.398	0.3188	0.4707	0.3264
2024-01-02 12:51:59	0.1226	0.3807	0.3742	0.2592	0.5064	0.2907
2024-01-02 12:52:59	0.2103	0.3926	0.4934	0.3426	0.4468	0.243
2024-01-02 12:53:59	0.2065	0.4641	0.3861	0.2949	0.5184	0.243
2024-01-02 12:54:59	0.2031	0.333	0.4338	0.2592	0.4826	0.3026
2024-01-02 12:55:59	0.1307	0.3688	0.4695	0.283	0.4826	0.243
2024-01-02 12:56:59	0.2146	0.4164	0.398	0.3188	0.5303	0.2549
2024-01-02 12:57:59	0.2065	0.3568	0.4695	0.283	0.3983	0.2668
2024-01-02 12:58:59	0.2184	0.3568	0.4338	0.2353	0.4707	0.3264
2024-01-02 12:59:59	0.1307	0.3807	0.4695	0.3188	0.5064	0.2788
2024-01-02 13:00:59	0.2146	0.4045	0.4815	0.3188	0.4468	0.2788
2024-01-02 13:01:59	0.2065	0.4164	0.3861	0.3068	0.5303	0.2907
2024-01-02 13:02:59	0.2065	0.4284	0.3623	0.3426	0.5064	0.2907
2024-01-02 13:03:59	0.2184	0.4164	0.3742	0.2949	0.4707	0.2907
2024-01-02 13:04:59	0.1307	0.3807	0.4338	0.283	0.4588	0.243
2024-01-02 13:05:59	0.1588	0.4164	0.4099	0.3068	0.4468	0.243
2024-01-02 13:06:59	0.2103	0.4164	0.4219	0.3426	0.5064	0.2788
2024-01-02 13:07:59	0.1469	0.4164	0.4219	0.3664	0.4707	0.3145
2024-01-02 13:08:59	0.2023	0.4045	0.4934	0.283	0.5184	0.3264
2024-01-02 13:09:59	0.1226	0.4045	0.4772	0.3664	0.4468	0.3264
2024-01-02 13:10:59	0.1469	0.3568	0.3861	0.3188	0.4588	0.243
2024-01-02 13:11:59	0.2146	0.3926	0.4753	0.2949	0.5064	0.2192
2024-01-02 13:12:59	0.2065	0.4403	0.4338	0.3188	0.4707	0.243
2024-01-02 13:13:59	0.2065	0.4045	0.4099	0.283	0.4826	0.2907
2024-01-02 13:14:59	0.2146	0.4045	0.398	0.283	0.4541	0.3264
2024-01-02 13:15:59	0.2107	0.4164	0.4219	0.283	0.3983	0.2668
2024-01-02 13:16:59	0.2146	0.4164	0.3861	0.2949	0.4588	0.2192
2024-01-02 13:17:59	0.2184	0.4403	0.398	0.3426	0.5064	0.2907
2024-01-02 13:18:59	0.2026	0.3807	0.3623	0.3664	0.4768	0.3264
2024-01-02 13:19:59	0.2184	0.4045	0.3623	0.3068	0.4768	0.2788
2024-01-02 13:20:59	0.1388	0.4641	0.3742	0.283	0.5007	0.3026
2024-01-02 13:21:59	0.2146	0.3807	0.3623	0.3188	0.5245	0.2668
2024-01-02 13:22:59	0.2026	0.4284	0.398	0.283	0.5364	0.2907
2024-01-02 13:23:59	0.1469	0.4045	0.4338	0.3068	0.5484	0.3264
2024-01-02 13:24:59	0.2107	0.4045	0.4695	0.3545	0.5364	0.2668
2024-01-02 13:25:59	0.1388	0.3807	0.4457	0.283	0.5007	0.2549
2024-01-02 13:26:59	0.1473	0.4403	0.4219	0.2949	0.5364	0.3026
2024-01-02 13:27:59	0.2153	0.3926	0.4576	0.283	0.5364	0.2668
2024-01-02 13:28:59	0.1438	0.4045	0.3742	0.3068	0.5364	0.2788
2024-01-02 13:29:59	0.1276	0.4403	0.3861	0.2949	0.5245	0.243
2024-01-02 13:30:59	0.2153	0.4164	0.3861	0.3545	0.5245	0.2907
2024-01-02 13:31:59	0.2115	0.4403	0.4099	0.3188	0.4768	0.3264
2024-01-02 13:32:59	0.1592	0.4403	0.3861	0.3188	0.5126	0.2668
2024-01-02 13:33:59	0.2115	0.4403	0.398	0.3664	0.5603	0.3145
2024-01-02 13:34:59	0.1438	0.4045	0.398	0.3307	0.5245	0.2907
2024-01-02 13:35:59	0.1276	0.4045	0.4576	0.283	0.5245	0.3026
2024-01-02 13:36:59	0.1276	0.4641	0.4815	0.283	0.5364	0.2668
2024-01-02 13:37:59	0.1423	0.4045	0.4815	0.3426	0.5364	0.3026
2024-01-02 13:38:59	0.2103	0.3568	0.4815	0.283	0.5603	0.2907
2024-01-02 13:39:59	0.1699	0.4164	0.4338	0.2949	0.5007	0.2788
2024-01-02 13:40:59	0.1542	0.3926	0.3861	0.3068	0.5245	0.2668
2024-01-02 13:41:59	0.1542	0.4164	0.4576	0.3664	0.4841	0.2907
2024-01-02 13:42:59	0.2184	0.4284	0.3861	0.3188	0.5007	0.2907
2024-01-02 13:43:59	0.1423	0.4045	0.4576	0.3188	0.5484	0.2668
2024-01-02 13:44:59	0.1492	0.4403	0.398	0.3307	0.5245	0.2788
2024-01-02 13:45:59	0.2015	0.4164	0.398	0.3307	0.5245	0.3264
2024-01-02 13:46:59	0.2015	0.4164	0.4457	0.3307	0.5007	0.3384
2024-01-02 13:47:59	0.2053	0.4164	0.4934	0.283	0.5603	0.2549
2024-01-02 13:48:59	0.2096	0.4045	0.4219	0.283	0.5126	0.3264
2024-01-02 13:49:59	0.173	0.4641	0.4338	0.3188	0.5245	0.3145
2024-01-02 13:50:59	0.1376	0.49	0.4457	0.3545	0.5603	0.2668
2024-01-02 13:51:59	0.1376	0.4164	0.4457	0.3664	0.5364	0.2788
2024-01-02 13:52:59	0.1419	0.4284	0.4457	0.3664	0.5603	0.2788
2024-01-02 13:53:59	0.1442	0.4164	0.398	0.283	0.5603	0.3026
2024-01-02 13:54:59	0.168	0.4284	0.4099	0.2592	0.5603	0.2907
2024-01-02 13:55:59	0.1523	0.4641	0.4338	0.283	0.5245	0.3264
2024-01-02 13:56:59	0.2165	0.4045	0.3742	0.3307	0.5245	0.2311
2024-01-02 13:57:59	0.2046	0.4164	0.3742	0.3664	0.4841	0.2907
2024-01-02 13:58:59	0.1523	0.4164	0.4457	0.3068	0.5245	0.3026
2024-01-02 13:59:59	0.158	0.4641	0.4457	0.2592	0.4768	0.2907
2024-01-02 14:00:59	0.1642	0.4641	0.4576	0.3307	0.5364	0.3026
2024-01-02 14:01:59	0.1642	0.4284	0.4695	0.3664	0.5126	0.2907
2024-01-02 14:02:59	0.2084	0.4045	0.4219	0.3188	0.5364	0.2907
2024-01-02 14:03:59	0.1946	0.4284	0.4219	0.3426	0.5484	0.3503
2024-01-02 14:04:59	0.2185	0.4641	0.5053	0.3068	0.5245	0.2907
2024-01-02 14:05:59	0.1946	0.4403	0.4815	0.3307	0.5603	0.3264
2024-01-02 14:06:59	0.2185	0.4284	0.398	0.3664	0.5364	0.3264
2024-01-02 14:07:59	0.2423	0.4284	0.4338	0.3068	0.5364	0.3026
2024-01-02 14:08:59	0.1946	0.488	0.4219	0.2949	0.5364	0.2907
2024-01-02 14:09:59	0.235	0.4284	0.398	0.3426	0.5245	0.2907
2024-01-02 14:10:59	0.2066	0.4284	0.3584	0.3068	0.4841	0.3264
2024-01-02 14:11:59	0.167	0.4641	0.4657	0.3188	0.5318	0.2907
2024-01-02 14:12:59	0.2027	0.4284	0.4657	0.283	0.5364	0.3026
2024-01-02 14:13:59	0.155	0.4403	0.4895	0.3307	0.5484	0.3264
2024-01-02 14:14:59	0.1908	0.4641	0.4538	0.3664	0.5364	0.2907
2024-01-02 14:15:59	0.167	0.4284	0.3584	0.3068	0.5484	0.2907
2024-01-02 14:16:59	0.155	0.4284	0.4299	0.3545	0.4841	0.3264
2024-01-02 14:17:59	0.2027	0.4403	0.3823	0.3307	0.5245	0.2668
2024-01-02 14:18:59	0.1908	0.476	0.4299	0.3426	0.5364	0.3384
2024-01-02 14:19:59	0.2027	0.4403	0.4299	0.3068	0.5364	0.3026
2024-01-02 14:20:59	0.2385	0.4641	0.4872	0.3426	0.5141	0.3026
2024-01-02 14:21:59	0.2146	0.4284	0.3942	0.3307	0.5141	0.3503
2024-01-02 14:22:59	0.167	0.4403	0.4419	0.3188	0.5784	0.243
2024-01-02 14:23:59	0.1908	0.4641	0.4895	0.3068	0.5192	0.2907
2024-01-02 14:24:59	0.2404	0.4641	0.4657	0.3307	0.5549	0.3264
2024-01-02 14:25:59	0.2643	0.4284	0.418	0.3307	0.5192	0.2668
2024-01-02 14:26:59	0.1927	0.4284	0.4419	0.3068	0.5788	0.3503
2024-01-02 14:27:59	0.1808	0.4164	0.3942	0.3188	0.543	0.3264
2024-01-02 14:28:59	0.2643	0.4284	0.4895	0.3664	0.5449	0.2907
2024-01-02 14:29:59	0.1927	0.4641	0.3823	0.3784	0.5426	0.2788
2024-01-02 14:30:59	0.1808	0.488	0.5134	0.2949	0.5426	0.2668
2024-01-02 14:31:59	0.157	0.4284	0.4419	0.3664	0.5711	0.3264
2024-01-02 14:32:59	0.2046	0.4522	0.4657	0.3545	0.5903	0.2907
2024-01-02 14:33:59	0.2404	0.4522	0.4657	0.3068	0.5307	0.3384
2024-01-02 14:34:59	0.2166	0.4284	0.4657	0.3188	0.5664	0.2668
2024-01-02 14:35:59	0.2643	0.488	0.4061	0.3188	0.5664	0.2788
2024-01-02 14:36:59	0.2404	0.4284	0.5253	0.3426	0.5426	0.3264
2024-01-02 14:37:59	0.2643	0.488	0.4061	0.3307	0.5307	0.2907
2024-01-02 14:38:59	0.2285	0.4641	0.4419	0.3664	0.5307	0.3026
2024-01-02 14:39:59	0.2166	0.4284	0.4299	0.2711	0.5664	0.3741
2024-01-02 14:40:59	0.1927	0.488	0.4657	0.3307	0.5307	0.243
2024-01-02 14:41:59	0.2166	0.4045	0.4776	0.3426	0.5426	0.2788
2024-01-02 14:42:59	0.2285	0.4522	0.4657	0.3307	0.5664	0.3264
2024-01-02 14:43:59	0.2285	0.453	0.4538	0.3426	0.5307	0.2668
2024-01-02 14:44:59	0.2404	0.4292	0.4538	0.3307	0.5307	0.2668
2024-01-02 14:45:59	0.2166	0.4649	0.418	0.3307	0.5664	0.2907
2024-01-02 14:46:59	0.2285	0.4649	0.4299	0.3903	0.5068	0.3145
2024-01-02 14:47:59	0.2404	0.4649	0.4538	0.3307	0.5784	0.3264
2024-01-02 14:48:59	0.2166	0.4483	0.4538	0.3664	0.5426	0.3384
2024-01-02 14:49:59	0.2404	0.4007	0.4061	0.3664	0.5426	0.3264
2024-01-02 14:50:59	0.2404	0.4464	0.4657	0.3426	0.5903	0.2907
2024-01-02 14:51:59	0.1808	0.4768	0.4419	0.3307	0.4583	0.3264
2024-01-02 14:52:59	0.2404	0.4603	0.4538	0.3307	0.5307	0.3264
2024-01-02 14:53:59	0.2523	0.4464	0.4657	0.3664	0.5664	0.3264
2024-01-02 14:54:59	0.2285	0.4007	0.4895	0.3307	0.5068	0.3145
2024-01-02 14:55:59	0.2523	0.4888	0.4895	0.3426	0.5903	0.3145
2024-01-02 14:56:59	0.2285	0.4768	0.4776	0.3664	0.5664	0.2668
2024-01-02 14:57:59	0.2046	0.4464	0.4061	0.3307	0.5307	0.3026
2024-01-02 14:58:59	0.1689	0.4007	0.418	0.3307	0.5188	0.3503
2024-01-02 14:59:59	0.1689	0.4484	0.5015	0.3664	0.5068	0.3145
2024-01-02 15:00:59	0.1808	0.4768	0.4657	0.3068	0.5664	0.3145
2024-01-02 15:01:59	0.2643	0.4888	0.4299	0.3784	0.5307	0.3264
2024-01-02 15:02:59	0.1927	0.4464	0.4657	0.3426	0.5784	0.3264
2024-01-02 15:03:59	0.2166	0.4007	0.4419	0.3426	0.5068	0.3503
2024-01-02 15:04:59	0.1927	0.4226	0.5015	0.3903	0.5188	0.2907
2024-01-02 15:05:59	0.1927	0.4841	0.4061	0.283	0.5664	0.3145
2024-01-02 15:06:59	0.2285	0.4483	0.4299	0.3307	0.5307	0.3741
2024-01-02 15:07:59	0.2285	0.4888	0.5015	0.3664	0.5426	0.2907
2024-01-02 15:08:59	0.2046	0.4464	0.4299	0.3068	0.5141	0.3384
2024-01-02 15:09:59	0.2404	0.4768	0.4538	0.3903	0.4883	0.3145
2024-01-02 15:10:59	0.157	0.4768	0.5253	0.3664	0.5488	0.3145
2024-01-02 15:11:59	0.2523	0.4007	0.4538	0.3307	0.5964	0.2907
2024-01-02 15:12:59	0.2404	0.4245	0.4895	0.3188	0.5368	0.3503
2024-01-02 15:13:59	0.2285	0.4464	0.4895	0.3068	0.5368	0.3026
2024-01-02 15:14:59	0.2523	0.4484	0.4419	0.3664	0.5607	0.3145
2024-01-02 15:15:59	0.2285	0.4464	0.4657	0.3307	0.5845	0.3503
2024-01-02 15:16:59	0.2643	0.4007	0.4776	0.3784	0.5964	0.3264
2024-01-02 15:17:59	0.2285	0.4464	0.5492	0.3068	0.6084	0.3503
2024-01-02 15:18:59	0.2285	0.4464	0.5611	0.3188	0.5964	0.3503
2024-01-02 15:19:59	0.2523	0.4464	0.4776	0.3664	0.5607	0.3503
2024-01-02 15:20:59	0.1808	0.4245	0.5015	0.3307	0.5964	0.3145
2024-01-02 15:21:59	0.2166	0.4245	0.4657	0.3426	0.5964	0.3145
2024-01-02 15:22:59	0.1808	0.4768	0.4538	0.3426	0.5964	0.3741
2024-01-02 15:23:59	0.2046	0.3726	0.4299	0.283	0.5845	0.3145
2024-01-02 15:24:59	0.2046	0.5103	0.4299	0.3188	0.5845	0.2668
2024-01-02 15:25:59	0.2523	0.3745	0.5134	0.3664	0.5368	0.3264
2024-01-02 15:26:59	0.2643	0.3745	0.4776	0.3068	0.5726	0.3026
2024-01-02 15:27:59	0.1689	0.3964	0.4299	0.3068	0.6203	0.3264
2024-01-02 15:28:59	0.157	0.3964	0.4895	0.3307	0.5845	0.3384
2024-01-02 15:29:59	0.1808	0.5103	0.4776	0.3545	0.5845	0.3145
2024-01-02 15:30:59	0.1689	0.4507	0.4776	0.3664	0.5964	0.3503
2024-01-02 15:31:59	0.2046	0.3745	0.4776	0.3784	0.5964	0.3264
2024-01-02 15:32:59	0.2166	0.4341	0.4657	0.3664	0.6203	0.3264
2024-01-02 15:33:59	0.2166	0.4507	0.5015	0.3307	0.5607	0.3264
2024-01-02 15:34:59	0.2046	0.4984	0.5253	0.3664	0.5845	0.3145
2024-01-02 15:35:59	0.2046	0.3745	0.5015	0.3664	0.5441	0.3741
2024-01-02 15:36:59	0.2046	0.3745	0.5134	0.3664	0.5607	0.4218
2024-01-02 15:37:59	0.1689	0.4507	0.4657	0.3545	0.6084	0.3264
2024-01-02 15:38:59	0.157	0.5103	0.4776	0.3545	0.5845	0.3384
2024-01-02 15:39:59	0.1927	0.3726	0.5134	0.3068	0.5845	0.3264
2024-01-02 15:40:59	0.2285	0.3745	0.5492	0.3426	0.5607	0.3384
2024-01-02 15:41:59	0.1808	0.5103	0.4895	0.3903	0.6203	0.3741
2024-01-02 15:42:59	0.2404	0.3764	0.4538	0.3545	0.5726	0.3145
2024-01-02 15:43:59	0.2166	0.5103	0.4776	0.3545	0.5845	0.3264
2024-01-02 15:44:59	0.1927	0.5103	0.4657	0.3664	0.6203	0.3264
2024-01-02 15:45:59	0.2046	0.5103	0.418	0.3664	0.5964	0.3741
2024-01-02 15:46:59	0.2285	0.3745	0.4299	0.3903	0.6203	0.3741
2024-01-02 15:47:59	0.1927	0.3745	0.3942	0.3307	0.6203	0.3384
2024-01-02 15:48:59	0.1927	0.4341	0.5015	0.3545	0.6203	0.3145
2024-01-02 15:49:59	0.2404	0.3745	0.5253	0.3545	0.5845	0.3384
2024-01-02 15:50:59	0.2166	0.4268	0.4419	0.3307	0.5845	0.3741
2024-01-02 15:51:59	0.2643	0.3764	0.4419	0.3784	0.5441	0.3503
2024-01-02 15:52:59	0.2643	0.3726	0.3942	0.3545	0.5845	0.3384
2024-01-02 15:53:59	0.2046	0.3764	0.4538	0.3545	0.5368	0.3384
2024-01-02 15:54:59	0.1808	0.4984	0.4299	0.3307	0.5964	0.398
2024-01-02 15:55:59	0.2404	0.3745	0.4776	0.3903	0.5726	0.3384
2024-01-02 15:56:59	0.2643	0.5103	0.5015	0.3426	0.5964	0.3384
2024-01-02 15:57:59	0.2404	0.3764	0.4657	0.3545	0.6084	0.3741
2024-01-02 15:58:59	0.2643	0.3764	0.4895	0.3903	0.5845	0.3384
2024-01-02 15:59:59	0.1808	0.3764	0.4299	0.3664	0.6203	0.3503
2024-01-02 16:00:59	0.2523	0.3745	0.4538	0.3903	0.5964	0.3741
2024-01-02 16:01:59	0.2643	0.4341	0.5492	0.3903	0.5964	0.3384
2024-01-02 16:02:59	0.2285	0.3718	0.4657	0.3903	0.5964	0.3384
2024-01-02 16:03:59	0.2166	0.3764	0.4299	0.3545	0.5845	0.3503
2024-01-02 16:04:59	0.1689	0.4984	0.4776	0.3545	0.5441	0.386
2024-01-02 16:05:59	0.2046	0.3764	0.5134	0.4141	0.5918	0.3503
2024-01-02 16:06:59	0.2166	0.4984	0.5253	0.3545	0.5964	0.3741
2024-01-02 16:07:59	0.177	0.4341	0.4419	0.3068	0.6084	0.2668
2024-01-02 16:08:59	0.2404	0.411	0.4895	0.3664	0.5964	0.3503
2024-01-02 16:09:59	0.1689	0.3764	0.4419	0.3426	0.6084	0.3741
2024-01-02 16:10:59	0.2285	0.3764	0.4061	0.3664	0.5441	0.3741
2024-01-02 16:11:59	0.1927	0.4341	0.5134	0.3784	0.5845	0.3384
2024-01-02 16:12:59	0.2046	0.4341	0.4776	0.3545	0.5964	0.3384
2024-01-02 16:13:59	0.1927	0.4984	0.4538	0.3903	0.5964	0.3264
2024-01-02 16:14:59	0.2762	0.4392	0.4061	0.3664	0.5441	0.3384
2024-01-02 16:15:59	0.2643	0.3749	0.4061	0.3664	0.5441	0.3741
2024-01-02 16:16:59	0.2285	0.4392	0.4419	0.3664	0.6084	0.398
2024-01-02 16:17:59	0.1808	0.4988	0.3942	0.3545	0.5492	0.3384
2024-01-02 16:18:59	0.2106	0.411	0.4538	0.4141	0.5849	0.3622
2024-01-02 16:19:59	0.2344	0.411	0.573	0.4618	0.5492	0.3622
2024-01-02 16:20:59	0.2106	0.411	0.593	0.3664	0.6088	0.3384
2024-01-02 16:21:59	0.2106	0.411	0.4657	0.3784	0.573	0.398
2024-01-02 16:22:59	0.1986	0.4911	0.4657	0.3664	0.5749	0.3384
2024-01-02 16:23:59	0.2106	0.5103	0.4619	0.3784	0.5726	0.4218
2024-01-02 16:24:59	0.1748	0.4507	0.4499	0.4141	0.5726	0.3741
2024-01-02 16:25:59	0.2344	0.4507	0.4976	0.3545	0.6011	0.3384
2024-01-02 16:26:59	0.1629	0.4507	0.5334	0.3664	0.6203	0.398
2024-01-02 16:27:59	0.2344	0.4507	0.4619	0.3664	0.5607	0.3145
2024-01-02 16:28:59	0.2106	0.4507	0.5095	0.4141	0.5964	0.3622
2024-01-02 16:29:59	0.2344	0.4507	0.4976	0.4141	0.5964	0.3622
2024-01-02 16:30:59	0.1986	0.411	0.4738	0.3784	0.5726	0.398
2024-01-02 16:31:59	0.2165	0.4507	0.4261	0.3545	0.5607	0.3145
2024-01-02 16:32:59	0.2284	0.4507	0.438	0.3784	0.5607	0.3384
2024-01-02 16:33:59	0.1688	0.411	0.4499	0.4141	0.5964	0.3622
2024-01-02 16:34:59	0.1769	0.4507	0.5334	0.3903	0.5607	0.3741
2024-01-02 16:35:59	0.2642	0.4507	0.4976	0.3784	0.5726	0.386
2024-01-02 16:36:59	0.2046	0.411	0.5692	0.3784	0.5964	0.3741
2024-01-02 16:37:59	0.1688	0.4268	0.5215	0.438	0.5607	0.386
2024-01-02 16:38:59	0.1926	0.4984	0.4976	0.3784	0.5607	0.398
2024-01-02 16:39:59	0.2046	0.4507	0.593	0.3784	0.5964	0.398
2024-01-02 16:40:59	0.1688	0.4507	0.593	0.4141	0.5368	0.3741
2024-01-02 16:41:59	0.1807	0.5103	0.4857	0.3784	0.6084	0.3622
2024-01-02 16:42:59	0.2523	0.411	0.5572	0.3903	0.5726	0.386
2024-01-02 16:43:59	0.1807	0.4507	0.5692	0.4141	0.5726	0.3384
2024-01-02 16:44:59	0.2046	0.411	0.5692	0.3784	0.6203	0.3384
2024-01-02 16:45:59	0.2284	0.4268	0.4499	0.3784	0.4883	0.3622
2024-01-02 16:46:59	0.1926	0.5103	0.5095	0.3903	0.5607	0.386
2024-01-02 16:47:59	0.2284	0.4507	0.4499	0.426	0.5964	0.386
2024-01-02 16:48:59	0.1688	0.4507	0.438	0.3903	0.5368	0.386
2024-01-02 16:49:59	0.2046	0.4388	0.4619	0.4141	0.6203	0.3741
2024-01-02 16:50:59	0.1926	0.4268	0.4857	0.3068	0.5964	0.398
2024-01-02 16:51:59	0.1769	0.4507	0.4857	0.3903	0.5607	0.4218
2024-01-02 16:52:59	0.1807	0.4507	0.438	0.4141	0.5488	0.386
2024-01-02 16:53:59	0.1688	0.4984	0.5811	0.4141	0.5368	0.4099
2024-01-02 16:54:59	0.2523	0.4268	0.5811	0.3784	0.5964	0.398
2024-01-02 16:55:59	0.2403	0.4388	0.4738	0.3784	0.5607	0.386
2024-01-02 16:56:59	0.1688	0.4507	0.4142	0.3664	0.6084	0.3384
2024-01-02 16:57:59	0.1926	0.4507	0.5334	0.3784	0.5368	0.398
2024-01-02 16:58:59	0.2403	0.4507	0.5095	0.4141	0.5488	0.386
2024-01-02 16:59:59	0.2165	0.4341	0.5215	0.438	0.5964	0.3622
2024-01-02 17:00:59	0.2642	0.4507	0.5215	0.3784	0.5607	0.386
2024-01-02 17:01:59	0.2165	0.4388	0.4499	0.4022	0.5726	0.386
2024-01-02 17:02:59	0.1688	0.4507	0.5215	0.4022	0.5441	0.3622
2024-01-02 17:03:59	0.1926	0.4368	0.5453	0.3784	0.4883	0.3741
2024-01-02 17:04:59	0.1926	0.4368	0.438	0.438	0.5488	0.3503
2024-01-02 17:05:59	0.2523	0.5407	0.4261	0.3784	0.5964	0.3622
2024-01-02 17:06:59	0.2403	0.4507	0.4738	0.4618	0.5368	0.3145
2024-01-02 17:07:59	0.2799	0.3964	0.4857	0.4141	0.5368	0.398
2024-01-02 17:08:59	0.2642	0.5084	0.5572	0.3784	0.5607	0.4457
2024-01-02 17:09:59	0.1926	0.3964	0.5453	0.438	0.5845	0.398
2024-01-02 17:10:59	0.2224	0.5407	0.4619	0.3545	0.5964	0.3622
2024-01-02 17:11:59	0.2463	0.3964	0.5215	0.4022	0.6084	0.3622
2024-01-02 17:12:59	0.2582	0.3964	0.4976	0.4022	0.5964	0.3384
2024-01-02 17:13:59	0.2105	0.3964	0.5453	0.438	0.5607	0.3741
2024-01-02 17:14:59	0.2105	0.4507	0.5215	0.3545	0.5964	0.3384
2024-01-02 17:15:59	0.2343	0.4507	0.4499	0.3784	0.5964	0.3264
2024-01-02 17:16:59	0.1986	0.4368	0.5692	0.4022	0.5964	0.3622
2024-01-02 17:17:59	0.282	0.5326	0.438	0.4141	0.5845	0.4099
2024-01-02 17:18:59	0.1866	0.5203	0.5811	0.426	0.5845	0.4218
2024-01-02 17:19:59	0.1866	0.4507	0.4261	0.4141	0.5368	0.3741
2024-01-02 17:20:59	0.1709	0.4507	0.4976	0.426	0.5726	0.4218
2024-01-02 17:21:59	0.2582	0.3964	0.4738	0.438	0.6203	0.3145
2024-01-02 17:22:59	0.282	0.3964	0.4976	0.438	0.5845	0.3741
2024-01-02 17:23:59	0.2663	0.5203	0.5095	0.4141	0.5845	0.3741
2024-01-02 17:24:59	0.2305	0.5407	0.4738	0.4022	0.5964	0.398
2024-01-02 17:25:59	0.2186	0.4507	0.4976	0.426	0.5964	0.3622
2024-01-02 17:26:59	0.2663	0.4441	0.4976	0.3784	0.6203	0.3384
2024-01-02 17:27:59	0.272	0.5407	0.4857	0.3784	0.5607	0.398
2024-01-02 17:28:59	0.2782	0.5084	0.5095	0.4022	0.5845	0.398
2024-01-02 17:29:59	0.2782	0.4507	0.4976	0.426	0.5441	0.386
2024-01-02 17:30:59	0.2424	0.4507	0.4738	0.426	0.5607	0.386
2024-01-02 17:31:59	0.2663	0.5407	0.4499	0.426	0.6084	0.4218
2024-01-02 17:32:59	0.2186	0.3964	0.4976	0.4141	0.5845	0.398
2024-01-02 17:33:59	0.2663	0.5407	0.4857	0.438	0.5845	0.3741
2024-01-02 17:34:59	0.2424	0.5326	0.5095	0.4618	0.5607	0.3741
2024-01-02 17:35:59	0.2663	0.3964	0.4857	0.426	0.6203	0.3741
2024-01-02 17:36:59	0.2305	0.5407	0.5453	0.4499	0.5726	0.4099
2024-01-02 17:37:59	0.1947	0.5407	0.4738	0.438	0.5845	0.398
2024-01-02 17:38:59	0.2066	0.4064	0.4738	0.426	0.6203	0.3622
2024-01-02 17:39:59	0.2066	0.4468	0.5334	0.3784	0.5964	0.4457
2024-01-02 17:40:59	0.2663	0.5184	0.4738	0.438	0.6203	0.4415
2024-01-02 17:41:59	0.2066	0.5426	0.5334	0.426	0.6203	0.4176
2024-01-02 17:42:59	0.2543	0.5426	0.4857	0.4022	0.6203	0.4653
2024-01-02 17:43:59	0.2305	0.5303	0.4499	0.426	0.5845	0.4892
2024-01-02 17:44:59	0.2186	0.3983	0.4738	0.426	0.5845	0.4295
2024-01-02 17:45:59	0.2424	0.5507	0.4738	0.4022	0.5441	0.4176
2024-01-02 17:46:59	0.1947	0.4064	0.5095	0.4141	0.5845	0.4176
2024-01-02 17:47:59	0.2543	0.4468	0.4857	0.3903	0.5368	0.4653
2024-01-02 17:48:59	0.2305	0.5303	0.4261	0.4022	0.5964	0.4772
2024-01-02 17:49:59	0.2186	0.4064	0.5095	0.3545	0.5726	0.4653
2024-01-02 17:50:59	0.2543	0.5507	0.5334	0.438	0.5964	0.4534
2024-01-02 17:51:59	0.2663	0.4588	0.5215	0.4857	0.6084	0.4653
2024-01-02 17:52:59	0.2305	0.4468	0.5095	0.438	0.5845	0.4892
2024-01-02 17:53:59	0.2424	0.4064	0.4857	0.4022	0.6203	0.4062
2024-01-02 17:54:59	0.2066	0.5507	0.6049	0.4022	0.5964	0.4176
2024-01-02 17:55:59	0.2543	0.5184	0.5572	0.3784	0.5964	0.4772
2024-01-02 17:56:59	0.2663	0.4468	0.5095	0.4141	0.5964	0.4653
2024-01-02 17:57:59	0.1709	0.4588	0.5453	0.3784	0.5845	0.4415
2024-01-02 17:58:59	0.2066	0.4064	0.4857	0.3664	0.5441	0.5011
2024-01-02 17:59:59	0.2782	0.5507	0.5572	0.4022	0.5918	0.4534
2024-01-02 18:00:59	0.2543	0.5426	0.4619	0.4499	0.5964	0.4534
2024-01-02 18:01:59	0.2424	0.4541	0.4738	0.4618	0.6084	0.4534
2024-01-02 18:02:59	0.2663	0.3983	0.4738	0.4141	0.5964	0.4415
2024-01-02 18:03:59	0.2424	0.4588	0.438	0.4618	0.6084	0.4415
2024-01-02 18:04:59	0.2424	0.4064	0.5572	0.3545	0.5441	0.4772
2024-01-02 18:05:59	0.2305	0.4468	0.4738	0.4141	0.5845	0.4295
2024-01-02 18:06:59	0.2066	0.4468	0.5811	0.4141	0.5964	0.5011
2024-01-02 18:07:59	0.2543	0.5507	0.5334	0.438	0.5964	0.5011
2024-01-02 18:08:59	0.1947	0.411	0.458	0.4022	0.5441	0.4415
2024-01-02 18:09:59	0.2066	0.4064	0.4938	0.3784	0.5441	0.4181
2024-01-02 18:10:59	0.1709	0.5184	0.5534	0.438	0.6084	0.4892
2024-01-02 18:11:59	0.2066	0.4064	0.5295	0.438	0.5492	0.4772
2024-01-02 18:12:59	0.2424	0.5507	0.5176	0.426	0.5849	0.4653
2024-01-02 18:13:59	0.2186	0.4064	0.5295	0.426	0.5492	0.4415
2024-01-02 18:14:59	0.2663	0.4064	0.4938	0.4618	0.6088	0.5011
2024-01-02 18:15:59	0.2186	0.4064	0.458	0.438	0.573	0.4653
2024-01-02 18:16:59	0.2186	0.4507	0.5176	0.4141	0.5749	0.4772
2024-01-02 18:17:59	0.2305	0.4507	0.5176	0.4141	0.5726	0.4415
2024-01-02 18:18:59	0.2543	0.4468	0.5295	0.4141	0.5726	0.4534
2024-01-02 18:19:59	0.2663	0.5426	0.5772	0.4499	0.6011	0.4772
2024-01-02 18:20:59	0.2305	0.5303	0.5176	0.438	0.5492	0.4415
2024-01-02 18:21:59	0.2305	0.4507	0.4461	0.4022	0.5849	0.4653
2024-01-02 18:22:59	0.2424	0.4507	0.5415	0.4857	0.5849	0.5249
2024-01-02 18:23:59	0.2543	0.4064	0.4819	0.4815	0.5849	0.5011
2024-01-02 18:24:59	0.2305	0.4064	0.6011	0.4576	0.5372	0.4415
2024-01-02 18:25:59	0.2424	0.5303	0.5653	0.5053	0.573	0.4653
2024-01-02 18:26:59	0.2663	0.5507	0.4819	0.5292	0.573	0.4653
2024-01-02 18:27:59	0.2066	0.4507	0.5176	0.4695	0.5849	0.4295
2024-01-02 18:28:59	0.2424	0.4541	0.5176	0.4576	0.6326	0.5011
2024-01-02 18:29:59	0.2782	0.5507	0.5176	0.4576	0.6564	0.4176
2024-01-02 18:30:59	0.2066	0.5184	0.4819	0.5053	0.5968	0.4772
2024-01-02 18:31:59	0.2066	0.4507	0.5534	0.5172	0.573	0.4415
2024-01-02 18:32:59	0.2663	0.4507	0.5534	0.5053	0.6088	0.4772
2024-01-02 18:33:59	0.2743	0.5507	0.4699	0.4934	0.573	0.5011
2024-01-02 18:34:59	0.2424	0.5303	0.5057	0.5053	0.5968	0.4772
2024-01-02 18:35:59	0.2386	0.5426	0.613	0.5292	0.6445	0.4415
2024-01-02 18:36:59	0.2386	0.4507	0.5176	0.4462	0.573	0.4653
2024-01-02 18:37:59	0.2147	0.5303	0.4699	0.4576	0.5849	0.4415
2024-01-02 18:38:59	0.2505	0.42	0.4342	0.5172	0.573	0.4415
2024-01-02 18:39:59	0.2624	0.5303	0.5295	0.5053	0.5968	0.4415
2024-01-02 18:40:59	0.2505	0.5303	0.4699	0.4815	0.5849	0.4415
2024-01-02 18:41:59	0.2505	0.5007	0.4938	0.5411	0.6445	0.4415
2024-01-02 18:42:59	0.2863	0.5364	0.5057	0.4934	0.6088	0.4772
2024-01-02 18:43:59	0.2147	0.4768	0.4938	0.4934	0.6088	0.4772
2024-01-02 18:44:59	0.2147	0.4292	0.4819	0.4934	0.6564	0.4653
2024-01-02 18:45:59	0.2743	0.5007	0.5176	0.4815	0.6207	0.4653
2024-01-02 18:46:59	0.2028	0.5364	0.5057	0.4815	0.573	0.513
2024-01-02 18:47:59	0.2743	0.4888	0.5534	0.5172	0.573	0.4415
2024-01-02 18:48:59	0.2266	0.5126	0.5176	0.4695	0.6326	0.4772
2024-01-02 18:49:59	0.2266	0.4768	0.5415	0.5411	0.573	0.4415
2024-01-02 18:50:59	0.2028	0.5007	0.5057	0.5411	0.5849	0.4772
2024-01-02 18:51:59	0.2386	0.5364	0.5176	0.4815	0.5968	0.4772
2024-01-02 18:52:59	0.2505	0.4768	0.5415	0.4581	0.6564	0.4653
2024-01-02 18:53:59	0.2147	0.4649	0.458	0.5292	0.6088	0.5011
2024-01-02 18:54:59	0.2505	0.5126	0.5892	0.5172	0.6088	0.5011
2024-01-02 18:55:59	0.2624	0.4768	0.5138	0.5053	0.6207	0.5011
2024-01-02 18:56:59	0.2743	0.4888	0.5019	0.4815	0.6207	0.4892
2024-01-02 18:57:59	0.2743	0.453	0.5376	0.5411	0.6207	0.4772
2024-01-02 18:58:59	0.2624	0.5007	0.5138	0.5053	0.573	0.4176
2024-01-02 18:59:59	0.2624	0.5364	0.5257	0.5172	0.573	0.4772
2024-01-02 19:00:59	0.2386	0.4768	0.5495	0.4815	0.6088	0.4176
2024-01-02 19:01:59	0.2624	0.5245	0.5019	0.4934	0.6445	0.5249
2024-01-02 19:02:59	0.2982	0.5007	0.5615	0.5172	0.6564	0.4176
2024-01-02 19:03:59	0.2624	0.5126	0.4899	0.4815	0.6564	0.5011
2024-01-02 19:04:59	0.2743	0.4868	0.5257	0.5053	0.573	0.4653
2024-01-02 19:05:59	0.2386	0.5226	0.5138	0.5649	0.5492	0.4653
2024-01-02 19:06:59	0.2386	0.5107	0.5257	0.5411	0.6092	0.4415
2024-01-02 19:07:59	0.2266	0.4988	0.5853	0.4815	0.6449	0.513
2024-01-02 19:08:59	0.2266	0.4868	0.5734	0.5053	0.6092	0.4415
2024-01-02 19:09:59	0.2266	0.5107	0.6211	0.5053	0.6688	0.4892
2024-01-02 19:10:59	0.2266	0.5107	0.5749	0.4695	0.633	0.513
2024-01-02 19:11:59	0.2743	0.4868	0.5615	0.5411	0.6349	0.4415
2024-01-02 19:12:59	0.2743	0.4988	0.5138	0.4576	0.6326	0.4772
2024-01-02 19:13:59	0.1909	0.5464	0.5376	0.5172	0.6326	0.4892
2024-01-02 19:14:59	0.2386	0.5584	0.5734	0.4815	0.6611	0.4892
2024-01-02 19:15:59	0.2386	0.4749	0.5972	0.5172	0.5849	0.4892
2024-01-02 19:16:59	0.2386	0.5464	0.5257	0.5411	0.573	0.513
2024-01-02 19:17:59	0.2147	0.5345	0.5257	0.5172	0.5492	0.5011
2024-01-02 19:18:59	0.1909	0.4868	0.5257	0.4815	0.5849	0.5249
2024-01-02 19:19:59	0.2505	0.4988	0.4542	0.5053	0.5849	0.5011
2024-01-02 19:20:59	0.2266	0.4988	0.5138	0.4815	0.5849	0.5011
2024-01-02 19:21:59	0.1909	0.4992	0.6211	0.4815	0.5372	0.4772
2024-01-02 19:22:59	0.2623	0.5349	0.5376	0.4815	0.573	0.4892
2024-01-02 19:23:59	0.2266	0.4992	0.6211	0.4815	0.6207	0.5488
2024-01-02 19:24:59	0.2027	0.5588	0.4899	0.4815	0.6564	0.4772
2024-01-02 19:25:59	0.2623	0.523	0.4899	0.5172	0.5968	0.4772
2024-01-02 19:26:59	0.2504	0.5249	0.5495	0.5172	0.5492	0.5011
2024-01-02 19:27:59	0.2385	0.5226	0.5853	0.5053	0.6207	0.5011
2024-01-02 19:28:59	0.2027	0.5226	0.5019	0.5053	0.6564	0.4892
2024-01-02 19:29:59	0.2504	0.5511	0.478	0.553	0.6088	0.4772
2024-01-02 19:30:59	0.2504	0.4749	0.5376	0.4815	0.6326	0.4892
2024-01-02 19:31:59	0.2585	0.493	0.5376	0.5172	0.5968	0.5249
2024-01-02 19:32:59	0.2585	0.4992	0.5376	0.4815	0.6207	0.4772
2024-01-02 19:33:59	0.2466	0.4749	0.5257	0.5172	0.6564	0.5011
2024-01-02 19:34:59	0.2585	0.4749	0.4899	0.5172	0.5968	0.4653
2024-01-02 19:35:59	0.2823	0.4749	0.4661	0.5053	0.5849	0.4772
2024-01-02 19:36:59	0.2585	0.4972	0.4899	0.5411	0.6326	0.5488
2024-01-02 19:37:59	0.2346	0.5226	0.478	0.5411	0.5968	0.4653
2024-01-02 19:38:59	0.2346	0.5107	0.5495	0.5411	0.6088	0.4892
2024-01-02 19:39:59	0.2704	0.5464	0.478	0.5292	0.573	0.4892
2024-01-02 19:40:59	0.2704	0.4911	0.4899	0.5172	0.6207	0.513
2024-01-02 19:41:59	0.2585	0.5107	0.5138	0.4576	0.6564	0.5011
2024-01-02 19:42:59	0.2666	0.5226	0.5376	0.5172	0.5968	0.4892
2024-01-02 19:43:59	0.2546	0.5107	0.5734	0.4576	0.6445	0.5488
2024-01-02 19:44:59	0.2427	0.5226	0.5019	0.5649	0.6207	0.513
2024-01-02 19:45:59	0.2308	0.5107	0.5257	0.4576	0.6326	0.4892
2024-01-02 19:46:59	0.2666	0.5107	0.5376	0.5411	0.5968	0.4653
2024-01-02 19:47:59	0.2427	0.5703	0.5376	0.5053	0.6326	0.4892
2024-01-02 19:48:59	0.3143	0.5107	0.5019	0.5053	0.6207	0.4653
2024-01-02 19:49:59	0.3143	0.5464	0.5257	0.4815	0.6088	0.4772
2024-01-02 19:50:59	0.2904	0.5464	0.5734	0.553	0.5968	0.4653
2024-01-02 19:51:59	0.2427	0.5226	0.5495	0.4815	0.6207	0.5249
2024-01-02 19:52:59	0.2785	0.5107	0.5257	0.5292	0.6207	0.5011
2024-01-02 19:53:59	0.3143	0.5107	0.5257	0.553	0.5968	0.5368
2024-01-02 19:54:59	0.3023	0.5464	0.5257	0.4815	0.6088	0.4892
2024-01-02 19:55:59	0.2785	0.5107	0.5019	0.5172	0.6564	0.4892
2024-01-02 19:56:59	0.2308	0.5226	0.5257	0.5292	0.6684	0.5011
2024-01-02 19:57:59	0.2666	0.5464	0.5257	0.5292	0.5849	0.4772
2024-01-02 19:58:59	0.2785	0.5107	0.4899	0.5292	0.6564	0.4653
2024-01-02 19:59:59	0.2785	0.5107	0.5615	0.553	0.6445	0.5249
2024-01-02 20:00:59	0.2904	0.5464	0.5376	0.5411	0.5968	0.4892
2024-01-02 20:01:59	0.2427	0.4868	0.5495	0.5649	0.6088	0.5249
2024-01-02 20:02:59	0.2904	0.5584	0.5138	0.5411	0.6088	0.5011
2024-01-02 20:03:59	0.2666	0.5226	0.5019	0.5411	0.6092	0.4415
2024-01-02 20:04:59	0.2546	0.5226	0.4899	0.5172	0.6449	0.5249
2024-01-02 20:05:59	0.2904	0.5703	0.4899	0.5292	0.6092	0.4553
2024-01-02 20:06:59	0.2189	0.493	0.5019	0.5888	0.6688	0.4553
2024-01-02 20:07:59	0.3061	0.5107	0.5615	0.5172	0.633	0.4792
2024-01-02 20:08:59	0.2904	0.5464	0.4899	0.5172	0.6349	0.4672
2024-01-02 20:09:59	0.2546	0.4868	0.5019	0.5411	0.6326	0.4911
2024-01-02 20:10:59	0.2904	0.5703	0.5495	0.5411	0.6326	0.503
2024-01-02 20:11:59	0.3143	0.5464	0.5257	0.5292	0.6611	0.503
2024-01-02 20:12:59	0.2785	0.5107	0.5495	0.5172	0.54949	0.5388
2024-01-02 20:13:59	0.3023	0.4988	0.4661	0.5292	0.5483	0.5149
2024-01-02 20:14:59	0.2904	0.4868	0.5019	0.5649	0.54592	0.4911
2024-01-02 20:15:59	0.2666	0.5464	0.5972	0.5172	0.54949	0.5268
2024-01-02 20:16:59	0.2427	0.5107	0.5734	0.5411	0.54949	0.4792
2024-01-02 20:17:59	0.2308	0.5584	0.5138	0.5053	0.54949	0.4911
2024-01-02 20:18:59	0.2904	0.4868	0.5138	0.5172	0.54472	0.5268
2024-01-02 20:19:59	0.227	0.4988	0.5734	0.5888	0.6326	0.4911
2024-01-02 20:20:59	0.2389	0.5464	0.5019	0.5053	0.6207	0.5388
2024-01-02 20:21:59	0.3143	0.5107	0.5972	0.5292	0.6564	0.503
2024-01-02 20:22:59	0.2985	0.5226	0.5338	0.5292	0.57711	0.4911
2024-01-02 20:23:59	0.3143	0.5941	0.5576	0.553	0.6507	0.5149
2024-01-02 20:24:59	0.2627	0.493	0.5219	0.5411	0.6626	0.5149
2024-01-02 20:25:59	0.2985	0.4988	0.5457	0.5292	0.6507	0.4792
2024-01-02 20:26:59	0.2627	0.5464	0.5219	0.5888	0.6626	0.4553
2024-01-02 20:27:59	0.2985	0.4868	0.5457	0.553	0.6507	0.4792
2024-01-02 20:28:59	0.2389	0.4868	0.5099	0.5292	0.6507	0.5149
2024-01-02 20:29:59	0.3104	0.5107	0.5934	0.5053	0.7103	0.4911
2024-01-02 20:30:59	0.3104	0.5345	0.5099	0.5292	0.6507	0.503
2024-01-02 20:31:59	0.3143	0.5464	0.5338	0.5053	0.6864	0.5388
2024-01-02 20:32:59	0.3104	0.5584	0.5457	0.5172	0.6864	0.5268
2024-01-02 20:33:59	0.2746	0.5464	0.5457	0.5053	0.6626	0.4792
2024-01-02 20:34:59	0.3044	0.5107	0.4861	0.5649	0.6507	0.5149
2024-01-02 20:35:59	0.3083	0.5464	0.5576	0.5411	0.6507	0.4792
2024-01-02 20:36:59	0.3191	0.5464	0.5695	0.5768	0.6864	0.5388
2024-01-02 20:37:59	0.3163	0.5464	0.498	0.5292	0.6507	0.503
2024-01-02 20:38:59	0.2806	0.5345	0.5576	0.5292	0.6626	0.5149
2024-01-02 20:39:59	0.2806	0.5345	0.6053	0.5411	0.6864	0.5626
2024-01-02 20:40:59	0.224	0.4868	0.5695	0.5172	0.6507	0.5626
2024-01-02 20:41:59	0.3031	0.5226	0.5695	0.5053	0.6507	0.4911
2024-01-02 20:42:59	0.3091	0.5703	0.5219	0.5649	0.6864	0.5149
2024-01-02 20:43:59	0.2925	0.5345	0.5934	0.5292	0.6268	0.503
2024-01-02 20:44:59	0.3091	0.5345	0.5695	0.5649	0.6984	0.4792
2024-01-02 20:45:59	0.3223	0.5464	0.5815	0.5411	0.6626	0.5149
2024-01-02 20:46:59	0.3223	0.5464	0.6053	0.4815	0.6626	0.5149
2024-01-02 20:47:59	0.2746	0.5703	0.5815	0.5649	0.7103	0.5149
2024-01-02 20:48:59	0.2269	0.5107	0.5576	0.5172	0.5783	0.4672
2024-01-02 20:49:59	0.2388	0.5345	0.6172	0.553	0.6507	0.5626
2024-01-02 20:50:59	0.2626	0.5941	0.5576	0.5172	0.6864	0.4792
2024-01-02 20:51:59	0.2865	0.5107	0.5576	0.5292	0.6268	0.5149
2024-01-02 20:52:59	0.3031	0.5584	0.5695	0.5292	0.7103	0.5626
2024-01-02 20:53:59	0.3223	0.5345	0.5576	0.5172	0.6864	0.5507
2024-01-02 20:54:59	0.3103	0.5345	0.5815	0.5292	0.6507	0.5149
2024-01-02 20:55:59	0.2826	0.5107	0.6411	0.5292	0.6388	0.503
2024-01-02 20:56:59	0.3065	0.5703	0.498	0.5053	0.6268	0.5149
2024-01-02 20:57:59	0.3184	0.5226	0.5338	0.5411	0.6864	0.503
2024-01-02 20:58:59	0.2469	0.5345	0.5815	0.5649	0.6507	0.5507
2024-01-02 20:59:59	0.2469	0.5703	0.5099	0.5292	0.6984	0.5388
2024-01-02 21:00:59	0.3184	0.5464	0.5695	0.5053	0.6268	0.5626
2024-01-02 21:01:59	0.2826	0.5703	0.5695	0.5053	0.6388	0.5149
2024-01-02 21:02:59	0.2142	0.5703	0.5695	0.5411	0.6864	0.4792
2024-01-02 21:03:59	0.3065	0.5703	0.5576	0.5172	0.6507	0.4911
2024-01-02 21:04:59	0.2946	0.5345	0.5934	0.5292	0.6626	0.4792
2024-01-02 21:05:59	0.2142	0.5345	0.5576	0.5292	0.6341	0.5388
2024-01-02 21:06:59	0.3023	0.5941	0.5457	0.5649	0.5783	0.5268
2024-01-02 21:07:59	0.3023	0.5345	0.6292	0.5411	0.6388	0.503
2024-01-02 21:08:59	0.3031	0.4868	0.5815	0.5411	0.6864	0.503
2024-01-02 21:09:59	0.2588	0.5464	0.5815	0.553	0.6268	0.5626
2024-01-02 21:10:59	0.3023	0.5226	0.5934	0.5292	0.6268	0.5388
2024-01-02 21:11:59	0.2588	0.5464	0.6053	0.5888	0.6507	0.5507
2024-01-02 21:12:59	0.2707	0.5584	0.5695	0.5172	0.6745	0.5388
2024-01-02 21:13:59	0.3065	0.5345	0.5934	0.553	0.6864	0.5388
2024-01-02 21:14:59	0.2142	0.5703	0.5457	0.5649	0.6984	0.4792
2024-01-02 21:15:59	0.2946	0.5464	0.5338	0.5411	0.6864	0.5626
2024-01-02 21:16:59	0.3203	0.5464	0.5457	0.5411	0.6507	0.5149
2024-01-02 21:17:59	0.2588	0.5464	0.5338	0.5411	0.6864	0.4792
2024-01-02 21:18:59	0.3203	0.5345	0.6053	0.5292	0.6864	0.503
2024-01-02 21:19:59	0.3184	0.5941	0.5457	0.553	0.6864	0.5388
2024-01-02 21:20:59	0.3184	0.6118	0.5576	0.5053	0.6745	0.503
2024-01-02 21:21:59	0.2707	0.5464	0.5338	0.5292	0.6745	0.4553
2024-01-02 21:22:59	0.3184	0.5584	0.5934	0.5172	0.6268	0.5388
2024-01-02 21:23:59	0.2946	0.5464	0.5576	0.5649	0.6626	0.5388
2024-01-02 21:24:59	0.3065	0.5584	0.5457	0.5053	0.7103	0.5268
2024-01-02 21:25:59	0.2099	0.5941	0.6172	0.5768	0.6745	0.5626
2024-01-02 21:26:59	0.2826	0.5345	0.5457	0.5053	0.6745	0.5149
2024-01-02 21:27:59	0.3065	0.5464	0.5815	0.5411	0.6864	0.503
2024-01-02 21:28:59	0.208	0.5464	0.5815	0.5888	0.6864	0.5268
2024-01-02 21:29:59	0.3184	0.5941	0.5576	0.553	0.7103	0.5626
2024-01-02 21:30:59	0.3184	0.5941	0.5695	0.5649	0.6507	0.5864
2024-01-02 21:31:59	0.208	0.5584	0.5695	0.5888	0.6745	0.503
2024-01-02 21:32:59	0.3203	0.5992	0.5457	0.5292	0.6341	0.5864
2024-01-02 21:33:59	0.2707	0.5349	0.5338	0.5053	0.6507	0.5388
2024-01-02 21:34:59	0.2469	0.5992	0.5695	0.5411	0.6984	0.5149
2024-01-02 21:35:59	0.2826	0.5588	0.5815	0.5411	0.6745	0.5388
2024-01-02 21:36:59	0.3203	0.523	0.653	0.5292	0.6745	0.503
2024-01-02 21:37:59	0.3065	0.5249	0.5457	0.5292	0.6507	0.503
2024-01-02 21:38:59	0.2946	0.5226	0.5219	0.4934	0.7103	0.503
2024-01-02 21:39:59	0.3223	0.5226	0.6053	0.5053	0.6626	0.5149
2024-01-02 21:40:59	0.2469	0.5511	0.5576	0.553	0.6745	0.5626
2024-01-02 21:41:59	0.2707	0.5749	0.5934	0.5411	0.7103	0.5864
2024-01-02 21:42:59	0.2826	0.563	0.5099	0.5053	0.6864	0.5268
2024-01-02 21:43:59	0.2946	0.5392	0.5338	0.5053	0.7103	0.503
2024-01-02 21:44:59	0.3184	0.5749	0.5695	0.5292	0.7103	0.5388
2024-01-02 21:45:59	0.3184	0.5749	0.5457	0.5172	0.7103	0.503
2024-01-02 21:46:59	0.3065	0.5749	0.6292	0.5411	0.7045	0.5268
2024-01-02 21:47:59	0.2142	0.5272	0.5219	0.553	0.7045	0.5745
2024-01-02 21:48:59	0.2788	0.5992	0.5815	0.553	0.6641	0.503
2024-01-02 21:49:59	0.3265	0.5349	0.6292	0.5888	0.7045	0.5149
2024-01-02 21:50:59	0.3026	0.5992	0.4861	0.5649	0.6568	0.503
2024-01-02 21:51:59	0.3146	0.5588	0.5457	0.5411	0.7164	0.5268
2024-01-02 21:52:59	0.3265	0.523	0.5457	0.5768	0.6926	0.5149
2024-01-02 21:53:59	0.2669	0.5249	0.5576	0.5292	0.7164	0.5745
2024-01-02 21:54:59	0.3265	0.5226	0.5099	0.5411	0.7284	0.5388
2024-01-02 21:55:59	0.3146	0.5226	0.5338	0.5768	0.7045	0.5388
2024-01-02 21:56:59	0.3265	0.5511	0.5099	0.5411	0.7403	0.5864
2024-01-02 21:57:59	0.3146	0.5749	0.5576	0.5888	0.7164	0.5507
2024-01-02 21:58:59	0.2907	0.563	0.5695	0.553	0.7164	0.503
2024-01-02 21:59:59	0.2788	0.5392	0.5457	0.5411	0.7164	0.503
2024-01-02 22:00:59	0.3026	0.5749	0.5457	0.5649	0.7045	0.5626
2024-01-02 22:01:59	0.3026	0.5749	0.5576	0.5649	0.6641	0.503
2024-01-02 22:02:59	0.243	0.5749	0.5576	0.5292	0.7118	0.5149
2024-01-02 22:03:59	0.3203	0.5272	0.5815	0.5053	0.7164	0.5268
2024-01-02 22:04:59	0.3203	0.5345	0.5338	0.5292	0.7284	0.5864
2024-01-02 22:05:59	0.3026	0.5584	0.5457	0.5649	0.7164	0.5388
2024-01-02 22:06:59	0.2788	0.5992	0.5934	0.5411	0.7284	0.5388
2024-01-02 22:07:59	0.3026	0.5349	0.6172	0.553	0.6641	0.5507
2024-01-02 22:08:59	0.3026	0.5992	0.5934	0.5888	0.7045	0.5507
2024-01-02 22:09:59	0.3203	0.5588	0.6292	0.5768	0.7164	0.5507
2024-01-02 22:10:59	0.3265	0.523	0.5695	0.5292	0.7164	0.503
2024-01-02 22:11:59	0.3231	0.5249	0.5219	0.5649	0.6641	0.503
2024-01-02 22:12:59	0.2907	0.5226	0.6411	0.5292	0.6641	0.5388
2024-01-02 22:13:59	0.3146	0.5226	0.5099	0.5888	0.7284	0.5745
2024-01-02 22:14:59	0.3265	0.5511	0.5695	0.553	0.6692	0.5864
2024-01-02 22:15:59	0.3284	0.5749	0.5457	0.5649	0.7049	0.5864
2024-01-02 22:16:59	0.2907	0.563	0.5934	0.6126	0.6692	0.503
2024-01-02 22:17:59	0.3146	0.5392	0.5815	0.6126	0.7288	0.4792
2024-01-02 22:18:59	0.3265	0.5749	0.5934	0.5411	0.693	0.503
2024-01-02 22:19:59	0.3265	0.5749	0.5695	0.5649	0.6949	0.5507
2024-01-02 22:20:59	0.3284	0.5749	0.498	0.553	0.6926	0.5864
2024-01-02 22:21:59	0.2907	0.5272	0.6292	0.5292	0.6926	0.5268
2024-01-02 22:22:59	0.2788	0.5992	0.5338	0.5649	0.7211	0.4792
2024-01-02 22:23:59	0.3203	0.5349	0.5815	0.5649	0.6449	0.5507
2024-01-02 22:24:59	0.2669	0.5992	0.5657	0.5649	0.633	0.5864
2024-01-02 22:25:59	0.3223	0.5588	0.5657	0.5172	0.6092	0.5388
2024-01-02 22:26:59	0.3026	0.523	0.5538	0.6126	0.6449	0.5626
2024-01-02 22:27:59	0.2669	0.5249	0.6134	0.5292	0.6449	0.5268
2024-01-02 22:28:59	0.3146	0.5226	0.5419	0.5649	0.6449	0.5507
2024-01-02 22:29:59	0.3265	0.5226	0.6253	0.6126	0.5972	0.5864
2024-01-02 22:30:59	0.3265	0.5511	0.5895	0.6007	0.6692	0.5268
2024-01-02 22:31:59	0.3146	0.5749	0.5776	0.5649	0.7049	0.5149
2024-01-02 22:32:59	0.2231	0.563	0.6253	0.553	0.6692	0.5626
2024-01-02 22:33:59	0.2788	0.5392	0.5776	0.5649	0.7288	0.5268
2024-01-02 22:34:59	0.3284	0.5749	0.5895	0.553	0.693	0.5388
2024-01-02 22:35:59	0.3284	0.5749	0.6015	0.6007	0.6949	0.503
2024-01-02 22:36:59	0.3284	0.5749	0.5776	0.5888	0.6926	0.5507
2024-01-02 22:37:59	0.3265	0.5272	0.5299	0.6126	0.6926	0.5864
2024-01-02 22:38:59	0.3146	0.5345	0.5419	0.5649	0.7211	0.5268
2024-01-02 22:39:59	0.2669	0.5584	0.5657	0.5292	0.6449	0.5745
2024-01-02 22:40:59	0.3284	0.5941	0.5895	0.5411	0.633	0.5507
2024-01-02 22:41:59	0.3265	0.5584	0.5895	0.5292	0.6092	0.5626
2024-01-02 22:42:59	0.3203	0.618	0.5895	0.5888	0.6449	0.5268
2024-01-02 22:43:59	0.3231	0.5345	0.5776	0.5768	0.6449	0.5626
2024-01-02 22:44:59	0.2573	0.5822	0.5657	0.553	0.6449	0.5507
2024-01-02 22:45:59	0.2869	0.5822	0.5657	0.553	0.5972	0.5388
2024-01-02 22:46:59	0.2869	0.618	0.5895	0.6126	0.7045	0.5268
2024-01-02 22:47:59	0.2511	0.5345	0.5895	0.5888	0.7284	0.5507
2024-01-02 22:48:59	0.2392	0.5584	0.6492	0.6007	0.6692	0.5507
2024-01-02 22:49:59	0.2988	0.5822	0.6015	0.5888	0.7049	0.5268
2024-01-02 22:50:59	0.263	0.5941	0.5776	0.5888	0.6692	0.5388
2024-01-02 22:51:59	0.2573	0.606	0.6253	0.5292	0.7288	0.5864
2024-01-02 22:52:59	0.2988	0.5941	0.6134	0.6126	0.693	0.5984
2024-01-02 22:53:59	0.2392	0.606	0.5895	0.5649	0.6949	0.5149
2024-01-02 22:54:59	0.263	0.618	0.5895	0.5292	0.6926	0.5864
2024-01-02 22:55:59	0.2573	0.618	0.6134	0.553	0.6926	0.5745
2024-01-02 22:56:59	0.2869	0.5941	0.5976	0.5888	0.7211	0.5268
2024-01-02 22:57:59	0.2816	0.5822	0.538	0.553	0.6449	0.5388
2024-01-02 22:58:59	0.2816	0.606	0.5738	0.5053	0.653	0.5388
2024-01-02 22:59:59	0.2816	0.5584	0.5619	0.5888	0.6292	0.5626
2024-01-02 23:00:59	0.3041	0.5584	0.5976	0.5888	0.6649	0.5507
2024-01-02 23:01:59	0.3101	0.5822	0.538	0.5768	0.6649	0.5864
2024-01-02 23:02:59	0.2935	0.606	0.6215	0.6126	0.6649	0.4911
2024-01-02 23:03:59	0.3101	0.606	0.6453	0.5649	0.6172	0.5507
2024-01-02 23:04:59	0.3293	0.606	0.5499	0.553	0.6892	0.5626
2024-01-02 23:05:59	0.3293	0.5941	0.5857	0.5768	0.7249	0.5507
2024-01-02 23:06:59	0.2816	0.618	0.6215	0.6126	0.6892	0.5626
2024-01-02 23:07:59	0.2816	0.6418	0.5976	0.6364	0.7488	0.5507
2024-01-02 23:08:59	0.26908	0.606	0.5857	0.553	0.713	0.5507
2024-01-02 23:09:59	0.2696	0.6299	0.5976	0.6364	0.7149	0.6103
2024-01-02 23:10:59	0.2935	0.618	0.6215	0.5888	0.7126	0.5507
2024-01-02 23:11:59	0.3101	0.606	0.6095	0.5649	0.7126	0.5864
2024-01-02 23:12:59	0.3243	0.5584	0.6334	0.5888	0.7411	0.5864
2024-01-02 23:13:59	0.3123	0.618	0.6095	0.553	0.6649	0.5626
2024-01-02 23:14:59	0.2846	0.606	0.5619	0.553	0.653	0.5507
2024-01-02 23:15:59	0.3085	0.5822	0.6572	0.553	0.6292	0.5507
2024-01-02 23:16:59	0.3204	0.606	0.5857	0.5649	0.6649	0.5864
2024-01-02 23:17:59	0.26489	0.606	0.6334	0.6126	0.6649	0.5507
2024-01-02 23:18:59	0.26489	0.5822	0.5738	0.6364	0.6649	0.5626
2024-01-02 23:19:59	0.3204	0.5941	0.6215	0.5768	0.6172	0.5864
2024-01-02 23:20:59	0.2846	0.5703	0.5261	0.553	0.7245	0.5507
2024-01-02 23:21:59	0.25962	0.5822	0.6215	0.5888	0.7484	0.5507
2024-01-02 23:22:59	0.3085	0.5345	0.5499	0.553	0.7841	0.5864
2024-01-02 23:23:59	0.2966	0.618	0.6334	0.5768	0.7484	0.5268
2024-01-02 23:24:59	0.25962	0.6657	0.6334	0.6245	0.7484	0.5984
2024-01-02 23:25:59	0.3043	0.618	0.5976	0.553	0.6522	0.5626
2024-01-02 23:26:59	0.3043	0.5822	0.6095	0.5649	0.688	0.5626
2024-01-02 23:27:59	0.3051	0.5822	0.6095	0.553	0.6045	0.6103
2024-01-02 23:28:59	0.2608	0.5584	0.5857	0.5768	0.6284	0.503
2024-01-02 23:29:59	0.3043	0.5941	0.6095	0.5649	0.6522	0.5507
2024-01-02 23:30:59	0.2608	0.5584	0.5976	0.6245	0.6641	0.5864
2024-01-02 23:31:59	0.2727	0.5464	0.6095	0.5888	0.676	0.5268
2024-01-02 23:32:59	0.3085	0.5822	0.5857	0.5888	0.6641	0.6103
2024-01-02 23:33:59	0.25962	0.6299	0.5857	0.6364	0.676	0.5864
2024-01-02 23:34:59	0.2966	0.6418	0.6095	0.6007	0.688	0.5507
2024-01-02 23:35:59	0.3323	0.5941	0.5976	0.553	0.688	0.5388
2024-01-02 23:36:59	0.2608	0.6418	0.5857	0.553	0.6641	0.5268
2024-01-02 23:37:59	0.3323	0.5345	0.6095	0.6126	0.6522	0.5864
2024-01-02 23:38:59	0.3204	0.5941	0.5976	0.553	0.676	0.5507
2024-01-02 23:39:59	0.3204	0.5941	0.6334	0.5649	0.6284	0.5984
2024-01-02 23:40:59	0.2727	0.618	0.6095	0.5768	0.6284	0.5268
2024-01-02 23:41:59	0.3174	0.5822	0.6215	0.6364	0.6522	0.5388
2024-01-02 23:42:59	0.2936	0.5584	0.6572	0.5888	0.676	0.5864
2024-01-02 23:43:59	0.3055	0.618	0.5738	0.5888	0.676	0.5507
2024-01-02 23:44:59	0.2697	0.618	0.6334	0.6007	0.676	0.5626
2024-01-02 23:45:59	0.2816	0.606	0.6095	0.6007	0.6641	0.6341
2024-01-02 23:46:59	0.3055	0.606	0.6453	0.6007	0.688	0.503
2024-01-02 23:47:59	0.2697	0.6418	0.5619	0.553	0.7118	0.5388
2024-01-02 23:48:59	0.3174	0.618	0.5857	0.553	0.676	0.5864
2024-01-02 23:49:59	0.3174	0.5941	0.6453	0.5888	0.6999	0.5268
2024-01-02 23:50:59	0.2697	0.5941	0.6095	0.6245	0.688	0.5268
2024-01-02 23:51:59	0.3174	0.5941	0.538	0.6364	0.676	0.5507
2024-01-02 23:52:59	0.2647	0.6299	0.6453	0.6364	0.6284	0.5745
2024-01-02 23:53:59	0.25959	0.618	0.6334	0.553	0.688	0.5864
2024-01-02 23:54:59	0.2766	0.5822	0.5499	0.5292	0.676	0.5984
2024-01-02 23:55:59	0.3193	0.6657	0.6334	0.553	0.6522	0.5864
2024-01-02 23:56:59	0.2955	0.6418	0.538	0.6007	0.676	0.5507
2024-01-02 23:57:59	0.2836	0.5822	0.6095	0.6364	0.676	0.5864
2024-01-02 23:58:59	0.3313	0.606	0.5499	0.5768	0.6522	0.5864
2024-01-02 23:59:59	0.25459	0.6657	0.6215	0.5292	0.6641	0.5864
2024-01-03 00:00:59	0.2597	0.6657	0.6095	0.6007	0.6403	0.5745
2024-01-03 00:01:59	0.2716	0.6418	0.5619	0.6364	0.6522	0.5745
2024-01-03 00:02:59	0.2836	0.6299	0.5738	0.5888	0.6284	0.5268
2024-01-03 00:03:59	0.3074	0.618	0.6453	0.6126	0.688	0.5626
2024-01-03 00:04:59	0.3074	0.606	0.6215	0.5768	0.7357	0.6103
2024-01-03 00:05:59	0.2955	0.618	0.5738	0.6007	0.688	0.5745
2024-01-03 00:06:59	0.2597	0.6418	0.6334	0.6364	0.6522	0.5745
2024-01-03 00:07:59	0.2678	0.606	0.5857	0.5768	0.6522	0.5864
2024-01-03 00:08:59	0.3105	0.618	0.5857	0.5649	0.6284	0.5864
2024-01-03 00:09:59	0.2866	0.5822	0.5976	0.6126	0.6641	0.6103
2024-01-03 00:10:59	0.2986	0.618	0.538	0.5768	0.6284	0.5507
2024-01-03 00:11:59	0.3105	0.6657	0.5976	0.5888	0.6284	0.5745
2024-01-03 00:12:59	0.2509	0.606	0.6095	0.553	0.6522	0.6341
2024-01-03 00:13:59	0.3105	0.5822	0.6215	0.6007	0.6999	0.5507
2024-01-03 00:14:59	0.2986	0.606	0.5976	0.6364	0.7118	0.5984
2024-01-03 00:15:59	0.3105	0.5822	0.6095	0.5768	0.6641	0.5745
2024-01-03 00:16:59	0.2986	0.618	0.5738	0.6245	0.7118	0.5745
2024-01-03 00:17:59	0.2747	0.6299	0.6215	0.6007	0.63	0.5507
2024-01-03 00:18:59	0.2628	0.6418	0.6215	0.6126	0.6641	0.6103
2024-01-03 00:19:59	0.2866	0.6418	0.6215	0.5768	0.6641	0.5626
2024-01-03 00:20:59	0.2866	0.6657	0.5857	0.6126	0.688	0.5745
2024-01-03 00:21:59	0.2592	0.5822	0.6095	0.6007	0.6522	0.6103
2024-01-03 00:22:59	0.3263	0.6299	0.6215	0.5888	0.6284	0.5864
2024-01-03 00:23:59	0.3263	0.6657	0.6453	0.5768	0.688	0.6103
2024-01-03 00:24:59	0.2786	0.5822	0.5976	0.6007	0.688	0.6103
2024-01-03 00:25:59	0.2548	0.606	0.6453	0.6007	0.676	0.6103
2024-01-03 00:26:59	0.2786	0.6657	0.5857	0.5768	0.676	0.5745
2024-01-03 00:27:59	0.2786	0.618	0.5857	0.5888	0.7118	0.5745
2024-01-03 00:28:59	0.3263	0.6418	0.6215	0.6364	0.688	0.6341
2024-01-03 00:29:59	0.3025	0.6299	0.5857	0.6484	0.6641	0.5745
2024-01-03 00:30:59	0.2991	0.5822	0.6215	0.5649	0.6641	0.5268
2024-01-03 00:31:59	0.2667	0.5822	0.6692	0.6364	0.6641	0.5864
2024-01-03 00:32:59	0.2906	0.6537	0.6453	0.6245	0.6999	0.5626
2024-01-03 00:33:59	0.3025	0.6537	0.6334	0.5768	0.688	0.5864
2024-01-03 00:34:59	0.3144	0.6418	0.5619	0.5888	0.6522	0.5984
2024-01-03 00:35:59	0.2667	0.6299	0.5619	0.5888	0.7357	0.5745
2024-01-03 00:36:59	0.2906	0.606	0.5619	0.6126	0.7315	0.6103
2024-01-03 00:37:59	0.3025	0.606	0.6334	0.6007	0.7076	0.5864
2024-01-03 00:38:59	0.3025	0.606	0.5738	0.6364	0.7553	0.5864
2024-01-03 00:39:59	0.3144	0.6015	0.6692	0.5411	0.7792	0.5864
2024-01-03 00:40:59	0.2667	0.5776	0.6453	0.6007	0.7195	0.5745
2024-01-03 00:41:59	0.2548	0.6253	0.6334	0.6126	0.7076	0.6341
2024-01-03 00:42:59	0.3263	0.6492	0.6095	0.6007	0.7076	0.6818
2024-01-03 00:43:59	0.2529	0.5895	0.6215	0.6126	0.7553	0.5864
2024-01-03 00:44:59	0.2983	0.5776	0.5976	0.6007	0.7672	0.5984
2024-01-03 00:45:59	0.2786	0.5776	0.6095	0.6007	0.7553	0.5864
2024-01-03 00:46:59	0.2529	0.6253	0.6334	0.6603	0.7434	0.5984
2024-01-03 00:47:59	0.2906	0.6372	0.5976	0.6007	0.7553	0.6341
2024-01-03 00:48:59	0.3025	0.6253	0.5499	0.6364	0.7792	0.5745
2024-01-03 00:49:59	0.3025	0.6134	0.6572	0.6364	0.6962	0.5864
2024-01-03 00:50:59	0.2906	0.6253	0.6095	0.6126	0.7076	0.5864
2024-01-03 00:51:59	0.2867	0.6492	0.6215	0.6007	0.7672	0.6341
2024-01-03 00:52:59	0.3106	0.5662	0.6215	0.6007	0.7553	0.6341
2024-01-03 00:53:59	0.3344	0.5776	0.5976	0.6364	0.7315	0.5984
2024-01-03 00:54:59	0.2986	0.6372	0.5738	0.6007	0.7911	0.5745
2024-01-03 00:55:59	0.3344	0.6253	0.6692	0.6126	0.7434	0.5984
2024-01-03 00:56:59	0.2748	0.6015	0.6215	0.6364	0.7434	0.6341
2024-01-03 00:57:59	0.3106	0.6611	0.5619	0.6007	0.7434	0.6103
2024-01-03 00:58:59	0.2986	0.6134	0.5499	0.6007	0.7315	0.5984
2024-01-03 00:59:59	0.2629	0.6134	0.5976	0.6364	0.7315	0.5984
2024-01-03 01:00:59	0.2867	0.6134	0.6215	0.5768	0.7672	0.658
2024-01-03 01:01:59	0.2748	0.6015	0.6453	0.6484	0.7195	0.5984
2024-01-03 01:02:59	0.3433	0.6015	0.6692	0.6126	0.7911	0.5984
2024-01-03 01:03:59	0.3313	0.6372	0.6215	0.6126	0.7911	0.6341
2024-01-03 01:04:59	0.2598	0.5895	0.6334	0.6603	0.7315	0.5984
2024-01-03 01:05:59	0.2836	0.6611	0.5976	0.553	0.7081	0.6103
2024-01-03 01:06:59	0.3313	0.6611	0.6334	0.6007	0.7792	0.6341
2024-01-03 01:07:59	0.3075	0.6015	0.6572	0.6364	0.7672	0.5984
2024-01-03 01:08:59	0.3552	0.5781	0.6334	0.5768	0.7553	0.5984
2024-01-03 01:09:59	0.3075	0.6492	0.5261	0.6603	0.7315	0.6103
2024-01-03 01:10:59	0.2598	0.6372	0.693	0.6364	0.7911	0.646
2024-01-03 01:11:59	0.2836	0.6253	0.5976	0.6007	0.7553	0.6103
2024-01-03 01:12:59	0.2836	0.6015	0.5619	0.5888	0.7672	0.6341
2024-01-03 01:13:59	0.3383	0.6611	0.6692	0.5768	0.7315	0.5268
2024-01-03 01:14:59	0.3263	0.6253	0.6215	0.6364	0.7434	0.6103
2024-01-03 01:15:59	0.3659	0.6372	0.693	0.6007	0.7672	0.6341
2024-01-03 01:16:59	0.3502	0.6015	0.5857	0.6484	0.7315	0.6341
2024-01-03 01:17:59	0.2786	0.6134	0.5499	0.5768	0.7553	0.5984
2024-01-03 01:18:59	0.3144	0.6372	0.5619	0.5888	0.8149	0.5984
2024-01-03 01:19:59	0.3383	0.6015	0.6334	0.6364	0.7911	0.5864
2024-01-03 01:20:59	0.3452	0.6253	0.5738	0.6007	0.7315	0.5984
2024-01-03 01:21:59	0.2975	0.6849	0.6334	0.6126	0.7553	0.6341
2024-01-03 01:22:59	0.2975	0.6611	0.6572	0.6841	0.7553	0.658
2024-01-03 01:23:59	0.3213	0.6015	0.6215	0.553	0.7195	0.5984
2024-01-03 01:24:59	0.2856	0.6253	0.6215	0.5888	0.7911	0.6222
2024-01-03 01:25:59	0.369	0.6253	0.5976	0.6364	0.7076	0.6222
2024-01-03 01:26:59	0.2736	0.5895	0.6215	0.5768	0.7672	0.5984
2024-01-03 01:27:59	0.2736	0.6611	0.5938	0.5768	0.7315	0.658
2024-01-03 01:28:59	0.2579	0.5776	0.6057	0.6007	0.7672	0.5984
2024-01-03 01:29:59	0.3402	0.6372	0.6295	0.6245	0.7911	0.6818
2024-01-03 01:30:59	0.364	0.6015	0.6057	0.6364	0.7672	0.6341
2024-01-03 01:31:59	0.3483	0.6372	0.6295	0.6484	0.7315	0.5984
2024-01-03 01:32:59	0.3125	0.6611	0.6653	0.6364	0.7553	0.658
2024-01-03 01:33:59	0.3006	0.6372	0.6534	0.6007	0.7315	0.5745
2024-01-03 01:34:59	0.3483	0.6015	0.5699	0.6364	0.7315	0.6222
2024-01-03 01:35:59	0.354	0.6253	0.6653	0.6364	0.7315	0.6222
2024-01-03 01:36:59	0.3602	0.6015	0.6295	0.6364	0.7315	0.658
2024-01-03 01:37:59	0.3602	0.6015	0.6534	0.6245	0.7315	0.5745
2024-01-03 01:38:59	0.3244	0.6015	0.6295	0.6245	0.7672	0.5984
2024-01-03 01:39:59	0.3483	0.6015	0.6534	0.5768	0.7672	0.6222
2024-01-03 01:40:59	0.3006	0.6015	0.6772	0.6126	0.7553	0.6341
2024-01-03 01:41:59	0.3483	0.6372	0.6295	0.6603	0.7553	0.646
2024-01-03 01:42:59	0.3244	0.6372	0.5699	0.6245	0.803	0.6341
2024-01-03 01:43:59	0.3483	0.6253	0.6415	0.6245	0.7315	0.646
2024-01-03 01:44:59	0.3125	0.6253	0.6019	0.6364	0.7672	0.658
2024-01-03 01:45:59	0.29767	0.673	0.6376	0.6364	0.7315	0.658
2024-01-03 01:46:59	0.29886	0.6015	0.5899	0.6603	0.7672	0.6341
2024-01-03 01:47:59	0.29886	0.6372	0.6257	0.6007	0.7672	0.6222
2024-01-03 01:48:59	0.3483	0.6015	0.6019	0.6245	0.7553	0.646
2024-01-03 01:49:59	0.29886	0.6372	0.5899	0.6841	0.7911	0.5984
2024-01-03 01:50:59	0.3363	0.6372	0.6376	0.6007	0.7911	0.5984
2024-01-03 01:51:59	0.3125	0.6253	0.6257	0.6003	0.7911	0.6222
2024-01-03 01:52:59	0.3006	0.6611	0.6376	0.5645	0.7792	0.646
2024-01-03 01:53:59	0.3244	0.6611	0.6734	0.5645	0.7672	0.646
2024-01-03 01:54:59	0.29767	0.6611	0.6495	0.6241	0.7076	0.646
2024-01-03 01:55:59	0.3363	0.6492	0.6019	0.5645	0.7672	0.6341
2024-01-03 01:56:59	0.3125	0.6372	0.6257	0.6168	0.7076	0.658
2024-01-03 01:57:59	0.3006	0.5776	0.6853	0.5764	0.8149	0.6818
2024-01-03 01:58:59	0.3363	0.6372	0.7092	0.6126	0.7076	0.646
2024-01-03 01:59:59	0.3483	0.5776	0.6376	0.6164	0.7911	0.6699
2024-01-03 02:00:59	0.3125	0.6849	0.6257	0.5884	0.7553	0.658
2024-01-03 02:01:59	0.3244	0.5776	0.7092	0.6145	0.7553	0.646
2024-01-03 02:02:59	0.29886	0.6611	0.6376	0.6003	0.7315	0.5984
2024-01-03 02:03:59	0.3363	0.6253	0.6257	0.6164	0.803	0.658
2024-01-03 02:04:59	0.3483	0.6253	0.6019	0.6164	0.7315	0.646
2024-01-03 02:05:59	0.29529	0.6015	0.6495	0.6164	0.7792	0.6222
2024-01-03 02:06:59	0.29886	0.673	0.6853	0.6145	0.803	0.646
2024-01-03 02:07:59	0.3602	0.6015	0.6615	0.6241	0.7315	0.646
2024-01-03 02:08:59	0.3363	0.6492	0.7092	0.6718	0.7672	0.6222
2024-01-03 02:09:59	0.3244	0.673	0.6853	0.6164	0.7792	0.6341
2024-01-03 02:10:59	0.3483	0.6015	0.7092	0.5884	0.7792	0.6103
2024-01-03 02:11:59	0.3244	0.6372	0.6734	0.6164	0.7792	0.6222
2024-01-03 02:12:59	0.3244	0.6492	0.6615	0.5884	0.803	0.5745
2024-01-03 02:13:59	0.3125	0.6492	0.6376	0.6241	0.7911	0.658
2024-01-03 02:14:59	0.29886	0.6492	0.6615	0.6145	0.8149	0.7057
2024-01-03 02:15:59	0.3363	0.673	0.6734	0.6164	0.7911	0.658
2024-01-03 02:16:59	0.29767	0.6611	0.6734	0.6164	0.7911	0.6222
2024-01-03 02:17:59	0.29886	0.6849	0.6853	0.6241	0.7672	0.6222
2024-01-03 02:18:59	0.29529	0.6611	0.6615	0.6241	0.7792	0.5984
2024-01-03 02:19:59	0.29886	0.6611	0.6734	0.5884	0.8388	0.6341
2024-01-03 02:20:59	0.3244	0.6372	0.6853	0.6145	0.7672	0.5984
2024-01-03 02:21:59	0.3006	0.6492	0.6615	0.5884	0.7672	0.5864
2024-01-03 02:22:59	0.3483	0.7088	0.6853	0.6241	0.7911	0.6222
2024-01-03 02:23:59	0.3006	0.6372	0.6853	0.6003	0.7911	0.6699
2024-01-03 02:24:59	0.3006	0.6372	0.6257	0.5884	0.7792	0.6818
2024-01-03 02:25:59	0.3125	0.6611	0.6853	0.5884	0.7672	0.6341
2024-01-03 02:26:59	0.3363	0.6611	0.6972	0.648	0.7792	0.6818
2024-01-03 02:27:59	0.3483	0.6492	0.6734	0.5884	0.8149	0.5745
2024-01-03 02:28:59	0.3125	0.6372	0.6972	0.5884	0.7672	0.6341
2024-01-03 02:29:59	0.3125	0.6492	0.6734	0.6241	0.7911	0.6341
2024-01-03 02:30:59	0.3244	0.6849	0.6495	0.5884	0.7553	0.658
2024-01-03 02:31:59	0.3363	0.6372	0.6138	0.6003	0.7672	0.6222
2024-01-03 02:32:59	0.3125	0.6611	0.6138	0.6241	0.8388	0.5984
2024-01-03 02:33:59	0.3244	0.6253	0.6257	0.5884	0.7553	0.658
2024-01-03 02:34:59	0.3483	0.6372	0.7092	0.5884	0.7792	0.658
2024-01-03 02:35:59	0.29886	0.7088	0.6376	0.6003	0.7792	0.646
2024-01-03 02:36:59	0.3244	0.6253	0.6615	0.636	0.803	0.646
2024-01-03 02:37:59	0.3602	0.6492	0.6376	0.6003	0.7911	0.6818
2024-01-03 02:38:59	0.29886	0.6492	0.6376	0.6241	0.7792	0.658
2024-01-03 02:39:59	0.29886	0.673	0.6734	0.6168	0.8388	0.6341
2024-01-03 02:40:59	0.3483	0.6611	0.6734	0.6003	0.803	0.6341
2024-01-03 02:41:59	0.3563	0.6492	0.6495	0.6241	0.7792	0.6341
2024-01-03 02:42:59	0.3244	0.7088	0.6853	0.6241	0.7553	0.6699
2024-01-03 02:43:59	0.3206	0.673	0.6019	0.6222	0.7792	0.658
2024-01-03 02:44:59	0.3206	0.6492	0.6972	0.658	0.7553	0.6222
2024-01-03 02:45:59	0.29967	0.6253	0.6853	0.6745	0.7672	0.7057
2024-01-03 02:46:59	0.3325	0.6492	0.6734	0.5984	0.7553	0.7015
2024-01-03 02:47:59	0.3444	0.6253	0.6972	0.6222	0.8149	0.6776
2024-01-03 02:48:59	0.3325	0.6372	0.6734	0.6341	0.7911	0.7253
2024-01-03 02:49:59	0.3325	0.6253	0.7092	0.646	0.8268	0.7492
2024-01-03 02:50:59	0.3683	0.6849	0.6734	0.6341	0.7792	0.6895
2024-01-03 02:51:59	0.29967	0.6611	0.6734	0.646	0.7792	0.6776
2024-01-03 02:52:59	0.29967	0.6968	0.6972	0.658	0.7911	0.6776
2024-01-03 02:53:59	0.3563	0.6492	0.6257	0.658	0.7672	0.7253
2024-01-03 02:54:59	0.2848	0.6492	0.6615	0.6341	0.7553	0.7372
2024-01-03 02:55:59	0.3563	0.6611	0.6257	0.6222	0.8149	0.7253
2024-01-03 02:56:59	0.3086	0.6372	0.6495	0.646	0.7792	0.7134
2024-01-03 02:57:59	0.3086	0.6253	0.6495	0.5984	0.8149	0.7253
2024-01-03 02:58:59	0.2848	0.6849	0.7449	0.5984	0.7911	0.7492
2024-01-03 02:59:59	0.3206	0.6492	0.7092	0.6222	0.7315	0.6662
2024-01-03 03:00:59	0.3325	0.6849	0.6138	0.646	0.8149	0.6776
2024-01-03 03:01:59	0.2967	0.6611	0.6019	0.646	0.7672	0.7372
2024-01-03 03:02:59	0.3325	0.6015	0.6257	0.646	0.803	0.7253
2024-01-03 03:03:59	0.3394	0.6849	0.6138	0.6341	0.7672	0.7015
2024-01-03 03:04:59	0.3513	0.6372	0.6495	0.658	0.7792	0.7611
2024-01-03 03:05:59	0.3513	0.673	0.6615	0.6818	0.7792	0.7134
2024-01-03 03:06:59	0.3394	0.6372	0.6615	0.646	0.7672	0.7134
2024-01-03 03:07:59	0.3394	0.6492	0.6495	0.6699	0.7792	0.7134
2024-01-03 03:08:59	0.3156	0.6492	0.6495	0.658	0.7792	0.7015
2024-01-03 03:09:59	0.3394	0.6372	0.6495	0.646	0.7553	0.7015
2024-01-03 03:10:59	0.3752	0.6492	0.6138	0.5984	0.7911	0.7372
2024-01-03 03:11:59	0.3394	0.6492	0.6019	0.658	0.8149	0.6895
2024-01-03 03:12:59	0.3513	0.6253	0.6376	0.646	0.7792	0.7611
2024-01-03 03:13:59	0.3156	0.6611	0.6734	0.6222	0.7553	0.7611
2024-01-03 03:14:59	0.3156	0.6849	0.7619	0.646	0.7553	0.7015
2024-01-03 03:15:59	0.3036	0.6492	0.7142	0.646	0.7911	0.6781
2024-01-03 03:16:59	0.3036	0.6253	0.7023	0.6222	0.7672	0.7492
2024-01-03 03:17:59	0.3036	0.6253	0.7142	0.6341	0.7792	0.7372
2024-01-03 03:18:59	0.3036	0.6611	0.6784	0.6103	0.7792	0.7253
2024-01-03 03:19:59	0.3513	0.6372	0.7976	0.6222	0.8149	0.7015
2024-01-03 03:20:59	0.3513	0.6492	0.6903	0.6745	0.7911	0.7611
2024-01-03 03:21:59	0.2979	0.6492	0.6903	0.658	0.7911	0.7253
2024-01-03 03:22:59	0.3156	0.6849	0.7619	0.6057	0.803	0.7372
2024-01-03 03:23:59	0.3156	0.6611	0.738	0.658	0.7792	0.7015
2024-01-03 03:24:59	0.3156	0.6611	0.7619	0.6222	0.8388	0.7134
2024-01-03 03:25:59	0.2917	0.673	0.7499	0.6222	0.7672	0.7372
2024-01-03 03:26:59	0.2979	0.6492	0.7499	0.5984	0.803	0.7015
2024-01-03 03:27:59	0.3275	0.7088	0.738	0.6341	0.8149	0.7253
2024-01-03 03:28:59	0.3036	0.6372	0.7261	0.5984	0.7911	0.7849
2024-01-03 03:29:59	0.2979	0.673	0.7261	0.6864	0.7911	0.7611
2024-01-03 03:30:59	0.3513	0.6849	0.738	0.6222	0.7911	0.7015
2024-01-03 03:31:59	0.3156	0.6611	0.7261	0.6699	0.7792	0.7253
2024-01-03 03:32:59	0.2917	0.6611	0.7976	0.6818	0.803	0.7253
2024-01-03 03:33:59	0.3513	0.6611	0.6903	0.6341	0.7553	0.6895
2024-01-03 03:34:59	0.3394	0.6492	0.7261	0.6818	0.7792	0.7611
2024-01-03 03:35:59	0.3275	0.673	0.7857	0.6745	0.7672	0.6776
2024-01-03 03:36:59	0.2917	0.6253	0.6665	0.6341	0.8149	0.7372
2024-01-03 03:37:59	0.3344	0.6492	0.7619	0.6341	0.7553	0.7015
2024-01-03 03:38:59	0.3344	0.6372	0.7261	0.658	0.8268	0.7372
2024-01-03 03:39:59	0.3425	0.6849	0.7142	0.6222	0.7553	0.7611
2024-01-03 03:40:59	0.3425	0.6253	0.7261	0.5984	0.7911	0.7372
2024-01-03 03:41:59	0.3306	0.6968	0.6903	0.658	0.8388	0.7015
2024-01-03 03:42:59	0.3425	0.6253	0.7857	0.658	0.803	0.7253
2024-01-03 03:43:59	0.3663	0.6611	0.738	0.646	0.8149	0.7015
2024-01-03 03:44:59	0.3425	0.7088	0.738	0.646	0.8388	0.7015
2024-01-03 03:45:59	0.3186	0.673	0.7261	0.6818	0.7792	0.7015
2024-01-03 03:46:59	0.3186	0.6849	0.738	0.658	0.7553	0.7015
2024-01-03 03:47:59	0.3494	0.7088	0.8095	0.6341	0.7911	0.7015
2024-01-03 03:48:59	0.3494	0.6492	0.7976	0.6341	0.7911	0.7372
2024-01-03 03:49:59	0.3375	0.6253	0.7976	0.6341	0.7792	0.7372
2024-01-03 03:50:59	0.3456	0.6611	0.8215	0.6699	0.7792	0.7253
2024-01-03 03:51:59	0.3336	0.6611	0.7142	0.658	0.7434	0.7253
2024-01-03 03:52:59	0.3217	0.6492	0.7261	0.6222	0.7553	0.773
2024-01-03 03:53:59	0.3098	0.6492	0.7261	0.6057	0.803	0.7015
2024-01-03 03:54:59	0.3456	0.6134	0.7857	0.6015	0.7911	0.7372
2024-01-03 03:55:59	0.3217	0.6253	0.7738	0.6776	0.7553	0.7015
2024-01-03 03:56:59	0.3883	0.673	0.7857	0.6253	0.7553	0.7372
2024-01-03 03:57:59	0.3883	0.6611	0.7738	0.6492	0.7792	0.7372
2024-01-03 03:58:59	0.3644	0.6253	0.7976	0.6895	0.7672	0.7253
2024-01-03 03:59:59	0.3167	0.6253	0.7857	0.6776	0.7911	0.7611
2024-01-03 04:00:59	0.3525	0.6492	0.7976	0.6776	0.803	0.7611
2024-01-03 04:01:59	0.3883	0.6372	0.7857	0.6253	0.803	0.7611
2024-01-03 04:02:59	0.3763	0.6611	0.7619	0.6372	0.8388	0.7492
2024-01-03 04:03:59	0.3525	0.673	0.7738	0.6253	0.8149	0.7372
2024-01-03 04:04:59	0.3048	0.673	0.8095	0.6134	0.7911	0.6776
2024-01-03 04:05:59	0.3406	0.7088	0.7023	0.6253	0.8268	0.7372
2024-01-03 04:06:59	0.3525	0.6849	0.7976	0.6492	0.7792	0.6776
2024-01-03 04:07:59	0.3525	0.6611	0.6903	0.6662	0.7911	0.7849
2024-01-03 04:08:59	0.3644	0.6968	0.7857	0.6776	0.8268	0.6776
2024-01-03 04:09:59	0.3167	0.6492	0.7738	0.6372	0.7911	0.7611
2024-01-03 04:10:59	0.3644	0.6611	0.7261	0.6253	0.8388	0.7253
2024-01-03 04:11:59	0.3406	0.6968	0.7261	0.6015	0.803	0.7253
2024-01-03 04:12:59	0.3286	0.6611	0.7619	0.6611	0.7911	0.7015
2024-01-03 04:13:59	0.3644	0.7088	0.7857	0.6134	0.8149	0.773
2024-01-03 04:14:59	0.3929	0.673	0.7261	0.6134	0.8149	0.7015
2024-01-03 04:15:59	0.3751	0.6611	0.7223	0.6134	0.7792	0.7492
2024-01-03 04:16:59	0.3594	0.6849	0.7938	0.6015	0.7553	0.773
2024-01-03 04:17:59	0.3236	0.6849	0.758	0.6015	0.7792	0.7015
2024-01-03 04:18:59	0.3594	0.6492	0.8057	0.6372	0.8149	0.7372
2024-01-03 04:19:59	0.3833	0.6253	0.758	0.6895	0.7911	0.7492
2024-01-03 04:20:59	0.3475	0.6492	0.758	0.6611	0.803	0.7492
2024-01-03 04:21:59	0.3713	0.6849	0.7461	0.6611	0.8388	0.7492
2024-01-03 04:22:59	0.3594	0.6611	0.758	0.6015	0.8268	0.773
2024-01-03 04:23:59	0.3356	0.673	0.7699	0.6781	0.7792	0.7611
2024-01-03 04:24:59	0.3117	0.7088	0.7461	0.6492	0.8149	0.7849
2024-01-03 04:25:59	0.3998	0.6968	0.7223	0.6372	0.7792	0.7611
2024-01-03 04:26:59	0.3594	0.6492	0.6865	0.6253	0.8388	0.7611
2024-01-03 04:27:59	0.396	0.6849	0.758	0.6015	0.803	0.7372
2024-01-03 04:28:59	0.3079	0.6492	0.6984	0.6611	0.8149	0.7492
2024-01-03 04:29:59	0.3783	0.7088	0.7699	0.6253	0.8626	0.8088
2024-01-03 04:30:59	0.3625	0.673	0.7819	0.6372	0.8626	0.7372
2024-01-03 04:31:59	0.3783	0.6849	0.7461	0.6015	0.7911	0.7372
2024-01-03 04:32:59	0.3267	0.7326	0.7819	0.6134	0.8149	0.7611
2024-01-03 04:33:59	0.3625	0.7326	0.8295	0.6372	0.803	0.7611
2024-01-03 04:34:59	0.3267	0.6611	0.7461	0.6015	0.7792	0.7492
2024-01-03 04:35:59	0.3625	0.6849	0.7461	0.6253	0.8149	0.7372
2024-01-03 04:36:59	0.3029	0.673	0.7461	0.6849	0.8149	0.7492
2024-01-03 04:37:59	0.3694	0.6492	0.7461	0.6611	0.8149	0.7849
2024-01-03 04:38:59	0.3694	0.6849	0.7699	0.6015	0.7672	0.7372
2024-01-03 04:39:59	0.3733	0.6849	0.8176	0.6253	0.8626	0.7611
2024-01-03 04:40:59	0.3841	0.6849	0.8176	0.6253	0.7792	0.7253
2024-01-03 04:41:59	0.3336	0.6372	0.7938	0.6895	0.8149	0.7372
2024-01-03 04:42:59	0.3694	0.7326	0.758	0.6611	0.8626	0.8088
2024-01-03 04:43:59	0.3733	0.6492	0.7103	0.6776	0.8507	0.7253
2024-01-03 04:44:59	0.3841	0.6849	0.7699	0.6372	0.8149	0.7492
2024-01-03 04:45:59	0.3813	0.7326	0.758	0.6015	0.803	0.7492
2024-01-03 04:46:59	0.3456	0.7207	0.7699	0.6372	0.8149	0.773
2024-01-03 04:47:59	0.3456	0.6849	0.7699	0.6611	0.803	0.7611
2024-01-03 04:48:59	0.389	0.673	0.7938	0.6372	0.8507	0.7492
2024-01-03 04:49:59	0.3631	0.6849	0.7699	0.6015	0.8388	0.8088
2024-01-03 04:50:59	0.3691	0.673	0.7819	0.6253	0.8626	0.773
2024-01-03 04:51:59	0.3525	0.7207	0.8176	0.6015	0.8149	0.7492
2024-01-03 04:52:59	0.3691	0.7088	0.7223	0.6015	0.7792	0.7253
2024-01-03 04:53:59	0.3883	0.7326	0.8295	0.6015	0.7911	0.7492
2024-01-03 04:54:59	0.3883	0.6849	0.758	0.6015	0.7792	0.7253
2024-01-03 04:55:59	0.3406	0.6492	0.7819	0.6015	0.8388	0.7372
2024-01-03 04:56:59	0.3929	0.6611	0.7938	0.6372	0.8268	0.7253
2024-01-03 04:57:59	0.3048	0.6492	0.7938	0.6372	0.803	0.7849
2024-01-03 04:58:59	0.3236	0.7088	0.8295	0.6253	0.803	0.7611
2024-01-03 04:59:59	0.3425	0.6968	0.758	0.6253	0.8626	0.7968
2024-01-03 05:00:59	0.3541	0.673	0.8176	0.673	0.8388	0.7492
2024-01-03 05:01:59	0.3733	0.673	0.7938	0.6015	0.8507	0.7492
2024-01-03 05:02:59	0.3613	0.7326	0.7819	0.6372	0.8388	0.7611
2024-01-03 05:03:59	0.3336	0.7088	0.7819	0.6015	0.8388	0.7372
2024-01-03 05:04:59	0.3575	0.7207	0.7699	0.6372	0.7792	0.7253
2024-01-03 05:05:59	0.3694	0.7088	0.8295	0.6372	0.8626	0.7849
2024-01-03 05:06:59	0.3979	0.7088	0.7819	0.6253	0.8149	0.7492
2024-01-03 05:07:59	0.3979	0.6492	0.8295	0.6611	0.7792	0.7849
2024-01-03 05:08:59	0.3644	0.7326	0.7819	0.6611	0.803	0.7611
2024-01-03 05:09:59	0.3286	0.6849	0.7938	0.6611	0.8388	0.7015
2024-01-03 05:10:59	0.3602	0.6492	0.7342	0.6492	0.803	0.7849
2024-01-03 05:11:59	0.3525	0.673	0.7342	0.6372	0.7553	0.7872
2024-01-03 05:12:59	0.3406	0.7088	0.8176	0.6776	0.8388	0.8276
2024-01-03 05:13:59	0.3602	0.673	0.7938	0.6372	0.8388	0.7872
2024-01-03 05:14:59	0.3483	0.6253	0.8295	0.6776	0.8268	0.8276
2024-01-03 05:15:59	0.3483	0.7088	0.7461	0.6849	0.8626	0.8349
2024-01-03 05:16:59	0.3491	0.7088	0.7103	0.6776	0.8149	0.8276
2024-01-03 05:17:59	0.3048	0.6968	0.7103	0.6611	0.803	0.8111
2024-01-03 05:18:59	0.3483	0.7326	0.6865	0.6253	0.8268	0.7753
[truncated: 11,007 more rows]

## Sheet: 土压
单位：kPa	01(kPa)	02(kPa)	03(kPa)	04(kPa)	05(kPa)	06(kPa)
2024-01-01 20:01:00	0	0	0	0	0	0
2024-01-01 20:02:00	0	0	0.08541	0	0.02712	0.01734
2024-01-01 20:02:59	0.05869	0.01525	0.05694	0.01135	0.04124	0.03468
2024-01-01 20:03:59	0.1027	0.03051	0.0427	0.05676	0.04124	0
2024-01-01 20:04:59	0.01467	0.04576	0.0427	0.01136	0.06836	0.10404
2024-01-01 20:05:59	0.04401	0.06101	0.07117	0.05676	0.03898	0.03468
2024-01-01 20:06:59	0.05869	0.01525	0.0427	0.01136	0.03785	0.12138
2024-01-01 20:07:59	0.04402	0.01525	0.07117	0.05676	0.03672	0.0867
2024-01-01 20:08:59	0.01467	0.07627	0.02847	0.02542	0.02034	0.1734
2024-01-01 20:09:59	0.07336	0	0.0281	0.00271	0.09096	0.12138
2024-01-01 20:10:59	0.01467	0.07627	0.0427	0.05947	0.07571	0.15606
2024-01-01 20:11:59	0.04401	0.01526	0.07117	0.0027	0.08983	0.06009
2024-01-01 20:12:59	0.07336	0.03051	0.07117	0.01406	0.01096	0.06009
2024-01-01 20:13:59	0.04401	0.06101	0.0427	0.0027	0.03446	0.15083
2024-01-01 20:14:59	0.05869	0.07627	0.02847	0.08217	0.02034	0.11615
2024-01-01 20:15:59	0.07336	0.06101	0.07117	0.08217	0.07797	0.13349
2024-01-01 20:16:59	0.04401	0.09152	0.07117	0.12759	0.09435	0.18551
2024-01-01 20:17:59	0.02934	0.06101	0.02847	0.13894	0.0661	0.17221
2024-01-01 20:18:59	0.02934	0.03051	0.09964	0.10706	0.06723	0.10688
2024-01-01 20:19:59	0.05869	0.06101	0.0427	0.10706	0.01096	0.12826
2024-01-01 20:20:59	0.1027	0.04576	0.0281	0.16383	0.00424	0.12422
2024-01-01 20:21:59	0.05869	0.07627	0	0.17518	0.12599	0.12826
2024-01-01 20:22:59	0.1027	0.10678	0.01423	0.10706	0.06949	0.19762
2024-01-01 20:23:59	0.07336	0.15254	0.02847	0.19571	0.05537	0.11092
2024-01-01 20:24:59	0.13205	0.16779	0.05549	0.18435	0.04237	0.18028
2024-01-01 20:25:59	0.14672	0.21355	0.05513	0.10007	0.0661	0.18432
2024-01-01 20:26:59	0.16139	0.25931	0.01206	0.1433	0.06723	0.119
2024-01-01 20:27:59	0.19073	0.25931	0.01206	0.16383	0.05311	0.17101
2024-01-01 20:28:59	0.16139	0.27457	0.04053	0.10924	0.08023	0.13634
2024-01-01 20:29:59	0.19073	0.22881	0.08323	0.10924	0.00848	0.17101
2024-01-01 20:30:59	0.19073	0.30508	0.04053	0.19789	0.08023	0.04037
2024-01-01 20:31:59	0.11737	0.25931	0.02666	0.12059	0.09548	0.05771
2024-01-01 20:32:59	0.1027	0.28982	0.01206	0.1433	0.08023	0.04037
2024-01-01 20:33:59	0.11737	0.27457	0.01206	0.19789	0.03673	0.02303
2024-01-01 20:34:59	0.19073	0.28982	0.01206	0.1433	0.03673	0.02303
2024-01-01 20:35:59	0.07336	0.32033	0.01206	0.16601	0.09435	0.04037
2024-01-01 20:36:59	0.13205	0.25931	0.09783	0.12277	0.00848	0.12707
2024-01-01 20:37:59	0.11737	0.32033	0.08359	0.18871	0.09435	0.09239
2024-01-01 20:38:59	0.23475	0.35084	0.09783	0.19142	0.09322	0.10973
2024-01-01 20:39:59	0.17606	0.25931	0.08359	0.12548	0.02147	0.16175
2024-01-01 20:40:59	0.14672	0.22881	0.09819	0.19142	0.00735	0.05771
2024-01-01 20:41:59	0.22008	0.25931	0.04089	0.19142	0.00735	0.10973
2024-01-01 20:42:59	0.11737	0.28982	0.02666	0.19142	0.05085	0.09239
2024-01-01 20:43:59	0.14672	0.27457	0.02666	0.15954	0.0791	0.09239
2024-01-01 20:44:59	0.08803	0.27457	0.09819	0.19142	0.0791	0.16175
2024-01-01 20:45:59	0.17606	0.32033	0.06972	0.11413	0.09322	0.19643
2024-01-01 20:46:59	0.1027	0.35084	0.02666	0.11413	0.0356	0.19643
2024-01-01 20:47:59	0.13205	0.25931	0.01242	0.14819	0.02147	0.19643
2024-01-01 20:48:59	0.201	0.25931	0.04089	0.14819	0.09322	0.19643
2024-01-01 20:49:59	0.22008	0.24406	0.04125	0.12548	0.07797	0.01377
2024-01-01 20:50:59	0.14672	0.35084	0.09819	0.14819	0.04972	0.01377
2024-01-01 20:51:59	0.14672	0.33558	0.05549	0.17089	0.07797	0.19643
2024-01-01 20:52:59	0.08803	0.35084	0.09855	0.19142	0.0356	0.19643
2024-01-01 20:53:59	0.19073	0.33558	0.02738	0.13819	0.02147	0.16175
2024-01-01 20:54:59	0.13205	0.35084	0.07008	0.24954	0.0356	0.19643
2024-01-01 20:55:59	0.08803	0.28982	0.07008	0.24954	0.06384	0.19643
2024-01-01 20:56:59	0.16139	0.30508	0.09855	0.24631	0.09209	0.19643
2024-01-01 20:57:59	0.19073	0.24406	0.04162	0.25766	0.12034	0.04845
2024-01-01 20:58:59	0.08803	0.24406	0.05549	0.21225	0.13447	0.01377
2024-01-01 20:59:59	0.16139	0.30508	0.01279	0.25766	0.06384	0.04845
2024-01-01 21:00:59	0.20541	0.27457	0.02702	0.23495	0.0356	0.10047
2024-01-01 21:01:59	0.08803	0.32033	0.09855	0.21225	0.10622	0.06579
2024-01-01 21:02:59	0.08803	0.28982	0.05549	0.21225	0.07797	0.08313
2024-01-01 21:03:59	0.13205	0.30508	0.05585	0.29495	0.12034	0.06579
2024-01-01 21:04:59	0.17606	0.32033	0.04162	0.29495	0.16271	0.03111
2024-01-01 21:05:59	0.08803	0.28982	0.04198	0.27631	0.17684	0.06579
2024-01-01 21:06:59	0.13205	0.35084	0.08468	0.27631	0.13447	0.04845
2024-01-01 21:07:59	0.11737	0.32033	0.01315	0.27631	0.12034	0.08313
2024-01-01 21:08:59	0.13205	0.30508	0.01351	0.24225	0.14859	0.11781
2024-01-01 21:09:59	0.08803	0.38135	0.07081	0.22172	0.12034	0.10047
2024-01-01 21:10:59	0.11737	0.24406	0.02774	0.28766	0.10622	0.28313
2024-01-01 21:11:59	0.1027	0.33558	0.02811	0.26495	0.14859	0.16982
2024-01-01 21:12:59	0.16139	0.35084	0.04234	0.22172	0.17684	0.26579
2024-01-01 21:13:59	0.22008	0.27457	0.04234	0.28766	0.12034	0.11781
2024-01-01 21:14:59	0.11737	0.30508	0.04234	0.29901	0.10622	0.21377
2024-01-01 21:15:59	0.17606	0.24406	0.08541	0.26495	0.14859	0.15248
2024-01-01 21:16:59	0.08803	0.35084	0.07081	0.26984	0.14859	0.26579
2024-01-01 21:17:59	0.13205	0.38135	0.0427	0.21307	0.16271	0.24845
2024-01-01 21:18:59	0.13205	0.25931	0.05694	0.22443	0.14859	0.26579
2024-01-01 21:19:59	0.16139	0.30508	0.02847	0.16766	0.16271	0.28313
2024-01-01 21:20:59	0.16139	0.30508	0.02847	0.22443	0.12034	0.11781
2024-01-01 21:21:59	0.14672	0.32033	0.02847	0.14495	0.14859	0.10047
2024-01-01 21:22:59	0.16139	0.32033	0.01423	0.17901	0.10622	0.23111
2024-01-01 21:23:59	0.16139	0.27457	0.02847	0.22443	0.00509	0.24845
2024-01-01 21:24:59	0.14672	0.30508	0.01424	0.19037	0.14859	0.13514
2024-01-01 21:25:59	0.08803	0.25931	0.01424	0.21307	0.14859	0.26579
2024-01-01 21:26:59	0.13205	0.28982	0.0427	0.23578	0.14859	0.10047
2024-01-01 21:27:59	0.16139	0.28982	0.0427	0.22443	0.14859	0.13514
2024-01-01 21:28:59	0.08803	0.28982	0.0427	0.22443	0.03334	0.23111
2024-01-01 21:29:59	0.17606	0.24406	0.05693	0.20172	0.19096	0.26579
2024-01-01 21:30:59	0.11737	0.27457	0.0427	0.21307	0.13447	0.26579
2024-01-01 21:31:59	0.17606	0.32033	0.0427	0.21307	0.10622	0.10047
2024-01-01 21:32:59	0.19073	0.33558	0.02847	0.21307	0.01921	0.15248
2024-01-01 21:33:59	0.13205	0.32033	0.0427	0.17901	0.07797	0.28313
2024-01-01 21:34:59	0.14672	0.28982	0.0427	0.20172	0.16271	0.26579
2024-01-01 21:35:59	0.16139	0.25931	0.02847	0.19037	0.16271	0.13514
2024-01-01 21:36:59	0.14672	0.32033	0.09964	0.26984	0.14859	0.28313
2024-01-01 21:37:59	0.11737	0.21355	0.0427	0.24713	0.17684	0.11781
2024-01-01 21:38:59	0.11737	0.27457	0.02847	0.19037	0.17684	0.15248
2024-01-01 21:39:59	0.19073	0.32033	0.0854	0.22443	0.19096	0.15248
2024-01-01 21:40:59	0.08803	0.25931	0.0427	0.19037	0.14859	0.24845
2024-01-01 21:41:59	0.1027	0.30508	0.07117	0.20172	0.14859	0.31781
2024-01-01 21:42:59	0.05869	0.22881	0.0427	0.24713	0.19096	0.306
2024-01-01 21:43:59	0.11737	0.28982	0.0427	0.23578	0.13447	0.30047
2024-01-01 21:44:59	0.13205	0.32033	0.0427	0.22443	0.13447	0.306
2024-01-01 21:45:59	0.16139	0.36609	0.02847	0.25848	0.16271	0.31781
2024-01-01 21:46:59	0.11737	0.35084	0.02847	0.22443	0.16271	0.306
2024-01-01 21:47:59	0.14672	0.32033	0.09964	0.21307	0.10622	0.3045
2024-01-01 21:48:59	0.08803	0.38135	0.02847	0.23578	0.01921	0.312
2024-01-01 21:49:59	0.1027	0.27457	0.02847	0.24713	0.16271	0.306
2024-01-01 21:50:59	0.07336	0.27457	0	0.24713	0.13447	0.3045
2024-01-01 21:51:59	0.17606	0.35084	0.0427	0.21307	0.19096	0.31781
2024-01-01 21:52:59	0.11737	0.32033	0.0427	0.23578	0.19096	0.303
2024-01-01 21:53:59	0.14672	0.25931	0.02847	0.21307	0.19096	0.31781
2024-01-01 21:54:59	0.17606	0.27457	0.05693	0.24713	0.04746	0.30047
2024-01-01 21:55:59	0.1027	0.38135	0.0427	0.26984	0.10622	0.34845
2024-01-01 21:56:59	0.08803	0.32033	0.0427	0.26984	0.01921	0.34845
2024-01-01 21:57:59	0.14672	0.24406	0.0427	0.28119	0.19096	0.33514
2024-01-01 21:58:59	0.16139	0.27457	0.02847	0.22443	0.16159	0.35313
2024-01-01 21:59:59	0.20541	0.27457	0.05693	0.24713	0.26271	0.30047
2024-01-01 22:00:59	0.1027	0.24406	0.0427	0.21307	0.13334	0.34845
2024-01-01 22:01:59	0.11737	0.27457	0.07117	0.25848	0.26271	0.34982
2024-01-01 22:02:59	0.1027	0.27457	0.02847	0.21307	0.29096	0.34579
2024-01-01 22:03:59	0.14672	0.30508	0.05693	0.29254	0.29096	0.31781
2024-01-01 22:04:59	0.11737	0.21355	0.02847	0.25848	0.11921	0.33514
2024-01-01 22:05:59	0.13205	0.27457	0.02847	0.24713	0.23447	0.34579
2024-01-01 22:06:59	0.13205	0.32033	0.0427	0.23578	0.26271	0.34845
2024-01-01 22:07:59	0.11737	0.24406	0.07117	0.24713	0.10509	0.31781
2024-01-01 22:08:59	0.08803	0.30508	0.1281	0.23578	0.29096	0.34579
2024-01-01 22:09:59	0.19073	0.30508	0.1281	0.26984	0.11921	0.33514
2024-01-01 22:10:59	0.11737	0.27457	0.02847	0.22443	0.23447	0.30047
2024-01-01 22:11:59	0.14672	0.32033	0.01423	0.26984	0.23447	0.33
2024-01-01 22:12:59	0.13205	0.27457	0.05694	0.28119	0.11921	0.34313
2024-01-01 22:13:59	0.08803	0.24406	0	0.3266	0.11921	0.34845
2024-01-01 22:14:59	0.11737	0.30508	0.0427	0.21307	0.27684	0.34716
2024-01-01 22:15:59	0.16139	0.28982	0	0.31525	0.11921	0.32
2024-01-01 22:16:59	0.07336	0.32033	0.01423	0.29254	0.19209	0.31781
2024-01-01 22:17:59	0.1027	0.24406	0.02847	0.22443	0.10509	0.34
2024-01-01 22:18:59	0.16139	0.24406	0.07117	0.25848	0.26271	0.31781
2024-01-01 22:19:59	0.1027	0.38135	0.02847	0.21307	0.10509	0.33514
2024-01-01 22:20:59	0.11737	0.24406	0.0427	0.21307	0.27684	0.34
2024-01-01 22:21:59	0.17606	0.24406	0.02847	0.26984	0.13334	0.33
2024-01-01 22:22:59	0.19073	0.38135	0.02847	0.26984	0.27684	0.30047
2024-01-01 22:23:59	0.08803	0.28982	0.02847	0.25848	0.17571	0.34313
2024-01-01 22:24:59	0.11737	0.27457	0.02847	0.31525	0.27684	0.31781
2024-01-01 22:25:59	0.1027	0.38135	0.02847	0.25848	0.13334	0.36982
2024-01-01 22:26:59	0.11737	0.28304	0	0.26984	0.10509	0.31781
2024-01-01 22:27:59	0.16139	0.35084	0.02847	0.21307	0.29096	0.33514
2024-01-01 22:28:59	0.08803	0.27457	0	0.28119	0.29096	0.33514
2024-01-01 22:29:59	0.17606	0.28982	0.02847	0.23578	0.27684	0.35248
2024-01-01 22:30:59	0.14672	0.25931	0.0427	0.21307	0.23334	0.30047
2024-01-01 22:31:59	0.20541	0.33558	0.0427	0.28119	0.29096	0.35248
2024-01-01 22:32:59	0.13205	0.24406	0.0427	0.29254	0.26271	0.34313
2024-01-01 22:33:59	0.08803	0.28982	0.01423	0.3266	0.29096	0.31781
2024-01-01 22:34:59	0.14672	0.32033	0.0427	0.28119	0.24746	0.36982
2024-01-01 22:35:59	0.22008	0.25931	0.0427	0.23578	0.27684	0.35248
2024-01-01 22:36:59	0.22008	0.27457	0.0427	0.31525	0.26271	0.35248
2024-01-01 22:37:59	0.16139	0.28982	0	0.31525	0.21921	0.31781
2024-01-01 22:38:59	0.20541	0.22881	0.01423	0.23578	0.21921	0.34845
2024-01-01 22:39:59	0.14672	0.24406	0.01424	0.28119	0.29096	0.33514
2024-01-01 22:40:59	0.13205	0.28982	0.02847	0.23578	0.27684	0.34313
2024-01-01 22:41:59	0.17606	0.32033	0.0427	0.29254	0.26271	0.30047
2024-01-01 22:42:59	0.22008	0.25931	0.0427	0.31525	0.23334	0.35248
2024-01-01 22:43:59	0.17606	0.33558	0.01424	0.26984	0.26271	0.34845
2024-01-01 22:44:59	0.16139	0.27457	0.02847	0.28119	0.29096	0.33514
2024-01-01 22:45:59	0.13205	0.24406	0.0427	0.33796	0.20509	0.34313
2024-01-01 22:46:59	0.20541	0.28982	0.02847	0.28119	0.27684	0.28313
2024-01-01 22:47:59	0.27876	0.30508	0	0.25848	0.21921	0.24845
2024-01-01 22:48:59	0.19073	0.25931	0.0427	0.31525	0.27684	0.31781
2024-01-01 22:49:59	0.16139	0.32033	0.01423	0.3039	0.20509	0.31781
2024-01-01 22:50:59	0.22008	0.24406	0.05694	0.25848	0.27684	0.26579
2024-01-01 22:51:59	0.19073	0.32033	0.05694	0.29254	0.21921	0.26579
2024-01-01 22:52:59	0.14672	0.28982	0.02847	0.31525	0.22034	0.33514
2024-01-01 22:53:59	0.16139	0.27457	0.02847	0.26984	0.29209	0.28313
2024-01-01 22:54:59	0.17606	0.28982	0.01423	0.29254	0.20509	0.23
2024-01-01 22:55:59	0.27876	0.22881	0.02847	0.29254	0.27684	0.30047
2024-01-01 22:56:59	0.20541	0.32033	0	0.25848	0.21921	0.30047
2024-01-01 22:57:59	0.26409	0.27457	0.01424	0.28119	0.29096	0.31781
2024-01-01 22:58:59	0.17606	0.27457	0.05694	0.26984	0.23447	0.26579
2024-01-01 22:59:59	0.22008	0.21355	0.01423	0.31525	0.21921	0.26579
2024-01-01 23:00:59	0.17606	0.27457	0	0.3039	0.21921	0.30047
2024-01-01 23:01:59	0.20541	0.28982	0.01424	0.31525	0.20509	0.30047
2024-01-01 23:02:59	0.20541	0.32033	0.0427	0.25848	0.21921	0.30047
2024-01-01 23:03:59	0.14672	0.25931	0.01424	0.23578	0.21921	0.31781
2024-01-01 23:04:59	0.17606	0.24406	0.01423	0.23578	0.30509	0.33514
2024-01-01 23:05:59	0.20541	0.27457	0.02847	0.29254	0.27684	0.24845
2024-01-01 23:06:59	0.17606	0.27457	0.02847	0.31525	0.33334	0.28313
2024-01-01 23:07:59	0.22008	0.24406	0.02847	0.25848	0.31921	0.28313
2024-01-01 23:08:59	0.19073	0.28982	0.01424	0.26984	0.33334	0.35248
2024-01-01 23:09:59	0.22008	0.30508	0.01424	0.3039	0.24859	0.33514
2024-01-01 23:10:59	0.20541	0.28982	0.01423	0.25848	0.33334	0.30047
2024-01-01 23:11:59	0.17606	0.24406	0.05694	0.36066	0.37571	0.26579
2024-01-01 23:12:59	0.22008	0.30508	0.01424	0.31525	0.31921	0.33514
2024-01-01 23:13:59	0.20541	0.28982	0.01424	0.23578	0.30509	0.33514
2024-01-01 23:14:59	0.22008	0.32033	0.02847	0.3039	0.31921	0.31781
2024-01-01 23:15:59	0.17606	0.36609	0.07117	0.31525	0.33334	0.33514
2024-01-01 23:16:59	0.22008	0.32033	0.0427	0.31525	0.26271	0.31781
2024-01-01 23:17:59	0.29344	0.28982	0	0.3039	0.30509	0.35248
2024-01-01 23:18:59	0.20541	0.27457	0.07117	0.33796	0.33334	0.30047
2024-01-01 23:19:59	0.23475	0.32033	0.01424	0.29254	0.31921	0.31781
2024-01-01 23:20:59	0.20541	0.38135	0.01424	0.36066	0.33334	0.38313
2024-01-01 23:21:59	0.24942	0.35084	0.09964	0.31525	0.34746	0.38716
2024-01-01 23:22:59	0.20541	0.41185	0.14234	0.29254	0.31921	0.33111
2024-01-01 23:23:59	0.19073	0.21355	0.08541	0.28119	0.34746	0.31781
2024-01-01 23:24:59	0.24942	0.32033	0.05694	0.26984	0.36159	0.33514
2024-01-01 23:25:59	0.22008	0.28982	0.0427	0.3266	0.40396	0.30047
2024-01-01 23:26:59	0.24942	0.28982	0.07117	0.3039	0.37571	0.35248
2024-01-01 23:27:59	0.27876	0.28982	0.14234	0.3266	0.34746	0.30047
2024-01-01 23:28:59	0.23475	0.21355	0.08541	0.31525	0.38983	0.30047
2024-01-01 23:29:59	0.24942	0.28982	0.0427	0.33796	0.41808	0.30047
2024-01-01 23:30:59	0.24942	0.32033	0.05694	0.23578	0.33334	0.33514
2024-01-01 23:31:59	0.30811	0.27457	0.08541	0.29254	0.30509	0.38313
2024-01-01 23:32:59	0.24942	0.21355	0.0427	0.31525	0.34746	0.31781
2024-01-01 23:33:59	0.26409	0.36609	0.08541	0.38337	0.33334	0.38313
2024-01-01 23:34:59	0.17606	0.27457	0.05694	0.3266	0.36159	0.38313
2024-01-01 23:35:59	0.26409	0.30508	0.0427	0.38337	0.30509	0.35248
2024-01-01 23:36:59	0.29344	0.27457	0.05694	0.29254	0.36159	0.33514
2024-01-01 23:37:59	0.17606	0.28982	0.01424	0.3266	0.34746	0.33111
2024-01-01 23:38:59	0.27876	0.32033	0.08541	0.3266	0.30509	0.38716
2024-01-01 23:39:59	0.26409	0.30508	0.02847	0.23578	0.31808	0.35248
2024-01-01 23:40:59	0.29344	0.25931	0.15658	0.3266	0.37571	0.31781
2024-01-01 23:41:59	0.26409	0.33558	0.07117	0.31525	0.31921	0.36982
2024-01-01 23:42:59	0.22008	0.24406	0.11387	0.3266	0.34046	0.36579
2024-01-01 23:43:59	0.29344	0.28982	0.0427	0.37202	0.37571	0.30047
2024-01-01 23:44:59	0.26409	0.32033	0.11387	0.31525	0.36159	0.38716
2024-01-01 23:45:59	0.27876	0.35084	0.09964	0.28119	0.30396	0.32184
2024-01-01 23:46:59	0.24942	0.35084	0.11387	0.36066	0.37571	0.35248
2024-01-01 23:47:59	0.23475	0.32033	0.11387	0.25848	0.30509	0.33514
2024-01-01 23:48:59	0.26409	0.30508	0.09964	0.34931	0.31808	0.33514
2024-01-01 23:49:59	0.27876	0.33558	0.07117	0.3039	0.34746	0.33514
2024-01-01 23:50:59	0.23475	0.32033	0.12811	0.3039	0.33221	0.36982
2024-01-01 23:51:59	0.27876	0.32033	0.09964	0.3039	0.34633	0.32184
2024-01-01 23:52:59	0.30811	0.28982	0.12811	0.34931	0.36159	0.33514
2024-01-01 23:53:59	0.29344	0.30508	0.07117	0.40608	0.38983	0.3045
2024-01-01 23:54:59	0.27876	0.32033	0.14234	0.28119	0.30509	0.38313
2024-01-01 23:55:59	0.22008	0.30508	0.09964	0.3266	0.34746	0.38313
2024-01-01 23:56:59	0.23475	0.32033	0.07117	0.3266	0.36159	0.33514
2024-01-01 23:57:59	0.32278	0.30508	0.11387	0.3266	0.30396	0.3045
2024-01-01 23:58:59	0.29344	0.30508	0.11387	0.3266	0.38983	0.35248
2024-01-01 23:59:59	0.30811	0.35084	0.19928	0.3266	0.31808	0.33514
2024-01-02 00:00:59	0.27876	0.27457	0.05694	0.3266	0.34746	0.3045
2024-01-02 00:01:59	0.26409	0.402	0.12811	0.34931	0.38983	0.3045
2024-01-02 00:02:59	0.29344	0.28982	0.17081	0.34931	0.33221	0.33918
2024-01-02 00:03:59	0.32278	0.32033	0.15658	0.33796	0.38983	0.35248
2024-01-02 00:04:59	0.23475	0.30508	0.14234	0.28119	0.40396	0.35248
2024-01-02 00:05:59	0.33745	0.25931	0.14234	0.3266	0.38983	0.38716
2024-01-02 00:06:59	0.29344	0.35084	0.05694	0.3039	0.38983	0.31781
2024-01-02 00:07:59	0.26409	0.35084	0.08541	0.31525	0.37571	0.35248
2024-01-02 00:08:59	0.27876	0.32033	0.07117	0.38337	0.38983	0.30047
2024-01-02 00:09:59	0.35212	0.32033	0.14234	0.36066	0.40396	0.31781
2024-01-02 00:10:59	0.26409	0.41185	0.14234	0.36066	0.38983	0.3045
2024-01-02 00:11:59	0.29344	0.35084	0.11387	0.34931	0.41808	0.32184
2024-01-02 00:12:59	0.29344	0.27457	0.07117	0.33796	0.43221	0.35248
2024-01-02 00:13:59	0.27876	0.30508	0.15658	0.36066	0.41808	0.33918
2024-01-02 00:14:59	0.29344	0.35084	0.0427	0.31525	0.36159	0.3045
2024-01-02 00:15:59	0.30811	0.24406	0.08541	0.31525	0.43221	0.31781
2024-01-02 00:16:59	0.3668	0.28982	0.02847	0.29254	0.43221	0.33514
2024-01-02 00:17:59	0.23475	0.28982	0.09964	0.33796	0.4287	0.3045
2024-01-02 00:18:59	0.24942	0.30508	0.15658	0.36066	0.40396	0.35248
2024-01-02 00:19:59	0.26409	0.32033	0.11387	0.33796	0.44633	0.35248
2024-01-02 00:20:59	0.39614	0.35084	0.14234	0.31525	0.36159	0.35248
2024-01-02 00:21:59	0.30811	0.32033	0.07117	0.36066	0.37571	0.38716
2024-01-02 00:22:59	0.23475	0.24406	0.12811	0.34931	0.43221	0.36982
2024-01-02 00:23:59	0.30811	0.35084	0.08541	0.3039	0.38983	0.33514
2024-01-02 00:24:59	0.26409	0.32033	0.0427	0.37202	0.43221	0.3045
2024-01-02 00:25:59	0.33745	0.38135	0.07117	0.36066	0.36159	0.33514
2024-01-02 00:26:59	0.26409	0.32033	0.18504	0.37202	0.44046	0.32184
2024-01-02 00:27:59	0.33745	0.24406	0.08541	0.33796	0.41808	0.35248
2024-01-02 00:28:59	0.23475	0.30508	0.14234	0.34931	0.43221	0.31781
2024-01-02 00:29:59	0.29344	0.27457	0.12811	0.36066	0.43221	0.32184
2024-01-02 00:30:59	0.20541	0.35084	0.14234	0.34931	0.41695	0.38716
2024-01-02 00:31:59	0.32278	0.36609	0.09964	0.40608	0.40396	0.38716
2024-01-02 00:32:59	0.33745	0.30508	0.12811	0.37202	0.44633	0.30047
2024-01-02 00:33:59	0.27876	0.38135	0.11387	0.42878	0.37571	0.31781
2024-01-02 00:34:59	0.22008	0.38135	0.09964	0.36066	0.43221	0.33514
2024-01-02 00:35:59	0.26409	0.35084	0.09964	0.38337	0.41808	0.35248
2024-01-02 00:36:59	0.32278	0.30508	0.14234	0.37202	0.43458	0.33918
2024-01-02 00:37:59	0.29344	0.32033	0.22774	0.34931	0.41808	0.3045
2024-01-02 00:38:59	0.3668	0.35084	0.17081	0.34931	0.43221	0.33514
2024-01-02 00:39:59	0.32278	0.32033	0.18504	0.3266	0.44633	0.28313
2024-01-02 00:40:59	0.30811	0.35084	0.19928	0.38337	0.41808	0.33514
2024-01-02 00:41:59	0.33745	0.33558	0.17081	0.33796	0.41695	0.33514
2024-01-02 00:42:59	0.35212	0.33558	0.14234	0.3039	0.41808	0.35248
2024-01-02 00:43:59	0.32278	0.33558	0.07117	0.37202	0.44046	0.36982
2024-01-02 00:44:59	0.29344	0.33558	0.11387	0.37202	0.4287	0.3045
2024-01-02 00:45:59	0.33745	0.38135	0.17081	0.38337	0.43458	0.35248
2024-01-02 00:46:59	0.27876	0.35084	0.14234	0.39472	0.41808	0.30047
2024-01-02 00:47:59	0.39614	0.35084	0.19928	0.39472	0.43221	0.3045
2024-01-02 00:48:59	0.30811	0.35084	0.15658	0.34931	0.41808	0.36982
2024-01-02 00:49:59	0.39614	0.32033	0.18504	0.3266	0.43458	0.32184
2024-01-02 00:50:59	0.42548	0.36609	0.17081	0.37202	0.40396	0.32184
2024-01-02 00:51:59	0.29344	0.35084	0.21351	0.38337	0.43221	0.33918
2024-01-02 00:52:59	0.3668	0.30508	0.17081	0.36066	0.44633	0.3912
2024-01-02 00:53:59	0.29344	0.41185	0.25621	0.28119	0.40396	0.36982
2024-01-02 00:54:59	0.33745	0.35084	0.19928	0.40608	0.40283	0.35248
2024-01-02 00:55:59	0.26409	0.38135	0.07117	0.34931	0.4452	0.35248
2024-01-02 00:56:59	0.32278	0.35084	0.22774	0.38337	0.4287	0.32184
2024-01-02 00:57:59	0.33745	0.35084	0.19928	0.34931	0.40283	0.31781
2024-01-02 00:58:59	0.33745	0.36609	0.17081	0.40608	0.44633	0.3045
2024-01-02 00:59:59	0.35212	0.35084	0.21351	0.38337	0.42	0.33514
2024-01-02 01:00:59	0.38147	0.33558	0.12811	0.40608	0.411	0.36982
2024-01-02 01:01:59	0.39614	0.38135	0.18504	0.41743	0.412	0.36982
2024-01-02 01:02:59	0.3668	0.28982	0.15658	0.40608	0.40283	0.3045
2024-01-02 01:03:59	0.32278	0.38135	0.18504	0.38337	0.47458	0.38716
2024-01-02 01:04:59	0.3668	0.44236	0.15658	0.40608	0.44633	0.38716
2024-01-02 01:05:59	0.35212	0.32033	0.22774	0.40608	0.421	0.38716
2024-01-02 01:06:59	0.38147	0.33558	0.22774	0.39472	0.4452	0.36982
2024-01-02 01:07:59	0.35212	0.36609	0.14234	0.41	0.41695	0.37386
2024-01-02 01:08:59	0.33745	0.38135	0.18504	0.41743	0.40396	0.35248
2024-01-02 01:09:59	0.39614	0.3966	0.24198	0.40608	0.47458	0.36982
2024-01-02 01:10:59	0.38147	0.35084	0.15658	0.37202	0.40283	0.32184
2024-01-02 01:11:59	0.44016	0.41185	0.19928	0.38337	0.40283	0.38716
2024-01-02 01:12:59	0.24942	0.38135	0.21351	0.40608	0.43221	0.38716
2024-01-02 01:13:59	0.29344	0.36609	0.18504	0.41743	0.47458	0.32184
2024-01-02 01:14:59	0.33745	0.33558	0.25621	0.39472	0.40283	0.31781
2024-01-02 01:15:59	0.26409	0.35084	0.22774	0.42878	0.47458	0.35248
2024-01-02 01:16:59	0.39614	0.33558	0.15658	0.42878	0.4887	0.35652
2024-01-02 01:17:59	0.26409	0.44236	0.19928	0.42878	0.43108	0.3045
2024-01-02 01:18:59	0.29344	0.30508	0.21351	0.37202	0.40283	0.3912
2024-01-02 01:19:59	0.23475	0.42711	0.25621	0.34931	0.4887	0.38716
2024-01-02 01:20:59	0.29344	0.38135	0.21351	0.42878	0.43108	0.33918
2024-01-02 01:21:59	0.30811	0.44236	0.18504	0.45149	0.41695	0.38716
2024-01-02 01:22:59	0.38147	0.33558	0.28468	0.46284	0.40283	0.32184
2024-01-02 01:23:59	0.32278	0.3966	0.18504	0.4742	0.40283	0.37386
2024-01-02 01:24:59	0.33745	0.44236	0.15658	0.42878	0.41695	0.35652
2024-01-02 01:25:59	0.33745	0.41185	0.15658	0.37202	0.46046	0.31781
2024-01-02 01:26:59	0.33745	0.41185	0.21351	0.42878	0.38	0.35248
2024-01-02 01:27:59	0.3668	0.35084	0.21351	0.40608	0.4452	0.32184
2024-01-02 01:28:59	0.41081	0.35084	0.22774	0.42878	0.43108	0.38716
2024-01-02 01:29:59	0.35212	0.33558	0.22774	0.39472	0.45933	0.35652
2024-01-02 01:30:59	0.38147	0.38135	0.27045	0.39472	0.43108	0.32184
2024-01-02 01:31:59	0.3668	0.3966	0.21351	0.40608	0.4452	0.3045
2024-01-02 01:32:59	0.35212	0.3966	0.18504	0.42878	0.43345	0.37386
2024-01-02 01:33:59	0.39614	0.44236	0.24198	0.42878	0.43108	0.38716
2024-01-02 01:34:59	0.3668	0.36609	0.19928	0.39472	0.45933	0.36982
2024-01-02 01:35:59	0.39614	0.41185	0.18504	0.44014	0.45995	0.36982
2024-01-02 01:36:59	0.3668	0.41185	0.15658	0.44014	0.43345	0.32184
2024-01-02 01:37:59	0.39614	0.36609	0.28468	0.39472	0.45933	0.38716
2024-01-02 01:38:59	0.35212	0.35084	0.19928	0.48555	0.4452	0.33918
2024-01-02 01:39:59	0.33745	0.38135	0.26	0.37202	0.43345	0.3045
2024-01-02 01:40:59	0.29344	0.3966	0.22774	0.4742	0.44582	0.3912
2024-01-02 01:41:59	0.27876	0.41185	0.18504	0.42878	0.41695	0.37386
2024-01-02 01:42:59	0.35212	0.41185	0.22774	0.39472	0.4417	0.30854
2024-01-02 01:43:59	0.45483	0.36609	0.19928	0.45149	0.43345	0.32184
2024-01-02 01:44:59	0.33745	0.36609	0.22774	0.41743	0.41695	0.35652
2024-01-02 01:45:59	0.32278	0.36609	0.22774	0.45149	0.4417	0.33918
2024-01-02 01:46:59	0.35212	0.38135	0.18504	0.39472	0.45933	0.37386
2024-01-02 01:47:59	0.29344	0.36609	0.28468	0.45149	0.4417	0.3045
2024-01-02 01:48:59	0.32278	0.35084	0.25621	0.38337	0.48757	0.3912
2024-01-02 01:49:59	0.23475	0.30508	0.28468	0.39472	0.46046	0.35652
2024-01-02 01:50:59	0.32278	0.41185	0.25621	0.44014	0.4452	0.33918
2024-01-02 01:51:59	0.32278	0.33558	0.25621	0.39472	0.45995	0.3045
2024-01-02 01:52:59	0.39614	0.41185	0.12811	0.44014	0.4582	0.35652
2024-01-02 01:53:59	0.35212	0.28982	0.22774	0.40608	0.4417	0.30854
2024-01-02 01:54:59	0.39614	0.41185	0.22774	0.46284	0.45995	0.35652
2024-01-02 01:55:59	0.44016	0.3966	0.21351	0.42878	0.44582	0.35652
2024-01-02 01:56:59	0.30811	0.41185	0.25621	0.44014	0.43108	0.33918
2024-01-02 01:57:59	0.32278	0.3966	0.22774	0.41743	0.45995	0.3912
2024-01-02 01:58:59	0.32278	0.42711	0.19928	0.41743	0.48757	0.38716
2024-01-02 01:59:59	0.27876	0.32033	0.22774	0.45149	0.48757	0.33918
2024-01-02 02:00:59	0.26409	0.38135	0.24198	0.44014	0.41695	0.36982
2024-01-02 02:01:59	0.26409	0.35084	0.18504	0.45149	0.4582	0.3912
2024-01-02 02:02:59	0.29344	0.28982	0.18504	0.39472	0.4452	0.3045
2024-01-02 02:03:59	0.30811	0.3966	0.22774	0.39472	0.45933	0.35652
2024-01-02 02:04:59	0.33745	0.3966	0.27045	0.46284	0.48757	0.32588
2024-01-02 02:05:59	0.33745	0.38135	0.25621	0.39472	0.47345	0.32588
2024-01-02 02:06:59	0.38147	0.36609	0.19928	0.44014	0.4417	0.33918
2024-01-02 02:07:59	0.26409	0.42711	0.19928	0.42878	0.45933	0.3912
2024-01-02 02:08:59	0.29344	0.3966	0.22774	0.36066	0.48757	0.3045
2024-01-02 02:09:59	0.38147	0.30508	0.18504	0.40608	0.41695	0.33918
2024-01-02 02:10:59	0.35212	0.41185	0.19928	0.45149	0.48757	0.32184
2024-01-02 02:11:59	0.38147	0.44236	0.22774	0.4742	0.4417	0.35652
2024-01-02 02:12:59	0.35212	0.44236	0.25621	0.39472	0.4582	0.3045
2024-01-02 02:13:59	0.41081	0.38135	0.21351	0.42878	0.48757	0.36982
2024-01-02 02:14:59	0.33745	0.36609	0.29891	0.44014	0.47232	0.37386
2024-01-02 02:15:59	0.38147	0.33558	0.17081	0.48555	0.4452	0.38716
2024-01-02 02:16:59	0.3668	0.32033	0.24198	0.34931	0.4417	0.3045
2024-01-02 02:17:59	0.29344	0.33558	0.19928	0.39472	0.4417	0.38716
2024-01-02 02:18:59	0.44016	0.42711	0.22774	0.4742	0.43108	0.38716
2024-01-02 02:19:59	0.39614	0.35084	0.28468	0.45149	0.4417	0.3045
2024-01-02 02:20:59	0.42548	0.33558	0.25658	0.41743	0.48757	0.33918
2024-01-02 02:21:59	0.39614	0.36609	0.28468	0.44931	0.48757	0.33918
2024-01-02 02:22:59	0.39614	0.36609	0.28504	0.44014	0.45933	0.33918
2024-01-02 02:23:59	0.38147	0.3966	0.27081	0.42878	0.44582	0.38
2024-01-02 02:24:59	0.3668	0.33558	0.29928	0.49472	0.47345	0.32184
2024-01-02 02:25:59	0.3668	0.44236	0.29928	0.4742	0.48757	0.35652
2024-01-02 02:26:59	0.35212	0.35084	0.24198	0.49472	0.4417	0.32184
2024-01-02 02:27:59	0.32278	0.38135	0.25621	0.4266	0.48757	0.36982
2024-01-02 02:28:59	0.39614	0.33558	0.22774	0.46284	0.47345	0.35652
2024-01-02 02:29:59	0.39614	0.3966	0.22774	0.49472	0.42995	0.33918
2024-01-02 02:30:59	0.35212	0.35084	0.28504	0.46066	0.42995	0.33
2024-01-02 02:31:59	0.3668	0.36609	0.27045	0.41743	0.44407	0.3045
2024-01-02 02:32:59	0.42548	0.44236	0.25658	0.42878	0.4582	0.3045
2024-01-02 02:33:59	0.42548	0.3966	0.22811	0.49472	0.42995	0.32184
2024-01-02 02:34:59	0.3668	0.41185	0.24198	0.49472	0.44407	0.44322
2024-01-02 02:35:59	0.38147	0.3966	0.28504	0.41743	0.41582	0.35652
2024-01-02 02:36:59	0.45483	0.38135	0.28468	0.42878	0.41582	0.34
2024-01-02 02:37:59	0.42548	0.3966	0.25621	0.42878	0.41582	0.3912
2024-01-02 02:38:59	0.3668	0.33558	0.24198	0.4266	0.42995	0.35652
2024-01-02 02:39:59	0.38147	0.42711	0.25621	0.45149	0.44283	0.33918
2024-01-02 02:40:59	0.33745	0.35084	0.19928	0.41743	0.43	0.3045
2024-01-02 02:41:59	0.39614	0.36609	0.25621	0.4969	0.44407	0.35652
2024-01-02 02:42:59	0.3668	0.33558	0.22774	0.41743	0.44407	0.34
2024-01-02 02:43:59	0.35212	0.33558	0.18504	0.51961	0.44407	0.3912
2024-01-02 02:44:59	0.26409	0.3966	0.19928	0.47202	0.47232	0.37386
2024-01-02 02:45:59	0.44016	0.38135	0.21351	0.4969	0.41582	0.35652
2024-01-02 02:46:59	0.3668	0.41185	0.27045	0.51961	0.41582	0.3045
2024-01-02 02:47:59	0.42548	0.41185	0.21351	0.41743	0.48757	0.33918
2024-01-02 02:48:59	0.38147	0.47287	0.25621	0.44014	0.41582	0.33918
2024-01-02 02:49:59	0.42548	0.3966	0.21351	0.49472	0.48757	0.3045
2024-01-02 02:50:59	0.42548	0.3966	0.18504	0.45149	0.44407	0.3045
2024-01-02 02:51:59	0.41081	0.38135	0.29891	0.46284	0.54294	0.34
2024-01-02 02:52:59	0.38147	0.44236	0.31315	0.42878	0.44407	0.34
2024-01-02 02:53:59	0.39614	0.38135	0.18504	0.49472	0.51469	0.37386
2024-01-02 02:54:59	0.39614	0.36609	0.21351	0.45149	0.45933	0.37386
2024-01-02 02:55:59	0.33745	0.3966	0.21351	0.45149	0.4582	0.42588
2024-01-02 02:56:59	0.38147	0.44236	0.28468	0.4969	0.48644	0.34
2024-01-02 02:57:59	0.33745	0.44236	0.21351	0.46284	0.51469	0.40854
2024-01-02 02:58:59	0.30811	0.3966	0.24198	0.45149	0.51469	0.3912
2024-01-02 02:59:59	0.29344	0.42711	0.28468	0.42878	0.51469	0.32184
2024-01-02 03:00:59	0.39614	0.38135	0.25621	0.42878	0.4582	0.40854
2024-01-02 03:01:59	0.39614	0.3966	0.25621	0.4969	0.47	0.35652
2024-01-02 03:02:59	0.3668	0.36609	0.24198	0.4969	0.52	0.3912
2024-01-02 03:03:59	0.39614	0.37457	0.24198	0.41743	0.48644	0.3045
2024-01-02 03:04:59	0.45483	0.36609	0.28468	0.45149	0.50057	0.35652
2024-01-02 03:05:59	0.38147	0.41185	0.27045	0.46284	0.47232	0.3912
2024-01-02 03:06:59	0.39614	0.33558	0.25621	0.45149	0.47232	0.33918
2024-01-02 03:07:59	0.45483	0.3966	0.27045	0.46284	0.48757	0.33918
2024-01-02 03:08:59	0.38147	0.38135	0.27045	0.51961	0.4582	0.32184
2024-01-02 03:09:59	0.48417	0.47287	0.31315	0.45149	0.54294	0.37386
2024-01-02 03:10:59	0.33745	0.47287	0.27045	0.44014	0.44407	0.35652
2024-01-02 03:11:59	0.44016	0.3966	0.28468	0.45149	0.44407	0.33918
2024-01-02 03:12:59	0.41081	0.47287	0.24198	0.44014	0.42995	0.40854
2024-01-02 03:13:59	0.41081	0.50338	0.29891	0.41743	0.50057	0.32184
2024-01-02 03:14:59	0.45483	0.44236	0.28468	0.46284	0.4517	0.33918
2024-01-02 03:15:59	0.45483	0.3966	0.27045	0.53096	0.50057	0.40854
2024-01-02 03:16:59	0.48417	0.42711	0.29891	0.4742	0.47345	0.34
2024-01-02 03:17:59	0.41081	0.45762	0.28468	0.51961	0.48644	0.35652
2024-01-02 03:18:59	0.3668	0.3966	0.28468	0.4742	0.4582	0.35652
2024-01-02 03:19:59	0.39614	0.44236	0.28468	0.44014	0.48644	0.3912
2024-01-02 03:20:59	0.35212	0.41185	0.25621	0.4742	0.48644	0.33918
2024-01-02 03:21:59	0.38147	0.44236	0.29891	0.4969	0.50057	0.37386
2024-01-02 03:22:59	0.41081	0.3966	0.25621	0.41743	0.44407	0.35
2024-01-02 03:23:59	0.45483	0.42711	0.31315	0.51961	0.4517	0.35652
2024-01-02 03:24:59	0.51352	0.42711	0.21351	0.46284	0.50057	0.33918
2024-01-02 03:25:59	0.41081	0.38135	0.31315	0.46284	0.47232	0.35652
2024-01-02 03:26:59	0.45483	0.33558	0.31315	0.44014	0.48757	0.42588
2024-01-02 03:27:59	0.42548	0.41185	0.25621	0.4742	0.4582	0.40854
2024-01-02 03:28:59	0.41081	0.41185	0.22774	0.55367	0.4582	0.3912
2024-01-02 03:29:59	0.32278	0.44236	0.31315	0.4742	0.47232	0.37386
2024-01-02 03:30:59	0.44016	0.33558	0.21351	0.4742	0.54294	0.40854
2024-01-02 03:31:59	0.4695	0.45762	0.21351	0.45149	0.51469	0.33918
2024-01-02 03:32:59	0.38147	0.3966	0.27045	0.44014	0.47232	0.40854
2024-01-02 03:33:59	0.41081	0.36609	0.27045	0.48555	0.51469	0.34
2024-01-02 03:34:59	0.32278	0.33558	0.28468	0.48555	0.51469	0.40854
2024-01-02 03:35:59	0.32278	0.3966	0.21351	0.44014	0.48644	0.40854
2024-01-02 03:36:59	0.48417	0.36609	0.27045	0.51961	0.44407	0.35652
2024-01-02 03:37:59	0.41081	0.47287	0.25621	0.48555	0.48644	0.37386
2024-01-02 03:38:59	0.39614	0.3966	0.27045	0.51961	0.52882	0.3912
2024-01-02 03:39:59	0.38147	0.44236	0.21351	0.4742	0.55707	0.40854
2024-01-02 03:40:59	0.42548	0.42711	0.31315	0.4969	0.51469	0.37386
2024-01-02 03:41:59	0.38147	0.50338	0.27045	0.4969	0.47232	0.32184
2024-01-02 03:42:59	0.38147	0.42711	0.27045	0.53096	0.48644	0.42588
2024-01-02 03:43:59	0.41081	0.41185	0.31315	0.45149	0.47232	0.4779
2024-01-02 03:44:59	0.51352	0.47287	0.34162	0.44014	0.48644	0.35652
2024-01-02 03:45:59	0.44016	0.41185	0.24198	0.46284	0.48644	0.37386
2024-01-02 03:46:59	0.48417	0.3966	0.24198	0.45149	0.4582	0.4779
2024-01-02 03:47:59	0.32278	0.44236	0.28468	0.48555	0.4582	0.42588
2024-01-02 03:48:59	0.32278	0.45762	0.25621	0.45149	0.48644	0.33918
2024-01-02 03:49:59	0.3668	0.33558	0.31315	0.4969	0.54294	0.44322
2024-01-02 03:50:59	0.33745	0.36609	0.28	0.45149	0.52882	0.42588
2024-01-02 03:51:59	0.39614	0.3966	0.24198	0.46284	0.58531	0.3912
2024-01-02 03:52:59	0.39614	0.44236	0.34162	0.4969	0.52882	0.46056
2024-01-02 03:53:59	0.42548	0.36609	0.31315	0.4969	0.52882	0.37386
2024-01-02 03:54:59	0.32278	0.44236	0.34162	0.50826	0.55707	0.35652
2024-01-02 03:55:59	0.42548	0.3966	0.31315	0.54232	0.52882	0.32184
2024-01-02 03:56:59	0.35212	0.41185	0.37008	0.4969	0.50057	0.33918
2024-01-02 03:57:59	0.30811	0.35084	0.37008	0.4742	0.52882	0.35652
2024-01-02 03:58:59	0.29344	0.3966	0.25621	0.4969	0.51469	0.44322
2024-01-02 03:59:59	0.33745	0.44236	0.25621	0.51961	0.50057	0.33918
2024-01-02 04:00:59	0.39614	0.3966	0.24198	0.42878	0.58531	0.44322
2024-01-02 04:01:59	0.39614	0.36609	0.25621	0.48555	0.50057	0.40854
2024-01-02 04:02:59	0.38147	0.47287	0.28468	0.50826	0.57119	0.40854
2024-01-02 04:03:59	0.4695	0.3966	0.29891	0.50826	0.59944	0.35652
2024-01-02 04:04:59	0.42548	0.44236	0.39855	0.46284	0.51469	0.37386
2024-01-02 04:05:59	0.48417	0.3966	0.29891	0.51961	0.58531	0.37386
2024-01-02 04:06:59	0.44016	0.44236	0.29891	0.56502	0.57006	0.42588
2024-01-02 04:07:59	0.45483	0.47287	0.24198	0.48555	0.51469	0.37386
2024-01-02 04:08:59	0.41081	0.47287	0.31315	0.48555	0.57119	0.44322
2024-01-02 04:09:59	0.4695	0.36609	0.29891	0.4742	0.58531	0.37386
2024-01-02 04:10:59	0.44016	0.41185	0.34162	0.48555	0.52882	0.44322
2024-01-02 04:11:59	0.44016	0.47287	0.29891	0.4969	0.52882	0.40854
2024-01-02 04:12:59	0.44016	0.44236	0.32738	0.51961	0.52882	0.42588
2024-01-02 04:13:59	0.42548	0.42711	0.29891	0.50826	0.48	0.40854
2024-01-02 04:14:59	0.38147	0.3966	0.29891	0.53096	0.55707	0.3912
2024-01-02 04:15:59	0.48417	0.42711	0.32738	0.51961	0.55707	0.46056
2024-01-02 04:16:59	0.32278	0.42711	0.32738	0.45149	0.52882	0.35652
2024-01-02 04:17:59	0.42548	0.48812	0.32738	0.51961	0.58531	0.3912
2024-01-02 04:18:59	0.44016	0.42711	0.29891	0.48555	0.51	0.42588
2024-01-02 04:19:59	0.41081	0.53388	0.32738	0.48555	0.48644	0.3912
2024-01-02 04:20:59	0.42548	0.41185	0.35585	0.50826	0.55707	0.42588
2024-01-02 04:21:59	0.39614	0.42711	0.34162	0.50826	0.57119	0.4779
2024-01-02 04:22:59	0.38147	0.41185	0.29891	0.54232	0.54294	0.46056
2024-01-02 04:23:59	0.45483	0.47287	0.34162	0.48555	0.55707	0.44322
2024-01-02 04:24:59	0.39614	0.503	0.29891	0.56502	0.51356	0.3912
2024-01-02 04:25:59	0.41081	0.50338	0.39855	0.50826	0.50057	0.46056
2024-01-02 04:26:59	0.45483	0.44236	0.39855	0.51961	0.51356	0.42588
2024-01-02 04:27:59	0.48417	0.50338	0.35585	0.56502	0.55707	0.3545
2024-01-02 04:28:59	0.48417	0.44236	0.29891	0.48555	0.58531	0.37386
2024-01-02 04:29:59	0.42548	0.42711	0.42702	0.54232	0.54294	0.42588
2024-01-02 04:30:59	0.41081	0.44236	0.29891	0.57638	0.50057	0.49524
2024-01-02 04:31:59	0.38147	0.47287	0.31315	0.50826	0.57119	0.3912
2024-01-02 04:32:59	0.35212	0.44236	0.41279	0.51961	0.52882	0.42588
2024-01-02 04:33:59	0.41081	0.47287	0.34162	0.50826	0.54294	0.4779
2024-01-02 04:34:59	0.39614	0.41185	0.32738	0.51961	0.57119	0.42588
2024-01-02 04:35:59	0.35212	0.42711	0.32738	0.4969	0.58531	0.4779
2024-01-02 04:36:59	0.41081	0.51863	0.34162	0.50826	0.50057	0.40854
2024-01-02 04:37:59	0.48417	0.45762	0.35585	0.50826	0.59944	0.37386
2024-01-02 04:38:59	0.44016	0.48812	0.25621	0.4742	0.57119	0.44322
2024-01-02 04:39:59	0.45483	0.3966	0.38432	0.54232	0.51469	0.46056
2024-01-02 04:40:59	0.44016	0.36609	0.34162	0.53096	0.59944	0.4779
2024-01-02 04:41:59	0.42548	0.48812	0.29891	0.51961	0.51356	0.46056
2024-01-02 04:42:59	0.45483	0.50338	0.34162	0.57638	0.57119	0.46056
2024-01-02 04:43:59	0.35212	0.50338	0.39855	0.54232	0.57119	0.46056
2024-01-02 04:44:59	0.45483	0.48812	0.27045	0.50826	0.57119	0.49524
2024-01-02 04:45:59	0.51352	0.47287	0.37008	0.50826	0.52769	0.42588
2024-01-02 04:46:59	0.39614	0.48812	0.38432	0.51961	0.52769	0.51258
2024-01-02 04:47:59	0.39614	0.48812	0.34162	0.54232	0.57119	0.46056
2024-01-02 04:48:59	0.33745	0.44236	0.42702	0.55367	0.55707	0.43
2024-01-02 04:49:59	0.35212	0.48812	0.34162	0.57638	0.58531	0.37386
2024-01-02 04:50:59	0.41081	0.48812	0.39855	0.59908	0.57006	0.3912
2024-01-02 04:51:59	0.41081	0.45762	0.39855	0.51961	0.59944	0.40854
2024-01-02 04:52:59	0.38147	0.50338	0.35585	0.58773	0.51356	0.42588
2024-01-02 04:53:59	0.32278	0.42711	0.39855	0.56502	0.55594	0.51258
2024-01-02 04:54:59	0.3668	0.44236	0.32738	0.53096	0.59944	0.503
2024-01-02 04:55:59	0.41081	0.51863	0.34162	0.50826	0.57119	0.49524
2024-01-02 04:56:59	0.38147	0.56439	0.39855	0.56502	0.51356	0.40854
2024-01-02 04:57:59	0.35212	0.48812	0.39855	0.53096	0.59944	0.4779
2024-01-02 04:58:59	0.38147	0.47287	0.38432	0.58773	0.54181	0.44322
2024-01-02 04:59:59	0.54286	0.44236	0.42702	0.53096	0.51356	0.51258
2024-01-02 05:00:59	0.35212	0.50338	0.34162	0.58773	0.51356	0.44322
2024-01-02 05:01:59	0.42548	0.50338	0.45549	0.51961	0.55707	0.44322
2024-01-02 05:02:59	0.39614	0.44236	0.37008	0.61044	0.54181	0.505
2024-01-02 05:03:59	0.44016	0.42711	0.37008	0.59908	0.51356	0.49524
2024-01-02 05:04:59	0.39614	0.44236	0.41279	0.50826	0.59944	0.4779
2024-01-02 05:05:59	0.39614	0.41185	0.35585	0.53096	0.54181	0.54726
2024-01-02 05:06:59	0.38147	0.42711	0.38432	0.53096	0.55707	0.42588
2024-01-02 05:07:59	0.33745	0.54914	0.42702	0.59908	0.55594	0.51258
2024-01-02 05:08:59	0.39614	0.45762	0.41279	0.51961	0.59944	0.4779
2024-01-02 05:09:59	0.39614	0.45762	0.42702	0.50826	0.58419	0.49524
2024-01-02 05:10:59	0.38147	0.50338	0.42702	0.53096	0.54181	0.53
2024-01-02 05:11:59	0.38147	0.47287	0.42702	0.54232	0.57006	0.49524
2024-01-02 05:12:59	0.45483	0.42711	0.37008	0.54232	0.52769	0.54726
2024-01-02 05:13:59	0.52819	0.44236	0.38432	0.53096	0.51356	0.4779
2024-01-02 05:14:59	0.45483	0.42711	0.28468	0.54232	0.59944	0.46056
2024-01-02 05:15:59	0.45483	0.45762	0.38432	0.50826	0.54181	0.4779
2024-01-02 05:16:59	0.41081	0.51863	0.39855	0.56502	0.51356	0.52992
2024-01-02 05:17:59	0.42548	0.50338	0.41279	0.57638	0.54181	0.44322
2024-01-02 05:18:59	0.42548	0.45762	0.38432	0.57638	0.55707	0.51258
2024-01-02 05:19:59	0.45483	0.42711	0.32738	0.53096	0.59944	0.54726
2024-01-02 05:20:59	0.49884	0.42711	0.42702	0.51961	0.59944	0.46056
2024-01-02 05:21:59	0.44016	0.45762	0.45549	0.57638	0.57006	0.40854
2024-01-02 05:22:59	0.42548	0.47287	0.32738	0.58773	0.57119	0.4779
2024-01-02 05:23:59	0.39614	0.47287	0.45549	0.48555	0.54181	0.49524
2024-01-02 05:24:59	0.41081	0.44236	0.29891	0.62179	0.57006	0.4779
2024-01-02 05:25:59	0.45483	0.53388	0.42702	0.58773	0.57006	0.4779
2024-01-02 05:26:59	0.35212	0.48812	0.35585	0.58773	0.57006	0.54726
2024-01-02 05:27:59	0.3668	0.47287	0.35585	0.53096	0.58531	0.51258
2024-01-02 05:28:59	0.39614	0.56439	0.37	0.4969	0.59944	0.4779
2024-01-02 05:29:59	0.48417	0.47287	0.42702	0.61044	0.52769	0.4779
2024-01-02 05:30:59	0.45483	0.48812	0.42702	0.55367	0.52769	0.52992
2024-01-02 05:31:59	0.38147	0.42711	0.38432	0.56502	0.58419	0.52992
2024-01-02 05:32:59	0.39614	0.50338	0.35585	0.53096	0.52769	0.54726
2024-01-02 05:33:59	0.3668	0.53388	0.34162	0.55367	0.57006	0.49524
2024-01-02 05:34:59	0.42548	0.48812	0.35585	0.55367	0.59831	0.46056
2024-01-02 05:35:59	0.42548	0.50338	0.37008	0.56502	0.59944	0.44322
2024-01-02 05:36:59	0.3668	0.51863	0.45549	0.59908	0.57006	0.54726
2024-01-02 05:37:59	0.4695	0.51863	0.41279	0.55367	0.58531	0.4779
2024-01-02 05:38:59	0.38147	0.53388	0.38432	0.57638	0.57006	0.51258
2024-01-02 05:39:59	0.45483	0.45762	0.38432	0.56502	0.55594	0.5646
2024-01-02 05:40:59	0.42548	0.50338	0.42702	0.50826	0.64068	0.49524
2024-01-02 05:41:59	0.35212	0.44236	0.41279	0.56502	0.57006	0.54726
2024-01-02 05:42:59	0.41081	0.53388	0.32738	0.58773	0.55594	0.4779
2024-01-02 05:43:59	0.41081	0.47287	0.37008	0.57638	0.59831	0.49524
2024-01-02 05:44:59	0.39614	0.53388	0.32738	0.56502	0.54181	0.46056
2024-01-02 05:45:59	0.39614	0.50338	0.44125	0.59908	0.57006	0.49524
2024-01-02 05:46:59	0.38147	0.44236	0.32738	0.56502	0.59831	0.44322
2024-01-02 05:47:59	0.42548	0.42711	0.38432	0.56502	0.58419	0.51258
2024-01-02 05:48:59	0.39614	0.42711	0.41279	0.58773	0.62656	0.49524
2024-01-02 05:49:59	0.42548	0.50338	0.35585	0.58773	0.61243	0.4779
2024-01-02 05:50:59	0.39614	0.48812	0.38432	0.57638	0.59831	0.5646
2024-01-02 05:51:59	0.32278	0.50338	0.45549	0.54232	0.62656	0.49524
2024-01-02 05:52:59	0.3668	0.45762	0.42702	0.62179	0.59944	0.42588
2024-01-02 05:53:59	0.3668	0.42711	0.42702	0.57638	0.58	0.40854
2024-01-02 05:54:59	0.44016	0.3966	0.44125	0.56502	0.58419	0.46056
2024-01-02 05:55:59	0.42548	0.48812	0.41279	0.63314	0.62656	0.44322
2024-01-02 05:56:59	0.32278	0.45762	0.42702	0.57638	0.58419	0.44322
2024-01-02 05:57:59	0.38147	0.48812	0.35585	0.54232	0.601	0.49524
2024-01-02 05:58:59	0.38147	0.53388	0.32738	0.63314	0.65481	0.4779
2024-01-02 05:59:59	0.35212	0.50338	0.37008	0.56502	0.65481	0.44322
2024-01-02 06:00:59	0.39614	0.48812	0.44125	0.55367	0.64181	0.4779
2024-01-02 06:01:59	0.41081	0.42711	0.38432	0.55367	0.64181	0.54726
2024-01-02 06:02:59	0.3668	0.48812	0.46	0.56502	0.64181	0.46
2024-01-02 06:03:59	0.39614	0.42711	0.39855	0.62179	0.67006	0.42588
2024-01-02 06:04:59	0.35212	0.36609	0.46972	0.62179	0.62	0.54726
2024-01-02 06:05:59	0.3668	0.48812	0.42702	0.61044	0.63	0.52992
2024-01-02 06:06:59	0.42548	0.3966	0.42702	0.57638	0.62	0.5646
2024-01-02 06:07:59	0.33745	0.50338	0.41279	0.59908	0.65481	0.46056
2024-01-02 06:08:59	0.32278	0.50338	0.39855	0.61044	0.65594	0.52992
2024-01-02 06:09:59	0.42548	0.53388	0.35585	0.59908	0.65481	0.49524
2024-01-02 06:10:59	0.3668	0.53388	0.39855	0.57638	0.63	0.52992
2024-01-02 06:11:59	0.38147	0.3966	0.44125	0.55367	0.67006	0.44322
2024-01-02 06:12:59	0.3668	0.45762	0.42702	0.54232	0.63	0.5646
2024-01-02 06:13:59	0.39614	0.42711	0.38432	0.63314	0.61243	0.46056
2024-01-02 06:14:59	0.38147	0.51863	0.45549	0.6445	0.62769	0.51258
2024-01-02 06:15:59	0.39614	0.53388	0.41279	0.55367	0.59944	0.49524
2024-01-02 06:16:59	0.35212	0.53388	0.45549	0.62179	0.61243	0.54726
2024-01-02 06:17:59	0.33745	0.50338	0.44125	0.55367	0.67006	0.49524
2024-01-02 06:18:59	0.39614	0.45762	0.46972	0.57638	0.62	0.49524
2024-01-02 06:19:59	0.3668	0.47287	0.48396	0.65585	0.63	0.54726
2024-01-02 06:20:59	0.26409	0.44236	0.48396	0.61044	0.62769	0.52992
2024-01-02 06:21:59	0.33745	0.53388	0.39855	0.63314	0.59944	0.58194
2024-01-02 06:22:59	0.35212	0.47287	0.46972	0.62856	0.64181	0.52992
2024-01-02 06:23:59	0.42548	0.3966	0.38432	0.55367	0.61356	0.51258
2024-01-02 06:24:59	0.3668	0.48812	0.42702	0.58773	0.62656	0.49524
2024-01-02 06:25:59	0.39614	0.42711	0.39855	0.62179	0.61243	0.4779
2024-01-02 06:26:59	0.3668	0.44236	0.42702	0.57638	0.65481	0.52992
2024-01-02 06:27:59	0.42548	0.42711	0.42702	0.63314	0.65481	0.51258
2024-01-02 06:28:59	0.33745	0.50338	0.39	0.59908	0.64181	0.58194
2024-01-02 06:29:59	0.39614	0.53388	0.45549	0.63314	0.67006	0.51258
2024-01-02 06:30:59	0.42548	0.47287	0.45549	0.55367	0.68419	0.51258
2024-01-02 06:31:59	0.45483	0.45762	0.41279	0.62179	0.65594	0.51258
2024-01-02 06:32:59	0.38147	0.42711	0.42702	0.61044	0.64181	0.52992
2024-01-02 06:33:59	0.3668	0.47287	0.45549	0.59908	0.65481	0.58194
2024-01-02 06:34:59	0.3668	0.45762	0.45549	0.62179	0.62656	0.46056
2024-01-02 06:35:59	0.38147	0.48812	0.44125	0.57638	0.65481	0.49524
2024-01-02 06:36:59	0.3668	0.45762	0.41279	0.57638	0.62	0.54726
2024-01-02 06:37:59	0.42548	0.51863	0.48396	0.62179	0.605	0.44322
2024-01-02 06:38:59	0.32278	0.48812	0.44125	0.6445	0.65481	0.5646
2024-01-02 06:39:59	0.32278	0.47287	0.41279	0.63314	0.62	0.58194
2024-01-02 06:40:59	0.39614	0.48812	0.45	0.59908	0.61243	0.49524
2024-01-02 06:41:59	0.38147	0.53388	0.46972	0.62179	0.62656	0.61661
2024-01-02 06:42:59	0.3668	0.42711	0.45549	0.65585	0.65481	0.4779
2024-01-02 06:43:59	0.27876	0.3966	0.37008	0.62179	0.62769	0.58194
2024-01-02 06:44:59	0.32278	0.45762	0.51242	0.55367	0.61243	0.58194
2024-01-02 06:45:59	0.33745	0.51863	0.42702	0.61044	0.68419	0.42588
2024-01-02 06:46:59	0.32278	0.51863	0.44125	0.59908	0.68419	0.52992
2024-01-02 06:47:59	0.30811	0.45762	0.46972	0.59908	0.66893	0.44322
2024-01-02 06:48:59	0.33745	0.50338	0.44125	0.61044	0.63	0.51258
2024-01-02 06:49:59	0.32278	0.45762	0.38432	0.61044	0.61243	0.49524
2024-01-02 06:50:59	0.39614	0.45762	0.44125	0.61044	0.62656	0.52992
2024-01-02 06:51:59	0.38147	0.45762	0.51242	0.65585	0.68306	0.4779
2024-01-02 06:52:59	0.29344	0.47287	0.45549	0.61044	0.69831	0.52992
2024-01-02 06:53:59	0.3668	0.45762	0.42702	0.61044	0.61243	0.47
2024-01-02 06:54:59	0.26409	0.47287	0.48396	0.63	0.61243	0.49524
2024-01-02 06:55:59	0.30811	0.45762	0.48396	0.63314	0.68419	0.49524
2024-01-02 06:56:59	0.30811	0.47287	0.44125	0.65585	0.62656	0.52992
2024-01-02 06:57:59	0.33745	0.42711	0.42702	0.63314	0.69831	0.51258
2024-01-02 06:58:59	0.33745	0.45762	0.41279	0.59908	0.68419	0.5646
2024-01-02 06:59:59	0.35212	0.47287	0.42702	0.6445	0.61243	0.58194
2024-01-02 07:00:59	0.29344	0.45762	0.41279	0.62179	0.68419	0.61661
2024-01-02 07:01:59	0.30811	0.47287	0.38432	0.64	0.65481	0.54726
2024-01-02 07:02:59	0.30811	0.47287	0.46972	0.63314	0.64068	0.51258
2024-01-02 07:03:59	0.3668	0.44236	0.37008	0.65585	0.69831	0.52992
2024-01-02 07:04:59	0.26409	0.47287	0.45549	0.61044	0.67006	0.51258
2024-01-02 07:05:59	0.3668	0.3966	0.48396	0.61044	0.61243	0.4779
2024-01-02 07:06:59	0.32278	0.3966	0.45549	0.62179	0.61243	0.52992
2024-01-02 07:07:59	0.29344	0.47287	0.48396	0.63314	0.62656	0.4779
2024-01-02 07:08:59	0.29344	0.38135	0.45549	0.62179	0.65481	0.59927
2024-01-02 07:09:59	0.32278	0.45762	0.49819	0.61044	0.61243	0.52992
2024-01-02 07:10:59	0.39614	0.50338	0.51242	0.61044	0.67006	0.51258
2024-01-02 07:11:59	0.30811	0.41185	0.48396	0.63314	0.61356	0.5646
2024-01-02 07:12:59	0.24942	0.44236	0.41279	0.57638	0.69831	0.5646
2024-01-02 07:13:59	0.20541	0.44236	0.44125	0.61044	0.69831	0.54726
2024-01-02 07:14:59	0.23475	0.48812	0.49819	0.61044	0.68419	0.54524
2024-01-02 07:15:59	0.24942	0.47287	0.45549	0.63	0.62769	0.45854
2024-01-02 07:16:59	0.20541	0.42711	0.42702	0.65585	0.64068	0.54524
2024-01-02 07:17:59	0.20541	0.45762	0.46972	0.59908	0.67006	0.63194
2024-01-02 07:18:59	0.27876	0.44236	0.51242	0.63314	0.68419	0.54524
2024-01-02 07:19:59	0.22008	0.3966	0.51242	0.61044	0.61243	0.56258
2024-01-02 07:20:59	0.20541	0.3966	0.39855	0.57638	0.68306	0.54524
2024-01-02 07:21:59	0.26409	0.38135	0.42702	0.57638	0.62656	0.54524
2024-01-02 07:22:59	0.26409	0.3966	0.46972	0.61044	0.68419	0.63194
2024-01-02 07:23:59	0.30811	0.42711	0.48396	0.58773	0.69831	0.51056
2024-01-02 07:24:59	0.23475	0.47287	0.41279	0.57638	0.64068	0.56258
2024-01-02 07:25:59	0.33745	0.38135	0.48396	0.59908	0.64068	0.54524
2024-01-02 07:26:59	0.22008	0.41185	0.46972	0.59908	0.64068	0.54524
2024-01-02 07:27:59	0.24942	0.42711	0.39855	0.50826	0.68419	0.6146
2024-01-02 07:28:59	0.27876	0.3966	0.46972	0.61044	0.61243	0.59726
2024-01-02 07:29:59	0.23475	0.50338	0.42702	0.62179	0.68419	0.5279
2024-01-02 07:30:59	0.26409	0.3966	0.46972	0.57638	0.64068	0.51056
2024-01-02 07:31:59	0.26409	0.41185	0.38432	0.65585	0.62656	0.57992
2024-01-02 07:32:59	0.27876	0.3966	0.46972	0.61044	0.66893	0.6146
2024-01-02 07:33:59	0.27876	0.36609	0.49819	0.59908	0.61243	0.57992
2024-01-02 07:34:59	0.26409	0.30508	0.45549	0.58773	0.61243	0.5279
2024-01-02 07:35:59	0.20541	0.28982	0.49819	0.61044	0.61243	0.5279
2024-01-02 07:36:59	0.26409	0.42711	0.45549	0.57638	0.65481	0.6146
2024-01-02 07:37:59	0.29344	0.32033	0.38432	0.61044	0.64181	0.5279
2024-01-02 07:38:59	0.27876	0.3966	0.46972	0.58773	0.67006	0.54524
2024-01-02 07:39:59	0.24942	0.38135	0.48396	0.63314	0.65481	0.54322
2024-01-02 07:40:59	0.27876	0.36609	0.41279	0.59908	0.68419	0.56056
2024-01-02 07:41:59	0.23475	0.30508	0.37008	0.61044	0.62769	0.54322
2024-01-02 07:42:59	0.23475	0.3966	0.41279	0.62179	0.61243	0.56056
2024-01-02 07:43:59	0.24942	0.3966	0.42702	0.63314	0.65594	0.62992
2024-01-02 07:44:59	0.27876	0.33558	0.42702	0.55367	0.61243	0.61258
2024-01-02 07:45:59	0.26409	0.38135	0.45549	0.63314	0.69831	0.5779
2024-01-02 07:46:59	0.26409	0.36609	0.42702	0.56502	0.61243	0.61258
2024-01-02 07:47:59	0.26409	0.36609	0.42702	0.58773	0.69831	0.6646
2024-01-02 07:48:59	0.21737	0.38135	0.44125	0.61044	0.67006	0.62992
2024-01-02 07:49:59	0.21737	0.33558	0.38432	0.58773	0.61243	0.54322
2024-01-02 07:50:59	0.23475	0.30508	0.46972	0.58773	0.62769	0.54322
2024-01-02 07:51:59	0.29073	0.38135	0.41279	0.63314	0.62656	0.50854
2024-01-02 07:52:59	0.29344	0.27457	0.405	0.56502	0.62769	0.61258
2024-01-02 07:53:59	0.27606	0.41185	0.42702	0.58773	0.68419	0.59524
2024-01-02 07:54:59	0.24672	0.33558	0.48396	0.63314	0.69831	0.56056
2024-01-02 07:55:59	0.23205	0.41185	0.48396	0.50826	0.67006	0.4912
2024-01-02 07:56:59	0.26139	0.32033	0.44125	0.65585	0.61356	0.50854
2024-01-02 07:57:59	0.29073	0.38135	0.41279	0.62179	0.64181	0.59524
2024-01-02 07:58:59	0.22008	0.35084	0.39855	0.59908	0.64068	0.5779
2024-01-02 07:59:59	0.24942	0.36609	0.44125	0.57638	0.62656	0.5779
2024-01-02 08:00:59	0.22008	0.41185	0.45549	0.59908	0.68419	0.54322
2024-01-02 08:01:59	0.26409	0.38135	0.45549	0.55367	0.62656	0.5779
2024-01-02 08:02:59	0.26139	0.38135	0.48432	0.61044	0.65594	0.56056
2024-01-02 08:03:59	0.29073	0.38135	0.44125	0.63314	0.65481	0.56056
2024-01-02 08:04:59	0.24942	0.27457	0.44125	0.63314	0.64068	0.50854
2024-01-02 08:05:59	0.23475	0.35084	0.49855	0.58773	0.65481	0.5412
2024-01-02 08:06:59	0.23475	0.30508	0.41279	0.58773	0.62656	0.55854
2024-01-02 08:07:59	0.22008	0.38135	0.48432	0.61044	0.64181	0.64524
2024-01-02 08:08:59	0.22008	0.30508	0.48396	0.61044	0.67006	0.48918
2024-01-02 08:09:59	0.20541	0.33558	0.45549	0.56502	0.62769	0.57588
2024-01-02 08:10:59	0.27606	0.33558	0.44125	0.56502	0.64068	0.64524
2024-01-02 08:11:59	0.24942	0.30508	0.48432	0.57638	0.61243	0.52386
2024-01-02 08:12:59	0.29073	0.29	0.41279	0.57638	0.61243	0.57588
2024-01-02 08:13:59	0.26139	0.33558	0.48432	0.58773	0.68419	0.6279
2024-01-02 08:14:59	0.29073	0.35084	0.46	0.55367	0.64181	0.57588
2024-01-02 08:15:59	0.26139	0.30508	0.42702	0.53096	0.65594	0.61056
2024-01-02 08:16:59	0.27606	0.30508	0.41279	0.57638	0.67006	0.66258
2024-01-02 08:17:59	0.29073	0.29	0.41279	0.54232	0.69831	0.52386
2024-01-02 08:18:59	0.26139	0.28982	0.46	0.61044	0.64181	0.59322
2024-01-02 08:19:59	0.22008	0.36609	0.41279	0.55367	0.69831	0.5412
2024-01-02 08:20:59	0.21737	0.41185	0.48396	0.56502	0.65594	0.5412
2024-01-02 08:21:59	0.26139	0.36609	0.42702	0.57638	0.68419	0.61056
2024-01-02 08:22:59	0.21737	0.28982	0.45549	0.55367	0.67006	0.55854
2024-01-02 08:23:59	0.24672	0.32033	0.41279	0.61044	0.67006	0.61056
2024-01-02 08:24:59	0.27606	0.29	0.42702	0.58773	0.69831	0.48918
2024-01-02 08:25:59	0.26139	0.32033	0.46972	0.56502	0.65594	0.61056
2024-01-02 08:26:59	0.22008	0.32033	0.41279	0.58773	0.65594	0.5412
2024-01-02 08:27:59	0.27606	0.38135	0.45585	0.61044	0.67006	0.61056
2024-01-02 08:28:59	0.29073	0.32033	0.49855	0.58773	0.69831	0.57588
2024-01-02 08:29:59	0.2027	0.28982	0.42702	0.61044	0.64181	0.61056
2024-01-02 08:30:59	0.27606	0.32033	0.46	0.53096	0.67006	0.61056
2024-01-02 08:31:59	0.24672	0.35084	0.41279	0.55367	0.68419	0.57588
2024-01-02 08:32:59	0.28803	0.30508	0.49855	0.59908	0.64181	0.62
2024-01-02 08:33:59	0.24672	0.32033	0.51242	0.58773	0.62656	0.61056
2024-01-02 08:34:59	0.26139	0.41185	0.41279	0.53096	0.68419	0.59322
2024-01-02 08:35:59	0.23205	0.32033	0.41279	0.53096	0.67006	0.62
2024-01-02 08:36:59	0.20541	0.27457	0.51242	0.57638	0.62656	0.59322
2024-01-02 08:37:59	0.22008	0.33558	0.41279	0.57638	0.61243	0.66258
2024-01-02 08:38:59	0.29073	0.41185	0.42702	0.61044	0.62656	0.61056
2024-01-02 08:39:59	0.2027	0.33558	0.47008	0.55367	0.68306	0.6279
2024-01-02 08:40:59	0.23205	0.35084	0.45549	0.59908	0.66893	0.61056
2024-01-02 08:41:59	0.28803	0.30508	0.47008	0.56502	0.701	0.57588
2024-01-02 08:42:59	0.2027	0.33558	0.41279	0.62179	0.61243	0.61056
2024-01-02 08:43:59	0.22008	0.36609	0.42702	0.59908	0.61243	0.59322
2024-01-02 08:44:59	0.26139	0.27457	0.48432	0.59908	0.67006	0.6279
2024-01-02 08:45:59	0.26139	0.28982	0.41279	0.63314	0.65594	0.59322
2024-01-02 08:46:59	0.23205	0.30508	0.41279	0.58773	0.66893	0.57588
2024-01-02 08:47:59	0.21737	0.41185	0.48396	0.57638	0.68419	0.66258
2024-01-02 08:48:59	0.23205	0.33558	0.45549	0.58773	0.69831	0.59322
2024-01-02 08:49:59	0.21737	0.33558	0.41279	0.59908	0.61243	0.5412
2024-01-02 08:50:59	0.24672	0.27457	0.41279	0.57638	0.68419	0.5412
2024-01-02 08:51:59	0.27606	0.32033	0.48432	0.59908	0.67006	0.67992
2024-01-02 08:52:59	0.28803	0.30508	0.51242	0.61044	0.69831	0.59322
2024-01-02 08:53:59	0.23475	0.35084	0.42702	0.61044	0.67006	0.59322
2024-01-02 08:54:59	0.28803	0.27457	0.44125	0.61044	0.61243	0.52386
2024-01-02 08:55:59	0.28803	0.38135	0.41279	0.55367	0.66893	0.57588
2024-01-02 08:56:59	0.21737	0.44236	0.48396	0.62179	0.69831	0.64524
2024-01-02 08:57:59	0.2027	0.41185	0.48432	0.55367	0.64068	0.57588
2024-01-02 08:58:59	0.23205	0.35084	0.51242	0.57638	0.61243	0.52386
2024-01-02 08:59:59	0.28803	0.27457	0.45549	0.63314	0.62656	0.61056
2024-01-02 09:00:59	0.28803	0.32033	0.41279	0.62179	0.65481	0.55854
2024-01-02 09:01:59	0.28803	0.36609	0.45549	0.57638	0.62656	0.67992
2024-01-02 09:02:59	0.28803	0.41185	0.45549	0.58773	0.61243	0.64524
2024-01-02 09:03:59	0.2027	0.38135	0.44125	0.50826	0.68419	0.64524
2024-01-02 09:04:59	0.29073	0.36609	0.41279	0.61044	0.67006	0.64524
2024-01-02 09:05:59	0.2027	0.33558	0.45549	0.55367	0.64068	0.57588
2024-01-02 09:06:59	0.24672	0.30508	0.46972	0.57638	0.69831	0.66258
2024-01-02 09:07:59	0.28803	0.32033	0.48396	0.57638	0.62656	0.6279
2024-01-02 09:08:59	0.24672	0.35084	0.44125	0.61044	0.64068	0.64524
2024-01-02 09:09:59	0.28803	0.32033	0.42702	0.57638	0.66893	0.64524
2024-01-02 09:10:59	0.2027	0.44236	0.44125	0.61044	0.69831	0.64524
2024-01-02 09:11:59	0.29073	0.28982	0.45549	0.63314	0.61243	0.61056
2024-01-02 09:12:59	0.28803	0.32033	0.39855	0.63314	0.67006	0.61056
2024-01-02 09:13:59	0.27336	0.41185	0.44125	0.50826	0.62656	0.55854
2024-01-02 09:14:59	0.28803	0.28982	0.46972	0.59908	0.65481	0.6279
2024-01-02 09:15:59	0.28803	0.32033	0.45549	0.61044	0.68306	0.59322
2024-01-02 09:16:59	0.27606	0.33558	0.51	0.58773	0.69718	0.64524
2024-01-02 09:17:59	0.2027	0.38135	0.51242	0.57638	0.64068	0.61056
2024-01-02 09:18:59	0.2027	0.41185	0.45549	0.6672	0.64068	0.64524
2024-01-02 09:19:59	0.23205	0.47287	0.48396	0.56502	0.69718	0.6279
2024-01-02 09:20:59	0.28803	0.35084	0.41279	0.58773	0.66893	0.59322
2024-01-02 09:21:59	0.2027	0.38135	0.46972	0.57638	0.65481	0.57588
2024-01-02 09:22:59	0.22934	0.35084	0.46972	0.59908	0.61243	0.6279
2024-01-02 09:23:59	0.23205	0.38135	0.54089	0.6445	0.62656	0.64524
2024-01-02 09:24:59	0.2027	0.33558	0.38432	0.61044	0.64068	0.61056
2024-01-02 09:25:59	0.28803	0.38135	0.51242	0.62179	0.61243	0.57588
2024-01-02 09:26:59	0.28803	0.41185	0.45549	0.62179	0.62656	0.67992
2024-01-02 09:27:59	0.2027	0.32033	0.48396	0.55367	0.61243	0.59322
2024-01-02 09:28:59	0.2027	0.44236	0.46972	0.61044	0.66893	0.66258
2024-01-02 09:29:59	0.27336	0.35084	0.44125	0.61044	0.68306	0.67992
2024-01-02 09:30:59	0.2027	0.38135	0.48396	0.62179	0.62656	0.66258
2024-01-02 09:31:59	0.25869	0.35084	0.39855	0.59908	0.64068	0.59322
2024-01-02 09:32:59	0.25869	0.38135	0.51242	0.65585	0.65481	0.66258
2024-01-02 09:33:59	0.2027	0.36609	0.49819	0.53096	0.67006	0.59322
2024-01-02 09:34:59	0.28803	0.41185	0.44125	0.58773	0.62656	0.59322
2024-01-02 09:35:59	0.2027	0.38135	0.41279	0.57638	0.68306	0.64524
2024-01-02 09:36:59	0.28803	0.35084	0.45549	0.58773	0.66893	0.61056
2024-01-02 09:37:59	0.2027	0.36609	0.44125	0.58773	0.64068	0.61056
2024-01-02 09:38:59	0.2027	0.33558	0.42702	0.55367	0.69831	0.6279
2024-01-02 09:39:59	0.28803	0.33558	0.45549	0.63314	0.68306	0.57588
2024-01-02 09:40:59	0.27336	0.32033	0.41279	0.65585	0.67006	0.66258
2024-01-02 09:41:59	0.2027	0.30508	0.51242	0.59908	0.62656	0.69726
2024-01-02 09:42:59	0.25869	0.38135	0.48396	0.59908	0.67006	0.6279
2024-01-02 09:43:59	0.25869	0.36609	0.45549	0.57638	0.69831	0.57588
2024-01-02 09:44:59	0.28803	0.3966	0.46972	0.58773	0.69831	0.61056
2024-01-02 09:45:59	0.22934	0.33558	0.44125	0.59908	0.69831	0.64524
2024-01-02 09:46:59	0.2027	0.33558	0.49819	0.59908	0.67006	0.57588
2024-01-02 09:47:59	0.21467	0.35084	0.48396	0.59908	0.61243	0.61056
2024-01-02 09:48:59	0.28803	0.42711	0.45549	0.61044	0.65481	0.61056
2024-01-02 09:49:59	0.21	0.44236	0.46972	0.58773	0.65481	0.6279
2024-01-02 09:50:59	0.24401	0.38135	0.45549	0.58773	0.64068	0.6279
2024-01-02 09:51:59	0.22934	0.41185	0.41279	0.59908	0.7113	0.59322
2024-01-02 09:52:59	0.22935	0.3966	0.41279	0.62179	0.69831	0.67992
2024-01-02 09:53:59	0.22934	0.44236	0.41279	0.63314	0.62656	0.61056
2024-01-02 09:54:59	0.2027	0.35084	0.44125	0.62179	0.61243	0.55854
2024-01-02 09:55:59	0.28803	0.38135	0.46972	0.63314	0.67006	0.59322
2024-01-02 09:56:59	0.21467	0.36609	0.42702	0.59908	0.62656	0.6279
2024-01-02 09:57:59	0.28803	0.36609	0.46972	0.63314	0.64068	0.50652
2024-01-02 09:58:59	0.24401	0.41185	0.52666	0.63314	0.64068	0.57588
2024-01-02 09:59:59	0.22935	0.36609	0.51242	0.59908	0.61243	0.66258
2024-01-02 10:00:59	0.21467	0.32033	0.52666	0.6445	0.67006	0.66258
2024-01-02 10:01:59	0.21	0.36609	0.49819	0.62179	0.7113	0.5412
2024-01-02 10:02:59	0.22934	0.35084	0.54089	0.62179	0.67006	0.61056
2024-01-02 10:03:59	0.22934	0.30508	0.46972	0.63314	0.62769	0.55854
2024-01-02 10:04:59	0.21467	0.3966	0.54089	0.57638	0.68419	0.61056
2024-01-02 10:05:59	0.22934	0.3966	0.44125	0.6445	0.62656	0.61056
2024-01-02 10:06:59	0.22	0.36609	0.51242	0.62179	0.69831	0.6279
2024-01-02 10:07:59	0.24401	0.32033	0.41279	0.63314	0.62656	0.57588
2024-01-02 10:08:59	0.22935	0.3966	0.38432	0.57638	0.64068	0.63194
2024-01-02 10:09:59	0.21	0.30508	0.48396	0.61044	0.62656	0.67726
2024-01-02 10:10:59	0.25869	0.36609	0.49819	0.63585	0.64068	0.6279
2024-01-02 10:11:59	0.21467	0.38135	0.51242	0.63585	0.61243	0.61056
2024-01-02 10:12:59	0.25869	0.33558	0.39855	0.63585	0.67006	0.59322
2024-01-02 10:13:59	0.21467	0.33558	0.44125	0.58773	0.62656	0.64524
2024-01-02 10:14:59	0.24402	0.36609	0.51242	0.61044	0.7113	0.61056
2024-01-02 10:15:59	0.24401	0.33558	0.41279	0.59908	0.68419	0.67726
2024-01-02 10:16:59	0.21467	0.41185	0.44125	0.63314	0.67006	0.6279
2024-01-02 10:17:59	0.22935	0.30508	0.41279	0.61	0.65481	0.57588
2024-01-02 10:18:59	0.21467	0.36609	0.48396	0.61044	0.69831	0.55854
2024-01-02 10:19:59	0.21467	0.36609	0.44125	0.61044	0.65481	0.57588
2024-01-02 10:20:59	0.22934	0.36609	0.38432	0.61044	0.69831	0.55854
2024-01-02 10:21:59	0.25869	0.38135	0.45549	0.55367	0.67006	0.64524
2024-01-02 10:22:59	0.22935	0.47287	0.44125	0.59908	0.64181	0.52386
2024-01-02 10:23:59	0.21467	0.47287	0.44125	0.63314	0.61243	0.67992
2024-01-02 10:24:59	0.21467	0.35084	0.38432	0.55367	0.68306	0.61056
2024-01-02 10:25:59	0.22935	0.41185	0.38432	0.57638	0.69831	0.55
2024-01-02 10:26:59	0.24401	0.32033	0.44125	0.61044	0.61243	0.61056
2024-01-02 10:27:59	0.24402	0.3966	0.44125	0.58773	0.64068	0.6279
2024-01-02 10:28:59	0.24402	0.3966	0.48396	0.55367	0.61243	0.55854
2024-01-02 10:29:59	0.21467	0.3966	0.48396	0.61044	0.62656	0.57588
2024-01-02 10:30:59	0.21467	0.28982	0.45549	0.63314	0.61243	0.59322
2024-01-02 10:31:59	0.21738	0.41185	0.44125	0.56502	0.64068	0.5412
2024-01-02 10:32:59	0.21467	0.38135	0.45549	0.57638	0.62656	0.57588
2024-01-02 10:33:59	0.21467	0.41185	0.48396	0.61044	0.62656	0.5412
2024-01-02 10:34:59	0.2027	0.38135	0.45549	0.51961	0.65481	0.52386
2024-01-02 10:35:59	0.28803	0.32033	0.44089	0.58773	0.68419	0.59322
2024-01-02 10:36:59	0.28803	0.3966	0.39855	0.56502	0.69831	0.56
2024-01-02 10:37:59	0.24402	0.45762	0.35585	0.61044	0.65594	0.6279
2024-01-02 10:38:59	0.28803	0.38135	0.41242	0.56502	0.69831	0.59322
2024-01-02 10:39:59	0.27336	0.41185	0.41279	0.57638	0.66893	0.59322
2024-01-02 10:40:59	0.22935	0.35084	0.46972	0.61044	0.62656	0.61056
2024-01-02 10:41:59	0.21467	0.44236	0.42702	0.61044	0.61243	0.52386
2024-01-02 10:42:59	0.28803	0.36609	0.49819	0.61044	0.62656	0.61056
2024-01-02 10:43:59	0.21467	0.38135	0.46972	0.57638	0.61243	0.55854
2024-01-02 10:44:59	0.22935	0.41185	0.41279	0.56502	0.61243	0.59322
2024-01-02 10:45:59	0.21467	0.38135	0.39855	0.56502	0.62656	0.61056
2024-01-02 10:46:59	0.2027	0.41185	0.45549	0.53096	0.69831	0.61056
2024-01-02 10:47:59	0.24402	0.42711	0.45549	0.63	0.69831	0.64524
2024-01-02 10:48:59	0.24402	0.45762	0.41242	0.62179	0.68656	0.59322
2024-01-02 10:49:59	0.28803	0.41185	0.45549	0.6445	0.68656	0.57588
2024-01-02 10:50:59	0.25869	0.41185	0.48396	0.56502	0.68656	0.61056
2024-01-02 10:51:59	0.24402	0.36609	0.41279	0.57638	0.61481	0.6279
2024-01-02 10:52:59	0.27336	0.45762	0.49819	0.57638	0.68656	0.5412
2024-01-02 10:53:59	0.27336	0.50338	0.41279	0.53096	0.64419	0.6279
2024-01-02 10:54:59	0.27336	0.42711	0.48396	0.63314	0.62893	0.55854
2024-01-02 10:55:59	0.28803	0.41185	0.38432	0.56502	0.60068	0.59322
2024-01-02 10:56:59	0.21738	0.44236	0.46972	0.56502	0.64419	0.6279
2024-01-02 10:57:59	0.2027	0.48812	0.44125	0.6445	0.62893	0.61056
2024-01-02 10:58:59	0.22935	0.47287	0.52666	0.61044	0.67243	0.6279
2024-01-02 10:59:59	0.2027	0.45762	0.44125	0.6445	0.64306	0.6279
2024-01-02 11:00:59	0.28803	0.42	0.46972	0.59908	0.61481	0.55854
2024-01-02 11:01:59	0.21738	0.48	0.44125	0.63585	0.60068	0.6279
2024-01-02 11:02:59	0.28803	0.45762	0.41279	0.61044	0.64419	0.55854
2024-01-02 11:03:59	0.21467	0.44236	0.51242	0.57638	0.64306	0.61056
2024-01-02 11:04:59	0.27336	0.48812	0.42702	0.59908	0.64419	0.61056
2024-01-02 11:05:59	0.27336	0.33558	0.48396	0.58773	0.60306	0.64524
2024-01-02 11:06:59	0.23205	0.42711	0.45549	0.6445	0.68893	0.59322
2024-01-02 11:07:59	0.24672	0.47287	0.44125	0.612	0.60306	0.6279
2024-01-02 11:08:59	0.24402	0.47287	0.44125	0.59908	0.61718	0.64524
2024-01-02 11:09:59	0.25869	0.50338	0.41242	0.57638	0.66068	0.55854
2024-01-02 11:10:59	0.21467	0.44236	0.46972	0.62	0.66068	0.59322
2024-01-02 11:11:59	0.2027	0.3966	0.41279	0.57638	0.68893	0.6279
2024-01-02 11:12:59	0.21467	0.48812	0.44125	0.57638	0.60306	0.6279
2024-01-02 11:13:59	0.21738	0.44236	0.38432	0.63314	0.59006	0.6146
2024-01-02 11:14:59	0.21738	0.42711	0.42702	0.63585	0.67481	0.48918
2024-01-02 11:15:59	0.20541	0.50338	0.46936	0.61044	0.60306	0.61056
2024-01-02 11:16:59	0.28803	0.35084	0.45549	0.59908	0.6313	0.59322
2024-01-02 11:17:59	0.24672	0.44236	0.46972	0.6445	0.63243	0.6279
2024-01-02 11:18:59	0.24672	0.3966	0.46972	0.63314	0.63243	0.57588
2024-01-02 11:19:59	0.2027	0.53388	0.46936	0.63314	0.67481	0.6279
2024-01-02 11:20:59	0.27336	0.3966	0.42738	0.62179	0.68893	0.57588
2024-01-02 11:21:59	0.27336	0.3966	0.45549	0.59908	0.67481	0.59322
2024-01-02 11:22:59	0.24672	0.44236	0.48396	0.56502	0.64656	0.5412
2024-01-02 11:23:59	0.26139	0.44236	0.46972	0.57638	0.61831	0.61056
2024-01-02 11:24:59	0.2027	0.3966	0.45549	0.56502	0.64656	0.57588
2024-01-02 11:25:59	0.21738	0.45762	0.41279	0.55367	0.60419	0.6279
2024-01-02 11:26:59	0.20541	0.48812	0.48396	0.53096	0.67481	0.5412
2024-01-02 11:27:59	0.27606	0.3966	0.44089	0.56502	0.59006	0.603
2024-01-02 11:28:59	0.2027	0.47287	0.42738	0.63314	0.66068	0.50652
2024-01-02 11:29:59	0.26139	0.45762	0.48396	0.61044	0.63243	0.55854
2024-01-02 11:30:59	0.27336	0.47287	0.48432	0.54232	0.67481	0.55854
2024-01-02 11:31:59	0.27606	0.36609	0.46972	0.59908	0.61831	0.59322
2024-01-02 11:32:59	0.28803	0.48812	0.48396	0.61044	0.66068	0.6279
2024-01-02 11:33:59	0.20541	0.45762	0.44125	0.57638	0.66068	0.52386
2024-01-02 11:34:59	0.28803	0.47287	0.41279	0.59908	0.6613	0.57588
2024-01-02 11:35:59	0.29074	0.48812	0.44125	0.605	0.69068	0.52386
2024-01-02 11:36:59	0.29074	0.41185	0.49819	0.53096	0.69068	0.59322
2024-01-02 11:37:59	0.20541	0.47287	0.45549	0.62179	0.67419	0.55854
2024-01-02 11:38:59	0.22008	0.42711	0.44125	0.56502	0.61893	0.55854
2024-01-02 11:39:59	0.27606	0.47287	0.48396	0.61044	0.69	0.61056
2024-01-02 11:40:59	0.26139	0.44236	0.51242	0.55367	0.66	0.61056
2024-01-02 11:41:59	0.26139	0.36609	0.52666	0.56502	0.67419	0.57588
2024-01-02 11:42:59	0.27606	0.42711	0.51242	0.61044	0.66006	0.55854
2024-01-02 11:43:59	0.2641	0.44236	0.46972	0.56502	0.67656	0.50652
2024-01-02 11:44:59	0.29074	0.36609	0.42702	0.62179	0.66243	0.57588
2024-01-02 11:45:59	0.24942	0.47287	0.42702	0.57638	0.67	0.52386
2024-01-02 11:46:59	0.2641	0.36609	0.41279	0.58773	0.69068	0.59322
2024-01-02 11:47:59	0.27606	0.3966	0.41279	0.56502	0.64831	0.5412
2024-01-02 11:48:59	0.22008	0.3966	0.45549	0.54232	0.67656	0.52386
2024-01-02 11:49:59	0.29074	0.3966	0.45549	0.56502	0.69068	0.57588
2024-01-02 11:50:59	0.26139	0.42711	0.48432	0.55367	0.69068	0.5412
2024-01-02 11:51:59	0.2641	0.38135	0.44125	0.56502	0.61893	0.55854
2024-01-02 11:52:59	0.2641	0.42711	0.49855	0.56502	0.67656	0.59322
2024-01-02 11:53:59	0.23475	0.53388	0.48432	0.61044	0.67656	0.55854
2024-01-02 11:54:59	0.29074	0.3966	0.45585	0.55367	0.64831	0.57588
2024-01-02 11:55:59	0.26139	0.41185	0.41279	0.57638	0.67656	0.55854
2024-01-02 11:56:59	0.24942	0.51863	0.48396	0.53096	0.60481	0.52386
2024-01-02 11:57:59	0.20541	0.3966	0.49855	0.57638	0.60481	0.55854
2024-01-02 11:58:59	0.20541	0.44236	0.41279	0.50826	0.66243	0.61056
2024-01-02 11:59:59	0.22008	0.44236	0.41279	0.50826	0.64831	0.47184
2024-01-02 12:00:59	0.3668	0.36609	0.48396	0.57638	0.66243	0.52386
2024-01-02 12:01:59	0.27877	0.41185	0.45549	0.53096	0.67419	0.48918
2024-01-02 12:02:59	0.29074	0.3966	0.51242	0.51961	0.67419	0.55854
2024-01-02 12:03:59	0.24942	0.44236	0.41279	0.57638	0.61893	0.50652
2024-01-02 12:04:59	0.27877	0.3966	0.41279	0.54232	0.67656	0.5412
2024-01-02 12:05:59	0.35213	0.44236	0.48432	0.58773	0.68	0.47184
2024-01-02 12:06:59	0.29074	0.47287	0.41279	0.58773	0.64831	0.48918
2024-01-02 12:07:59	0.23475	0.44236	0.45549	0.58773	0.60481	0.5412
2024-01-02 12:08:59	0.26139	0.38135	0.48432	0.57638	0.61893	0.5412
2024-01-02 12:09:59	0.29074	0.42711	0.44125	0.57638	0.64831	0.5412
2024-01-02 12:10:59	0.23475	0.47287	0.44125	0.58773	0.66243	0.5412
2024-01-02 12:11:59	0.29344	0.42711	0.45549	0.55367	0.63656	0.52386
2024-01-02 12:12:59	0.23475	0.3966	0.41279	0.55367	0.63656	0.5412
2024-01-02 12:13:59	0.23205	0.3966	0.44125	0.56502	0.64181	0.52386
2024-01-02 12:14:59	0.2641	0.44236	0.45585	0.58773	0.64831	0.55854
2024-01-02 12:15:59	0.24942	0.50338	0.41279	0.57638	0.64068	0.5412
2024-01-02 12:16:59	0.29344	0.42711	0.39855	0.58773	0.65594	0.5412
2024-01-02 12:17:59	0.35213	0.47287	0.39855	0.54232	0.63419	0.59322
2024-01-02 12:18:59	0.22008	0.44236	0.38432	0.50826	0.66243	0.5412
2024-01-02 12:19:59	0.29344	0.47287	0.44125	0.59908	0.64181	0.55854
2024-01-02 12:20:59	0.30811	0.36609	0.38432	0.57638	0.66243	0.50652
2024-01-02 12:21:59	0.27877	0.3966	0.44125	0.58773	0.6613	0.5412
2024-01-02 12:22:59	0.33746	0.42711	0.38432	0.56502	0.63543	0.55854
2024-01-02 12:23:59	0.32278	0.33558	0.34162	0.57638	0.64831	0.57588
2024-01-02 12:24:59	0.27877	0.50338	0.48396	0.57638	0.63419	0.57588
2024-01-02 12:25:59	0.24942	0.56439	0.38432	0.58773	0.66006	0.48918
2024-01-02 12:26:59	0.27877	0.36609	0.51242	0.53096	0.66006	0.5412
2024-01-02 12:27:59	0.32278	0.44236	0.41279	0.58773	0.59181	0.5412
2024-01-02 12:28:59	0.24942	0.48812	0.39855	0.55367	0.54831	0.47
2024-01-02 12:29:59	0.30811	0.48812	0.48396	0.58773	0.56006	0.48
2024-01-02 12:30:59	0.22008	0.41185	0.41279	0.58773	0.56243	0.4845
2024-01-02 12:31:59	0.24942	0.42711	0.45549	0.57638	0.56243	0.57588
2024-01-02 12:32:59	0.32278	0.45762	0.48396	0.54232	0.57419	0.55854
2024-01-02 12:33:59	0.22008	0.47287	0.44125	0.56502	0.56006	0.4845
2024-01-02 12:34:59	0.24942	0.48812	0.38432	0.58773	0.61893	0.48918
2024-01-02 12:35:59	0.35213	0.47287	0.49819	0.53096	0.57769	0.55854
2024-01-02 12:36:59	0.30811	0.50338	0.49819	0.58773	0.54831	0.50652
2024-01-02 12:37:59	0.23475	0.53388	0.46972	0.55367	0.55594	0.5412
2024-01-02 12:38:59	0.24942	0.45762	0.45549	0.53096	0.57656	0.52386
2024-01-02 12:39:59	0.24942	0.42711	0.42702	0.58773	0.57419	0.52386
2024-01-02 12:40:59	0.24942	0.48812	0.44125	0.50826	0.57656	0.4845
2024-01-02 12:41:59	0.27877	0.45762	0.45549	0.58773	0.56243	0.48918
2024-01-02 12:42:59	0.24942	0.44236	0.42666	0.5969	0.56006	0.50652
2024-01-02 12:43:59	0.27877	0.45762	0.39855	0.55367	0.55594	0.55854
2024-01-02 12:44:59	0.33746	0.48812	0.44089	0.53096	0.56356	0.47184
2024-01-02 12:45:59	0.32278	0.48812	0.42702	0.54232	0.57656	0.52386
2024-01-02 12:46:59	0.29344	0.50338	0.39855	0.58773	0.55594	0.48918
2024-01-02 12:47:59	0.32278	0.48812	0.38432	0.55367	0.57656	0.50652
2024-01-02 12:48:59	0.30811	0.42711	0.41279	0.54232	0.57419	0.57588
2024-01-02 12:49:59	0.22008	0.44236	0.39855	0.53096	0.57656	0.59322
2024-01-02 12:50:59	0.32278	0.3966	0.46972	0.56502	0.60481	0.52386
2024-01-02 12:51:59	0.33746	0.50338	0.44125	0.54232	0.56243	0.52386
2024-01-02 12:52:59	0.30811	0.47287	0.38432	0.53096	0.56006	0.5412
2024-01-02 12:53:59	0.24942	0.50338	0.48396	0.507	0.57	0.50652
2024-01-02 12:54:59	0.29344	0.50338	0.38432	0.55367	0.54831	0.52386
2024-01-02 12:55:59	0.27877	0.47287	0.41279	0.53096	0.56356	0.57588
2024-01-02 12:56:59	0.27877	0.45762	0.48396	0.55367	0.57656	0.52386
2024-01-02 12:57:59	0.22008	0.53388	0.45549	0.55367	0.61893	0.57588
2024-01-02 12:58:59	0.30811	0.3966	0.42702	0.601	0.56243	0.5412
2024-01-02 12:59:59	0.30811	0.42711	0.42702	0.55367	0.56006	0.50652
2024-01-02 13:00:59	0.29344	0.53388	0.37008	0.54232	0.56006	0.48918
2024-01-02 13:01:59	0.39614	0.45762	0.44125	0.57638	0.55594	0.4545
2024-01-02 13:02:59	0.33746	0.50338	0.38432	0.53096	0.56243	0.50652
2024-01-02 13:03:59	0.38147	0.48812	0.45549	0.53096	0.56006	0.48248
2024-01-02 13:04:59	0.32278	0.44236	0.48396	0.53096	0.56243	0.47184
2024-01-02 13:05:59	0.38147	0.51863	0.42702	0.58773	0.60481	0.47184
2024-01-02 13:06:59	0.2641	0.48812	0.39855	0.56502	0.55594	0.47184
2024-01-02 13:07:59	0.24942	0.45762	0.44125	0.53096	0.57769	0.5412
2024-01-02 13:08:59	0.27877	0.47287	0.45549	0.57638	0.56006	0.5412
2024-01-02 13:09:59	0.24942	0.44236	0.42702	0.55367	0.57419	0.50652
2024-01-02 13:10:59	0.30811	0.53388	0.42702	0.58773	0.57769	0.50652
2024-01-02 13:11:59	0.29344	0.48812	0.44125	0.59908	0.56006	0.47716
2024-01-02 13:12:59	0.23475	0.54914	0.44125	0.58773	0.56006	0.57588
2024-01-02 13:13:59	0.30811	0.57965	0.48396	0.55367	0.55594	0.48918
2024-01-02 13:14:59	0.29344	0.51863	0.45549	0.57638	0.54831	0.50652
2024-01-02 13:15:59	0.32278	0.53388	0.37008	0.56502	0.55594	0.5412
2024-01-02 13:16:59	0.22008	0.48812	0.41279	0.54232	0.57419	0.52386
2024-01-02 13:17:59	0.33746	0.45762	0.46972	0.57638	0.54831	0.50652
2024-01-02 13:18:59	0.35213	0.47287	0.45549	0.58773	0.57419	0.47184
2024-01-02 13:19:59	0.33746	0.50338	0.51242	0.57638	0.56243	0.55854
2024-01-02 13:20:59	0.3668	0.45762	0.42702	0.58773	0.59181	0.48918
2024-01-02 13:21:59	0.30811	0.51863	0.48396	0.51961	0.57769	0.48918
2024-01-02 13:22:59	0.32278	0.50338	0.45549	0.50826	0.56243	0.50652
2024-01-02 13:23:59	0.24942	0.56439	0.45549	0.53096	0.56243	0.47716
2024-01-02 13:24:59	0.32278	0.45762	0.42702	0.56502	0.59068	0.47982
2024-01-02 13:25:59	0.27877	0.45762	0.42702	0.55367	0.56243	0.48918
2024-01-02 13:26:59	0.38147	0.45762	0.37008	0.58773	0.57419	0.48918
2024-01-02 13:27:59	0.35213	0.45762	0.37008	0.56502	0.57419	0.57588
2024-01-02 13:28:59	0.35213	0.56439	0.48396	0.54232	0.57656	0.47184
2024-01-02 13:29:59	0.33746	0.62541	0.38432	0.53096	0.57419	0.47184
2024-01-02 13:30:59	0.32278	0.3966	0.42702	0.59908	0.56243	0.48918
2024-01-02 13:31:59	0.3668	0.51863	0.39855	0.53096	0.54831	0.50652
2024-01-02 13:32:59	0.32278	0.51863	0.41279	0.58555	0.60481	0.4545
2024-01-02 13:33:59	0.27877	0.54914	0.48396	0.54232	0.57656	0.50652
2024-01-02 13:34:59	0.32278	0.53388	0.44125	0.57638	0.56006	0.47184
2024-01-02 13:35:59	0.29344	0.53388	0.42702	0.59908	0.56006	0.4545
2024-01-02 13:36:59	0.30811	0.51863	0.39855	0.54232	0.54831	0.48918
2024-01-02 13:37:59	0.33746	0.56439	0.42702	0.50826	0.57419	0.48918
2024-01-02 13:38:59	0.41082	0.48812	0.48396	0.61044	0.55594	0.5412
2024-01-02 13:39:59	0.27877	0.53388	0.48396	0.58773	0.54831	0.47184
2024-01-02 13:40:59	0.27877	0.5949	0.42702	0.58773	0.54831	0.48248
2024-01-02 13:41:59	0.41082	0.48812	0.42702	0.58773	0.57419	0.4545
2024-01-02 13:42:59	0.41082	0.48812	0.39855	0.58773	0.60481	0.48918
2024-01-02 13:43:59	0.35213	0.56439	0.45549	0.56502	0.57419	0.47716
2024-01-02 13:44:59	0.30811	0.48812	0.41279	0.54232	0.55594	0.48918
2024-01-02 13:45:59	0.32278	0.51863	0.41279	0.61044	0.54831	0.50652
2024-01-02 13:46:59	0.38147	0.53388	0.39855	0.58773	0.56243	0.47184
2024-01-02 13:47:59	0.35213	0.45762	0.38432	0.53096	0.54831	0.48918
2024-01-02 13:48:59	0.33746	0.54914	0.45549	0.63314	0.57419	0.47184
2024-01-02 13:49:59	0.38147	0.48812	0.42702	0.54232	0.55594	0.4545
2024-01-02 13:50:59	0.38147	0.54914	0.37008	0.55367	0.59068	0.50652
2024-01-02 13:51:59	0.32278	0.50338	0.38432	0.56502	0.57769	0.5412
2024-01-02 13:52:59	0.27877	0.50338	0.38432	0.57638	0.54831	0.47184
2024-01-02 13:53:59	0.44016	0.53388	0.45549	0.56502	0.60481	0.4545
2024-01-02 13:54:59	0.39614	0.51863	0.41279	0.54232	0.54831	0.47184
2024-01-02 13:55:59	0.38147	0.5949	0.44125	0.63314	0.59181	0.47716
2024-01-02 13:56:59	0.32278	0.45762	0.38432	0.59908	0.59181	0.50652
2024-01-02 13:57:59	0.33746	0.50338	0.42702	0.61044	0.57769	0.47716
2024-01-02 13:58:59	0.3668	0.5949	0.37008	0.54232	0.56006	0.5412
2024-01-02 13:59:59	0.41082	0.57965	0.38432	0.54232	0.56243	0.50652
2024-01-02 14:00:59	0.38147	0.57965	0.45549	0.54232	0.54831	0.50652
2024-01-02 14:01:59	0.33746	0.5949	0.42702	0.58773	0.54831	0.48918
2024-01-02 14:02:59	0.33746	0.57965	0.42702	0.58773	0.56006	0.5412
2024-01-02 14:03:59	0.35213	0.56439	0.45549	0.56502	0.57656	0.52386
2024-01-02 14:04:59	0.38147	0.57965	0.42702	0.53096	0.55594	0.50652
2024-01-02 14:05:59	0.44016	0.54914	0.35585	0.57638	0.57419	0.52386
2024-01-02 14:06:59	0.27877	0.48812	0.45549	0.58773	0.57656	0.52386
2024-01-02 14:07:59	0.29344	0.57965	0.39855	0.56284	0.54831	0.61056
2024-01-02 14:08:59	0.38147	0.57965	0.42702	0.57638	0.60481	0.57588
2024-01-02 14:09:59	0.38147	0.48812	0.45549	0.59908	0.57419	0.50652
2024-01-02 14:10:59	0.27877	0.5949	0.38432	0.55367	0.57419	0.55854
2024-01-02 14:11:59	0.30811	0.57965	0.46972	0.58773	0.56243	0.48918
2024-01-02 14:12:59	0.24942	0.57965	0.46972	0.56502	0.56243	0.50652
2024-01-02 14:13:59	0.32278	0.56439	0.54089	0.59908	0.63306	0.5412
2024-01-02 14:14:59	0.35213	0.5949	0.45549	0.61044	0.56243	0.61056
2024-01-02 14:15:59	0.30811	0.5949	0.44125	0.61044	0.59181	0.52386
2024-01-02 14:16:59	0.27877	0.62541	0.38432	0.63314	0.57656	0.52386
2024-01-02 14:17:59	0.32278	0.56439	0.51242	0.53096	0.57656	0.5412
2024-01-02 14:18:59	0.33746	0.57965	0.45549	0.61044	0.61893	0.59322
2024-01-02 14:19:59	0.32278	0.57965	0.51242	0.63314	0.64718	0.50652
2024-01-02 14:20:59	0.39614	0.61015	0.46972	0.61044	0.57419	0.5412
2024-01-02 14:21:59	0.3668	0.53388	0.51242	0.61044	0.57656	0.57588
2024-01-02 14:22:59	0.32278	0.57965	0.48396	0.65585	0.59068	0.55854
2024-01-02 14:23:59	0.33746	0.57965	0.48396	0.61044	0.61893	0.50652
2024-01-02 14:24:59	0.30811	0.62541	0.48396	0.61044	0.57419	0.52386
2024-01-02 14:25:59	0.35213	0.65592	0.45549	0.61044	0.57656	0.50652
2024-01-02 14:26:59	0.32278	0.68642	0.48396	0.54232	0.64718	0.55854
2024-01-02 14:27:59	0.33746	0.62541	0.51242	0.63314	0.56243	0.59322
2024-01-02 14:28:59	0.30811	0.53388	0.39855	0.57638	0.56243	0.48918
2024-01-02 14:29:59	0.41082	0.62541	0.44125	0.6445	0.56243	0.5412
2024-01-02 14:30:59	0.38147	0.51863	0.46972	0.61044	0.56243	0.5412
2024-01-02 14:31:59	0.41082	0.61015	0.44125	0.63314	0.57656	0.6279
2024-01-02 14:32:59	0.32278	0.61015	0.54089	0.62179	0.57656	0.50652
2024-01-02 14:33:59	0.38147	0.65592	0.46972	0.59908	0.61893	0.55854
2024-01-02 14:34:59	0.3668	0.5949	0.44125	0.6445	0.61893	0.6279
2024-01-02 14:35:59	0.38147	0.62541	0.46972	0.62179	0.56006	0.61056
2024-01-02 14:36:59	0.42549	0.5949	0.44125	0.57638	0.59068	0.59322
2024-01-02 14:37:59	0.3668	0.57965	0.49819	0.61044	0.54831	0.59322
2024-01-02 14:38:59	0.33746	0.68642	0.48396	0.59908	0.54831	0.47184
2024-01-02 14:39:59	0.35213	0.61015	0.44125	0.57638	0.56006	0.57588
2024-01-02 14:40:59	0.38147	0.64066	0.41279	0.58773	0.54831	0.59322
2024-01-02 14:41:59	0.33746	0.68642	0.48396	0.63314	0.61893	0.55854
2024-01-02 14:42:59	0.35213	0.64066	0.51242	0.57638	0.56243	0.52386
2024-01-02 14:43:59	0.44016	0.62541	0.51242	0.62179	0.60481	0.6279
2024-01-02 14:44:59	0.38147	0.61015	0.46972	0.61044	0.61893	0.5412
2024-01-02 14:45:59	0.35213	0.57965	0.51242	0.59908	0.61893	0.61
2024-01-02 14:46:59	0.41082	0.57965	0.42702	0.61044	0.54831	0.57588
2024-01-02 14:47:59	0.3668	0.57965	0.44125	0.59908	0.59068	0.5412
2024-01-02 14:48:59	0.30811	0.64066	0.45549	0.57638	0.60481	0.47184
2024-01-02 14:49:59	0.39614	0.61015	0.51242	0.61044	0.59068	0.59322
2024-01-02 14:50:59	0.35213	0.65592	0.42702	0.63314	0.56243	0.59322
2024-01-02 14:51:59	0.42549	0.64066	0.49819	0.63314	0.60481	0.50652
2024-01-02 14:52:59	0.39614	0.64066	0.56936	0.63314	0.57419	0.61056
2024-01-02 14:53:59	0.38147	0.61015	0.52666	0.65585	0.61893	0.59322
2024-01-02 14:54:59	0.32278	0.5949	0.49819	0.59908	0.61893	0.5412
2024-01-02 14:55:59	0.32278	0.64066	0.41279	0.67856	0.63306	0.61056
2024-01-02 14:56:59	0.3668	0.67117	0.46972	0.59908	0.61893	0.57588
2024-01-02 14:57:59	0.35213	0.68642	0.49819	0.62179	0.61893	0.61056
2024-01-02 14:58:59	0.41082	0.67117	0.49819	0.65585	0.63306	0.57588
2024-01-02 14:59:59	0.39614	0.68642	0.54089	0.70126	0.6613	0.66258
2024-01-02 15:00:59	0.3668	0.68642	0.54089	0.63314	0.61893	0.66258
2024-01-02 15:01:59	0.38147	0.61015	0.52666	0.61044	0.60481	0.66258
2024-01-02 15:02:59	0.38147	0.67117	0.49819	0.6672	0.63306	0.52386
2024-01-02 15:03:59	0.3668	0.67117	0.49819	0.61044	0.61893	0.61056
2024-01-02 15:04:59	0.38147	0.61015	0.54089	0.65585	0.57656	0.64
2024-01-02 15:05:59	0.38147	0.68642	0.52666	0.71262	0.6613	0.61056
2024-01-02 15:06:59	0.41082	0.65592	0.49819	0.6445	0.63306	0.57588
2024-01-02 15:07:59	0.49885	0.64066	0.49819	0.57638	0.67543	0.64524
2024-01-02 15:08:59	0.49885	0.62541	0.44125	0.65585	0.64718	0.67992
2024-01-02 15:09:59	0.32278	0.70168	0.51242	0.61044	0.57656	0.55854
2024-01-02 15:10:59	0.39614	0.74744	0.54089	0.62179	0.59068	0.61056
2024-01-02 15:11:59	0.30811	0.67117	0.48396	0.61044	0.59068	0.66258
2024-01-02 15:12:59	0.41082	0.67117	0.49819	0.62179	0.60481	0.64
2024-01-02 15:13:59	0.45483	0.62541	0.51242	0.62179	0.63306	0.50652
2024-01-02 15:14:59	0.4695	0.68642	0.54089	0.63314	0.59068	0.59322
2024-01-02 15:15:59	0.3668	0.67117	0.49819	0.65585	0.63306	0.52386
2024-01-02 15:16:59	0.44016	0.64066	0.48396	0.59908	0.63306	0.59322
2024-01-02 15:17:59	0.39614	0.68642	0.59783	0.57638	0.61893	0.50652
2024-01-02 15:18:59	0.39614	0.68642	0.49819	0.65585	0.63306	0.59322
2024-01-02 15:19:59	0.42549	0.65592	0.49819	0.61044	0.59	0.5412
2024-01-02 15:20:59	0.4695	0.68642	0.48396	0.59908	0.6613	0.53
2024-01-02 15:21:59	0.39614	0.64066	0.56936	0.6445	0.61893	0.55854
2024-01-02 15:22:59	0.39614	0.62541	0.38432	0.59908	0.59068	0.5412
2024-01-02 15:23:59	0.42549	0.70168	0.49819	0.56502	0.6613	0.57588
2024-01-02 15:24:59	0.33746	0.74744	0.54089	0.61044	0.61893	0.61056
2024-01-02 15:25:59	0.48417	0.71693	0.51242	0.58773	0.64718	0.6279
2024-01-02 15:26:59	0.44016	0.68642	0.45549	0.62179	0.59	0.67
2024-01-02 15:27:59	0.44016	0.64066	0.41279	0.61044	0.6613	0.55854
2024-01-02 15:28:59	0.39614	0.71693	0.55513	0.6445	0.63306	0.5412
2024-01-02 15:29:59	0.4695	0.64066	0.41279	0.59908	0.61893	0.6279
2024-01-02 15:30:59	0.44016	0.61015	0.54089	0.61044	0.59	0.55854
2024-01-02 15:31:59	0.39614	0.70168	0.51242	0.6445	0.57656	0.55854
2024-01-02 15:32:59	0.35213	0.68642	0.55513	0.65585	0.64718	0.59322
2024-01-02 15:33:59	0.3668	0.65592	0.54089	0.61044	0.57656	0.59322
2024-01-02 15:34:59	0.49885	0.74744	0.49819	0.63314	0.61893	0.59322
2024-01-02 15:35:59	0.38147	0.68642	0.45549	0.62179	0.64718	0.57588
2024-01-02 15:36:59	0.45483	0.70168	0.54089	0.62179	0.61893	0.61056
2024-01-02 15:37:59	0.42549	0.74744	0.51242	0.59908	0.67656	0.55854
2024-01-02 15:38:59	0.45483	0.67117	0.51242	0.72397	0.63306	0.57588
2024-01-02 15:39:59	0.49885	0.68642	0.59783	0.65585	0.63306	0.55854
2024-01-02 15:40:59	0.45483	0.77795	0.55513	0.65585	0.67543	0.61056
2024-01-02 15:41:59	0.42549	0.74744	0.52666	0.6672	0.63306	0.5412
2024-01-02 15:42:59	0.4695	0.74744	0.44125	0.62179	0.64718	0.59322
2024-01-02 15:43:59	0.45483	0.74744	0.52666	0.62179	0.63306	0.67992
2024-01-02 15:44:59	0.502	0.73219	0.49819	0.57638	0.69068	0.59322
2024-01-02 15:45:59	0.49885	0.76269	0.56936	0.63314	0.64718	0.61056
2024-01-02 15:46:59	0.39614	0.68642	0.55513	0.70126	0.64718	0.6279
2024-01-02 15:47:59	0.42549	0.74744	0.52666	0.67856	0.70368	0.6279
2024-01-02 15:48:59	0.39614	0.67117	0.51242	0.65585	0.64718	0.66258
2024-01-02 15:49:59	0.42549	0.68642	0.51242	0.65585	0.60481	0.57588
2024-01-02 15:50:59	0.49885	0.67117	0.48396	0.71262	0.63306	0.6279
2024-01-02 15:51:59	0.44016	0.74744	0.46972	0.6445	0.60481	0.57588
2024-01-02 15:52:59	0.42549	0.70168	0.56936	0.65585	0.66243	0.66258
2024-01-02 15:53:59	0.41082	0.70168	0.59783	0.62179	0.67543	0.59322
2024-01-02 15:54:59	0.45483	0.80846	0.54089	0.63314	0.64718	0.5412
2024-01-02 15:55:59	0.42549	0.71693	0.49819	0.68991	0.60481	0.64524
2024-01-02 15:56:59	0.44016	0.70168	0.49819	0.6672	0.68	0.64524
2024-01-02 15:57:59	0.4695	0.76269	0.52666	0.6672	0.63306	0.69
2024-01-02 15:58:59	0.42549	0.77795	0.46972	0.74668	0.64718	0.59322
2024-01-02 15:59:59	0.44016	0.74744	0.54089	0.63314	0.63306	0.59322
2024-01-02 16:00:59	0.3668	0.74744	0.49819	0.70126	0.60481	0.59322
2024-01-02 16:01:59	0.49885	0.73219	0.6263	0.65585	0.70368	0.69726
2024-01-02 16:02:59	0.4695	0.77795	0.49819	0.67856	0.6613	0.69
2024-01-02 16:03:59	0.44016	0.76269	0.52666	0.65585	0.6613	0.66258
2024-01-02 16:04:59	0.44016	0.76269	0.56972	0.67856	0.64718	0.67992
2024-01-02 16:05:59	0.39614	0.77795	0.56936	0.65585	0.70368	0.66258
2024-01-02 16:06:59	0.45483	0.76269	0.52666	0.67856	0.64718	0.61056
2024-01-02 16:07:59	0.39614	0.82371	0.56936	0.67856	0.66243	0.69
2024-01-02 16:08:59	0.44016	0.76269	0.58359	0.70126	0.66243	0.6279
2024-01-02 16:09:59	0.48417	0.7932	0.51242	0.70126	0.64718	0.6279
2024-01-02 16:10:59	0.41082	0.7932	0.51242	0.67856	0.67543	0.67992
2024-01-02 16:11:59	0.48417	0.74744	0.52666	0.71262	0.69068	0.6279
2024-01-02 16:12:59	0.42549	0.70168	0.59819	0.6445	0.70368	0.69
2024-01-02 16:13:59	0.45483	0.80846	0.56936	0.68991	0.7178	0.67992
2024-01-02 16:14:59	0.48417	0.74744	0.61206	0.70126	0.64718	0.66258
2024-01-02 16:15:59	0.39614	0.73219	0.52666	0.72397	0.6613	0.66258
2024-01-02 16:16:59	0.39614	0.83896	0.56936	0.65585	0.61893	0.64524
2024-01-02 16:17:59	0.49885	0.86947	0.55513	0.70126	0.68955	0.69
2024-01-02 16:18:59	0.45483	0.7932	0.52666	0.71262	0.6613	0.71661
2024-01-02 16:19:59	0.42549	0.7932	0.55513	0.71262	0.67543	0.67992
2024-01-02 16:20:59	0.44016	0.82371	0.62	0.76938	0.64718	0.61056
2024-01-02 16:21:59	0.48417	0.77795	0.59783	0.6672	0.64718	0.7146
2024-01-02 16:22:59	0.3668	0.73219	0.51242	0.65585	0.64718	0.66258
2024-01-02 16:23:59	0.45483	0.76269	0.54125	0.6672	0.6613	0.66258
2024-01-02 16:24:59	0.41082	0.76269	0.52666	0.71262	0.67543	0.67992
2024-01-02 16:25:59	0.39614	0.80846	0.56936	0.67856	0.67543	0.59322
2024-01-02 16:26:59	0.41082	0.85422	0.52666	0.62179	0.68955	0.73194
2024-01-02 16:27:59	0.45483	0.7932	0.59783	0.68991	0.67543	0.72395
2024-01-02 16:28:59	0.41082	0.80846	0.6263	0.74668	0.7178	0.69726
2024-01-02 16:29:59	0.44016	0.7932	0.56936	0.72397	0.64718	0.73194
2024-01-02 16:30:59	0.42549	0.76269	0.56936	0.71262	0.64718	0.73194
2024-01-02 16:31:59	0.3668	0.76269	0.59783	0.68991	0.68955	0.6279
2024-01-02 16:32:59	0.38147	0.86947	0.56936	0.70126	0.69068	0.61056
2024-01-02 16:33:59	0.4695	0.83896	0.59783	0.6445	0.68955	0.7146
2024-01-02 16:34:59	0.3668	0.82371	0.59783	0.76938	0.6613	0.69726
2024-01-02 16:35:59	0.4695	0.83896	0.59783	0.67856	0.64718	0.66258
2024-01-02 16:36:59	0.39614	0.80846	0.56936	0.72397	0.64718	0.6279
2024-01-02 16:37:59	0.42549	0.89998	0.56936	0.72397	0.61893	0.73194
2024-01-02 16:38:59	0.45483	0.85422	0.61206	0.68991	0.73193	0.69726
2024-01-02 16:39:59	0.38147	0.82371	0.6117	0.67856	0.705	0.73194
2024-01-02 16:40:59	0.49885	0.70168	0.6263	0.74668	0.73193	0.61056
2024-01-02 16:41:59	0.42549	0.76269	0.55513	0.71262	0.61893	0.67992
2024-01-02 16:42:59	0.4695	0.82371	0.61206	0.71262	0.63306	0.73194
2024-01-02 16:43:59	0.42549	0.73219	0.65476	0.70126	0.68955	0.7146
2024-01-02 16:44:59	0.3668	0.7932	0.64053	0.71262	0.67543	0.69726
2024-01-02 16:45:59	0.51352	0.80846	0.52666	0.71262	0.7178	0.71661
2024-01-02 16:46:59	0.39614	0.82371	0.52666	0.70126	0.73193	0.64524
2024-01-02 16:47:59	0.48417	0.82371	0.59783	0.68991	0.6613	0.73194
2024-01-02 16:48:59	0.4695	0.7932	0.54089	0.72397	0.70368	0.59322
2024-01-02 16:49:59	0.48417	0.86947	0.65476	0.70126	0.73193	0.66258
2024-01-02 16:50:59	0.42549	0.93049	0.55513	0.75803	0.64718	0.67992
2024-01-02 16:51:59	0.48417	0.85422	0.59783	0.75803	0.73193	0.66258
2024-01-02 16:52:59	0.41082	0.82371	0.52666	0.65585	0.68893	0.69726
2024-01-02 16:53:59	0.42549	0.7932	0.63	0.6672	0.714	0.73194
2024-01-02 16:54:59	0.4695	0.83896	0.55513	0.72397	0.70368	0.74927
2024-01-02 16:55:59	0.39614	0.86947	0.6263	0.68991	0.64718	0.71661
2024-01-02 16:56:59	0.42549	0.86947	0.56936	0.70126	0.70368	0.7146
2024-01-02 16:57:59	0.44016	0.80846	0.52666	0.72397	0.68893	0.7146
2024-01-02 16:58:59	0.45483	0.73219	0.6263	0.71262	0.713	0.69726
2024-01-02 16:59:59	0.38147	0.76269	0.61206	0.68991	0.69306	0.7146
2024-01-02 17:00:59	0.4695	0.7932	0.58359	0.71262	0.70368	0.74927
2024-01-02 17:01:59	0.4695	0.82371	0.56936	0.71262	0.70368	0.72395
2024-01-02 17:02:59	0.4695	0.88472	0.52666	0.68991	0.6613	0.74927
2024-01-02 17:03:59	0.48417	0.85422	0.59783	0.71262	0.67543	0.66258
2024-01-02 17:04:59	0.4695	0.83896	0.55513	0.74668	0.69068	0.73194
2024-01-02 17:05:59	0.45483	0.88472	0.55513	0.68991	0.64718	0.66258
2024-01-02 17:06:59	0.4695	0.89998	0.58359	0.6672	0.67543	0.69726
2024-01-02 17:07:59	0.49885	0.89998	0.64	0.6672	0.74605	0.66258
2024-01-02 17:08:59	0.39614	0.83896	0.52666	0.70126	0.69306	0.69726
2024-01-02 17:09:59	0.48417	0.92	0.6263	0.73532	0.73193	0.6279
2024-01-02 17:10:59	0.45483	0.76269	0.59783	0.71262	0.67543	0.74927
2024-01-02 17:11:59	0.502	0.80846	0.61206	0.68991	0.73193	0.66258
2024-01-02 17:12:59	0.39614	0.89998	0.61206	0.68991	0.6613	0.71661
2024-01-02 17:13:59	0.51352	0.82371	0.59783	0.74668	0.703	0.7146
2024-01-02 17:14:59	0.51352	0.85422	0.6263	0.71262	0.712	0.66258
2024-01-02 17:15:59	0.4695	0.83896	0.59783	0.68991	0.7178	0.7146
2024-01-02 17:16:59	0.42549	0.83896	0.59783	0.74668	0.6613	0.7146
2024-01-02 17:17:59	0.49885	0.85422	0.58359	0.67856	0.6613	0.7146
2024-01-02 17:18:59	0.45483	0.91523	0.58359	0.71262	0.76017	0.73194
2024-01-02 17:19:59	0.45483	0.85422	0.64053	0.75803	0.7178	0.72395
2024-01-02 17:20:59	0.4695	0.94574	0.58359	0.74668	0.68955	0.67992
2024-01-02 17:21:59	0.501	0.83896	0.58359	0.68991	0.70368	0.73194
2024-01-02 17:22:59	0.503	0.88472	0.54089	0.73532	0.67543	0.7146
2024-01-02 17:23:59	0.49885	0.85422	0.55513	0.74668	0.6613	0.73194
2024-01-02 17:24:59	0.48417	0.82371	0.6263	0.74668	0.68955	0.67992
2024-01-02 17:25:59	0.4695	0.83896	0.61206	0.73532	0.76017	0.70129
2024-01-02 17:26:59	0.41082	0.85422	0.61206	0.70126	0.73193	0.69726
2024-01-02 17:27:59	0.49885	0.89998	0.6263	0.71262	0.7178	0.64524
2024-01-02 17:28:59	0.42549	0.89998	0.61206	0.68991	0.67543	0.71863
2024-01-02 17:29:59	0.48417	0.93049	0.61206	0.78074	0.70368	0.69726
2024-01-02 17:30:59	0.4695	0.82371	0.65476	0.72397	0.68955	0.7146
2024-01-02 17:31:59	0.49885	0.80846	0.669	0.72397	0.7178	0.67992
2024-01-02 17:32:59	0.39614	0.93049	0.65476	0.73532	0.7178	0.64524
2024-01-02 17:33:59	0.45483	0.88472	0.52666	0.73532	0.7178	0.73194
2024-01-02 17:34:59	0.39614	0.91523	0.65476	0.74668	0.7178	0.69726
2024-01-02 17:35:59	0.45483	0.85422	0.61206	0.73532	0.7743	0.75331
2024-01-02 17:36:59	0.44016	0.91523	0.55513	0.76938	0.68955	0.76661
2024-01-02 17:37:59	0.51352	0.86947	0.58359	0.67856	0.73193	0.73194
2024-01-02 17:38:59	0.38147	0.85422	0.6263	0.68991	0.74605	0.74927
2024-01-02 17:39:59	0.3668	0.86947	0.65476	0.72397	0.76017	0.7146
2024-01-02 17:40:59	0.39614	0.89998	0.61206	0.73532	0.70368	0.76661
2024-01-02 17:41:59	0.44016	0.91523	0.55513	0.74668	0.73193	0.74927
2024-01-02 17:42:59	0.44016	0.89998	0.64053	0.74668	0.6613	0.74927
2024-01-02 17:43:59	0.45483	0.83896	0.54089	0.73532	0.70368	0.67992
2024-01-02 17:44:59	0.42549	0.86947	0.64053	0.73532	0.68955	0.78395
2024-01-02 17:45:59	0.44016	0.86947	0.56936	0.6672	0.7178	0.76661
2024-01-02 17:46:59	0.51352	0.89998	0.6263	0.80344	0.67543	0.67992
2024-01-02 17:47:59	0.4695	0.85422	0.59783	0.76938	0.68955	0.74927
2024-01-02 17:48:59	0.48417	0.96099	0.61206	0.68991	0.69	0.78395
2024-01-02 17:49:59	0.49885	0.89998	0.65476	0.68991	0.7743	0.76661
2024-01-02 17:50:59	0.41082	1.02201	0.61206	0.70126	0.76017	0.69726
2024-01-02 17:51:59	0.48417	0.96099	0.6263	0.73532	0.74605	0.74927
2024-01-02 17:52:59	0.4695	0.96099	0.65476	0.78074	0.7178	0.76661
2024-01-02 17:53:59	0.41082	0.88472	0.56936	0.76938	0.68955	0.69726
2024-01-02 17:54:59	0.44016	0.93049	0.58359	0.74668	0.67543	0.69726
2024-01-02 17:55:59	0.45483	0.88472	0.61206	0.71262	0.70368	0.7146
2024-01-02 17:56:59	0.4695	0.83896	0.61206	0.79209	0.73193	0.78395
2024-01-02 17:57:59	0.42549	0.94574	0.6263	0.79209	0.70368	0.78395
2024-01-02 17:58:59	0.3668	0.9915	0.59783	0.73532	0.70368	0.73194
2024-01-02 17:59:59	0.35213	0.88472	0.68323	0.73532	0.70368	0.78395
2024-01-02 18:00:59	0.44016	1.00676	0.6263	0.76938	0.68955	0.7146
2024-01-02 18:01:59	0.39614	0.91523	0.65476	0.81479	0.70368	0.67992
2024-01-02 18:02:59	0.44016	0.88472	0.65476	0.75803	0.73193	0.73194
2024-01-02 18:03:59	0.44016	0.88472	0.669	0.68991	0.7178	0.67992
2024-01-02 18:04:59	0.45483	0.91523	0.6263	0.75803	0.67543	0.78395
2024-01-02 18:05:59	0.41082	0.93049	0.64053	0.76938	0.74605	0.66258
2024-01-02 18:06:59	0.32278	0.88472	0.64053	0.72397	0.7178	0.74927
2024-01-02 18:07:59	0.41082	0.96099	0.64053	0.73532	0.73193	0.76661
2024-01-02 18:08:59	0.39614	0.93049	0.68323	0.75803	0.68	0.74927
2024-01-02 18:09:59	0.33746	0.91523	0.65476	0.75803	0.7178	0.73194
2024-01-02 18:10:59	0.35213	0.94574	0.65476	0.76938	0.70368	0.78395
2024-01-02 18:11:59	0.42549	0.86947	0.65476	0.79209	0.76017	0.80129
2024-01-02 18:12:59	0.4695	0.88472	0.59783	0.74668	0.76017	0.7146
2024-01-02 18:13:59	0.41082	0.91523	0.61206	0.79209	0.74605	0.7146
2024-01-02 18:14:59	0.45483	0.93049	0.6263	0.73532	0.68955	0.69726
2024-01-02 18:15:59	0.44016	0.91523	0.6263	0.76938	0.70368	0.73194
2024-01-02 18:16:59	0.39614	0.88472	0.61206	0.71262	0.7178	0.67992
2024-01-02 18:17:59	0.42549	0.86947	0.6263	0.74668	0.76017	0.7146
2024-01-02 18:18:59	0.38147	0.86947	0.68323	0.76938	0.73193	0.67992
2024-01-02 18:19:59	0.44016	0.91523	0.59783	0.76938	0.76017	0.74927
2024-01-02 18:20:59	0.38147	0.89998	0.55513	0.76938	0.7743	0.7146
2024-01-02 18:21:59	0.38147	0.96099	0.64053	0.81479	0.7743	0.78395
2024-01-02 18:22:59	0.38147	0.94574	0.68323	0.78074	0.70368	0.73194
2024-01-02 18:23:59	0.3668	0.9915	0.65476	0.72397	0.78842	0.81863
2024-01-02 18:24:59	0.38147	0.96099	0.61206	0.68991	0.74605	0.81863
2024-01-02 18:25:59	0.41082	0.91523	0.6263	0.73532	0.76017	0.73194
2024-01-02 18:26:59	0.3668	0.93049	0.65476	0.76938	0.73193	0.69726
2024-01-02 18:27:59	0.41082	0.94574	0.61206	0.74668	0.69	0.80129
2024-01-02 18:28:59	0.41082	0.94574	0.65476	0.70126	0.70368	0.69726
2024-01-02 18:29:59	0.4695	0.88472	0.65476	0.79209	0.7743	0.67992
2024-01-02 18:30:59	0.42549	0.91523	0.69747	0.79209	0.70368	0.73194
2024-01-02 18:31:59	0.41082	0.91523	0.65476	0.79209	0.74605	0.73194
2024-01-02 18:32:59	0.42549	0.94574	0.669	0.73532	0.76017	0.69726
2024-01-02 18:33:59	0.33746	0.93049	0.61206	0.76938	0.7178	0.78395
2024-01-02 18:34:59	0.35213	0.88472	0.69747	0.73532	0.7178	0.76661
2024-01-02 18:35:59	0.38147	0.96099	0.55513	0.70126	0.7743	0.74927
2024-01-02 18:36:59	0.38147	0.93049	0.65476	0.75803	0.70368	0.80129
2024-01-02 18:37:59	0.38147	0.91523	0.58359	0.81479	0.80255	0.81863
2024-01-02 18:38:59	0.3668	0.9915	0.64053	0.79209	0.7178	0.76661
2024-01-02 18:39:59	0.3668	0.96099	0.65476	0.79209	0.7743	0.74927
2024-01-02 18:40:59	0.35213	0.89998	0.64053	0.79209	0.73193	0.76661
2024-01-02 18:41:59	0.3668	0.93049	0.669	0.76938	0.73193	0.74927
2024-01-02 18:42:59	0.33746	0.88472	0.58359	0.74668	0.73193	0.7146
2024-01-02 18:43:59	0.38147	0.89998	0.6263	0.73532	0.7178	0.76661
2024-01-02 18:44:59	0.35213	0.93049	0.61206	0.81479	0.76	0.76661
2024-01-02 18:45:59	0.30811	0.93049	0.64053	0.75803	0.7743	0.76661
2024-01-02 18:46:59	0.41082	0.94574	0.68323	0.75803	0.76017	0.78395
2024-01-02 18:47:59	0.41082	1.00676	0.6263	0.78074	0.73193	0.73194
2024-01-02 18:48:59	0.38147	0.85422	0.6263	0.78074	0.70368	0.76
2024-01-02 18:49:59	0.39614	0.9915	0.61206	0.73532	0.70368	0.7146
2024-01-02 18:50:59	0.30811	0.9915	0.6263	0.78074	0.73193	0.73194
2024-01-02 18:51:59	0.4695	0.91523	0.65476	0.79209	0.74605	0.73194
2024-01-02 18:52:59	0.42549	0.9915	0.669	0.76938	0.78955	0.81863
2024-01-02 18:53:59	0.38147	1.00676	0.6263	0.79209	0.74605	0.83597
2024-01-02 18:54:59	0.39614	0.9915	0.69747	0.79209	0.7743	0.76661
2024-01-02 18:55:59	0.3668	0.93049	0.68323	0.75803	0.78955	0.80129
2024-01-02 18:56:59	0.3668	0.93049	0.59783	0.75803	0.74605	0.76661
2024-01-02 18:57:59	0.3668	0.91523	0.55513	0.79209	0.74605	0.73194
2024-01-02 18:58:59	0.39614	0.91523	0.64053	0.76938	0.78955	0.78395
2024-01-02 18:59:59	0.3668	0.9915	0.61206	0.76938	0.76017	0.76661
2024-01-02 19:00:59	0.44016	1.05252	0.669	0.79209	0.74605	0.83597
2024-01-02 19:01:59	0.4695	1.00676	0.74017	0.81479	0.74605	0.78395
2024-01-02 19:02:59	0.38147	0.91523	0.65476	0.74668	0.76017	0.7146
2024-01-02 19:03:59	0.41082	1.02201	0.61206	0.78074	0.76017	0.80129
2024-01-02 19:04:59	0.4695	0.9915	0.64053	0.86021	0.78842	0.80129
2024-01-02 19:05:59	0.45483	0.93049	0.7117	0.86021	0.78842	0.78395
2024-01-02 19:06:59	0.41082	1.05252	0.6263	0.75803	0.78955	0.73194
2024-01-02 19:07:59	0.44016	0.94574	0.69747	0.73532	0.78842	0.73194
2024-01-02 19:08:59	0.39614	0.91523	0.64053	0.73532	0.7743	0.80129
2024-01-02 19:09:59	0.38147	0.97625	0.59783	0.81479	0.7743	0.76661
2024-01-02 19:10:59	0.32278	0.97625	0.58	0.79209	0.74605	0.80129
2024-01-02 19:11:59	0.39614	0.94574	0.68323	0.76938	0.78842	0.77
2024-01-02 19:12:59	0.3668	0.9915	0.61206	0.78074	0.73193	0.74927
2024-01-02 19:13:59	0.41082	0.91523	0.68323	0.73532	0.76017	0.81863
2024-01-02 19:14:59	0.3668	0.91523	0.69747	0.72397	0.7178	0.78395
2024-01-02 19:15:59	0.33746	0.9915	0.7117	0.76938	0.7743	0.76661
2024-01-02 19:16:59	0.44016	0.94574	0.61206	0.79209	0.74605	0.74927
2024-01-02 19:17:59	0.30811	0.91523	0.61206	0.76938	0.7743	0.78395
2024-01-02 19:18:59	0.41082	0.88472	0.6263	0.74668	0.76017	0.76661
2024-01-02 19:19:59	0.41082	1.02201	0.69747	0.73532	0.76017	0.78395
2024-01-02 19:20:59	0.35213	0.9915	0.64053	0.8375	0.80255	0.81863
2024-01-02 19:21:59	0.39614	0.91523	0.64053	0.75803	0.76017	0.69726
2024-01-02 19:22:59	0.32278	0.9915	0.69747	0.75803	0.7178	0.73194
2024-01-02 19:23:59	0.44016	0.94574	0.68323	0.75803	0.76017	0.78395
2024-01-02 19:24:59	0.38147	0.96099	0.64053	0.75803	0.8308	0.78395
2024-01-02 19:25:59	0.38147	0.9915	0.68359	0.79209	0.73193	0.74
2024-01-02 19:26:59	0.39614	1.05252	0.669	0.76938	0.78955	0.81863
2024-01-02 19:27:59	0.3668	1.00676	0.65513	0.73532	0.76017	0.76661
2024-01-02 19:28:59	0.35213	0.94574	0.669	0.81479	0.76017	0.80129
2024-01-02 19:29:59	0.44016	0.91523	0.65476	0.8375	0.77368	0.74927
2024-01-02 19:30:59	0.42549	0.93049	0.65476	0.79209	0.78842	0.74927
2024-01-02 19:31:59	0.30811	1.02201	0.7117	0.78074	0.76017	0.85331
2024-01-02 19:32:59	0.41082	0.9915	0.6263	0.79209	0.81667	0.83597
2024-01-02 19:33:59	0.44016	1.00676	0.64053	0.8375	0.76017	0.81863
2024-01-02 19:34:59	0.41082	1.02201	0.65476	0.8375	0.7743	0.78395
2024-01-02 19:35:59	0.33746	0.9915	0.74017	0.80344	0.76017	0.80129
2024-01-02 19:36:59	0.49885	0.94574	0.69783	0.76938	0.78842	0.80129
2024-01-02 19:37:59	0.3668	1.05252	0.69747	0.78074	0.80255	0.83597
2024-01-02 19:38:59	0.34942	1.08303	0.64053	0.75803	0.80255	0.76661
2024-01-02 19:39:59	0.45483	0.9915	0.7117	0.81479	0.76017	0.76661
2024-01-02 19:40:59	0.38147	1.05252	0.64053	0.80344	0.7678	0.83597
2024-01-02 19:41:59	0.39614	0.94574	0.69747	0.81479	0.76017	0.80129
2024-01-02 19:42:59	0.30811	1.05252	0.72593	0.80344	0.78842	0.81863
2024-01-02 19:43:59	0.3668	0.96099	0.74017	0.79209	0.7743	0.87065
2024-01-02 19:44:59	0.42549	1.02201	0.64053	0.79209	0.78842	0.81863
2024-01-02 19:45:59	0.48417	0.96099	0.7117	0.80344	0.78193	0.74927
2024-01-02 19:46:59	0.38147	0.9915	0.69747	0.79209	0.76605	0.87065
2024-01-02 19:47:59	0.33746	1.06777	0.7117	0.80344	0.76017	0.83597
2024-01-02 19:48:59	0.3668	1.05252	0.7117	0.80344	0.7743	0.87065
2024-01-02 19:49:59	0.32278	1.05252	0.76863	0.79209	0.76017	0.80129
2024-01-02 19:50:59	0.39614	1.00676	0.72593	0.82615	0.7678	0.81863
2024-01-02 19:51:59	0.35213	0.9915	0.669	0.82615	0.81667	0.81863
2024-01-02 19:52:59	0.3668	1.05252	0.6263	0.78074	0.78842	0.81863
2024-01-02 19:53:59	0.3668	0.97625	0.669	0.86021	0.80255	0.78395
2024-01-02 19:54:59	0.4695	1.05252	0.7117	0.80344	0.77368	0.78395
2024-01-02 19:55:59	0.37877	1.11353	0.65476	0.8375	0.81667	0.80129
2024-01-02 19:56:59	0.33746	1.05252	0.7117	0.86021	0.80255	0.80129
2024-01-02 19:57:59	0.38147	0.94574	0.69747	0.82615	0.76017	0.80129
2024-01-02 19:58:59	0.44016	0.94574	0.65476	0.78074	0.7743	0.78395
2024-01-02 19:59:59	0.41082	1.00676	0.64053	0.86021	0.78842	0.83597
2024-01-02 20:00:59	0.38147	1.03726	0.7117	0.81479	0.81667	0.78395
2024-01-02 20:01:59	0.33746	1.08303	0.64053	0.82615	0.80255	0.81863
2024-01-02 20:02:59	0.32278	0.9915	0.64053	0.80344	0.76017	0.83597
2024-01-02 20:03:59	0.35213	1.03726	0.64053	0.81479	0.78842	0.85331
2024-01-02 20:04:59	0.42549	1.00676	0.64053	0.79209	0.81667	0.83597
2024-01-02 20:05:59	0.39614	1.02201	0.7544	0.78074	0.81667	0.74927
2024-01-02 20:06:59	0.38147	1.05252	0.74017	0.81479	0.7743	0.87065
2024-01-02 20:07:59	0.33746	1.02201	0.68323	0.75803	0.81667	0.85331
2024-01-02 20:08:59	0.33746	1.00676	0.669	0.86021	0.78193	0.78395
2024-01-02 20:09:59	0.39614	1.02201	0.75	0.75803	0.76605	0.85331
2024-01-02 20:10:59	0.41082	0.97625	0.64053	0.8375	0.81667	0.80129
2024-01-02 20:11:59	0.3668	1.03726	0.7117	0.87156	0.76605	0.81863
2024-01-02 20:12:59	0.42549	1.00676	0.65476	0.81479	0.7743	0.92267
2024-01-02 20:13:59	0.44016	1.02201	0.7117	0.82615	0.76605	0.83597
2024-01-02 20:14:59	0.49885	0.97625	0.669	0.84885	0.81667	0.87065
2024-01-02 20:15:59	0.38147	1.03726	0.68323	0.81479	0.78193	0.81863
2024-01-02 20:16:59	0.3668	0.9915	0.7117	0.86021	0.84492	0.80129
2024-01-02 20:17:59	0.41082	1.05252	0.68323	0.75803	0.78842	0.87065
2024-01-02 20:18:59	0.42549	1.05252	0.7117	0.8375	0.78193	0.81863
2024-01-02 20:19:59	0.3668	1.00676	0.7971	0.89427	0.78193	0.80129
2024-01-02 20:20:59	0.41082	1.05252	0.69747	0.87156	0.8308	0.78395
2024-01-02 20:21:59	0.44016	1.06777	0.7117	0.80344	0.7743	0.74927
2024-01-02 20:22:59	0.4695	1.03726	0.69747	0.84885	0.7743	0.81863
2024-01-02 20:23:59	0.38147	1.05252	0.72593	0.8375	0.8308	0.78395
2024-01-02 20:24:59	0.3668	1.06777	0.7117	0.88291	0.80143	0.81863
2024-01-02 20:25:59	0.35213	1.06777	0.69747	0.78074	0.80255	0.83597
2024-01-02 20:26:59	0.41082	1.02201	0.69747	0.86021	0.81667	0.90533
2024-01-02 20:27:59	0.38147	1.03726	0.74017	0.80344	0.80143	0.80129
2024-01-02 20:28:59	0.3668	1.02201	0.7117	0.86021	0.78842	0.80129
2024-01-02 20:29:59	0.38147	1.00676	0.72593	0.79209	0.80143	0.78395
2024-01-02 20:30:59	0.38147	1.08303	0.76863	0.86021	0.80143	0.81863
2024-01-02 20:31:59	0.39614	1.03726	0.76863	0.87156	0.80255	0.83597
2024-01-02 20:32:59	0.33746	1.03726	0.7544	0.8375	0.78842	0.85331
2024-01-02 20:33:59	0.35213	1.05252	0.74017	0.81479	0.84492	0.83597
2024-01-02 20:34:59	0.33746	1.05252	0.65476	0.84885	0.8308	0.80129
2024-01-02 20:35:59	0.33746	1.08303	0.69747	0.79209	0.81667	0.83597
2024-01-02 20:36:59	0.39614	1.11353	0.68323	0.8375	0.80143	0.87065
2024-01-02 20:37:59	0.39614	1.08303	0.72593	0.80344	0.801368	0.90533
2024-01-02 20:38:59	0.42549	1.08303	0.7117	0.8375	0.801605	0.88799
2024-01-02 20:39:59	0.33746	0.97625	0.669	0.80344	0.78842	0.80129
2024-01-02 20:40:59	0.35213	1.06777	0.72593	0.76938	0.84492	0.81863
2024-01-02 20:41:59	0.3668	1.06777	0.74017	0.84885	0.81667	0.83597
2024-01-02 20:42:59	0.3668	1.03726	0.74017	0.84885	0.78842	0.90533
2024-01-02 20:43:59	0.4695	1.06777	0.64053	0.8375	0.81667	0.80129
2024-01-02 20:44:59	0.39614	1.20506	0.76863	0.82615	0.78842	0.85331
2024-01-02 20:45:59	0.4695	1.05252	0.7117	0.80344	0.80255	0.85331
2024-01-02 20:46:59	0.3668	1.00676	0.74017	0.89427	0.84492	0.83597
2024-01-02 20:47:59	0.42549	0.97625	0.69747	0.80344	0.78842	0.83597
2024-01-02 20:48:59	0.49885	1.06777	0.74017	0.80344	0.81667	0.94001
2024-01-02 20:49:59	0.49885	1.11353	0.68323	0.90562	0.801193	0.83597
2024-01-02 20:50:59	0.38147	1.06777	0.669	0.84885	0.84492	0.88799
2024-01-02 20:51:59	0.44016	1.08303	0.669	0.84885	0.87317	0.81863
2024-01-02 20:52:59	0.4695	1.05252	0.76863	0.80344	0.85904	0.85331
2024-01-02 20:53:59	0.41082	1.11353	0.72593	0.8375	0.801193	0.81863
2024-01-02 20:54:59	0.3668	1.08303	0.72593	0.82615	0.81667	0.85331
2024-01-02 20:55:59	0.42549	1.14404	0.68323	0.8375	0.88729	0.94001
2024-01-02 20:56:59	0.3668	1.11353	0.72593	0.82615	0.80255	0.87065
2024-01-02 20:57:59	0.45483	1.09828	0.69747	0.80344	0.88729	0.80129
2024-01-02 20:58:59	0.41082	1.14404	0.74017	0.84885	0.87317	0.90533
2024-01-02 20:59:59	0.44016	1.17455	0.68323	0.88291	0.88	0.92267
2024-01-02 21:00:59	0.39614	1.11353	0.7117	0.89427	0.81667	0.81863
2024-01-02 21:01:59	0.42549	1.05252	0.76863	0.88291	0.85904	0.92267
2024-01-02 21:02:59	0.38147	1.09828	0.76863	0.88291	0.84492	0.81863
2024-01-02 21:03:59	0.44016	1.11353	0.72593	0.89427	0.80255	0.81863
2024-01-02 21:04:59	0.49885	1.11353	0.74017	0.8375	0.84492	0.90533
2024-01-02 21:05:59	0.511	1.17455	0.72593	0.84885	0.85904	0.94001
2024-01-02 21:06:59	0.42549	1.08303	0.7117	0.87156	0.88	0.85331
2024-01-02 21:07:59	0.41082	1.20506	0.72593	0.92833	0.87317	0.87065
2024-01-02 21:08:59	0.45483	1.12879	0.7117	0.87156	0.81667	0.83597
2024-01-02 21:09:59	0.39614	1.09828	0.7971	0.82615	0.8308	0.92267
2024-01-02 21:10:59	0.44016	1.06777	0.69747	0.89427	0.80255	0.81863
2024-01-02 21:11:59	0.41082	1.02201	0.76863	0.88291	0.88729	0.87065
2024-01-02 21:12:59	0.44016	1.14404	0.69747	0.87156	0.88729	0.87065
2024-01-02 21:13:59	0.41082	1.11353	0.76863	0.82615	0.87317	0.85331
2024-01-02 21:14:59	0.38147	1.20506	0.76863	0.90562	0.78842	0.88799
2024-01-02 21:15:59	0.41082	1.05252	0.74017	0.92833	0.8308	0.97469
2024-01-02 21:16:59	0.41082	1.14404	0.7971	0.90562	0.84492	0.88799
2024-01-02 21:17:59	0.3668	1.20506	0.7117	0.80344	0.85904	0.95735
2024-01-02 21:18:59	0.4695	1.08303	0.74017	0.87156	0.88729	0.87065
2024-01-02 21:19:59	0.49885	1.14404	0.7971	0.8375	0.85904	0.90533
2024-01-02 21:20:59	0.39614	1.11353	0.7544	0.80344	0.78842	0.88799
2024-01-02 21:21:59	0.45483	1.11353	0.76863	0.89427	0.78842	0.87065
2024-01-02 21:22:59	0.41082	1.03726	0.7544	0.92833	0.801193	0.87065
2024-01-02 21:23:59	0.33746	1.14404	0.7544	0.8375	0.8308	0.85331
2024-01-02 21:24:59	0.45483	1.17455	0.669	0.8375	0.85904	0.85331
2024-01-02 21:25:59	0.33746	1.11353	0.7117	0.86021	0.84492	0.87065
2024-01-02 21:26:59	0.33746	1.06777	0.74017	0.88291	0.89967	0.88799
2024-01-02 21:27:59	0.30811	1.15929	0.7544	0.86021	0.80255	0.81863
2024-01-02 21:28:59	0.3668	1.17455	0.74017	0.80344	0.84492	0.92267
2024-01-02 21:29:59	0.41082	1.08303	0.74017	0.90562	0.78842	0.85331
2024-01-02 21:30:59	0.33746	1.08303	0.69747	0.84885	0.85904	0.81863
2024-01-02 21:31:59	0.44016	1.14404	0.78287	0.84885	0.87317	0.92267
2024-01-02 21:32:59	0.41082	1.06777	0.74017	0.88291	0.84492	0.85331
2024-01-02 21:33:59	0.39614	1.14404	0.7544	0.84885	0.89967	0.83597
2024-01-02 21:34:59	0.39614	1.1898	0.69747	0.87156	0.87317	0.85331
2024-01-02 21:35:59	0.49885	1.09828	0.78287	0.88291	0.801017	0.92267
2024-01-02 21:36:59	0.44016	1.1898	0.69747	0.82615	0.84492	0.87065
2024-01-02 21:37:59	0.39614	1.12879	0.7117	0.87156	0.87317	0.85331
2024-01-02 21:38:59	0.41082	1.08303	0.68323	0.87156	0.80255	0.92267
2024-01-02 21:39:59	0.33746	1.1898	0.76863	0.88291	0.85904	0.83597
2024-01-02 21:40:59	0.44016	1.17455	0.76863	0.87156	0.87317	0.94001
2024-01-02 21:41:59	0.41082	1.11353	0.7544	0.81479	0.80255	0.88799
2024-01-02 21:42:59	0.3668	1.17455	0.74017	0.88291	0.84492	0.92267
2024-01-02 21:43:59	0.32278	1.14404	0.68323	0.87156	0.87791	0.92267
2024-01-02 21:44:59	0.4695	1.14404	0.7117	0.87156	0.85904	0.90533
2024-01-02 21:45:59	0.41082	1.15929	0.7971	0.91697	0.91554	0.92267
2024-01-02 21:46:59	0.38147	1.11353	0.7971	0.90562	0.85904	0.88799
2024-01-02 21:47:59	0.4695	1.09828	0.76863	0.80344	0.84492	0.87065
2024-01-02 21:48:59	0.44016	1.15929	0.7117	0.86021	0.90142	0.94001
2024-01-02 21:49:59	0.4695	1.17455	0.7117	0.8375	0.85904	0.95735
2024-01-02 21:50:59	0.3668	1.20506	0.7544	0.91697	0.81667	0.92267
2024-01-02 21:51:59	0.41082	1.14404	0.78287	0.95103	0.85904	0.87065
2024-01-02 21:52:59	0.41082	1.11353	0.82557	0.91697	0.90142	0.97469
2024-01-02 21:53:59	0.39614	1.17455	0.76863	0.90562	0.84492	0.92267
2024-01-02 21:54:59	0.42549	1.11353	0.7544	0.87156	0.87317	0.95735
2024-01-02 21:55:59	0.42549	1.12879	0.7544	0.91697	0.90142	0.95735
2024-01-02 21:56:59	0.38147	1.23556	0.7544	0.87156	0.87317	0.92267
2024-01-02 21:57:59	0.41082	1.20506	0.72593	0.90562	0.85904	0.92267
2024-01-02 21:58:59	0.41082	1.12879	0.78287	0.89427	0.88379	0.90533
2024-01-02 21:59:59	0.41082	1.20506	0.76863	0.87156	0.87317	0.87065
2024-01-02 22:00:59	0.33746	1.12879	0.669	0.90562	0.87317	0.90533
2024-01-02 22:01:59	0.39614	1.14404	0.78287	0.91697	0.91554	0.95735
2024-01-02 22:02:59	0.49885	1.15929	0.8398	0.95103	0.85904	0.92267
2024-01-02 22:03:59	0.33746	1.1898	0.7544	0.84885	0.87317	0.94001
2024-01-02 22:04:59	0.44016	1.29658	0.81134	0.87156	0.90142	0.99203
2024-01-02 22:05:59	0.4695	1.14404	0.7971	0.91697	0.87317	0.95735
2024-01-02 22:06:59	0.41082	1.17455	0.7544	0.91697	0.84492	1.00937
2024-01-02 22:07:59	0.3668	1.17455	0.7971	0.95103	0.8308	0.92
2024-01-02 22:08:59	0.3668	1.14404	0.69747	0.89427	0.88729	0.95735
2024-01-02 22:09:59	0.44016	1.22031	0.81134	0.84885	0.90142	0.94001
2024-01-02 22:10:59	0.42549	1.1898	0.72593	0.92833	0.90142	0.94001
2024-01-02 22:11:59	0.41082	1.23556	0.7544	0.92833	0.87317	0.85331
2024-01-02 22:12:59	0.41082	1.15929	0.85404	0.87156	0.87317	0.97469
2024-01-02 22:13:59	0.38147	1.15929	0.72593	0.87156	0.88729	0.94001
2024-01-02 22:14:59	0.33746	1.12879	0.72593	0.91697	0.90142	0.92267
2024-01-02 22:15:59	0.39614	1.22031	0.78287	0.88291	0.86204	0.94001
2024-01-02 22:16:59	0.35213	1.15929	0.7544	0.91697	0.89967	0.97469
2024-01-02 22:17:59	0.33746	1.1898	0.82557	0.97374	0.91554	0.87065
2024-01-02 22:18:59	0.3668	1.15929	0.82557	0.89427	0.86616	1.02671
2024-01-02 22:19:59	0.39614	1.26607	0.78287	0.87156	0.87317	0.99203
2024-01-02 22:20:59	0.44016	1.15929	0.7971	0.88291	0.88729	0.95735
2024-01-02 22:21:59	0.3668	1.25082	0.7971	0.91697	0.88729	0.94001
2024-01-02 22:22:59	0.44016	1.22031	0.7971	0.95103	0.87317	0.95735
2024-01-02 22:23:59	0.42549	1.20506	0.7971	0.93968	0.89967	0.94001
2024-01-02 22:24:59	0.41082	1.20506	0.7544	0.90562	0.89967	1.00937
2024-01-02 22:25:59	0.44016	1.22031	0.82557	0.90562	0.87791	0.95735
2024-01-02 22:26:59	0.33746	1.20506	0.7544	0.92833	0.88729	1.02671
2024-01-02 22:27:59	0.42549	1.1898	0.7971	0.97374	0.91554	0.97469
2024-01-02 22:28:59	0.41082	1.23556	0.76863	0.95103	0.91554	0.99203
2024-01-02 22:29:59	0.3668	1.1898	0.76863	0.89427	0.90142	1.02671
2024-01-02 22:30:59	0.49885	1.20506	0.7971	0.96239	0.88729	0.95735
2024-01-02 22:31:59	0.4695	1.17455	0.82557	0.99645	0.86204	0.88799
2024-01-02 22:32:59	0.45483	1.22031	0.81134	0.92833	0.88729	0.88799
2024-01-02 22:33:59	0.42549	1.14404	0.82557	0.89427	0.89967	0.99203
2024-01-02 22:34:59	0.33746	1.15929	0.76863	0.90562	0.90142	0.92267
2024-01-02 22:35:59	0.45483	1.22031	0.81134	0.8375	0.90142	0.99203
2024-01-02 22:36:59	0.41082	1.22031	0.7971	0.90562	0.88729	0.95735
2024-01-02 22:37:59	0.39614	1.15929	0.85404	0.93968	0.88379	0.95735
2024-01-02 22:38:59	0.42549	1.23556	0.7971	0.89427	0.86204	1.04405
2024-01-02 22:39:59	0.4695	1.23556	0.82557	0.90562	0.88379	0.99203
2024-01-02 22:40:59	0.39614	1.25082	0.82557	0.90562	0.89967	0.99203
2024-01-02 22:41:59	0.38147	1.15929	0.82557	0.93968	0.87791	0.88799
2024-01-02 22:42:59	0.39614	1.29658	0.7971	0.90562	0.90142	1.00937
2024-01-02 22:43:59	0.39614	1.15929	0.78287	0.87156	0.87317	1.00937
2024-01-02 22:44:59	0.39614	1.29658	0.81134	0.91697	0.87317	0.95735
2024-01-02 22:45:59	0.45483	1.17455	0.81134	0.91697	0.91554	1.00937
2024-01-02 22:46:59	0.38147	1.20506	0.7971	0.88291	0.87317	0.99203
2024-01-02 22:47:59	0.42549	1.17455	0.85404	0.92833	0.90142	0.94001
2024-01-02 22:48:59	0.42549	1.22031	0.7544	0.93968	0.84492	0.99203
2024-01-02 22:49:59	0.44016	1.1898	0.81134	0.93968	0.87317	0.99203
2024-01-02 22:50:59	0.35213	1.20506	0.76863	0.88291	0.88729	0.95735
2024-01-02 22:51:59	0.44016	1.20506	0.74017	0.93968	0.84492	0.92267
2024-01-02 22:52:59	0.39614	1.17455	0.76863	0.91697	0.88729	1.02671
2024-01-02 22:53:59	0.44016	1.25082	0.78287	0.89427	0.85904	0.92267
2024-01-02 22:54:59	0.4695	1.12879	0.76863	0.8375	0.87317	0.92267
2024-01-02 22:55:59	0.49885	1.12879	0.7971	0.89427	0.95791	0.87065
2024-01-02 22:56:59	0.44016	1.26607	0.82557	0.95103	0.92967	0.97469
2024-01-02 22:57:59	0.41082	1.15929	0.72593	0.84885	0.95791	0.94001
2024-01-02 22:58:59	0.45483	1.15929	0.7971	0.91697	0.87317	0.92267
2024-01-02 22:59:59	0.41082	1.1898	0.85404	0.89427	0.90142	0.95735
2024-01-02 23:00:59	0.44016	1.29658	0.78287	0.95103	0.92967	1.00937
2024-01-02 23:01:59	0.49885	1.17455	0.7544	0.87156	0.88729	0.97469
2024-01-02 23:02:59	0.45483	1.12879	0.78287	0.95103	0.91554	0.90533
2024-01-02 23:03:59	0.38147	1.20506	0.7971	0.90562	0.91554	0.97469
2024-01-02 23:04:59	0.39614	1.12879	0.76863	0.97374	0.87317	0.88799
2024-01-02 23:05:59	0.44016	1.26607	0.7544	0.98509	0.88729	0.95735
2024-01-02 23:06:59	0.39614	1.15929	0.78287	0.95103	0.90142	0.95735
2024-01-02 23:07:59	0.41082	1.17455	0.7971	0.97374	0.94379	1.00937
2024-01-02 23:08:59	0.49885	1.1898	0.72593	0.87156	0.91554	0.99203
2024-01-02 23:09:59	0.42549	1.1898	0.78287	0.93968	0.90142	0.92267
2024-01-02 23:10:59	0.42549	1.17455	0.82557	0.88291	0.94379	1.00937
2024-01-02 23:11:59	0.42549	1.1898	0.78287	0.89427	0.85904	0.92267
2024-01-02 23:12:59	0.49885	1.23556	0.85404	0.86021	0.95791	1.04405
2024-01-02 23:13:59	0.39614	1.23556	0.82557	0.88291	0.92967	0.95735
2024-01-02 23:14:59	0.3668	1.17455	0.82557	0.90562	0.90142	1.06139
2024-01-02 23:15:59	0.48417	1.23556	0.72593	0.93968	0.90142	0.95735
2024-01-02 23:16:59	0.42549	1.15929	0.88251	0.96239	0.88729	1.06139
2024-01-02 23:17:59	0.45483	1.23556	0.7544	0.92833	0.87317	1.00937
2024-01-02 23:18:59	0.41082	1.25082	0.82557	0.89427	0.88729	0.92267
2024-01-02 23:19:59	0.4695	1.20506	0.7544	1.01915	0.92967	0.99203
2024-01-02 23:20:59	0.39614	1.29658	0.7544	0.97374	0.91554	0.95735
2024-01-02 23:21:59	0.42549	1.23556	0.7971	0.95103	0.91554	0.99203
2024-01-02 23:22:59	0.44016	1.25082	0.7971	0.96239	0.95791	0.92267
2024-01-02 23:23:59	0.41082	1.22031	0.81134	0.98509	0.91554	0.99203
2024-01-02 23:24:59	0.4695	1.22031	0.81134	0.97374	0.92967	0.94001
2024-01-02 23:25:59	0.39614	1.1898	0.72593	0.92833	0.92967	1.00937
2024-01-02 23:26:59	0.33746	1.31183	0.72593	0.97374	0.88729	0.99203
2024-01-02 23:27:59	0.35213	1.20506	0.8398	0.92833	0.91554	0.95735
2024-01-02 23:28:59	0.38147	1.26607	0.72593	0.99645	0.90142	0.99203
2024-01-02 23:29:59	0.42549	1.32709	0.8398	0.97374	0.90142	1.08
2024-01-02 23:30:59	0.30811	1.26607	0.78287	0.91697	0.94379	0.90533
2024-01-02 23:31:59	0.4695	1.34234	0.78287	0.93968	0.90142	1.02671
2024-01-02 23:32:59	0.3668	1.29658	0.7971	0.97374	0.88729	1.00937
2024-01-02 23:33:59	0.44016	1.25082	0.82557	0.90562	0.91554	0.94001
2024-01-02 23:34:59	0.4695	1.23556	0.91097	0.91697	0.90142	0.95735
2024-01-02 23:35:59	0.30811	1.20506	0.85404	0.93968	0.94379	0.95735
2024-01-02 23:36:59	0.3668	1.23556	0.81134	0.95103	0.87317	0.97469
2024-01-02 23:37:59	0.39614	1.14404	0.81134	0.96239	0.90142	0.99203
2024-01-02 23:38:59	0.33746	1.22031	0.8398	0.90562	0.87317	0.99203
2024-01-02 23:39:59	0.33746	1.23556	0.7971	0.95103	0.89	1.00937
2024-01-02 23:40:59	0.39614	1.26607	0.93944	0.90562	0.85904	0.92267
2024-01-02 23:41:59	0.42549	1.22031	0.7544	0.99645	0.92967	1.00937
2024-01-02 23:42:59	0.30811	1.26607	0.76863	0.97374	0.92967	0.92267
2024-01-02 23:43:59	0.42549	1.28133	0.82557	0.93968	0.92967	1.00937
2024-01-02 23:44:59	0.4695	1.20506	0.7544	0.91697	0.92967	1.04405
2024-01-02 23:45:59	0.38147	1.23556	0.81134	0.95103	0.92967	1.02671
2024-01-02 23:46:59	0.44016	1.32709	0.7971	0.92833	0.91554	1.08
2024-01-02 23:47:59	0.44016	1.3576	0.81134	0.97374	0.92967	0.99203
2024-01-02 23:48:59	0.4695	1.25082	0.8398	0.91697	0.88729	1.00937
2024-01-02 23:49:59	0.44016	1.25082	0.92521	0.93968	0.94379	1.02671
2024-01-02 23:50:59	0.48417	1.26607	0.78287	0.93968	0.91554	1.04405
2024-01-02 23:51:59	0.41082	1.26607	0.81134	0.92833	0.95791	1.06139
2024-01-02 23:52:59	0.42549	1.22031	0.81134	0.95103	0.97204	0.92267
2024-01-02 23:53:59	0.3668	1.22031	0.7971	0.97374	0.92967	0.94001
2024-01-02 23:54:59	0.42549	1.22031	0.81134	0.95103	0.87317	1.02671
2024-01-02 23:55:59	0.30811	1.1898	0.88251	0.98509	0.97204	1.00937
2024-01-02 23:56:59	0.41082	1.26607	0.8398	0.91697	0.94379	0.95735
2024-01-02 23:57:59	0.3668	1.29658	0.74	0.92833	0.94379	0.95735
2024-01-02 23:58:59	0.3668	1.28133	0.85404	1.04186	0.90142	0.97469
2024-01-02 23:59:59	0.45483	1.28133	0.8398	0.96239	0.88729	0.94001
2024-01-03 00:00:59	0.39614	1.29658	0.91097	0.96239	0.98616	0.95735
2024-01-03 00:01:59	0.41082	1.3576	0.85404	0.96239	0.92967	1.02671
2024-01-03 00:02:59	0.44016	1.25082	0.78287	0.99645	0.97204	1.06139
2024-01-03 00:03:59	0.4695	1.1898	0.93944	0.99645	0.94379	1.00937
2024-01-03 00:04:59	0.3668	1.32709	0.7544	0.93968	0.92967	1.02671
2024-01-03 00:05:59	0.41082	1.20506	0.7971	0.96239	0.91554	1.06139
2024-01-03 00:06:59	0.42549	1.32709	0.86827	0.93968	0.95791	1.09607
2024-01-03 00:07:59	0.39614	1.26607	0.78287	1.01915	1.00029	1.07873
2024-01-03 00:08:59	0.41082	1.34234	0.86827	0.93968	0.92967	1.00937
2024-01-03 00:09:59	0.4695	1.23556	0.82557	0.96239	0.91554	1.04405
2024-01-03 00:10:59	0.3668	1.29658	0.81134	0.93968	0.91554	1.09607
2024-01-03 00:11:59	0.38147	1.3576	0.86827	0.97374	0.92967	0.95735
2024-01-03 00:12:59	0.44016	1.31183	0.88251	0.98509	0.95	1.02671
2024-01-03 00:13:59	0.39614	1.26607	0.86827	1.01915	0.95791	0.99203
2024-01-03 00:14:59	0.45483	1.20506	0.86827	0.98509	0.95791	1.11341
2024-01-03 00:15:59	0.38147	1.29658	0.81134	0.95103	0.95791	1.00937
2024-01-03 00:16:59	0.49885	1.29658	0.93944	0.97374	0.95791	1.04405
2024-01-03 00:17:59	0.35213	1.31183	0.81134	0.95103	0.92967	1.06139
2024-01-03 00:18:59	0.41082	1.3576	0.8398	0.97374	0.97	1.09607
2024-01-03 00:19:59	0.38147	1.28133	0.88251	0.93968	0.94379	1.02671
2024-01-03 00:20:59	0.3668	1.1898	0.91097	0.96239	0.98616	1.11341
2024-01-03 00:21:59	0.35213	1.28133	0.88251	0.89427	0.90142	1.07873
2024-01-03 00:22:59	0.45483	1.34234	0.91097	0.98509	0.94379	1.11341
2024-01-03 00:23:59	0.39614	1.3576	0.85404	0.92833	0.95791	0.99203
2024-01-03 00:24:59	0.38147	1.31183	0.8398	0.96239	1.00029	1.04405
2024-01-03 00:25:59	0.39614	1.25082	0.86827	1.01915	0.95791	1.00937
2024-01-03 00:26:59	0.4695	1.25082	0.86827	0.96239	0.95791	1.07873
2024-01-03 00:27:59	0.44016	1.32709	0.86827	0.96239	0.92967	1.04405
2024-01-03 00:28:59	0.42549	1.3576	0.93944	1.01915	0.92967	1.02671
2024-01-03 00:29:59	0.38147	1.32709	0.92521	0.96239	1.00029	1.00937
2024-01-03 00:30:59	0.39614	1.28133	0.86827	0.92833	0.94379	1.07873
2024-01-03 00:31:59	0.3668	1.29658	0.91097	0.93968	0.95791	1.06139
2024-01-03 00:32:59	0.49885	1.28133	0.81134	0.97374	0.92967	1.09607
2024-01-03 00:33:59	0.33746	1.32709	0.89674	1.01915	0.95791	1.02671
2024-01-03 00:34:59	0.42549	1.25082	0.96791	1.0078	0.95791	1.06139
2024-01-03 00:35:59	0.35213	1.32709	0.88251	0.99645	0.98616	1.02671
2024-01-03 00:36:59	0.44016	1.28133	0.8398	1.0078	0.94379	1.00937
2024-01-03 00:37:59	0.49885	1.31183	0.86827	1.01915	1.01441	1.07873
2024-01-03 00:38:59	0.44016	1.28133	0.93944	0.97374	1.00029	1.09607
2024-01-03 00:39:59	0.45483	1.37285	0.8398	0.99645	0.98	1.04405
2024-01-03 00:40:59	0.41082	1.31183	0.86827	1.01915	0.92967	1.02671
2024-01-03 00:41:59	0.38147	1.29658	0.8398	0.97374	0.91554	1.04405
2024-01-03 00:42:59	0.39614	1.22031	0.88251	1.10672	0.95791	1.11341
2024-01-03 00:43:59	0.4695	1.34234	0.8398	1.03336	0.97204	1.07873
2024-01-03 00:44:59	0.33746	1.3576	0.86827	1.07738	0.9743	1.09607
2024-01-03 00:45:59	0.41082	1.3881	0.91097	1.12139	0.90368	1.09607
2024-01-03 00:46:59	0.33746	1.25082	0.88251	1.04803	0.98842	1.11341
2024-01-03 00:47:59	0.42549	1.28133	0.86827	1.13606	0.94605	1.09607
2024-01-03 00:48:59	0.44016	1.3576	0.86827	1.12139	0.96017	1.09607
2024-01-03 00:49:59	0.4695	1.3576	0.96791	1.03336	0.93193	1.11341
2024-01-03 00:50:59	0.48417	1.32709	0.86827	1.04803	0.89	1.06139
2024-01-03 00:51:59	0.35213	1.29658	0.89674	1.12139	0.90368	1.09607
2024-01-03 00:52:59	0.44016	1.37285	0.78287	1.07738	0.9743	1.06139
2024-01-03 00:53:59	0.44016	1.3576	0.8398	1.0627	0.90368	1.11341
2024-01-03 00:54:59	0.44016	1.31183	0.88251	1.09205	0.94605	1.02671
2024-01-03 00:55:59	0.39614	1.3576	0.93944	1.13606	0.96017	1.07873
2024-01-03 00:56:59	0.32278	1.37285	0.92521	1.03336	0.9178	1.16
2024-01-03 00:57:59	0.33746	1.29658	0.93944	1.10672	0.9178	1.11341
2024-01-03 00:58:59	0.39614	1.34234	0.86827	1.03336	0.9743	1.02671
2024-01-03 00:59:59	0.4695	1.31183	0.89674	1.04803	0.90368	1.13074
2024-01-03 01:00:59	0.44016	1.41861	0.91097	1.10672	1.00255	1.09607
2024-01-03 01:01:59	0.39614	1.31183	0.81134	1.00402	0.9178	1.04405
2024-01-03 01:02:59	0.39614	1.41861	0.92521	1.07738	0.9743	1.16542
2024-01-03 01:03:59	0.48417	1.3881	0.8398	1.07738	0.93193	1.16542
2024-01-03 01:04:59	0.42549	1.37285	0.86827	1.04803	0.93193	1.06139
2024-01-03 01:05:59	0.3668	1.34234	0.93944	1.07738	0.93193	1.11341
2024-01-03 01:06:59	0.41082	1.3881	0.89674	1.07738	0.9178	1.16542
2024-01-03 01:07:59	0.41082	1.3576	0.95368	1.07738	0.96	1.13074
2024-01-03 01:08:59	0.41082	1.32709	0.85404	1.04803	0.9743	1.11341
2024-01-03 01:09:59	0.39614	1.34234	0.92521	1.03336	0.96017	1.11341
2024-01-03 01:10:59	0.38147	1.32709	0.96791	1.04803	0.93193	1.06139
2024-01-03 01:11:59	0.44016	1.34234	0.92521	1.07738	0.90368	1.11341
2024-01-03 01:12:59	0.4695	1.31183	0.89674	1.07738	0.90368	1.09607
2024-01-03 01:13:59	0.41082	1.31183	0.91097	1.07738	0.93193	1.14808
2024-01-03 01:14:59	0.44016	1.3881	0.86827	1.0627	0.94605	1.13074
2024-01-03 01:15:59	0.42549	1.3881	0.88251	0.97467	0.98955	1.06139
2024-01-03 01:16:59	0.35213	1.41861	0.88251	1.10672	0.94605	1.13074
2024-01-03 01:17:59	0.44016	1.3576	0.86827	0.98935	0.9743	1.13074
2024-01-03 01:18:59	0.38147	1.34234	0.89674	1.07738	0.98955	1.11341
2024-01-03 01:19:59	0.38147	1.3576	0.81134	1.07738	0.94605	1.09607
2024-01-03 01:20:59	0.4695	1.34234	0.85404	1.01869	0.94605	1.11341
2024-01-03 01:21:59	0.38147	1.34234	0.86827	1.00402	0.98955	0.99203
2024-01-03 01:22:59	0.44016	1.3576	0.88251	1.04803	0.96017	1.14808
2024-01-03 01:23:59	0.42549	1.37285	0.92521	1.00401	0.94605	1.13074
2024-01-03 01:24:59	0.41082	1.44912	0.85404	1.07738	0.94605	1.13074
2024-01-03 01:25:59	0.33746	1.37285	0.93944	1.03336	0.96017	1.06139
2024-01-03 01:26:59	0.38147	1.3881	0.85404	1.03336	0.96017	1.04405
2024-01-03 01:27:59	0.42549	1.3881	0.88251	1.03336	0.98842	1.09607
2024-01-03 01:28:59	0.38147	1.3576	0.98214	1.03336	0.98842	1.06139
2024-01-03 01:29:59	0.38147	1.31183	0.89674	1.07738	0.98955	1.09607
2024-01-03 01:30:59	0.41082	1.37285	0.86827	0.98935	0.98842	1.11341
2024-01-03 01:31:59	0.30811	1.37285	0.86827	1.10672	0.9743	1.18276
2024-01-03 01:32:59	0.33746	1.41861	0.88251	1.10672	0.9743	1.13074
2024-01-03 01:33:59	0.33746	1.28133	0.93944	1.01869	0.94605	1.06139
2024-01-03 01:34:59	0.33746	1.3576	0.93944	1.10672	0.98842	1.09607
2024-01-03 01:35:59	0.32278	1.37285	0.89674	1.10672	0.93193	1.09607
2024-01-03 01:36:59	0.3668	1.31183	0.86827	1.07738	0.96017	1.16542
2024-01-03 01:37:59	0.41082	1.3881	0.89674	1.03336	0.9178	1.07873
2024-01-03 01:38:59	0.33746	1.3576	0.8398	1.19475	0.9743	1.13074
2024-01-03 01:39:59	0.41082	1.3576	0.92521	1.09205	0.94605	1.07873
2024-01-03 01:40:59	0.3668	1.31183	0.92521	1.2241	0.9743	1.07873
2024-01-03 01:41:59	0.39614	1.3881	0.96791	1.13606	0.96017	1.04405
2024-01-03 01:42:59	0.42549	1.37285	0.86827	1.16541	0.96017	1.16542
2024-01-03 01:43:59	0.39614	1.34234	0.85404	1.09205	1.00255	1.21744
2024-01-03 01:44:59	0.42549	1.31183	0.86827	1.2241	0.96017	1.14808
2024-01-03 01:45:59	0.39614	1.44912	0.95368	1.16541	0.9178	1.16542
2024-01-03 01:46:59	0.3668	1.43387	0.89674	1.25344	0.96017	1.09607
2024-01-03 01:47:59	0.45483	1.34234	0.96791	1.20942	1.0308	1.07873
2024-01-03 01:48:59	0.33746	1.3881	0.89674	1.20942	0.93193	1.16542
2024-01-03 01:49:59	0.45483	1.32709	0.91097	1.23877	0.98955	1.04405
2024-01-03 01:50:59	0.44016	1.3576	0.89674	1.23877	0.96017	1.14808
2024-01-03 01:51:59	0.39614	1.40336	0.96791	1.20942	0.96017	1.14808
2024-01-03 01:52:59	0.35213	1.51013	0.99638	1.20942	0.97368	1.16542
2024-01-03 01:53:59	0.30811	1.3576	0.93944	1.3268	0.98842	1.14808
2024-01-03 01:54:59	0.35213	1.34234	0.91097	1.29746	0.96017	1.16542
2024-01-03 01:55:59	0.42549	1.41861	0.93944	1.37082	1.01667	1.11341
2024-01-03 01:56:59	0.39614	1.37285	0.95368	1.34147	0.96017	1.09607
2024-01-03 01:57:59	0.3668	1.41861	0.99638	1.40016	0.9743	1.07873
2024-01-03 01:58:59	0.41082	1.37285	0.85404	1.3268	0.96017	1.23478
2024-01-03 01:59:59	0.35213	1.37285	0.89674	1.44417	0.98842	1.13074
2024-01-03 02:00:59	0.39614	1.41861	0.95368	1.41483	1.00255	1.13074
2024-01-03 02:01:59	0.42549	1.41861	0.96791	1.4295	1.00255	1.13074
2024-01-03 02:02:59	0.38147	1.32709	0.96791	1.4295	0.96017	1.09607
2024-01-03 02:03:59	0.41082	1.34234	0.96791	1.47352	0.9678	1.09607
2024-01-03 02:04:59	0.33746	1.44912	0.92521	1.50286	0.96017	1.16542
2024-01-03 02:05:59	0.35213	1.3576	0.96791	1.50286	0.98842	1.09607
2024-01-03 02:06:59	0.44016	1.37285	0.89674	1.60557	0.9743	1.04405
2024-01-03 02:07:59	0.3668	1.41861	0.88251	1.60557	0.98842	1.02671
2024-01-03 02:08:59	0.41082	1.47963	0.92521	1.56155	0.98193	1.13074
2024-01-03 02:09:59	0.39614	1.41861	0.96791	1.6936	0.96605	1.14808
2024-01-03 02:10:59	0.27877	1.54064	0.93944	1.64958	0.96017	1.04405
2024-01-03 02:11:59	0.33746	1.3576	0.89674	1.60557	0.9743	1.13074
2024-01-03 02:12:59	0.38147	1.37285	0.92521	1.73761	0.96017	1.14808
2024-01-03 02:13:59	0.4695	1.37285	0.99638	1.70827	0.9678	1.14808
2024-01-03 02:14:59	0.33746	1.3881	0.86827	1.70827	1.01667	1.13074
2024-01-03 02:15:59	0.38147	1.40336	0.86827	1.76696	0.98842	1.09607
2024-01-03 02:16:59	0.33746	1.37285	0.89674	1.78163	1.00255	1.11341
2024-01-03 02:17:59	0.39614	1.37285	0.93944	1.75228	0.97368	1.14808
2024-01-03 02:18:59	0.39614	1.44912	0.93944	1.78163	1.01667	1.14808
2024-01-03 02:19:59	0.39614	1.44912	0.86827	1.85499	1.00255	1.14808
2024-01-03 02:20:59	0.38147	1.34234	0.91097	1.84032	0.96017	1.11341
2024-01-03 02:21:59	0.41082	1.47963	0.93944	1.88433	0.9743	1.14808
2024-01-03 02:22:59	0.2641	1.41861	0.98214	1.84032	0.98842	1.21744
2024-01-03 02:23:59	0.41082	1.3576	0.92521	1.86966	1.01667	1.11341
2024-01-03 02:24:59	0.38147	1.3881	0.92521	1.92835	1.00255	1.2001
2024-01-03 02:25:59	0.33746	1.3881	0.96791	1.91368	0.96017	1.16542
2024-01-03 02:26:59	0.41082	1.40336	0.95368	1.98704	0.98842	1.11341
2024-01-03 02:27:59	0.30811	1.43387	0.86827	1.85499	1.01667	1.11341
2024-01-03 02:28:59	0.30811	1.44912	0.85404	1.86966	1.01667	1.13074
2024-01-03 02:29:59	0.41082	1.40336	0.92521	2.00171	0.9743	1.07873
2024-01-03 02:30:59	0.3668	1.44912	1.02485	2.00171	1.01667	1.2001
2024-01-03 02:31:59	0.35213	1.44912	0.88251	2.00171	0.98193	1.09607
2024-01-03 02:32:59	0.3668	1.44912	0.92521	1.97236	0.96605	1.06139
2024-01-03 02:33:59	0.33746	1.3881	0.99638	2.00171	1.01667	1.18276
2024-01-03 02:34:59	0.39614	1.41861	0.91097	2.01638	0.96605	1.16542
2024-01-03 02:35:59	0.38147	1.46437	0.85404	2.02831	0.9743	1.23478
2024-01-03 02:36:59	0.3668	1.43387	0.86134	2.04024	0.96605	1.16542
2024-01-03 02:37:59	0.39614	1.40336	0.8698	2.05217	1.01667	1.23478
2024-01-03 02:38:59	0.39614	1.40336	0.92521	2.0641	0.98193	1.21744
2024-01-03 02:39:59	0.44016	1.41861	0.88251	2.07604	1.04492	1.23478
2024-01-03 02:40:59	0.39614	1.41861	0.88251	2.08797	0.98842	1.2001
2024-01-03 02:41:59	0.41082	1.3881	0.86557	2.0999	0.98193	1.26946
2024-01-03 02:42:59	0.504	1.3576	0.8544	2.01183	0.98193	1.2001
2024-01-03 02:43:59	0.39614	1.37285	0.8971	2.02376	1.0308	1.16542
2024-01-03 02:44:59	0.45483	1.37285	0.8971	2.03569	0.9743	1.25212
2024-01-03 02:45:59	0.4695	1.3881	0.85134	2.04762	0.9743	1.21744
2024-01-03 02:46:59	0.42549	1.32709	0.86593	2.05955	1.0308	1.25212
2024-01-03 02:47:59	0.51352	1.34234	0.86557	2.04148	1.00143	1.21744
2024-01-03 02:48:59	0.4695	1.35183	0.88287	2.03341	1.00255	1.16542
2024-01-03 02:49:59	0.51	1.3881	0.88287	2.04133	1.01667	1.26946
2024-01-03 02:50:59	0.51	1.3576	0.86863	2.06915	1.00143	1.16542
2024-01-03 02:51:59	0.4695	1.34234	0.89747	2.03269	0.98842	1.23478
2024-01-03 02:52:59	0.501	1.38133	0.8544	2.03727	1.00143	1.18276
2024-01-03 02:53:59	0.501	1.36	0.8544	2.00321	1.00143	1.23478
2024-01-03 02:54:59	0.51	1.34234	0.86593	2.02592	1.00255	1.13074
2024-01-03 02:55:59	0.503	1.3881	0.86017	2.00321	0.98842	1.18276
2024-01-03 02:56:59	0.51	1.34234	0.86593	2.06915	1.04492	1.18276
2024-01-03 02:57:59	0.501	1.35183	0.869	2.03727	1.0308	1.13074
2024-01-03 02:58:59	0.51	1.44912	0.8971	2.02592	1.01667	1.16542
2024-01-03 02:59:59	0.501	1.38133	0.88287	2.03269	1.00143	1.06139
2024-01-03 03:00:59	0.502	1.34234	0.86863	2.04863	1.00137	1.11341
2024-01-03 03:01:59	0.48417	1.34234	0.88287	2.00103	1.00161	1.13074
2024-01-03 03:02:59	0.51	1.37285	0.86863	2.01457	0.98842	1.18276
2024-01-03 03:03:59	0.51352	1.37	0.89747	2.09186	1.04492	1.14808
2024-01-03 03:04:59	0.51	1.3881	0.86557	2.09186	1.01667	1.14808
2024-01-03 03:05:59	0.52	1.41861	0.85134	2.00321	0.98842	1.16542
2024-01-03 03:06:59	0.51	1.44912	0.86593	2.0578	1.01667	1.18276
2024-01-03 03:07:59	0.48417	1.37285	0.86863	2.01457	0.98842	1.14808
2024-01-03 03:08:59	0.51	1.38	0.86557	2.0578	1.00255	1.18276
2024-01-03 03:09:59	0.52	1.38	0.86557	2.01457	1.04492	1.16542
2024-01-03 03:10:59	0.503	1.40336	0.86557	2.04645	0.98842	1.11341
2024-01-03 03:11:59	0.51352	1.38	0.86863	2.09186	1.01667	1.13074
2024-01-03 03:12:59	0.48417	1.3576	0.85134	2.09186	1.00119	1.2001
2024-01-03 03:13:59	0.49885	1.40336	0.86557	2.03509	1.04492	1.18276
2024-01-03 03:14:59	0.51	1.36	0.88287	2.03509	1.07317	1.16542
2024-01-03 03:15:59	0.49885	1.39	0.86017	2.01239	1.05904	1.13074
2024-01-03 03:16:59	0.4695	1.44912	0.85404	2.04645	1.00119	1.18276
2024-01-03 03:17:59	0.49885	1.37285	0.86557	2.08051	1.01667	1.07873
2024-01-03 03:18:59	0.41082	1.40336	0.85404	2.03509	1.08729	1.11341
2024-01-03 03:19:59	0.41082	1.47963	0.88287	2.03509	1.00255	1.13074
2024-01-03 03:20:59	0.42549	1.43387	0.86557	2.03509	1.08729	1.18276
2024-01-03 03:21:59	0.4695	1.40336	0.86827	2.03509	1.07317	1.11341
2024-01-03 03:22:59	0.38147	1.51013	0.89674	2.06915	1.08	1.13074
2024-01-03 03:23:59	0.41082	1.44912	0.86557	2.03509	1.01667	1.14808
2024-01-03 03:24:59	0.33746	1.44912	0.889	2.03509	1.05904	1.13074
2024-01-03 03:25:59	0.38147	1.47963	0.93944	2.01239	1.04492	1.26946
2024-01-03 03:26:59	0.3668	1.46437	0.85404	2.06915	1.00255	1.14808
2024-01-03 03:27:59	0.3668	1.43387	0.86827	2.04645	1.04492	1.11341
2024-01-03 03:28:59	0.41082	1.41861	0.91097	2.09186	1.05904	1.16542
2024-01-03 03:29:59	0.35213	1.51013	0.86827	2.03509	1.08	1.18276
2024-01-03 03:30:59	0.35213	1.52539	0.96791	2.01239	1.07317	1.13074
2024-01-03 03:31:59	0.27877	1.51013	0.96791	2.09186	1.01667	1.18276
2024-01-03 03:32:59	0.27877	1.49488	0.92521	2.06915	1.0308	1.23478
2024-01-03 03:33:59	0.27877	1.46437	1.01061	2.08051	1.00255	1.2868
2024-01-03 03:34:59	0.32278	1.47963	0.96791	2.00321	1.08729	1.25212
2024-01-03 03:35:59	0.32278	1.54064	0.88251	2.00321	1.08729	1.26946
2024-01-03 03:36:59	0.27877	1.46437	0.96791	2.09186	1.07317	1.26946
2024-01-03 03:37:59	0.29344	1.57115	0.96791	2.03727	0.98842	1.23478
2024-01-03 03:38:59	0.35213	1.52539	1.01061	2.03404	1.0308	1.2001
2024-01-03 03:39:59	0.29344	1.5559	1.02485	2.04863	1.04492	1.30414
2024-01-03 03:40:59	0.27877	1.49488	0.92521	2.03269	1.05904	1.23478
2024-01-03 03:41:59	0.2641	1.51013	0.98214	2.05998	1.08729	1.303
2024-01-03 03:42:59	0.27877	1.5864	0.95368	2.00539	1.05904	1.2868
2024-01-03 03:43:59	0.47877	1.57115	0.92521	2.00539	0.98842	1.306
2024-01-03 03:44:59	0.44942	1.54064	0.96791	2.04133	0.98842	1.2868
2024-01-03 03:45:59	0.44942	1.60166	0.93944	2.00539	1.00119	1.305
2024-01-03 03:46:59	0.4641	1.5864	1.02485	2.0281	1.0308	1.306
2024-01-03 03:47:59	0.44942	1.5864	1.01061	2.00539	1.05904	1.26946
2024-01-03 03:48:59	0.47877	1.63217	1.01061	2.0281	1.04492	1.2001
2024-01-03 03:49:59	0.32278	1.52539	0.98214	2.03269	1.09967	1.25212
2024-01-03 03:50:59	0.40541	1.63217	1.01061	2.06216	1.00255	1.30414
2024-01-03 03:51:59	0.43475	1.5559	1.01061	2.01675	1.04492	1.2001
2024-01-03 03:52:59	0.44942	1.63217	0.99638	2.03945	0.98842	1.26946
2024-01-03 03:53:59	0.42008	1.5864	1.02485	2.03945	1.05904	1.23478
2024-01-03 03:54:59	0.4641	1.5559	0.98214	2.01675	1.07317	1.14808
2024-01-03 03:55:59	0.4641	1.60166	1.03908	2.06216	1.04492	1.21744
2024-01-03 03:56:59	0.32278	1.49488	1.06755	2.01675	1.09967	1.26946
2024-01-03 03:57:59	0.47877	1.5559	1.03908	2.07351	1.07317	1.21744
2024-01-03 03:58:59	0.43475	1.49488	1.01061	2.03945	1.00102	1.2868
2024-01-03 03:59:59	0.47877	1.64742	0.99638	2.14863	1.04492	1.23478
2024-01-03 04:00:59	0.39074	1.5864	1.01061	2.03945	1.07317	1.2001
2024-01-03 04:01:59	0.39074	1.64742	1.06755	2.05081	1.00255	1.18276
2024-01-03 04:02:59	0.43475	1.64742	1.08178	2.08487	1.05904	1.23478
2024-01-03 04:03:59	0.4641	1.5864	1.03908	2.07351	1.07317	1.21744
2024-01-03 04:04:59	0.49344	1.5559	1.09602	2.05081	1.00255	1.16542
2024-01-03 04:05:59	0.37606	1.66267	1.06755	2.01675	1.04492	1.23478
2024-01-03 04:06:59	0.40541	1.63217	1.13872	2.0281	1.07791	1.18276
2024-01-03 04:07:59	0.4641	1.64742	1.12448	2.00539	1.05904	1.21744
2024-01-03 04:08:59	0.40541	1.5864	1.13872	2.14133	1.11554	1.25212
2024-01-03 04:09:59	0.39074	1.61691	1.15295	2.00539	1.05904	1.23478
2024-01-03 04:10:59	0.40541	1.61691	1.16719	2.13269	1.04492	1.312
2024-01-03 04:11:59	0.43475	1.69318	1.03908	2.15998	1.10142	1.23478
2024-01-03 04:12:59	0.42008	1.63217	1.01061	2.13269	1.05904	1.2868
2024-01-03 04:13:59	0.47877	1.61691	1.19565	2.14133	1.01667	1.25212
2024-01-03 04:14:59	0.43475	1.63217	1.01061	2.14863	1.05904	1.18276
2024-01-03 04:15:59	0.4641	1.63217	1.18142	2.14133	1.10142	1.25212
2024-01-03 04:16:59	0.39074	1.67793	1.16719	2.13727	1.04492	1.26946
2024-01-03 04:17:59	0.39074	1.64742	1.16719	2.14863	1.07317	1.25212
2024-01-03 04:18:59	0.42008	1.5864	1.12448	2.0578	1.10142	1.23478
2024-01-03 04:19:59	0.39074	1.76945	1.20989	2.14863	1.07317	1.2001
2024-01-03 04:20:59	0.39074	1.72369	1.23836	2.13269	1.05904	1.30414
2024-01-03 04:21:59	0.34672	1.5559	1.19565	2.10321	1.08379	1.26946
2024-01-03 04:22:59	0.36139	1.64742	1.18142	2.12592	1.07317	1.2868
2024-01-03 04:23:59	0.40541	1.7542	1.22412	2.0578	1.07317	1.25212
2024-01-03 04:24:59	0.33205	1.72369	1.20989	2.09186	1.11554	1.23478
2024-01-03 04:25:59	0.37606	1.69318	1.23836	2.10321	1.05904	1.32148
2024-01-03 04:26:59	0.43475	1.79996	1.22412	2.13404	1.07317	1.18276
2024-01-03 04:27:59	0.39074	1.61691	1.20989	2.15998	1.10142	1.26946
2024-01-03 04:28:59	0.40541	1.78471	1.18142	2.10321	1.07317	1.21744
2024-01-03 04:29:59	0.39074	1.7542	1.20989	2.12592	1.04492	1.21744
2024-01-03 04:30:59	0.39074	1.7542	1.25811	2.12592	1.0308	1.25212
2024-01-03 04:31:59	0.37606	1.72369	1.3168	2.11457	1.08729	1.30414
2024-01-03 04:32:59	0.34672	1.67793	1.34614	2.15998	1.10142	1.26946
2024-01-03 04:33:59	0.3027	1.78471	1.28746	2.12592	1.10142	1.26946
2024-01-03 04:34:59	0.39074	1.72369	1.28746	2.10321	1.07317	1.30414
2024-01-03 04:35:59	0.48803	1.84572	1.34614	2.13404	1.07317	1.32148
2024-01-03 04:36:59	0.34672	1.83047	1.37549	2.10321	1.08729	1.23478
2024-01-03 04:37:59	0.39074	1.81521	1.25811	2.08051	1.10142	1.26946
2024-01-03 04:38:59	0.37606	1.81521	1.37549	2.10321	1.06204	1.2001
2024-01-03 04:39:59	0.40541	1.79996	1.4195	2.14863	1.09967	1.2868
2024-01-03 04:40:59	0.37606	1.76945	1.33147	2.12592	1.11554	1.21744
2024-01-03 04:41:59	0.47336	1.83047	1.34672	2.11457	1.06616	1.2868
2024-01-03 04:42:59	0.36139	1.7542	1.34672	2.11457	1.07317	1.14808
2024-01-03 04:43:59	0.33205	1.83047	1.31738	2.04645	1.08729	1.21744
2024-01-03 04:44:59	0.33205	1.78471	1.27336	2.08051	1.08729	1.21744
2024-01-03 04:45:59	0.40541	1.83047	1.43475	2.15998	1.07317	1.25212
2024-01-03 04:46:59	0.39074	1.81521	1.33205	2.09186	1.09967	1.30414
2024-01-03 04:47:59	0.33205	1.78471	1.4641	2.11457	1.09967	1.2868
2024-01-03 04:48:59	0.36139	1.76945	1.37606	2.11457	1.07791	1.2868
2024-01-03 04:49:59	0.33205	1.73894	1.40541	2.06915	1.08729	1.23478
2024-01-03 04:50:59	0.34672	1.70844	1.33205	2.0578	1.11554	1.25212
2024-01-03 04:51:59	0.47336	1.84572	1.4641	2.08051	1.11554	1.25212
2024-01-03 04:52:59	0.36139	1.79996	1.40541	2.0578	1.10142	1.21744
2024-01-03 04:53:59	0.48803	1.83047	1.49344	2.11457	1.08729	1.23478
2024-01-03 04:54:59	0.43475	1.90674	1.44942	2.0578	1.06204	1.21744
2024-01-03 04:55:59	0.31738	1.87623	1.44942	2.10321	1.08729	1.2868
2024-01-03 04:56:59	0.44402	1.87623	1.47877	2.12592	1.09967	1.33
2024-01-03 04:57:59	0.34672	1.93724	1.47877	2.09186	1.10142	1.32148
2024-01-03 04:58:59	0.31738	1.86097	1.44942	2.10321	1.10142	1.30414
2024-01-03 04:59:59	0.47336	1.93724	1.44942	2.0578	1.08729	1.30414
2024-01-03 05:00:59	0.37606	1.93724	1.5668	2.13727	1.08379	1.2868
2024-01-03 05:01:59	0.34672	1.93724	1.53746	2.03509	1.06204	1.30414
2024-01-03 05:02:59	0.48803	1.89148	1.61082	2.06915	1.08379	1.23478
2024-01-03 05:03:59	0.31738	1.81521	1.58147	2.0578	1.09967	1.32148
2024-01-03 05:04:59	0.47336	1.87623	1.64016	2.08051	1.07791	1.21744
2024-01-03 05:05:59	0.37606	1.93724	1.5668	2.11457	1.10142	1.30414
2024-01-03 05:06:59	0.37606	1.83047	1.68417	2.11457	1.07317	1.26946
2024-01-03 05:07:59	0.33205	1.79996	1.65483	2.08051	1.07317	1.30414
2024-01-03 05:08:59	0.31738	1.93724	1.6695	2.09186	1.11554	1.30414
2024-01-03 05:09:59	0.34672	1.84572	1.6695	2.06915	1.07317	1.32148
2024-01-03 05:10:59	0.34672	1.89148	1.71352	2.13727	1.10142	1.23478
2024-01-03 05:11:59	0.34672	1.86097	1.74286	2.11457	1.04492	1.33882
2024-01-03 05:12:59	0.34672	1.93724	1.74286	2.13727	1.07317	1.25212
2024-01-03 05:13:59	0.3027	1.92199	1.84557	2.11457	1.08729	1.2001
2024-01-03 05:14:59	0.3027	1.89148	1.84557	2.11457	1.04492	1.26946
2024-01-03 05:15:59	0.43475	1.98133	1.80155	2.12592	1.08729	1.23478
2024-01-03 05:16:59	0.33205	2.04234	1.9336	2.14863	1.05904	1.25212
2024-01-03 05:17:59	0.36139	2.0576	1.88958	2.08051	1.07317	1.32148
2024-01-03 05:18:59	0.33205	2.01183	1.84557	2.11457	1.15791	1.2868
[truncated: 11,007 more rows]
