# Supplementary material for: Effects of soil particle size on rainfall-induced erosion of near-horizontal layered slopes
Source: PLoS One. 2025 Sep 22;20(9):e0331153. doi: 10.1371/journal.pone.0331153 (PMC12453241; doi:10.1371/journal.pone.0331153)
Supplement: S2 File — (ZIP) [file pone.0331153.s002.zip › Fig.10(b),Fig.11(b)Internal soil pressure and pore water pressure data of layered soil slope.xlsx]

## Sheet: 孔压
2024-01-01 20:01:00	0	0	0	0	0	0
2024-01-01 20:02:00	0	0	0	0	0	0
2024-01-01 20:02:59	0.058	0.0672	0.0672	0.038	0.0156667	0.0156667
2024-01-01 20:03:59	0.034	0.103	0.103	0.039	0.0156667	0.0156667
2024-01-01 20:04:59	0.058	0.0672	0.0672	0.037	0.043	0.043
2024-01-01 20:05:59	0.038	0.0792	0.0792	0.058	0.0907	0.0907
2024-01-01 20:06:59	0.038	0.0792	0.0792	0.0472	0.1264	0.1164
2024-01-01 20:07:59	0.019	0.0672	0.0672	0.039	0.0668	0.0568
2024-01-01 20:08:59	0.058	0.0792	0.0792	0.06	0.1503	0.1403
2024-01-01 20:09:59	0.019	0.0792	0.0792	0.05	0.1264	0.1164
2024-01-01 20:10:59	0.1	0.0553	0.0553	0.05	0.1107	0.1007
2024-01-01 20:11:59	0.058	0.0911	0.0911	0.04651	0.0988	0.0888
2024-01-01 20:12:59	0.096	0.1149	0.1149	0.0472	0.0868	0.0768
2024-01-01 20:13:59	0.038	0.0792	0.0792	0.077	0.1464	0.1364
2024-01-01 20:14:59	0.019	0.0553	0.0553	0.0472	0.1107	0.1007
2024-01-01 20:15:59	0.019	0.0553	0.0553	0.0472	0.1584	0.1484
2024-01-01 20:16:59	0.038	0.0911	0.0911	0.0472	0.0868	0.0768
2024-01-01 20:17:59	0.019	0.0672	0.0672	0.0472	0.0988	0.0888
2024-01-01 20:18:59	0.1	0.0792	0.0792	0.0472	0.1464	0.1364
2024-01-01 20:19:59	0.1	0.0792	0.0792	0.06	0.1107	0.1007
2024-01-01 20:20:59	0.1	0.1149	0.1149	0.0472	0.1226	0.1126
2024-01-01 20:21:59	0.0907	0.0911	0.0911	0.05	0.17	0.16
2024-01-01 20:22:59	0.0145	0.0911	0.0911	0.097	0.063	0.053
2024-01-01 20:23:59	0.0741	0.103	0.103	0.07	0.0988	0.0888
2024-01-01 20:24:59	0.0907	0.0792	0.0792	0.071	0.1464	0.1364
2024-01-01 20:25:59	0.0384	0.1388	0.1388	0.084	0.0868	0.0768
2024-01-01 20:26:59	0.0145	0.0672	0.0672	0.107	0.0868	0.0768
2024-01-01 20:27:59	0.0145	0.103	0.103	0.0772	0.1107	0.1007
2024-01-01 20:28:59	0.0907	0.1149	0.1149	0.06	0.1345	0.1245
2024-01-01 20:29:59	0.0264	0.0911	0.0911	0.071	0.1464	0.1264
2024-01-01 20:30:59	0.0907	0.0911	0.0911	0.07651	0.1584	0.1384
2024-01-01 20:31:59	0.0026	0.0911	0.0911	0.0772	0.1464	0.1264
2024-01-01 20:32:59	0.0264	0.0792	0.0792	0.0772	0.1107	0.0907
2024-01-01 20:33:59	0.0907	0.103	0.103	0.067	0.1464	0.1264
2024-01-01 20:34:59	0.0907	0.0553	0.0553	0.0772	0.1464	0.1264
2024-01-01 20:35:59	0.0264	0.0792	0.0792	0.07	0.1464	0.1264
2024-01-01 20:36:59	0.0668	0.0672	0.0672	0.098	0.1345	0.1145
2024-01-01 20:37:59	0.0384	0.1149	0.1149	0.121	0.1345	0.1145
2024-01-01 20:38:59	0.0026	0.0553	0.0553	0.079	0.0868	0.0668
2024-01-01 20:39:59	0.0026	0.1268	0.1268	0.121	0.1226	0.1026
2024-01-01 20:40:59	0.0503	0.0553	0.0553	0.082	0.1703	0.1503
2024-01-01 20:41:59	0.0183	0.0911	0.0911	0.08651	0.1345	0.1145
2024-01-01 20:42:59	0.0907	0.1388	0.1388	0.081	0.1345	0.1145
2024-01-01 20:43:59	0.0264	0.103	0.103	0.117	0.1464	0.1264
2024-01-01 20:44:59	0.0668	0.1149	0.1149	0.0872	0.1464	0.1264
2024-01-01 20:45:59	0.0503	0.1388	0.1388	0.08	0.1703	0.1503
2024-01-01 20:46:59	0.0264	0.0792	0.0792	0.079	0.1107	0.0907
2024-01-01 20:47:59	0.0907	0.0553	0.0553	0.098	0.1345	0.1145
2024-01-01 20:48:59	0.0788	0.0911	0.0911	0.143	0.1941	0.1741
2024-01-01 20:49:59	0.0668	0.0911	0.0911	0.0953	0.1107	0.0907
2024-01-01 20:50:59	0.0264	0.0792	0.0792	0.1192	0.1584	0.1384
2024-01-01 20:51:59	0.0907	0.0792	0.0792	0.1072	0.1345	0.1145
2024-01-01 20:52:59	0.0384	0.0434	0.0434	0.1549	0.1345	0.1145
2024-01-01 20:53:59	0.0668	0.0553	0.0553	0.0953	0.1107	0.0907
2024-01-01 20:54:59	0.0788	0.103	0.103	0.1668	0.1703	0.1503
2024-01-01 20:55:59	0.0264	0.0911	0.0911	0.0953	0.1226	0.1026
2024-01-01 20:56:59	0.0907	0.0553	0.0553	0.1311	0.1345	0.1145
2024-01-01 20:57:59	0.0026	0.0553	0.0553	0.1788	0.1703	0.1503
2024-01-01 20:58:59	0.0441	0.0792	0.0792	0.143	0.1464	0.1264
2024-01-01 20:59:59	0.0441	0.0672	0.0672	0.1549	0.1703	0.1503
2024-01-01 21:00:59	0.0488	0.0911	0.0911	0.1788	0.1703	0.1503
2024-01-01 21:01:59	0.0964	0.103	0.103	0.1292	0.1703	0.1503
2024-01-01 21:02:59	0.0368	0.103	0.103	0.1053	0.1345	0.1145
2024-01-01 21:03:59	0.0368	0.1388	0.1388	0.1411	0.1345	0.1145
2024-01-01 21:04:59	0.0607	0.1149	0.1149	0.1411	0.1941	0.1641
2024-01-01 21:05:59	0.0845	0.0911	0.0911	0.1292	0.1345	0.1045
2024-01-01 21:06:59	0.0964	0.1268	0.1268	0.1292	0.0868	0.0568
2024-01-01 21:07:59	0.0084	0.0792	0.0792	0.0934	0.1464	0.1164
2024-01-01 21:08:59	0.0964	0.0911	0.0911	0.1053	0.1226	0.0926
2024-01-01 21:09:59	0.0607	0.1268	0.1268	0.153	0.1464	0.1164
2024-01-01 21:10:59	0.0964	0.0911	0.0911	0.1411	0.1584	0.1284
2024-01-01 21:11:59	0.0964	0.1388	0.1388	0.1053	0.1345	0.1045
2024-01-01 21:12:59	0.0964	0.103	0.103	0.1053	0.1703	0.1403
2024-01-01 21:13:59	0.0845	0.0911	0.0911	0.1292	0.1464	0.1164
2024-01-01 21:14:59	0.0845	0.1149	0.1149	0.1172	0.1464	0.1164
2024-01-01 21:15:59	0.0368	0.1149	0.1149	0.1411	0.1464	0.1164
2024-01-01 21:16:59	0.0726	0.0792	0.0792	0.153	0.1345	0.1045
2024-01-01 21:17:59	0.1203	0.0553	0.0553	0.153	0.1941	0.1641
2024-01-01 21:18:59	0.0845	0.0792	0.0792	0.1888	0.19	0.16
2024-01-01 21:19:59	0.0845	0.1149	0.1149	0.1649	0.1464	0.1164
2024-01-01 21:20:59	0.0964	0.0911	0.0911	0.1411	0.1584	0.1284
2024-01-01 21:21:59	0.0964	0.103	0.103	0.1768	0.1464	0.1164
2024-01-01 21:22:59	0.1203	0.1388	0.1388	0.1292	0.1584	0.1284
2024-01-01 21:23:59	0.0607	0.1268	0.1268	0.1411	0.1941	0.1641
2024-01-01 21:24:59	0.0845	0.0792	0.0792	0.1768	0.1345	0.1045
2024-01-01 21:25:59	0.0441	0.1149	0.1149	0.1411	0.1464	0.1164
2024-01-01 21:26:59	0.0607	0.0792	0.0792	0.1888	0.1464	0.1164
2024-01-01 21:27:59	0.1084	0.1388	0.1388	0.153	0.1464	0.1164
2024-01-01 21:28:59	0.0845	0.103	0.103	0.1411	0.1464	0.1164
2024-01-01 21:29:59	0.0845	0.1149	0.1149	0.1649	0.1426	0.1126
2024-01-01 21:30:59	0.0607	0.1626	0.1626	0.1649	0.1307	0.1007
2024-01-01 21:31:59	0.1203	0.1626	0.1626	0.1392	0.1307	0.1007
2024-01-01 21:32:59	0.0726	0.0911	0.0911	0.1153	0.1664	0.1364
2024-01-01 21:33:59	0.0845	0.1149	0.1149	0.1392	0.1307	0.1007
2024-01-01 21:34:59	0.1203	0.103	0.103	0.1749	0.1426	0.1126
2024-01-01 21:35:59	0.0964	0.0792	0.0792	0.1511	0.1664	0.1364
2024-01-01 21:36:59	0.1203	0.1149	0.1149	0.163	0.1507	0.1207
2024-01-01 21:37:59	0.1203	0.1149	0.1149	0.1988	0.1507	0.1207
2024-01-01 21:38:59	0.1203	0.1149	0.1149	0.1868	0.1864	0.1564
2024-01-01 21:39:59	0.0845	0.0672	0.0672	0.1392	0.1268	0.0968
2024-01-01 21:40:59	0.0845	0.1626	0.1626	0.1749	0.1984	0.1684
2024-01-01 21:41:59	0.0441	0.0792	0.0792	0.1392	0.1626	0.1326
2024-01-01 21:42:59	0.0845	0.1149	0.1149	0.1988	0.1626	0.1326
2024-01-01 21:43:59	0.0368	0.1626	0.1626	0.163	0.2103	0.1803
2024-01-01 21:44:59	0.0764	0.1507	0.1507	0.1749	0.103	0.073
2024-01-01 21:45:59	0.0826	0.1149	0.1149	0.2226	0.1507	0.1207
2024-01-01 21:46:59	0.1064	0.103	0.103	0.2226	0.1864	0.1564
2024-01-01 21:47:59	0.1184	0.1149	0.1149	0.1611	0.1268	0.0968
2024-01-01 21:48:59	0.0945	0.103	0.103	0.1849	0.2103	0.1803
2024-01-01 21:49:59	0.1303	0.1507	0.1507	0.173	0.1864	0.1564
2024-01-01 21:50:59	0.1064	0.1388	0.1388	0.1492	0.1707	0.1407
2024-01-01 21:51:59	0.1064	0.1626	0.1626	0.1849	0.1588	0.1288
2024-01-01 21:52:59	0.1064	0.1149	0.1149	0.1849	0.1468	0.1168
2024-01-01 21:53:59	0.0945	0.0792	0.0792	0.1849	0.2064	0.1764
2024-01-01 21:54:59	0.0541	0.0911	0.0911	0.1372	0.1707	0.1407
2024-01-01 21:55:59	0.1018	0.0792	0.0792	0.2326	0.2184	0.1784
2024-01-01 21:56:59	0.1064	0.1388	0.1388	0.1492	0.1468	0.1068
2024-01-01 21:57:59	0.1184	0.1268	0.1268	0.1849	0.1588	0.1188
2024-01-01 21:58:59	0.1064	0.103	0.103	0.2326	0.2064	0.1664
2024-01-01 21:59:59	0.1184	0.103	0.103	0.2207	0.1707	0.1307
2024-01-01 22:00:59	0.1111	0.1626	0.1626	0.1849	0.1826	0.1426
2024-01-01 22:01:59	0.1111	0.1388	0.1388	0.173	0.2541	0.2141
2024-01-01 22:02:59	0.0992	0.1507	0.1507	0.1849	0.14	0.1
2024-01-01 22:03:59	0.0872	0.1388	0.1388	0.173	0.1588	0.1188
2024-01-01 22:04:59	0.0276	0.1388	0.1388	0.2207	0.2064	0.1664
2024-01-01 22:05:59	0.0872	0.0792	0.0792	0.2088	0.1468	0.1068
2024-01-01 22:06:59	0.0276	0.1626	0.1626	0.2326	0.1468	0.1068
2024-01-01 22:07:59	0.1349	0.1149	0.1149	0.1949	0.1707	0.1307
2024-01-01 22:08:59	0.0276	0.0792	0.0792	0.1592	0.1634	0.1234
2024-01-01 22:09:59	0.1111	0.103	0.103	0.1711	0.1753	0.1353
2024-01-01 22:10:59	0.0753	0.1388	0.1388	0.1592	0.223	0.183
2024-01-01 22:11:59	0.0753	0.103	0.103	0.2188	0.2111	0.1711
2024-01-01 22:12:59	0.0515	0.0553	0.0553	0.2068	0.1753	0.1353
2024-01-01 22:13:59	0.123	0.1388	0.1388	0.183	0.1753	0.1353
2024-01-01 22:14:59	0.0515	0.1388	0.1388	0.183	0.1992	0.1592
2024-01-01 22:15:59	0.0992	0.1268	0.1268	0.2426	0.1872	0.1472
2024-01-01 22:16:59	0.123	0.1626	0.1626	0.2188	0.2111	0.1711
2024-01-01 22:17:59	0.0515	0.1149	0.1149	0.2307	0.223	0.183
2024-01-01 22:18:59	0.0872	0.103	0.103	0.2188	0.223	0.183
2024-01-01 22:19:59	0.0992	0.1268	0.1268	0.2188	0.2588	0.2188
2024-01-01 22:20:59	0.0992	0.1626	0.1626	0.1592	0.2349	0.1949
2024-01-01 22:21:59	0.0992	0.1864	0.1864	0.2426	0.2111	0.1711
2024-01-01 22:22:59	0.103	0.103	0.103	0.1949	0.2468	0.2068
2024-01-01 22:23:59	0.0911	0.1864	0.1864	0.1592	0.1992	0.1592
2024-01-01 22:24:59	0.1149	0.1388	0.1388	0.183	0.2111	0.1711
2024-01-01 22:25:59	0.0911	0.1149	0.1149	0.2188	0.2468	0.2068
2024-01-01 22:26:59	0.0911	0.1388	0.1388	0.183	0.2111	0.1711
2024-01-01 22:27:59	0.0672	0.103	0.103	0.1353	0.2588	0.2188
2024-01-01 22:28:59	0.0792	0.103	0.103	0.2188	0.223	0.183
2024-01-01 22:29:59	0.1388	0.103	0.103	0.2188	0.2111	0.1711
2024-01-01 22:30:59	0.0672	0.1149	0.1149	0.2068	0.2349	0.1949
2024-01-01 22:31:59	0.0672	0.1626	0.1626	0.2426	0.2349	0.1949
2024-01-01 22:32:59	0.0911	0.1864	0.1864	0.2049	0.1992	0.1592
2024-01-01 22:33:59	0.0911	0.1268	0.1268	0.193	0.1753	0.1353
2024-01-01 22:34:59	0.0792	0.103	0.103	0.2168	0.1992	0.1592
2024-01-01 22:35:59	0.0672	0.1388	0.1388	0.2526	0.2349	0.1949
2024-01-01 22:36:59	0.0792	0.103	0.103	0.2764	0.2111	0.1711
2024-01-01 22:37:59	0.1149	0.1268	0.1268	0.193	0.223	0.183
2024-01-01 22:38:59	0.0672	0.1745	0.1745	0.2764	0.2588	0.2088
2024-01-01 22:39:59	0.0911	0.103	0.103	0.2288	0.2468	0.1968
2024-01-01 22:40:59	0.0553	0.1149	0.1149	0.2049	0.1992	0.1492
2024-01-01 22:41:59	0.0672	0.103	0.103	0.2288	0.2349	0.1849
2024-01-01 22:42:59	0.1388	0.1268	0.1268	0.193	0.1992	0.1492
2024-01-01 22:43:59	0.0553	0.1149	0.1149	0.193	0.2588	0.2088
2024-01-01 22:44:59	0.0792	0.1745	0.1745	0.193	0.223	0.173
2024-01-01 22:45:59	0.0792	0.1388	0.1388	0.2049	0.2349	0.1849
2024-01-01 22:46:59	0.103	0.1388	0.1388	0.2526	0.2826	0.2326
2024-01-01 22:47:59	0.0911	0.1864	0.1864	0.2764	0.2826	0.2326
2024-01-01 22:48:59	0.0792	0.1507	0.1507	0.2168	0.2111	0.1611
2024-01-01 22:49:59	0.1388	0.103	0.103	0.193	0.2349	0.1849
2024-01-01 22:50:59	0.103	0.103	0.103	0.2288	0.223	0.173
2024-01-01 22:51:59	0.0792	0.1626	0.1626	0.193	0.1992	0.1492
2024-01-01 22:52:59	0.0553	0.103	0.103	0.2168	0.2349	0.1849
2024-01-01 22:53:59	0.0792	0.1149	0.1149	0.2645	0.2349	0.1849
2024-01-01 22:54:59	0.0553	0.1268	0.1268	0.193	0.2349	0.1849
2024-01-01 22:55:59	0.0672	0.1864	0.1864	0.2049	0.1872	0.1372
2024-01-01 22:56:59	0.0553	0.1388	0.1388	0.193	0.2826	0.2326
2024-01-01 22:57:59	0.1149	0.1388	0.1388	0.2168	0.1992	0.1492
2024-01-01 22:58:59	0.0911	0.1507	0.1507	0.2049	0.2349	0.1849
2024-01-01 22:59:59	0.1268	0.1507	0.1507	0.2645	0.2826	0.2326
2024-01-01 23:00:59	0.0792	0.1507	0.1507	0.2288	0.2707	0.2207
2024-01-01 23:01:59	0.0792	0.103	0.103	0.2288	0.2349	0.1849
2024-01-01 23:02:59	0.0911	0.103	0.103	0.2764	0.223	0.173
2024-01-01 23:03:59	0.0672	0.1388	0.1388	0.2407	0.2349	0.1849
2024-01-01 23:04:59	0.0553	0.1745	0.1745	0.203	0.223	0.173
2024-01-01 23:05:59	0.0949	0.1864	0.1864	0.203	0.2707	0.2207
2024-01-01 23:06:59	0.0592	0.1864	0.1864	0.2626	0.2588	0.2088
2024-01-01 23:07:59	0.0949	0.103	0.103	0.203	0.2826	0.2326
2024-01-01 23:08:59	0.0711	0.0792	0.0792	0.2149	0.2349	0.1849
2024-01-01 23:09:59	0.0115	0.103	0.103	0.2268	0.1992	0.1492
2024-01-01 23:10:59	0.0949	0.1507	0.1507	0.2864	0.2111	0.1611
2024-01-01 23:11:59	0.0472	0.1864	0.1864	0.2388	0.1992	0.1492
2024-01-01 23:12:59	0.083	0.1268	0.1268	0.2388	0.2588	0.2088
2024-01-01 23:13:59	0.0472	0.0792	0.0792	0.2507	0.2468	0.1968
2024-01-01 23:14:59	0.0592	0.1507	0.1507	0.2507	0.223	0.173
2024-01-01 23:15:59	0.0592	0.1864	0.1864	0.2507	0.223	0.173
2024-01-01 23:16:59	0.0472	0.1388	0.1388	0.203	0.2826	0.2326
2024-01-01 23:17:59	0.0592	0.1626	0.1626	0.203	0.2588	0.2088
2024-01-01 23:18:59	0.0592	0.1268	0.1268	0.2388	0.2707	0.2207
2024-01-01 23:19:59	0.0353	0.1507	0.1507	0.2745	0.2588	0.2088
2024-01-01 23:20:59	0.0711	0.1864	0.1864	0.2864	0.2588	0.2088
2024-01-01 23:21:59	0.0949	0.1268	0.1268	0.2864	0.1992	0.1492
2024-01-01 23:22:59	0.0592	0.1149	0.1149	0.203	0.2826	0.2226
2024-01-01 23:23:59	0.0353	0.1626	0.1626	0.1792	0.2349	0.1749
2024-01-01 23:24:59	0.0353	0.1268	0.1268	0.203	0.1992	0.1392
2024-01-01 23:25:59	0.0711	0.1388	0.1388	0.2507	0.223	0.163
2024-01-01 23:26:59	0.0472	0.103	0.103	0.2864	0.2588	0.1988
2024-01-01 23:27:59	0.0592	0.1507	0.1507	0.2268	0.223	0.163
2024-01-01 23:28:59	0.0592	0.1864	0.1864	0.1792	0.1953	0.1353
2024-01-01 23:29:59	0.0949	0.1268	0.1268	0.2507	0.2788	0.2188
2024-01-01 23:30:59	0.0711	0.1745	0.1745	0.2864	0.2788	0.2188
2024-01-01 23:31:59	0.0711	0.1507	0.1507	0.2388	0.2668	0.2068
2024-01-01 23:32:59	0.083	0.1626	0.1626	0.2626	0.3026	0.2426
2024-01-01 23:33:59	0.0592	0.1268	0.1268	0.2268	0.2549	0.1949
2024-01-01 23:34:59	0.1188	0.1626	0.1626	0.2507	0.243	0.183
2024-01-01 23:35:59	0.0472	0.1507	0.1507	0.2864	0.2668	0.2068
2024-01-01 23:36:59	0.083	0.1388	0.1388	0.2268	0.3026	0.2426
2024-01-01 23:37:59	0.0949	0.1268	0.1268	0.2149	0.28	0.22
2024-01-01 23:38:59	0.0711	0.1507	0.1507	0.2626	0.243	0.183
2024-01-01 23:39:59	0.0711	0.1507	0.1507	0.2268	0.3264	0.2664
2024-01-01 23:40:59	0.0711	0.1268	0.1268	0.2388	0.2788	0.2188
2024-01-01 23:41:59	0.0592	0.1388	0.1388	0.203	0.2549	0.1949
2024-01-01 23:42:59	0.083	0.1864	0.1864	0.2507	0.2788	0.2188
2024-01-01 23:43:59	0.0353	0.1984	0.1984	0.2864	0.243	0.183
2024-01-01 23:44:59	0.0592	0.1149	0.1149	0.2268	0.243	0.183
2024-01-01 23:45:59	0.0472	0.1864	0.1864	0.2745	0.243	0.183
2024-01-01 23:46:59	0.0949	0.1745	0.1745	0.2507	0.2549	0.1949
2024-01-01 23:47:59	0.0353	0.1268	0.1268	0.2626	0.3026	0.2426
2024-01-01 23:48:59	0.1068	0.1388	0.1388	0.2268	0.3264	0.2664
2024-01-01 23:49:59	0.0353	0.1388	0.1388	0.2626	0.2668	0.2068
2024-01-01 23:50:59	0.0711	0.1626	0.1626	0.2507	0.243	0.183
2024-01-01 23:51:59	0.1188	0.1507	0.1507	0.2388	0.2788	0.2188
2024-01-01 23:52:59	0.083	0.1864	0.1864	0.2268	0.243	0.183
2024-01-01 23:53:59	0.0949	0.13	0.13	0.2507	0.2668	0.2068
2024-01-01 23:54:59	0.1188	0.1607	0.1607	0.2507	0.3145	0.2545
2024-01-01 23:55:59	0.0592	0.1726	0.1726	0.2268	0.243	0.183
2024-01-01 23:56:59	0.0353	0.1607	0.1607	0.2388	0.2549	0.1949
2024-01-01 23:57:59	0.0711	0.1726	0.1726	0.2864	0.243	0.183
2024-01-01 23:58:59	0.0711	0.1607	0.187	0.2984	0.2668	0.2068
2024-01-01 23:59:59	0.0592	0.1607	0.248	0.2149	0.2549	0.1949
2024-01-02 00:00:59	0.0592	0.2203	0.267	0.2864	0.3145	0.2445
2024-01-02 00:01:59	0.0234	0.1607	0.231	0.2745	0.2788	0.2088
2024-01-02 00:02:59	0.0353	0.1964	0.271	0.2268	0.2788	0.2088
2024-01-02 00:03:59	0.083	0.1964	0.187	0.2388	0.3264	0.2564
2024-01-02 00:04:59	0.0711	0.1726	0.2372	0.2388	0.2907	0.2207
2024-01-02 00:05:59	0.0353	0.1607	0.271	0.2626	0.243	0.173
2024-01-02 00:06:59	0.0353	0.1607	0.19	0.2507	0.243	0.173
2024-01-02 00:07:59	0.0592	0.1964	0.225	0.2864	0.3026	0.2326
2024-01-02 00:08:59	0.0472	0.1607	0.23651	0.2011	0.263	0.193
2024-01-02 00:09:59	0.0711	0.1726	0.231	0.2607	0.2749	0.2049
2024-01-02 00:10:59	0.083	0.1964	0.2372	0.2726	0.2868	0.2168
2024-01-02 00:11:59	0.083	0.1607	0.267	0.2607	0.3464	0.2764
2024-01-02 00:12:59	0.1188	0.1607	0.268	0.2726	0.2988	0.2288
2024-01-02 00:13:59	0.0949	0.1964	0.268	0.2607	0.2988	0.2288
2024-01-02 00:14:59	0.0711	0.1368	0.25695	0.2607	0.3107	0.2407
2024-01-02 00:15:59	0.1068	0.2084	0.291	0.3203	0.3107	0.2407
2024-01-02 00:16:59	0.0592	0.1726	0.21	0.2607	0.3107	0.2407
2024-01-02 00:17:59	0.0711	0.1726	0.252	0.2964	0.263	0.193
2024-01-02 00:18:59	0.1068	0.2203	0.249	0.2964	0.263	0.193
2024-01-02 00:19:59	0.0711	0.113	0.252	0.2726	0.2988	0.2288
2024-01-02 00:20:59	0.1188	0.1607	0.207	0.2607	0.3345	0.2645
2024-01-02 00:21:59	0.083	0.1964	0.251	0.2607	0.3464	0.2764
2024-01-02 00:22:59	0.0711	0.1368	0.287	0.2964	0.3464	0.2764
2024-01-02 00:23:59	0.0949	0.2203	0.21	0.2607	0.263	0.193
2024-01-02 00:24:59	0.0949	0.1964	0.268	0.2726	0.2392	0.1692
2024-01-02 00:25:59	0.0592	0.1607	0.21	0.2964	0.263	0.193
2024-01-02 00:26:59	0.0353	0.1488	0.287	0.2607	0.3107	0.2407
2024-01-02 00:27:59	0.0592	0.1368	0.268	0.2607	0.3464	0.2764
2024-01-02 00:28:59	0.0949	0.1964	0.21	0.2964	0.2868	0.2168
2024-01-02 00:29:59	0.0711	0.1607	0.251	0.2368	0.2392	0.1692
2024-01-02 00:30:59	0.083	0.2084	0.21	0.3084	0.3107	0.2407
2024-01-02 00:31:59	0.1188	0.1368	0.21	0.2826	0.3464	0.2764
2024-01-02 00:32:59	0.1068	0.1488	0.249	0.2826	0.2988	0.2288
2024-01-02 00:33:59	0.0592	0.1964	0.207	0.3303	0.3226	0.2526
2024-01-02 00:34:59	0.0949	0.1607	0.251	0.223	0.2868	0.2168
2024-01-02 00:35:59	0.0592	0.1726	0.21	0.2707	0.3107	0.2407
2024-01-02 00:36:59	0.1188	0.2441	0.21	0.3064	0.3464	0.2764
2024-01-02 00:37:59	0.083	0.113	0.291	0.2468	0.2868	0.2168
2024-01-02 00:38:59	0.0949	0.1488	0.198	0.3303	0.2749	0.2049
2024-01-02 00:39:59	0.1426	0.1964	0.179	0.3064	0.3226	0.2526
2024-01-02 00:40:59	0.1426	0.1368	0.177	0.2707	0.2868	0.2168
2024-01-02 00:41:59	0.0711	0.1368	0.198	0.2588	0.2988	0.2288
2024-01-02 00:42:59	0.0949	0.1607	0.1872	0.2468	0.263	0.193
2024-01-02 00:43:59	0.083	0.1845	0.179	0.3064	0.3107	0.2407
2024-01-02 00:44:59	0.0592	0.1964	0.2	0.2707	0.3464	0.2764
2024-01-02 00:45:59	0.0949	0.2084	0.19	0.3184	0.2868	0.2168
2024-01-02 00:46:59	0.0949	0.1964	0.19	0.2468	0.3345	0.2645
2024-01-02 00:47:59	0.0949	0.1607	0.18651	0.2588	0.3107	0.2407
2024-01-02 00:48:59	0.0472	0.1964	0.1872	0.3064	0.3226	0.2526
2024-01-02 00:49:59	0.1426	0.1964	0.217	0.2707	0.2868	0.2168
2024-01-02 00:50:59	0.0592	0.1964	0.1872	0.2826	0.3226	0.2526
2024-01-02 00:51:59	0.0949	0.1845	0.1872	0.3541	0.3107	0.2407
2024-01-02 00:52:59	0.1226	0.1845	0.1872	0.223	0.2988	0.2288
2024-01-02 00:53:59	0.1107	0.1368	0.1872	0.2588	0.2868	0.2168
2024-01-02 00:54:59	0.0749	0.1726	0.1872	0.3064	0.3107	0.2407
2024-01-02 00:55:59	0.063	0.2203	0.2	0.2468	0.3107	0.2407
2024-01-02 00:56:59	0.0749	0.1945	0.1872	0.2468	0.2868	0.2168
2024-01-02 00:57:59	0.063	0.1945	0.19	0.2707	0.2988	0.2288
2024-01-02 00:58:59	0.1107	0.2064	0.237	0.2945	0.3464	0.2764
2024-01-02 00:59:59	0.0988	0.2064	0.21	0.3064	0.3584	0.2884
2024-01-02 01:00:59	0.1226	0.2303	0.201	0.3184	0.2749	0.2049
2024-01-02 01:01:59	0.0749	0.1707	0.214	0.3064	0.3464	0.2764
2024-01-02 01:02:59	0.0392	0.1945	0.237	0.2707	0.3388	0.2688
2024-01-02 01:03:59	0.0511	0.2541	0.2072	0.3064	0.303	0.233
2024-01-02 01:04:59	0.0392	0.1707	0.19	0.3064	0.303	0.233
2024-01-02 01:05:59	0.0988	0.2184	0.201	0.3064	0.303	0.233
2024-01-02 01:06:59	0.0868	0.1945	0.20651	0.2945	0.3149	0.2449
2024-01-02 01:07:59	0.063	0.1945	0.2072	0.2945	0.3626	0.2826
2024-01-02 01:08:59	0.063	0.1707	0.2072	0.2468	0.3864	0.3064
2024-01-02 01:09:59	0.1226	0.2303	0.197	0.2826	0.3268	0.2468
2024-01-02 01:10:59	0.0988	0.1826	0.2072	0.3303	0.303	0.223
2024-01-02 01:11:59	0.1107	0.1945	0.2	0.2945	0.3388	0.2588
2024-01-02 01:12:59	0.0988	0.2303	0.228	0.2945	0.303	0.223
2024-01-02 01:13:59	0.0988	0.2064	0.251	0.3064	0.3268	0.2468
2024-01-02 01:14:59	0.0392	0.2303	0.209	0.3064	0.3745	0.2945
2024-01-02 01:15:59	0.1226	0.2303	0.251	0.3303	0.303	0.223
2024-01-02 01:16:59	0.0749	0.2303	0.212	0.2707	0.3149	0.2349
2024-01-02 01:17:59	0.0392	0.1945	0.21651	0.2945	0.303	0.223
2024-01-02 01:18:59	0.063	0.1945	0.211	0.3541	0.3268	0.2468
2024-01-02 01:19:59	0.0988	0.2541	0.247	0.2807	0.3149	0.2349
2024-01-02 01:20:59	0.063	0.1945	0.2372	0.3284	0.3745	0.2945
2024-01-02 01:21:59	0.0153	0.1468	0.23	0.3045	0.3388	0.2588
2024-01-02 01:22:59	0.0988	0.2064	0.229	0.3045	0.3388	0.2588
2024-01-02 01:23:59	0.0988	0.1826	0.248	0.2807	0.3864	0.3064
2024-01-02 01:24:59	0.0868	0.2064	0.293	0.3403	0.3507	0.2707
2024-01-02 01:25:59	0.1226	0.2184	0.2453	0.2926	0.303	0.223
2024-01-02 01:26:59	0.0749	0.1945	0.2692	0.3045	0.303	0.223
2024-01-02 01:27:59	0.063	0.2303	0.2572	0.3403	0.3626	0.2826
2024-01-02 01:28:59	0.0868	0.2064	0.3049	0.3164	0.303	0.223
2024-01-02 01:29:59	0.1226	0.2064	0.2453	0.3403	0.3149	0.2349
2024-01-02 01:30:59	0.1464	0.2064	0.3168	0.3403	0.3268	0.2468
2024-01-02 01:31:59	0.063	0.1945	0.2453	0.3403	0.3864	0.3064
2024-01-02 01:32:59	0.1464	0.2541	0.2811	0.3045	0.3388	0.2588
2024-01-02 01:33:59	0.0988	0.3018	0.3288	0.3045	0.3388	0.2588
2024-01-02 01:34:59	0.0749	0.2064	0.293	0.3641	0.3507	0.2707
2024-01-02 01:35:59	0.0988	0.2184	0.3049	0.3045	0.3507	0.2707
2024-01-02 01:36:59	0.063	0.2064	0.3288	0.2568	0.3507	0.2707
2024-01-02 01:37:59	0.063	0.2184	0.2692	0.3164	0.303	0.223
2024-01-02 01:38:59	0.063	0.2541	0.2453	0.2926	0.303	0.223
2024-01-02 01:39:59	0.0749	0.1945	0.2811	0.3164	0.3388	0.2588
2024-01-02 01:40:59	0.1226	0.2064	0.2811	0.3284	0.3745	0.2945
2024-01-02 01:41:59	0.1464	0.2064	0.2692	0.3045	0.3864	0.3064
2024-01-02 01:42:59	0.0868	0.2541	0.2692	0.3403	0.3864	0.3064
2024-01-02 01:43:59	0.063	0.2541	0.2334	0.3164	0.303	0.223
2024-01-02 01:44:59	0.0988	0.2184	0.2453	0.3164	0.2792	0.1992
2024-01-02 01:45:59	0.063	0.1945	0.293	0.3164	0.303	0.223
2024-01-02 01:46:59	0.0868	0.2184	0.2811	0.3045	0.3507	0.2707
2024-01-02 01:47:59	0.1345	0.2541	0.2453	0.3641	0.3864	0.3064
2024-01-02 01:48:59	0.063	0.2303	0.2453	0.36	0.3268	0.2468
2024-01-02 01:49:59	0.0749	0.2184	0.2692	0.3264	0.2792	0.1992
2024-01-02 01:50:59	0.063	0.2184	0.2572	0.3384	0.3507	0.2707
2024-01-02 01:51:59	0.0868	0.278	0.2811	0.3264	0.3864	0.3064
2024-01-02 01:52:59	0.0749	0.2184	0.293	0.3384	0.3388	0.2588
2024-01-02 01:53:59	0.1345	0.2184	0.293	0.3741	0.3626	0.2826
2024-01-02 01:54:59	0.0988	0.2541	0.3288	0.3145	0.3468	0.2668
2024-01-02 01:55:59	0.0988	0.2184	0.3049	0.3264	0.3707	0.2807
2024-01-02 01:56:59	0.1464	0.2303	0.2811	0.3264	0.4064	0.3164
2024-01-02 01:57:59	0.1107	0.2541	0.3168	0.3264	0.3468	0.2568
2024-01-02 01:58:59	0.063	0.2184	0.2692	0.3264	0.3349	0.2449
2024-01-02 01:59:59	0.063	0.2184	0.2811	0.3026	0.3826	0.2926
2024-01-02 02:00:59	0.1226	0.2303	0.3168	0.2907	0.3468	0.2568
2024-01-02 02:01:59	0.063	0.266	0.2811	0.2907	0.3588	0.2688
2024-01-02 02:02:59	0.0749	0.2303	0.3288	0.3264	0.323	0.233
2024-01-02 02:03:59	0.0868	0.2541	0.293	0.2907	0.3707	0.2807
2024-01-02 02:04:59	0.1464	0.1468	0.2811	0.3026	0.4064	0.3164
2024-01-02 02:05:59	0.0988	0.2303	0.3049	0.3264	0.3468	0.2568
2024-01-02 02:06:59	0.0988	0.2541	0.3049	0.2907	0.3945	0.3045
2024-01-02 02:07:59	0.1007	0.2541	0.2692	0.2907	0.3707	0.2807
2024-01-02 02:08:59	0.1007	0.2184	0.2453	0.3264	0.3826	0.2926
2024-01-02 02:09:59	0.1007	0.2184	0.2692	0.2868	0.3468	0.2568
2024-01-02 02:10:59	0.053	0.2064	0.3049	0.3584	0.3826	0.2926
2024-01-02 02:11:59	0.053	0.2184	0.2811	0.3226	0.3707	0.2807
2024-01-02 02:12:59	0.0888	0.2541	0.293	0.3226	0.3588	0.2688
2024-01-02 02:13:59	0.1245	0.278	0.3288	0.3703	0.3468	0.2568
2024-01-02 02:14:59	0.1364	0.2184	0.3168	0.303	0.3707	0.2807
2024-01-02 02:15:59	0.1364	0.2422	0.2692	0.3507	0.3707	0.2807
2024-01-02 02:16:59	0.053	0.2422	0.3049	0.3864	0.3468	0.2568
2024-01-02 02:17:59	0.0292	0.2184	0.2692	0.3268	0.3588	0.2688
2024-01-02 02:18:59	0.053	0.278	0.3288	0.4103	0.4064	0.3164
2024-01-02 02:19:59	0.1007	0.2184	0.293	0.3864	0.4184	0.3284
2024-01-02 02:20:59	0.1364	0.3018	0.3049	0.3507	0.3349	0.2449
2024-01-02 02:21:59	0.0768	0.2541	0.3526	0.3388	0.4064	0.3164
2024-01-02 02:22:59	0.0292	0.2184	0.3526	0.3268	0.3945	0.3045
2024-01-02 02:23:59	0.1007	0.278	0.2811	0.3864	0.3468	0.2568
2024-01-02 02:24:59	0.1364	0.1945	0.3049	0.3507	0.3588	0.2688
2024-01-02 02:25:59	0.0888	0.2422	0.293	0.3984	0.3588	0.2688
2024-01-02 02:26:59	0.1126	0.2422	0.2692	0.3268	0.3826	0.2926
2024-01-02 02:27:59	0.0768	0.278	0.3049	0.3388	0.3707	0.2807
2024-01-02 02:28:59	0.1007	0.1945	0.3049	0.3864	0.4064	0.3164
2024-01-02 02:29:59	0.1364	0.2184	0.3049	0.3507	0.3111	0.2211
2024-01-02 02:30:59	0.0768	0.2322	0.2572	0.3626	0.3707	0.2807
2024-01-02 02:31:59	0.0649	0.2441	0.3526	0.4341	0.3826	0.2926
2024-01-02 02:32:59	0.1126	0.256	0.2692	0.32	0.3707	0.2807
2024-01-02 02:33:59	0.0768	0.2441	0.3049	0.3388	0.3826	0.2926
2024-01-02 02:34:59	0.0888	0.256	0.3526	0.3864	0.3707	0.2807
2024-01-02 02:35:59	0.053	0.268	0.3407	0.3268	0.3707	0.2807
2024-01-02 02:36:59	0.1007	0.268	0.3049	0.3268	0.4303	0.3403
2024-01-02 02:37:59	0.1364	0.2441	0.293	0.3507	0.3707	0.2807
2024-01-02 02:38:59	0.0768	0.2322	0.3049	0.3434	0.4064	0.3164
2024-01-02 02:39:59	0.1245	0.256	0.293	0.3553	0.4064	0.3164
2024-01-02 02:40:59	0.1007	0.2084	0.3407	0.403	0.3826	0.2926
2024-01-02 02:41:59	0.1126	0.2084	0.3288	0.3911	0.3707	0.2807
2024-01-02 02:42:59	0.0768	0.2322	0.3526	0.3553	0.3707	0.2807
2024-01-02 02:43:59	0.1126	0.256	0.3049	0.3553	0.4064	0.3164
2024-01-02 02:44:59	0.1007	0.256	0.2692	0.3792	0.3707	0.2807
2024-01-02 02:45:59	0.0888	0.256	0.2811	0.3672	0.3826	0.2926
2024-01-02 02:46:59	0.0768	0.2441	0.2692	0.3911	0.4064	0.3064
2024-01-02 02:47:59	0.1007	0.268	0.3288	0.403	0.3707	0.2707
2024-01-02 02:48:59	0.1007	0.2918	0.3168	0.403	0.3707	0.2707
2024-01-02 02:49:59	0.0768	0.256	0.293	0.4388	0.4064	0.3064
2024-01-02 02:50:59	0.0888	0.2799	0.293	0.4149	0.3468	0.2468
2024-01-02 02:51:59	0.1364	0.268	0.3526	0.4011	0.4184	0.3184
2024-01-02 02:52:59	0.1484	0.256	0.3288	0.4368	0.3826	0.2826
2024-01-02 02:53:59	0.0649	0.2084	0.3407	0.3892	0.3826	0.2826
2024-01-02 02:54:59	0.1364	0.268	0.3288	0.4011	0.4303	0.3303
2024-01-02 02:55:59	0.1245	0.256	0.3288	0.4368	0.343	0.243
2024-01-02 02:56:59	0.0768	0.2322	0.2692	0.4011	0.3907	0.2907
2024-01-02 02:57:59	0.0888	0.256	0.3526	0.4488	0.4264	0.3264
2024-01-02 02:58:59	0.0888	0.256	0.3049	0.413	0.3668	0.2668
2024-01-02 02:59:59	0.1026	0.2322	0.2692	0.4011	0.4503	0.3503
2024-01-02 03:00:59	0.0907	0.2441	0.293	0.4249	0.4264	0.3264
2024-01-02 03:01:59	0.1264	0.2203	0.3288	0.4249	0.3907	0.2907
2024-01-02 03:02:59	0.0311	0.2322	0.293	0.3892	0.3788	0.2788
2024-01-02 03:03:59	0.0907	0.1845	0.2453	0.3653	0.3668	0.2668
2024-01-02 03:04:59	0.1026	0.268	0.3288	0.3892	0.4264	0.3264
2024-01-02 03:05:59	0.0907	0.3157	0.3288	0.4249	0.3907	0.2907
2024-01-02 03:06:59	0.1026	0.268	0.3168	0.4011	0.4384	0.3384
2024-01-02 03:07:59	0.0907	0.2322	0.3526	0.413	0.3668	0.2668
2024-01-02 03:08:59	0.0907	0.2322	0.3049	0.4488	0.3788	0.2788
2024-01-02 03:09:59	0.1503	0.2084	0.293	0.4368	0.4264	0.3264
2024-01-02 03:10:59	0.0907	0.2441	0.3168	0.3892	0.3907	0.2907
2024-01-02 03:11:59	0.1264	0.2084	0.3526	0.4249	0.4026	0.3026
2024-01-02 03:12:59	0.1264	0.1964	0.3764	0.3892	0.4741	0.33
2024-01-02 03:13:59	0.1026	0.2322	0.293	0.4488	0.343	0.243
2024-01-02 03:14:59	0.0907	0.2799	0.3764	0.413	0.3788	0.2788
2024-01-02 03:15:59	0.0907	0.2918	0.3288	0.4249	0.4264	0.3264
2024-01-02 03:16:59	0.1264	0.2441	0.3049	0.4726	0.3668	0.2668
2024-01-02 03:17:59	0.0907	0.2918	0.3288	0.4726	0.3668	0.2668
2024-01-02 03:18:59	0.1026	0.1845	0.293	0.4011	0.3907	0.2907
2024-01-02 03:19:59	0.1264	0.2441	0.293	0.4249	0.4145	0.3145
2024-01-02 03:20:59	0.0907	0.2441	0.293	0.413	0.4264	0.3264
2024-01-02 03:21:59	0.0907	0.268	0.3049	0.3892	0.4384	0.3384
2024-01-02 03:22:59	0.1264	0.2322	0.3526	0.4249	0.4264	0.3264
2024-01-02 03:23:59	0.0668	0.2084	0.3764	0.4249	0.3907	0.2907
2024-01-02 03:24:59	0.1384	0.268	0.3168	0.4249	0.4264	0.3264
2024-01-02 03:25:59	0.1026	0.268	0.293	0.3872	0.4264	0.3264
2024-01-02 03:26:59	0.1026	0.256	0.3288	0.4826	0.4264	0.3264
2024-01-02 03:27:59	0.1503	0.256	0.293	0.3992	0.4145	0.3145
2024-01-02 03:28:59	0.043	0.2918	0.3168	0.4349	0.4145	0.3145
2024-01-02 03:29:59	0.0907	0.258	0.3645	0.4826	0.3668	0.2668
2024-01-02 03:30:59	0.1264	0.2341	0.293	0.4707	0.4026	0.3026
2024-01-02 03:31:59	0.0668	0.2341	0.3049	0.4349	0.4503	0.3503
2024-01-02 03:32:59	0.1503	0.2341	0.293	0.423	0.4145	0.3145
2024-01-02 03:33:59	0.1264	0.2699	0.3168	0.4349	0.4145	0.3145
2024-01-02 03:34:59	0.0907	0.258	0.3049	0.423	0.4264	0.3264
2024-01-02 03:35:59	0.0788	0.2222	0.3645	0.4707	0.4264	0.3264
2024-01-02 03:36:59	0.0668	0.3057	0.3288	0.4588	0.4503	0.3503
2024-01-02 03:37:59	0.1264	0.3015	0.3288	0.4826	0.3907	0.2907
2024-01-02 03:38:59	0.0907	0.2776	0.3764	0.4349	0.4145	0.3145
2024-01-02 03:39:59	0.1384	0.3253	0.3407	0.3992	0.4741	0.35
2024-01-02 03:40:59	0.0668	0.3492	0.293	0.4111	0.3907	0.2907
2024-01-02 03:41:59	0.0788	0.2895	0.293	0.3992	0.4384	0.3384
2024-01-02 03:42:59	0.1264	0.2776	0.3526	0.4588	0.4145	0.3145
2024-01-02 03:43:59	0.0907	0.2776	0.293	0.4468	0.4145	0.3145
2024-01-02 03:44:59	0.1026	0.3253	0.3049	0.423	0.3907	0.2907
2024-01-02 03:45:59	0.1741	0.3372	0.3168	0.423	0.4503	0.3503
2024-01-02 03:46:59	0.043	0.3253	0.3764	0.4826	0.4026	0.3026
2024-01-02 03:47:59	0.0788	0.3134	0.3288	0.4588	0.4145	0.3145
2024-01-02 03:48:59	0.1264	0.3253	0.3288	0.4707	0.4503	0.3403
2024-01-02 03:49:59	0.0668	0.3492	0.3407	0.4588	0.4264	0.3164
2024-01-02 03:50:59	0.0668	0.2662	0.3407	0.4588	0.4503	0.3403
2024-01-02 03:51:59	0.0907	0.2776	0.3407	0.3992	0.4503	0.3403
2024-01-02 03:52:59	0.1145	0.3372	0.293	0.4826	0.4503	0.3403
2024-01-02 03:53:59	0.1264	0.3253	0.293	0.4349	0.4145	0.3045
2024-01-02 03:54:59	0.1384	0.3015	0.3288	0.3992	0.4145	0.3045
2024-01-02 03:55:59	0.1264	0.3611	0.3645	0.423	0.4741	0.3641
2024-01-02 03:56:59	0.0907	0.3134	0.3764	0.4588	0.4145	0.3045
2024-01-02 03:57:59	0.1264	0.3134	0.3764	0.423	0.3668	0.2568
2024-01-02 03:58:59	0.1264	0.3134	0.293	0.3753	0.4264	0.3164
2024-01-02 03:59:59	0.1264	0.3015	0.2692	0.4588	0.4026	0.2926
2024-01-02 04:00:59	0.1145	0.3015	0.293	0.4588	0.4264	0.3164
2024-01-02 04:01:59	0.1145	0.3372	0.3407	0.4468	0.4384	0.3284
2024-01-02 04:02:59	0.0668	0.2895	0.3764	0.4826	0.4145	0.3045
2024-01-02 04:03:59	0.1026	0.3611	0.3168	0.4349	0.4503	0.3403
2024-01-02 04:04:59	0.1503	0.3611	0.2692	0.423	0.4264	0.3164
2024-01-02 04:05:59	0.1145	0.3015	0.3407	0.4468	0.4264	0.3164
2024-01-02 04:06:59	0.1145	0.2781	0.3764	0.4826	0.4264	0.3164
2024-01-02 04:07:59	0.1264	0.3492	0.3288	0.46	0.4145	0.3045
2024-01-02 04:08:59	0.1264	0.3372	0.3526	0.423	0.4741	0.3641
2024-01-02 04:09:59	0.1503	0.3253	0.3168	0.5064	0.4218	0.3118
2024-01-02 04:10:59	0.0907	0.3015	0.3407	0.4588	0.4264	0.3164
2024-01-02 04:11:59	0.1145	0.3611	0.3764	0.4349	0.4384	0.3284
2024-01-02 04:12:59	0.1741	0.3253	0.3168	0.4588	0.4264	0.3164
2024-01-02 04:13:59	0.0907	0.3372	0.3049	0.433	0.4384	0.3284
2024-01-02 04:14:59	0.1384	0.3015	0.3526	0.433	0.4741	0.3641
2024-01-02 04:15:59	0.1145	0.3134	0.3168	0.433	0.4145	0.3045
2024-01-02 04:16:59	0.1145	0.3272	0.3288	0.4449	0.4264	0.3164
2024-01-02 04:17:59	0.0907	0.2915	0.293	0.4926	0.4264	0.3164
2024-01-02 04:18:59	0.1403	0.3153	0.3407	0.5164	0.4264	0.3164
2024-01-02 04:19:59	0.0926	0.3749	0.3764	0.4568	0.4264	0.3164
2024-01-02 04:20:59	0.1045	0.3511	0.3168	0.433	0.4026	0.2926
2024-01-02 04:21:59	0.1403	0.2915	0.3645	0.4688	0.4107	0.3007
2024-01-02 04:22:59	0.1164	0.3153	0.3407	0.433	0.4107	0.3007
2024-01-02 04:23:59	0.1403	0.3153	0.3526	0.4568	0.4464	0.3364
2024-01-02 04:24:59	0.1403	0.2795	0.3168	0.5045	0.4107	0.3007
2024-01-02 04:25:59	0.1403	0.3511	0.3526	0.433	0.4226	0.3126
2024-01-02 04:26:59	0.1045	0.2676	0.3407	0.4449	0.4464	0.3364
2024-01-02 04:27:59	0.1045	0.3272	0.3288	0.433	0.4107	0.3007
2024-01-02 04:28:59	0.1641	0.2915	0.3168	0.4568	0.4107	0.3007
2024-01-02 04:29:59	0.1045	0.3272	0.3407	0.4449	0.4464	0.3364
2024-01-02 04:30:59	0.0568	0.3511	0.3407	0.5045	0.3868	0.2768
2024-01-02 04:31:59	0.1164	0.3272	0.3168	0.4688	0.4584	0.3484
2024-01-02 04:32:59	0.0926	0.2915	0.3288	0.4688	0.44	0.33
2024-01-02 04:33:59	0.1164	0.3153	0.3764	0.5164	0.4226	0.3126
2024-01-02 04:34:59	0.1284	0.2915	0.3884	0.4807	0.4703	0.3603
2024-01-02 04:35:59	0.1045	0.2915	0.3049	0.443	0.38	0.27
2024-01-02 04:36:59	0.1403	0.2915	0.3764	0.443	0.4107	0.3007
2024-01-02 04:37:59	0.1164	0.2915	0.3645	0.5026	0.4464	0.3364
2024-01-02 04:38:59	0.1164	0.2915	0.3168	0.443	0.3868	0.2768
2024-01-02 04:39:59	0.1164	0.3272	0.3288	0.4549	0.4703	0.3603
2024-01-02 04:40:59	0.1045	0.3272	0.3288	0.4668	0.4464	0.3364
2024-01-02 04:41:59	0.1641	0.3153	0.3526	0.5264	0.4107	0.3007
2024-01-02 04:42:59	0.2118	0.3153	0.3407	0.4788	0.3988	0.2888
2024-01-02 04:43:59	0.1164	0.363	0.3764	0.4788	0.3868	0.2768
2024-01-02 04:44:59	0.1284	0.2915	0.2811	0.4907	0.4464	0.3364
2024-01-02 04:45:59	0.1164	0.3272	0.3407	0.4907	0.4107	0.3007
2024-01-02 04:46:59	0.1284	0.2915	0.3526	0.4907	0.4584	0.3484
2024-01-02 04:47:59	0.1641	0.3272	0.3407	0.443	0.3868	0.2768
2024-01-02 04:48:59	0.1045	0.3272	0.3526	0.443	0.3988	0.2888
2024-01-02 04:49:59	0.1164	0.3153	0.3407	0.4788	0.4464	0.3364
2024-01-02 04:50:59	0.1164	0.3511	0.3407	0.5145	0.4107	0.3007
2024-01-02 04:51:59	0.1641	0.3511	0.4003	0.5264	0.4226	0.3126
2024-01-02 04:52:59	0.1641	0.3511	0.3407	0.5264	0.4941	0.3741
2024-01-02 04:53:59	0.1284	0.3392	0.3764	0.443	0.39	0.27
2024-01-02 04:54:59	0.1045	0.3272	0.3764	0.4192	0.3988	0.2788
2024-01-02 04:55:59	0.1284	0.2676	0.3526	0.443	0.4464	0.3264
2024-01-02 04:56:59	0.1641	0.3272	0.3407	0.4907	0.3868	0.2668
2024-01-02 04:57:59	0.1403	0.2676	0.3407	0.5264	0.3868	0.2668
2024-01-02 04:58:59	0.1284	0.3749	0.3764	0.4668	0.4107	0.2907
2024-01-02 04:59:59	0.1284	0.2676	0.3407	0.4192	0.504	0.384
2024-01-02 05:00:59	0.188	0.3511	0.3526	0.4907	0.423	0.303
2024-01-02 05:01:59	0.1284	0.3153	0.3764	0.5264	0.465	0.345
2024-01-02 05:02:59	0.1284	0.3153	0.3407	0.4788	0.508	0.378
2024-01-02 05:03:59	0.1641	0.2915	0.3407	0.5026	0.489	0.369
2024-01-02 05:04:59	0.1284	0.363	0.3764	0.4668	0.489	0.369
2024-01-02 05:05:59	0.1403	0.2915	0.3168	0.4907	0.412	0.292
2024-01-02 05:06:59	0.1641	0.3392	0.3884	0.5264	0.508	0.378
2024-01-02 05:07:59	0.1284	0.363	0.3526	0.4668	0.423	0.303
2024-01-02 05:08:59	0.1284	0.2915	0.3526	0.4549	0.427	0.307
2024-01-02 05:09:59	0.1403	0.3272	0.4003	0.5026	0.45	0.33
2024-01-02 05:10:59	0.176	0.3392	0.293	0.4668	0.465	0.345
2024-01-02 05:11:59	0.1403	0.3392	0.3407	0.4788	0.465	0.345
2024-01-02 05:12:59	0.1641	0.3392	0.3764	0.443	0.485	0.365
2024-01-02 05:13:59	0.0568	0.363	0.3168	0.4907	0.427	0.307
2024-01-02 05:14:59	0.1403	0.3511	0.4003	0.5264	0.446	0.326
2024-01-02 05:15:59	0.1641	0.3749	0.3764	0.4668	0.427	0.307
2024-01-02 05:16:59	0.1641	0.3511	0.3607	0.5145	0.485	0.365
2024-01-02 05:17:59	0.1284	0.3511	0.3488	0.4907	0.485	0.365
2024-01-02 05:18:59	0.1284	0.3272	0.3368	0.5026	0.427	0.307
2024-01-02 05:19:59	0.1164	0.3392	0.3964	0.4768	0.446	0.326
2024-01-02 05:20:59	0.1284	0.3988	0.3607	0.5126	0.427	0.307
2024-01-02 05:21:59	0.1641	0.3272	0.4084	0.5007	0.427	0.307
2024-01-02 05:22:59	0.188	0.3272	0.3368	0.4888	0.461	0.341
2024-01-02 05:23:59	0.1284	0.3511	0.3488	0.4768	0.461	0.341
2024-01-02 05:24:59	0.1522	0.3511	0.3964	0.5007	0.459	0.339
2024-01-02 05:25:59	0.1522	0.3392	0.3607	0.5007	0.501	0.371
2024-01-02 05:26:59	0.1284	0.3272	0.3726	0.4768	0.501	0.371
2024-01-02 05:27:59	0.188	0.3392	0.4441	0.4888	0.42	0.29
2024-01-02 05:28:59	0.1284	0.3749	0.313	0.5364	0.459	0.329
2024-01-02 05:29:59	0.2118	0.3272	0.3488	0.5484	0.478	0.348
2024-01-02 05:30:59	0.1641	0.3511	0.3964	0.4649	0.478	0.348
2024-01-02 05:31:59	0.1284	0.3153	0.3368	0.5364	0.4672	0.3372
2024-01-02 05:32:59	0.188	0.3272	0.3368	0.5507	0.432	0.302
2024-01-02 05:33:59	0.1045	0.3988	0.3607	0.503	0.497	0.367
2024-01-02 05:34:59	0.1522	0.3153	0.3845	0.503	0.417	0.287
2024-01-02 05:35:59	0.1522	0.3392	0.3964	0.5626	0.478	0.348
2024-01-02 05:36:59	0.188	0.3392	0.4084	0.503	0.497	0.367
2024-01-02 05:37:59	0.1045	0.363	0.3964	0.5149	0.461	0.331
2024-01-02 05:38:59	0.1284	0.3511	0.3607	0.5268	0.501	0.371
2024-01-02 05:39:59	0.1422	0.3392	0.3964	0.5864	0.417	0.287
2024-01-02 05:40:59	0.1541	0.3988	0.3964	0.5388	0.4672	0.3372
2024-01-02 05:41:59	0.166	0.363	0.3964	0.5388	0.501	0.371
2024-01-02 05:42:59	0.1541	0.3392	0.3845	0.5507	0.42	0.29
2024-01-02 05:43:59	0.166	0.3153	0.3845	0.5507	0.455	0.325
2024-01-02 05:44:59	0.178	0.3392	0.3368	0.5507	0.46651	0.33651
2024-01-02 05:45:59	0.178	0.3153	0.3726	0.503	0.461	0.331
2024-01-02 05:46:59	0.1541	0.3272	0.4203	0.503	0.4672	0.3372
2024-01-02 05:47:59	0.1422	0.3153	0.3845	0.5388	0.497	0.367
2024-01-02 05:48:59	0.166	0.3749	0.3845	0.5745	0.478	0.348
2024-01-02 05:49:59	0.1184	0.3511	0.3964	0.5864	0.478	0.348
2024-01-02 05:50:59	0.1184	0.3868	0.3964	0.5864	0.46695	0.33695
2024-01-02 05:51:59	0.1422	0.3392	0.4203	0.503	0.501	0.371
2024-01-02 05:52:59	0.166	0.3392	0.3607	0.4792	0.42	0.29
2024-01-02 05:53:59	0.166	0.3511	0.3845	0.503	0.462	0.332
2024-01-02 05:54:59	0.166	0.3272	0.4441	0.5507	0.459	0.329
2024-01-02 05:55:59	0.1541	0.3153	0.3607	0.5864	0.462	0.332
2024-01-02 05:56:59	0.178	0.3749	0.4084	0.5268	0.417	0.287
2024-01-02 05:57:59	0.2018	0.3392	0.3845	0.4892	0.461	0.331
2024-01-02 05:58:59	0.166	0.3749	0.3845	0.5607	0.497	0.367
2024-01-02 05:59:59	0.1899	0.3511	0.3607	0.5964	0.42	0.29
2024-01-02 06:00:59	0.178	0.2915	0.4203	0.5488	0.478	0.348
2024-01-02 06:01:59	0.166	0.3749	0.3726	0.5726	0.42	0.29
2024-01-02 06:02:59	0.1184	0.3272	0.3845	0.5368	0.497	0.367
2024-01-02 06:03:59	0.178	0.363	0.4203	0.5607	0.478	0.348
2024-01-02 06:04:59	0.166	0.3272	0.3964	0.5964	0.42	0.29
2024-01-02 06:05:59	0.1422	0.3392	0.4203	0.5368	0.461	0.331
2024-01-02 06:06:59	0.166	0.3392	0.4203	0.5249	0.42	0.29
2024-01-02 06:07:59	0.166	0.3272	0.4203	0.5726	0.42	0.29
2024-01-02 06:08:59	0.1422	0.3392	0.3845	0.5368	0.459	0.329
2024-01-02 06:09:59	0.1541	0.3392	0.3845	0.5488	0.417	0.287
2024-01-02 06:10:59	0.1303	0.3153	0.4441	0.513	0.461	0.331
2024-01-02 06:11:59	0.1422	0.3511	0.3845	0.5607	0.44	0.31
2024-01-02 06:12:59	0.0945	0.3749	0.3368	0.5964	0.44	0.31
2024-01-02 06:13:59	0.178	0.3392	0.3964	0.5368	0.521	0.381
2024-01-02 06:14:59	0.2157	0.3153	0.3726	0.5845	0.428	0.288
2024-01-02 06:15:59	0.168	0.3153	0.3964	0.5607	0.429	0.289
2024-01-02 06:16:59	0.1322	0.3511	0.4084	0.5726	0.427	0.287
2024-01-02 06:17:59	0.1322	0.3272	0.3845	0.5368	0.448	0.308
2024-01-02 06:18:59	0.1084	0.3392	0.4203	0.5726	0.4372	0.2972
2024-01-02 06:19:59	0.1441	0.3392	0.3964	0.5607	0.429	0.289
2024-01-02 06:20:59	0.1084	0.3749	0.3964	0.5488	0.45	0.31
2024-01-02 06:21:59	0.0964	0.3511	0.3964	0.5368	0.44	0.3
2024-01-02 06:22:59	0.1322	0.3511	0.3845	0.5607	0.44	0.3
2024-01-02 06:23:59	0.1799	0.363	0.4441	0.5607	0.43651	0.29651
2024-01-02 06:24:59	0.1918	0.3392	0.44	0.5368	0.4372	0.2972
2024-01-02 06:25:59	0.1441	0.3988	0.3964	0.5488	0.467	0.327
2024-01-02 06:26:59	0.1918	0.3272	0.4084	0.5964	0.4372	0.2972
2024-01-02 06:27:59	0.0845	0.363	0.3964	0.6084	0.4372	0.2972
2024-01-02 06:28:59	0.1441	0.3749	0.4084	0.5249	0.4372	0.2972
2024-01-02 06:29:59	0.1441	0.3511	0.4441	0.5964	0.4372	0.2972
2024-01-02 06:30:59	0.168	0.3511	0.3845	0.5845	0.4372	0.2972
2024-01-02 06:31:59	0.1322	0.3511	0.3964	0.5368	0.45	0.31
2024-01-02 06:32:59	0.1084	0.3392	0.3964	0.5488	0.4372	0.2972
2024-01-02 06:33:59	0.168	0.363	0.3964	0.5488	0.44	0.3
2024-01-02 06:34:59	0.168	0.3253	0.3964	0.5726	0.487	0.347
2024-01-02 06:35:59	0.156	0.3492	0.3726	0.5607	0.46	0.32
2024-01-02 06:36:59	0.156	0.3372	0.3607	0.5964	0.451	0.311
2024-01-02 06:37:59	0.1918	0.3849	0.3607	0.5011	0.464	0.324
2024-01-02 06:38:59	0.158	0.3253	0.3964	0.5607	0.487	0.347
2024-01-02 06:39:59	0.1341	0.3968	0.3607	0.5726	0.4572	0.3172
2024-01-02 06:40:59	0.1341	0.3253	0.3726	0.5607	0.44	0.3
2024-01-02 06:41:59	0.1341	0.3611	0.3964	0.5726	0.451	0.311
2024-01-02 06:42:59	0.1699	0.4088	0.3807	0.5607	0.45651	0.31651
2024-01-02 06:43:59	0.158	0.373	0.3807	0.5607	0.4572	0.3172
2024-01-02 06:44:59	0.1222	0.3849	0.4164	0.6203	0.4572	0.3172
2024-01-02 06:45:59	0.2057	0.4088	0.3568	0.5607	0.447	0.307
2024-01-02 06:46:59	0.2015	0.3492	0.4284	0.5964	0.4572	0.3172
2024-01-02 06:47:59	0.1776	0.3253	0.3926	0.5964	0.45	0.31
2024-01-02 06:48:59	0.2253	0.3611	0.3926	0.5726	0.478	0.338
2024-01-02 06:49:59	0.2492	0.3611	0.4403	0.5607	0.501	0.361
2024-01-02 06:50:59	0.1895	0.3492	0.333	0.5607	0.459	0.319
2024-01-02 06:51:59	0.1776	0.3492	0.3807	0.5964	0.501	0.361
2024-01-02 06:52:59	0.1776	0.3234	0.4164	0.5607	0.462	0.322
2024-01-02 06:53:59	0.2253	0.3353	0.3568	0.5726	0.46651	0.32651
2024-01-02 06:54:59	0.2372	0.383	0.4403	0.5964	0.461	0.321
2024-01-02 06:55:59	0.2253	0.3711	0.4164	0.5607	0.497	0.357
2024-01-02 06:56:59	0.2134	0.3353	0.3807	0.5607	0.4672	0.3272
2024-01-02 06:57:59	0.2253	0.3353	0.3688	0.5964	0.46	0.32
2024-01-02 06:58:59	0.2492	0.3592	0.3568	0.5368	0.459	0.319
2024-01-02 06:59:59	0.1662	0.3472	0.4164	0.6084	0.478	0.338
2024-01-02 07:00:59	0.1776	0.3711	0.3807	0.5726	0.523	0.373
2024-01-02 07:01:59	0.2372	0.383	0.4284	0.5726	0.4753	0.3253
2024-01-02 07:02:59	0.2253	0.383	0.3568	0.6203	0.4992	0.3492
2024-01-02 07:03:59	0.2015	0.4188	0.3688	0.523	0.4872	0.3372
2024-01-02 07:04:59	0.2611	0.3949	0.4164	0.5707	0.5349	0.3849
2024-01-02 07:05:59	0.2134	0.3711	0.3807	0.6064	0.4753	0.3253
2024-01-02 07:06:59	0.2134	0.4068	0.3926	0.5468	0.5468	0.3968
2024-01-02 07:07:59	0.2134	0.3592	0.4641	0.6303	0.4753	0.3253
2024-01-02 07:08:59	0.2015	0.3711	0.35	0.6064	0.5111	0.3611
2024-01-02 07:09:59	0.2015	0.4068	0.3688	0.5907	0.5588	0.4088
2024-01-02 07:10:59	0.2372	0.3711	0.4164	0.5788	0.523	0.373
2024-01-02 07:11:59	0.1895	0.4188	0.3568	0.5668	0.5349	0.3849
2024-01-02 07:12:59	0.2611	0.383	0.3568	0.6264	0.5588	0.4088
2024-01-02 07:13:59	0.2611	0.3711	0.3807	0.5907	0.4992	0.3492
2024-01-02 07:14:59	0.2015	0.3949	0.3734	0.6384	0.4753	0.3253
2024-01-02 07:15:59	0.1781	0.3949	0.3853	0.5668	0.5111	0.3611
2024-01-02 07:16:59	0.2492	0.3592	0.433	0.5788	0.5111	0.3611
2024-01-02 07:17:59	0.2372	0.3353	0.4211	0.6264	0.4992	0.3492
2024-01-02 07:18:59	0.2253	0.3592	0.3853	0.5907	0.4992	0.3492
2024-01-02 07:19:59	0.2015	0.3949	0.3853	0.6026	0.4634	0.3134
2024-01-02 07:20:59	0.2611	0.3711	0.4092	0.6741	0.4753	0.3253
2024-01-02 07:21:59	0.2253	0.383	0.3972	0.543	0.523	0.373
2024-01-02 07:22:59	0.2372	0.4188	0.4211	0.5788	0.5111	0.3611
2024-01-02 07:23:59	0.2015	0.4068	0.433	0.6264	0.4753	0.3253
2024-01-02 07:24:59	0.2134	0.3592	0.433	0.5668	0.4753	0.3253
2024-01-02 07:25:59	0.2272	0.3949	0.4688	0.5668	0.4992	0.3492
2024-01-02 07:26:59	0.1915	0.3592	0.4449	0.5907	0.4872	0.3372
2024-01-02 07:27:59	0.2153	0.4188	0.4211	0.6145	0.5111	0.3611
2024-01-02 07:28:59	0.2749	0.383	0.4568	0.6264	0.523	0.373
2024-01-02 07:29:59	0.2511	0.3949	0.4092	0.6384	0.523	0.373
2024-01-02 07:30:59	0.1915	0.3426	0.4211	0.6264	0.5588	0.4088
2024-01-02 07:31:59	0.2153	0.3426	0.4568	0.5907	0.5349	0.3849
2024-01-02 07:32:59	0.2153	0.3711	0.4211	0.6264	0.5111	0.3611
2024-01-02 07:33:59	0.1795	0.3949	0.4688	0.6264	0.5468	0.3868
2024-01-02 07:34:59	0.2511	0.383	0.433	0.6264	0.4992	0.3392
2024-01-02 07:35:59	0.1676	0.3592	0.4211	0.6145	0.5111	0.3511
2024-01-02 07:36:59	0.2272	0.3949	0.4449	0.6145	0.5468	0.3868
2024-01-02 07:37:59	0.1915	0.3949	0.4449	0.5668	0.5111	0.3511
2024-01-02 07:38:59	0.2272	0.3949	0.4092	0.6026	0.5588	0.3988
2024-01-02 07:39:59	0.2511	0.3472	0.3853	0.6503	0.523	0.363
2024-01-02 07:40:59	0.2272	0.3426	0.4092	0.6145	0.5111	0.3511
2024-01-02 07:41:59	0.1915	0.3592	0.4449	0.6145	0.5349	0.3749
2024-01-02 07:42:59	0.2153	0.3949	0.4211	0.6264	0.5349	0.3749
2024-01-02 07:43:59	0.1915	0.3426	0.433	0.6264	0.4992	0.3392
2024-01-02 07:44:59	0.1915	0.4307	0.4688	0.6503	0.4753	0.3253
2024-01-02 07:45:59	0.1915	0.3949	0.4568	0.5907	0.4992	0.3492
2024-01-02 07:46:59	0.1915	0.383	0.4092	0.6145	0.5349	0.3849
2024-01-02 07:47:59	0.1915	0.3949	0.4449	0.6741	0.5111	0.3611
2024-01-02 07:48:59	0.2272	0.383	0.4092	0.5907	0.523	0.373
2024-01-02 07:49:59	0.2272	0.4307	0.4688	0.6384	0.5588	0.4088
2024-01-02 07:50:59	0.2153	0.4188	0.433	0.6145	0.5468	0.3968
2024-01-02 07:51:59	0.2153	0.3426	0.4449	0.6145	0.4992	0.3492
2024-01-02 07:52:59	0.263	0.3949	0.4926	0.5907	0.5349	0.3849
2024-01-02 07:53:59	0.1915	0.3592	0.4926	0.6503	0.4992	0.3492
2024-01-02 07:54:59	0.2272	0.3711	0.4211	0.6026	0.5588	0.4088
2024-01-02 07:55:59	0.1915	0.3592	0.4449	0.6145	0.523	0.373
2024-01-02 07:56:59	0.2272	0.4188	0.433	0.6503	0.5349	0.3849
2024-01-02 07:57:59	0.2272	0.4068	0.4092	0.6264	0.5826	0.4326
2024-01-02 07:58:59	0.2153	0.383	0.4449	0.6503	0.5826	0.4326
2024-01-02 07:59:59	0.2511	0.383	0.4449	0.6503	0.5111	0.3611
2024-01-02 08:00:59	0.2511	0.3426	0.4449	0.6503	0.5349	0.3849
2024-01-02 08:01:59	0.2511	0.4188	0.3972	0.6145	0.523	0.373
2024-01-02 08:02:59	0.2392	0.4307	0.4926	0.6145	0.4992	0.3492
2024-01-02 08:03:59	0.2272	0.4188	0.4092	0.6741	0.5349	0.3849
2024-01-02 08:04:59	0.1676	0.4188	0.4449	0.6145	0.5349	0.3849
2024-01-02 08:05:59	0.2272	0.3592	0.4926	0.5668	0.5349	0.3849
2024-01-02 08:06:59	0.1676	0.3426	0.4807	0.6264	0.4872	0.3372
2024-01-02 08:07:59	0.2749	0.3949	0.4449	0.6026	0.5826	0.4326
2024-01-02 08:08:59	0.1676	0.3592	0.433	0.6264	0.4992	0.3492
2024-01-02 08:09:59	0.2511	0.383	0.4449	0.6384	0.5349	0.3849
2024-01-02 08:10:59	0.2153	0.4188	0.433	0.6145	0.5826	0.4326
2024-01-02 08:11:59	0.2153	0.383	0.4807	0.6503	0.5707	0.4207
2024-01-02 08:12:59	0.1915	0.4572	0.4688	0.6264	0.5349	0.3849
2024-01-02 08:13:59	0.263	0.451	0.4926	0.6264	0.523	0.373
2024-01-02 08:14:59	0.1915	0.4572	0.4449	0.6264	0.5349	0.3849
2024-01-02 08:15:59	0.2392	0.45651	0.4092	0.6145	0.523	0.373
2024-01-02 08:16:59	0.263	0.359	0.4211	0.6741	0.5707	0.4207
2024-01-02 08:17:59	0.1915	0.417	0.4092	0.67	0.5588	0.4088
2024-01-02 08:18:59	0.2272	0.359	0.4688	0.6264	0.5826	0.4226
2024-01-02 08:19:59	0.2392	0.397	0.4568	0.6384	0.5349	0.3749
2024-01-02 08:20:59	0.2392	0.359	0.433	0.6264	0.4992	0.3392
2024-01-02 08:21:59	0.2392	0.4672	0.433	0.6384	0.5111	0.3511
2024-01-02 08:22:59	0.263	0.461	0.4926	0.6741	0.4992	0.3392
2024-01-02 08:23:59	0.2511	0.4672	0.4688	0.6145	0.5588	0.3988
2024-01-02 08:24:59	0.2749	0.461	0.4807	0.6264	0.5468	0.3868
2024-01-02 08:25:59	0.2511	0.417	0.4688	0.6264	0.523	0.363
2024-01-02 08:26:59	0.2511	0.401	0.4688	0.6264	0.523	0.363
2024-01-02 08:27:59	0.2272	0.46651	0.4092	0.6264	0.5826	0.4226
2024-01-02 08:28:59	0.2392	0.37	0.4926	0.6026	0.5588	0.3988
2024-01-02 08:29:59	0.2988	0.417	0.4449	0.5907	0.5707	0.4107
2024-01-02 08:30:59	0.2272	0.461	0.4092	0.5907	0.5588	0.3988
2024-01-02 08:31:59	0.2272	0.461	0.433	0.6264	0.5588	0.3988
2024-01-02 08:32:59	0.2511	0.42	0.4688	0.5907	0.4992	0.3392
2024-01-02 08:33:59	0.2511	0.378	0.433	0.6026	0.5826	0.4226
2024-01-02 08:34:59	0.2392	0.461	0.3853	0.6264	0.5349	0.3749
2024-01-02 08:35:59	0.2272	0.42	0.4688	0.6107	0.4992	0.3392
2024-01-02 08:36:59	0.2392	0.417	0.4688	0.6107	0.523	0.363
2024-01-02 08:37:59	0.2749	0.461	0.4568	0.6464	0.5588	0.3988
2024-01-02 08:38:59	0.2272	0.401	0.4926	0.5868	0.523	0.363
2024-01-02 08:39:59	0.2511	0.401	0.4449	0.6584	0.4753	0.3453
2024-01-02 08:40:59	0.2153	0.359	0.433	0.6226	0.5588	0.4288
2024-01-02 08:41:59	0.2272	0.461	0.4568	0.6226	0.5588	0.4288
2024-01-02 08:42:59	0.2988	0.378	0.4926	0.6703	0.5468	0.4168
2024-01-02 08:43:59	0.2153	0.401	0.47	0.563	0.5826	0.4526
2024-01-02 08:44:59	0.2392	0.42	0.433	0.6107	0.5349	0.4049
2024-01-02 08:45:59	0.2392	0.369	0.5164	0.6464	0.523	0.393
2024-01-02 08:46:59	0.263	0.43	0.4688	0.5868	0.5468	0.4168
2024-01-02 08:47:59	0.2511	0.4772	0.4449	0.6703	0.5826	0.4526
2024-01-02 08:48:59	0.2392	0.471	0.4688	0.6464	0.6064	0.4764
2024-01-02 08:49:59	0.2988	0.388	0.433	0.6207	0.523	0.393
2024-01-02 08:50:59	0.263	0.411	0.433	0.6088	0.6064	0.4764
2024-01-02 08:51:59	0.2392	0.369	0.433	0.5968	0.5588	0.4288
2024-01-02 08:52:59	0.2153	0.471	0.4449	0.6564	0.5349	0.4049
2024-01-02 08:53:59	0.2392	0.427	0.4926	0.6207	0.5588	0.4288
2024-01-02 08:54:59	0.2153	0.369	0.5164	0.6684	0.523	0.393
2024-01-02 08:55:59	0.2272	0.472	0.4568	0.5968	0.523	0.393
2024-01-02 08:56:59	0.2153	0.4772	0.433	0.6088	0.523	0.393
2024-01-02 08:57:59	0.2749	0.472	0.4688	0.6564	0.5349	0.4049
2024-01-02 08:58:59	0.2511	0.369	0.433	0.6207	0.5826	0.4526
2024-01-02 08:59:59	0.2868	0.427	0.4568	0.6326	0.6064	0.4764
2024-01-02 09:00:59	0.2392	0.4772	0.5045	0.7041	0.5468	0.4168
2024-01-02 09:01:59	0.2392	0.411	0.433	0.59	0.523	0.393
2024-01-02 09:02:59	0.2511	0.442	0.4449	0.6088	0.5588	0.4288
2024-01-02 09:03:59	0.2272	0.407	0.433	0.6564	0.523	0.393
2024-01-02 09:04:59	0.2153	0.407	0.4568	0.5968	0.5468	0.4168
2024-01-02 09:05:59	0.2749	0.471	0.4449	0.5968	0.5945	0.4645
2024-01-02 09:06:59	0.2392	0.4772	0.5045	0.6207	0.523	0.393
2024-01-02 09:07:59	0.2749	0.388	0.4688	0.6134	0.5349	0.4049
2024-01-02 09:08:59	0.2511	0.47695	0.4688	0.6253	0.523	0.393
2024-01-02 09:09:59	0.1915	0.47695	0.5164	0.673	0.5468	0.4168
2024-01-02 09:10:59	0.2749	0.43	0.4807	0.6611	0.5349	0.4049
2024-01-02 09:11:59	0.2272	0.471	0.433	0.6353	0.5945	0.4645
2024-01-02 09:12:59	0.263	0.411	0.433	0.6353	0.5588	0.4288
2024-01-02 09:13:59	0.2272	0.471	0.4926	0.6592	0.5588	0.4288
2024-01-02 09:14:59	0.2392	0.4772	0.433	0.6472	0.6064	0.4764
2024-01-02 09:15:59	0.2392	0.43	0.4449	0.6711	0.5707	0.4407
2024-01-02 09:16:59	0.2272	0.4772	0.4568	0.683	0.523	0.393
2024-01-02 09:17:59	0.2392	0.471	0.5164	0.683	0.523	0.393
2024-01-02 09:18:59	0.2392	0.369	0.4688	0.7188	0.5826	0.4526
2024-01-02 09:19:59	0.2153	0.4772	0.4688	0.6949	0.523	0.393
2024-01-02 09:20:59	0.2511	0.472	0.4807	0.6711	0.5349	0.4049
2024-01-02 09:21:59	0.2749	0.369	0.4807	0.7068	0.5468	0.4168
2024-01-02 09:22:59	0.2392	0.388	0.4807	0.6592	0.6064	0.4664
2024-01-02 09:23:59	0.2153	0.472	0.433	0.6711	0.5588	0.4188
2024-01-02 09:24:59	0.2153	0.471	0.433	0.7068	0.5588	0.4188
2024-01-02 09:25:59	0.2511	0.369	0.4688	0.6711	0.5707	0.4307
2024-01-02 09:26:59	0.2272	0.43	0.5045	0.7188	0.5707	0.4307
2024-01-02 09:27:59	0.2392	0.472	0.5164	0.683	0.5707	0.4307
2024-01-02 09:28:59	0.2392	0.43	0.5164	0.6711	0.523	0.383
2024-01-02 09:29:59	0.2749	0.471	0.433	0.6949	0.523	0.383
2024-01-02 09:30:59	0.2511	0.47695	0.4092	0.6949	0.5588	0.4188
2024-01-02 09:31:59	0.2511	0.43	0.433	0.6592	0.5945	0.4545
2024-01-02 09:32:59	0.263	0.388	0.4807	0.6353	0.6064	0.4664
2024-01-02 09:33:59	0.2392	0.4772	0.5164	0.6592	0.6064	0.4664
2024-01-02 09:34:59	0.2988	0.369	0.4568	0.6949	0.523	0.383
2024-01-02 09:35:59	0.2272	0.471	0.4092	0.6711	0.4992	0.3592
2024-01-02 09:36:59	0.263	0.388	0.4807	0.683	0.523	0.383
2024-01-02 09:37:59	0.2749	0.369	0.5164	0.7188	0.5707	0.4307
2024-01-02 09:38:59	0.2511	0.427	0.4688	0.7068	0.6064	0.4664
2024-01-02 09:39:59	0.2511	0.4772	0.4926	0.6692	0.5468	0.4068
2024-01-02 09:40:59	0.2511	0.407	0.4568	0.7049	0.4992	0.3592
2024-01-02 09:41:59	0.2392	0.471	0.4807	0.6692	0.5707	0.4307
2024-01-02 09:42:59	0.263	0.47651	0.5164	0.7288	0.6064	0.4664
2024-01-02 09:43:59	0.2153	0.472	0.4568	0.693	0.5588	0.4188
2024-01-02 09:44:59	0.2392	0.411	0.4449	0.7049	0.5826	0.4426
2024-01-02 09:45:59	0.2272	0.369	0.4926	0.7526	0.5468	0.4068
2024-01-02 09:46:59	0.2749	0.411	0.4568	0.7526	0.5707	0.4307
2024-01-02 09:47:59	0.2153	0.388	0.4688	0.6811	0.6064	0.4664
2024-01-02 09:48:59	0.2868	0.43	0.433	0.7049	0.5468	0.4068
2024-01-02 09:49:59	0.2153	0.4772	0.4807	0.693	0.5349	0.3949
2024-01-02 09:50:59	0.2511	0.427	0.5164	0.6692	0.5826	0.4426
2024-01-02 09:51:59	0.2988	0.4772	0.4568	0.7049	0.5468	0.4068
2024-01-02 09:52:59	0.263	0.4772	0.5045	0.7049	0.5588	0.4188
2024-01-02 09:53:59	0.2749	0.47651	0.4807	0.7049	0.523	0.383
2024-01-02 09:54:59	0.2988	0.471	0.4926	0.6572	0.5707	0.4307
2024-01-02 09:55:59	0.2392	0.43	0.4568	0.7526	0.6064	0.4664
2024-01-02 09:56:59	0.2153	0.4772	0.4926	0.6692	0.5468	0.4068
2024-01-02 09:57:59	0.2511	0.407	0.4807	0.7049	0.5945	0.4545
2024-01-02 09:58:59	0.2511	0.384	0.4688	0.7526	0.5707	0.4307
2024-01-02 09:59:59	0.2392	0.471	0.4568	0.7407	0.5826	0.4426
2024-01-02 10:00:59	0.2392	0.38	0.4807	0.7049	0.5468	0.4068
2024-01-02 10:01:59	0.2034	0.407	0.4807	0.693	0.5826	0.4426
2024-01-02 10:02:59	0.2153	0.43	0.4568	0.7049	0.5707	0.4307
2024-01-02 10:03:59	0.263	0.369	0.4688	0.693	0.5588	0.4188
2024-01-02 10:04:59	0.2511	0.471	0.5164	0.7407	0.5468	0.4068
2024-01-02 10:05:59	0.2153	0.369	0.5284	0.7288	0.5707	0.4307
2024-01-02 10:06:59	0.2153	0.4772	0.4449	0.7526	0.5707	0.4307
2024-01-02 10:07:59	0.2392	0.472	0.5164	0.7049	0.5468	0.4068
2024-01-02 10:08:59	0.2272	0.472	0.5088	0.6792	0.5588	0.4188
2024-01-02 10:09:59	0.2511	0.369	0.473	0.6911	0.6064	0.4664
2024-01-02 10:10:59	0.263	0.407	0.473	0.6792	0.6184	0.4784
2024-01-02 10:11:59	0.263	0.365	0.473	0.7388	0.5349	0.3949
2024-01-02 10:12:59	0.2988	0.47651	0.4849	0.7268	0.6064	0.4664
2024-01-02 10:13:59	0.2749	0.43	0.5326	0.703	0.5945	0.4545
2024-01-02 10:14:59	0.2511	0.43	0.5564	0.703	0.5468	0.4068
2024-01-02 10:15:59	0.2868	0.43	0.4968	0.7626	0.5588	0.4188
2024-01-02 10:16:59	0.2392	0.369	0.473	0.7388	0.5588	0.4188
2024-01-02 10:17:59	0.2511	0.4772	0.5088	0.7507	0.5826	0.4426
2024-01-02 10:18:59	0.2868	0.388	0.473	0.7388	0.5707	0.4307
2024-01-02 10:19:59	0.2511	0.427	0.4968	0.7388	0.6064	0.4664
2024-01-02 10:20:59	0.2988	0.369	0.5445	0.6792	0.5111	0.3711
2024-01-02 10:21:59	0.263	0.388	0.473	0.7626	0.5707	0.4307
2024-01-02 10:22:59	0.2511	0.411	0.4849	0.7149	0.5826	0.4426
2024-01-02 10:23:59	0.2749	0.43	0.473	0.6792	0.5707	0.4307
2024-01-02 10:24:59	0.2749	0.43	0.4968	0.703	0.5826	0.4426
2024-01-02 10:25:59	0.2392	0.471	0.4849	0.7388	0.5707	0.4307
2024-01-02 10:26:59	0.2153	0.427	0.5445	0.703	0.5707	0.4307
2024-01-02 10:27:59	0.2392	0.379	0.5088	0.6553	0.6303	0.4803
2024-01-02 10:28:59	0.2749	0.44	0.5088	0.7388	0.5707	0.4207
2024-01-02 10:29:59	0.2511	0.44	0.5564	0.7388	0.6064	0.4564
2024-01-02 10:30:59	0.263	0.481	0.5207	0.7268	0.6064	0.4564
2024-01-02 10:31:59	0.2988	0.44	0.473	0.7626	0.5826	0.4326
2024-01-02 10:32:59	0.2868	0.398	0.473	0.7149	0.5707	0.4207
2024-01-02 10:33:59	0.2392	0.417	0.5326	0.703	0.5707	0.4207
2024-01-02 10:34:59	0.2749	0.44	0.473	0.7268	0.6064	0.4564
2024-01-02 10:35:59	0.2392	0.398	0.4849	0.7626	0.5707	0.4207
2024-01-02 10:36:59	0.2988	0.44	0.4968	0.74	0.5826	0.4326
2024-01-02 10:37:59	0.263	0.417	0.5564	0.703	0.6064	0.4564
2024-01-02 10:38:59	0.2749	0.481	0.5088	0.7864	0.5707	0.4207
2024-01-02 10:39:59	0.2226	0.437	0.5088	0.7388	0.5707	0.4207
2024-01-02 10:40:59	0.2226	0.482	0.5207	0.7149	0.6064	0.4564
2024-01-02 10:41:59	0.2511	0.379	0.5207	0.7388	0.5468	0.3968
2024-01-02 10:42:59	0.2749	0.482	0.5207	0.703	0.6184	0.4684
2024-01-02 10:43:59	0.263	0.44	0.473	0.703	0.5826	0.4326
2024-01-02 10:44:59	0.2392	0.421	0.473	0.703	0.5826	0.4326
2024-01-02 10:45:59	0.2749	0.48695	0.5088	0.7149	0.6303	0.4803
2024-01-02 10:46:59	0.2749	0.398	0.5445	0.7626	0.523	0.383
2024-01-02 10:47:59	0.2749	0.398	0.5564	0.7864	0.5707	0.4307
2024-01-02 10:48:59	0.2272	0.417	0.5564	0.7268	0.6064	0.4664
2024-01-02 10:49:59	0.2226	0.4872	0.473	0.703	0.5468	0.4068
2024-01-02 10:50:59	0.2392	0.481	0.4492	0.7388	0.6303	0.4903
2024-01-02 10:51:59	0.2749	0.48651	0.473	0.703	0.6064	0.4664
2024-01-02 10:52:59	0.2226	0.375	0.5207	0.7268	0.5707	0.4307
2024-01-02 10:53:59	0.3107	0.44	0.5564	0.7745	0.5588	0.4188
2024-01-02 10:54:59	0.2749	0.421	0.4968	0.703	0.5468	0.4068
2024-01-02 10:55:59	0.263	0.4872	0.4492	0.7149	0.6064	0.4664
2024-01-02 10:56:59	0.2749	0.437	0.5207	0.703	0.5707	0.4307
2024-01-02 10:57:59	0.263	0.421	0.5564	0.7268	0.6184	0.4784
2024-01-02 10:58:59	0.3107	0.481	0.5088	0.7149	0.5468	0.4068
2024-01-02 10:59:59	0.2988	0.417	0.5326	0.7745	0.5588	0.4188
2024-01-02 11:00:59	0.2226	0.398	0.4968	0.7388	0.6064	0.4664
2024-01-02 11:01:59	0.2749	0.437	0.5207	0.7388	0.5707	0.4307
2024-01-02 11:02:59	0.2392	0.417	0.5564	0.7864	0.5826	0.4426
2024-01-02 11:03:59	0.2511	0.452	0.4968	0.7507	0.6541	0.5141
2024-01-02 11:04:59	0.2392	0.4872	0.4849	0.703	0.523	0.393
2024-01-02 11:05:59	0.2988	0.398	0.5326	0.703	0.5588	0.4288
2024-01-02 11:06:59	0.2868	0.398	0.4968	0.7626	0.6064	0.4764
2024-01-02 11:07:59	0.263	0.389	0.5088	0.703	0.5468	0.4168
2024-01-02 11:08:59	0.263	0.45	0.473	0.7149	0.5468	0.4168
2024-01-02 11:09:59	0.2226	0.431	0.5207	0.7268	0.5707	0.4407
2024-01-02 11:10:59	0.2988	0.431	0.5564	0.7864	0.5945	0.4645
2024-01-02 11:11:59	0.3107	0.389	0.4968	0.7388	0.6064	0.4764
2024-01-02 11:12:59	0.2988	0.491	0.5445	0.7388	0.6184	0.4884
2024-01-02 11:13:59	0.2988	0.491	0.5207	0.7507	0.6064	0.4764
2024-01-02 11:14:59	0.2392	0.4899	0.5326	0.7507	0.5707	0.4407
2024-01-02 11:15:59	0.2226	0.478	0.4968	0.7507	0.6064	0.4764
2024-01-02 11:16:59	0.2749	0.4422	0.5326	0.703	0.6064	0.4764
2024-01-02 11:17:59	0.2392	0.5257	0.5207	0.703	0.6064	0.4764
2024-01-02 11:18:59	0.263	0.5018	0.5088	0.7388	0.5945	0.4645
2024-01-02 11:19:59	0.2988	0.4422	0.4968	0.7745	0.5945	0.4645
2024-01-02 11:20:59	0.263	0.466	0.5207	0.7864	0.5468	0.4168
2024-01-02 11:21:59	0.3372	0.5257	0.5207	0.7864	0.5826	0.4526
2024-01-02 11:22:59	0.331	0.5257	0.4968	0.703	0.6303	0.5003
2024-01-02 11:23:59	0.3372	0.5018	0.5088	0.6792	0.5945	0.4645
2024-01-02 11:24:59	0.33651	0.4899	0.5564	0.703	0.5945	0.4645
2024-01-02 11:25:59	0.229	0.478	0.5684	0.7507	0.6064	0.4764
2024-01-02 11:26:59	0.287	0.466	0.4849	0.7864	0.6064	0.4764
2024-01-02 11:27:59	0.229	0.478	0.5564	0.7268	0.6303	0.5003
2024-01-02 11:28:59	0.267	0.5018	0.5445	0.6792	0.5707	0.4407
2024-01-02 11:29:59	0.229	0.466	0.4968	0.7507	0.5945	0.4645
2024-01-02 11:30:59	0.3372	0.478	0.5088	0.7864	0.6541	0.5241
2024-01-02 11:31:59	0.331	0.4422	0.5088	0.7388	0.5707	0.4407
2024-01-02 11:32:59	0.3372	0.478	0.5326	0.7626	0.6184	0.4884
2024-01-02 11:33:59	0.331	0.5257	0.5207	0.7268	0.5945	0.4645
2024-01-02 11:34:59	0.287	0.466	0.5564	0.7507	0.5945	0.4645
2024-01-02 11:35:59	0.271	0.4422	0.4611	0.7864	0.5707	0.4407
2024-01-02 11:36:59	0.33651	0.466	0.5207	0.7268	0.6303	0.5003
2024-01-02 11:37:59	0.24	0.4422	0.5326	0.7149	0.5826	0.4526
2024-01-02 11:38:59	0.287	0.478	0.5207	0.7626	0.5945	0.4645
2024-01-02 11:39:59	0.331	0.4899	0.5326	0.7268	0.6303	0.4903
2024-01-02 11:40:59	0.331	0.5018	0.5207	0.7388	0.6064	0.4664
2024-01-02 11:41:59	0.29	0.5018	0.5207	0.703	0.6303	0.4903
2024-01-02 11:42:59	0.248	0.5257	0.5803	0.7507	0.6303	0.4903
2024-01-02 11:43:59	0.331	0.4422	0.5207	0.7864	0.6303	0.4903
2024-01-02 11:44:59	0.29	0.4899	0.5564	0.7268	0.5945	0.4545
2024-01-02 11:45:59	0.287	0.5257	0.5564	0.7745	0.5945	0.4545
2024-01-02 11:46:59	0.331	0.4422	0.5326	0.7507	0.6541	0.5141
2024-01-02 11:47:59	0.271	0.466	0.5207	0.7626	0.5945	0.4545
2024-01-02 11:48:59	0.271	0.5257	0.5207	0.7268	0.5468	0.4168
2024-01-02 11:49:59	0.229	0.478	0.5564	0.7626	0.6064	0.4764
2024-01-02 11:50:59	0.331	0.5018	0.5207	0.7507	0.5826	0.4526
2024-01-02 11:51:59	0.248	0.4899	0.5326	0.7388	0.6064	0.4764
2024-01-02 11:52:59	0.271	0.4422	0.5564	0.7268	0.6184	0.4884
2024-01-02 11:53:59	0.29	0.4422	0.5207	0.7507	0.5945	0.4645
2024-01-02 11:54:59	0.229	0.5137	0.5207	0.7507	0.6303	0.5003
2024-01-02 11:55:59	0.29	0.5137	0.5564	0.7268	0.6064	0.4764
2024-01-02 11:56:59	0.3372	0.5018	0.4968	0.7388	0.6064	0.4764
2024-01-02 11:57:59	0.331	0.4899	0.5684	0.7864	0.6064	0.4764
2024-01-02 11:58:59	0.248	0.466	0.5326	0.7984	0.5945	0.4645
2024-01-02 11:59:59	0.271	0.466	0.5326	0.7149	0.6541	0.5241
2024-01-02 12:00:59	0.229	0.466	0.5803	0.7864	0.65	0.52
2024-01-02 12:01:59	0.331	0.4615	0.473	0.7788	0.6064	0.4764
2024-01-02 12:02:59	0.287	0.4376	0.5207	0.743	0.6184	0.4884
2024-01-02 12:03:59	0.229	0.4853	0.5564	0.743	0.6064	0.4764
2024-01-02 12:04:59	0.332	0.5092	0.4968	0.743	0.6184	0.4884
2024-01-02 12:05:59	0.3372	0.4495	0.5803	0.7549	0.6541	0.5241
2024-01-02 12:06:59	0.332	0.4376	0.5564	0.8026	0.5945	0.4645
2024-01-02 12:07:59	0.229	0.4376	0.5207	0.8264	0.6064	0.4764
2024-01-02 12:08:59	0.287	0.4853	0.5088	0.7668	0.6064	0.4764
2024-01-02 12:09:59	0.3372	0.4972	0.4968	0.743	0.6064	0.4764
2024-01-02 12:10:59	0.271	0.4853	0.5564	0.7788	0.6064	0.4764
2024-01-02 12:11:59	0.302	0.4734	0.5207	0.743	0.5826	0.4526
2024-01-02 12:12:59	0.267	0.4853	0.5684	0.7668	0.5707	0.4407
2024-01-02 12:13:59	0.267	0.5092	0.4968	0.8145	0.5707	0.4407
2024-01-02 12:14:59	0.331	0.4262	0.5088	0.743	0.6064	0.4764
2024-01-02 12:15:59	0.3372	0.4376	0.5564	0.7549	0.5707	0.4407
2024-01-02 12:16:59	0.248	0.4972	0.5207	0.743	0.5826	0.4526
2024-01-02 12:17:59	0.33695	0.4853	0.5326	0.7668	0.6064	0.4764
2024-01-02 12:18:59	0.33695	0.4615	0.6041	0.7549	0.5707	0.4407
2024-01-02 12:19:59	0.29	0.5211	0.473	0.8145	0.5707	0.4407
2024-01-02 12:20:59	0.25	0.4734	0.5088	0.7788	0.6064	0.4764
2024-01-02 12:21:59	0.271	0.4734	0.5564	0.7788	0.58	0.45
2024-01-02 12:22:59	0.331	0.4734	0.4968	0.8264	0.6184	0.4884
2024-01-02 12:23:59	0.3372	0.4615	0.4968	0.7907	0.5826	0.4526
2024-01-02 12:24:59	0.29	0.4615	0.5207	0.743	0.5826	0.4526
2024-01-02 12:25:59	0.3372	0.4972	0.5445	0.743	0.6303	0.5003
2024-01-02 12:26:59	0.331	0.4495	0.5564	0.8026	0.57	0.44
2024-01-02 12:27:59	0.25	0.5211	0.5684	0.743	0.5807	0.4507
2024-01-02 12:28:59	0.3372	0.5211	0.5564	0.7549	0.6164	0.4864
2024-01-02 12:29:59	0.332	0.4615	0.5207	0.7668	0.59	0.46
2024-01-02 12:30:59	0.25	0.4381	0.5564	0.8264	0.6403	0.5103
2024-01-02 12:31:59	0.248	0.5092	0.5564	0.7788	0.6164	0.4864
2024-01-02 12:32:59	0.332	0.4972	0.5564	0.7788	0.5807	0.4507
2024-01-02 12:33:59	0.331	0.4853	0.5445	0.7907	0.5688	0.4388
2024-01-02 12:34:59	0.25	0.4615	0.5445	0.7907	0.58	0.45
2024-01-02 12:35:59	0.29	0.5211	0.4968	0.7907	0.6164	0.4864
2024-01-02 12:36:59	0.332	0.4853	0.5326	0.743	0.5807	0.4507
2024-01-02 12:37:59	0.29	0.4972	0.5803	0.743	0.6284	0.4884
2024-01-02 12:38:59	0.331	0.4615	0.5445	0.7788	0.58	0.44
2024-01-02 12:39:59	0.33695	0.4734	0.5445	0.8145	0.5688	0.4388
2024-01-02 12:40:59	0.29	0.4972	0.5564	0.8264	0.6164	0.4864
2024-01-02 12:41:59	0.248	0.4615	0.5564	0.8264	0.5807	0.4507
2024-01-02 12:42:59	0.3372	0.4853	0.5803	0.743	0.5926	0.4626
2024-01-02 12:43:59	0.25	0.5449	0.5207	0.7192	0.6641	0.5341
2024-01-02 12:44:59	0.331	0.5211	0.5445	0.743	0.6	0.47
2024-01-02 12:45:59	0.248	0.4615	0.6041	0.7907	0.5888	0.4588
2024-01-02 12:46:59	0.25	0.4853	0.5207	0.8264	0.6364	0.5064
2024-01-02 12:47:59	0.287	0.4853	0.5684	0.7668	0.5768	0.4468
2024-01-02 12:48:59	0.3372	0.4495	0.5445	0.7192	0.5768	0.4468
2024-01-02 12:49:59	0.267	0.5211	0.5445	0.7907	0.6007	0.4707
2024-01-02 12:50:59	0.331	0.4376	0.5207	0.8264	0.5934	0.4634
2024-01-02 12:51:59	0.33651	0.4972	0.5803	0.7788	0.6053	0.4753
2024-01-02 12:52:59	0.332	0.4615	0.5326	0.8026	0.653	0.523
2024-01-02 12:53:59	0.271	0.4972	0.5445	0.7668	0.6411	0.5111
2024-01-02 12:54:59	0.25	0.5211	0.5803	0.7907	0.6053	0.4753
2024-01-02 12:55:59	0.271	0.4972	0.5564	0.8264	0.6053	0.4753
2024-01-02 12:56:59	0.248	0.4615	0.5803	0.7668	0.6292	0.4992
2024-01-02 12:57:59	0.29	0.4853	0.5803	0.7549	0.6172	0.4872
2024-01-02 12:58:59	0.3372	0.4615	0.5803	0.8026	0.6411	0.5111
2024-01-02 12:59:59	0.287	0.4615	0.5445	0.7668	0.653	0.523
2024-01-02 13:00:59	0.3372	0.4615	0.5445	0.7788	0.653	0.523
2024-01-02 13:01:59	0.3372	0.4615	0.6041	0.743	0.6888	0.5588
2024-01-02 13:02:59	0.33651	0.4615	0.5445	0.7907	0.6649	0.5349
2024-01-02 13:03:59	0.331	0.4972	0.4968	0.8264	0.6411	0.5111
2024-01-02 13:04:59	0.29	0.4972	0.5564	0.7668	0.6768	0.5468
2024-01-02 13:05:59	0.3372	0.4853	0.5326	0.8145	0.6292	0.4992
2024-01-02 13:06:59	0.267	0.4853	0.5564	0.7907	0.6411	0.5111
2024-01-02 13:07:59	0.244	0.533	0.5684	0.8026	0.6768	0.5468
2024-01-02 13:08:59	0.331	0.4615	0.5445	0.7668	0.6411	0.5111
2024-01-02 13:09:59	0.25	0.4972	0.5803	0.8026	0.6888	0.5588
2024-01-02 13:10:59	0.267	0.4615	0.5564	0.7907	0.653	0.523
2024-01-02 13:11:59	0.29	0.4972	0.5564	0.7788	0.6411	0.5111
2024-01-02 13:12:59	0.25	0.4972	0.5564	0.7668	0.6649	0.5349
2024-01-02 13:13:59	0.331	0.4853	0.5445	0.7907	0.6649	0.5349
2024-01-02 13:14:59	0.25	0.5211	0.6041	0.7907	0.6292	0.4992
2024-01-02 13:15:59	0.3372	0.5211	0.5518	0.7668	0.6053	0.4753
2024-01-02 13:16:59	0.332	0.5211	0.5564	0.7788	0.6292	0.4992
2024-01-02 13:17:59	0.332	0.5092	0.5684	0.8264	0.6649	0.5349
2024-01-02 13:18:59	0.25	0.4972	0.5564	0.8384	0.6411	0.5111
2024-01-02 13:19:59	0.267	0.4376	0.5684	0.7549	0.653	0.523
2024-01-02 13:20:59	0.24	0.4972	0.6041	0.8264	0.6888	0.5588
2024-01-02 13:21:59	0.33651	0.4376	0.5445	0.8145	0.6768	0.5468
2024-01-02 13:22:59	0.29	0.5449	0.5564	0.7668	0.6292	0.4992
2024-01-02 13:23:59	0.29	0.4376	0.5564	0.7788	0.6649	0.5349
2024-01-02 13:24:59	0.29	0.5211	0.5564	0.7788	0.6292	0.4992
2024-01-02 13:25:59	0.24	0.4853	0.5564	0.8026	0.6888	0.5588
2024-01-02 13:26:59	0.3372	0.4853	0.5326	0.7907	0.653	0.523
2024-01-02 13:27:59	0.248	0.4615	0.5207	0.8264	0.6649	0.5349
2024-01-02 13:28:59	0.287	0.533	0.5207	0.7311	0.7126	0.5826
2024-01-02 13:29:59	0.24	0.4615	0.5564	0.7907	0.7126	0.5826
2024-01-02 13:30:59	0.248	0.5092	0.5207	0.8026	0.6411	0.5111
2024-01-02 13:31:59	0.271	0.533	0.5326	0.7907	0.6649	0.5349
2024-01-02 13:32:59	0.29	0.4615	0.5564	0.8026	0.653	0.523
2024-01-02 13:33:59	0.29	0.4972	0.5207	0.7907	0.6292	0.4992
2024-01-02 13:34:59	0.331	0.5092	0.5207	0.7907	0.6649	0.5349
2024-01-02 13:35:59	0.287	0.5092	0.5564	0.8503	0.6649	0.5349
2024-01-02 13:36:59	0.24	0.5092	0.4968	0.7907	0.6649	0.5349
2024-01-02 13:37:59	0.29	0.533	0.5684	0.8264	0.6172	0.4872
2024-01-02 13:38:59	0.29	0.5211	0.55	0.8264	0.7126	0.5826
2024-01-02 13:39:59	0.331	0.5449	0.5326	0.8026	0.6292	0.5092
2024-01-02 13:40:59	0.29	0.5211	0.5803	0.7907	0.6649	0.5449
2024-01-02 13:41:59	0.248	0.5211	0.49	0.7907	0.7126	0.5926
2024-01-02 13:42:59	0.267	0.4972	0.5207	0.8264	0.7007	0.5807
2024-01-02 13:43:59	0.29	0.5092	0.5564	0.7907	0.6649	0.5449
2024-01-02 13:44:59	0.248	0.5688	0.4968	0.8026	0.653	0.533
2024-01-02 13:45:59	0.29	0.4972	0.5803	0.8264	0.6649	0.5449
2024-01-02 13:46:59	0.267	0.4972	0.5564	0.7907	0.653	0.533
2024-01-02 13:47:59	0.331	0.5211	0.5207	0.7907	0.7007	0.5807
2024-01-02 13:48:59	0.287	0.5211	0.5088	0.8264	0.6888	0.5688
2024-01-02 13:49:59	0.332	0.5092	0.4968	0.7668	0.7126	0.5926
2024-01-02 13:50:59	0.249	0.4972	0.5564	0.8384	0.6649	0.5449
2024-01-02 13:51:59	0.332	0.5092	0.5207	0.8026	0.6292	0.5092
2024-01-02 13:52:59	0.29	0.5449	0.5684	0.8026	0.6411	0.5211
2024-01-02 13:53:59	0.271	0.4972	0.4968	0.8503	0.6292	0.5092
2024-01-02 13:54:59	0.33695	0.5211	0.5088	0.743	0.6888	0.5688
2024-01-02 13:55:59	0.248	0.4853	0.5564	0.7907	0.6768	0.5568
2024-01-02 13:56:59	0.248	0.4972	0.5207	0.8264	0.653	0.533
2024-01-02 13:57:59	0.267	0.5688	0.5326	0.7668	0.653	0.533
2024-01-02 13:58:59	0.3372	0.4853	0.6041	0.8503	0.7126	0.5926
2024-01-02 13:59:59	0.331	0.5092	0.5	0.8264	0.6888	0.5688
2024-01-02 14:00:59	0.33651	0.5092	0.5088	0.7907	0.7007	0.5807
2024-01-02 14:01:59	0.245	0.533	0.5564	0.7788	0.6888	0.5688
2024-01-02 14:02:59	0.29	0.5211	0.4968	0.7668	0.6888	0.5688
2024-01-02 14:03:59	0.271	0.5092	0.4968	0.8264	0.6292	0.5092
2024-01-02 14:04:59	0.3372	0.5688	0.5207	0.7907	0.7126	0.5926
2024-01-02 14:05:59	0.287	0.533	0.614	0.8384	0.6649	0.5449
2024-01-02 14:06:59	0.271	0.5092	0.533	0.7668	0.6292	0.5092
2024-01-02 14:07:59	0.331	0.4853	0.575	0.7788	0.653	0.533
2024-01-02 14:08:59	0.267	0.5092	0.618	0.8264	0.6888	0.5688
2024-01-02 14:09:59	0.248	0.4853	0.599	0.7907	0.653	0.533
2024-01-02 14:10:59	0.287	0.4972	0.599	0.8026	0.6053	0.4853
2024-01-02 14:11:59	0.267	0.4853	0.522	0.8741	0.6888	0.5688
2024-01-02 14:12:59	0.302	0.5449	0.618	0.743	0.6888	0.5688
2024-01-02 14:13:59	0.3372	0.5211	0.533	0.7788	0.6768	0.5568
2024-01-02 14:14:59	0.248	0.5568	0.537	0.8264	0.7126	0.5926
2024-01-02 14:15:59	0.248	0.5092	0.56	0.7668	0.6649	0.5449
2024-01-02 14:16:59	0.249	0.5092	0.575	0.7668	0.653	0.533
2024-01-02 14:17:59	0.29	0.5211	0.575	0.7907	0.6768	0.5568
2024-01-02 14:18:59	0.271	0.4972	0.595	0.8145	0.7126	0.5926
2024-01-02 14:19:59	0.271	0.4853	0.537	0.8264	0.69	0.57
2024-01-02 14:20:59	0.25	0.5449	0.556	0.8384	0.653	0.533
2024-01-02 14:21:59	0.331	0.5092	0.537	0.8264	0.7364	0.58
2024-01-02 14:22:59	0.331	0.5449	0.595	0.7907	0.6888	0.5688
2024-01-02 14:23:59	0.34264	0.5211	0.595	0.8264	0.6649	0.5449
2024-01-02 14:24:59	0.34264	0.4615	0.537	0.8264	0.6888	0.5688
2024-01-02 14:25:59	0.34264	0.5449	0.556	0.8264	0.653	0.533
2024-01-02 14:26:59	0.338	0.4972	0.537	0.8145	0.653	0.533
2024-01-02 14:27:59	0.34264	0.533	0.537	0.8145	0.653	0.533
2024-01-02 14:28:59	0.26184	0.4972	0.571	0.7668	0.6649	0.5449
2024-01-02 14:29:59	0.3236	0.5092	0.571	0.8026	0.7126	0.5926
2024-01-02 14:30:59	0.34264	0.5092	0.569	0.8503	0.7364	0.59
2024-01-02 14:31:59	0.34264	0.4972	0.611	0.8145	0.6768	0.5568
2024-01-02 14:32:59	0.26184	0.5092	0.611	0.8145	0.653	0.533
2024-01-02 14:33:59	0.34264	0.5092	0.53	0.8264	0.6888	0.5688
2024-01-02 14:34:59	0.28088	0.4853	0.569	0.8264	0.653	0.533
2024-01-02 14:35:59	0.28088	0.5211	0.588	0.8503	0.6768	0.5568
2024-01-02 14:36:59	0.26184	0.5449	0.588	0.7907	0.7245	0.6045
2024-01-02 14:37:59	0.29992	0.5092	0.5772	0.8145	0.653	0.533
2024-01-02 14:38:59	0.31896	0.4853	0.542	0.8741	0.6649	0.5449
2024-01-02 14:39:59	0.28088	0.4853	0.607	0.7907	0.653	0.533
2024-01-02 14:40:59	0.29992	0.5211	0.527	0.8384	0.6768	0.5568
2024-01-02 14:41:59	0.3236	0.4972	0.588	0.8145	0.6649	0.5449
2024-01-02 14:42:59	0.28088	0.5092	0.607	0.8145	0.7245	0.6045
2024-01-02 14:43:59	0.34264	0.5092	0.571	0.7907	0.6888	0.5688
2024-01-02 14:44:59	0.31896	0.5449	0.611	0.8503	0.6888	0.5688
2024-01-02 14:45:59	0.29992	0.5211	0.527	0.8026	0.7364	0.6164
2024-01-02 14:46:59	0.31896	0.5211	0.5772	0.8145	0.7007	0.5807
2024-01-02 14:47:59	0.34456	0.533	0.611	0.8503	0.653	0.533
2024-01-02 14:48:59	0.26184	0.5092	0.53	0.8264	0.653	0.533
2024-01-02 14:49:59	0.28088	0.5688	0.565	0.8503	0.7126	0.5926
2024-01-02 14:50:59	0.34264	0.4972	0.57651	0.8503	0.653	0.533
2024-01-02 14:51:59	0.338	0.533	0.571	0.8503	0.6649	0.5449
2024-01-02 14:52:59	0.34264	0.5449	0.5772	0.8145	0.6768	0.5568
2024-01-02 14:53:59	0.34456	0.5211	0.607	0.8145	0.7364	0.6164
2024-01-02 14:54:59	0.34264	0.5211	0.588	0.8741	0.6888	0.5688
2024-01-02 14:55:59	0.26184	0.5211	0.588	0.8145	0.6888	0.5688
2024-01-02 14:56:59	0.3236	0.5092	0.57695	0.7668	0.7007	0.5807
2024-01-02 14:57:59	0.34264	0.533	0.611	0.8264	0.7007	0.5807
2024-01-02 14:58:59	0.30456	0.4853	0.53	0.8026	0.7007	0.5807
2024-01-02 14:59:59	0.34264	0.5092	0.572	0.8264	0.653	0.533
2024-01-02 15:00:59	0.34264	0.4972	0.569	0.8384	0.653	0.533
2024-01-02 15:01:59	0.28088	0.5449	0.572	0.8145	0.6888	0.5688
2024-01-02 15:02:59	0.26184	0.4853	0.527	0.8503	0.7245	0.6045
2024-01-02 15:03:59	0.29992	0.5568	0.571	0.8264	0.7364	0.6164
2024-01-02 15:04:59	0.3572	0.4853	0.607	0.8264	0.7364	0.6164
2024-01-02 15:05:59	0.30648	0.5211	0.53	0.8264	0.653	0.533
2024-01-02 15:06:59	0.34264	0.5688	0.588	0.8145	0.6292	0.5092
2024-01-02 15:07:59	0.35424	0.533	0.53	0.8741	0.653	0.533
2024-01-02 15:08:59	0.32064	0.5449	0.607	0.8218	0.7007	0.5807
2024-01-02 15:09:59	0.28256	0.5688	0.588	0.8264	0.7364	0.6164
2024-01-02 15:10:59	0.316	0.5092	0.53	0.8384	0.6768	0.5568
2024-01-02 15:11:59	0.27792	0.4853	0.571	0.8264	0.6292	0.5092
2024-01-02 15:12:59	0.32064	0.5211	0.53	0.8384	0.7007	0.5807
2024-01-02 15:13:59	0.29696	0.5211	0.53	0.8741	0.7364	0.6164
2024-01-02 15:14:59	0.27792	0.5092	0.569	0.8145	0.6888	0.5688
2024-01-02 15:15:59	0.316	0.5092	0.527	0.8264	0.7126	0.5926
2024-01-02 15:16:59	0.35888	0.4734	0.571	0.8264	0.6768	0.5568
2024-01-02 15:17:59	0.33984	0.4853	0.53	0.8264	0.7007	0.5807
2024-01-02 15:18:59	0.28256	0.533	0.53	0.8264	0.7364	0.6164
2024-01-02 15:19:59	0.3016	0.5211	0.611	0.8026	0.6768	0.5568
2024-01-02 15:20:59	0.33984	0.4853	0.518	0.7907	0.6649	0.5449
2024-01-02 15:21:59	0.28256	0.4853	0.519	0.7907	0.7126	0.5926
2024-01-02 15:22:59	0.29184	0.5092	0.517	0.8264	0.6768	0.5568
2024-01-02 15:23:59	0.26816	0.4972	0.538	0.7907	0.6888	0.5688
2024-01-02 15:24:59	0.26816	0.5211	0.5272	0.8026	0.653	0.533
2024-01-02 15:25:59	0.32528	0.533	0.519	0.8264	0.7007	0.5807
2024-01-02 15:26:59	0.32064	0.533	0.54	0.7907	0.7364	0.6164
2024-01-02 15:27:59	0.26352	0.5688	0.53	0.7907	0.6768	0.5568
2024-01-02 15:28:59	0.32528	0.5449	0.53	0.8264	0.7245	0.6045
2024-01-02 15:29:59	0.31936	0.5211	0.52651	0.7668	0.7007	0.5807
2024-01-02 15:30:59	0.26816	0.5568	0.5272	0.8384	0.7126	0.5926
2024-01-02 15:31:59	0.3016	0.5092	0.557	0.82	0.6768	0.5568
2024-01-02 15:32:59	0.34448	0.5211	0.5272	0.8026	0.7126	0.5926
2024-01-02 15:33:59	0.32528	0.5568	0.5272	0.8503	0.7007	0.5807
2024-01-02 15:34:59	0.32528	0.5211	0.5272	0.76	0.6888	0.5688
2024-01-02 15:35:59	0.30624	0.5688	0.5272	0.7907	0.6768	0.5568
2024-01-02 15:36:59	0.30624	0.533	0.5272	0.8264	0.7007	0.5807
2024-01-02 15:37:59	0.26352	0.5211	0.54	0.7668	0.7007	0.5807
2024-01-02 15:38:59	0.26352	0.5449	0.5272	0.8503	0.6768	0.5568
2024-01-02 15:39:59	0.34448	0.5449	0.53	0.8264	0.6888	0.5688
2024-01-02 15:40:59	0.34912	0.5092	0.577	0.7907	0.7364	0.6164
2024-01-02 15:41:59	0.26816	0.4853	0.55	0.7788	0.7484	0.6284
2024-01-02 15:42:59	0.30624	0.5092	0.541	0.7668	0.6649	0.5449
2024-01-02 15:43:59	0.34448	0.5449	0.554	0.8264	0.7364	0.6164
2024-01-02 15:44:59	0.32528	0.5211	0.577	0.7907	0.6568	0.5368
2024-01-02 15:45:59	0.2796	0.533	0.5472	0.8384	0.64	0.52
2024-01-02 15:46:59	0.28424	0.5688	0.53	0.7668	0.6807	0.5607
2024-01-02 15:47:59	0.28424	0.5568	0.541	0.7788	0.7064	0.5864
2024-01-02 15:48:59	0.28424	0.5092	0.54651	0.8264	0.6588	0.5388
2024-01-02 15:49:59	0.28424	0.5449	0.5472	0.7907	0.6826	0.5626
2024-01-02 15:50:59	0.32248	0.5092	0.5472	0.8026	0.6468	0.5268
2024-01-02 15:51:59	0.34152	0.5688	0.537	0.8741	0.6707	0.5507
2024-01-02 15:52:59	0.30792	0.533	0.5472	0.77	0.7064	0.5864
2024-01-02 15:53:59	0.30328	0.5449	0.54	0.7788	0.6468	0.5268
2024-01-02 15:54:59	0.2796	0.5926	0.568	0.8264	0.6349	0.5149
2024-01-02 15:55:59	0.28424	0.5926	0.591	0.7668	0.6826	0.5626
2024-01-02 15:56:59	0.34152	0.5211	0.549	0.7668	0.6468	0.5268
2024-01-02 15:57:59	0.30328	0.5449	0.591	0.7907	0.6588	0.5388
2024-01-02 15:58:59	0.32248	0.533	0.552	0.884	0.623	0.52
2024-01-02 15:59:59	0.26056	0.5092	0.55651	0.803	0.6707	0.5507
2024-01-02 16:00:59	0.30328	0.5449	0.551	0.845	0.7064	0.5864
2024-01-02 16:01:59	0.2652	0.5449	0.587	0.888	0.6468	0.5268
2024-01-02 16:02:59	0.31784	0.5449	0.5572	0.869	0.6945	0.5745
2024-01-02 16:03:59	0.28424	0.4972	0.55	0.869	0.6707	0.5507
2024-01-02 16:04:59	0.28424	0.5926	0.549	0.792	0.6826	0.5626
2024-01-02 16:05:59	0.34152	0.5092	0.568	0.888	0.6468	0.5268
2024-01-02 16:06:59	0.34616	0.5449	0.613	0.803	0.6826	0.5626
2024-01-02 16:07:59	0.28424	0.5926	0.5653	0.807	0.6707	0.5507
2024-01-02 16:08:59	0.2796	0.5807	0.5892	0.83	0.6588	0.5388
2024-01-02 16:09:59	0.2796	0.5449	0.5772	0.845	0.6468	0.5268
2024-01-02 16:10:59	0.32248	0.533	0.6249	0.845	0.6707	0.5507
2024-01-02 16:11:59	0.30792	0.5449	0.5653	0.865	0.6707	0.5507
2024-01-02 16:12:59	0.28424	0.533	0.6368	0.807	0.6468	0.5268
2024-01-02 16:13:59	0.2796	0.5807	0.5653	0.826	0.6588	0.5388
2024-01-02 16:14:59	0.34616	0.5688	0.6011	0.807	0.6964	0.5764
2024-01-02 16:15:59	0.32248	0.5926	0.6488	0.865	0.7084	0.5884
2024-01-02 16:16:59	0.2796	0.5449	0.613	0.865	0.6249	0.52
2024-01-02 16:17:59	0.32248	0.5092	0.6249	0.807	0.6964	0.5764
2024-01-02 16:18:59	0.32248	0.5211	0.6488	0.826	0.6888	0.5688
2024-01-02 16:19:59	0.26056	0.5092	0.5892	0.807	0.653	0.533
2024-01-02 16:20:59	0.28424	0.5688	0.5653	0.807	0.653	0.533
2024-01-02 16:21:59	0.34152	0.5568	0.6011	0.841	0.653	0.533
2024-01-02 16:22:59	0.28424	0.533	0.6011	0.841	0.6649	0.5449
2024-01-02 16:23:59	0.30328	0.533	0.5892	0.839	0.7126	0.5926
2024-01-02 16:24:59	0.32248	0.5926	0.5892	0.881	0.7364	0.6164
2024-01-02 16:25:59	0.2796	0.5688	0.5534	0.881	0.6768	0.5568
2024-01-02 16:26:59	0.26056	0.5807	0.5653	0.8	0.653	0.533
2024-01-02 16:27:59	0.32248	0.5688	0.613	0.839	0.6888	0.5688
2024-01-02 16:28:59	0.28424	0.5688	0.6011	0.858	0.653	0.533
2024-01-02 16:29:59	0.2796	0.5092	0.5653	0.858	0.6768	0.5568
2024-01-02 16:30:59	0.34616	0.5926	0.5653	0.8472	0.7245	0.6045
2024-01-02 16:31:59	0.2796	0.5449	0.5892	0.812	0.653	0.533
2024-01-02 16:32:59	0.34152	0.5092	0.5772	0.877	0.6649	0.5449
2024-01-02 16:33:59	0.34616	0.533	0.6011	0.797	0.653	0.533
2024-01-02 16:34:59	0.30328	0.5688	0.613	0.858	0.6768	0.5568
2024-01-02 16:35:59	0.28424	0.533	0.613	0.877	0.6649	0.53
2024-01-02 16:36:59	0.32248	0.4853	0.6488	0.841	0.7245	0.5807
2024-01-02 16:37:59	0.32248	0.5688	0.6249	0.881	0.6888	0.6164
2024-01-02 16:38:59	0.28424	0.5688	0.6011	0.797	0.6888	0.5688
2024-01-02 16:39:59	0.34152	0.5568	0.6368	0.8472	0.7364	0.5926
2024-01-02 16:40:59	0.34152	0.5926	0.5892	0.881	0.7007	0.5568
2024-01-02 16:41:59	0.28424	0.5449	0.6011	0.8	0.653	0.5807
2024-01-02 16:42:59	0.28424	0.533	0.6368	0.835	0.653	0.6164
2024-01-02 16:43:59	0.33856	0.5568	0.6011	0.84651	0.7126	0.5568
2024-01-02 16:44:59	0.26224	0.5926	0.6488	0.841	0.653	0.5449
2024-01-02 16:45:59	0.33856	0.6164	0.613	0.8472	0.6649	0.5926
2024-01-02 16:46:59	0.33856	0.533	0.6011	0.877	0.6768	0.5568
2024-01-02 16:47:59	0.26224	0.6164	0.6249	0.858	0.7264	0.5688
2024-01-02 16:48:59	0.30048	0.5688	0.6249	0.858	0.6788	0.533
2024-01-02 16:49:59	0.30048	0.5449	0.5892	0.84695	0.6788	0.5807
2024-01-02 16:50:59	0.29584	0.5688	0.5653	0.881	0.6907	0.6164
2024-01-02 16:51:59	0.33392	0.533	0.5892	0.8	0.6907	0.5568
2024-01-02 16:52:59	0.30048	0.533	0.6249	0.842	0.6907	0.6045
2024-01-02 16:53:59	0.31952	0.533	0.6011	0.839	0.643	0.5807
2024-01-02 16:54:59	0.30048	0.5449	0.613	0.842	0.643	0.5926
2024-01-02 16:55:59	0.26224	0.5926	0.6488	0.797	0.6788	0.5568
2024-01-02 16:56:59	0.33856	0.6164	0.6368	0.841	0.7145	0.5926
2024-01-02 16:57:59	0.26224	0.5568	0.5892	0.877	0.7264	0.5807
2024-01-02 16:58:59	0.31952	0.533	0.6249	0.8	0.7264	0.5688
2024-01-02 16:59:59	0.33856	0.5688	0.5892	0.858	0.643	0.5568
2024-01-02 17:00:59	0.33856	0.533	0.6488	0.8	0.66	0.5807
2024-01-02 17:01:59	0.26224	0.5568	0.613	0.8084	0.643	0.5807
2024-01-02 17:02:59	0.30048	0.6045	0.6249	0.7726	0.6907	0.5568
2024-01-02 17:03:59	0.3576	0.533	0.6726	0.7726	0.7264	0.5688
2024-01-02 17:04:59	0.33856	0.5449	0.6726	0.8203	0.6668	0.6164
2024-01-02 17:05:59	0.33392	0.533	0.6011	0.8	0.64	0.6284
2024-01-02 17:06:59	0.33856	0.5568	0.6249	0.8007	0.6907	0.5449
2024-01-02 17:07:59	0.28128	0.5449	0.613	0.8364	0.7264	0.6164
2024-01-02 17:08:59	0.31952	0.6045	0.5892	0.7768	0.6788	0.6088
2024-01-02 17:09:59	0.30048	0.5688	0.6249	0.8603	0.7026	0.573
2024-01-02 17:10:59	0.31952	0.5688	0.6249	0.8364	0.6868	0.573
2024-01-02 17:11:59	0.28128	0.6164	0.6249	0.8007	0.7107	0.573
2024-01-02 17:12:59	0.26224	0.5807	0.5772	0.7888	0.7464	0.5849
2024-01-02 17:13:59	0.3576	0.533	0.6726	0.7768	0.6868	0.6226
2024-01-02 17:14:59	0.30048	0.533	0.5892	0.8364	0.6749	0.6464
2024-01-02 17:15:59	0.31952	0.5926	0.6249	0.8007	0.7226	0.5868
2024-01-02 17:16:59	0.26224	0.533	0.6726	0.8484	0.6868	0.563
2024-01-02 17:17:59	0.33392	0.5449	0.6607	0.7768	0.6988	0.5988
2024-01-02 17:18:59	0.33856	0.5568	0.6249	0.7888	0.663	0.563
2024-01-02 17:19:59	0.31952	0.6164	0.613	0.8364	0.7107	0.5868
2024-01-02 17:20:59	0.29584	0.5688	0.6249	0.8007	0.7464	0.6345
2024-01-02 17:21:59	0.30048	0.5688	0.613	0.8126	0.6868	0.563
2024-01-02 17:22:59	0.35464	0.5807	0.6607	0.8841	0.7345	0.5749
2024-01-02 17:23:59	0.34024	0.5807	0.6488	0.8	0.7107	0.563
2024-01-02 17:24:59	0.27384	0.5807	0.6726	0.7888	0.7226	0.5868
2024-01-02 17:25:59	0.3356	0.533	0.6249	0.8364	0.6868	0.5749
2024-01-02 17:26:59	0.27848	0.533	0.5892	0.7768	0.7226	0.6345
2024-01-02 17:27:59	0.27384	0.5688	0.6011	0.7768	0.7107	0.5988
2024-01-02 17:28:59	0.31656	0.6045	0.5892	0.8007	0.6988	0.5988
2024-01-02 17:29:59	0.34024	0.6164	0.6488	0.7934	0.6868	0.6464
2024-01-02 17:30:59	0.27848	0.6164	0.6368	0.8053	0.7007	0.6107
2024-01-02 17:31:59	0.27848	0.533	0.613	0.853	0.7007	0.563
2024-01-02 17:32:59	0.3356	0.5092	0.613	0.8411	0.6768	0.563
2024-01-02 17:33:59	0.31656	0.533	0.6726	0.8053	0.6888	0.6226
2024-01-02 17:34:59	0.31656	0.5807	0.6488	0.8053	0.7364	0.563
2024-01-02 17:35:59	0.34216	0.6164	0.6607	0.8292	0.7484	0.5749
2024-01-02 17:36:59	0.35464	0.5568	0.6488	0.8172	0.6649	0.5868
2024-01-02 17:37:59	0.29752	0.5092	0.6488	0.8411	0.7364	0.6464
2024-01-02 17:38:59	0.29288	0.5807	0.5892	0.8741	0.7245	0.5988
2024-01-02 17:39:59	0.27848	0.6164	0.6726	0.8145	0.6768	0.5988
2024-01-02 17:40:59	0.3356	0.5688	0.6249	0.8264	0.6888	0.6107
2024-01-02 17:41:59	0.27384	0.5926	0.5892	0.8264	0.6888	0.6107
2024-01-02 17:42:59	0.31656	0.5568	0.613	0.8264	0.7126	0.6107
2024-01-02 17:43:59	0.34024	0.5807	0.6488	0.8264	0.7007	0.563
2024-01-02 17:44:59	0.27848	0.6164	0.613	0.8026	0.7364	0.563
2024-01-02 17:45:59	0.31192	0.5767	0.5653	0.7907	0.6411	0.5988
2024-01-02 17:46:59	0.31656	0.6006	0.6488	0.7907	0.7007	0.6345
2024-01-02 17:47:59	0.27384	0.6125	0.6488	0.8264	0.7126	0.6464
2024-01-02 17:48:59	0.29752	0.6125	0.6368	0.7907	0.7007	0.6464
2024-01-02 17:49:59	0.27848	0.6244	0.6726	0.8026	0.7126	0.563
2024-01-02 17:50:59	0.27384	0.6006	0.6249	0.8264	0.7007	0.57
2024-01-02 17:51:59	0.27848	0.6125	0.613	0.7907	0.7007	0.563
2024-01-02 17:52:59	0.27848	0.6244	0.6368	0.7907	0.7603	0.6107
2024-01-02 17:53:59	0.31656	0.6006	0.6726	0.8264	0.7007	0.6464
2024-01-02 17:54:59	0.31656	0.6244	0.6964	0.7668	0.7364	0.5868
2024-01-02 17:55:59	0.35	0.6244	0.613	0.8384	0.7364	0.5392
2024-01-02 17:56:59	0.27848	0.5848	0.6964	0.82	0.7126	0.6107
2024-01-02 17:57:59	0.27384	0.6244	0.6488	0.8026	0.7007	0.6464
2024-01-02 17:58:59	0.31656	0.6363	0.6249	0.82	0.7007	0.5988
2024-01-02 17:59:59	0.27384	0.6125	0.6488	0.79	0.7364	0.6226
2024-01-02 18:00:59	0.3356	0.6363	0.613	0.8207	0.7007	0.6068
2024-01-02 18:01:59	0.27384	0.6125	0.613	0.8564	0.7126	0.6207
2024-01-02 18:02:59	0.3356	0.5886	0.613	0.7968	0.7364	0.6564
2024-01-02 18:03:59	0.3356	0.5829	0.6249	0.82	0.7007	0.5968
2024-01-02 18:04:59	0.27384	0.5829	0.6726	0.8564	0.7007	0.5849
2024-01-02 18:05:59	0.35184	0.5848	0.6964	0.8207	0.7364	0.6326
2024-01-02 18:06:59	0.35184	0.6483	0.6368	0.8088	0.6768	0.5968
2024-01-02 18:07:59	0.35648	0.5767	0.613	0.7968	0.7484	0.6088
2024-01-02 18:08:59	0.33264	0.6006	0.6488	0.8564	0.7126	0.573
2024-01-02 18:09:59	0.35184	0.5767	0.613	0.8207	0.7126	0.6207
2024-01-02 18:10:59	0.27552	0.5767	0.6368	0.8684	0.7603	0.6564
2024-01-02 18:11:59	0.29456	0.6125	0.6845	0.7968	0.673	0.5968
2024-01-02 18:12:59	0.28992	0.6125	0.613	0.8088	0.7207	0.6445
2024-01-02 18:13:59	0.33264	0.5886	0.6249	0.8564	0.7564	0.6207
2024-01-02 18:14:59	0.29456	0.6244	0.613	0.8207	0.6968	0.6326
2024-01-02 18:15:59	0.3136	0.581	0.6368	0.8326	0.7803	0.5968
2024-01-02 18:16:59	0.29456	0.6363	0.6249	0.9041	0.7564	0.6326
2024-01-02 18:17:59	0.35648	0.6244	0.6845	0.8	0.7207	0.6207
2024-01-02 18:18:59	0.29456	0.6125	0.6488	0.8088	0.7088	0.6088
2024-01-02 18:19:59	0.33824	0.6363	0.6488	0.8564	0.6968	0.5968
2024-01-02 18:20:59	0.29456	0.5751	0.6964	0.7968	0.7564	0.6207
2024-01-02 18:21:59	0.28992	0.5911	0.6607	0.7968	0.7207	0.6207
2024-01-02 18:22:59	0.35648	0.6501	0.613	0.8207	0.7684	0.5968
2024-01-02 18:23:59	0.27552	0.5891	0.613	0.914	0.6968	0.6088
2024-01-02 18:24:59	0.3136	0.5925	0.6726	0.833	0.7088	0.6564
2024-01-02 18:25:59	0.3136	0.5781	0.613	0.875	0.7564	0.6684
2024-01-02 18:26:59	0.35184	0.5701	0.6249	0.918	0.7207	0.5849
2024-01-02 18:27:59	0.35648	0.6501	0.6368	0.899	0.7226	0.6564
2024-01-02 18:28:59	0.35184	0.5925	0.6964	0.899	0.76	0.6445
2024-01-02 18:29:59	0.35648	0.5791	0.6488	0.822	0.663	0.5968
2024-01-02 18:30:59	0.3136	0.5761	0.6488	0.918	0.6988	0.6088
2024-01-02 18:31:59	0.29456	0.6287	0.6607	0.833	0.7464	0.6088
2024-01-02 18:32:59	0.27088	0.5781	0.6607	0.837	0.6868	0.6326
2024-01-02 18:33:59	0.27088	0.6261	0.6607	0.86	0.6868	0.6207
2024-01-02 18:34:59	0.35184	0.5721	0.613	0.875	0.7107	0.6564
2024-01-02 18:35:59	0.27552	0.5701	0.613	0.875	0.7345	0.5611
2024-01-02 18:36:59	0.35184	0.6248	0.6488	0.895	0.7464	0.6207
2024-01-02 18:37:59	0.33264	0.6501	0.6845	0.837	0.7584	0.6326
2024-01-02 18:38:59	0.33264	0.5771	0.6964	0.856	0.7464	0.6207
2024-01-02 18:39:59	0.29456	0.5781	0.6964	0.837	0.7107	0.6326
2024-01-02 18:40:59	0.33264	0.5791	0.613	0.895	0.7464	0.6207
2024-01-02 18:41:59	0.35184	0.6225	0.5892	0.895	0.7464	0.6207
2024-01-02 18:42:59	0.29456	0.6225	0.613	0.837	0.7464	0.6803
2024-01-02 18:43:59	0.3136	0.5751	0.6607	0.856	0.7345	0.6207
2024-01-02 18:44:59	0.28992	0.5781	0.6964	0.837	0.7345	0.6564
2024-01-02 18:45:59	0.28992	0.5701	0.6368	0.837	0.6868	0.6564
2024-01-02 18:46:59	0.33264	0.5791	0.5892	0.871	0.7226	0.6326
2024-01-02 18:47:59	0.29456	0.6501	0.6607	0.871	0.7703	0.6207
2024-01-02 18:48:59	0.29456	0.5701	0.6964	0.869	0.7345	0.6207
2024-01-02 18:49:59	0.3136	0.5701	0.6488	0.911	0.7345	0.6564
2024-01-02 18:50:59	0.33264	0.5761	0.6726	0.911	0.7464	0.6207
2024-01-02 18:51:59	0.33728	0.6225	0.6368	0.83	0.7464	0.6326
2024-01-02 18:52:59	0.33264	0.6225	0.6607	0.869	0.7703	0.6464
2024-01-02 18:53:59	0.28992	0.6248	0.6964	0.888	0.7107	0.6107
2024-01-02 18:54:59	0.33264	0.6401	0.6368	0.888	0.7345	0.6107
2024-01-02 18:55:59	0.35184	0.5791	0.6249	0.8772	0.7941	0.6464
2024-01-02 18:56:59	0.27552	0.6021	0.6726	0.842	0.7107	0.5868
2024-01-02 18:57:59	0.328	0.6021	0.6368	0.907	0.7584	0.6584
2024-01-02 18:58:59	0.3136	0.6225	0.6488	0.827	0.7345	0.6226
2024-01-02 18:59:59	0.33264	0.5631	0.613	0.888	0.7345	0.6226
2024-01-02 19:00:59	0.28992	0.6287	0.6607	0.907	0.7107	0.6703
2024-01-02 19:01:59	0.29456	0.5761	0.6964	0.871	0.7703	0.583
2024-01-02 19:02:59	0.35648	0.5791	0.6368	0.911	0.7226	0.6307
2024-01-02 19:03:59	0.29456	0.6287	0.6845	0.827	0.7345	0.6664
2024-01-02 19:04:59	0.34888	0.6401	0.6607	0.8772	0.7703	0.6068
2024-01-02 19:05:59	0.35352	0.6271	0.6726	0.911	0.7464	0.6903
2024-01-02 19:06:59	0.2916	0.6401	0.6368	0.83	0.7703	0.6664
2024-01-02 19:07:59	0.26792	0.6021	0.6726	0.865	0.7703	0.6307
2024-01-02 19:08:59	0.32984	0.6021	0.6607	0.87651	0.7703	0.6188
2024-01-02 19:09:59	0.31064	0.6248	0.6488	0.871	0.7345	0.6068
2024-01-02 19:10:59	0.32984	0.6225	0.6368	0.8772	0.7345	0.6664
2024-01-02 19:11:59	0.31064	0.6225	0.6607	0.907	0.7841	0.6307
2024-01-02 19:12:59	0.27256	0.5791	0.6607	0.888	0.7245	0.6784
2024-01-02 19:13:59	0.35352	0.6148	0.6368	0.888	0.6768	0.6068
2024-01-02 19:14:59	0.31064	0.6401	0.6488	0.87695	0.7364	0.6188
2024-01-02 19:15:59	0.32984	0.6601	0.6964	0.911	0.7126	0.6664
2024-01-02 19:16:59	0.32984	0.5681	0.7084	0.83	0.7364	0.6307
2024-01-02 19:17:59	0.28696	0.6287	0.6249	0.872	0.7484	0.6426
2024-01-02 19:18:59	0.306	0.5661	0.6964	0.869	0.7245	0.67
2024-01-02 19:19:59	0.2916	0.6287	0.6845	0.872	0.7603	0.583
2024-01-02 19:20:59	0.31064	0.5651	0.6368	0.827	0.7364	0.6188
2024-01-02 19:21:59	0.31064	0.6791	0.6488	0.871	0.7364	0.6664
2024-01-02 19:22:59	0.31064	0.6021	0.6488	0.907	0.7364	0.6068
2024-01-02 19:23:59	0.306	0.5771	0.6726	0.83	0.7245	0.6068
2024-01-02 19:24:59	0.31064	0.6401	0.6607	0.888	0.7841	0.6307
2024-01-02 19:25:59	0.32984	0.6467	0.6964	0.83	0.7318	0.6545
2024-01-02 19:26:59	0.2916	0.5681	0.6011	0.8384	0.7364	0.6664
2024-01-02 19:27:59	0.31064	0.6021	0.6607	0.8026	0.7484	0.6784
2024-01-02 19:28:59	0.31064	0.6125	0.6726	0.8026	0.7364	0.6664
2024-01-02 19:29:59	0.32984	0.6287	0.6607	0.8503	0.7484	0.6307
2024-01-02 19:30:59	0.31064	0.6791	0.6726	0.83	0.7841	0.6664
2024-01-02 19:31:59	0.34888	0.5681	0.6607	0.8307	0.7245	0.6664
2024-01-02 19:32:59	0.34888	0.6401	0.6607	0.8664	0.7364	0.6664
2024-01-02 19:33:59	0.32984	0.6467	0.7203	0.8068	0.7364	0.6545
2024-01-02 19:34:59	0.26792	0.6021	0.6607	0.8903	0.7364	0.6545
2024-01-02 19:35:59	0.28696	0.5661	0.6964	0.8664	0.7364	0.6068
2024-01-02 19:36:59	0.34888	0.6125	0.6964	0.8307	0.7126	0.6426
2024-01-02 19:37:59	0.26792	0.6021	0.6726	0.8188	0.7207	0.6903
2024-01-02 19:38:59	0.2916	0.5671	0.6607	0.8068	0.7207	0.6545
2024-01-02 19:39:59	0.34888	0.5671	0.6607	0.8664	0.7564	0.6545
2024-01-02 19:40:59	0.31064	0.5671	0.6964	0.8307	0.7207	0.6664
2024-01-02 19:41:59	0.28696	0.5725	0.6607	0.8784	0.7326	0.6664
2024-01-02 19:42:59	0.26792	0.6501	0.6726	0.8068	0.7564	0.6903
2024-01-02 19:43:59	0.28696	0.6787	0.6964	0.8188	0.7207	0.6307
2024-01-02 19:44:59	0.27256	0.6301	0.6607	0.8664	0.7207	0.6545
2024-01-02 19:45:59	0.32984	0.6301	0.6607	0.8307	0.7564	0.69
2024-01-02 19:46:59	0.34888	0.6301	0.6964	0.8426	0.6968	0.6307
2024-01-02 19:47:59	0.31064	0.6221	0.6368	0.9141	0.7584	0.6784
2024-01-02 19:48:59	0.306	0.6787	0.7084	0.83	0.74	0.6545
2024-01-02 19:49:59	0.31064	0.6501	0.6726	0.8188	0.7226	0.6545
2024-01-02 19:50:59	0.27256	0.6248	0.6726	0.8664	0.7703	0.6307
2024-01-02 19:51:59	0.31064	0.6367	0.7203	0.8068	0.68	0.6903
2024-01-02 19:52:59	0.32984	0.5781	0.613	0.8068	0.7107	0.6426
2024-01-02 19:53:59	0.2916	0.6501	0.6607	0.8307	0.7464	0.6545
2024-01-02 19:54:59	0.31064	0.6221	0.6964	0.8234	0.6868	0.6803
2024-01-02 19:55:59	0.27256	0.6691	0.6368	0.8353	0.7703	0.6564
2024-01-02 19:56:59	0.31064	0.6501	0.7203	0.883	0.7464	0.6803
2024-01-02 19:57:59	0.31064	0.6301	0.6964	0.8711	0.7107	0.6803
2024-01-02 19:58:59	0.34888	0.5671	0.6607	0.9039	0.6988	0.6803
2024-01-02 19:59:59	0.32984	0.6301	0.6488	0.9039	0.6868	0.6445
2024-01-02 20:00:59	0.34592	0.6221	0.6368	0.84	0.7464	0.6445
2024-01-02 20:01:59	0.3032	0.6301	0.6964	0.9039	0.7107	0.7041
2024-01-02 20:02:59	0.34248	0.5661	0.6607	0.84	0.7584	0.6445
2024-01-02 20:03:59	0.28864	0.5651	0.7084	0.8696	0.6868	0.5968
2024-01-02 20:04:59	0.32224	0.6591	0.6368	0.9039	0.6988	0.6564
2024-01-02 20:05:59	0.28864	0.6401	0.6488	0.9357	0.7464	0.6326
2024-01-02 20:06:59	0.35056	0.6425	0.6964	0.84	0.7107	0.6564
2024-01-02 20:07:59	0.284	0.6591	0.6607	0.84	0.7226	0.6684
2024-01-02 20:08:59	0.34592	0.6121	0.6726	0.9357	0.7941	0.6445
2024-01-02 20:09:59	0.28864	0.6951	0.7441	0.9039	0.69	0.6803
2024-01-02 20:10:59	0.26496	0.6591	0.613	0.9357	0.6988	0.6564
2024-01-02 20:11:59	0.34592	0.6401	0.6488	0.84	0.7464	0.6564
2024-01-02 20:12:59	0.284	0.6425	0.6964	0.9039	0.6868	0.6564
2024-01-02 20:13:59	0.32688	0.6267	0.6368	0.84	0.6768	0.6445
2024-01-02 20:14:59	0.30784	0.6401	0.6368	0.9039	0.7007	0.7041
2024-01-02 20:15:59	0.35056	0.6201	0.6607	0.9039	0.794	0.6518
2024-01-02 20:16:59	0.2696	0.6121	0.6845	0.84	0.713	0.6564
2024-01-02 20:17:59	0.30784	0.6961	0.6964	0.9039	0.755	0.6684
2024-01-02 20:18:59	0.35056	0.6201	0.7084	0.8696	0.798	0.6564
2024-01-02 20:19:59	0.34688	0.6387	0.6964	0.872	0.779	0.6684
2024-01-02 20:20:59	0.33128	0.6591	0.6607	0.872	0.779	0.7041
2024-01-02 20:21:59	0.33128	0.6591	0.6964	0.9039	0.702	0.6445
2024-01-02 20:22:59	0.35496	0.6961	0.6964	0.872	0.798	0.6564
2024-01-02 20:23:59	0.31224	0.6551	0.6964	0.84	0.713	0.6564
2024-01-02 20:24:59	0.32664	0.6951	0.6845	0.9039	0.717	0.6564
2024-01-02 20:25:59	0.28856	0.6121	0.6845	0.9039	0.74	0.6564
2024-01-02 20:26:59	0.31224	0.6951	0.6368	0.9357	0.755	0.6326
2024-01-02 20:27:59	0.34688	0.6951	0.6726	0.84	0.755	0.6407
2024-01-02 20:28:59	0.2932	0.6121	0.7203	0.84	0.775	0.6407
2024-01-02 20:29:59	0.274	0.6961	0.6845	0.8719	0.717	0.6764
2024-01-02 20:30:59	0.35496	0.6121	0.6845	0.84	0.736	0.6407
2024-01-02 20:31:59	0.32664	0.6121	0.6964	0.9039	0.717	0.6526
2024-01-02 20:32:59	0.2932	0.6425	0.6964	0.8719	0.775	0.6764
2024-01-02 20:33:59	0.274	0.6951	0.7203	0.9357	0.775	0.6407
2024-01-02 20:34:59	0.35032	0.6425	0.6607	0.9039	0.717	0.6407
2024-01-02 20:35:59	0.31224	0.6121	0.6845	0.917	0.736	0.6764
2024-01-02 20:36:59	0.274	0.6121	0.7441	0.872	0.717	0.6168
2024-01-02 20:37:59	0.33592	0.6401	0.6607	0.9357	0.717	0.6884
2024-01-02 20:38:59	0.274	0.6425	0.7084	0.84	0.751	0.67
2024-01-02 20:39:59	0.33592	0.6401	0.6845	0.84	0.751	0.6526
2024-01-02 20:40:59	0.34688	0.6267	0.6845	0.8719	0.749	0.7003
2024-01-02 20:41:59	0.31224	0.6387	0.6607	0.8719	0.791	0.61
2024-01-02 20:42:59	0.34688	0.6781	0.7203	0.9039	0.781	0.6407
2024-01-02 20:43:59	0.35496	0.6425	0.6726	0.9357	0.7	0.6764
2024-01-02 20:44:59	0.32664	0.6951	0.6845	0.8719	0.739	0.6168
2024-01-02 20:45:59	0.35032	0.6781	0.7203	0.8719	0.758	0.7003
2024-01-02 20:46:59	0.32664	0.6401	0.6964	0.9039	0.758	0.6764
2024-01-02 20:47:59	0.28856	0.6971	0.7203	0.9039	0.7472	0.6407
2024-01-02 20:48:59	0.274	0.6491	0.7203	0.9039	0.712	0.6288
2024-01-02 20:49:59	0.2932	0.6491	0.7203	0.9039	0.777	0.6168
2024-01-02 20:50:59	0.35032	0.6325	0.6845	0.917	0.697	0.6764
2024-01-02 20:51:59	0.2932	0.6961	0.6845	0.8719	0.758	0.6407
2024-01-02 20:52:59	0.2932	0.6301	0.7441	0.872	0.777	0.6884
2024-01-02 20:53:59	0.34688	0.6961	0.6845	0.9039	0.741	0.6168
2024-01-02 20:54:59	0.34688	0.6301	0.6368	0.8719	0.781	0.6288
2024-01-02 20:55:59	0.33128	0.6681	0.6964	0.872	0.697	0.6764
2024-01-02 20:56:59	0.32664	0.6681	0.6726	0.9039	0.7472	0.6407
2024-01-02 20:57:59	0.35032	0.6971	0.6964	0.9039	0.781	0.6526
2024-01-02 20:58:59	0.31224	0.6681	0.7084	0.8719	0.7	0.7141
2024-01-02 20:59:59	0.28856	0.6301	0.6845	0.9039	0.735	0.61
2024-01-02 21:00:59	0.26936	0.6681	0.7203	0.872	0.74651	0.6188
2024-01-02 21:01:59	0.2932	0.6101	0.6964	0.8916	0.741	0.6664
2024-01-02 21:02:59	0.35496	0.6961	0.6964	0.9039	0.7472	0.6068
2024-01-02 21:03:59	0.33128	0.6101	0.6964	0.872	0.777	0.6068
2024-01-02 21:04:59	0.33128	0.6971	0.6845	0.9039	0.758	0.6307
2024-01-02 21:05:59	0.30464	0.6821	0.7441	0.8696	0.758	0.724
2024-01-02 21:06:59	0.34736	0.6961	0.74	0.8719	0.74695	0.643
2024-01-02 21:07:59	0.26656	0.6101	0.6964	0.8696	0.781	0.685
2024-01-02 21:08:59	0.32832	0.6325	0.7084	0.917	0.7	0.718
2024-01-02 21:09:59	0.350736	0.6301	0.6964	0.8719	0.742	0.709
2024-01-02 21:10:59	0.30464	0.6961	0.7084	0.84	0.739	0.709
2024-01-02 21:11:59	0.354096	0.6287	0.7441	0.9357	0.742	0.632
2024-01-02 21:12:59	0.30464	0.6101	0.6845	0.872	0.697	0.718
2024-01-02 21:13:59	0.26656	0.6167	0.6964	0.9357	0.741	0.643
2024-01-02 21:14:59	0.2712	0.6325	0.6964	0.917	0.777	0.647
2024-01-02 21:15:59	0.30928	0.6491	0.6964	0.8719	0.7	0.67
2024-01-02 21:16:59	0.350736	0.6101	0.6964	0.8719	0.758	0.685
2024-01-02 21:17:59	0.30464	0.6491	0.6726	0.9039	0.7	0.685
2024-01-02 21:18:59	0.350736	0.6301	0.6607	0.9039	0.777	0.705
2024-01-02 21:19:59	0.30464	0.6287	0.6607	0.8719	0.758	0.647
2024-01-02 21:20:59	0.350288	0.6821	0.6964	0.9357	0.7	0.666
2024-01-02 21:21:59	0.350288	0.6301	0.6607	0.9039	0.741	0.647
2024-01-02 21:22:59	0.26656	0.7061	0.6726	0.8696	0.7	0.705
2024-01-02 21:23:59	0.2712	0.6325	0.6964	0.872	0.7	0.705
2024-01-02 21:24:59	0.2856	0.6325	0.6607	0.917	0.739	0.647
2024-01-02 21:25:59	0.2856	0.6821	0.6607	0.84	0.697	0.666
2024-01-02 21:26:59	0.2856	0.6301	0.6964	0.8719	0.741	0.647
2024-01-02 21:27:59	0.26656	0.6101	0.6368	0.917	0.72	0.647
2024-01-02 21:28:59	0.30464	0.6821	0.7084	0.9359	0.72	0.681
2024-01-02 21:29:59	0.30464	0.6971	0.6726	0.84	0.791	0.681
2024-01-02 21:30:59	0.350288	0.6287	0.6726	0.84	0.698	0.679
2024-01-02 21:31:59	0.350736	0.6491	0.7203	0.9359	0.699	0.711
2024-01-02 21:32:59	0.350736	0.6497	0.613	0.917	0.697	0.711
2024-01-02 21:33:59	0.350288	0.6578	0.6607	0.8719	0.718	0.63
2024-01-02 21:34:59	0.2856	0.6497	0.6964	0.8916	0.7072	0.669
2024-01-02 21:35:59	0.350288	0.6578	0.6368	0.84	0.699	0.688
2024-01-02 21:36:59	0.350736	0.6578	0.7203	0.8719	0.72	0.688
2024-01-02 21:37:59	0.30464	0.6274	0.6964	0.9039	0.71	0.6772
2024-01-02 21:38:59	0.350736	0.6578	0.6607	0.9039	0.71	0.642
2024-01-02 21:39:59	0.2856	0.6435	0.6488	0.8719	0.70651	0.707
2024-01-02 21:40:59	0.30464	0.6435	0.6368	0.9357	0.7072	0.627
2024-01-02 21:41:59	0.354096	0.6497	0.6964	0.9039	0.737	0.688
2024-01-02 21:42:59	0.30464	0.6578	0.6607	0.9357	0.7072	0.707
2024-01-02 21:43:59	0.32368	0.6578	0.7084	0.916	0.7072	0.671
2024-01-02 21:44:59	0.2856	0.6435	0.6368	0.8696	0.7072	0.711
2024-01-02 21:45:59	0.350736	0.6578	0.6488	0.9357	0.7072	0.627
2024-01-02 21:46:59	0.355904	0.6497	0.6964	0.9357	0.7072	0.6772
2024-01-02 21:47:59	0.2856	0.6435	0.6607	0.9357	0.72	0.711
2024-01-02 21:48:59	0.32368	0.6578	0.6726	0.9039	0.7072	0.63
2024-01-02 21:49:59	0.34264	0.6578	0.7441	0.9039	0.71	0.665
2024-01-02 21:50:59	0.34264	0.6435	0.63	0.84	0.757	0.67651
2024-01-02 21:51:59	0.34264	0.6339	0.6488	0.9357	0.73	0.671
2024-01-02 21:52:59	0.338	0.7055	0.6964	0.84	0.721	0.6772
2024-01-02 21:53:59	0.34264	0.6497	0.6368	0.872	0.734	0.707
2024-01-02 21:54:59	0.26184	0.6497	0.6368	0.872	0.747	0.688
2024-01-02 21:55:59	0.3236	0.6274	0.6607	0.8696	0.7172	0.688
2024-01-02 21:56:59	0.34264	0.6254	0.6534	0.8719	0.7	0.67695
2024-01-02 21:57:59	0.34264	0.6578	0.6653	0.84	0.711	0.711
2024-01-02 21:58:59	0.26184	0.6435	0.713	0.9357	0.71651	0.63
2024-01-02 21:59:59	0.34264	0.6339	0.7011	0.917	0.7172	0.672
2024-01-02 22:00:59	0.28088	0.6274	0.6653	0.84	0.7172	0.669
2024-01-02 22:01:59	0.28088	0.6435	0.6653	0.9039	0.707	0.672
2024-01-02 22:02:59	0.26184	0.6578	0.6892	0.872	0.7172	0.627
2024-01-02 22:03:59	0.29992	0.6459	0.6772	0.9357	0.71	0.671
2024-01-02 22:04:59	0.31896	0.6339	0.7011	0.9357	0.738	0.707
2024-01-02 22:05:59	0.28088	0.6435	0.713	0.84	0.761	0.63
2024-01-02 22:06:59	0.29992	0.6578	0.713	0.84	0.719	0.688
2024-01-02 22:07:59	0.3236	0.7055	0.7488	0.84	0.761	0.63
2024-01-02 22:08:59	0.28088	0.6339	0.7249	0.874	0.722	0.707
2024-01-02 22:09:59	0.34264	0.6459	0.7011	0.9357	0.72651	0.688
2024-01-02 22:10:59	0.31896	0.6435	0.7368	0.9357	0.721	0.63
2024-01-02 22:11:59	0.29992	0.6578	0.6892	0.84	0.757	0.671
2024-01-02 22:12:59	0.31896	0.6497	0.7011	0.8719	0.7272	0.63
2024-01-02 22:13:59	0.34456	0.6412	0.7368	0.872	0.72	0.63
2024-01-02 22:14:59	0.26184	0.6254	0.7011	0.84	0.719	0.669
2024-01-02 22:15:59	0.28088	0.6459	0.7488	0.9039	0.738	0.627
2024-01-02 22:16:59	0.34264	0.6435	0.713	0.874	0.783	0.671
2024-01-02 22:17:59	0.338	0.6339	0.7011	0.84	0.7353	0.65
2024-01-02 22:18:59	0.34264	0.6339	0.7249	0.84	0.7592	0.65
2024-01-02 22:19:59	0.34456	0.6578	0.7249	0.9039	0.7472	0.721
2024-01-02 22:20:59	0.34264	0.6216	0.6892	0.916	0.7949	0.628
2024-01-02 22:21:59	0.26184	0.6435	0.6653	0.9039	0.7353	0.629
2024-01-02 22:22:59	0.3236	0.7055	0.6892	0.9039	0.8068	0.627
2024-01-02 22:23:59	0.34264	0.6435	0.7249	0.84	0.7353	0.648
2024-01-02 22:24:59	0.30456	0.6578	0.7011	0.9039	0.7711	0.6372
2024-01-02 22:25:59	0.34264	0.6435	0.713	0.872	0.8088	0.629
2024-01-02 22:26:59	0.34264	0.6435	0.7488	0.9039	0.773	0.65
2024-01-02 22:27:59	0.28088	0.6435	0.7368	0.9039	0.7849	0.64
2024-01-02 22:28:59	0.26184	0.6216	0.6892	0.84	0.8088	0.64
2024-01-02 22:29:59	0.29992	0.6216	0.7249	0.84	0.7492	0.63651
2024-01-02 22:30:59	0.3572	0.6339	0.6892	0.8719	0.7253	0.6372
2024-01-02 22:31:59	0.30648	0.6497	0.7488	0.872	0.7611	0.667
2024-01-02 22:32:59	0.34264	0.6274	0.713	0.9359	0.7611	0.6372
2024-01-02 22:33:59	0.35424	0.6216	0.7249	0.9039	0.7492	0.6372
2024-01-02 22:34:59	0.32064	0.6216	0.7726	0.84	0.7492	0.6372
2024-01-02 22:35:59	0.28256	0.6435	0.7726	0.8719	0.7134	0.6372
2024-01-02 22:36:59	0.316	0.6435	0.7011	0.9039	0.7253	0.6372
2024-01-02 22:37:59	0.27792	0.6274	0.7249	0.917	0.773	0.65
2024-01-02 22:38:59	0.32064	0.6578	0.713	0.9039	0.7611	0.6372
2024-01-02 22:39:59	0.29696	0.6216	0.6892	0.9039	0.7253	0.64
2024-01-02 22:40:59	0.27792	0.6412	0.7249	0.8719	0.7253	0.687
2024-01-02 22:41:59	0.316	0.6578	0.7249	0.9039	0.7492	0.66
2024-01-02 22:42:59	0.35888	0.7055	0.7249	0.9359	0.7372	0.651
2024-01-02 22:43:59	0.33984	0.6216	0.6772	0.8719	0.7611	0.664
2024-01-02 22:44:59	0.28256	0.6216	0.7726	0.917	0.773	0.687
2024-01-02 22:45:59	0.3016	0.6578	0.6892	0.917	0.773	0.6572
2024-01-02 22:46:59	0.33984	0.6274	0.7249	0.8719	0.8088	0.64
2024-01-02 22:47:59	0.28256	0.6497	0.7726	0.84	0.7849	0.651
2024-01-02 22:48:59	0.29184	0.6216	0.7607	0.84	0.7611	0.65651
2024-01-02 22:49:59	0.26816	0.6274	0.7249	0.84	0.7968	0.6572
2024-01-02 22:50:59	0.26816	0.6435	0.713	0.84	0.7492	0.6572
2024-01-02 22:51:59	0.32528	0.6274	0.7249	0.9039	0.7611	0.647
2024-01-02 22:52:59	0.32064	0.6274	0.713	0.9357	0.7968	0.6572
2024-01-02 22:53:59	0.26352	0.6274	0.7607	0.8719	0.7611	0.65
2024-01-02 22:54:59	0.32528	0.6316	0.7488	0.9357	0.8088	0.678
2024-01-02 22:55:59	0.31936	0.6316	0.7726	0.872	0.773	0.701
2024-01-02 22:56:59	0.26816	0.6512	0.7249	0.872	0.7611	0.659
2024-01-02 22:57:59	0.3016	0.6316	0.6892	0.8719	0.7849	0.701
2024-01-02 22:58:59	0.34448	0.6439	0.7011	0.917	0.7849	0.662
2024-01-02 22:59:59	0.32528	0.6235	0.6892	0.9039	0.7492	0.66651
2024-01-02 23:00:59	0.32528	0.6297	0.7488	0.894	0.7253	0.661
2024-01-02 23:01:59	0.30624	0.6235	0.7368	0.8719	0.7492	0.697
2024-01-02 23:02:59	0.30624	0.6955	0.713	0.8696	0.7849	0.6672
2024-01-02 23:03:59	0.26352	0.6216	0.713	0.8916	0.7611	0.66
2024-01-02 23:04:59	0.26352	0.6339	0.7726	0.8719	0.773	0.659
2024-01-02 23:05:59	0.34448	0.6201	0.7488	0.84	0.7988	0.678
2024-01-02 23:06:59	0.34912	0.6201	0.7607	0.9039	0.7868	0.713
2024-01-02 23:07:59	0.26816	0.6697	0.7488	0.872	0.7392	0.6653
2024-01-02 23:08:59	0.30624	0.6459	0.7488	0.872	0.7749	0.6892
2024-01-02 23:09:59	0.34448	0.6578	0.6892	0.84	0.7392	0.6772
2024-01-02 23:10:59	0.32528	0.6459	0.7726	0.872	0.7988	0.7249
2024-01-02 23:11:59	0.2796	0.6459	0.7249	0.84	0.763	0.6653
2024-01-02 23:12:59	0.28424	0.6263	0.6892	0.872	0.7749	0.7368
2024-01-02 23:13:59	0.28424	0.6697	0.713	0.84	0.8226	0.6653
2024-01-02 23:14:59	0.28424	0.622	0.7488	0.84	0.8226	0.7011
2024-01-02 23:15:59	0.28424	0.6263	0.713	0.872	0.7511	0.7488
2024-01-02 23:16:59	0.32248	0.6201	0.6653	0.9039	0.7749	0.713
2024-01-02 23:17:59	0.34152	0.6459	0.7488	0.9039	0.763	0.7249
2024-01-02 23:18:59	0.30792	0.6201	0.7488	0.9357	0.7392	0.7488
2024-01-02 23:19:59	0.30328	0.6224	0.7368	0.8916	0.7749	0.6892
2024-01-02 23:20:59	0.2796	0.6459	0.7726	0.9039	0.7749	0.6653
2024-01-02 23:21:59	0.28424	0.6459	0.7249	0.8696	0.7749	0.7011
2024-01-02 23:22:59	0.34152	0.6339	0.713	0.84	0.7272	0.7011
2024-01-02 23:23:59	0.30328	0.6697	0.7368	0.8719	0.8226	0.6892
2024-01-02 23:24:59	0.32248	0.622	0.7726	0.9039	0.7392	0.6892
2024-01-02 23:25:59	0.26056	0.6201	0.75	0.84	0.7749	0.6534
2024-01-02 23:26:59	0.30328	0.6339	0.713	0.9359	0.8226	0.6653
2024-01-02 23:27:59	0.2652	0.6697	0.7964	0.9357	0.8107	0.713
2024-01-02 23:28:59	0.31784	0.6935	0.7488	0.9039	0.7749	0.7011
2024-01-02 23:29:59	0.28424	0.6201	0.7249	0.9357	0.763	0.6653
2024-01-02 23:30:59	0.28424	0.6935	0.7488	0.9357	0.7749	0.6653
2024-01-02 23:31:59	0.34152	0.6459	0.713	0.9039	0.763	0.6892
2024-01-02 23:32:59	0.34616	0.622	0.713	0.8696	0.8107	0.6772
2024-01-02 23:33:59	0.28424	0.6459	0.713	0.9039	0.7988	0.7011
2024-01-02 23:34:59	0.2796	0.6201	0.7249	0.872	0.8126	0.713
2024-01-02 23:35:59	0.2796	0.6463	0.7726	0.84	0.7649	0.713
2024-01-02 23:36:59	0.32248	0.682	0.7964	0.917	0.7292	0.7488
2024-01-02 23:37:59	0.30792	0.6463	0.7368	0.84	0.7411	0.7249
2024-01-02 23:38:59	0.28424	0.7059	0.713	0.84	0.7292	0.7011
2024-01-02 23:39:59	0.2796	0.6701	0.7488	0.8719	0.7888	0.7268
2024-01-02 23:40:59	0.34616	0.672	0.713	0.874	0.7768	0.6792
2024-01-02 23:41:59	0.32248	0.6697	0.7368	0.8719	0.753	0.6911
2024-01-02 23:42:59	0.2796	0.6697	0.7845	0.872	0.753	0.7268
2024-01-02 23:43:59	0.32248	0.6982	0.713	0.872	0.8126	0.6911
2024-01-02 23:44:59	0.32248	0.632	0.7249	0.917	0.7888	0.7388
2024-01-02 23:45:59	0.26056	0.6201	0.713	0.84	0.8007	0.703
2024-01-02 23:46:59	0.28424	0.6263	0.7368	0.8719	0.7888	0.6911
2024-01-02 23:47:59	0.34152	0.632	0.7249	0.872	0.7888	0.7149
2024-01-02 23:48:59	0.28424	0.632	0.7845	0.9357	0.7292	0.7149
2024-01-02 23:49:59	0.30328	0.632	0.7488	0.8719	0.8126	0.6792
2024-01-02 23:50:59	0.32248	0.6243	0.7488	0.9357	0.7649	0.6553
2024-01-02 23:51:59	0.2796	0.6201	0.7964	0.872	0.7292	0.6792
2024-01-02 23:52:59	0.26056	0.6201	0.7607	0.872	0.753	0.7149
2024-01-02 23:53:59	0.32248	0.632	0.713	0.9039	0.7888	0.6911
2024-01-02 23:54:59	0.28424	0.6797	0.713	0.9357	0.753	0.703
2024-01-02 23:55:59	0.2796	0.7035	0.7726	0.9039	0.7353	0.7388
2024-01-02 23:56:59	0.34616	0.6439	0.713	0.917	0.7988	0.7268
2024-01-02 23:57:59	0.2796	0.6201	0.7249	0.8719	0.7988	0.6792
2024-01-02 23:58:59	0.34152	0.6559	0.7368	0.9039	0.7868	0.7149
2024-01-02 23:59:59	0.34616	0.6201	0.7964	0.84	0.8226	0.6792
2024-01-03 00:00:59	0.30328	0.6439	0.7488	0.84	0.7749	0.7388
2024-01-03 00:01:59	0.28424	0.6916	0.7488	0.84	0.763	0.703
2024-01-03 00:02:59	0.32248	0.6201	0.7607	0.9039	0.7868	0.7149
2024-01-03 00:03:59	0.32248	0.632	0.7607	0.9039	0.8226	0.7626
2024-01-03 00:04:59	0.28424	0.6201	0.7607	0.872	0.8364	0.7626
2024-01-03 00:05:59	0.34152	0.6439	0.713	0.84	0.753	0.6911
2024-01-03 00:06:59	0.34152	0.632	0.713	0.9357	0.8364	0.7149
2024-01-03 00:07:59	0.28424	0.6916	0.7488	0.9357	0.7888	0.703
2024-01-03 00:08:59	0.28424	0.6559	0.7845	0.9039	0.7649	0.6792
2024-01-03 00:09:59	0.33856	0.6559	0.7964	0.9326	0.7888	0.7149
2024-01-03 00:10:59	0.26224	0.7035	0.7964	0.9207	0.753	0.7149
2024-01-03 00:11:59	0.33856	0.6678	0.713	0.9326	0.753	0.7149
2024-01-03 00:12:59	0.33856	0.6201	0.6892	0.9207	0.753	0.6672
2024-01-03 00:13:59	0.26224	0.6201	0.713	0.8611	0.7649	0.7626
2024-01-03 00:14:59	0.30048	0.6797	0.7607	0.9164	0.8126	0.6792
2024-01-03 00:15:59	0.30048	0.6201	0.7964	0.9207	0.8364	0.7149
2024-01-03 00:16:59	0.29584	0.632	0.7368	0.9326	0.7768	0.7626
2024-01-03 00:17:59	0.33392	0.6439	0.6892	0.9088	0.753	0.7507
2024-01-03 00:18:59	0.30048	0.7035	0.7607	0.9088	0.7888	0.7149
2024-01-03 00:19:59	0.31952	0.6559	0.7964	0.8968	0.753	0.703
2024-01-03 00:20:59	0.30048	0.6559	0.7488	0.9245	0.7768	0.7149
2024-01-03 00:21:59	0.26224	0.6678	0.7726	0.92	0.8245	0.703
2024-01-03 00:22:59	0.33856	0.6678	0.7368	0.8949	0.753	0.7507
2024-01-03 00:23:59	0.26224	0.6678	0.7607	0.92	0.7649	0.7388
2024-01-03 00:24:59	0.31952	0.6201	0.7964	0.94	0.753	0.7526
2024-01-03 00:25:59	0.33856	0.6201	0.7368	0.9188	0.7768	0.7049
2024-01-03 00:26:59	0.33856	0.6559	0.7249	0.9068	0.7649	0.6692
2024-01-03 00:27:59	0.26224	0.6916	0.7726	0.9307	0.8245	0.6811
2024-01-03 00:28:59	0.30048	0.7035	0.7368	0.9307	0.7888	0.6692
2024-01-03 00:29:59	0.3576	0.7035	0.7488	0.9068	0.7888	0.7288
2024-01-03 00:30:59	0.33856	0.6201	0.713	0.9188	0.8264	0.7168
2024-01-03 00:31:59	0.33392	0.6263	0.7607	0.9307	0.7907	0.693
2024-01-03 00:32:59	0.33856	0.6663	0.7964	0.9426	0.743	0.693
2024-01-03 00:33:59	0.28128	0.702	0.7368	0.9068	0.743	0.7526
2024-01-03 00:34:59	0.31952	0.6663	0.7845	0.9426	0.8026	0.7288
2024-01-03 00:35:59	0.30048	0.6259	0.7607	0.9307	0.743	0.7407
2024-01-03 00:36:59	0.31952	0.6901	0.7726	0.9345	0.7549	0.7288
2024-01-03 00:37:59	0.28128	0.692	0.7368	0.9068	0.7668	0.7288
2024-01-03 00:38:59	0.26224	0.6897	0.7726	0.9264	0.8264	0.6692
2024-01-03 00:39:59	0.3576	0.6897	0.7607	0.9307	0.7788	0.7526
2024-01-03 00:40:59	0.30048	0.6282	0.7488	0.883	0.7788	0.7049
2024-01-03 00:41:59	0.31952	0.642	0.7368	0.9188	0.7907	0.6692
2024-01-03 00:42:59	0.26224	0.6301	0.7607	0.9068	0.7907	0.693
2024-01-03 00:43:59	0.33392	0.6263	0.7607	0.9426	0.7907	0.7288
2024-01-03 00:44:59	0.33856	0.642	0.7368	0.8949	0.743	0.693
2024-01-03 00:45:59	0.31952	0.642	0.7488	0.9068	0.743	0.6453
2024-01-03 00:46:59	0.29584	0.642	0.7964	0.9264	0.7788	0.7288
2024-01-03 00:47:59	0.30048	0.6243	0.8084	0.9307	0.8145	0.7288
2024-01-03 00:48:59	0.35464	0.6301	0.7249	0.9068	0.8264	0.7168
2024-01-03 00:49:59	0.34024	0.6335	0.7964	0.9426	0.8264	0.7526
2024-01-03 00:50:59	0.27384	0.6335	0.8107	0.9188	0.743	0.7049
2024-01-03 00:51:59	0.3356	0.6216	0.763	0.9264	0.74	0.693
2024-01-03 00:52:59	0.27848	0.6216	0.763	0.9307	0.743	0.7168
2024-01-03 00:53:59	0.27384	0.6239	0.8226	0.8592	0.7907	0.7526
2024-01-03 00:54:59	0.31656	0.6397	0.763	0.9068	0.8264	0.7764
2024-01-03 00:55:59	0.34024	0.7074	0.7749	0.9264	0.7668	0.693
2024-01-03 00:56:59	0.27848	0.6216	0.7868	0.9307	0.76	0.7764
2024-01-03 00:57:59	0.27848	0.6216	0.8464	0.893	0.8007	0.7288
2024-01-03 00:58:59	0.3356	0.6335	0.7988	0.8692	0.8364	0.7049
2024-01-03 00:59:59	0.31656	0.6335	0.7988	0.893	0.7888	0.7288
2024-01-03 01:00:59	0.31656	0.7074	0.8107	0.9364	0.8126	0.693
2024-01-03 01:01:59	0.34216	0.6478	0.8107	0.9364	0.7768	0.693
2024-01-03 01:02:59	0.35464	0.6316	0.8107	0.9445	0.8007	0.693
2024-01-03 01:03:59	0.29752	0.6312	0.763	0.9288	0.8364	0.7049
2024-01-03 01:04:59	0.29288	0.6478	0.763	0.893	0.7768	0.7526
2024-01-03 01:05:59	0.27848	0.6955	0.7988	0.893	0.7649	0.7764
2024-01-03 01:06:59	0.3356	0.6316	0.8345	0.9407	0.8126	0.7168
2024-01-03 01:07:59	0.27384	0.6316	0.8464	0.9407	0.7768	0.693
2024-01-03 01:08:59	0.31656	0.6478	0.8464	0.9407	0.7888	0.7288
2024-01-03 01:09:59	0.34024	0.7074	0.763	0.9288	0.753	0.693
2024-01-03 01:10:59	0.27848	0.6397	0.7392	0.9288	0.8007	0.7168
2024-01-03 01:11:59	0.31192	0.6316	0.763	0.9364	0.8264	0.7645
2024-01-03 01:12:59	0.31656	0.7074	0.8107	0.9168	0.7668	0.693
2024-01-03 01:13:59	0.27384	0.6335	0.8464	0.9049	0.8145	0.7049
2024-01-03 01:14:59	0.29752	0.7074	0.7868	0.893	0.7907	0.693
2024-01-03 01:15:59	0.27848	0.7074	0.7392	0.9526	0.8026	0.7168
2024-01-03 01:16:59	0.27384	0.7074	0.8107	0.903	0.7668	0.7049
2024-01-03 01:17:59	0.27848	0.6316	0.8464	0.903	0.8026	0.7645
2024-01-03 01:18:59	0.27848	0.6316	0.7988	0.9507	0.7907	0.7288
2024-01-03 01:19:59	0.31656	0.6312	0.8226	0.9364	0.7788	0.7288
2024-01-03 01:20:59	0.31656	0.6316	0.7868	0.8649	0.7668	0.7764
2024-01-03 01:21:59	0.35	0.6339	0.8107	0.9484	0.7907	0.7407
2024-01-03 01:22:59	0.27848	0.6335	0.8464	0.9364	0.7907	0.693
2024-01-03 01:23:59	0.27384	0.6397	0.7868	0.8888	0.7668	0.693
2024-01-03 01:24:59	0.31656	0.6335	0.7749	0.8768	0.7788	0.7526
2024-01-03 01:25:59	0.27384	0.6955	0.8226	0.9007	0.8264	0.693
2024-01-03 01:26:59	0.3356	0.6316	0.7868	0.9007	0.8384	0.7049
2024-01-03 01:27:59	0.27384	0.7074	0.7988	0.8768	0.7549	0.7168
2024-01-03 01:28:59	0.3356	0.6335	0.763	0.8888	0.8264	0.7664
2024-01-03 01:29:59	0.3356	0.6335	0.8107	0.9007	0.8145	0.7188
2024-01-03 01:30:59	0.27384	0.6335	0.8464	0.9126	0.7668	0.7188
2024-01-03 01:31:59	0.35184	0.6316	0.7868	0.8768	0.7788	0.7307
2024-01-03 01:32:59	0.35184	0.6312	0.8345	0.9126	0.7788	0.7307
2024-01-03 01:33:59	0.35648	0.6389	0.8107	0.9007	0.8026	0.7307
2024-01-03 01:34:59	0.33264	0.6335	0.8226	0.9245	0.7907	0.683
2024-01-03 01:35:59	0.35184	0.6955	0.7868	0.8768	0.8264	0.683
2024-01-03 01:36:59	0.27552	0.6335	0.8226	0.9364	0.76	0.7188
2024-01-03 01:37:59	0.29456	0.6955	0.8107	0.9007	0.7907	0.7545
2024-01-03 01:38:59	0.28992	0.6312	0.7988	0.853	0.8026	0.7664
2024-01-03 01:39:59	0.33264	0.6316	0.7868	0.8888	0.7907	0.7664
2024-01-03 01:40:59	0.29456	0.6435	0.8107	0.8768	0.8026	0.683
2024-01-03 01:41:59	0.3136	0.6435	0.8107	0.9126	0.7907	0.6592
2024-01-03 01:42:59	0.29456	0.6412	0.7868	0.8649	0.7907	0.683
2024-01-03 01:43:59	0.35648	0.6412	0.7988	0.8768	0.8503	0.7307
2024-01-03 01:44:59	0.29456	0.7055	0.8464	0.9364	0.7907	0.7664
2024-01-03 01:45:59	0.33824	0.6463	0.8584	0.9007	0.8264	0.7068
2024-01-03 01:46:59	0.29456	0.632	0.7749	0.8768	0.8264	0.6592
2024-01-03 01:47:59	0.28992	0.6463	0.8464	0.9126	0.8026	0.7307
2024-01-03 01:48:59	0.35648	0.7059	0.8345	0.8888	0.7907	0.7664
2024-01-03 01:49:59	0.27552	0.6501	0.7868	0.9364	0.7907	0.7188
2024-01-03 01:50:59	0.3136	0.652	0.7988	0.9007	0.8264	0.7426
2024-01-03 01:51:59	0.3136	0.6497	0.7988	0.8292	0.7907	0.7068
2024-01-03 01:52:59	0.35184	0.6497	0.8226	0.8768	0.8026	0.7307
2024-01-03 01:53:59	0.35648	0.6982	0.8107	0.9364	0.8264	0.7664
2024-01-03 01:54:59	0.35184	0.6497	0.8464	0.9007	0.7907	0.7068
2024-01-03 01:55:59	0.35648	0.6578	0.7511	0.863	0.7907	0.6949
2024-01-03 01:56:59	0.3136	0.6497	0.8107	0.8392	0.8164	0.7426
2024-01-03 01:57:59	0.29456	0.6578	0.8226	0.863	0.7568	0.7068
2024-01-03 01:58:59	0.27088	0.6578	0.8107	0.9464	0.8284	0.7188
2024-01-03 01:59:59	0.27088	0.6374	0.8226	0.9464	0.7926	0.683
2024-01-03 02:00:59	0.35184	0.6578	0.8107	0.9345	0.7926	0.7307
2024-01-03 02:01:59	0.27552	0.6435	0.8107	0.8988	0.8403	0.7664
2024-01-03 02:02:59	0.35184	0.6435	0.8703	0.863	0.743	0.7068
2024-01-03 02:03:59	0.33264	0.6497	0.8107	0.863	0.7907	0.7545
2024-01-03 02:04:59	0.33264	0.6578	0.8464	0.9107	0.8264	0.7307
2024-01-03 02:05:59	0.29456	0.6578	0.8464	0.9107	0.7668	0.7426
2024-01-03 02:06:59	0.33264	0.6435	0.8226	0.9107	0.8503	0.7068
2024-01-03 02:07:59	0.35184	0.6578	0.8107	0.8988	0.8264	0.7426
2024-01-03 02:08:59	0.29456	0.6497	0.8107	0.8988	0.7907	0.7307
2024-01-03 02:09:59	0.3136	0.6435	0.8464	0.9464	0.7788	0.7188
2024-01-03 02:10:59	0.28992	0.6578	0.8107	0.8868	0.7668	0.7068
2024-01-03 02:11:59	0.28992	0.6578	0.8226	0.8749	0.8264	0.7307
2024-01-03 02:12:59	0.33264	0.6435	0.8464	0.863	0.7907	0.7307
2024-01-03 02:13:59	0.29456	0.6339	0.8107	0.9226	0.8384	0.7068
2024-01-03 02:14:59	0.29456	0.7055	0.8107	0.863	0.7668	0.7188
2024-01-03 02:15:59	0.3136	0.6497	0.8464	0.863	0.7788	0.7664
2024-01-03 02:16:59	0.33264	0.6497	0.7868	0.9107	0.8264	0.7784
2024-01-03 02:17:59	0.33728	0.6374	0.8584	0.9464	0.7907	0.6949
2024-01-03 02:18:59	0.33264	0.6354	0.8226	0.8988	0.8026	0.7664
2024-01-03 02:19:59	0.28992	0.6578	0.8226	0.8988	0.8741	0.7545
2024-01-03 02:20:59	0.33264	0.6435	0.8703	0.9245	0.763	0.7068
2024-01-03 02:21:59	0.35184	0.6339	0.763	0.8749	0.7988	0.7188
2024-01-03 02:22:59	0.27552	0.6374	0.8107	0.8868	0.8464	0.7188
2024-01-03 02:23:59	0.328	0.6435	0.8464	0.863	0.7868	0.7426
2024-01-03 02:24:59	0.3136	0.6578	0.7868	0.8749	0.7868	0.7307
2024-01-03 02:25:59	0.33264	0.6459	0.8703	0.863	0.8107	0.7664
2024-01-03 02:26:59	0.28992	0.6339	0.8464	0.9245	0.8345	0.6711
2024-01-03 02:27:59	0.29456	0.6435	0.8307	0.8868	0.8464	0.7307
2024-01-03 02:28:59	0.35648	0.6578	0.8188	0.863	0.8484	0.7426
2024-01-03 02:29:59	0.29456	0.7055	0.8068	0.8988	0.8364	0.7307
2024-01-03 02:30:59	0.34888	0.6339	0.8664	0.873	0.8007	0.7426
2024-01-03 02:31:59	0.35352	0.6459	0.8307	0.8968	0.8364	0.7307
2024-01-03 02:32:59	0.2916	0.6435	0.8784	0.9264	0.8364	0.7307
2024-01-03 02:33:59	0.26792	0.6578	0.8068	0.9226	0.8364	0.7803
2024-01-03 02:34:59	0.32984	0.6497	0.8188	0.8849	0.8245	0.7207
2024-01-03 02:35:59	0.31064	0.6412	0.8664	0.873	0.8245	0.7564
2024-01-03 02:36:59	0.32984	0.6354	0.8307	0.873	0.7768	0.7564
2024-01-03 02:37:59	0.31064	0.6459	0.8426	0.873	0.8126	0.7326
2024-01-03 02:38:59	0.27256	0.6435	0.9141	0.9088	0.8603	0.7207
2024-01-03 02:39:59	0.35352	0.6339	0.783	0.8849	0.8245	0.7207
2024-01-03 02:40:59	0.31064	0.6339	0.8188	0.9088	0.8245	0.7564
2024-01-03 02:41:59	0.32984	0.6578	0.8664	0.9264	0.8364	0.7207
2024-01-03 02:42:59	0.32984	0.6316	0.8068	0.873	0.8364	0.7326
2024-01-03 02:43:59	0.28696	0.6435	0.8068	0.91	0.8603	0.7564
2024-01-03 02:44:59	0.306	0.7055	0.8307	0.9226	0.8007	0.7207
2024-01-03 02:45:59	0.2916	0.6435	0.8545	0.8968	0.8245	0.7207
2024-01-03 02:46:59	0.31064	0.6578	0.8664	0.873	0.8741	0.7564
2024-01-03 02:47:59	0.31064	0.6435	0.8784	0.8849	0.7907	0.6968
2024-01-03 02:48:59	0.31064	0.6435	0.8664	0.9226	0.8384	0.7684
2024-01-03 02:49:59	0.306	0.6435	0.8307	0.8968	0.8145	0.7326
2024-01-03 02:50:59	0.31064	0.6316	0.8664	0.9088	0.8145	0.7326
2024-01-03 02:51:59	0.32984	0.6316	0.8664	0.9088	0.7907	0.7803
2024-01-03 02:52:59	0.2916	0.6339	0.8664	0.8253	0.8503	0.72
2024-01-03 02:53:59	0.31064	0.6497	0.8545	0.873	0.8026	0.7207
2024-01-03 02:54:59	0.31064	0.6374	0.8545	0.9088	0.8145	0.7564
2024-01-03 02:55:59	0.32984	0.6316	0.8068	0.873	0.8503	0.6968
2024-01-03 02:56:59	0.31064	0.6316	0.8426	0.8492	0.8264	0.7803
2024-01-03 02:57:59	0.34888	0.6435	0.8903	0.8849	0.8503	0.7564
2024-01-03 02:58:59	0.34888	0.6435	0.8545	0.9226	0.8503	0.7207
2024-01-03 02:59:59	0.32984	0.6374	0.8545	0.8492	0.8503	0.7088
2024-01-03 03:00:59	0.26792	0.6578	0.8664	0.9088	0.8145	0.6968
2024-01-03 03:01:59	0.28696	0.6316	0.8664	0.9088	0.8145	0.7564
2024-01-03 03:02:59	0.34888	0.6412	0.8903	0.9207	0.8741	0.7207
2024-01-03 03:03:59	0.26792	0.6578	0.8307	0.9088	0.8145	0.7684
2024-01-03 03:04:59	0.2916	0.7055	0.8545	0.9226	0.7668	0.6968
2024-01-03 03:05:59	0.34888	0.6316	0.9141	0.873	0.8264	0.7088
2024-01-03 03:06:59	0.31064	0.6316	0.8307	0.873	0.8026	0.7564
2024-01-03 03:07:59	0.28696	0.6578	0.8784	0.8968	0.8264	0.7207
2024-01-03 03:08:59	0.26792	0.6374	0.8545	0.9088	0.8384	0.7326
2024-01-03 03:09:59	0.28696	0.6497	0.8545	0.8492	0.8145	0.8041
2024-01-03 03:10:59	0.27256	0.6316	0.8307	0.8611	0.8403	0.72
2024-01-03 03:11:59	0.32984	0.6374	0.8903	0.8492	0.8164	0.7088
2024-01-03 03:12:59	0.34888	0.6435	0.8426	0.8849	0.8164	0.7564
2024-01-03 03:13:59	0.31064	0.6374	0.8545	0.9326	0.8164	0.6968
2024-01-03 03:14:59	0.306	0.6374	0.8903	0.9088	0.8045	0.6968
2024-01-03 03:15:59	0.31064	0.6374	0.8664	0.9207	0.8641	0.7207
2024-01-03 03:16:59	0.27256	0.6316	0.8903	0.883	0.86	0.7445
2024-01-03 03:17:59	0.31064	0.6316	0.8903	0.8949	0.8164	0.7564
2024-01-03 03:18:59	0.32984	0.6512	0.8903	0.883	0.8284	0.7684
2024-01-03 03:19:59	0.2916	0.6316	0.8545	0.8949	0.8164	0.7564
2024-01-03 03:20:59	0.31064	0.6439	0.8545	0.9307	0.8284	0.7207
2024-01-03 03:21:59	0.27256	0.6335	0.9141	0.9426	0.8641	0.7564
2024-01-03 03:22:59	0.31064	0.6397	0.8545	0.8949	0.8045	0.7564
2024-01-03 03:23:59	0.31064	0.6335	0.8068	0.8592	0.8164	0.7564
2024-01-03 03:24:59	0.34888	0.6955	0.8664	0.9426	0.8164	0.7445
2024-01-03 03:25:59	0.32984	0.6316	0.8426	0.8472	0.8164	0.7445
2024-01-03 03:26:59	0.34592	0.6574	0.8664	0.8949	0.8164	0.6968
2024-01-03 03:27:59	0.3032	0.6335	0.8784	0.8949	0.7926	0.7326
2024-01-03 03:28:59	0.34248	0.6335	0.8545	0.8949	0.7807	0.7803
2024-01-03 03:29:59	0.28864	0.6335	0.8903	0.8592	0.7807	0.7445
2024-01-03 03:30:59	0.32224	0.6316	0.8664	0.883	0.8164	0.7445
2024-01-03 03:31:59	0.28864	0.6512	0.8664	0.8949	0.7807	0.7564
2024-01-03 03:32:59	0.35056	0.6589	0.8664	0.8711	0.7926	0.7564
2024-01-03 03:33:59	0.284	0.6535	0.8545	0.9426	0.8164	0.7803
2024-01-03 03:34:59	0.34592	0.6955	0.9141	0.9426	0.7807	0.7207
2024-01-03 03:35:59	0.28864	0.6535	0.91	0.8949	0.7807	0.7445
2024-01-03 03:36:59	0.26496	0.6955	0.8664	0.883	0.8164	0.8041
2024-01-03 03:37:59	0.34592	0.6512	0.8784	0.9188	0.79	0.7207
2024-01-03 03:38:59	0.284	0.6516	0.8664	0.8592	0.8284	0.7684
2024-01-03 03:39:59	0.32688	0.6535	0.8784	0.8949	0.7926	0.7445
2024-01-03 03:40:59	0.30784	0.6535	0.9141	0.8592	0.7926	0.7445
2024-01-03 03:41:59	0.35056	0.6512	0.8545	0.9068	0.8303	0.7207
2024-01-03 03:42:59	0.2696	0.6512	0.8664	0.9188	0.77	0.7803
2024-01-03 03:43:59	0.30784	0.6955	0.8664	0.883	0.7807	0.7326
2024-01-03 03:44:59	0.35056	0.6563	0.8664	0.8711	0.8164	0.7445
2024-01-03 03:45:59	0.34688	0.652	0.8664	0.8949	0.79	0.7703
2024-01-03 03:46:59	0.33128	0.6563	0.8426	0.8592	0.8403	0.7464
2024-01-03 03:47:59	0.33128	0.6959	0.8307	0.8353	0.8164	0.7703
2024-01-03 03:48:59	0.35496	0.6501	0.8307	0.8592	0.7807	0.7703
2024-01-03 03:49:59	0.31224	0.652	0.8664	0.8949	0.7688	0.7703
2024-01-03 03:50:59	0.32664	0.6597	0.8307	0.8949	0.78	0.7345
2024-01-03 03:51:59	0.28856	0.6597	0.8426	0.8711	0.8164	0.7345
2024-01-03 03:52:59	0.31224	0.7082	0.8664	0.883	0.7807	0.7941
2024-01-03 03:53:59	0.34688	0.6574	0.8507	0.9188	0.8284	0.7345
2024-01-03 03:54:59	0.2932	0.6678	0.8507	0.8711	0.78	0.6868
2024-01-03 03:55:59	0.274	0.6501	0.8864	0.9068	0.7688	0.7464
2024-01-03 03:56:59	0.35496	0.6471	0.8268	0.8711	0.8164	0.7226
2024-01-03 03:57:59	0.32664	0.6471	0.8984	0.8592	0.7807	0.7464
2024-01-03 03:58:59	0.2932	0.6591	0.8626	0.9068	0.7926	0.7584
2024-01-03 03:59:59	0.274	0.6501	0.8626	0.8711	0.8641	0.7345
2024-01-03 04:00:59	0.35032	0.6501	0.9103	0.8949	0.8	0.7703
2024-01-03 04:01:59	0.31224	0.6501	0.803	0.9188	0.7888	0.7464
2024-01-03 04:02:59	0.274	0.6501	0.8507	0.883	0.8364	0.7464
2024-01-03 04:03:59	0.33592	0.6501	0.8864	0.883	0.7768	0.7464
2024-01-03 04:04:59	0.274	0.6501	0.8268	0.8711	0.7768	0.7345
2024-01-03 04:05:59	0.33592	0.6311	0.9103	0.8472	0.8007	0.7941
2024-01-03 04:06:59	0.34688	0.6701	0.8864	0.8592	0.7934	0.79
2024-01-03 04:07:59	0.31224	0.6471	0.8507	0.8453	0.8053	0.7464
2024-01-03 04:08:59	0.34688	0.6661	0.8388	0.8453	0.853	0.7584
2024-01-03 04:09:59	0.35496	0.6661	0.8268	0.8811	0.8411	0.7464
2024-01-03 04:10:59	0.32664	0.6581	0.8864	0.893	0.8053	0.7584
2024-01-03 04:11:59	0.35032	0.6861	0.8507	0.8453	0.8053	0.7941
2024-01-03 04:12:59	0.32664	0.6521	0.8984	0.8334	0.8292	0.7345
2024-01-03 04:13:59	0.28856	0.7091	0.8268	0.8407	0.8172	0.7464
2024-01-03 04:14:59	0.274	0.6311	0.8388	0.8168	0.8411	0.7464
2024-01-03 04:15:59	0.2932	0.6581	0.8864	0.8168	0.843	0.7464
2024-01-03 04:16:59	0.35032	0.6901	0.8507	0.8764	0.843	0.7464
2024-01-03 04:17:59	0.2932	0.6901	0.8626	0.8288	0.8788	0.7226
2024-01-03 04:18:59	0.2932	0.6901	0.9341	0.81	0.8549	0.7107
2024-01-03 04:19:59	0.34688	0.6901	0.82	0.9241	0.8311	0.7107
2024-01-03 04:20:59	0.34688	0.6581	0.8388	0.8526	0.8668	0.7464
2024-01-03 04:21:59	0.33128	0.6311	0.8864	0.8407	0.8192	0.7107
2024-01-03 04:22:59	0.32664	0.6701	0.8268	0.8764	0.8311	0.7226
2024-01-03 04:23:59	0.35032	0.6331	0.8268	0.8288	0.8668	0.7464
2024-01-03 04:24:59	0.31224	0.6901	0.8507	0.8168	0.8311	0.7107
2024-01-03 04:25:59	0.28856	0.6471	0.8434	0.8884	0.8788	0.7107
2024-01-03 04:26:59	0.26936	0.6901	0.8553	0.8407	0.843	0.7464
2024-01-03 04:27:59	0.2932	0.7091	0.903	0.8764	0.8311	0.72
2024-01-03 04:28:59	0.35496	0.6861	0.8911	0.8268	0.8549	0.7584
2024-01-03 04:29:59	0.33128	0.6901	0.8553	0.8388	0.8549	0.7226
2024-01-03 04:30:59	0.33128	0.6901	0.8553	0.8507	0.8192	0.7226
2024-01-03 04:31:59	0.30464	0.6901	0.8792	0.8864	0.7953	0.7703
2024-01-03 04:32:59	0.34736	0.7091	0.8672	0.9103	0.8192	0.71
2024-01-03 04:33:59	0.26656	0.6701	0.8911	0.8268	0.8549	0.7207
2024-01-03 04:34:59	0.32832	0.6471	0.903	0.8864	0.8311	0.7564
2024-01-03 04:35:59	0.350736	0.6471	0.903	0.8507	0.843	0.73
2024-01-03 04:36:59	0.30464	0.6901	0.9388	0.803	0.8788	0.7803
2024-01-03 04:37:59	0.354096	0.7091	0.9149	0.8703	0.8668	0.7564
2024-01-03 04:38:59	0.30464	0.6521	0.8911	0.8226	0.8192	0.7207
2024-01-03 04:39:59	0.26656	0.7091	0.9268	0.8226	0.8549	0.73
2024-01-03 04:40:59	0.2712	0.7091	0.8792	0.8584	0.8192	0.72
2024-01-03 04:41:59	0.30928	0.6531	0.8911	0.7968	0.8788	0.7564
2024-01-03 04:42:59	0.350736	0.6861	0.9268	0.8364	0.843	0.7207
2024-01-03 04:43:59	0.30464	0.6901	0.8911	0.8007	0.8549	0.7584
2024-01-03 04:44:59	0.350736	0.6471	0.9388	0.8007	0.8926	0.73
2024-01-03 04:45:59	0.30464	0.6901	0.903	0.8364	0.8926	0.72
2024-01-03 04:46:59	0.350288	0.6701	0.8911	0.8126	0.8211	0.7464
2024-01-03 04:47:59	0.350288	0.6901	0.9149	0.8007	0.8449	0.73
2024-01-03 04:48:59	0.26656	0.6861	0.9149	0.8364	0.833	0.7226
2024-01-03 04:49:59	0.2712	0.6781	0.8792	0.8007	0.8092	0.7941
2024-01-03 04:50:59	0.2856	0.6901	0.8553	0.8007	0.8449	0.73
2024-01-03 04:51:59	0.2856	0.6521	0.8792	0.8126	0.8449	0.7188
2024-01-03 04:52:59	0.2856	0.6311	0.9149	0.8364	0.8449	0.7664
2024-01-03 04:53:59	0.26656	0.6311	0.8911	0.8364	0.7972	0.73
2024-01-03 04:54:59	0.30464	0.7091	0.903	0.8364	0.8926	0.73
2024-01-03 04:55:59	0.30464	0.6781	0.9388	0.8364	0.8092	0.7307
2024-01-03 04:56:59	0.350288	0.6781	0.9268	0.8245	0.8449	0.7234
2024-01-03 04:57:59	0.350736	0.6471	0.8792	0.8841	0.8926	0.7353
2024-01-03 04:58:59	0.350736	0.7091	0.9149	0.8484	0.8807	0.783
2024-01-03 04:59:59	0.350288	0.7091	0.8792	0.8364	0.8449	0.7711
2024-01-03 05:00:59	0.2856	0.6781	0.9388	0.8484	0.833	0.7353
2024-01-03 05:01:59	0.350288	0.6661	0.903	0.8364	0.8449	0.7353
2024-01-03 05:02:59	0.350736	0.7091	0.9149	0.88	0.833	0.7592
2024-01-03 05:03:59	0.30464	0.6701	0.9626	0.8841	0.8807	0.7472
2024-01-03 05:04:59	0.350736	0.6901	0.9626	0.8345	0.8688	0.7711
2024-01-03 05:05:59	0.2856	0.7091	0.8911	0.8464	0.8926	0.783
2024-01-03 05:06:59	0.30464	0.6661	0.9149	0.8464	0.8449	0.783
2024-01-03 05:07:59	0.354096	0.7091	0.903	0.8464	0.8092	0.8188
2024-01-03 05:08:59	0.30464	0.6661	0.8792	0.8703	0.8211	0.7949
2024-01-03 05:09:59	0.32368	0.6311	0.9149	0.8345	0.8092	0.7711
2024-01-03 05:10:59	0.2856	0.6901	0.9149	0.8584	0.8688	0.8068
2024-01-03 05:11:59	0.350736	0.6701	0.9149	0.8464	0.8568	0.7592
2024-01-03 05:12:59	0.355904	0.7091	0.8672	0.8226	0.833	0.7711
2024-01-03 05:13:59	0.2856	0.6701	0.9626	0.8464	0.833	0.8068
2024-01-03 05:14:59	0.32368	0.6661	0.8792	0.7868	0.8926	0.7711
2024-01-03 05:15:59	0.30919	0.6901	0.9149	0.8345	0.8688	0.8188
2024-01-03 05:16:59	0.3097	0.6701	0.9626	0.8941	0.8707	0.783
2024-01-03 05:17:59	0.307	0.6521	0.9507	0.8345	0.8588	0.7711
2024-01-03 05:18:59	0.304	0.6701	0.9149	0.8345	0.8588	0.7949
2024-01-03 05:19:59	0.307	0.6861	0.903	0.8703	0.7992	0.7949
[truncated: 12,882 more rows]

## Sheet: 土压
2024-01-01 20:01:00	0	0	0	0	0	0
2024-01-01 20:02:00	0	0	0	0	0	0
2024-01-01 20:02:59	0	0	0	0	0	0
2024-01-01 20:03:59	0	0	0.0152	0.02271	0	0.02137
2024-01-01 20:04:59	0	0	0.0305	0	0	0.06375
2024-01-01 20:05:59	0	0	0.0457	0.01135	0.0134	0.10612
2024-01-01 20:06:59	0.04402	0.01423	0.0457	0.05677	0.06541	0.10612
2024-01-01 20:07:59	0.1027	0.01423	0	0.05677	0.03073	0.11262
2024-01-01 20:08:59	0.11738	0	0.0152	0.04541	0.04807	0.18324
2024-01-01 20:09:59	0.11738	0	0.0152	0.02271	0.13477	0.15499
2024-01-01 20:10:59	0.05869	0	0.0152	0.02271	0.10009	0.11149
2024-01-01 20:11:59	0.04402	0.01423	0.0457	0.01135	0.13477	0.11149
2024-01-01 20:12:59	0.07336	0	0.0305	0.05677	0.16945	0.19736
2024-01-01 20:13:59	0.08803	0.05694	0.0457	0.02271	0.15211	0.13974
2024-01-01 20:14:59	0.01467	0.01423	0	0.01135	0.13477	0.12561
2024-01-01 20:15:59	0.13205	0.01423	0.061	0.09083	0.11743	0.12561
2024-01-01 20:16:59	0.08803	0.01423	0.0152	0.02271	0.10009	0.11149
2024-01-01 20:17:59	0.12008	0.02847	0.0305	0.01135	0.13477	0.18211
2024-01-01 20:18:59	0.13205	0.01423	0.061	0.01135	0.15211	0.19736
2024-01-01 20:19:59	0.13475	0.01423	0.0152	0.02271	0.18679	0.15386
2024-01-01 20:20:59	0.14672	0.0427	0.0152	0.01135	0.16945	0.13974
2024-01-01 20:21:59	0.16139	0.0427	0.0152	0.01135	0.16945	0.19623
2024-01-01 20:22:59	0.16409	0.0427	0	0.01135	0.13477	0.15861
2024-01-01 20:23:59	0.12278	0.01423	0.061	0.01135	0.10413	0.11623
2024-01-01 20:24:59	0.19344	0.0427	0.122	0.09083	0.11743	0.14448
2024-01-01 20:25:59	0.13745	0.0427	0.0305	0.02271	0.18679	0.15861
2024-01-01 20:26:59	0.18147	0.05694	0.0152	0.06812	0.11349	0.18685
2024-01-01 20:27:59	0.13745	0.07117	0.0152	0.01135	0.07477	0.10211
2024-01-01 20:28:59	0.19073	0.05694	0.0152	0.05677	0.10945	0.17273
2024-01-01 20:29:59	0.10811	0.02847	0.061	0.05677	0.19615	0.14448
2024-01-01 20:30:59	0.12278	0.01423	0.0457	0.0514	0.09211	0.14448
2024-01-01 20:31:59	0.12278	0	0.0457	0.07083	0.12679	0.11623
2024-01-01 20:32:59	0.15213	0	0.061	0.03406	0.12679	0.10098
2024-01-01 20:33:59	0.17877	0	0.0915	0.02271	0.12679	0.12923
2024-01-01 20:34:59	0.13475	0.0427	0.0152	0.06812	0.19615	0.14448
2024-01-01 20:35:59	0.19344	0.07117	0.0152	0.07947	0.16147	0.10098
2024-01-01 20:36:59	0.13745	0.11387	0.061	0.04541	0.17881	0.18685
2024-01-01 20:37:59	0.17877	0.07117	0.061	0.07947	0.05743	0.1651
2024-01-01 20:38:59	0.10811	0.0427	0.0152	0.01135	0.13083	0.19448
2024-01-01 20:39:59	0.19344	0.17081	0.061	0.12489	0.19211	0.12998
2024-01-01 20:40:59	0.14942	0.05694	0.0305	0.15677	0.29615	0.11585
2024-01-01 20:41:59	0.12278	0.11387	0.0762	0.16353	0.21349	0.1441
2024-01-01 20:42:59	0.15213	0.02847	0.0152	0.14541	0.21349	0.15823
2024-01-01 20:43:59	0.10811	0.11387	0.0457	0.15677	0.26147	0.10173
2024-01-01 20:44:59	0.10811	0.07117	0.0457	0.14541	0.24413	0.1006
2024-01-01 20:45:59	0.17877	0.11387	0.0457	0.13406	0.22679	0.1441
2024-01-01 20:46:59	0.12008	0.12811	0.0152	0.14541	0.22679	0.11472
2024-01-01 20:47:59	0.12278	0.0854	0.061	0.14541	0.20743	0.1006
2024-01-01 20:48:59	0.13745	0.12811	0.0305	0.15677	0.22881	0.1006
2024-01-01 20:49:59	0.10811	0.11387	0.0915	0.20218	0.25945	0.11585
2024-01-01 20:50:59	0.14942	0.0854	0.0457	0.15677	0.29413	0.12998
2024-01-01 20:51:59	0.17877	0.11387	0.0152	0.11135	0.29413	0.17235
2024-01-01 20:52:59	0.13475	0.0854	0.0152	0.13406	0.29413	0.1441
2024-01-01 20:53:59	0.13475	0.17081	0.0457	0.17947	0.27679	0.17122
2024-01-01 20:54:59	0.16409	0.14234	0.0915	0.21353	0.26349	0.1006
2024-01-01 20:55:59	0.12278	0.07117	0.061	0.21135	0.22881	0.12885
2024-01-01 20:56:59	0.10541	0.0854	0.122	0.26812	0.22477	0.1006
2024-01-01 20:57:59	0.10811	0.12811	0.0152	0.27947	0.29413	0.11472
2024-01-01 20:58:59	0.10541	0.07117	0.1067	0.29083	0.21147	0.17235
2024-01-01 20:59:59	0.10541	0.05694	0.0457	0.33624	0.24211	0.1006
2024-01-01 21:00:59	0.14942	0.07117	0.0305	0.30218	0.28083	0.18648
2024-01-01 21:01:59	0.14942	0.07117	0.1525	0.21135	0.28083	0.14297
2024-01-01 21:02:59	0.22278	0.07117	0.0762	0.30218	0.17679	0.11472
2024-01-01 21:03:59	0.24942	0.0427	0.0305	0.29083	0.17679	0.1006
2024-01-01 21:04:59	0.29344	0.0427	0.0457	0.25677	0.21147	0.1571
2024-01-01 21:05:59	0.24942	0.11387	0.0457	0.25677	0.22881	0.17122
2024-01-01 21:06:59	0.26409	0.12811	0.0457	0.33624	0.21147	0.18535
2024-01-01 21:07:59	0.33205	0.14234	0.0457	0.26812	0.17679	0.1006
2024-01-01 21:08:59	0.39073	0.11387	0.061	0.29083	0.26349	0.11472
2024-01-01 21:09:59	0.20541	0.09964	0.0305	0.31353	0.28083	0.11947
2024-01-01 21:10:59	0.39073	0.07117	0.0152	0.30218	0.17679	0.19122
2024-01-01 21:11:59	0.29344	0.0854	0.0457	0.23406	0.19413	0.1771
2024-01-01 21:12:59	0.34672	0.05694	0.0915	0.24541	0.21147	0.13359
2024-01-01 21:13:59	0.23475	0.0854	0.0762	0.23406	0.17679	0.09235
2024-01-01 21:14:59	0.08803	0.07117	0.0762	0.27947	0.10743	0.13472
2024-01-01 21:15:59	0.39073	0.07117	0.0152	0.31353	0.22881	0.1206
2024-01-01 21:16:59	0.34672	0.09964	0.061	0.32489	0.24211	0.11947
2024-01-01 21:17:59	0.36139	0.12811	0.0915	0.27947	0.27679	0.13472
2024-01-01 21:18:59	0.33205	0.15657	0.0305	0.25677	0.29413	0.10535
2024-01-01 21:19:59	0.34672	0.07117	0	0.26812	0.27679	0.1206
2024-01-01 21:20:59	0.37606	0.09964	0.1067	0.27947	0.25945	0.17597
2024-01-01 21:21:59	0.34672	0.09964	0.0305	0.31353	0.22477	0.13359
2024-01-01 21:22:59	0.37606	0.17081	0.1067	0.31353	0.29413	0.14772
2024-01-01 21:23:59	0.36139	0.11387	0.0152	0.27947	0.27679	0.10535
2024-01-01 21:24:59	0.33205	0.07117	0.061	0.30218	0.24211	0.19122
2024-01-01 21:25:59	0.36139	0.18504	0.0915	0.31353	0.22881	0.1206
2024-01-01 21:26:59	0.3027	0.18504	0.061	0.27947	0.21147	0.11947
2024-01-01 21:27:59	0.36139	0.14234	0.0915	0.31353	0.22881	0.16297
2024-01-01 21:28:59	0.34672	0.15657	0	0.21135	0.25679	0.14772
2024-01-01 21:29:59	0.05869	0.14234	0.1067	0.26812	0.25679	0.11947
2024-01-01 21:30:59	0.3027	0.19928	0.1067	0.27947	0.25275	0.13359
2024-01-01 21:31:59	0.31738	0.17081	0.1067	0.26812	0.22211	0.11947
2024-01-01 21:32:59	0.05869	0.21351	0.0152	0.33624	0.25679	0.10422
2024-01-01 21:33:59	0.34672	0.11387	0.0915	0.33624	0.25679	0.10535
2024-01-01 21:34:59	0.34672	0.14234	0.0762	0.25677	0.22211	0.19122
2024-01-01 21:35:59	0.04402	0.14234	0.0152	0.27947	0.27413	0.10535
2024-01-01 21:36:59	0.3027	0.18504	0.1372	0.29083	0.27009	0.19009
2024-01-01 21:37:59	0.3027	0.17081	0.0305	0.29083	0.23541	0.10535
2024-01-01 21:38:59	0.34672	0.14234	0.0762	0.27947	0.28743	0.14772
2024-01-01 21:39:59	0.33205	0.12811	0.1525	0.34759	0.20477	0.16184
2024-01-01 21:40:59	0.33205	0.0854	0.061	0.25677	0.22211	0.10535
2024-01-01 21:41:59	0.31738	0.19928	0.0152	0.32489	0.25679	0.19009
2024-01-01 21:42:59	0.36139	0.17081	0.0762	0.29083	0.22211	0.10422
2024-01-01 21:43:59	0.08803	0.18504	0.0762	0.30218	0.28743	0.11834
2024-01-01 21:44:59	0.05869	0.17081	0.0457	0.32489	0.27413	0.11947
2024-01-01 21:45:59	0.04402	0.22774	0.122	0.30218	0.29073	0.11834
2024-01-01 21:46:59	0.05869	0.17081	0.1067	0.35895	0.29477	0.16184
2024-01-01 21:47:59	0.05869	0.19928	0.122	0.34759	0.26009	0.10422
2024-01-01 21:48:59	0.05869	0.17081	0.1525	0.38165	0.28147	0.11834
2024-01-01 21:49:59	0.31738	0.11387	0.0152	0.27947	0.24679	0.16184
2024-01-01 21:50:59	0.31738	0.17081	0.1067	0.25677	0.29477	0.11834
2024-01-01 21:51:59	0.21467	0.09964	0.0915	0.29083	0.27743	0.16184
2024-01-01 21:52:59	0.22934	0.18504	0.0457	0.35895	0.29477	0.10422
2024-01-01 21:53:59	0.21467	0.17081	0.0457	0.34759	0.21211	0.14772
2024-01-01 21:54:59	0.24402	0.19928	0.0762	0.35895	0.21211	0.17597
2024-01-01 21:55:59	0.22934	0.12811	0.1067	0.29083	0.22541	0.19009
2024-01-01 21:56:59	0.21467	0.19928	0.1525	0.32489	0.26009	0.11834
2024-01-01 21:57:59	0.31738	0.18504	0.1372	0.31353	0.21211	0.16184
2024-01-01 21:58:59	0.24402	0.15657	0.1677	0.30218	0.22945	0.14772
2024-01-01 21:59:59	0.31738	0.14234	0.0457	0.33624	0.22541	0.11834
2024-01-01 22:00:59	0.37336	0.19928	0.0457	0.33624	0.27743	0.19009
2024-01-01 22:01:59	0.31467	0.11387	0.0915	0.33624	0.22945	0.17597
2024-01-01 22:02:59	0.32934	0.24198	0.0762	0.31353	0.22945	0.17597
2024-01-01 22:03:59	0.41738	0.18504	0.1525	0.38165	0.29477	0.14772
2024-01-01 22:04:59	0.31467	0.19928	0.122	0.29083	0.29477	0.14659
2024-01-01 22:05:59	0.38803	0.18504	0.122	0.32489	0.26413	0.13359
2024-01-01 22:06:59	0.32934	0.19928	0.0762	0.32489	0.29477	0.17597
2024-01-01 22:07:59	0.41738	0.22774	0.1525	0.32489	0.22945	0.17597
2024-01-01 22:08:59	0.34402	0.21315	0.1067	0.33624	0.24275	0.19009
2024-01-01 22:09:59	0.37336	0.14234	0.0457	0.25677	0.32945	0.19009
2024-01-01 22:10:59	0.41738	0.19928	0.122	0.27947	0.26009	0.16184
2024-01-01 22:11:59	0.31467	0.12811	0.1525	0.33624	0.24275	0.13246
2024-01-01 22:12:59	0.38803	0.15657	0.061	0.38165	0.36413	0.10422
2024-01-01 22:13:59	0.37336	0.18504	0.0915	0.31353	0.29477	0.13246
2024-01-01 22:14:59	0.38803	0.17081	0.1067	0.34759	0.32945	0.19009
2024-01-01 22:15:59	0.34402	0.19928	0.0915	0.35895	0.29477	0.11834
2024-01-01 22:16:59	0.44672	0.12811	0.1067	0.33624	0.27743	0.13246
2024-01-01 22:17:59	0.47606	0.21351	0.183	0.33624	0.34679	0.16184
2024-01-01 22:18:59	0.43205	0.21351	0.1372	0.33624	0.26009	0.19009
2024-01-01 22:19:59	0.46139	0.15657	0.0762	0.30218	0.31211	0.19009
2024-01-01 22:20:59	0.47606	0.12811	0.061	0.40436	0.29477	0.16184
2024-01-01 22:21:59	0.47606	0.19928	0.122	0.34759	0.27743	0.10422
2024-01-01 22:22:59	0.34942	0.18504	0.2135	0.32489	0.32945	0.13359
2024-01-01 22:23:59	0.46139	0.18504	0.0762	0.33624	0.31211	0.16184
2024-01-01 22:24:59	0.49073	0.21315	0.0152	0.29083	0.34679	0.13246
2024-01-01 22:25:59	0.39344	0.18504	0.1372	0.33624	0.29477	0.11484
2024-01-01 22:26:59	0.44672	0.19928	0.1525	0.40436	0.27743	0.11484
2024-01-01 22:27:59	0.37877	0.18504	0.0915	0.34759	0.22541	0.10071
2024-01-01 22:28:59	0.3668	0.22774	0.1372	0.38165	0.26009	0.11597
2024-01-01 22:29:59	0.33475	0.18504	0.0762	0.35895	0.27743	0.14309
2024-01-01 22:30:59	0.36409	0.18504	0.0457	0.38165	0.29477	0.13009
2024-01-01 22:31:59	0.32008	0.22774	0.1525	0.38165	0.34679	0.13009
2024-01-01 22:32:59	0.34942	0.22774	0.0762	0.30218	0.20807	0.15834
2024-01-01 22:33:59	0.36409	0.28468	0.183	0.38165	0.31211	0.15834
2024-01-01 22:34:59	0.32278	0.22774	0.1525	0.34759	0.31211	0.18772
2024-01-01 22:35:59	0.46139	0.22774	0.2135	0.32489	0.31211	0.14422
2024-01-01 22:36:59	0.47606	0.14234	0.0762	0.33624	0.39477	0.17246
2024-01-01 22:37:59	0.47606	0.17081	0.0762	0.3703	0.3734	0.17246
2024-01-01 22:38:59	0.34942	0.21351	0.1372	0.35218	0.39477	0.15721
2024-01-01 22:39:59	0.46139	0.22774	0.1067	0.35218	0.30807	0.15947
2024-01-01 22:40:59	0.49073	0.17081	0.122	0.37489	0.36413	0.14422
2024-01-01 22:41:59	0.39344	0.18504	0.0762	0.39759	0.37743	0.14422
2024-01-01 22:42:59	0.44672	0.14234	0.0762	0.40895	0.37743	0.14422
2024-01-01 22:43:59	0.36409	0.18504	0.1372	0.34083	0.37743	0.11484
2024-01-01 22:44:59	0.32278	0.25621	0.1067	0.37489	0.34275	0.10184
2024-01-01 22:45:59	0.46139	0.18504	0.183	0.37489	0.32945	0.17246
2024-01-01 22:46:59	0.47606	0.21351	0.183	0.43165	0.39477	0.18659
2024-01-01 22:47:59	0.47606	0.18504	0.183	0.39759	0.34275	0.15834
2024-01-01 22:48:59	0.34942	0.18504	0.0457	0.43165	0.34679	0.18659
2024-01-01 22:49:59	0.46139	0.25621	0.183	0.45436	0.39477	0.11484
2024-01-01 22:50:59	0.42278	0.24198	0.1067	0.44301	0.32945	0.15834
2024-01-01 22:51:59	0.48147	0.25621	0.2135	0.45436	0.37743	0.21484
2024-01-01 22:52:59	0.42278	0.25621	0.183	0.4203	0.26009	0.21484
2024-01-01 22:53:59	0.43745	0.22774	0.1525	0.40895	0.31211	0.17246
2024-01-01 22:54:59	0.45213	0.22774	0.1067	0.37489	0.24275	0.18659
2024-01-01 22:55:59	0.45213	0.18504	0.1067	0.45436	0.26009	0.20071
2024-01-01 22:56:59	0.45213	0.24198	0.1067	0.35218	0.31211	0.11597
2024-01-01 22:57:59	0.48147	0.27044	0.122	0.39759	0.34679	0.18659
2024-01-01 22:58:59	0.4614	0.22774	0.0915	0.38624	0.31211	0.18659
2024-01-01 22:59:59	0.4668	0.15657	0.1525	0.39759	0.32945	0.21484
2024-01-01 23:00:59	0.4614	0.24198	0.1067	0.45436	0.36413	0.15834
2024-01-01 23:01:59	0.4614	0.19928	0.1525	0.45436	0.31211	0.24309
2024-01-01 23:02:59	0.4614	0.18504	0.0457	0.39759	0.29477	0.20071
2024-01-01 23:03:59	0.44016	0.17081	0.1525	0.45436	0.32945	0.24422
2024-01-01 23:04:59	0.44016	0.18504	0.0762	0.47707	0.27743	0.22896
2024-01-01 23:05:59	0.48147	0.19928	0.1525	0.39759	0.34679	0.21484
2024-01-01 23:06:59	0.4668	0.21351	0.2135	0.37489	0.32945	0.20071
2024-01-01 23:07:59	0.45483	0.12811	0.0457	0.43165	0.34679	0.24422
2024-01-01 23:08:59	0.4885	0.27044	0.122	0.39759	0.37743	0.27246
2024-01-01 23:09:59	0.42549	0.25621	0.0762	0.35218	0.32945	0.23009
2024-01-01 23:10:59	0.4695	0.14234	0.1372	0.4203	0.32945	0.27246
2024-01-01 23:11:59	0.48417	0.18504	0.1677	0.40895	0.36009	0.25834
2024-01-01 23:12:59	0.48417	0.17081	0.0915	0.37489	0.37743	0.20071
2024-01-01 23:13:59	0.4885	0.22774	0.0915	0.35218	0.32945	0.20071
2024-01-01 23:14:59	0.42819	0.24198	0.183	0.4203	0.36413	0.24422
2024-01-01 23:15:59	0.41352	0.22774	0.1067	0.44301	0.36009	0.21484
2024-01-01 23:16:59	0.48688	0.28468	0.1372	0.44301	0.34275	0.21597
2024-01-01 23:17:59	0.41352	0.22774	0.1525	0.39759	0.32541	0.22896
2024-01-01 23:18:59	0.4722	0.15657	0.122	0.40895	0.34679	0.27246
2024-01-01 23:19:59	0.42819	0.19928	0.1067	0.47707	0.39477	0.28546
2024-01-01 23:20:59	0.4722	0.22774	0.1067	0.44301	0.38147	0.22896
2024-01-01 23:21:59	0.44556	0.21351	0.1525	0.43165	0.31211	0.21484
2024-01-01 23:22:59	0.51622	0.21351	0.0762	0.40895	0.39477	0.17246
2024-01-01 23:23:59	0.5722	0.21351	0.1677	0.43165	0.36009	0.14422
2024-01-01 23:24:59	0.58688	0.25621	0.1372	0.41	0.31211	0.14422
2024-01-01 23:25:59	0.51622	0.17081	0.1525	0.47707	0.39073	0.27134
2024-01-01 23:26:59	0.57491	0.27044	0.1067	0.46571	0.36009	0.20071
2024-01-01 23:27:59	0.51622	0.25621	0.1525	0.44301	0.34275	0.21484
2024-01-01 23:28:59	0.51622	0.21351	0.0457	0.32947	0.34679	0.15834
2024-01-01 23:29:59	0.40425	0.27044	0.1525	0.43165	0.34679	0.10184
2024-01-01 23:30:59	0.56024	0.18504	0.122	0.35218	0.36413	0.15834
2024-01-01 23:31:59	0.57491	0.24198	0.183	0.40895	0.32541	0.14422
2024-01-01 23:32:59	0.41892	0.25621	0.183	0.45436	0.31211	0.15834
2024-01-01 23:33:59	0.50155	0.29891	0.061	0.4203	0.39477	0.21484
2024-01-01 23:34:59	0.41892	0.28468	0.122	0.4203	0.31211	0.20071
2024-01-01 23:35:59	0.44827	0.24198	0.122	0.40895	0.32945	0.17246
2024-01-01 23:36:59	0.40425	0.19928	0.061	0.45436	0.31211	0.22896
2024-01-01 23:37:59	0.41892	0.22774	0.1372	0.44301	0.32945	0.20071
2024-01-01 23:38:59	0.4336	0.25621	0.1525	0.39759	0.37743	0.18659
2024-01-01 23:39:59	0.41892	0.18504	0.1525	0.44301	0.31211	0.21484
2024-01-01 23:40:59	0.44827	0.25621	0.1067	0.43165	0.32945	0.18659
2024-01-01 23:41:59	0.40696	0.21351	0.122	0.43165	0.32945	0.20071
2024-01-01 23:42:59	0.42163	0.24198	0.1372	0.4203	0.39477	0.15834
2024-01-01 23:43:59	0.47761	0.19928	0.1372	0.43165	0.32541	0.20071
2024-01-01 23:44:59	0.40696	0.19928	0.0762	0.45436	0.31211	0.20071
2024-01-01 23:45:59	0.42163	0.22774	0.0762	0.39759	0.38147	0.20071
2024-01-01 23:46:59	0.40696	0.24198	0.1067	0.43165	0.32541	0.18659
2024-01-01 23:47:59	0.48031	0.14234	0.0762	0.43165	0.34275	0.17246
2024-01-01 23:48:59	0.42163	0.17081	0.0915	0.40895	0.32541	0.25721
2024-01-01 23:49:59	0.49499	0.22774	0.0915	0.43165	0.30807	0.18659
2024-01-01 23:50:59	0.49228	0.21351	0.0457	0.4203	0.36009	0.27134
2024-01-01 23:51:59	0.49499	0.17081	0.1525	0.47707	0.32541	0.20071
2024-01-01 23:52:59	0.46564	0.19928	0.0915	0.45436	0.39477	0.20071
2024-01-01 23:53:59	0.4363	0.21351	0.1525	0.39759	0.39477	0.22896
2024-01-01 23:54:59	0.49499	0.21351	0.1525	0.35218	0.39477	0.21484
2024-01-01 23:55:59	0.52433	0.17081	0.0457	0.47707	0.31211	0.18659
2024-01-01 23:56:59	0.46564	0.17081	0.1525	0.44301	0.31211	0.20071
2024-01-01 23:57:59	0.46564	0.27044	0.0915	0.43165	0.39477	0.17246
2024-01-01 23:58:59	0.56835	0.29891	0.0915	0.45436	0.34679	0.25721
2024-01-01 23:59:59	0.539	0.25621	0.061	0.46571	0.36009	0.15834
2024-01-02 00:00:59	0.56835	0.22774	0.0762	0.39759	0.32945	0.21484
2024-01-02 00:01:59	0.539	0.22774	0.1372	0.43165	0.36009	0.27134
2024-01-02 00:02:59	0.52433	0.18504	0.0915	0.39759	0.32541	0.25721
2024-01-02 00:03:59	0.56835	0.28468	0.1983	0.43165	0.36009	0.20071
2024-01-02 00:04:59	0.58302	0.21351	0.1762	0.4203	0.36009	0.21484
2024-01-02 00:05:59	0.55367	0.22774	0.1372	0.39759	0.37743	0.24309
2024-01-02 00:06:59	0.51236	0.19928	0.122	0.37489	0.39477	0.17246
2024-01-02 00:07:59	0.52703	0.25621	0.1915	0.4203	0.39477	0.14422
2024-01-02 00:08:59	0.55367	0.17081	0.1525	0.45436	0.31211	0.22896
2024-01-02 00:09:59	0.51236	0.19928	0.1525	0.43165	0.36009	0.24309
2024-01-02 00:10:59	0.55638	0.24198	0.183	0.45436	0.31211	0.22896
2024-01-02 00:11:59	0.59769	0.22774	0.1372	0.45436	0.31211	0.21484
2024-01-02 00:12:59	0.59769	0.24198	0.1372	0.48842	0.39477	0.18659
2024-01-02 00:13:59	0.59769	0.31315	0.1677	0.46571	0.37743	0.21484
2024-01-02 00:14:59	0.51236	0.15657	0.1762	0.43165	0.32541	0.27134
2024-01-02 00:15:59	0.52703	0.19928	0.1525	0.48842	0.37743	0.22896
2024-01-02 00:16:59	0.58572	0.19928	0.1067	0.40895	0.39477	0.24309
2024-01-02 00:17:59	0.51236	0.21351	0.1525	0.45436	0.34679	0.18659
2024-01-02 00:18:59	0.59769	0.18504	0.1525	0.44301	0.34275	0.24309
2024-01-02 00:19:59	0.52703	0.19928	0.183	0.44301	0.32945	0.20071
2024-01-02 00:20:59	0.52703	0.25621	0.122	0.43165	0.37743	0.25721
2024-01-02 00:21:59	0.55638	0.25621	0.1372	0.47707	0.34275	0.20071
2024-01-02 00:22:59	0.54441	0.28468	0.1067	0.40895	0.39477	0.21484
2024-01-02 00:23:59	0.52974	0.19928	0.1372	0.45436	0.39477	0.28546
2024-01-02 00:24:59	0.55638	0.18504	0.122	0.43165	0.39477	0.27134
2024-01-02 00:25:59	0.55908	0.27044	0.261	0.43165	0.36009	0.17246
2024-01-02 00:26:59	0.51507	0.29891	0.1525	0.47707	0.39477	0.25721
2024-01-02 00:27:59	0.58572	0.19928	0.2762	0.48842	0.36009	0.25721
2024-01-02 00:28:59	0.55908	0.21351	0.1525	0.39759	0.39477	0.20071
2024-01-02 00:29:59	0.55908	0.25621	0.1525	0.43165	0.34679	0.22896
2024-01-02 00:30:59	0.4031	0.18504	0.122	0.39759	0.39477	0.18659
2024-01-02 00:31:59	0.58843	0.22774	0.1067	0.46571	0.32945	0.18659
2024-01-02 00:32:59	0.57375	0.24198	0.1067	0.4203	0.36009	0.14422
2024-01-02 00:33:59	0.58843	0.28468	0.1067	0.47707	0.34275	0.29958
2024-01-02 00:34:59	0.4031	0.31315	0.122	0.45436	0.39477	0.21484
2024-01-02 00:35:59	0.50039	0.24198	0.1525	0.48842	0.37743	0.25721
2024-01-02 00:36:59	0.41777	0.21351	0.261	0.45436	0.36009	0.21484
2024-01-02 00:37:59	0.47646	0.25621	0.1677	0.43165	0.36009	0.21484
2024-01-02 00:38:59	0.54441	0.22774	0.1677	0.4203	0.37743	0.22896
2024-01-02 00:39:59	0.41777	0.25621	0.2762	0.44301	0.36009	0.21484
2024-01-02 00:40:59	0.46178	0.24198	0.1067	0.47707	0.39477	0.24309
2024-01-02 00:41:59	0.58843	0.27044	0.1372	0.47707	0.31211	0.20071
2024-01-02 00:42:59	0.4113	0.29891	0.1525	0.43165	0.39477	0.22896
2024-01-02 00:43:59	0.46178	0.22774	0.2762	0.49977	0.37743	0.27134
2024-01-02 00:44:59	0.58843	0.28468	0.122	0.48842	0.32541	0.18659
2024-01-02 00:45:59	0.58843	0.27044	0.2762	0.39759	0.32945	0.22896
2024-01-02 00:46:59	0.41777	0.24198	0.1067	0.45436	0.31211	0.29958
2024-01-02 00:47:59	0.47646	0.24198	0.1372	0.47707	0.37743	0.13009
2024-01-02 00:48:59	0.44711	0.25621	0.1372	0.45436	0.31211	0.27134
2024-01-02 00:49:59	0.52047	0.25621	0.2915	0.47707	0.39477	0.21484
2024-01-02 00:50:59	0.44711	0.28468	0.1067	0.47707	0.37743	0.28546
2024-01-02 00:51:59	0.44711	0.27044	0.2762	0.48842	0.37743	0.21484
2024-01-02 00:52:59	0.53514	0.22774	0.1067	0.45436	0.37743	0.17246
2024-01-02 00:53:59	0.59383	0.27044	0.1067	0.4203	0.34275	0.21484
2024-01-02 00:54:59	0.56449	0.29891	0.2762	0.39759	0.36009	0.22896
2024-01-02 00:55:59	0.54982	0.28468	0.2457	0.40895	0.31211	0.24309
2024-01-02 00:56:59	0.56449	0.21351	0.1372	0.44301	0.39477	0.24309
2024-01-02 00:57:59	0.5058	0.22774	0.1525	0.45436	0.39477	0.25721
2024-01-02 00:58:59	0.52047	0.27044	0.2762	0.38624	0.30807	0.25721
2024-01-02 00:59:59	0.54982	0.29891	0.2762	0.4203	0.32945	0.20071
2024-01-02 01:00:59	0.54982	0.25621	0.2915	0.43165	0.39477	0.24309
2024-01-02 01:01:59	0.54982	0.27044	0.122	0.47707	0.35606	0.24309
2024-01-02 01:02:59	0.53514	0.25621	0.2762	0.44301	0.37743	0.27134
2024-01-02 01:03:59	0.54982	0.21351	0.1067	0.47707	0.36009	0.18659
2024-01-02 01:04:59	0.45252	0.31315	0.122	0.37489	0.39477	0.25721
2024-01-02 01:05:59	0.59383	0.27044	0.261	0.4203	0.32541	0.25721
2024-01-02 01:06:59	0.45252	0.28468	0.1525	0.45436	0.39073	0.25721
2024-01-02 01:07:59	0.45252	0.29891	0.1067	0.45436	0.36009	0.24309
2024-01-02 01:08:59	0.42318	0.27044	0.1525	0.47707	0.34275	0.29958
2024-01-02 01:09:59	0.4085	0.17081	0.122	0.4203	0.39073	0.25721
2024-01-02 01:10:59	0.43785	0.18504	0.261	0.48842	0.32541	0.24546
2024-01-02 01:11:59	0.57916	0.21351	0.122	0.43165	0.39477	0.23134
2024-01-02 01:12:59	0.46719	0.28468	0.1067	0.4203	0.39477	0.16071
2024-01-02 01:13:59	0.43785	0.24198	0.2762	0.4203	0.32945	0.17484
2024-01-02 01:14:59	0.48186	0.34161	0.2135	0.47707	0.32541	0.20309
2024-01-02 01:15:59	0.45252	0.27044	0.1677	0.48842	0.36009	0.16071
2024-01-02 01:16:59	0.4654	0.25621	0.1067	0.4203	0.39477	0.18896
2024-01-02 01:17:59	0.46719	0.22774	0.261	0.44301	0.34275	0.24546
2024-01-02 01:18:59	0.4085	0.32738	0.1525	0.44301	0.36009	0.20309
2024-01-02 01:19:59	0.43785	0.19928	0.2135	0.40895	0.36009	0.16071
2024-01-02 01:20:59	0.45522	0.28468	0.1067	0.49977	0.31211	0.16071
2024-01-02 01:21:59	0.44055	0.25621	0.1677	0.38624	0.32945	0.24546
2024-01-02 01:22:59	0.4654	0.27044	0.1525	0.44301	0.34275	0.24546
2024-01-02 01:23:59	0.4654	0.22774	0.2305	0.47707	0.39073	0.21721
2024-01-02 01:24:59	0.45252	0.21351	0.2915	0.43165	0.34275	0.25958
2024-01-02 01:25:59	0.48186	0.22774	0.2762	0.47707	0.34275	0.21721
2024-01-02 01:26:59	0.46719	0.25621	0.1372	0.45436	0.34275	0.21721
2024-01-02 01:27:59	0.42588	0.27044	0.122	0.43165	0.32541	0.21721
2024-01-02 01:28:59	0.42588	0.28468	0.261	0.46571	0.32945	0.16071
2024-01-02 01:29:59	0.42588	0.24198	0.122	0.46571	0.36009	0.16071
2024-01-02 01:30:59	0.46719	0.28468	0.1372	0.49977	0.39073	0.23134
2024-01-02 01:31:59	0.41121	0.32738	0.2915	0.45436	0.39073	0.20309
2024-01-02 01:32:59	0.46989	0.27044	0.1525	0.49977	0.37743	0.20309
2024-01-02 01:33:59	0.46989	0.22774	0.2762	0.4203	0.34275	0.21721
2024-01-02 01:34:59	0.56139	0.31315	0.2762	0.46571	0.39477	0.20309
2024-01-02 01:35:59	0.57606	0.27044	0.183	0.49977	0.36009	0.16071
2024-01-02 01:36:59	0.57606	0.25621	0.183	0.49977	0.39073	0.21721
2024-01-02 01:37:59	0.44942	0.24198	0.183	0.49977	0.30807	0.20309
2024-01-02 01:38:59	0.56139	0.25621	0.1067	0.40895	0.30807	0.27371
2024-01-02 01:39:59	0.59073	0.24198	0.1525	0.48842	0.30807	0.17484
2024-01-02 01:40:59	0.49344	0.27044	0.1372	0.46571	0.37743	0.18896
2024-01-02 01:41:59	0.54672	0.34161	0.2135	0.47707	0.32541	0.27371
2024-01-02 01:42:59	0.47877	0.24198	0.183	0.48842	0.30807	0.25958
2024-01-02 01:43:59	0.5668	0.22774	0.1677	0.45436	0.32945	0.25958
2024-01-02 01:44:59	0.43475	0.25621	0.261	0.45436	0.34275	0.16071
2024-01-02 01:45:59	0.46409	0.24198	0.2762	0.44301	0.39477	0.18896
2024-01-02 01:46:59	0.42008	0.27044	0.2525	0.44301	0.33009	0.21721
2024-01-02 01:47:59	0.44942	0.24198	0.2135	0.44301	0.31275	0.20309
2024-01-02 01:48:59	0.46409	0.27044	0.283	0.46	0.31275	0.16071
2024-01-02 01:49:59	0.52278	0.27044	0.2762	0.45436	0.31275	0.25958
2024-01-02 01:50:59	0.58147	0.25621	0.2067	0.4203	0.39541	0.18896
2024-01-02 01:51:59	0.49344	0.22774	0.2372	0.46571	0.31275	0.24546
2024-01-02 01:52:59	0.53745	0.27044	0.283	0.4203	0.36477	0.25958
2024-01-02 01:53:59	0.55213	0.28468	0.2372	0.44301	0.34743	0.24546
2024-01-02 01:54:59	0.55213	0.24198	0.2762	0.49977	0.31275	0.24546
2024-01-02 01:55:59	0.55213	0.28468	0.2135	0.53383	0.31275	0.17484
2024-01-02 01:56:59	0.58147	0.31315	0.222	0.46571	0.36073	0.14659
2024-01-02 01:57:59	0.59614	0.31315	0.2762	0.47707	0.36477	0.21721
2024-01-02 01:58:59	0.5668	0.25621	0.244	0.47707	0.38211	0.20309
2024-01-02 01:59:59	0.59614	0.29891	0.244	0.46571	0.39541	0.17484
2024-01-02 02:00:59	0.59614	0.25621	0.2677	0.44301	0.36073	0.31608
2024-01-02 02:01:59	0.59614	0.28468	0.2372	0.52248	0.33009	0.20309
2024-01-02 02:02:59	0.44016	0.29891	0.2372	0.45436	0.33009	0.27371
2024-01-02 02:03:59	0.44016	0.21351	0.2135	0.48842	0.31275	0.24546
2024-01-02 02:04:59	0.58147	0.34161	0.283	0.46571	0.3434	0.21721
2024-01-02 02:05:59	0.5668	0.25621	0.2525	0.51113	0.37807	0.28783
2024-01-02 02:06:59	0.45483	0.29891	0.2677	0.44301	0.31275	0.31608
2024-01-02 02:07:59	0.49885	0.25621	0.2372	0.52248	0.3434	0.27371
2024-01-02 02:08:59	0.42549	0.31315	0.2525	0.48842	0.39541	0.20309
2024-01-02 02:09:59	0.4695	0.31315	0.2525	0.46571	0.3434	0.24546
2024-01-02 02:10:59	0.48417	0.29891	0.2067	0.52248	0.39541	0.21721
2024-01-02 02:11:59	0.48417	0.31315	0.2372	0.52248	0.30872	0.24546
2024-01-02 02:12:59	0.49885	0.31315	0.244	0.48842	0.39541	0.20309
2024-01-02 02:13:59	0.52819	0.25621	0.343	0.52248	0.3034	0.21721
2024-01-02 02:14:59	0.51352	0.31315	0.3372	0.47707	0.37275	0.25958
2024-01-02 02:15:59	0.58688	0.31315	0.3677	0.53383	0.38606	0.28783
2024-01-02 02:16:59	0.51352	0.27044	0.343	0.46571	0.38606	0.24546
2024-01-02 02:17:59	0.5722	0.25621	0.2135	0.44301	0.37275	0.30196
2024-01-02 02:18:59	0.52819	0.29891	0.3525	0.44301	0.33807	0.27371
2024-01-02 02:19:59	0.5722	0.27044	0.3372	0.54518	0.38606	0.18896
2024-01-02 02:20:59	0.54556	0.35585	0.3372	0.52248	0.35541	0.25958
2024-01-02 02:21:59	0.51622	0.28468	0.2135	0.48842	0.36872	0.20309
2024-01-02 02:22:59	0.5722	0.32738	0.3677	0.56789	0.33807	0.17484
2024-01-02 02:23:59	0.58688	0.29891	0.2762	0.49977	0.35541	0.20309
2024-01-02 02:24:59	0.51622	0.34161	0.2762	0.51113	0.39009	0.23134
2024-01-02 02:25:59	0.57491	0.28468	0.3677	0.46571	0.32073	0.21721
2024-01-02 02:26:59	0.51622	0.31315	0.343	0.47707	0.42477	0.21721
2024-01-02 02:27:59	0.51622	0.31315	0.2135	0.48842	0.37275	0.24546
2024-01-02 02:28:59	0.40425	0.34161	0.244	0.54518	0.33807	0.25958
2024-01-02 02:29:59	0.56024	0.29891	0.3372	0.51113	0.37275	0.27371
2024-01-02 02:30:59	0.57491	0.29891	0.3372	0.51113	0.33807	0.24546
2024-01-02 02:31:59	0.41892	0.38432	0.2288	0.52248	0.33404	0.30196
2024-01-02 02:32:59	0.50155	0.35585	0.2288	0.52248	0.32073	0.23134
2024-01-02 02:33:59	0.41892	0.25621	0.3067	0.49977	0.42477	0.27371
2024-01-02 02:34:59	0.44827	0.37008	0.2288	0.49977	0.41541	0.31608
2024-01-02 02:35:59	0.40425	0.32738	0.2288	0.45436	0.38073	0.25958
2024-01-02 02:36:59	0.41892	0.28468	0.2762	0.45436	0.43275	0.34433
2024-01-02 02:37:59	0.4336	0.31315	0.3677	0.45436	0.45009	0.28783
2024-01-02 02:38:59	0.41892	0.27044	0.3372	0.44301	0.39807	0.23134
2024-01-02 02:39:59	0.44827	0.27044	0.3372	0.51113	0.46743	0.27371
2024-01-02 02:40:59	0.40696	0.31315	0.3372	0.49977	0.38073	0.21721
2024-01-02 02:41:59	0.42163	0.37008	0.3525	0.52248	0.43275	0.21721
2024-01-02 02:42:59	0.47761	0.34161	0.3677	0.49977	0.39807	0.23134
2024-01-02 02:43:59	0.40696	0.31315	0.3372	0.46571	0.34606	0.25958
2024-01-02 02:44:59	0.42163	0.31315	0.2135	0.45436	0.41541	0.17484
2024-01-02 02:45:59	0.40696	0.32738	0.3372	0.52248	0.39807	0.16071
2024-01-02 02:46:59	0.48031	0.24198	0.3677	0.46571	0.43275	0.20309
2024-01-02 02:47:59	0.42163	0.28468	0.3372	0.54518	0.38073	0.18896
2024-01-02 02:48:59	0.49499	0.31315	0.3525	0.52248	0.41541	0.28783
2024-01-02 02:49:59	0.49228	0.34161	0.343	0.46571	0.3634	0.27371
2024-01-02 02:50:59	0.49499	0.35585	0.343	0.48842	0.3634	0.30196
2024-01-02 02:51:59	0.46564	0.34161	0.3372	0.47707	0.45009	0.20309
2024-01-02 02:52:59	0.4363	0.28468	0.3372	0.46571	0.39807	0.20309
2024-01-02 02:53:59	0.49499	0.32738	0.343	0.53383	0.48477	0.24546
2024-01-02 02:54:59	0.52433	0.31315	0.2135	0.47707	0.3767	0.24546
2024-01-02 02:55:59	0.46564	0.25621	0.343	0.44301	0.45009	0.21721
2024-01-02 02:56:59	0.46564	0.29891	0.343	0.53383	0.45009	0.23134
2024-01-02 02:57:59	0.56835	0.35585	0.343	0.53383	0.31138	0.18896
2024-01-02 02:58:59	0.539	0.35585	0.3677	0.44301	0.41541	0.24546
2024-01-02 02:59:59	0.56835	0.29891	0.3372	0.49977	0.39807	0.18896
2024-01-02 03:00:59	0.539	0.27044	0.3067	0.54518	0.45009	0.27371
2024-01-02 03:01:59	0.52433	0.41278	0.343	0.49977	0.43275	0.24546
2024-01-02 03:02:59	0.56835	0.27044	0.2762	0.48842	0.38073	0.25958
2024-01-02 03:03:59	0.58302	0.31315	0.3372	0.44301	0.43275	0.23134
2024-01-02 03:04:59	0.55367	0.34161	0.3372	0.45436	0.43275	0.27371
2024-01-02 03:05:59	0.51236	0.31315	0.3067	0.49977	0.45009	0.25958
2024-01-02 03:06:59	0.52703	0.35585	0.3372	0.43165	0.38073	0.23134
2024-01-02 03:07:59	0.55367	0.31315	0.3372	0.51113	0.45009	0.28896
2024-01-02 03:08:59	0.51236	0.32738	0.2135	0.46571	0.45009	0.28783
2024-01-02 03:09:59	0.55638	0.31315	0.3677	0.52248	0.43275	0.28783
2024-01-02 03:10:59	0.59769	0.29891	0.244	0.4203	0.38073	0.24546
2024-01-02 03:11:59	0.59769	0.28468	0.244	0.52248	0.3634	0.21721
2024-01-02 03:12:59	0.59769	0.24198	0.244	0.46571	0.31138	0.24659
2024-01-02 03:13:59	0.51236	0.31315	0.3372	0.45436	0.39807	0.21721
2024-01-02 03:14:59	0.52703	0.38432	0.34	0.51113	0.41541	0.27371
2024-01-02 03:15:59	0.58572	0.39855	0.2745	0.48842	0.41541	0.21721
2024-01-02 03:16:59	0.51236	0.31315	0.2135	0.51113	0.39807	0.23134
2024-01-02 03:17:59	0.59769	0.29891	0.343	0.45436	0.34606	0.25958
2024-01-02 03:18:59	0.52703	0.25621	0.3677	0.48842	0.3634	0.27371
2024-01-02 03:19:59	0.52703	0.41278	0.3283	0.49977	0.46743	0.31608
2024-01-02 03:20:59	0.55638	0.34161	0.3067	0.49977	0.3634	0.27371
2024-01-02 03:21:59	0.64441	0.34161	0.343	0.52248	0.45009	0.28783
2024-01-02 03:22:59	0.62974	0.35585	0.3983	0.45436	0.3634	0.23134
2024-01-02 03:23:59	0.55638	0.37008	0.3067	0.47707	0.3634	0.28783
2024-01-02 03:24:59	0.65908	0.27044	0.2135	0.55654	0.3634	0.34433
2024-01-02 03:25:59	0.61507	0.29891	0.383	0.47707	0.34606	0.27371
2024-01-02 03:26:59	0.58572	0.28468	0.3067	0.49977	0.3634	0.20309
2024-01-02 03:27:59	0.65908	0.35585	0.3525	0.54518	0.34606	0.23134
2024-01-02 03:28:59	0.65908	0.29891	0.244	0.52248	0.3634	0.31608
2024-01-02 03:29:59	0.6031	0.31315	0.383	0.54518	0.41541	0.21721
2024-01-02 03:30:59	0.64843	0.32738	0.3372	0.53383	0.39807	0.27371
2024-01-02 03:31:59	0.65375	0.31315	0.3067	0.46571	0.38073	0.28896
2024-01-02 03:32:59	0.64843	0.38432	0.244	0.45436	0.34606	0.25958
2024-01-02 03:33:59	0.6031	0.29891	0.2135	0.49977	0.39807	0.31608
2024-01-02 03:34:59	0.60039	0.29891	0.3677	0.49977	0.43275	0.25958
2024-01-02 03:35:59	0.61777	0.32738	0.2135	0.45436	0.41541	0.33021
2024-01-02 03:36:59	0.65646	0.37008	0.1677	0.48842	0.41541	0.28783
2024-01-02 03:37:59	0.64441	0.39855	0.244	0.46571	0.46743	0.28783
2024-01-02 03:38:59	0.61777	0.38432	0.2135	0.56	0.41541	0.30196
2024-01-02 03:39:59	0.66178	0.31315	0.1677	0.49977	0.43275	0.24546
2024-01-02 03:40:59	0.64843	0.34161	0.2135	0.52248	0.39807	0.28783
2024-01-02 03:41:59	0.64113	0.31315	0.2707	0.53118	0.39807	0.25958
2024-01-02 03:42:59	0.66178	0.31315	0.2555	0.45171	0.3634	0.27371
2024-01-02 03:43:59	0.64843	0.37008	0.2707	0.47442	0.34606	0.30196
2024-01-02 03:44:59	0.64843	0.32738	0.2555	0.53118	0.38073	0.23134
2024-01-02 03:45:59	0.61777	0.29891	0.2555	0.50848	0.38073	0.28783
2024-01-02 03:46:59	0.65646	0.28468	0.3013	0.49713	0.38073	0.25958
2024-01-02 03:47:59	0.64711	0.32738	0.2707	0.53118	0.41541	0.27371
2024-01-02 03:48:59	0.52047	0.32738	0.2402	0.44036	0.34606	0.23134
2024-01-02 03:49:59	0.64711	0.38432	0.3165	0.50848	0.34606	0.30196
2024-01-02 03:50:59	0.64711	0.31315	0.225	0.53118	0.39807	0.30196
2024-01-02 03:51:59	0.53514	0.38432	0.2402	0.42901	0.41541	0.23134
2024-01-02 03:52:59	0.59383	0.31315	0.3318	0.48577	0.43275	0.3
2024-01-02 03:53:59	0.56449	0.28468	0.3318	0.50848	0.34606	0.24546
2024-01-02 03:54:59	0.54982	0.31315	0.3775	0.49713	0.46743	0.30196
2024-01-02 03:55:59	0.56449	0.29891	0.2707	0.50848	0.3634	0.28783
2024-01-02 03:56:59	0.5058	0.31315	0.2097	0.49713	0.50211	0.25958
2024-01-02 03:57:59	0.52047	0.37008	0.347	0.50848	0.38073	0.25958
2024-01-02 03:58:59	0.54982	0.39855	0.2097	0.47442	0.3634	0.33021
2024-01-02 03:59:59	0.54982	0.28468	0.347	0.47442	0.41541	0.25958
2024-01-02 04:00:59	0.54982	0.24198	0.3165	0.50848	0.32872	0.26783
2024-01-02 04:01:59	0.53514	0.39855	0.2402	0.51983	0.41541	0.34433
2024-01-02 04:02:59	0.54982	0.34161	0.3165	0.47442	0.39404	0.25958
2024-01-02 04:03:59	0.45252	0.39855	0.2707	0.46307	0.32872	0.26783
2024-01-02 04:04:59	0.59383	0.37008	0.2707	0.53118	0.3634	0.27371
2024-01-02 04:05:59	0.45252	0.39855	0.2402	0.45171	0.43275	0.24546
2024-01-02 04:06:59	0.45252	0.34161	0.2707	0.47442	0.41541	0.25958
2024-01-02 04:07:59	0.42318	0.38432	0.3318	0.45171	0.3634	0.31608
2024-01-02 04:08:59	0.4085	0.28468	0.2707	0.50848	0.43275	0.24546
2024-01-02 04:09:59	0.43785	0.32738	0.3165	0.50848	0.39807	0.27484
2024-01-02 04:10:59	0.57916	0.31315	0.2402	0.51983	0.45009	0.24546
2024-01-02 04:11:59	0.46719	0.32738	0.286	0.50848	0.46743	0.24546
2024-01-02 04:12:59	0.43785	0.39855	0.3013	0.49713	0.39807	0.25958
2024-01-02 04:13:59	0.48186	0.35585	0.286	0.53118	0.45009	0.31608
2024-01-02 04:14:59	0.45252	0.37008	0.286	0.44036	0.43275	0.24659
2024-01-02 04:15:59	0.49654	0.21351	0.2707	0.49713	0.46743	0.26783
2024-01-02 04:16:59	0.46719	0.41278	0.347	0.53118	0.39807	0.30196
2024-01-02 04:17:59	0.4085	0.22774	0.2402	0.45171	0.41541	0.23134
2024-01-02 04:18:59	0.43785	0.29891	0.2707	0.50848	0.41541	0.25958
2024-01-02 04:19:59	0.55522	0.31315	0.3165	0.50848	0.41541	0.27371
2024-01-02 04:20:59	0.54055	0.34161	0.286	0.45171	0.39807	0.20309
2024-01-02 04:21:59	0.49654	0.29891	0.286	0.50848	0.46743	0.24546
2024-01-02 04:22:59	0.49654	0.34161	0.2402	0.45171	0.46743	0.24546
2024-01-02 04:23:59	0.45252	0.31315	0.1792	0.55389	0.45009	0.26783
2024-01-02 04:24:59	0.48186	0.29891	0.3165	0.50848	0.43275	0.31608
2024-01-02 04:25:59	0.46719	0.29891	0.3013	0.45171	0.43275	0.25958
2024-01-02 04:26:59	0.52588	0.35585	0.286	0.49713	0.39807	0.31608
2024-01-02 04:27:59	0.52588	0.34161	0.286	0.47442	0.45009	0.26896
2024-01-02 04:28:59	0.52588	0.34161	0.2555	0.50848	0.45009	0.33021
2024-01-02 04:29:59	0.46719	0.31315	0.286	0.47442	0.38073	0.27371
2024-01-02 04:30:59	0.51121	0.31315	0.3013	0.49713	0.34606	0.26896
2024-01-02 04:31:59	0.56989	0.37008	0.2402	0.49713	0.41541	0.26896
2024-01-02 04:32:59	0.56989	0.35585	0.2707	0.50848	0.39807	0.24546
2024-01-02 04:33:59	0.43785	0.39855	0.286	0.46307	0.38073	0.27371
2024-01-02 04:34:59	0.51121	0.29891	0.3165	0.53118	0.39807	0.24546
2024-01-02 04:35:59	0.64711	0.37008	0.2402	0.46307	0.41541	0.24546
2024-01-02 04:36:59	0.52047	0.35585	0.2097	0.51983	0.38073	0.24546
2024-01-02 04:37:59	0.64711	0.32738	0.3013	0.47442	0.41541	0.30196
2024-01-02 04:38:59	0.64711	0.28468	0.2707	0.45171	0.43275	0.21721
2024-01-02 04:39:59	0.53514	0.35585	0.2402	0.47442	0.43275	0.25958
2024-01-02 04:40:59	0.59383	0.32738	0.2402	0.49713	0.38073	0.23134
2024-01-02 04:41:59	0.56449	0.28468	0.286	0.50848	0.3634	0.26783
2024-01-02 04:42:59	0.54982	0.37008	0.2097	0.45171	0.45009	0.26783
2024-01-02 04:43:59	0.56449	0.25621	0.2555	0.47442	0.38073	0.35845
2024-01-02 04:44:59	0.5058	0.35585	0.2707	0.50848	0.43275	0.24546
2024-01-02 04:45:59	0.52047	0.37008	0.347	0.51983	0.45009	0.24546
2024-01-02 04:46:59	0.54982	0.39855	0.3165	0.51983	0.46743	0.23134
2024-01-02 04:47:59	0.54982	0.38432	0.3013	0.49713	0.3634	0.27484
2024-01-02 04:48:59	0.54982	0.37008	0.2402	0.48577	0.45009	0.27371
2024-01-02 04:49:59	0.53514	0.34161	0.2555	0.45171	0.45009	0.31608
2024-01-02 04:50:59	0.54982	0.37008	0.286	0.53118	0.39807	0.27371
2024-01-02 04:51:59	0.45252	0.37008	0.3165	0.5766	0.48477	0.30196
2024-01-02 04:52:59	0.59383	0.31315	0.2555	0.42901	0.39807	0.27371
2024-01-02 04:53:59	0.45252	0.34161	0.347	0.47442	0.38073	0.31608
2024-01-02 04:54:59	0.45252	0.31315	0.225	0.51983	0.43275	0.23134
2024-01-02 04:55:59	0.42318	0.38432	0.286	0.50848	0.41541	0.27484
2024-01-02 04:56:59	0.4085	0.34161	0.2555	0.45171	0.43275	0.23246
2024-01-02 04:57:59	0.43785	0.34161	0.2707	0.49713	0.41541	0.24546
2024-01-02 04:58:59	0.67916	0.37008	0.3165	0.49713	0.43275	0.24546
2024-01-02 04:59:59	0.46719	0.37008	0.3165	0.42901	0.41541	0.21721
2024-01-02 05:00:59	0.42318	0.31315	0.286	0.53118	0.39807	0.28783
2024-01-02 05:01:59	0.4085	0.34161	0.3775	0.45171	0.38073	0.23134
2024-01-02 05:02:59	0.43785	0.41278	0.347	0.45171	0.43275	0.23134
2024-01-02 05:03:59	0.67916	0.24198	0.286	0.53118	0.39807	0.31608
2024-01-02 05:04:59	0.46719	0.28468	0.3318	0.48577	0.43275	0.28896
2024-01-02 05:05:59	0.43785	0.29891	0.2707	0.49713	0.43275	0.31608
2024-01-02 05:06:59	0.48186	0.39855	0.2707	0.50848	0.3634	0.24659
2024-01-02 05:07:59	0.45252	0.31315	0.286	0.53118	0.38073	0.28783
2024-01-02 05:08:59	0.49654	0.29891	0.3775	0.41765	0.49807	0.24659
2024-01-02 05:09:59	0.46719	0.28468	0.2707	0.50848	0.41541	0.25958
2024-01-02 05:10:59	0.4085	0.34161	0.3013	0.50848	0.49807	0.25958
2024-01-02 05:11:59	0.43785	0.34161	0.347	0.49713	0.41945	0.28896
2024-01-02 05:12:59	0.55522	0.28468	0.2402	0.47442	0.49807	0.28783
2024-01-02 05:13:59	0.54055	0.29891	0.3775	0.51983	0.49807	0.28783
2024-01-02 05:14:59	0.49654	0.25621	0.2555	0.44036	0.43275	0.20309
2024-01-02 05:15:59	0.49654	0.42702	0.3165	0.51983	0.49807	0.25958
2024-01-02 05:16:59	0.45252	0.32738	0.2097	0.51983	0.46743	0.25958
2024-01-02 05:17:59	0.48186	0.38432	0.2707	0.47442	0.46743	0.30196
2024-01-02 05:18:59	0.46719	0.35585	0.3165	0.47442	0.49807	0.28783
2024-01-02 05:19:59	0.52588	0.32738	0.2402	0.51983	0.41541	0.28783
2024-01-02 05:20:59	0.52588	0.31315	0.286	0.50848	0.41945	0.27371
2024-01-02 05:21:59	0.52588	0.37008	0.3165	0.50848	0.48073	0.28783
2024-01-02 05:22:59	0.46719	0.31315	0.286	0.48577	0.45009	0.20309
2024-01-02 05:23:59	0.51121	0.32738	0.286	0.46307	0.46743	0.23134
2024-01-02 05:24:59	0.56989	0.35585	0.2402	0.45171	0.45009	0.23134
2024-01-02 05:25:59	0.56989	0.29891	0.2555	0.51983	0.49807	0.31608
2024-01-02 05:26:59	0.43785	0.28468	0.3165	0.50848	0.48477	0.25958
2024-01-02 05:27:59	0.51121	0.32738	0.3013	0.50848	0.46743	0.21721
2024-01-02 05:28:59	0.44711	0.42702	0.2707	0.49713	0.4634	0.25958
2024-01-02 05:29:59	0.52047	0.32738	0.3013	0.46307	0.49807	0.25958
2024-01-02 05:30:59	0.44711	0.31315	0.3013	0.45171	0.48073	0.26071
2024-01-02 05:31:59	0.44711	0.31315	0.2707	0.47442	0.45009	0.31608
2024-01-02 05:32:59	0.63514	0.35585	0.3013	0.47442	0.43275	0.24546
2024-01-02 05:33:59	0.69383	0.35585	0.2402	0.47442	0.45413	0.27371
2024-01-02 05:34:59	0.66449	0.34161	0.2402	0.50848	0.45009	0.23134
2024-01-02 05:35:59	0.64982	0.25621	0.2402	0.4063	0.46743	0.23134
2024-01-02 05:36:59	0.66449	0.35585	0.347	0.50848	0.46743	0.24546
2024-01-02 05:37:59	0.6058	0.31315	0.2402	0.47442	0.48073	0.37484
2024-01-02 05:38:59	0.62047	0.35585	0.2402	0.50848	0.48477	0.24546
2024-01-02 05:39:59	0.64982	0.35585	0.3165	0.53118	0.45009	0.24546
2024-01-02 05:40:59	0.64982	0.35585	0.3165	0.46307	0.48073	0.21721
2024-01-02 05:41:59	0.64982	0.34161	0.2555	0.47442	0.40211	0.28783
2024-01-02 05:42:59	0.63514	0.37008	0.3165	0.49713	0.45009	0.27371
2024-01-02 05:43:59	0.64982	0.37008	0.2707	0.47442	0.45009	0.20309
2024-01-02 05:44:59	0.45252	0.34161	0.347	0.47442	0.46743	0.23134
2024-01-02 05:45:59	0.69383	0.41278	0.3013	0.50848	0.48477	0.25958
2024-01-02 05:46:59	0.45252	0.34161	0.3013	0.45171	0.43275	0.23134
2024-01-02 05:47:59	0.45252	0.32738	0.3013	0.48577	0.41945	0.21721
2024-01-02 05:48:59	0.42318	0.25621	0.3013	0.46307	0.48073	0.37484
2024-01-02 05:49:59	0.4085	0.35585	0.347	0.46307	0.43275	0.34659
2024-01-02 05:50:59	0.43785	0.31315	0.286	0.47442	0.43275	0.21721
2024-01-02 05:51:59	0.67916	0.38432	0.3013	0.47442	0.41541	0.28783
2024-01-02 05:52:59	0.46719	0.35585	0.2707	0.45171	0.4634	0.21721
2024-01-02 05:53:59	0.42318	0.35585	0.2707	0.51983	0.46743	0.28783
2024-01-02 05:54:59	0.4085	0.39855	0.286	0.50848	0.41541	0.25958
2024-01-02 05:55:59	0.43785	0.28468	0.3165	0.53118	0.45009	0.24546
2024-01-02 05:56:59	0.67916	0.35585	0.2707	0.49713	0.43275	0.25958
2024-01-02 05:57:59	0.46719	0.37008	0.3165	0.48577	0.46743	0.24546
2024-01-02 05:58:59	0.43785	0.34161	0.347	0.46307	0.46743	0.24546
2024-01-02 05:59:59	0.48186	0.38432	0.286	0.48577	0.48477	0.25958
2024-01-02 06:00:59	0.45252	0.35585	0.286	0.47442	0.46743	0.37484
2024-01-02 06:01:59	0.49654	0.38432	0.347	0.47442	0.48477	0.24546
2024-01-02 06:02:59	0.46719	0.32738	0.2555	0.50848	0.46743	0.23134
2024-01-02 06:03:59	0.4085	0.29891	0.2402	0.45171	0.49807	0.24546
2024-01-02 06:04:59	0.43785	0.34161	0.225	0.49713	0.49807	0.25958
2024-01-02 06:05:59	0.55522	0.31315	0.3013	0.53118	0.43275	0.23134
2024-01-02 06:06:59	0.54055	0.41278	0.2707	0.45171	0.43275	0.38896
2024-01-02 06:07:59	0.49654	0.31315	0.2555	0.50848	0.46743	0.23134
2024-01-02 06:08:59	0.49654	0.35585	0.2555	0.48577	0.41541	0.36071
2024-01-02 06:09:59	0.45252	0.29891	0.2707	0.49713	0.48477	0.21721
2024-01-02 06:10:59	0.48186	0.34161	0.286	0.46307	0.45009	0.37484
2024-01-02 06:11:59	0.46719	0.38432	0.3013	0.47442	0.43275	0.25958
2024-01-02 06:12:59	0.52588	0.39855	0.347	0.59495	0.43679	0.20309
2024-01-02 06:13:59	0.52588	0.25621	0.3165	0.55389	0.40211	0.21721
2024-01-02 06:14:59	0.52588	0.34161	0.286	0.45171	0.49807	0.20309
2024-01-02 06:15:59	0.46719	0.38432	0.347	0.49713	0.41541	0.37484
2024-01-02 06:16:59	0.51121	0.32738	0.3013	0.50848	0.46743	0.23134
2024-01-02 06:17:59	0.56989	0.29891	0.3165	0.51983	0.48477	0.38896
2024-01-02 06:18:59	0.56989	0.28468	0.2555	0.47442	0.49807	0.38896
2024-01-02 06:19:59	0.43785	0.32738	0.2707	0.46307	0.41541	0.27371
2024-01-02 06:20:59	0.51121	0.37008	0.225	0.4063	0.45009	0.38896
2024-01-02 06:21:59	0.44711	0.34161	0.3165	0.47442	0.45009	0.23134
2024-01-02 06:22:59	0.52047	0.35585	0.3013	0.51983	0.45009	0.37484
2024-01-02 06:23:59	0.44711	0.35585	0.3165	0.50848	0.40211	0.27371
2024-01-02 06:24:59	0.44711	0.34161	0.347	0.48577	0.48073	0.36071
2024-01-02 06:25:59	0.63514	0.32738	0.3165	0.49713	0.45009	0.23134
2024-01-02 06:26:59	0.69383	0.38432	0.286	0.55389	0.45009	0.38896
2024-01-02 06:27:59	0.66449	0.37008	0.2707	0.53118	0.45009	0.23134
2024-01-02 06:28:59	0.64982	0.31315	0.3013	0.45171	0.41541	0.23134
2024-01-02 06:29:59	0.66449	0.28468	0.286	0.48577	0.45009	0.23134
2024-01-02 06:30:59	0.6058	0.31315	0.3928	0.46307	0.49807	0.24546
2024-01-02 06:31:59	0.62047	0.34161	0.28	0.45171	0.46743	0.23134
2024-01-02 06:32:59	0.64982	0.38432	0.408	0.49713	0.46743	0.38896
2024-01-02 06:33:59	0.64982	0.29891	0.2555	0.46307	0.48073	0.25958
2024-01-02 06:34:59	0.64982	0.31315	0.2402	0.50848	0.43275	0.30196
2024-01-02 06:35:59	0.63514	0.37008	0.286	0.45171	0.46743	0.21721
2024-01-02 06:36:59	0.64982	0.35585	0.3165	0.42901	0.46743	0.20309
2024-01-02 06:37:59	0.45252	0.34161	0.2707	0.45171	0.46743	0.24546
2024-01-02 06:38:59	0.69383	0.37008	0.347	0.46307	0.41945	0.31608
2024-01-02 06:39:59	0.45252	0.31315	0.3013	0.47442	0.45009	0.34659
2024-01-02 06:40:59	0.45252	0.41278	0.3165	0.48577	0.40211	0.28783
2024-01-02 06:41:59	0.42318	0.31315	0.2555	0.45171	0.49807	0.34659
2024-01-02 06:42:59	0.4085	0.34161	0.3792	0.42901	0.43275	0.24546
2024-01-02 06:43:59	0.43785	0.38432	0.2555	0.47442	0.43275	0.21721
2024-01-02 06:44:59	0.67916	0.28468	0.2707	0.53118	0.43275	0.23134
2024-01-02 06:45:59	0.46719	0.38432	0.2707	0.45171	0.43679	0.27371
2024-01-02 06:46:59	0.42318	0.34161	0.3792	0.49713	0.46743	0.20309
2024-01-02 06:47:59	0.4085	0.41278	0.3318	0.46307	0.40211	0.34659
2024-01-02 06:48:59	0.43785	0.31315	0.3792	0.50848	0.45009	0.20309
2024-01-02 06:49:59	0.67916	0.34161	0.386	0.49713	0.45009	0.36071
2024-01-02 06:50:59	0.46719	0.31315	0.347	0.49713	0.45009	0.23134
2024-01-02 06:51:59	0.43785	0.32738	0.386	0.49713	0.48477	0.36071
2024-01-02 06:52:59	0.48186	0.35585	0.3707	0.49713	0.43275	0.38896
2024-01-02 06:53:59	0.45252	0.31315	0.3013	0.47442	0.49807	0.20309
2024-01-02 06:54:59	0.49654	0.35585	0.325	0.53118	0.46743	0.21721
2024-01-02 06:55:59	0.46719	0.29891	0.325	0.47442	0.49807	0.20309
2024-01-02 06:56:59	0.4085	0.35585	0.3318	0.48577	0.41541	0.38896
2024-01-02 06:57:59	0.43785	0.31315	0.4402	0.47442	0.46743	0.36071
2024-01-02 06:58:59	0.55522	0.37008	0.347	0.45171	0.46743	0.23134
2024-01-02 06:59:59	0.54055	0.29891	0.3165	0.45171	0.48477	0.24546
2024-01-02 07:00:59	0.49654	0.37008	0.4402	0.44036	0.49807	0.25958
2024-01-02 07:01:59	0.49654	0.39855	0.4402	0.50848	0.41945	0.21721
2024-01-02 07:02:59	0.45252	0.29891	0.4402	0.45171	0.41541	0.24546
2024-01-02 07:03:59	0.48186	0.38432	0.4707	0.48577	0.41945	0.23134
2024-01-02 07:04:59	0.46719	0.29891	0.4707	0.42901	0.45009	0.23134
2024-01-02 07:05:59	0.52588	0.31315	0.486	0.53118	0.49807	0.20309
2024-01-02 07:06:59	0.52588	0.38432	0.486	0.50848	0.43275	0.27371
2024-01-02 07:07:59	0.52588	0.28468	0.3318	0.44036	0.45009	0.31608
2024-01-02 07:08:59	0.46719	0.32738	0.4707	0.46307	0.41541	0.38896
2024-01-02 07:09:59	0.51121	0.34161	0.4555	0.45171	0.49807	0.20309
2024-01-02 07:10:59	0.56989	0.39855	0.4402	0.48577	0.45009	0.24546
2024-01-02 07:11:59	0.56989	0.37008	0.4707	0.46307	0.45009	0.21721
2024-01-02 07:12:59	0.43785	0.35585	0.4555	0.50848	0.43679	0.21721
2024-01-02 07:13:59	0.51121	0.41278	0.4097	0.46307	0.48477	0.24546
2024-01-02 07:14:59	0.44711	0.35585	0.3165	0.50848	0.46743	0.24546
2024-01-02 07:15:59	0.52047	0.38432	0.4097	0.45171	0.4634	0.25958
2024-01-02 07:16:59	0.44711	0.34161	0.4555	0.44036	0.45009	0.27371
2024-01-02 07:17:59	0.44711	0.34161	0.4097	0.53118	0.49807	0.28783
2024-01-02 07:18:59	0.63514	0.35585	0.347	0.47442	0.43275	0.21721
2024-01-02 07:19:59	0.69383	0.39855	0.3165	0.55389	0.4634	0.38896
2024-01-02 07:20:59	0.66449	0.38432	0.486	0.46307	0.49807	0.23134
2024-01-02 07:21:59	0.64982	0.35585	0.4402	0.45171	0.41541	0.21721
2024-01-02 07:22:59	0.66449	0.37008	0.3165	0.47442	0.41541	0.20309
2024-01-02 07:23:59	0.6058	0.32738	0.3318	0.45171	0.48073	0.36071
2024-01-02 07:24:59	0.62047	0.37008	0.3318	0.55389	0.48073	0.24546
2024-01-02 07:25:59	0.64982	0.38432	0.3013	0.51983	0.49807	0.25958
2024-01-02 07:26:59	0.64982	0.29891	0.3165	0.45171	0.45009	0.24546
2024-01-02 07:27:59	0.64982	0.37008	0.486	0.46307	0.44606	0.27371
2024-01-02 07:28:59	0.63514	0.35585	0.4707	0.48577	0.41541	0.23134
2024-01-02 07:29:59	0.64982	0.34161	0.3775	0.49713	0.43275	0.23134
2024-01-02 07:30:59	0.45252	0.31315	0.3013	0.51983	0.41541	0.38896
2024-01-02 07:31:59	0.69383	0.39855	0.4707	0.48577	0.43275	0.33021
2024-01-02 07:32:59	0.45252	0.37008	0.3775	0.55389	0.49807	0.24546
2024-01-02 07:33:59	0.45252	0.29891	0.3165	0.55389	0.4634	0.27371
2024-01-02 07:34:59	0.42318	0.32738	0.4707	0.46307	0.4634	0.23134
2024-01-02 07:35:59	0.4085	0.35585	0.3165	0.49713	0.4634	0.23134
2024-01-02 07:36:59	0.43785	0.39855	0.347	0.48577	0.48073	0.20309
2024-01-02 07:37:59	0.67916	0.29891	0.486	0.47442	0.44606	0.27371
2024-01-02 07:38:59	0.46719	0.35585	0.4402	0.48577	0.46743	0.25958
2024-01-02 07:39:59	0.43785	0.37008	0.3318	0.50848	0.41138	0.31608
2024-01-02 07:40:59	0.45252	0.41278	0.3013	0.47442	0.48073	0.27371
2024-01-02 07:41:59	0.49654	0.39855	0.4555	0.49713	0.4634	0.28783
2024-01-02 07:42:59	0.46719	0.35585	0.3013	0.46307	0.4634	0.24546
2024-01-02 07:43:59	0.4085	0.39855	0.3165	0.49713	0.48073	0.23134
2024-01-02 07:44:59	0.43785	0.38432	0.3165	0.45171	0.41541	0.27371
2024-01-02 07:45:59	0.55522	0.37008	0.3013	0.46307	0.44606	0.38896
2024-01-02 07:46:59	0.54055	0.42702	0.3775	0.54254	0.4634	0.27371
2024-01-02 07:47:59	0.49654	0.41278	0.4707	0.46307	0.41541	0.20309
2024-01-02 07:48:59	0.49654	0.44125	0.347	0.44036	0.4634	0.24546
2024-01-02 07:49:59	0.45252	0.41278	0.347	0.50848	0.48477	0.27371
2024-01-02 07:50:59	0.48186	0.38432	0.486	0.46307	0.49807	0.27371
2024-01-02 07:51:59	0.46719	0.39855	0.3013	0.51983	0.41138	0.24546
2024-01-02 07:52:59	0.52588	0.35585	0.4402	0.49713	0.48073	0.28783
2024-01-02 07:53:59	0.52588	0.38432	0.3165	0.50848	0.49807	0.24546
2024-01-02 07:54:59	0.52588	0.34161	0.486	0.49713	0.44606	0.23134
2024-01-02 07:55:59	0.46719	0.37008	0.3013	0.47442	0.41541	0.23134
2024-01-02 07:56:59	0.51121	0.41278	0.3013	0.49713	0.44606	0.25958
2024-01-02 07:57:59	0.56989	0.35585	0.3013	0.47442	0.41541	0.33021
2024-01-02 07:58:59	0.56989	0.37008	0.486	0.55389	0.42872	0.27371
2024-01-02 07:59:59	0.43785	0.37008	0.4385	0.48577	0.44606	0.27371
2024-01-02 08:00:59	0.51121	0.42702	0.3318	0.50848	0.44606	0.24546
2024-01-02 08:01:59	0.44711	0.38432	0.486	0.53118	0.49807	0.27371
2024-01-02 08:02:59	0.52047	0.34161	0.3928	0.55389	0.43275	0.23134
2024-01-02 08:03:59	0.44711	0.39855	0.3775	0.53118	0.44606	0.24546
2024-01-02 08:04:59	0.44711	0.37008	0.4707	0.51983	0.45936	0.25958
2024-01-02 08:05:59	0.53514	0.32738	0.3318	0.54254	0.4634	0.31608
2024-01-02 08:06:59	0.59383	0.37008	0.4402	0.55389	0.43275	0.27371
2024-01-02 08:07:59	0.56449	0.44125	0.4402	0.49713	0.44606	0.30196
2024-01-02 08:08:59	0.54982	0.39855	0.3623	0.53118	0.49404	0.27371
2024-01-02 08:09:59	0.56449	0.41278	0.347	0.49713	0.4634	0.20309
2024-01-02 08:10:59	0.5058	0.39855	0.3165	0.50848	0.4634	0.24546
2024-01-02 08:11:59	0.52047	0.38432	0.3013	0.54254	0.44606	0.27371
2024-01-02 08:12:59	0.54982	0.32738	0.3318	0.55389	0.49807	0.30196
2024-01-02 08:13:59	0.54982	0.42702	0.3013	0.45171	0.4634	0.25958
2024-01-02 08:14:59	0.54982	0.41278	0.425	0.50848	0.44606	0.27371
2024-01-02 08:15:59	0.53514	0.32738	0.3165	0.51983	0.49807	0.24546
2024-01-02 08:16:59	0.54982	0.42702	0.4097	0.48577	0.4634	0.25958
2024-01-02 08:17:59	0.45252	0.29891	0.3013	0.47442	0.4634	0.24546
2024-01-02 08:18:59	0.59383	0.46972	0.3165	0.50848	0.4634	0.25958
2024-01-02 08:19:59	0.45252	0.39855	0.486	0.48577	0.41541	0.25958
2024-01-02 08:20:59	0.45252	0.39855	0.3318	0.53118	0.4634	0.25958
2024-01-02 08:21:59	0.42318	0.47395	0.3013	0.47442	0.48073	0.20309
2024-01-02 08:22:59	0.4085	0.38432	0.3165	0.54254	0.41541	0.21721
2024-01-02 08:23:59	0.43785	0.32738	0.3165	0.50848	0.4634	0.38896
2024-01-02 08:24:59	0.57916	0.44125	0.486	0.47442	0.49807	0.38896
2024-01-02 08:25:59	0.46719	0.37008	0.3013	0.48577	0.49404	0.34659
2024-01-02 08:26:59	0.43785	0.47395	0.4707	0.47442	0.4634	0.21721
2024-01-02 08:27:59	0.48186	0.34161	0.347	0.50848	0.49807	0.23134
2024-01-02 08:28:59	0.45252	0.39855	0.4555	0.45171	0.43275	0.27371
2024-01-02 08:29:59	0.49654	0.32738	0.3013	0.45171	0.46743	0.20309
2024-01-02 08:30:59	0.46719	0.32738	0.3623	0.53118	0.46743	0.25958
2024-01-02 08:31:59	0.4085	0.38432	0.347	0.50848	0.48073	0.24546
2024-01-02 08:32:59	0.43785	0.39855	0.408	0.51983	0.49807	0.37484
2024-01-02 08:33:59	0.55522	0.37008	0.3013	0.47442	0.4634	0.31608
2024-01-02 08:34:59	0.54055	0.37008	0.486	0.49713	0.48073	0.20309
2024-01-02 08:35:59	0.49654	0.38432	0.3013	0.49713	0.47275	0.21721
2024-01-02 08:36:59	0.49654	0.38432	0.4707	0.55389	0.45541	0.25958
2024-01-02 08:37:59	0.45252	0.38432	0.486	0.50848	0.42073	0.28783
2024-01-02 08:38:59	0.48186	0.35585	0.3318	0.49713	0.42073	0.38896
2024-01-02 08:39:59	0.46719	0.38432	0.3775	0.50848	0.45541	0.23134
2024-01-02 08:40:59	0.52588	0.42702	0.3165	0.55389	0.4034	0.24546
2024-01-02 08:41:59	0.52588	0.38432	0.3318	0.54254	0.46872	0.21721
2024-01-02 08:42:59	0.52588	0.34161	0.3623	0.47442	0.45541	0.25958
2024-01-02 08:43:59	0.46719	0.41278	0.3013	0.50848	0.40743	0.23134
2024-01-02 08:44:59	0.51121	0.39855	0.3623	0.50848	0.48606	0.27371
2024-01-02 08:45:59	0.56989	0.44125	0.3318	0.47442	0.4034	0.25958
2024-01-02 08:46:59	0.56989	0.35585	0.347	0.49713	0.45138	0.21721
2024-01-02 08:47:59	0.43785	0.34161	0.3013	0.49713	0.43807	0.27371
2024-01-02 08:48:59	0.51121	0.37008	0.3775	0.53118	0.47275	0.38896
2024-01-02 08:49:59	0.54055	0.41278	0.3928	0.55389	0.4034	0.38896
2024-01-02 08:50:59	0.51121	0.39855	0.408	0.46307	0.42477	0.28783
2024-01-02 08:51:59	0.62858	0.38432	0.3775	0.55389	0.48606	0.21721
2024-01-02 08:52:59	0.59924	0.39855	0.3318	0.51983	0.46872	0.21721
2024-01-02 08:53:59	0.59924	0.39855	0.3623	0.50848	0.4034	0.21721
2024-01-02 08:54:59	0.61391	0.46819	0.408	0.48577	0.45541	0.21721
2024-01-02 08:55:59	0.61391	0.41278	0.4707	0.45171	0.47275	0.34433
2024-01-02 08:56:59	0.64325	0.45549	0.3013	0.53118	0.4034	0.33246
2024-01-02 08:57:59	0.61391	0.34161	0.3165	0.49713	0.46872	0.24546
2024-01-02 08:58:59	0.59924	0.42702	0.4402	0.50848	0.45138	0.25958
2024-01-02 08:59:59	0.56989	0.37008	0.4707	0.49713	0.48606	0.38896
2024-01-02 09:00:59	0.58457	0.35585	0.3013	0.48577	0.45541	0.21721
2024-01-02 09:01:59	0.64325	0.42702	0.3013	0.51983	0.4034	0.23134
2024-01-02 09:02:59	0.6726	0.42702	0.3775	0.51983	0.4034	0.37484
2024-01-02 09:03:59	0.61391	0.39855	0.3623	0.51983	0.42073	0.27371
2024-01-02 09:04:59	0.6726	0.41278	0.3013	0.47442	0.45541	0.20309
2024-01-02 09:05:59	0.64325	0.31315	0.347	0.51983	0.45541	0.38896
2024-01-02 09:06:59	0.70194	0.38432	0.3775	0.49713	0.45541	0.23134
2024-01-02 09:07:59	0.62858	0.41278	0.4385	0.54254	0.4034	0.24546
2024-01-02 09:08:59	0.64325	0.44125	0.3318	0.48577	0.46872	0.31608
2024-01-02 09:09:59	0.70194	0.44125	0.486	0.55389	0.45138	0.30196
2024-01-02 09:10:59	0.70194	0.42702	0.4707	0.48577	0.43807	0.24546
2024-01-02 09:11:59	0.65793	0.46819	0.3318	0.51983	0.43807	0.30196
2024-01-02 09:12:59	0.65793	0.41278	0.3775	0.42901	0.42073	0.36071
2024-01-02 09:13:59	0.60194	0.37008	0.408	0.49713	0.45541	0.38896
2024-01-02 09:14:59	0.64596	0.44125	0.4233	0.49713	0.46872	0.21721
2024-01-02 09:15:59	0.65793	0.39855	0.347	0.53118	0.45541	0.23134
2024-01-02 09:16:59	0.63129	0.38432	0.4097	0.47442	0.42073	0.25958
2024-01-02 09:17:59	0.66063	0.41278	0.3318	0.53118	0.46872	0.33246
2024-01-02 09:18:59	0.63129	0.34161	0.4218	0.55389	0.49413	0.28783
2024-01-02 09:19:59	0.68727	0.31315	0.3913	0.48577	0.45541	0.24546
2024-01-02 09:20:59	0.63129	0.38432	0.437	0.47442	0.49009	0.24546
2024-01-02 09:21:59	0.68997	0.42702	0.3302	0.53118	0.45945	0.34433
2024-01-02 09:22:59	0.63129	0.34161	0.3913	0.49713	0.44211	0.28783
2024-01-02 09:23:59	0.66063	0.37008	0.376	0.49713	0.51147	0.28783
2024-01-02 09:24:59	0.63129	0.39855	0.4065	0.43389	0.51147	0.25958
2024-01-02 09:25:59	0.63129	0.41278	0.437	0.36171	0.45945	0.33021
2024-01-02 09:26:59	0.63129	0.46972	0.4065	0.37713	0.49413	0.33021
2024-01-02 09:27:59	0.60194	0.38432	0.376	0.35442	0.51147	0.37258
2024-01-02 09:28:59	0.64596	0.41278	0.376	0.38848	0.49413	0.30196
2024-01-02 09:29:59	0.68997	0.39855	0.4218	0.38848	0.52881	0.35845
2024-01-02 09:30:59	0.60465	0.39855	0.376	0.35442	0.54615	0.33021
2024-01-02 09:31:59	0.61932	0.42702	0.3302	0.36171	0.53349	0.31608
2024-01-02 09:32:59	0.61932	0.35585	0.3913	0.36577	0.53349	0.27371
2024-01-02 09:33:59	0.6753	0.42702	0.3607	0.41118	0.52881	0.31608
2024-01-02 09:34:59	0.61661	0.46972	0.4523	0.35442	0.52881	0.31608
2024-01-02 09:35:59	0.6753	0.44125	0.3913	0.39983	0.42477	0.33021
2024-01-02 09:36:59	0.68997	0.41278	0.315	0.42254	0.51147	0.40083
2024-01-02 09:37:59	0.64866	0.37008	0.3913	0.35442	0.47679	0.35845
2024-01-02 09:38:59	0.60465	0.41278	0.376	0.35442	0.47679	0.28783
2024-01-02 09:39:59	0.63399	0.39855	0.3607	0.37307	0.47679	0.34433
2024-01-02 09:40:59	0.61932	0.32738	0.4065	0.38848	0.52881	0.37258
2024-01-02 09:41:59	0.61932	0.38432	0.3607	0.37307	0.47679	0.21721
2024-01-02 09:42:59	0.68997	0.42702	0.3913	0.35442	0.52817	0.28783
2024-01-02 09:43:59	0.61932	0.38432	0.4065	0.41118	0.51147	0.3867
2024-01-02 09:44:59	0.61932	0.39855	0.376	0.36577	0.53349	0.31608
2024-01-02 09:45:59	0.69268	0.39855	0.3302	0.41118	0.47679	0.30196
2024-01-02 09:46:59	0.60465	0.46972	0.4065	0.36577	0.47679	0.27371
2024-01-02 09:47:59	0.61932	0.46972	0.315	0.38848	0.45945	0.31608
2024-01-02 09:48:59	0.64866	0.46972	0.3455	0.37713	0.54615	0.41495
2024-01-02 09:49:59	0.66333	0.39855	0.376	0.35442	0.45945	0.28783
2024-01-02 09:50:59	0.60465	0.34161	0.4218	0.35442	0.52881	0.34433
2024-01-02 09:51:59	0.60465	0.38432	0.3302	0.38848	0.49413	0.28783
2024-01-02 09:52:59	0.64866	0.35585	0.3302	0.35442	0.47679	0.3867
2024-01-02 09:53:59	0.64866	0.38432	0.3455	0.37713	0.52817	0.30196
2024-01-02 09:54:59	0.61932	0.45549	0.3455	0.43389	0.54615	0.31608
2024-01-02 09:55:59	0.66333	0.39855	0.4065	0.39983	0.52881	0.35845
2024-01-02 09:56:59	0.67801	0.35585	0.3845	0.42254	0.45945	0.34433
2024-01-02 09:57:59	0.66333	0.44125	0.3455	0.38848	0.47679	0.28783
2024-01-02 09:58:59	0.66333	0.38432	0.3302	0.39983	0.49413	0.35845
2024-01-02 09:59:59	0.70735	0.48395	0.3302	0.41118	0.51147	0.37258
2024-01-02 10:00:59	0.66333	0.41278	0.3913	0.36577	0.49413	0.37258
2024-01-02 10:01:59	0.60735	0.39855	0.3455	0.37713	0.52881	0.31608
2024-01-02 10:02:59	0.69268	0.39855	0.3692	0.42254	0.45945	0.30196
2024-01-02 10:03:59	0.60735	0.41278	0.3302	0.41118	0.45945	0.31608
2024-01-02 10:04:59	0.62202	0.44125	0.3607	0.42254	0.49413	0.34433
2024-01-02 10:05:59	0.69268	0.37008	0.3607	0.37713	0.51147	0.34433
2024-01-02 10:06:59	0.62202	0.39855	0.3913	0.41118	0.47679	0.30196
2024-01-02 10:07:59	0.62202	0.38432	0.4218	0.38848	0.52881	0.28783
2024-01-02 10:08:59	0.60735	0.39855	0.3845	0.36577	0.52881	0.27371
2024-01-02 10:09:59	0.62202	0.37008	0.3913	0.33171	0.54615	0.34433
2024-01-02 10:10:59	0.63669	0.34161	0.3607	0.35442	0.44211	0.28783
2024-01-02 10:11:59	0.62202	0.35585	0.3997	0.39983	0.51147	0.35845
2024-01-02 10:12:59	0.66604	0.35585	0.376	0.43389	0.51147	0.37258
2024-01-02 10:13:59	0.65793	0.38432	0.3302	0.38848	0.47679	0.31608
2024-01-02 10:14:59	0.63129	0.34161	0.3997	0.37713	0.54615	0.40083
2024-01-02 10:15:59	0.66063	0.41278	0.3607	0.41118	0.45945	0.31608
2024-01-02 10:16:59	0.63129	0.35585	0.3302	0.36577	0.54615	0.35845
2024-01-02 10:17:59	0.68727	0.37008	0.3302	0.41118	0.51147	0.28783
2024-01-02 10:18:59	0.63129	0.41278	0.376	0.41118	0.54615	0.27371
2024-01-02 10:19:59	0.68997	0.38432	0.3455	0.37713	0.45945	0.35845
2024-01-02 10:20:59	0.63129	0.31315	0.3302	0.37713	0.42477	0.28783
2024-01-02 10:21:59	0.66063	0.32738	0.3607	0.37713	0.53349	0.31608
2024-01-02 10:22:59	0.63129	0.37008	0.3913	0.35442	0.47679	0.33021
2024-01-02 10:23:59	0.63129	0.41278	0.4523	0.36577	0.54615	0.33021
2024-01-02 10:24:59	0.63129	0.38432	0.4218	0.41118	0.54615	0.30196
2024-01-02 10:25:59	0.60194	0.34161	0.376	0.37713	0.49413	0.33021
2024-01-02 10:26:59	0.64596	0.41278	0.3997	0.41118	0.49413	0.25958
2024-01-02 10:27:59	0.68997	0.38432	0.3997	0.37713	0.45945	0.37258
2024-01-02 10:28:59	0.60465	0.38432	0.3607	0.42254	0.53349	0.37258
2024-01-02 10:29:59	0.61932	0.44125	0.376	0.42254	0.45945	0.27371
2024-01-02 10:30:59	0.61932	0.37008	0.3607	0.35442	0.53349	0.35845
2024-01-02 10:31:59	0.6753	0.37008	0.3997	0.37713	0.54615	0.30196
2024-01-02 10:32:59	0.61661	0.32738	0.4065	0.39983	0.53349	0.28783
2024-01-02 10:33:59	0.6753	0.42702	0.3302	0.35442	0.44211	0.31608
2024-01-02 10:34:59	0.68997	0.37008	0.3455	0.38848	0.52881	0.27371
2024-01-02 10:35:59	0.64866	0.39855	0.315	0.41118	0.49009	0.28783
2024-01-02 10:36:59	0.60465	0.35585	0.3913	0.39983	0.42477	0.24546
2024-01-02 10:37:59	0.63399	0.38468	0.3913	0.38848	0.45945	0.31608
2024-01-02 10:38:59	0.61932	0.37008	0.315	0.42254	0.51147	0.31608
2024-01-02 10:39:59	0.61932	0.38432	0.3845	0.36577	0.42477	0.27371
2024-01-02 10:40:59	0.68997	0.34161	0.3607	0.39983	0.44211	0.28783
2024-01-02 10:41:59	0.61932	0.37008	0.3607	0.43389	0.44211	0.24546
2024-01-02 10:42:59	0.61932	0.37044	0.3997	0.37713	0.51147	0.28783
2024-01-02 10:43:59	0.69268	0.32738	0.3997	0.33171	0.51147	0.27371
2024-01-02 10:44:59	0.60465	0.35585	0.3455	0.38848	0.47679	0.28783
2024-01-02 10:45:59	0.61932	0.38432	0.4065	0.43389	0.40743	0.38
2024-01-02 10:46:59	0.64866	0.38432	0.315	0.4566	0.51147	0.31608
2024-01-02 10:47:59	0.66333	0.35585	0.3302	0.43389	0.52881	0.31608
2024-01-02 10:48:59	0.60465	0.39855	0.376	0.38848	0.51147	0.27371
2024-01-02 10:49:59	0.60465	0.35585	0.3302	0.38848	0.49413	0.33021
2024-01-02 10:50:59	0.64866	0.39891	0.3997	0.38848	0.44211	0.33021
2024-01-02 10:51:59	0.64866	0.39855	0.3913	0.35442	0.44211	0.3867
2024-01-02 10:52:59	0.61932	0.35585	0.376	0.35442	0.49413	0.30196
2024-01-02 10:53:59	0.66333	0.32738	0.3455	0.38848	0.47679	0.31608
2024-01-02 10:54:59	0.67801	0.38468	0.376	0.41118	0.45945	0.31608
2024-01-02 10:55:59	0.66333	0.37008	0.3997	0.39983	0.49009	0.34433
2024-01-02 10:56:59	0.66333	0.35585	0.376	0.36577	0.42477	0.35845
2024-01-02 10:57:59	0.60735	0.35585	0.3913	0.39983	0.44211	0.28783
2024-01-02 10:58:59	0.66333	0.41278	0.3302	0.41118	0.44211	0.24546
2024-01-02 10:59:59	0.60735	0.35585	0.3302	0.37713	0.49009	0.3867
2024-01-02 11:00:59	0.69268	0.32738	0.315	0.41118	0.52881	0.34433
2024-01-02 11:01:59	0.60735	0.38432	0.3607	0.37713	0.54615	0.30196
2024-01-02 11:02:59	0.62202	0.38432	0.376	0.35442	0.47679	0.3867
2024-01-02 11:03:59	0.69268	0.42702	0.3455	0.42254	0.42477	0.27371
2024-01-02 11:04:59	0.62202	0.37008	0.3913	0.41118	0.42477	0.28783
2024-01-02 11:05:59	0.62202	0.42702	0.4065	0.38848	0.52881	0.25958
2024-01-02 11:06:59	0.60735	0.37008	0.3913	0.39983	0.42477	0.27371
2024-01-02 11:07:59	0.62202	0.39855	0.376	0.38848	0.40743	0.28783
2024-01-02 11:08:59	0.63669	0.44125	0.376	0.41118	0.45945	0.30196
2024-01-02 11:09:59	0.62202	0.34161	0.3997	0.38848	0.44211	0.31608
2024-01-02 11:10:59	0.53514	0.38432	0.3302	0.43389	0.45945	0.28783
2024-01-02 11:11:59	0.59383	0.39855	0.3607	0.44524	0.42477	0.30196
2024-01-02 11:12:59	0.56449	0.35585	0.3302	0.37713	0.40743	0.33021
2024-01-02 11:13:59	0.54982	0.38432	0.437	0.44524	0.43807	0.35845
2024-01-02 11:14:59	0.56449	0.34161	0.437	0.42254	0.42477	0.33021
2024-01-02 11:15:59	0.5058	0.41278	0.3607	0.44524	0.40743	0.37258
2024-01-02 11:16:59	0.52047	0.34161	0.3913	0.39983	0.47679	0.28783
2024-01-02 11:17:59	0.54982	0.42702	0.437	0.4566	0.47275	0.25958
2024-01-02 11:18:59	0.54982	0.35585	0.376	0.4793	0.49009	0.27371
2024-01-02 11:19:59	0.54982	0.39855	0.376	0.4793	0.45945	0.25958
2024-01-02 11:20:59	0.53514	0.39855	0.376	0.41118	0.47275	0.25958
2024-01-02 11:21:59	0.54982	0.37008	0.4065	0.37713	0.44211	0.25958
2024-01-02 11:22:59	0.45252	0.37008	0.3302	0.44524	0.44211	0.28783
2024-01-02 11:23:59	0.59383	0.42702	0.4218	0.43389	0.47679	0.35845
2024-01-02 11:24:59	0.45252	0.37008	0.376	0.50201	0.45945	0.31608
2024-01-02 11:25:59	0.45252	0.38432	0.3455	0.38848	0.51147	0.34433
2024-01-02 11:26:59	0.42318	0.37008	0.4065	0.38848	0.52881	0.30196
2024-01-02 11:27:59	0.4085	0.41278	0.376	0.4566	0.49009	0.25958
2024-01-02 11:28:59	0.43785	0.38432	0.4065	0.43389	0.47679	0.30196
2024-01-02 11:29:59	0.57916	0.39855	0.376	0.42254	0.45541	0.27371
2024-01-02 11:30:59	0.46719	0.37008	0.4065	0.4566	0.49413	0.28783
2024-01-02 11:31:59	0.43785	0.45549	0.3455	0.43389	0.45945	0.35845
2024-01-02 11:32:59	0.48186	0.42702	0.4065	0.37713	0.40743	0.30196
2024-01-02 11:33:59	0.45252	0.39855	0.3607	0.43389	0.42477	0.31608
2024-01-02 11:34:59	0.49654	0.37008	0.376	0.42254	0.49413	0.25958
2024-01-02 11:35:59	0.46719	0.37008	0.4065	0.4566	0.45541	0.30196
2024-01-02 11:36:59	0.4085	0.35585	0.3607	0.44524	0.45945	0.24546
2024-01-02 11:37:59	0.43785	0.39855	0.4065	0.34307	0.44211	0.21721
2024-01-02 11:38:59	0.55522	0.41278	0.4523	0.43389	0.49009	0.34433
2024-01-02 11:39:59	0.54055	0.37008	0.4065	0.39983	0.44211	0.21721
2024-01-02 11:40:59	0.49654	0.39855	0.376	0.35442	0.45945	0.25958
2024-01-02 11:41:59	0.49654	0.44125	0.437	0.39983	0.47679	0.25958
2024-01-02 11:42:59	0.45252	0.44125	0.315	0.4793	0.49413	0.30196
2024-01-02 11:43:59	0.48186	0.42702	0.3607	0.4566	0.51147	0.27371
2024-01-02 11:44:59	0.46719	0.39855	0.3607	0.43389	0.49009	0.31608
2024-01-02 11:45:59	0.52588	0.37008	0.3607	0.41118	0.44211	0.24546
2024-01-02 11:46:59	0.52588	0.38432	0.4675	0.37713	0.40743	0.30196
2024-01-02 11:47:59	0.52588	0.44125	0.3607	0.35442	0.45945	0.31608
2024-01-02 11:48:59	0.46719	0.39855	0.3997	0.42254	0.40743	0.27371
2024-01-02 11:49:59	0.51121	0.44125	0.3455	0.43389	0.49413	0.28783
2024-01-02 11:50:59	0.56989	0.45549	0.4065	0.43389	0.42477	0.24546
2024-01-02 11:51:59	0.56989	0.39855	0.3302	0.46795	0.42477	0.27371
2024-01-02 11:52:59	0.43785	0.44125	0.3913	0.43389	0.45945	0.28783
2024-01-02 11:53:59	0.51121	0.44125	0.376	0.41118	0.45945	0.30196
2024-01-02 11:54:59	0.44711	0.37008	0.3302	0.46795	0.45945	0.24546
2024-01-02 11:55:59	0.52047	0.39855	0.3607	0.4566	0.45945	0.24546
2024-01-02 11:56:59	0.44711	0.48395	0.376	0.41118	0.49009	0.31608
2024-01-02 11:57:59	0.44711	0.37008	0.3607	0.42254	0.49009	0.23134
2024-01-02 11:58:59	0.53514	0.39855	0.3455	0.37713	0.42477	0.28783
2024-01-02 11:59:59	0.59383	0.38432	0.3845	0.42254	0.42477	0.27371
2024-01-02 12:00:59	0.56449	0.44125	0.3997	0.36577	0.43807	0.27371
2024-01-02 12:01:59	0.54982	0.35585	0.3302	0.4566	0.42477	0.25958
2024-01-02 12:02:59	0.56449	0.35585	0.3692	0.43389	0.44211	0.27371
2024-01-02 12:03:59	0.5058	0.44125	0.376	0.4566	0.44211	0.25958
2024-01-02 12:04:59	0.52047	0.38432	0.3455	0.4566	0.42477	0.20309
2024-01-02 12:05:59	0.54982	0.45549	0.3913	0.41118	0.47679	0.20309
2024-01-02 12:06:59	0.54982	0.34161	0.3913	0.44524	0.47679	0.21721
2024-01-02 12:07:59	0.54982	0.42702	0.3607	0.4793	0.47679	0.18896
2024-01-02 12:08:59	0.53514	0.39855	0.3302	0.46795	0.42477	0.27371
2024-01-02 12:09:59	0.54982	0.39855	0.376	0.44524	0.44211	0.23134
2024-01-02 12:10:59	0.45252	0.39855	0.3913	0.41118	0.45945	0.28783
2024-01-02 12:11:59	0.59383	0.37008	0.3302	0.4793	0.47679	0.24546
2024-01-02 12:12:59	0.45252	0.44125	0.3913	0.46795	0.49009	0.21721
2024-01-02 12:13:59	0.45252	0.48395	0.4065	0.42254	0.47679	0.24546
2024-01-02 12:14:59	0.42318	0.48395	0.3607	0.44524	0.44211	0.27371
2024-01-02 12:15:59	0.4085	0.46972	0.4065	0.37713	0.45945	0.27371
2024-01-02 12:16:59	0.43785	0.41278	0.4065	0.43389	0.40743	0.25958
2024-01-02 12:17:59	0.57916	0.42702	0.3692	0.42254	0.42477	0.18896
2024-01-02 12:18:59	0.46719	0.42702	0.4523	0.46795	0.43807	0.24546
2024-01-02 12:19:59	0.43785	0.44125	0.4065	0.44524	0.40743	0.21721
2024-01-02 12:20:59	0.48186	0.37008	0.3455	0.4566	0.45945	0.18896
2024-01-02 12:21:59	0.45252	0.44125	0.3913	0.39983	0.49009	0.25958
2024-01-02 12:22:59	0.49654	0.49819	0.315	0.4793	0.42477	0.27371
2024-01-02 12:23:59	0.46719	0.48395	0.437	0.43389	0.49009	0.27371
2024-01-02 12:24:59	0.4085	0.46972	0.437	0.42254	0.47275	0.25958
2024-01-02 12:25:59	0.43785	0.44125	0.4218	0.42254	0.49009	0.21721
2024-01-02 12:26:59	0.55522	0.42702	0.3455	0.44524	0.49009	0.18896
2024-01-02 12:27:59	0.54055	0.39855	0.3913	0.39983	0.49009	0.30196
2024-01-02 12:28:59	0.49654	0.46972	0.3913	0.41118	0.49009	0.24546
2024-01-02 12:29:59	0.49654	0.44125	0.4065	0.39983	0.44211	0.27371
2024-01-02 12:30:59	0.45252	0.44125	0.3913	0.46795	0.40743	0.23134
2024-01-02 12:31:59	0.48186	0.38432	0.4218	0.43389	0.40743	0.18896
2024-01-02 12:32:59	0.46719	0.37008	0.3913	0.50201	0.40743	0.27371
2024-01-02 12:33:59	0.52588	0.41278	0.376	0.46795	0.45945	0.20309
2024-01-02 12:34:59	0.52588	0.37008	0.437	0.44524	0.42477	0.17484
2024-01-02 12:35:59	0.52588	0.41278	0.4675	0.44524	0.42477	0.27371
2024-01-02 12:36:59	0.46719	0.44125	0.3997	0.44524	0.52881	0.31608
2024-01-02 12:37:59	0.51121	0.44125	0.3455	0.42254	0.51009	0.27371
2024-01-02 12:38:59	0.56989	0.34161	0.3302	0.44524	0.44211	0.21721
2024-01-02 12:39:59	0.56989	0.41278	0.3913	0.43389	0.47541	0.20309
2024-01-02 12:40:59	0.43785	0.42702	0.3455	0.46795	0.40743	0.21721
2024-01-02 12:41:59	0.51121	0.42702	0.437	0.4793	0.40743	0.20309
2024-01-02 12:42:59	0.54055	0.41278	0.3455	0.4793	0.51009	0.18896
2024-01-02 12:43:59	0.51121	0.45549	0.3607	0.39983	0.44211	0.27371
2024-01-02 12:44:59	0.62858	0.45549	0.3302	0.4566	0.45945	0.21721
2024-01-02 12:45:59	0.59924	0.44125	0.4523	0.38848	0.40743	0.18896
2024-01-02 12:46:59	0.59924	0.42738	0.3913	0.4566	0.47541	0.30196
2024-01-02 12:47:59	0.61391	0.47008	0.376	0.39983	0.40743	0.17484
2024-01-02 12:48:59	0.61391	0.46972	0.4065	0.44524	0.48275	0.28783
2024-01-02 12:49:59	0.64325	0.41278	0.3302	0.50201	0.51009	0.21721
2024-01-02 12:50:59	0.61391	0.44125	0.3302	0.43389	0.42477	0.27371
2024-01-02 12:51:59	0.59924	0.45585	0.3302	0.4566	0.45945	0.18896
2024-01-02 12:52:59	0.56989	0.42702	0.4065	0.4566	0.53807	0.30196
2024-01-02 12:53:59	0.58457	0.44125	0.4523	0.46795	0.5034	0.27371
2024-01-02 12:54:59	0.64325	0.48395	0.4065	0.4566	0.44211	0.20309
2024-01-02 12:55:59	0.6726	0.49855	0.3913	0.42254	0.51009	0.23134
2024-01-02 12:56:59	0.61391	0.44161	0.3607	0.39983	0.44211	0.24546
2024-01-02 12:57:59	0.6726	0.42702	0.3997	0.4793	0.42477	0.24546
2024-01-02 12:58:59	0.64325	0.44125	0.376	0.46795	0.45945	0.21721
2024-01-02 12:59:59	0.50194	0.46972	0.4523	0.4793	0.47541	0.24546
2024-01-02 13:00:59	0.62858	0.45549	0.4218	0.46795	0.40743	0.25958
2024-01-02 13:01:59	0.64325	0.49855	0.4218	0.52472	0.51009	0.23134
2024-01-02 13:02:59	0.50194	0.48395	0.3607	0.46795	0.40743	0.16071
2024-01-02 13:03:59	0.50194	0.48432	0.4218	0.4793	0.40743	0.21721
2024-01-02 13:04:59	0.65793	0.42702	0.4065	0.4566	0.47541	0.27371
2024-01-02 13:05:59	0.65793	0.41278	0.3607	0.42254	0.42477	0.13246
2024-01-02 13:06:59	0.50194	0.41278	0.3997	0.4793	0.45009	0.24546
2024-01-02 13:07:59	0.54596	0.46972	0.3997	0.49066	0.51807	0.23134
2024-01-02 13:08:59	0.65793	0.48395	0.4218	0.4793	0.41541	0.25958
2024-01-02 13:09:59	0.53129	0.48395	0.4523	0.49066	0.43275	0.23134
2024-01-02 13:10:59	0.56063	0.48395	0.3455	0.44524	0.53679	0.17484
2024-01-02 13:11:59	0.53129	0.38432	0.437	0.46795	0.45009	0.25958
2024-01-02 13:12:59	0.68727	0.45549	0.3913	0.44524	0.41541	0.23134
2024-01-02 13:13:59	0.53129	0.44125	0.376	0.4566	0.41541	0.20309
2024-01-02 13:14:59	0.58997	0.44125	0.3913	0.49066	0.43275	0.23134
2024-01-02 13:15:59	0.53129	0.41278	0.3607	0.46795	0.54606	0.28783
2024-01-02 13:16:59	0.56063	0.44125	0.3607	0.4793	0.50211	0.25958
2024-01-02 13:17:59	0.53129	0.45549	0.4065	0.44524	0.49073	0.21721
2024-01-02 13:18:59	0.53129	0.45549	0.3455	0.42254	0.51807	0.18896
2024-01-02 13:19:59	0.53129	0.54089	0.4675	0.52472	0.45009	0.24546
2024-01-02 13:20:59	0.50194	0.39855	0.3455	0.52472	0.51807	0.25958
2024-01-02 13:21:59	0.54596	0.44125	0.3607	0.46795	0.41541	0.17484
2024-01-02 13:22:59	0.58997	0.44125	0.3302	0.4793	0.43275	0.24546
2024-01-02 13:23:59	0.50465	0.48395	0.376	0.51336	0.49073	0.18896
2024-01-02 13:24:59	0.51932	0.44125	0.3913	0.50201	0.50211	0.23134
2024-01-02 13:25:59	0.51932	0.45549	0.376	0.46795	0.45009	0.17484
2024-01-02 13:26:59	0.5753	0.48395	0.4065	0.44524	0.46743	0.30196
2024-01-02 13:27:59	0.51661	0.52666	0.437	0.39983	0.41541	0.28783
2024-01-02 13:28:59	0.5753	0.41278	0.4065	0.49066	0.51807	0.16071
2024-01-02 13:29:59	0.58997	0.41278	0.3607	0.52472	0.43275	0.23134
2024-01-02 13:30:59	0.54866	0.48395	0.376	0.50201	0.51807	0.20309
2024-01-02 13:31:59	0.50465	0.44125	0.3913	0.44524	0.51807	0.16071
2024-01-02 13:32:59	0.53399	0.42702	0.3913	0.50201	0.51807	0.14659
2024-01-02 13:33:59	0.51932	0.48395	0.437	0.54742	0.41541	0.28783
2024-01-02 13:34:59	0.51932	0.48395	0.3302	0.50201	0.48477	0.20309
2024-01-02 13:35:59	0.58997	0.44125	0.376	0.52472	0.45009	0.21721
2024-01-02 13:36:59	0.51932	0.39855	0.376	0.50201	0.51807	0.20309
2024-01-02 13:37:59	0.51932	0.44125	0.4218	0.49066	0.43275	0.20309
2024-01-02 13:38:59	0.59268	0.45549	0.376	0.44524	0.49073	0.27371
2024-01-02 13:39:59	0.50465	0.44125	0.4065	0.50201	0.43275	0.18896
2024-01-02 13:40:59	0.51932	0.51242	0.498	0.43389	0.49073	0.21721
2024-01-02 13:41:59	0.54866	0.46972	0.4675	0.4793	0.43275	0.23134
2024-01-02 13:42:59	0.56333	0.44125	0.4065	0.49066	0.45009	0.24546
2024-01-02 13:43:59	0.50465	0.49819	0.3607	0.46795	0.41541	0.24546
2024-01-02 13:44:59	0.50465	0.54089	0.437	0.42254	0.41541	0.14659
2024-01-02 13:45:59	0.54866	0.49819	0.3133	0.4793	0.41541	0.24546
2024-01-02 13:46:59	0.54866	0.45549	0.3997	0.50201	0.4834	0.21721
2024-01-02 13:47:59	0.51932	0.44125	0.4675	0.4793	0.53679	0.21721
2024-01-02 13:48:59	0.56333	0.49819	0.4675	0.49066	0.4834	0.27371
2024-01-02 13:49:59	0.57801	0.51242	0.376	0.50201	0.46743	0.17484
2024-01-02 13:50:59	0.56333	0.44125	0.4065	0.49066	0.49073	0.21721
2024-01-02 13:51:59	0.56333	0.41278	0.4065	0.44524	0.41541	0.20309
2024-01-02 13:52:59	0.50735	0.44125	0.3607	0.49066	0.54606	0.17484
2024-01-02 13:53:59	0.56333	0.46972	0.3913	0.4566	0.51807	0.24546
2024-01-02 13:54:59	0.50735	0.51242	0.4065	0.51336	0.48477	0.30196
2024-01-02 13:55:59	0.59268	0.42702	0.376	0.50201	0.54606	0.23134
2024-01-02 13:56:59	0.50735	0.54089	0.3913	0.4566	0.41541	0.18896
2024-01-02 13:57:59	0.52202	0.42702	0.4065	0.46795	0.51807	0.24546
2024-01-02 13:58:59	0.59268	0.49819	0.4675	0.49066	0.41541	0.25958
2024-01-02 13:59:59	0.52202	0.45549	0.437	0.44524	0.41541	0.20309
2024-01-02 14:00:59	0.52202	0.52666	0.3913	0.44524	0.49073	0.23134
2024-01-02 14:01:59	0.50735	0.52666	0.3302	0.4566	0.49073	0.21721
2024-01-02 14:02:59	0.52202	0.46972	0.3285	0.44524	0.41541	0.27371
2024-01-02 14:03:59	0.53669	0.46972	0.498	0.4793	0.45009	0.23134
2024-01-02 14:04:59	0.52202	0.46972	0.4675	0.4566	0.46606	0.18896
2024-01-02 14:05:59	0.56604	0.51242	0.376	0.4566	0.4834	0.23134
2024-01-02 14:06:59	0.66874	0.46972	0.315	0.42254	0.45009	0.24546
2024-01-02 14:07:59	0.52202	0.51242	0.4065	0.42254	0.43275	0.16071
2024-01-02 14:08:59	0.56604	0.55512	0.376	0.4793	0.41541	0.20309
2024-01-02 14:09:59	0.50735	0.54089	0.437	0.46795	0.38807	0.24546
2024-01-02 14:10:59	0.65407	0.52666	0.4065	0.44524	0.49073	0.20309
2024-01-02 14:11:59	0.61005	0.46972	0.3607	0.4793	0.38138	0.21721
2024-01-02 14:12:59	0.58071	0.45549	0.4675	0.50201	0.38807	0.16071
2024-01-02 14:13:59	0.59538	0.54089	0.3607	0.4793	0.46743	0.23134
2024-01-02 14:14:59	0.59538	0.42702	0.3913	0.54742	0.38807	0.21721
2024-01-02 14:15:59	0.61276	0.45549	0.3913	0.44524	0.43275	0.17484
2024-01-02 14:16:59	0.6394	0.51242	0.3913	0.4793	0.45009	0.16071
2024-01-02 14:17:59	0.61005	0.51242	0.4065	0.49066	0.45009	0.24546
2024-01-02 14:18:59	0.6394	0.42702	0.376	0.43389	0.4834	0.17484
2024-01-02 14:19:59	0.6394	0.46972	0.3607	0.49066	0.49073	0.18896
2024-01-02 14:20:59	0.62472	0.54089	0.4675	0.50201	0.43275	0.24546
2024-01-02 14:21:59	0.6394	0.52666	0.4218	0.4793	0.38807	0.20309
2024-01-02 14:22:59	0.6394	0.46972	0.4065	0.4566	0.38945	0.20309
2024-01-02 14:23:59	0.6394	0.49819	0.3913	0.49066	0.4834	0.17484
2024-01-02 14:24:59	0.6394	0.49819	0.4065	0.50201	0.38807	0.17484
2024-01-02 14:25:59	0.61005	0.52666	0.4218	0.44524	0.49073	0.25958
2024-01-02 14:26:59	0.52202	0.46972	0.4675	0.44524	0.46743	0.21721
2024-01-02 14:27:59	0.52202	0.44125	0.3607	0.49066	0.50211	0.24546
2024-01-02 14:28:59	0.50735	0.49819	0.4065	0.49066	0.43275	0.31608
2024-01-02 14:29:59	0.52202	0.45549	0.3607	0.49066	0.45009	0.17484
2024-01-02 14:30:59	0.53669	0.52666	0.376	0.4793	0.41541	0.17484
2024-01-02 14:31:59	0.52202	0.46972	0.4065	0.44524	0.49073	0.30196
2024-01-02 14:32:59	0.56604	0.51242	0.4065	0.44524	0.41541	0.21721
2024-01-02 14:33:59	0.66874	0.51242	0.437	0.50201	0.4834	0.16071
2024-01-02 14:34:59	0.52202	0.45549	0.3913	0.52472	0.38807	0.23134
2024-01-02 14:35:59	0.56604	0.52666	0.437	0.49066	0.49073	0.24546
2024-01-02 14:36:59	0.50735	0.48395	0.437	0.51336	0.4834	0.24546
2024-01-02 14:37:59	0.65407	0.49819	0.3913	0.46795	0.4834	0.21721
2024-01-02 14:38:59	0.61005	0.49819	0.437	0.50201	0.46743	0.25958
2024-01-02 14:39:59	0.58071	0.56936	0.437	0.50201	0.49073	0.23134
2024-01-02 14:40:59	0.59538	0.54089	0.3607	0.52472	0.41541	0.24546
2024-01-02 14:41:59	0.59538	0.49819	0.437	0.50201	0.46606	0.24546
2024-01-02 14:42:59	0.61276	0.49819	0.3913	0.42254	0.45009	0.24546
2024-01-02 14:43:59	0.6394	0.48395	0.437	0.53607	0.41541	0.18896
2024-01-02 14:44:59	0.61005	0.52666	0.3692	0.51336	0.43275	0.30196
2024-01-02 14:45:59	0.6394	0.51242	0.498	0.49066	0.4834	0.13246
2024-01-02 14:46:59	0.6394	0.42702	0.4218	0.54742	0.38807	0.21721
2024-01-02 14:47:59	0.62472	0.48395	0.437	0.44524	0.46743	0.28783
2024-01-02 14:48:59	0.6394	0.51242	0.4065	0.50201	0.4834	0.18896
2024-01-02 14:49:59	0.6394	0.45549	0.4065	0.4793	0.38404	0.17484
2024-01-02 14:50:59	0.6394	0.45549	0.376	0.50201	0.38807	0.23134
2024-01-02 14:51:59	0.6394	0.45549	0.3302	0.52472	0.41541	0.20309
2024-01-02 14:52:59	0.61005	0.51242	0.3913	0.43389	0.46606	0.24546
2024-01-02 14:53:59	0.66874	0.51242	0.4675	0.46795	0.4834	0.21721
2024-01-02 14:54:59	0.61005	0.46972	0.3455	0.44524	0.4834	0.28783
2024-01-02 14:55:59	0.6394	0.49819	0.4065	0.46795	0.49073	0.24546
2024-01-02 14:56:59	0.61276	0.51242	0.3913	0.50201	0.49073	0.17484
2024-01-02 14:57:59	0.61276	0.56936	0.498	0.50201	0.4834	0.16071
2024-01-02 14:58:59	0.6394	0.51242	0.4065	0.49066	0.4834	0.18896
2024-01-02 14:59:59	0.62743	0.52666	0.437	0.52472	0.4867	0.21721
2024-01-02 15:00:59	0.6421	0.52666	0.4065	0.47713	0.38807	0.25958
2024-01-02 15:01:59	0.61276	0.46972	0.4218	0.46795	0.4834	0.27371
2024-01-02 15:02:59	0.66874	0.46972	0.4065	0.44524	0.46743	0.20309
2024-01-02 15:03:59	0.62743	0.55512	0.498	0.51336	0.41541	0.23134
2024-01-02 15:04:59	0.68341	0.51242	0.4218	0.44524	0.38138	0.20309
2024-01-02 15:05:59	0.61276	0.48395	0.4675	0.50201	0.41541	0.11834
2024-01-02 15:06:59	0.69808	0.52666	0.4218	0.4793	0.38138	0.21721
2024-01-02 15:07:59	0.67144	0.52666	0.437	0.4793	0.38138	0.21721
2024-01-02 15:08:59	0.61276	0.49819	0.3302	0.49983	0.46606	0.20309
2024-01-02 15:09:59	0.6421	0.49819	0.3133	0.53607	0.41541	0.21721
2024-01-02 15:10:59	0.69808	0.46972	0.437	0.4793	0.38404	0.18896
2024-01-02 15:11:59	0.62743	0.49819	0.4523	0.50201	0.38404	0.16071
2024-01-02 15:12:59	0.6421	0.45549	0.3302	0.49066	0.46606	0.18896
2024-01-02 15:13:59	0.6421	0.51242	0.437	0.50201	0.46606	0.18896
2024-01-02 15:14:59	0.6421	0.51242	0.4523	0.55878	0.41541	0.25958
2024-01-02 15:15:59	0.6421	0.48395	0.4523	0.53607	0.38138	0.25958
2024-01-02 15:16:59	0.69808	0.51242	0.4675	0.46795	0.49073	0.21721
2024-01-02 15:17:59	0.62743	0.48395	0.4218	0.50201	0.4834	0.23134
2024-01-02 15:18:59	0.65407	0.54089	0.3607	0.51336	0.49073	0.25958
2024-01-02 15:19:59	0.6421	0.62629	0.437	0.49066	0.4834	0.17484
2024-01-02 15:20:59	0.6421	0.49819	0.3913	0.49066	0.38807	0.21721
2024-01-02 15:21:59	0.50619	0.52666	0.4218	0.49066	0.4834	0.23134
2024-01-02 15:22:59	0.52087	0.45549	0.4065	0.4793	0.4834	0.24546
2024-01-02 15:23:59	0.51816	0.54089	0.437	0.50201	0.38404	0.17484
2024-01-02 15:24:59	0.53283	0.56936	0.4828	0.55878	0.38138	0.23134
2024-01-02 15:25:59	0.57415	0.56936	0.4523	0.4793	0.38807	0.25958
2024-01-02 15:26:59	0.50349	0.55512	0.4218	0.54742	0.4834	0.16071
2024-01-02 15:27:59	0.50619	0.49819	0.4065	0.49066	0.49073	0.23134
2024-01-02 15:28:59	0.57685	0.51242	0.498	0.51336	0.45872	0.21721
2024-01-02 15:29:59	0.51816	0.54089	0.3913	0.52472	0.38404	0.18896
2024-01-02 15:30:59	0.55021	0.56936	0.437	0.54742	0.43275	0.21721
2024-01-02 15:31:59	0.50619	0.48395	0.4523	0.54742	0.45872	0.25958
2024-01-02 15:32:59	0.53283	0.56936	0.498	0.50201	0.46606	0.23134
2024-01-02 15:33:59	0.53283	0.54089	0.3913	0.50201	0.49073	0.23134
2024-01-02 15:34:59	0.50349	0.61206	0.4218	0.4566	0.45872	0.25958
2024-01-02 15:35:59	0.56488	0.52666	0.3302	0.4793	0.46606	0.24546
2024-01-02 15:36:59	0.50349	0.56936	0.437	0.46795	0.49073	0.20309
2024-01-02 15:37:59	0.52087	0.51242	0.3455	0.4566	0.4834	0.27371
2024-01-02 15:38:59	0.56218	0.56936	0.4523	0.44524	0.4834	0.18896
2024-01-02 15:39:59	0.56218	0.54089	0.3913	0.46795	0.49073	0.21721
2024-01-02 15:40:59	0.56218	0.52666	0.4218	0.43389	0.46606	0.20309
2024-01-02 15:41:59	0.55021	0.51242	0.4675	0.52472	0.4834	0.20309
2024-01-02 15:42:59	0.53554	0.48395	0.4065	0.4793	0.49073	0.16071
2024-01-02 15:43:59	0.53554	0.55512	0.3913	0.50201	0.45872	0.31608
2024-01-02 15:44:59	0.56218	0.54089	0.437	0.46795	0.38807	0.20309
2024-01-02 15:45:59	0.53554	0.48395	0.4218	0.54742	0.46743	0.21721
2024-01-02 15:46:59	0.55021	0.51242	0.4065	0.50201	0.45872	0.21721
2024-01-02 15:47:59	0.59152	0.54089	0.4675	0.49066	0.45872	0.24546
2024-01-02 15:48:59	0.59423	0.49819	0.3607	0.57013	0.41541	0.23134
2024-01-02 15:49:59	0.57955	0.52666	0.3913	0.4793	0.49073	0.24546
2024-01-02 15:50:59	0.56488	0.48395	0.3913	0.43389	0.38807	0.27371
2024-01-02 15:51:59	0.6089	0.55512	0.4675	0.49066	0.41541	0.23134
2024-01-02 15:52:59	0.52087	0.54089	0.437	0.4793	0.46606	0.24546
2024-01-02 15:53:59	0.50619	0.49819	0.4065	0.4793	0.38807	0.21721
2024-01-02 15:54:59	0.57955	0.55512	0.4675	0.50201	0.43275	0.24546
2024-01-02 15:55:59	0.53554	0.51242	0.4523	0.46795	0.45872	0.27371
2024-01-02 15:56:59	0.56488	0.52666	0.4675	0.4793	0.4834	0.21721
2024-01-02 15:57:59	0.63824	0.55512	0.437	0.44524	0.38138	0.23134
2024-01-02 15:58:59	0.56488	0.48395	0.4065	0.51336	0.421	0.23134
2024-01-02 15:59:59	0.59423	0.55512	0.4675	0.49066	0.412	0.28783
2024-01-02 16:00:59	0.56488	0.52666	0.3913	0.49066	0.49073	0.13246
2024-01-02 16:01:59	0.6089	0.49819	0.4675	0.44524	0.38807	0.24546
2024-01-02 16:02:59	0.65291	0.51242	0.4675	0.52472	0.4834	0.20309
2024-01-02 16:03:59	0.57955	0.48395	0.3607	0.44524	0.45872	0.20309
2024-01-02 16:04:59	0.62357	0.45549	0.4218	0.42254	0.38807	0.21721
2024-01-02 16:05:59	0.55291	0.52666	0.3913	0.44524	0.38404	0.18896
2024-01-02 16:06:59	0.56758	0.48395	0.4218	0.51336	0.38807	0.24546
2024-01-02 16:07:59	0.57955	0.64053	0.4065	0.51336	0.405	0.20309
2024-01-02 16:08:59	0.59423	0.54089	0.437	0.49066	0.38807	0.16071
2024-01-02 16:09:59	0.59423	0.54089	0.4218	0.51336	0.4867	0.16071
2024-01-02 16:10:59	0.5089	0.48395	0.437	0.49066	0.3634	0.17484
2024-01-02 16:11:59	0.53824	0.46972	0.4065	0.4793	0.3634	0.25958
2024-01-02 16:12:59	0.5089	0.55512	0.4218	0.51336	0.38073	0.23134
2024-01-02 16:13:59	0.5089	0.52666	0.376	0.46795	0.45009	0.18896
2024-01-02 16:14:59	0.57955	0.49819	0.4218	0.44524	0.39807	0.23134
2024-01-02 16:15:59	0.53824	0.49819	0.4675	0.44524	0.39807	0.23134
2024-01-02 16:16:59	0.59423	0.51242	0.4218	0.55878	0.31138	0.21721
2024-01-02 16:17:59	0.59693	0.52666	0.3302	0.4566	0.34606	0.18896
2024-01-02 16:18:59	0.59693	0.45549	0.3913	0.46795	0.39807	0.20309
2024-01-02 16:19:59	0.52357	0.46972	0.3913	0.52472	0.38073	0.20309
2024-01-02 16:20:59	0.56758	0.54089	0.4065	0.4793	0.41541	0.14659
2024-01-02 16:21:59	0.58226	0.55512	0.4675	0.49066	0.39807	0.25958
2024-01-02 16:22:59	0.55291	0.48395	0.4218	0.44524	0.39807	0.11834
2024-01-02 16:23:59	0.56758	0.54089	0.3455	0.51336	0.34606	0.21721
2024-01-02 16:24:59	0.5116	0.55512	0.3913	0.51336	0.32872	0.23134
2024-01-02 16:25:59	0.52627	0.56936	0.4218	0.50201	0.32872	0.18896
2024-01-02 16:26:59	0.59693	0.48395	0.437	0.52472	0.39807	0.20309
2024-01-02 16:27:59	0.58226	0.49819	0.4675	0.52472	0.39807	0.20309
2024-01-02 16:28:59	0.54094	0.55512	0.376	0.46254	0.45009	0.16071
2024-01-02 16:29:59	0.68496	0.52666	0.3913	0.51336	0.43275	0.18896
2024-01-02 16:30:59	0.65562	0.52666	0.4065	0.51336	0.39807	0.16071
2024-01-02 16:31:59	0.69693	0.54089	0.437	0.52472	0.29404	0.18896
2024-01-02 16:32:59	0.64094	0.48395	0.437	0.50201	0.41541	0.13246
2024-01-02 16:33:59	0.6116	0.51242	0.376	0.52472	0.39807	0.20309
2024-01-02 16:34:59	0.65562	0.51242	0.3302	0.49066	0.32872	0.21721
2024-01-02 16:35:59	0.65562	0.54089	0.3607	0.49066	0.39807	0.18896
2024-01-02 16:36:59	0.65291	0.52666	0.3913	0.46795	0.38073	0.25958
2024-01-02 16:37:59	0.65291	0.54089	0.3913	0.50201	0.41541	0.17484
2024-01-02 16:38:59	0.65562	0.51242	0.376	0.52472	0.34606	0.20309
2024-01-02 16:39:59	0.67029	0.55512	0.3913	0.52472	0.3634	0.20309
2024-01-02 16:40:59	0.62627	0.54089	0.437	0.49066	0.32872	0.13246
2024-01-02 16:41:59	0.64094	0.46972	0.4675	0.54742	0.34606	0.23134
2024-01-02 16:42:59	0.64365	0.52666	0.376	0.54742	0.3634	0.17484
2024-01-02 16:43:59	0.62627	0.54089	0.4218	0.49066	0.34606	0.13246
2024-01-02 16:44:59	0.69693	0.54089	0.4065	0.49066	0.38073	0.18896
2024-01-02 16:45:59	0.62627	0.55512	0.376	0.44524	0.41541	0.21721
2024-01-02 16:46:59	0.65562	0.54089	0.3913	0.44524	0.34606	0.18896
2024-01-02 16:47:59	0.67029	0.52666	0.4218	0.49066	0.38073	0.28783
2024-01-02 16:48:59	0.65562	0.51242	0.376	0.50201	0.411	0.21721
2024-01-02 16:49:59	0.64094	0.51242	0.4218	0.46795	0.39807	0.13246
2024-01-02 16:50:59	0.65562	0.55512	0.437	0.50201	0.45009	0.17484
2024-01-02 16:51:59	0.62898	0.51242	0.3607	0.46795	0.39807	0.17484
2024-01-02 16:52:59	0.62627	0.58359	0.376	0.46254	0.43275	0.13246
2024-01-02 16:53:59	0.65832	0.48395	0.3913	0.46795	0.38073	0.16071
2024-01-02 16:54:59	0.65562	0.49819	0.4218	0.52472	0.3634	0.13246
2024-01-02 16:55:59	0.62898	0.49819	0.3607	0.4566	0.3634	0.14659
2024-01-02 16:56:59	0.64094	0.49819	0.4065	0.4793	0.3634	0.23134
2024-01-02 16:57:59	0.69963	0.45549	0.4218	0.49066	0.29404	0.20309
2024-01-02 16:58:59	0.62898	0.46972	0.3913	0.57013	0.3634	0.17484
2024-01-02 16:59:59	0.68496	0.55512	0.315	0.47389	0.3634	0.17484
2024-01-02 17:00:59	0.68496	0.52666	0.437	0.4566	0.2767	0.17484
2024-01-02 17:01:59	0.68496	0.48395	0.4218	0.49066	0.39807	0.18896
2024-01-02 17:02:59	0.69963	0.58359	0.437	0.4793	0.41541	0.23134
2024-01-02 17:03:59	0.65832	0.54089	0.437	0.49066	0.31138	0.20309
2024-01-02 17:04:59	0.67299	0.51242	0.437	0.54742	0.39807	0.14659
2024-01-02 17:05:59	0.69963	0.46972	0.4065	0.46795	0.3634	0.18896
2024-01-02 17:06:59	0.67299	0.48395	0.498	0.52472	0.32872	0.24546
2024-01-02 17:07:59	0.64365	0.54089	0.3528	0.56272	0.43275	0.23134
2024-01-02 17:08:59	0.73168	0.52666	0.357	0.5904	0.32872	0.21721
2024-01-02 17:09:59	0.64365	0.54089	0.4917	0.57905	0.32872	0.23134
2024-01-02 17:10:59	0.67299	0.62629	0.4917	0.55634	0.38073	0.16071
2024-01-02 17:11:59	0.62898	0.46972	0.3623	0.57905	0.34606	0.21721
2024-01-02 17:12:59	0.67299	0.52666	0.3375	0.5677	0.34606	0.13246
2024-01-02 17:13:59	0.68766	0.54089	0.3528	0.60176	0.2767	0.16071
2024-01-02 17:14:59	0.71701	0.56936	0.4765	0.63582	0.31138	0.23134
2024-01-02 17:15:59	0.64365	0.58359	0.3623	0.61311	0.41541	0.18896
2024-01-02 17:16:59	0.67029	0.56936	0.4765	0.61311	0.32872	0.18896
2024-01-02 17:17:59	0.65832	0.54089	0.4917	0.63582	0.32872	0.24546
2024-01-02 17:18:59	0.67299	0.534	0.368	0.5677	0.32872	0.20309
2024-01-02 17:19:59	0.68766	0.52666	0.3985	0.63582	0.41541	0.21721
2024-01-02 17:20:59	0.67299	0.51242	0.368	0.63582	0.32872	0.24546
2024-01-02 17:21:59	0.62898	0.54089	0.3623	0.5904	0.38073	0.13246
2024-01-02 17:22:59	0.70234	0.58359	0.3985	0.64123	0.2767	0.24546
2024-01-02 17:23:59	0.70234	0.52666	0.3375	0.60176	0.32872	0.16071
2024-01-02 17:24:59	0.65832	0.512	0.3623	0.63582	0.31138	0.21721
2024-01-02 17:25:59	0.74635	0.61206	0.357	0.61311	0.3634	0.24546
2024-01-02 17:26:59	0.67299	0.52666	0.3375	0.61311	0.25936	0.16071
2024-01-02 17:27:59	0.64365	0.55512	0.357	0.5677	0.39807	0.18896
2024-01-02 17:28:59	0.71701	0.59783	0.357	0.60176	0.32872	0.21721
2024-01-02 17:29:59	0.76102	0.52666	0.3375	0.5904	0.31138	0.18896
2024-01-02 17:30:59	0.68766	0.52666	0.3528	0.63582	0.34606	0.30196
2024-01-02 17:31:59	0.79037	0.54089	0.4917	0.61311	0.34606	0.11834
2024-01-02 17:32:59	0.70234	0.56972	0.429	0.61311	0.34606	0.25958
2024-01-02 17:33:59	0.7757	0.54089	0.3307	0.62446	0.29404	0.25958
2024-01-02 17:34:59	0.76102	0.55512	0.3765	0.61311	0.3634	0.21721
2024-01-02 17:35:59	0.74635	0.54089	0.3623	0.61311	0.32872	0.21721
2024-01-02 17:36:59	0.74635	0.55512	0.3375	0.63582	0.38073	0.18896
2024-01-02 17:37:59	0.68766	0.55512	0.3528	0.61311	0.29404	0.20309
2024-01-02 17:38:59	0.7757	0.54089	0.368	0.61311	0.31138	0.20309
2024-01-02 17:39:59	0.7757	0.55512	0.3375	0.60176	0.34606	0.16071
2024-01-02 17:40:59	0.73168	0.59819	0.357	0.62446	0.32872	0.18896
2024-01-02 17:41:59	0.7757	0.59819	0.3985	0.61311	0.34606	0.20309
2024-01-02 17:42:59	0.76102	0.54089	0.368	0.63582	0.31138	0.23134
2024-01-02 17:43:59	0.73438	0.59819	0.3833	0.61093	0.3634	0.27371
2024-01-02 17:44:59	0.76102	0.51242	0.3623	0.53364	0.38073	0.13246
2024-01-02 17:45:59	0.74635	0.56936	0.3528	0.65852	0.2767	0.24546
2024-01-02 17:46:59	0.70504	0.54089	0.368	0.60176	0.34606	0.21721
2024-01-02 17:47:59	0.7757	0.59819	0.3985	0.63582	0.29404	0.16071
2024-01-02 17:48:59	0.79037	0.54089	0.3528	0.57905	0.25936	0.16071
2024-01-02 17:49:59	0.70504	0.51242	0.4917	0.63988	0.3634	0.21721
2024-01-02 17:50:59	0.70504	0.52666	0.346	0.61311	0.32872	0.18896
2024-01-02 17:51:59	0.76102	0.52666	0.3833	0.60176	0.3634	0.17484
2024-01-02 17:52:59	0.74905	0.56936	0.368	0.55634	0.39807	0.27371
2024-01-02 17:53:59	0.70504	0.56936	0.4917	0.62446	0.32872	0.18896
2024-01-02 17:54:59	0.74635	0.56936	0.4917	0.57905	0.31138	0.16071
2024-01-02 17:55:59	0.73438	0.58395	0.3375	0.62446	0.31138	0.13246
2024-01-02 17:56:59	0.7757	0.52666	0.3375	0.61311	0.3634	0.23134
2024-01-02 17:57:59	0.79307	0.59819	0.3985	0.61311	0.2767	0.18896
2024-01-02 17:58:59	0.76373	0.59819	0.4917	0.57905	0.32872	0.25958
2024-01-02 17:59:59	0.78	0.59783	0.3985	0.63582	0.31138	0.11834
2024-01-02 18:00:59	0.81971	0.52666	0.3765	0.60176	0.38073	0.24546
2024-01-02 18:01:59	0.8784	0.58395	0.3623	0.63582	0.3634	0.28783
2024-01-02 18:02:59	0.81971	0.55512	0.368	0.60176	0.2767	0.20309
2024-01-02 18:03:59	0.86	0.51242	0.3528	0.65852	0.2767	0.25958
2024-01-02 18:04:59	0.81971	0.55512	0.3833	0.55634	0.3634	0.18896
2024-01-02 18:05:59	0.84905	0.65476	0.429	0.63582	0.29404	0.16071
2024-01-02 18:06:59	0.8784	0.52666	0.3623	0.60176	0.25936	0.23134
2024-01-02 18:07:59	0.80504	0.51242	0.357	0.65852	0.3634	0.13246
2024-01-02 18:08:59	0.83438	0.56972	0.3375	0.60176	0.38073	0.21721
2024-01-02 18:09:59	0.81971	0.59819	0.3765	0.5904	0.31138	0.18896
2024-01-02 18:10:59	0.89307	0.55512	0.3833	0.60176	0.29404	0.24546
2024-01-02 18:11:59	0.8784	0.56936	0.3612	0.63582	0.34606	0.21721
2024-01-02 18:12:59	0.89307	0.51242	0.3985	0.61311	0.29404	0.17484
2024-01-02 18:13:59	0.72241	0.55512	0.3623	0.63582	0.2767	0.27371
2024-01-02 18:14:59	0.89307	0.55512	0.3612	0.60176	0.29404	0.18896
2024-01-02 18:15:59	0.72241	0.59819	0.368	0.57905	0.24202	0.23134
2024-01-02 18:16:59	0.76643	0.59819	0.4917	0.60176	0.3634	0.16071
2024-01-02 18:17:59	0.70774	0.51242	0.368	0.60176	0.29404	0.21721
2024-01-02 18:18:59	0.73709	0.55512	0.3455	0.63582	0.325936	0.18896
2024-01-02 18:19:59	0.7811	0.58359	0.368	0.60176	0.31138	0.25958
2024-01-02 18:20:59	0.75446	0.52666	0.368	0.55634	0.320734	0.16071
2024-01-02 18:21:59	0.75176	0.61206	0.357	0.55634	0.34606	0.25958
2024-01-02 18:22:59	0.79577	0.54089	0.357	0.62446	0.34606	0.17484
2024-01-02 18:23:59	0.79577	0.56972	0.3307	0.5904	0.31138	0.21721
2024-01-02 18:24:59	0.71045	0.55512	0.4917	0.60176	0.3634	0.18896
2024-01-02 18:25:59	0.76643	0.55512	0.368	0.61311	0.32767	0.20309
2024-01-02 18:26:59	0.79577	0.56936	0.3307	0.65852	0.325936	0.21721
2024-01-02 18:27:59	0.79577	0.58395	0.368	0.60176	0.31138	0.16071
2024-01-02 18:28:59	0.73709	0.56972	0.3502	0.63582	0.34606	0.20309
2024-01-02 18:29:59	0.71045	0.54125	0.3375	0.57905	0.34606	0.23134
2024-01-02 18:30:59	0.79577	0.58359	0.3375	0.64717	0.324202	0.25958
2024-01-02 18:31:59	0.73979	0.52666	0.3985	0.63582	0.32872	0.23134
2024-01-02 18:32:59	0.73979	0.51242	0.357	0.61311	0.32767	0.20309
2024-01-02 18:33:59	0.79577	0.51242	0.357	0.62446	0.32767	0.24546
2024-01-02 18:34:59	0.72512	0.56936	0.429	0.60176	0.34606	0.18896
2024-01-02 18:35:59	0.73979	0.55549	0.3612	0.62446	0.31138	0.20309
2024-01-02 18:36:59	0.72512	0.52666	0.368	0.65852	0.329404	0.21721
2024-01-02 18:37:59	0.76643	0.56972	0.3375	0.5904	0.325936	0.24546
2024-01-02 18:38:59	0.73709	0.55512	0.3375	0.55634	0.329404	0.21721
2024-01-02 18:39:59	0.71045	0.59819	0.3985	0.5677	0.32	0.14659
2024-01-02 18:40:59	0.73979	0.55512	0.3612	0.65852	0.34606	0.16071
2024-01-02 18:41:59	0.74249	0.55549	0.3528	0.55634	0.329404	0.23134
2024-01-02 18:42:59	0.76913	0.58359	0.3528	0.63582	0.322468	0.18896
2024-01-02 18:43:59	0.73979	0.56936	0.3528	0.62446	0.32767	0.18896
2024-01-02 18:44:59	0.72782	0.54089	0.3985	0.69258	0.325936	0.23134
2024-01-02 18:45:59	0.75446	0.51242	0.3623	0.57905	0.34606	0.20309
2024-01-02 18:46:59	0.75446	0.59819	0.3623	0.61311	0.324202	0.21721
2024-01-02 18:47:59	0.73979	0.58395	0.3612	0.63582	0.32872	0.25958
2024-01-02 18:48:59	0.76913	0.55512	0.368	0.65852	0.31138	0.23134
2024-01-02 18:49:59	0.73979	0.52666	0.3612	0.60176	0.31138	0.17484
2024-01-02 18:50:59	0.79848	0.55512	0.3985	0.63582	0.29404	0.16071
2024-01-02 18:51:59	0.75716	0.59819	0.4917	0.60176	0.29404	0.25958
2024-01-02 18:52:59	0.72782	0.54089	0.3612	0.65852	0.25936	0.23134
2024-01-02 18:53:59	0.79848	0.52666	0.368	0.55634	0.29404	0.30196
2024-01-02 18:54:59	0.75716	0.52666	0.3612	0.61311	0.3634	0.20309
2024-01-02 18:55:59	0.75446	0.54089	0.357	0.63582	0.32872	0.23134
2024-01-02 18:56:59	0.72782	0.56972	0.3765	0.62446	0.2767	0.17484
2024-01-02 18:57:59	0.77184	0.59819	0.3623	0.62446	0.24202	0.21721
2024-01-02 18:58:59	0.77184	0.58395	0.3985	0.63582	0.32807	0.24546
2024-01-02 18:59:59	0.81585	0.64089	0.357	0.55634	0.25936	0.18896
2024-01-02 19:00:59	0.77184	0.65512	0.3528	0.61311	0.34606	0.18896
2024-01-02 19:01:59	0.72782	0.59819	0.3528	0.57905	0.34606	0.21721
2024-01-02 19:02:59	0.78651	0.61242	0.3375	0.55634	0.32807	0.25958
2024-01-02 19:03:59	0.74249	0.64089	0.357	0.62446	0.25936	0.14659
2024-01-02 19:04:59	0.83052	0.68359	0.4917	0.65852	0.24202	0.27371
2024-01-02 19:05:59	0.80118	0.64089	0.3375	0.60176	0.32872	0.25958
2024-01-02 19:06:59	0.71315	0.69783	0.429	0.63582	0.25936	0.21721
2024-01-02 19:07:59	0.80118	0.64089	0.368	0.67905	0.31138	0.17484
2024-01-02 19:08:59	0.8452	0.61242	0.4917	0.67905	0.29404	0.27371
2024-01-02 19:09:59	0.87454	0.65512	0.3985	0.61311	0.2767	0.21721
2024-01-02 19:10:59	0.83052	0.59819	0.3985	0.60176	0.34606	0.16071
2024-01-02 19:11:59	0.80118	0.71206	0.3528	0.65634	0.325936	0.21721
2024-01-02 19:12:59	0.81585	0.65512	0.3623	0.60176	0.31138	0.16071
2024-01-02 19:13:59	0.85987	0.71206	0.357	0.62446	0.329404	0.23134
2024-01-02 19:14:59	0.85987	0.61242	0.3623	0.61311	0.32767	0.20309
2024-01-02 19:15:59	0.78651	0.62666	0.3375	0.60176	0.329404	0.20309
2024-01-02 19:16:59	0.81585	0.76936	0.3985	0.65852	0.329404	0.30196
2024-01-02 19:17:59	0.78651	0.78395	0.3375	0.67905	0.32872	0.20309
2024-01-02 19:18:59	0.81585	0.75512	0.4917	0.64717	0.324202	0.20309
2024-01-02 19:19:59	0.80118	0.72666	0.3623	0.60176	0.325936	0.17484
2024-01-02 19:20:59	0.81585	0.65512	0.3985	0.63582	0.320734	0.21721
2024-01-02 19:21:59	0.80388	0.75512	0.3528	0.61311	0.32872	0.17484
2024-01-02 19:22:59	0.78651	0.66936	0.4443	0.62446	0.31138	0.34433
2024-01-02 19:23:59	0.8452	0.72666	0.3833	0.60176	0.329404	0.25958
2024-01-02 19:24:59	0.87454	0.72359	0.3985	0.63582	0.32767	0.14659
2024-01-02 19:25:59	0.80118	0.65819	0.3528	0.61311	0.32872	0.30196
2024-01-02 19:26:59	0.87454	0.75783	0.3528	0.70394	0.329404	0.18896
2024-01-02 19:27:59	0.85987	0.72936	0.3623	0.70394	0.32767	0.23134
2024-01-02 19:28:59	0.87454	0.72972	0.429	0.65852	0.32	0.23134
2024-01-02 19:29:59	0.85987	0.75783	0.3833	0.61311	0.31138	0.24546
2024-01-02 19:30:59	0.8479	0.72936	0.3528	0.63582	0.329404	0.23134
2024-01-02 19:31:59	0.97724	0.74395	0.368	0.61311	0.329404	0.23134
2024-01-02 19:32:59	0.93323	0.71512	0.3528	0.65852	0.32872	0.28783
2024-01-02 19:33:59	0.93323	0.71512	0.368	0.68123	0.32872	0.33021
2024-01-02 19:34:59	0.93323	0.78629	0.4917	0.64717	0.32	0.30196
2024-01-02 19:35:59	0.95987	0.71512	0.3623	0.63582	0.320734	0.18896
2024-01-02 19:36:59	0.93323	0.74395	0.3623	0.68123	0.325936	0.25958
2024-01-02 19:37:59	0.93323	0.72936	0.4288	0.63582	0.322468	0.21721
2024-01-02 19:38:59	0.90388	0.70089	0.444	0.62446	0.325936	0.21721
2024-01-02 19:39:59	0.93323	0.70089	0.4135	0.65852	0.322468	0.28783
2024-01-02 19:40:59	0.97724	0.74359	0.444	0.65852	0.324202	0.23134
2024-01-02 19:41:59	0.96257	0.70089	0.3983	0.60176	0.325936	0.24546
2024-01-02 19:42:59	0.97454	0.72936	0.4135	0.68123	0.325936	0.30196
2024-01-02 19:43:59	0.96257	0.70089	0.444	0.60176	0.32872	0.20309
2024-01-02 19:44:59	0.93323	0.72936	0.4593	0.67905	0.31138	0.33021
2024-01-02 19:45:59	0.80659	0.72936	0.4593	0.68123	0.32073	0.27371
2024-01-02 19:46:59	0.91856	0.74359	0.4288	0.65852	0.31138	0.28783
2024-01-02 19:47:59	0.96257	0.71512	0.4288	0.63582	0.32767	0.34433
2024-01-02 19:48:59	0.9479	0.829	0.383	0.62446	0.31138	0.34433
2024-01-02 19:49:59	0.9479	0.81476	0.444	0.65852	0.31138	0.34433
2024-01-02 19:50:59	0.93323	0.829	0.505	0.65852	0.329404	0.34258
2024-01-02 19:51:59	0.91856	0.74359	0.4745	0.62446	0.29404	0.30196
2024-01-02 19:52:59	0.97724	0.81476	0.4745	0.66988	0.29404	0.33845
2024-01-02 19:53:59	0.99192	0.84359	0.3983	0.64717	0.32872	0.33845
2024-01-02 19:54:59	0.80659	0.84359	0.4745	0.63582	0.29404	0.34433
2024-01-02 19:55:59	0.83593	0.84359	0.505	0.70176	0.32872	0.33495
2024-01-02 19:56:59	0.80659	0.87206	0.57	0.67905	0.32073	0.34258
2024-01-02 19:57:59	0.96257	0.88629	0.505	0.73582	0.32872	0.33495
2024-01-02 19:58:59	0.80659	0.94359	0.483	0.78123	0.32872	0.34258
2024-01-02 19:59:59	0.97724	0.97206	0.5593	0.62746	0.29404	0.33021
2024-01-02 20:00:59	0.80659	0.95783	0.57	0.61611	0.32872	0.33908
2024-01-02 20:01:59	0.97724	0.95783	0.514	0.76152	0.32073	0.25958
2024-01-02 20:02:59	0.82126	0.92936	0.5135	0.61611	0.33	0.34258
2024-01-02 20:03:59	0.8506	0.92936	0.57	0.76152	0.332	0.33083
2024-01-02 20:04:59	0.80659	0.90089	0.483	0.60476	0.34606	0.27371
2024-01-02 20:05:59	0.99192	0.91512	0.5293	0.60476	0.34606	0.27371
2024-01-02 20:06:59	0.8506	0.94359	0.5288	0.62746	0.29404	0.28783
2024-01-02 20:07:59	0.83593	0.97206	0.57	0.75017	0.31138	0.30196
2024-01-02 20:08:59	0.86528	0.92936	0.5293	0.76152	0.34606	0.34433
2024-01-02 20:09:59	0.99192	1.01476	0.5145	0.78205	0.34	0.31608
2024-01-02 20:10:59	0.8506	1.05819	0.5145	0.78423	0.29404	0.33021
2024-01-02 20:11:59	0.82126	1.00089	0.55	0.73664	0.29404	0.28783
2024-01-02 20:12:59	0.89462	1.01512	0.5348	0.75017	0.29404	0.3367
2024-01-02 20:13:59	0.86528	1.13666	0.55	0.7934	0.29404	0.20309
2024-01-02 20:14:59	0.97724	1.04359	0.5653	0.62746	0.32872	0.31608
2024-01-02 20:15:59	0.80659	1.04359	0.5132	0.77288	0.29404	0.27371
2024-01-02 20:16:59	0.86528	1.12819	0.5137	0.72476	0.2767	0.27371
2024-01-02 20:17:59	0.87995	1.02936	0.55	0.6907	0.29404	0.24546
2024-01-02 20:18:59	0.87995	1.05783	0.5653	0.72476	0.29404	0.23134
2024-01-02 20:19:59	0.90929	1.10053	0.5653	0.74746	0.2767	0.24546
2024-01-02 20:20:59	0.83593	1.04359	0.55	0.74746	0.31138	0.25958
2024-01-02 20:21:59	0.87995	1.12242	0.55	0.65882	0.32872	0.25958
2024-01-02 20:22:59	0.8506	1.05783	0.55	0.65882	0.24202	0.24546
2024-01-02 20:23:59	0.8506	1.02936	0.5195	0.67017	0.24202	0.30196
2024-01-02 20:24:59	0.83593	1.13666	0.5348	0.60423	0.22468	0.28783
2024-01-02 20:25:59	0.86528	1.00089	0.5653	0.68152	0.29404	0.27371
2024-01-02 20:26:59	0.82126	1.05783	0.5132	0.64182	0.24202	0.23134
2024-01-02 20:27:59	0.99192	1.00089	0.5653	0.67588	0.29404	0.27371
2024-01-02 20:28:59	0.80659	1.00089	0.5805	0.66234	0.34606	0.34433
2024-01-02 20:29:59	0.99192	1.01512	0.5195	0.67588	0.24202	0.21721
2024-01-02 20:30:59	0.80659	1.02936	0.5195	0.63046	0.22468	0.23134
2024-01-02 20:31:59	0.80659	1.13666	0.5043	0.68723	0.25936	0.18896
2024-01-02 20:32:59	0.82126	1.13666	0.42	0.64182	0.32	0.25958
2024-01-02 20:33:59	0.97724	1.13666	0.42	0.68723	0.31138	0.24546
2024-01-02 20:34:59	0.82126	1.07206	0.42	0.63046	0.2767	0.24546
2024-01-02 20:35:59	0.8506	1.13666	0.42	0.66452	0.25936	0.25958
2024-01-02 20:36:59	0.99192	1.12819	0.5895	0.61911	0.32	0.27371
2024-01-02 20:37:59	0.90929	1.02936	0.5437	0.66452	0.32	0.30196
2024-01-02 20:38:59	0.89462	1.00089	0.4048	0.66452	0.29404	0.25958
2024-01-02 20:39:59	0.95331	1.02936	0.4048	0.64182	0.20734	0.20309
2024-01-02 20:40:59	0.96257	1.00089	0.42	0.65317	0.20734	0.21721
2024-01-02 20:41:59	0.86528	1.13666	0.4432	0.65317	0.22468	0.17484
2024-01-02 20:42:59	0.80659	1.12242	0.5743	0.60776	0.20734	0.21721
2024-01-02 20:43:59	0.86528	1.04359	0.481	0.73964	0.31138	0.21721
2024-01-02 20:44:59	0.87995	1.13666	0.5895	0.60776	0.29404	0.16071
2024-01-02 20:45:59	0.80659	1.00089	0.42	0.61911	0.2767	0.18896
2024-01-02 20:46:59	0.83129	1.05783	0.5437	0.65317	0.29404	0.34659
2024-01-02 20:47:59	0.86063	1.12819	0.5285	0.69858	0.24202	0.21721
2024-01-02 20:48:59	0.83129	1.13666	0.4048	0.66452	0.32	0.30422
2024-01-02 20:49:59	0.82	1.12242	0.42	0.64182	0.32872	0.21721
2024-01-02 20:50:59	0.83129	1.12819	0.516	0.63046	0.31138	0.30422
2024-01-02 20:51:59	0.88997	1.04359	0.5465	0.68723	0.22468	0.31834
2024-01-02 20:52:59	0.83129	1.12819	0.594	0.66452	0.29404	0.20309
2024-01-02 20:53:59	0.86063	1.05783	0.5313	0.61911	0.2767	0.34659
2024-01-02 20:54:59	0.83129	1.00089	0.4703	0.60776	0.32	0.39009
2024-01-02 20:55:59	0.83129	1.12242	0.4397	0.63046	0.24202	0.30422
2024-01-02 20:56:59	0.86129	1.00089	0.516	0.61911	0.29404	0.39009
2024-01-02 20:57:59	0.84194	1.12819	0.455	0.66452	0.24202	0.37484
2024-01-02 20:58:59	0.84596	1.10125	0.4855	0.63046	0.3266	0.34659
2024-01-02 20:59:59	0.88997	1.13666	0.4397	0.66452	0.24202	0.37484
2024-01-02 21:00:59	0.84465	1.12819	0.4855	0.67588	0.2767	0.36071
2024-01-02 21:01:59	0.85932	1.00089	0.4703	0.64182	0.2767	0.38896
2024-01-02 21:02:59	0.85932	1.12819	0.5008	0.68505	0.20734	0.31834
2024-01-02 21:03:59	0.8753	1.05783	0.4397	0.66452	0.2767	0.38896
2024-01-02 21:04:59	0.89	1.12819	0.4092	0.60776	0.20734	0.31834
2024-01-02 21:05:59	0.8753	1.00089	0.5008	0.68505	0.2767	0.33246
2024-01-02 21:06:59	0.88997	1.12242	0.4397	0.60776	0.22468	0.30422
2024-01-02 21:07:59	0.84866	1.13666	0.4703	0.63046	0.20734	0.36071
2024-01-02 21:08:59	0.84465	1.00089	0.4703	0.73264	0.22468	0.34659
2024-01-02 21:09:59	0.86399	1.01512	0.4855	0.63046	0.32	0.39009
2024-01-02 21:10:59	0.85932	1.00089	0.516	0.63046	0.32	0.20309
2024-01-02 21:11:59	0.85932	1.14395	0.5008	0.68723	0.20734	0.31834
2024-01-02 21:12:59	0.88997	1.00089	0.455	0.68723	0.20734	0.34659
2024-01-02 21:13:59	0.85932	1.12242	0.4397	0.68723	0.22468	0.36071
2024-01-02 21:14:59	0.85932	1.00089	0.4703	0.63046	0.20734	0.33246
2024-01-02 21:15:59	0.89268	1.01512	0.455	0.63046	0.20734	0.33246
2024-01-02 21:16:59	0.84465	1.12242	0.4397	0.64182	0.32	0.20309
2024-01-02 21:17:59	0.85932	1.01512	0.4245	0.65317	0.20734	0.23134
2024-01-02 21:18:59	0.84866	1.04359	0.455	0.70994	0.22468	0.31834
2024-01-02 21:19:59	0.86333	1.05783	0.5008	0.60776	0.29404	0.39009
2024-01-02 21:20:59	0.84465	1.01512	0.5297	0.64182	0.32	0.37484
2024-01-02 21:21:59	0.84465	1.07206	0.566	0.66452	0.2767	0.20309
2024-01-02 21:22:59	0.84866	1.13666	0.5508	0.82046	0.24202	0.36071
2024-01-02 21:23:59	0.84866	1.01512	0.4397	0.65452	0.22468	0.36071
2024-01-02 21:24:59	0.85932	1.04359	0.427	0.65452	0.20734	0.36071
2024-01-02 21:25:59	0.86333	1.02936	0.5592	0.80911	0.24202	0.34659
2024-01-02 21:26:59	0.87801	1.02936	0.5508	0.64317	0.25936	0.38896
2024-01-02 21:27:59	0.86333	1.00089	0.5592	0.69994	0.32	0.38896
2024-01-02 21:28:59	0.86333	1.04359	0.566	0.83182	0.20734	0.20309
2024-01-02 21:29:59	0.90735	1.08629	0.566	0.82046	0.20734	0.36071
2024-01-02 21:30:59	0.86333	1.05783	0.5203	0.66588	0.22468	0.36071
2024-01-02 21:31:59	0.90735	1.04359	0.566	0.69994	0.20734	0.21721
2024-01-02 21:32:59	0.89268	1.12242	0.4575	0.77505	0.32	0.20309
2024-01-02 21:33:59	0.90735	1.01512	0.566	0.66588	0.20734	0.36071
2024-01-02 21:34:59	0.92202	1.08629	0.5897	0.65452	0.32	0.34659
2024-01-02 21:35:59	0.89268	1.12242	0.5508	0.7864	0.20734	0.33246
2024-01-02 21:36:59	0.92202	1.02936	0.427	0.64317	0.32	0.37484
2024-01-02 21:37:59	0.92202	1.08629	0.566	0.82046	0.20734	0.21721
2024-01-02 21:38:59	0.90735	1.04359	0.5203	0.66588	0.32	0.38896
2024-01-02 21:39:59	0.92202	1.07206	0.427	0.82046	0.20734	0.37484
2024-01-02 21:40:59	0.93669	1.11476	0.4118	0.65452	0.20734	0.34659
2024-01-02 21:41:59	0.92202	1.05783	0.5508	0.62264	0.20734	0.23134
2024-01-02 21:42:59	0.96604	1.10053	0.566	0.77505	0.20734	0.34659
2024-01-02 21:43:59	1.06874	1.05783	0.605	0.82046	0.20734	0.21721
2024-01-02 21:44:59	0.92202	1.02936	0.5508	0.64317	0.24202	0.21721
2024-01-02 21:45:59	0.96604	1.01512	0.5965	0.69994	0.32	0.20309
2024-01-02 21:46:59	0.90735	1.13666	0.5508	0.64317	0.32	0.20309
2024-01-02 21:47:59	0.92202	1.04359	0.5355	0.65452	0.22468	0.37484
2024-01-02 21:48:59	0.93669	1.13666	0.5508	0.65452	0.32	0.31834
2024-01-02 21:49:59	0.92202	1.02936	0.5508	0.83182	0.24202	0.21721
2024-01-02 21:50:59	0.96604	1.13666	0.5965	0.62264	0.29	0.23134
2024-01-02 21:51:59	1.06874	1.13666	0.566	0.62264	0.20734	0.38896
2024-01-02 21:52:59	0.92202	1.00089	0.5203	0.65452	0.25734	0.21721
2024-01-02 21:53:59	0.96604	1.04359	0.5203	0.64317	0.25734	0.36071
2024-01-02 21:54:59	0.90735	1.10053	0.5965	0.79776	0.25734	0.37484
2024-01-02 21:55:59	1.05407	1.05783	0.5203	0.66588	0.22468	0.39
2024-01-02 21:56:59	1.01005	1.04359	0.5897	0.65452	0.29	0.37484
2024-01-02 21:57:59	0.98071	1.04359	0.5355	0.64317	0.29	0.36071
2024-01-02 21:58:59	0.99538	1.04359	0.566	0.79776	0.24202	0.33246
2024-01-02 21:59:59	0.99538	1.04359	0.566	0.64317	0.24202	0.33246
2024-01-02 22:00:59	1.11276	1.17242	0.566	0.83182	0.25734	0.31834
2024-01-02 22:01:59	1.0394	1.04359	0.5897	0.69994	0.25734	0.38
2024-01-02 22:02:59	1.22605	1.02936	0.5508	0.82046	0.29	0.37484
2024-01-02 22:03:59	1.2554	1.05783	0.427	0.66588	0.25734	0.20309
2024-01-02 22:04:59	1.2554	1.00089	0.5592	0.68858	0.25734	0.24546
2024-01-02 22:05:59	1.24072	1.18666	0.5355	0.69994	0.29	0.38896
2024-01-02 22:06:59	1.2554	1.12972	0.5897	0.64317	0.25734	0.20309
2024-01-02 22:07:59	1.2554	1.02936	0.5508	0.69994	0.24202	0.37484
2024-01-02 22:08:59	1.2554	1.01512	0.566	0.67723	0.25734	0.21721
2024-01-02 22:09:59	1.2554	1.00089	0.5813	0.64317	0.25734	0.23134
2024-01-02 22:10:59	1.22605	1.18702	0.5813	0.66588	0.24202	0.21721
2024-01-02 22:11:59	1.28474	1.04359	0.5508	0.68858	0.22468	0.21721
2024-01-02 22:12:59	1.22605	1.07206	0.5965	0.65452	0.24202	0.38896
2024-01-02 22:13:59	1.2554	1.05783	0.5813	0.62264	0.29	0.37484
2024-01-02 22:14:59	1.32876	1.02936	0.427	0.66588	0.29	0.20309
2024-01-02 22:15:59	1.32876	1.18666	0.5965	0.67723	0.29	0.38896
2024-01-02 22:16:59	1.2554	1.07206	0.5355	0.64317	0.25734	0.23134
2024-01-02 22:17:59	1.34343	1.04359	0.4118	0.67723	0.25734	0.30196
2024-01-02 22:18:59	1.3581	1.02936	0.4575	0.66588	0.25936	0.24546
2024-01-02 22:19:59	1.32876	1.04359	0.5203	0.66588	0.25734	0.25958
2024-01-02 22:20:59	1.28474	1.04359	0.5813	0.66588	0.24202	0.20309
2024-01-02 22:21:59	1.34343	1.05783	0.5965	0.67723	0.25734	0.23134
2024-01-02 22:22:59	1.29941	1.02936	0.5203	0.67723	0.31138	0.21721
2024-01-02 22:23:59	1.32876	1.02936	0.5508	0.69994	0.25936	0.24546
2024-01-02 22:24:59	1.36408	1.00089	0.4575	0.75452	0.22468	0.28783
2024-01-02 22:25:59	1.43744	1.05783	0.5355	0.72264	0.24202	0.21721
2024-01-02 22:26:59	1.37876	1.10053	0.5965	0.71129	0.25734	0.24546
2024-01-02 22:27:59	1.4081	1.10053	0.5965	0.83182	0.2767	0.30196
2024-01-02 22:28:59	1.36408	1.08629	0.4118	0.74535	0.2767	0.28783
2024-01-02 22:29:59	1.39343	1.05783	0.427	0.74317	0.29	0.38896
2024-01-02 22:30:59	1.4081	1.00089	0.5813	0.72264	0.2767	0.23134
2024-01-02 22:31:59	1.4081	1.18666	0.5965	0.79994	0.22468	0.30196
2024-01-02 22:32:59	1.4081	1.01512	0.4118	0.72264	0.29	0.31608
2024-01-02 22:33:59	1.4081	1.04359	0.5965	0.76588	0.29	0.24546
2024-01-02 22:34:59	1.41408	1.04359	0.566	0.83182	0.22468	0.34433
2024-01-02 22:35:59	1.44343	1.07206	0.488	0.71129	0.29	0.30196
2024-01-02 22:36:59	1.42007	1.07206	0.5813	0.72264	0.25936	0.23134
2024-01-02 22:37:59	1.5081	1.07206	0.5203	0.71129	0.29	0.25958
2024-01-02 22:38:59	1.5081	1.00089	0.566	0.78858	0.22468	0.33021
2024-01-02 22:39:59	1.47219	1.04359	0.566	0.74317	0.22468	0.39133
2024-01-02 22:40:59	1.48687	1.07206	0.5508	0.74535	0.29	0.21958
2024-01-02 22:41:59	1.48416	1.11476	0.4575	0.82046	0.24202	0.21958
2024-01-02 22:42:59	1.49883	1.02936	0.5813	0.734	0.24202	0.2337
2024-01-02 22:43:59	1.64015	1.04359	0.427	0.71129	0.31138	0.26195
2024-01-02 22:44:59	1.46949	1.07206	0.4575	0.71129	0.25936	0.20545
2024-01-02 22:45:59	1.47219	1.10053	0.5508	0.74317	0.2767	0.20545
2024-01-02 22:46:59	1.54285	1.04359	0.4118	0.79994	0.31138	0.27608
2024-01-02 22:47:59	1.53416	1.11476	0.5355	0.72264	0.25936	0.24783
2024-01-02 22:48:59	1.56621	1.07206	0.427	0.74535	0.24202	0.21958
2024-01-02 22:49:59	1.52219	1.05783	0.5965	0.71129	0.2767	0.2902
2024-01-02 22:50:59	1.54883	1.08629	0.5965	0.78858	0.22468	0.27608
2024-01-02 22:51:59	1.54883	1.11476	0.5813	0.72264	0.25936	0.30432
2024-01-02 22:52:59	1.56949	1.07206	0.5508	0.74535	0.25734	0.30432
2024-01-02 22:53:59	1.63088	1.02936	0.4118	0.75052	0.25734	0.40319
2024-01-02 22:54:59	1.61949	1.08629	0.5965	0.70729	0.2767	0.2902
2024-01-02 22:55:59	1.63687	1.04359	0.5508	0.78458	0.24202	0.3467
2024-01-02 22:56:59	1.67818	1.00089	0.566	0.78458	0.29404	0.33257
2024-01-02 22:57:59	1.67818	1.01512	0.4118	0.79594	0.29404	0.33257
2024-01-02 22:58:59	1.67818	1.04359	0.488	0.78458	0.31138	0.3467
2024-01-02 22:59:59	1.66621	1.10053	0.566	0.79376	0.25734	0.33257
2024-01-02 23:00:59	1.70154	1.00089	0.5813	0.79594	0.24202	0.41144
2024-01-02 23:01:59	1.70154	1.10053	0.4575	0.74135	0.29404	0.31845
2024-01-02 23:02:59	1.72818	1.07206	0.427	0.79594	0.29404	0.38907
2024-01-02 23:03:59	1.70154	1.02936	0.5813	0.76188	0.31138	0.40319
2024-01-02 23:04:59	1.71621	1.129	0.4728	0.70729	0.29404	0.38907
2024-01-02 23:05:59	1.65752	1.05783	0.5508	0.77323	0.31138	0.40794
2024-01-02 23:06:59	1.66023	1.08629	0.5203	0.76188	0.29404	0.41144
2024-01-02 23:07:59	1.74555	1.129	0.5813	0.76188	0.31138	0.40732
2024-01-02 23:08:59	1.73088	1.04359	0.4118	0.70729	0.25936	0.37495
2024-01-02 23:09:59	1.6749	1.11476	0.4423	0.73917	0.31138	0.37495
2024-01-02 23:10:59	1.68687	1.129	0.488	0.71864	0.31138	0.40557
2024-01-02 23:11:59	1.67219	1.08629	0.4575	0.73917	0.2767	0.40382
2024-01-02 23:12:59	1.74555	1.129	0.4728	0.73	0.31138	0.40206
2024-01-02 23:13:59	1.70154	1.07206	0.4765	0.79594	0.32872	0.40969
2024-01-02 23:14:59	1.73088	1.14323	0.4918	0.78458	0.29404	0.40557
2024-01-02 23:15:59	1.70424	1.02936	0.446	0.76188	0.32872	0.40444
2024-01-02 23:16:59	1.73088	1.14323	0.4308	0.76188	0.29404	0.41031
2024-01-02 23:17:59	1.66023	1.129	0.5375	0.76188	0.2767	0.41031
2024-01-02 23:18:59	1.73088	1.04359	0.5223	0.7527	0.31606	0.32856
2024-01-02 23:19:59	1.6749	1.10053	0.507	0.79594	0.32872	0.32856
2024-01-02 23:20:59	1.71891	1.129	0.4613	0.71864	0.29404	0.32856
2024-01-02 23:21:59	1.74555	1.10053	0.507	0.70729	0.31606	0.35681
2024-01-02 23:22:59	1.68957	1.15746	0.5375	0.76188	0.32872	0.34269
2024-01-02 23:23:59	1.71891	1.08629	0.5223	0.75052	0.25936	0.32856
2024-01-02 23:24:59	1.73358	1.05783	0.5223	0.73	0.32872	0.31444
2024-01-02 23:25:59	1.74555	1.05783	0.4986	0.77323	0.25936	0.37094
2024-01-02 23:26:59	1.66023	1.04359	0.568	0.74135	0.29404	0.25568
2024-01-02 23:27:59	1.66023	1.07206	0.507	0.78458	0.29807	0.38506
2024-01-02 23:28:59	1.6749	1.14323	0.5291	0.78458	0.2767	0.34269
2024-01-02 23:29:59	1.70424	1.129	0.4918	0.74135	0.29807	0.24156
2024-01-02 23:30:59	1.6749	1.18593	0.5223	0.79594	0.2767	0.21331
2024-01-02 23:31:59	1.6749	1.129	0.507	0.78458	0.29404	0.24156
2024-01-02 23:32:59	1.74555	1.11476	0.4918	0.71864	0.31606	0.25568
2024-01-02 23:33:59	1.70424	1.129	0.507	0.70729	0.31606	0.21331
2024-01-02 23:34:59	1.66023	1.10053	0.507	0.7527	0.24202	0.38506
2024-01-02 23:35:59	1.66293	1.04359	0.4613	0.74135	0.25936	0.24156
2024-01-02 23:36:59	1.66293	1.14323	0.5375	0.76188	0.31606	0.29805
2024-01-02 23:37:59	1.68957	1.14323	0.507	0.71864	0.28073	0.3263
2024-01-02 23:38:59	1.81758	1.129	0.5528	0.71864	0.29404	0.34043
2024-01-02 23:39:59	1.83226	1.10053	0.4986	0.74135	0.28073	0.29805
2024-01-02 23:40:59	1.80291	1.04359	0.4613	0.70729	0.24202	0.34043
2024-01-02 23:41:59	1.81758	1.14323	0.4308	0.70729	0.31138	0.36868
2024-01-02 23:42:59	1.6616	1.04359	0.4765	0.73	0.32872	0.3263
2024-01-02 23:43:59	1.67627	1.129	0.5223	0.74135	0.25936	0.24043
2024-01-02 23:44:59	1.84693	1.11476	0.5223	0.79594	0.3234	0.24043
2024-01-02 23:45:59	1.83226	1.05783	0.568	0.74135	0.25936	0.2828
2024-01-02 23:46:59	1.69094	1.15746	0.4986	0.71864	0.29404	0.25455
2024-01-02 23:47:59	1.73496	1.08629	0.4613	0.70729	0.31606	0.32517
2024-01-02 23:48:59	1.70562	1.07206	0.507	0.73	0.28073	0.26868
2024-01-02 23:49:59	1.84693	1.08629	0.5223	0.78458	0.29807	0.2828
2024-01-02 23:50:59	1.69094	1.129	0.4613	0.78458	0.3234	0.25455
2024-01-02 23:51:59	1.6616	1.14323	0.4986	0.78458	0.31606	0.29692
2024-01-02 23:52:59	1.70562	1.14323	0.5375	0.70729	0.31606	0.3393
2024-01-02 23:53:59	1.70562	1.11476	0.4918	0.79594	0.25936	0.25342
2024-01-02 23:54:59	1.80291	1.08629	0.4986	0.73	0.32872	0.25342
2024-01-02 23:55:59	1.80291	1.11476	0.4986	0.78676	0.29807	0.31105
2024-01-02 23:56:59	1.70562	1.11476	0.4918	0.7527	0.31606	0.25342
2024-01-02 23:57:59	1.72029	1.10053	0.507	0.7527	0.25936	0.25342
2024-01-02 23:58:59	1.67627	1.14323	0.568	0.80947	0.29807	0.32404
2024-01-02 23:59:59	1.69094	1.11476	0.507	0.76406	0.29807	0.30992
2024-01-03 00:00:59	1.69365	1.15746	0.5528	0.74135	0.28073	0.33817
2024-01-03 00:01:59	1.67627	1.10053	0.568	0.76406	0.29807	0.30992
2024-01-03 00:02:59	1.84693	1.14323	0.5528	0.73	0.3234	0.32404
2024-01-03 00:03:59	1.67627	1.10053	0.5223	0.74135	0.29404	0.28167
2024-01-03 00:04:59	1.70562	1.14323	0.4613	0.78458	0.29807	0.28054
2024-01-03 00:05:59	1.72029	1.14323	0.5375	0.76406	0.29404	0.28054
2024-01-03 00:06:59	1.70562	1.18593	0.4986	0.80947	0.29807	0.22291
2024-01-03 00:07:59	1.69094	1.2144	0.4613	0.73	0.31606	0.28054
2024-01-03 00:08:59	1.70562	1.14323	0.507	0.79594	0.28073	0.29466
2024-01-03 00:09:59	1.67898	1.129	0.5223	0.80947	0.29404	0.29466
2024-01-03 00:10:59	1.67627	1.08629	0.5528	0.70729	0.28073	0.29466
2024-01-03 00:11:59	1.70832	1.10053	0.5375	0.78458	0.32872	0.31
2024-01-03 00:12:59	1.70562	1.08629	0.4918	0.78458	0.3234	0.25229
2024-01-03 00:13:59	1.67898	1.129	0.507	0.76406	0.28073	0.27941
2024-01-03 00:14:59	1.69094	1.14323	0.5138	0.7527	0.31138	0.23704
2024-01-03 00:15:59	1.74963	1.129	0.4918	0.74135	0.3234	0.29466
2024-01-03 00:16:59	1.67898	1.07206	0.5528	0.7527	0.29807	0.28054
2024-01-03 00:17:59	1.73496	1.11476	0.4986	0.78676	0.31138	0.25116
2024-01-03 00:18:59	1.73496	1.14323	0.4986	0.70729	0.31541	0.22291
2024-01-03 00:19:59	1.73496	1.11476	0.568	0.76406	0.31138	0.26529
2024-01-03 00:20:59	1.74963	1.11476	0.568	0.78676	0.29807	0.26529
2024-01-03 00:21:59	1.70832	1.08629	0.5375	0.74135	0.29807	0.27941
2024-01-03 00:22:59	1.72299	1.18593	0.4918	0.71864	0.31541	0.22291
2024-01-03 00:23:59	1.74963	1.04359	0.5833	0.70729	0.3234	0.29354
2024-01-03 00:24:59	1.72299	1.129	0.4918	0.76406	0.32743	0.23704
2024-01-03 00:25:59	1.74365	1.20017	0.5223	0.73	0.31138	0.30766
2024-01-03 00:26:59	1.73168	1.1717	0.5833	0.7527	0.28073	0.25116
2024-01-03 00:27:59	1.74365	1.07206	0.5291	0.76406	0.28073	0.29354
2024-01-03 00:28:59	1.77299	1.08629	0.4918	0.73	0.31541	0.26529
2024-01-03 00:29:59	1.72898	1.129	0.5223	0.73	0.31606	0.25003
2024-01-03 00:30:59	1.77299	1.11476	0.5528	0.7527	0.2767	0.25116
2024-01-03 00:31:59	1.78766	1.11476	0.507	0.71864	0.3234	0.26416
2024-01-03 00:32:59	1.71701	1.1717	0.4986	0.73	0.29404	0.27941
2024-01-03 00:33:59	1.74365	1.14323	0.5223	0.78676	0.32872	0.33591
2024-01-03 00:34:59	1.77029	1.2144	0.568	0.70729	0.28073	0.32178
2024-01-03 00:35:59	1.75832	1.11476	0.4613	0.76406	0.32872	0.27828
2024-01-03 00:36:59	1.77299	1.02936	0.5223	0.70729	0.32872	0.25003
2024-01-03 00:37:59	1.78766	1.15746	0.507	0.78676	0.29807	0.27828
2024-01-03 00:38:59	1.77299	1.129	0.568	0.77541	0.29807	0.26416
2024-01-03 00:39:59	1.72898	1.10053	0.5223	0.74135	0.31606	0.29241
2024-01-03 00:40:59	1.70234	1.11476	0.4986	0.7527	0.3234	0.26303
2024-01-03 00:41:59	1.75234	1.129	0.5223	0.76729	0.2767	0.27828
2024-01-03 00:42:59	1.80832	1.11476	0.4918	0.79	0.29807	0.26303
2024-01-03 00:43:59	1.79635	1.11476	0.5375	0.80135	0.31606	0.2489
2024-01-03 00:44:59	1.82299	1.11476	0.5223	0.73541	0.28073	0.26303
2024-01-03 00:45:59	1.79365	1.129	0.5833	0.8127	0.2767	0.26303
2024-01-03 00:46:59	1.76701	1.14323	0.5528	0.74676	0.28073	0.25003
2024-01-03 00:47:59	1.81102	1.1717	0.5528	0.74458	0.31138	0.29
2024-01-03 00:48:59	1.83766	1.129	0.568	0.79	0.29807	0.27828
2024-01-03 00:49:59	1.84037	1.129	0.5375	0.76729	0.32872	0.27715
2024-01-03 00:50:59	1.75234	1.05783	0.5375	0.79	0.28073	0.26416
2024-01-03 00:51:59	1.8257	1.04359	0.4986	0.74676	0.2767	0.26303
2024-01-03 00:52:59	1.81102	1.14323	0.4765	0.76947	0.31606	0.26303
2024-01-03 00:53:59	1.79635	1.18593	0.5223	0.8127	0.3234	0.2489
2024-01-03 00:54:59	1.79635	1.04359	0.5443	0.8127	0.28073	0.26303
2024-01-03 00:55:59	1.83766	1.14323	0.5528	0.82406	0.31138	0.23478
2024-01-03 00:56:59	1.8257	1.129	0.4986	0.76729	0.31138	0.33365
2024-01-03 00:57:59	1.8257	1.10053	0.568	0.73541	0.34606	0.2489
2024-01-03 00:58:59	1.83168	1.14323	0.5291	0.82406	0.31138	0.29128
2024-01-03 00:59:59	1.8757	1.129	0.5223	0.79	0.29807	0.27715
2024-01-03 01:00:59	1.86102	1.07206	0.568	0.73541	0.28073	0.25003
2024-01-03 01:01:59	1.83438	1.1717	0.5375	0.76947	0.3234	0.31952
2024-01-03 01:02:59	1.86102	1.08629	0.5596	0.79	0.29807	0.33365
2024-01-03 01:03:59	1.84635	1.10053	0.5528	0.72188	0.28073	0.29128
2024-01-03 01:04:59	1.80504	1.08629	0.5375	0.80135	0.32872	0.39015
2024-01-03 01:05:59	1.8757	1.07206	0.5223	0.79	0.29807	0.29128
2024-01-03 01:06:59	1.89037	1.14323	0.5375	0.76729	0.33275	0.3619
2024-01-03 01:07:59	1.80504	1.14323	0.4986	0.80135	0.31138	0.29128
2024-01-03 01:08:59	1.80504	1.05783	0.5375	0.77864	0.28073	0.3619
2024-01-03 01:09:59	1.86102	1.10053	0.5833	0.73541	0.28073	0.33365
2024-01-03 01:10:59	1.84905	1.1717	0.5375	0.77864	0.28073	0.34777
2024-01-03 01:11:59	1.80504	1.08629	0.5375	0.82406	0.28073	0.34777
2024-01-03 01:12:59	1.84635	1.10053	0.568	0.80135	0.28073	0.29128
2024-01-03 01:13:59	1.83438	1.10053	0.568	0.82406	0.32872	0.41252
2024-01-03 01:14:59	1.8757	1.129	0.507	0.80135	0.28073	0.37602
2024-01-03 01:15:59	1.89307	1.10053	0.5528	0.75812	0.31138	0.3054
2024-01-03 01:16:59	1.86373	1.10053	0.5528	0.74458	0.33275	0.37602
2024-01-03 01:17:59	1.80774	1.129	0.4986	0.73541	0.34606	0.37602
2024-01-03 01:18:59	1.81971	1.10053	0.4986	0.79	0.3234	0.37602
2024-01-03 01:19:59	1.8784	1.129	0.5375	0.76729	0.28073	0.34777
2024-01-03 01:20:59	1.81971	1.08629	0.5833	0.8127	0.3234	0.39015
2024-01-03 01:21:59	1.89307	1.14323	0.5291	0.8127	0.3234	0.37602
2024-01-03 01:22:59	1.81971	1.1717	0.4986	0.82406	0.3234	0.33365
2024-01-03 01:23:59	1.84905	1.18593	0.5833	0.80135	0.29807	0.3054
2024-01-03 01:24:59	1.8784	1.08629	0.4613	0.8127	0.34606	0.39015
2024-01-03 01:25:59	1.80504	1.10053	0.4986	0.79	0.29807	0.3619
2024-01-03 01:26:59	1.83438	1.14323	0.4986	0.74676	0.31138	0.37489
2024-01-03 01:27:59	1.81971	1.18593	0.5375	0.82406	0.3234	0.36077
2024-01-03 01:28:59	1.89307	1.18593	0.5223	0.80135	0.3234	0.38902
2024-01-03 01:29:59	1.8784	1.04359	0.5528	0.80135	0.28073	0.37602
2024-01-03 01:30:59	1.89307	1.14323	0.5986	0.79	0.29807	0.38902
2024-01-03 01:31:59	1.82241	1.18593	0.568	0.85812	0.31541	0.40427
2024-01-03 01:32:59	1.89307	1.11476	0.6596	0.84676	0.31541	0.37489
2024-01-03 01:33:59	1.82241	1.1717	0.5986	0.77864	0.3234	0.40427
2024-01-03 01:34:59	1.86643	1.14323	0.568	0.76729	0.31138	0.36077
2024-01-03 01:35:59	1.80774	1.10053	0.568	0.8127	0.34606	0.34664
2024-01-03 01:36:59	1.83709	1.15746	0.6596	0.83541	0.3234	0.41252
2024-01-03 01:37:59	1.8811	1.08629	0.5986	0.84676	0.32872	0.34664
2024-01-03 01:38:59	1.95446	1.15746	0.4918	0.82406	0.25936	0.36077
2024-01-03 01:39:59	1.85176	1.129	0.5986	0.8127	0.3634	0.40726
2024-01-03 01:40:59	1.89577	1.18593	0.6138	0.8127	0.32872	0.40314
2024-01-03 01:41:59	1.89577	1.14323	0.5528	0.8127	0.25936	0.40314
2024-01-03 01:42:59	1.91045	1.11476	0.5223	0.84676	0.3634	0.41252
2024-01-03 01:43:59	1.86643	1.15746	0.5986	0.74458	0.36743	0.40314
2024-01-03 01:44:59	1.89577	1.129	0.5528	0.82406	0.33275	0.38902
2024-01-03 01:45:59	1.89577	1.1717	0.5528	0.82406	0.31541	0.41139
2024-01-03 01:46:59	1.83709	1.10053	0.5986	0.85812	0.29404	0.38902
2024-01-03 01:47:59	1.91045	1.14323	0.5528	0.79	0.31541	0.41139
2024-01-03 01:48:59	1.89577	1.129	0.4918	0.80135	0.29807	0.28789
2024-01-03 01:49:59	1.93979	1.129	0.6291	0.79	0.28073	0.27376
2024-01-03 01:50:59	1.93979	1.14323	0.568	0.77864	0.29404	0.41252
2024-01-03 01:51:59	1.89577	1.1717	0.568	0.83541	0.29807	0.37602
2024-01-03 01:52:59	1.92512	1.18593	0.5375	0.84676	0.3634	0.38902
2024-01-03 01:53:59	1.93979	1.11476	0.5375	0.8127	0.31541	0.40314
2024-01-03 01:54:59	1.92512	1.10053	0.5375	0.8127	0.28073	0.40726
2024-01-03 01:55:59	1.86643	1.14323	0.568	0.82406	0.28073	0.40314
2024-01-03 01:56:59	1.83709	1.14323	0.4765	0.84676	0.29807	0.24551
2024-01-03 01:57:59	1.91045	1.2144	0.5223	0.84	0.28073	0.40314
2024-01-03 01:58:59	1.93979	1.11	0.5833	0.80135	0.34606	0.30201
2024-01-03 01:59:59	1.94249	1.07206	0.6291	0.76729	0.28073	0.27376
2024-01-03 02:00:59	1.96913	1.20017	0.4918	0.82406	0.28073	0.41139
2024-01-03 02:01:59	1.93979	1.14323	0.6138	0.80135	0.29807	0.30201
2024-01-03 02:02:59	1.92782	1.14323	0.5375	0.80135	0.29404	0.30201
2024-01-03 02:03:59	1.95446	1.15746	0.5986	0.8127	0.3634	0.24551
2024-01-03 02:04:59	1.95446	1.129	0.5833	0.77864	0.34606	0.40314
2024-01-03 02:05:59	1.93979	1.05783	0.5833	0.8127	0.28073	0.25964
2024-01-03 02:06:59	1.96913	1.18593	0.6291	0.84676	0.33275	0.25964
2024-01-03 02:07:59	1.93979	1.10053	0.4918	0.79	0.28073	0.30201
2024-01-03 02:08:59	1.99848	1.1717	0.507	0.82406	0.28073	0.25964
2024-01-03 02:09:59	1.95716	1.14323	0.507	0.84676	0.29807	0.33026
2024-01-03 02:10:59	1.92782	1.14323	0.5986	0.79	0.32872	0.30088
2024-01-03 02:11:59	1.99848	1.10053	0.5528	0.84676	0.28477	0.40726
2024-01-03 02:12:59	1.95716	1.129	0.5528	0.77864	0.29807	0.25964
2024-01-03 02:13:59	1.95446	1.129	0.5528	0.76729	0.28073	0.33026
2024-01-03 02:14:59	1.92782	1.129	0.5833	0.77864	0.3634	0.40726
2024-01-03 02:15:59	1.97184	1.11476	0.568	0.8127	0.28073	0.30201
2024-01-03 02:16:59	1.97184	1.14323	0.507	0.79	0.28073	0.25851
2024-01-03 02:17:59	1.81585	1.15746	0.5528	0.83541	0.36743	0.40726
2024-01-03 02:18:59	1.97184	1.08629	0.568	0.83541	0.3634	0.24438
2024-01-03 02:19:59	1.92782	1.1717	0.5375	0.77864	0.3634	0.33026
2024-01-03 02:20:59	1.98651	1.129	0.568	0.8127	0.34606	0.30201
2024-01-03 02:21:59	1.94249	1.20017	0.5833	0.80135	0.32872	0.25964
2024-01-03 02:22:59	1.83052	1.20017	0.5528	0.83541	0.29807	0.31614
2024-01-03 02:23:59	1.80118	1.15746	0.5986	0.82406	0.3634	0.24438
2024-01-03 02:24:59	1.91315	1.14323	0.5528	0.8127	0.32872	0.27263
2024-01-03 02:25:59	1.80118	1.14323	0.5986	0.83541	0.3634	0.28789
2024-01-03 02:26:59	1.8452	1.1717	0.568	0.75594	0.33275	0.27376
2024-01-03 02:27:59	1.87454	1.08629	0.6901	0.84676	0.31541	0.24551
2024-01-03 02:28:59	1.83052	1.14323	0.5223	0.85812	0.34606	0.24325
2024-01-03 02:29:59	1.80118	1.20017	0.5833	0.8127	0.34606	0.27376
2024-01-03 02:30:59	1.81585	1.20017	0.5375	0.76729	0.28073	0.27263
2024-01-03 02:31:59	1.85987	1.14323	0.5528	0.80135	0.2767	0.31614
2024-01-03 02:32:59	1.85987	1.14323	0.5833	0.8127	0.3634	0.24438
2024-01-03 02:33:59	1.98651	1.11476	0.5833	0.84676	0.29807	0.32913
2024-01-03 02:34:59	1.81585	1.20017	0.5833	0.82406	0.31541	0.24438
2024-01-03 02:35:59	1.98651	1.2144	0.5986	0.84676	0.29807	0.28676
2024-01-03 02:36:59	1.81585	1.11476	0.5375	0.82406	0.34606	0.25851
2024-01-03 02:37:59	1.80118	1.15746	0.5986	0.80135	0.28073	0.31614
2024-01-03 02:38:59	1.81585	1.15746	0.5986	0.85812	0.29807	0.30088
2024-01-03 02:39:59	1.80388	1.129	0.5223	0.84676	0.31541	0.25851
2024-01-03 02:40:59	1.98651	1.10053	0.5986	0.84676	0.34606	0.33026
2024-01-03 02:41:59	1.8452	1.14323	0.5986	0.79	0.3634	0.27263
2024-01-03 02:42:59	1.87454	1.129	0.6443	0.76729	0.29807	0.33026
2024-01-03 02:43:59	1.80118	1.18593	0.5833	0.8127	0.32872	0.28676
2024-01-03 02:44:59	1.87454	1.129	0.6596	0.79	0.31541	0.31501
2024-01-03 02:45:59	1.85987	1.11476	0.6138	0.8127	0.31541	0.28676
2024-01-03 02:46:59	1.87454	1.11476	0.6291	0.83541	0.28073	0.27263
2024-01-03 02:47:59	1.85987	1.15746	0.507	0.80135	0.33275	0.31614
2024-01-03 02:48:59	1.8479	1.1717	0.5833	0.8127	0.3634	0.24438
2024-01-03 02:49:59	1.87724	1.14323	0.4765	0.77864	0.32872	0.27263
2024-01-03 02:50:59	1.83323	1.22863	0.4613	0.79	0.28073	0.37376
2024-01-03 02:51:59	1.83323	1.1717	0.4918	0.80135	0.34606	0.27263
2024-01-03 02:52:59	1.83323	1.10053	0.5223	0.80135	0.34606	0.27263
2024-01-03 02:53:59	1.85987	1.15746	0.5223	0.8127	0.28073	0.31501
2024-01-03 02:54:59	1.83323	1.08629	0.5986	0.82406	0.28073	0.27263
2024-01-03 02:55:59	1.83323	1.15746	0.6596	0.8127	0.32872	0.24438
2024-01-03 02:56:59	1.80388	1.20017	0.507	0.79	0.31541	0.25851
2024-01-03 02:57:59	1.83323	1.11476	0.6291	0.82406	0.3634	0.32913
2024-01-03 02:58:59	1.87724	1.24287	0.5223	0.80135	0.34606	0.27263
2024-01-03 02:59:59	1.86257	1.14323	0.6291	0.8127	0.29807	0.28676
2024-01-03 03:00:59	1.87454	1.18593	0.5986	0.82406	0.3634	0.30088
2024-01-03 03:01:59	1.86257	1.129	0.568	0.80135	0.34606	0.28676
2024-01-03 03:02:59	1.83323	1.08629	0.5528	0.79	0.32872	0.25851
2024-01-03 03:03:59	1.80659	1.11476	0.568	0.84676	0.29807	0.25851
2024-01-03 03:04:59	1.81856	1.129	0.5528	0.8127	0.28073	0.28676
2024-01-03 03:05:59	1.86257	1.20017	0.5528	0.80135	0.29807	0.31501
2024-01-03 03:06:59	1.8479	1.14323	0.5375	0.78	0.32872	0.24438
2024-01-03 03:07:59	1.8479	1.20017	0.568	0.83541	0.29404	0.30088
2024-01-03 03:08:59	1.83323	1.11476	0.6291	0.84676	0.3634	0.27263
2024-01-03 03:09:59	1.81856	1.14323	0.5528	0.78	0.29404	0.25738
2024-01-03 03:10:59	1.87724	1.14323	0.507	0.86947	0.31541	0.32913
2024-01-03 03:11:59	1.89192	1.10053	0.5528	0.82406	0.29807	0.25738
2024-01-03 03:12:59	1.80659	1.22863	0.6291	0.76729	0.29807	0.32913
2024-01-03 03:13:59	1.83593	1.24287	0.5833	0.74458	0.32872	0.24325
2024-01-03 03:14:59	1.80659	1.14323	0.568	0.8127	0.31138	0.2715
2024-01-03 03:15:59	1.86257	1.18593	0.6138	0.76729	0.28073	0.32913
2024-01-03 03:16:59	1.80659	1.20017	0.6138	0.82406	0.32872	0.34212
2024-01-03 03:17:59	1.87724	1.15746	0.5375	0.82406	0.32872	0.31
2024-01-03 03:18:59	1.80659	1.20017	0.5375	0.76729	0.31138	0.30088
2024-01-03 03:19:59	1.87724	1.129	0.5833	0.76729	0.3634	0.27263
2024-01-03 03:20:59	1.82126	1.15746	0.568	0.82406	0.3634	0.29975
2024-01-03 03:21:59	1.8506	1.18593	0.5223	0.84676	0.38073	0.31
2024-01-03 03:22:59	1.80659	1.15746	0.5528	0.79	0.35009	0.32
2024-01-03 03:23:59	1.89192	1.18593	0.5986	0.79	0.31138	0.32913
2024-01-03 03:24:59	1.8506	1.07206	0.5223	0.86947	0.41541	0.28563
2024-01-03 03:25:59	1.83593	1.15746	0.5528	0.80135	0.38073	0.29
2024-01-03 03:26:59	1.86528	1.129	0.5986	0.84676	0.34606	0.31
2024-01-03 03:27:59	1.89192	1.2144	0.5223	0.84676	0.32872	0.2715
2024-01-03 03:28:59	1.8506	1.15746	0.6138	0.83541	0.34606	0.2715
2024-01-03 03:29:59	1.82126	1.1717	0.6291	0.84676	0.38073	0.32913
2024-01-03 03:30:59	1.89462	1.2144	0.6138	0.84676	0.34606	0.31388
2024-01-03 03:31:59	1.86528	1.15746	0.6291	0.80135	0.39807	0.29975
2024-01-03 03:32:59	1.87724	1.07206	0.5528	0.79	0.39404	0.30088
2024-01-03 03:33:59	1.89	1.129	0.5986	0.8127	0.39807	0.2715
2024-01-03 03:34:59	1.86528	1.18593	0.6291	0.84676	0.3634	0.31388
2024-01-03 03:35:59	1.87995	1.20017	0.6291	0.82406	0.41009	0.28563
2024-01-03 03:36:59	1.87995	1.18593	0.5223	0.82406	0.32872	0.328
2024-01-03 03:37:59	1.89	1.18593	0.5986	0.86947	0.41541	0.28676
2024-01-03 03:38:59	1.83593	1.1717	0.5223	0.80135	0.43275	0.31
2024-01-03 03:39:59	1.87995	1.15746	0.6291	0.82406	0.41009	0.328
2024-01-03 03:40:59	1.8506	1.20017	0.5223	0.77864	0.41009	0.31
2024-01-03 03:41:59	1.8506	1.2571	0.4918	0.80135	0.38073	0.31
2024-01-03 03:42:59	1.83593	1.15746	0.5833	0.89218	0.31138	0.29975
2024-01-03 03:43:59	1.86528	1.1717	0.5986	0.86947	0.38073	0.28563
2024-01-03 03:44:59	1.82126	1.129	0.5528	0.79	0.3634	0.31388
2024-01-03 03:45:59	1.89192	1.14323	0.6596	0.77	0.39807	0.2715
2024-01-03 03:46:59	1.83	1.1717	0.5986	0.79	0.39807	0.35625
2024-01-03 03:47:59	1.89192	1.15746	0.6291	0.82406	0.39807	0.29975
2024-01-03 03:48:59	1.83	1.18593	0.5528	0.84676	0.38073	0.37037
2024-01-03 03:49:59	1.83	1.2571	0.6138	0.79	0.43743	0.35625
2024-01-03 03:50:59	1.82126	1.14323	0.5986	0.77864	0.34606	0.37037
2024-01-03 03:51:59	1.87724	1.11476	0.5528	0.80135	0.39807	0.328
2024-01-03 03:52:59	1.82126	1.1717	0.568	0.78	0.31138	0.2715
2024-01-03 03:53:59	1.8506	1.18593	0.5528	0.79	0.43275	0.25738
2024-01-03 03:54:59	1.89192	1.20017	0.568	0.86947	0.38073	0.328
2024-01-03 03:55:59	1.86	1.2144	0.5833	0.85812	0.34606	0.29975
2024-01-03 03:56:59	1.89462	1.20017	0.5986	0.85812	0.39807	0.31
2024-01-03 03:57:59	1.85331	1.14323	0.5986	0.85812	0.41009	0.35625
2024-01-03 03:58:59	1.86257	1.20017	0.5528	0.8127	0.38073	0.31
2024-01-03 03:59:59	1.86528	1.22863	0.5986	0.80135	0.41541	0.35625
2024-01-03 04:00:59	1.88	1.2144	0.6443	0.8127	0.41541	0.328
2024-01-03 04:01:59	1.86528	1.18593	0.5833	0.82406	0.34606	0.39862
2024-01-03 04:02:59	1.87995	1.18593	0.5833	0.80135	0.3634	0.328
2024-01-03 04:03:59	1.87	1.22863	0.6138	0.84676	0.34606	0.35625
2024-01-03 04:04:59	1.86	1.20017	0.5223	0.82406	0.41541	0.31388
2024-01-03 04:05:59	2.03863	1.20017	0.6596	0.82406	0.41009	0.34212
2024-01-03 04:06:59	2.02126	1.22863	0.6291	0.79	0.43275	0.31
2024-01-03 04:07:59	2.00929	1.129	0.568	0.82406	0.3634	0.29
2024-01-03 04:08:59	2.07995	1.1717	0.6291	0.84676	0.3634	0.39862
2024-01-03 04:09:59	2.09462	1.15746	0.5528	0.80135	0.43743	0.22687
2024-01-03 04:10:59	2.02396	1.18593	0.6291	0.82406	0.41541	0.29975
2024-01-03 04:11:59	2.00929	1.15746	0.5833	0.79	0.41009	0.29975
2024-01-03 04:12:59	2.06798	1.1717	0.6443	0.80135	0.34606	0.39862
2024-01-03 04:13:59	2.05331	1.2144	0.568	0.86947	0.41009	0.3845
2024-01-03 04:14:59	2.03863	1.11476	0.6596	0.8127	0.39807	0.32
2024-01-03 04:15:59	2.00929	1.18593	0.6291	0.84676	0.39807	0.22687
2024-01-03 04:16:59	2.08265	1.20017	0.6138	0.83541	0.43743	0.34212
2024-01-03 04:17:59	2.00929	1.22863	0.5833	0.8127	0.39807	0.22687
2024-01-03 04:18:59	2.05331	1.1717	0.5528	0.79	0.41009	0.37037
2024-01-03 04:19:59	2.08265	1.20017	0.6291	0.80135	0.41541	0.36924
2024-01-03 04:20:59	2.05331	1.1717	0.6596	0.82406	0.41945	0.22687
2024-01-03 04:21:59	2.05331	1.11476	0.6596	0.8127	0.43275	0.3845
2024-01-03 04:22:59	2.09462	1.22863	0.5223	0.86947	0.39807	0.22687
2024-01-03 04:23:59	2.08265	1.07206	0.5986	0.89218	0.43743	0.21275
2024-01-03 04:24:59	2.09732	1.18593	0.5986	0.8127	0.41541	0.21275
2024-01-03 04:25:59	2.12667	1.20017	0.5833	0.82406	0.41541	0.22574
2024-01-03 04:26:59	2.05331	1.1717	0.5833	0.83541	0.38477	0.36924
2024-01-03 04:27:59	2.12667	1.1717	0.6138	0.86947	0.43743	0.22574
2024-01-03 04:28:59	2.05331	1.1717	0.6596	0.79	0.43275	0.35625
2024-01-03 04:29:59	2.12667	1.20017	0.5833	0.8127	0.43743	0.21162
2024-01-03 04:30:59	2.12667	1.11476	0.6138	0.85812	0.39807	0.38337
2024-01-03 04:31:59	2.11199	1.2144	0.6291	0.83541	0.43743	0.35512
2024-01-03 04:32:59	2.11199	1.1717	0.6901	0.85812	0.41009	0.34099
2024-01-03 04:33:59	2.09732	1.2144	0.6901	0.86947	0.38477	0.34099
2024-01-03 04:34:59	2.08265	1.20017	0.6138	0.86947	0.38477	0.34099
2024-01-03 04:35:59	2.08265	1.20017	0.5833	0.84676	0.43743	0.34099
2024-01-03 04:36:59	2.05331	1.2144	0.6291	0.83541	0.39807	0.39749
2024-01-03 04:37:59	2.12667	1.20017	0.6138	0.89218	0.43743	0.22687
2024-01-03 04:38:59	2.10003	1.24287	0.6291	0.85812	0.39807	0.21162
2024-01-03 04:39:59	2.15601	1.20017	0.6291	0.84676	0.43743	0.39749
2024-01-03 04:40:59	2.06798	1.2144	0.6291	0.85812	0.41945	0.39862
2024-01-03 04:41:59	2.12667	1.22863	0.6443	0.83541	0.41009	0.38224
2024-01-03 04:42:59	2.11199	1.2144	0.6596	0.79	0.38477	0.39862
2024-01-03 04:43:59	2.15601	1.20017	0.6138	0.84676	0.41009	0.22574
2024-01-03 04:44:59	2.10003	1.2144	0.6291	0.86947	0.40211	0.36924
2024-01-03 04:45:59	2.08265	1.18593	0.5833	0.8127	0.41413	0.22574
2024-01-03 04:46:59	2.15601	1.18593	0.7206	0.8127	0.43679	0.39749
2024-01-03 04:47:59	2.08265	1.22863	0.568	0.86947	0.38477	0.38224
2024-01-03 04:48:59	2.1147	1.27133	0.6443	0.83541	0.39807	0.38337
2024-01-03 04:49:59	2.15601	1.22863	0.6596	0.83541	0.41009	0.23987
2024-01-03 04:50:59	2.10003	1.22863	0.6901	0.8127	0.38477	0.38224
2024-01-03 04:51:59	2.14134	1.18593	0.6748	0.85812	0.41009	0.22574
2024-01-03 04:52:59	2.12937	1.24287	0.6138	0.86947	0.43743	0.34099
2024-01-03 04:53:59	2.18535	1.24287	0.6901	0.83541	0.41945	0.38224
2024-01-03 04:54:59	2.10003	1.24287	0.6748	0.88082	0.40211	0.39749
2024-01-03 04:55:59	2.1147	1.2144	0.6443	0.85812	0.38477	0.23874
2024-01-03 04:56:59	2.17068	1.22863	0.6596	0.88082	0.38881	0.39749
2024-01-03 04:57:59	2.15601	1.15746	0.6748	0.86947	0.43679	0.36811
2024-01-03 04:58:59	2.18535	1.2144	0.6748	0.86947	0.41945	0.23987
2024-01-03 04:59:59	2.09732	1.2571	0.6901	0.79	0.43679	0.34099
2024-01-03 05:00:59	2.10003	1.22863	0.6748	0.84676	0.41413	0.36924
2024-01-03 05:01:59	2.12667	1.20017	0.6596	0.83541	0.43743	0.23987
2024-01-03 05:02:59	2.10003	1.18593	0.7206	0.91488	0.41413	0.35399
2024-01-03 05:03:59	2.14134	1.31404	0.7206	0.83541	0.38477	0.21049
2024-01-03 05:04:59	2.17068	1.2144	0.7206	0.82406	0.41945	0.23987
2024-01-03 05:05:59	2.11199	1.2571	0.6901	0.86947	0.38477	0.21162
2024-01-03 05:06:59	2.10003	1.24287	0.6901	0.84676	0.43275	0.21162
2024-01-03 05:07:59	2.1147	1.22863	0.6138	0.88082	0.41147	0.23874
2024-01-03 05:08:59	2.17068	1.27133	0.5528	0.83541	0.43743	0.36811
2024-01-03 05:09:59	2.12937	1.22863	0.6291	0.86947	0.38881	0.39749
2024-01-03 05:10:59	2.14404	1.2144	0.6748	0.85812	0.43679	0.23987
2024-01-03 05:11:59	2.1147	1.129	0.6596	0.79	0.38477	0.21049
2024-01-03 05:12:59	2.10003	1.1717	0.6748	0.91488	0.43679	0.39636
2024-01-03 05:13:59	2.12937	1.24287	0.7053	0.84676	0.41147	0.21049
2024-01-03 05:14:59	2.15871	1.27133	0.6291	0.90353	0.43679	0.22461
2024-01-03 05:15:59	2.14404	1.24287	0.6291	0.86947	0.41551	0.28111
2024-01-03 05:16:59	2.14404	1.2571	0.6443	0.85812	0.43679	0.36811
2024-01-03 05:17:59	2.10003	1.24287	0.6901	0.85812	0.40615	0.21049
2024-01-03 05:18:59	2.14404	1.28557	0.6901	0.8127	0.43679	0.38224
2024-01-03 05:19:59	2.12937	1.3425	0.6901	0.90353	0.38881	0.26698
[truncated: 12,882 more rows]
