# Supplementary material for: Effects of soil particle size on rainfall-induced erosion of near-horizontal layered slopes
Source: PLoS One. 2025 Sep 22;20(9):e0331153. doi: 10.1371/journal.pone.0331153 (PMC12453241; doi:10.1371/journal.pone.0331153)
Supplement: S2 File — (ZIP) [file pone.0331153.s002.zip › Fig.10(c),Fig.11(c)Internal soil pressure and pore water pressure data of mixed soil slope.xlsx]

## Sheet: 孔压
	09(kPa)	10(kPa)	11(kPa)	12(kPa)	13(kPa)	14(kPa)
2024-01-01 20:01:00	0	0	0	0	0	0
2024-01-01 20:02:00	0	0	0	0	0	0
2024-01-01 20:02:59	0.02	0.0156667	0.025	0.023	0.025	0.0632
2024-01-01 20:03:59	0.0368	0.0156667	0.036	0.0907	0.036	0.099
2024-01-01 20:04:59	0.0388	0.043	0.047	0.0364	0.047	0.0632
2024-01-01 20:05:59	0.0464	0.0907	0.0947	0.0268	0.0947	0.0752
2024-01-01 20:06:59	0.0107	0.1264	0.1304	0.0603	0.1304	0.0752
2024-01-01 20:07:59	0.0226	0.0668	0.0708	0.0364	0.0708	0.0632
2024-01-01 20:08:59	0.0941	0.1503	0.1543	0.0907	0.1543	0.0752
2024-01-01 20:09:59	0.033	0.1264	0.1304	0.0288	0.1304	0.0752
2024-01-01 20:10:59	0.0488	0.1107	0.1147	0.0268	0.1147	0.0513
2024-01-01 20:11:59	0.0564	0.0988	0.1028	0.0364	0.1028	0.0871
2024-01-01 20:12:59	0.0368	0.0868	0.0908	0.0907	0.0908	0.1109
2024-01-01 20:13:59	0.0368	0.1464	0.1504	0.0484	0.1504	0.0752
2024-01-01 20:14:59	0.0207	0.1107	0.1147	0.0268	0.1147	0.0513
2024-01-01 20:15:59	0.0445	0.1584	0.1624	0.0288	0.1624	0.0513
2024-01-01 20:16:59	0.0564	0.0868	0.0908	0.0364	0.0908	0.0871
2024-01-01 20:17:59	0.0684	0.0988	0.1028	0.0907	0.1028	0.0632
2024-01-01 20:18:59	0.0564	0.1464	0.1504	0.0126	0.1504	0.0752
2024-01-01 20:19:59	0.0207	0.1107	0.1147	0.0841	0.1147	0.0752
2024-01-01 20:20:59	0.0564	0.1226	0.1266	0.023	0.1266	0.1109
2024-01-01 20:21:59	0.0564	0.17	0.174	0.0388	0.174	0.0871
2024-01-01 20:22:59	0.0564	0.063	0.067	0.0464	0.067	0.0871
2024-01-01 20:23:59	0.0445	0.0988	0.1028	0.0268	0.1028	0.099
2024-01-01 20:24:59	0.0445	0.1464	0.1504	0.0268	0.1504	0.0752
2024-01-01 20:25:59	0.0368	0.0868	0.0908	0.0107	0.0908	0.1348
2024-01-01 20:26:59	0.0326	0.0868	0.0908	0.0345	0.0908	0.0632
2024-01-01 20:27:59	0.0803	0.1107	0.1147	0.0464	0.1147	0.099
2024-01-01 20:28:59	0.0445	0.1345	0.1385	0.0584	0.1385	0.1109
2024-01-01 20:29:59	0.0445	0.1464	0.1504	0.0464	0.1504	0.0871
2024-01-01 20:30:59	0.0564	0.1584	0.1624	0.0107	0.1624	0.0871
2024-01-01 20:31:59	0.0564	0.1464	0.1504	0.0464	0.1504	0.0871
2024-01-01 20:32:59	0.0803	0.1107	0.1147	0.0464	0.1147	0.0752
2024-01-01 20:33:59	0.0207	0.1464	0.1504	0.0464	0.1504	0.099
2024-01-01 20:34:59	0.0445	0.1464	0.1504	0.0345	0.1504	0.0513
2024-01-01 20:35:59	0.06	0.1464	0.1504	0.0345	0.1504	0.0752
2024-01-01 20:36:59	0.0207	0.1345	0.1385	0.0268	0.1385	0.0632
2024-01-01 20:37:59	0.0684	0.1345	0.1385	0.0226	0.1385	0.1109
2024-01-01 20:38:59	0.0445	0.0868	0.0908	0.0703	0.0908	0.0513
2024-01-01 20:39:59	0.0445	0.1226	0.1266	0.0345	0.1266	0.1228
2024-01-01 20:40:59	0.0207	0.1703	0.1743	0.0345	0.1743	0.0513
2024-01-01 20:41:59	0.0803	0.1345	0.1385	0.0464	0.1385	0.0871
2024-01-01 20:42:59	0.0326	0.1345	0.1385	0.0464	0.1385	0.1348
2024-01-01 20:43:59	0.0445	0.1464	0.1504	0.0703	0.1504	0.099
2024-01-01 20:44:59	0.0703	0.1464	0.1504	0.0107	0.1504	0.1109
2024-01-01 20:45:59	0.0464	0.1703	0.1743	0.0345	0.1743	0.1348
2024-01-01 20:46:59	0.0703	0.1107	0.1147	0.05	0.1147	0.0752
2024-01-01 20:47:59	0.0703	0.1345	0.1385	0.0107	0.1385	0.0513
2024-01-01 20:48:59	0.0703	0.1941	0.1981	0.0584	0.1981	0.0871
2024-01-01 20:49:59	0.0345	0.1107	0.1147	0.0345	0.1147	0.0871
2024-01-01 20:50:59	0.0345	0.1584	0.1624	0.0345	0.1624	0.0752
2024-01-01 20:51:59	0.0941	0.1345	0.1385	0.0107	0.1385	0.0752
2024-01-01 20:52:59	0.0345	0.1345	0.1385	0.0703	0.1385	0.0394
2024-01-01 20:53:59	0.04	0.1107	0.1147	0.0226	0.1147	0.0513
2024-01-01 20:54:59	0.0564	0.1703	0.1743	0.0345	0.1743	0.099
2024-01-01 20:55:59	0.0326	0.1226	0.1266	0.0603	0.1266	0.0871
2024-01-01 20:56:59	0.0564	0.1345	0.1385	0.0364	0.1385	0.0513
2024-01-01 20:57:59	0.0684	0.1703	0.1743	0.0603	0.1743	0.0513
2024-01-01 20:58:59	0.0445	0.1464	0.1504	0.0603	0.1504	0.0752
2024-01-01 20:59:59	0.0703	0.1703	0.1743	0.0603	0.1743	0.0632
2024-01-01 21:00:59	0.0464	0.1703	0.1743	0.0245	0.1743	0.0871
2024-01-01 21:01:59	0.0464	0.1703	0.1743	0.0245	0.1743	0.099
2024-01-01 21:02:59	0.0464	0.1345	0.1385	0.0841	0.1385	0.099
2024-01-01 21:03:59	0.0345	0.1345	0.1385	0.0245	0.1385	0.1348
2024-01-01 21:04:59	0.0941	0.1941	0.1981	0.03	0.1981	0.1109
2024-01-01 21:05:59	0.09	0.1345	0.1385	0.0464	0.1385	0.0871
2024-01-01 21:06:59	0.0464	0.0868	0.0908	0.0226	0.0908	0.1228
2024-01-01 21:07:59	0.0584	0.1464	0.1504	0.0464	0.1504	0.0752
2024-01-01 21:08:59	0.0464	0.1226	0.1266	0.0584	0.1266	0.0871
2024-01-01 21:09:59	0.0584	0.1464	0.1504	0.0345	0.1504	0.1228
2024-01-01 21:10:59	0.0941	0.1584	0.1624	0.0603	0.1624	0.0871
2024-01-01 21:11:59	0.0345	0.1345	0.1385	0.0364	0.1385	0.1348
2024-01-01 21:12:59	0.0464	0.1703	0.1743	0.0364	0.1743	0.099
2024-01-01 21:13:59	0.0464	0.1464	0.1504	0.0364	0.1504	0.0871
2024-01-01 21:14:59	0.0464	0.1464	0.1504	0.0245	0.1504	0.1109
2024-01-01 21:15:59	0.0464	0.1464	0.1504	0.0841	0.1504	0.1109
2024-01-01 21:16:59	0.0226	0.1345	0.1385	0.08	0.1385	0.0752
2024-01-01 21:17:59	0.04	0.1941	0.1981	0.0364	0.1981	0.0513
2024-01-01 21:18:59	0.06	0.19	0.194	0.0484	0.194	0.0752
2024-01-01 21:19:59	0.0464	0.1464	0.1504	0.0364	0.1504	0.1109
2024-01-01 21:20:59	0.06	0.1584	0.1624	0.0484	0.1624	0.0871
2024-01-01 21:21:59	0.0226	0.1464	0.1504	0.0841	0.1504	0.099
2024-01-01 21:22:59	0.0464	0.1584	0.1624	0.0245	0.1624	0.1348
2024-01-01 21:23:59	0.06	0.1941	0.1981	0.0364	0.1981	0.1228
2024-01-01 21:24:59	0.06	0.1345	0.1385	0.0364	0.1385	0.0752
2024-01-01 21:25:59	0.0464	0.1464	0.1504	0.0364	0.1504	0.1109
2024-01-01 21:26:59	0.02	0.1464	0.1504	0.0364	0.1504	0.0752
2024-01-01 21:27:59	0.0584	0.1464	0.1504	0.0326	0.1504	0.1348
2024-01-01 21:28:59	0.0226	0.1464	0.1504	0.03	0.1504	0.099
2024-01-01 21:29:59	0.0226	0.1426	0.1466	0.05	0.1466	0.1109
2024-01-01 21:30:59	0.0703	0.1307	0.1347	0.0364	0.1347	0.1586
2024-01-01 21:31:59	0.06	0.1307	0.1347	0.05	0.1347	0.1586
2024-01-01 21:32:59	0.0207	0.1664	0.1704	0.0326	0.1704	0.0871
2024-01-01 21:33:59	0.0564	0.1307	0.1347	0.0364	0.1347	0.1109
2024-01-01 21:34:59	0.03	0.1426	0.1466	0.05	0.1466	0.099
2024-01-01 21:35:59	0.0803	0.1664	0.1704	0.05	0.1704	0.0752
2024-01-01 21:36:59	0.0564	0.1507	0.1547	0.0364	0.1547	0.1109
2024-01-01 21:37:59	0.0707	0.1507	0.1547	0.03	0.1547	0.1109
2024-01-01 21:38:59	0.04	0.1864	0.1904	0.0484	0.1904	0.1109
2024-01-01 21:39:59	0.02	0.1268	0.1308	0.0326	0.1308	0.0632
2024-01-01 21:40:59	0.0564	0.1984	0.2024	0.0326	0.2024	0.1586
2024-01-01 21:41:59	0.0707	0.1626	0.1666	0.0603	0.1666	0.0752
2024-01-01 21:42:59	0.0584	0.1626	0.1666	0.05	0.1666	0.1109
2024-01-01 21:43:59	0.04	0.2103	0.2143	0.0307	0.2143	0.1586
2024-01-01 21:44:59	0.05	0.103	0.107	0.0464	0.107	0.1467
2024-01-01 21:45:59	0.0564	0.1507	0.1547	0.02	0.1547	0.1109
2024-01-01 21:46:59	0.0707	0.1864	0.1904	0.0703	0.1904	0.099
2024-01-01 21:47:59	0.0326	0.1268	0.1308	0.0464	0.1308	0.1109
2024-01-01 21:48:59	0.1041	0.2103	0.2143	0.0307	0.2143	0.099
2024-01-01 21:49:59	0.04	0.1864	0.1904	0.03	0.1904	0.1467
2024-01-01 21:50:59	0.0788	0.1707	0.1747	0.03	0.1747	0.1348
2024-01-01 21:51:59	0.0764	0.1588	0.1628	0.0464	0.1628	0.1586
2024-01-01 21:52:59	0.03	0.1468	0.1508	0.0307	0.1508	0.1109
2024-01-01 21:53:59	0.04	0.2064	0.2104	0.0484	0.2104	0.0752
2024-01-01 21:54:59	0.0407	0.1707	0.1747	0.03	0.1747	0.0871
2024-01-01 21:55:59	0.0334	0.2184	0.2224	0.04	0.2224	0.0752
2024-01-01 21:56:59	0.0453	0.1468	0.1508	0.0464	0.1508	0.1348
2024-01-01 21:57:59	0.093	0.1588	0.1628	0.0307	0.1628	0.1228
2024-01-01 21:58:59	0.0811	0.2064	0.2104	0.0226	0.2104	0.099
2024-01-01 21:59:59	0.0453	0.1707	0.1747	0.0941	0.1747	0.099
2024-01-01 22:00:59	0.0453	0.1826	0.1866	0.03	0.1866	0.1586
2024-01-01 22:01:59	0.0692	0.2541	0.2581	0.0388	0.2581	0.1348
2024-01-01 22:02:59	0.0572	0.14	0.144	0.0664	0.144	0.1467
2024-01-01 22:03:59	0.0811	0.1588	0.1628	0.025	0.1628	0.1348
2024-01-01 22:04:59	0.093	0.2064	0.2104	0.035	0.2104	0.1348
2024-01-01 22:05:59	0.093	0.1468	0.1508	0.0357	0.1508	0.0752
2024-01-01 22:06:59	0.0988	0.1468	0.1508	0.0284	0.1508	0.1586
2024-01-01 22:07:59	0.1049	0.1707	0.1747	0.0403	0.1747	0.1109
2024-01-01 22:08:59	0.0811	0.1634	0.1674	0.088	0.1674	0.0752
2024-01-01 22:09:59	0.1168	0.1753	0.1793	0.0761	0.1793	0.099
2024-01-01 22:10:59	0.0692	0.223	0.227	0.0403	0.227	0.1348
2024-01-01 22:11:59	0.0811	0.2111	0.2151	0.0403	0.2151	0.099
2024-01-01 22:12:59	0.1168	0.1753	0.1793	0.0642	0.1793	0.0513
2024-01-01 22:13:59	0.0811	0.1753	0.1793	0.0522	0.1793	0.1348
2024-01-01 22:14:59	0.0988	0.1992	0.2032	0.0761	0.2032	0.1348
2024-01-01 22:15:59	0.093	0.1872	0.1912	0.088	0.1912	0.1228
2024-01-01 22:16:59	0.0811	0.2111	0.2151	0.088	0.2151	0.1586
2024-01-01 22:17:59	0.1049	0.223	0.227	0.0938	0.227	0.1109
2024-01-01 22:18:59	0.1049	0.223	0.227	0.0999	0.227	0.099
2024-01-01 22:19:59	0.0692	0.2588	0.2628	0.0761	0.2628	0.1228
2024-01-01 22:20:59	0.0453	0.2349	0.2389	0.1118	0.2389	0.1586
2024-01-01 22:21:59	0.0692	0.2111	0.2151	0.0642	0.2151	0.1824
2024-01-01 22:22:59	0.1049	0.2468	0.2508	0.0761	0.2508	0.099
2024-01-01 22:23:59	0.0811	0.1992	0.2032	0.1118	0.2032	0.1824
2024-01-01 22:24:59	0.093	0.2111	0.2151	0.0761	0.2151	0.1348
2024-01-01 22:25:59	0.0988	0.2468	0.2508	0.0938	0.2508	0.1109
2024-01-01 22:26:59	0.1168	0.2111	0.2151	0.088	0.2151	0.1348
2024-01-01 22:27:59	0.0692	0.2588	0.2628	0.0761	0.2628	0.099
2024-01-01 22:28:59	0.1049	0.223	0.227	0.0999	0.227	0.099
2024-01-01 22:29:59	0.0692	0.2111	0.2151	0.0999	0.2151	0.099
2024-01-01 22:30:59	0.0988	0.2349	0.2389	0.0642	0.2389	0.1109
2024-01-01 22:31:59	0.093	0.2349	0.2389	0.0403	0.2389	0.1586
2024-01-01 22:32:59	0.1049	0.1992	0.2032	0.0642	0.2032	0.1824
2024-01-01 22:33:59	0.11	0.1753	0.1793	0.0999	0.1793	0.1228
2024-01-01 22:34:59	0.1026	0.1992	0.2032	0.0761	0.2032	0.099
2024-01-01 22:35:59	0.0811	0.2349	0.2389	0.088	0.2389	0.1348
2024-01-01 22:36:59	0.1049	0.2111	0.2151	0.0938	0.2151	0.099
2024-01-01 22:37:59	0.093	0.223	0.227	0.1118	0.227	0.1228
2024-01-01 22:38:59	0.0692	0.2588	0.2628	0.0642	0.2628	0.1705
2024-01-01 22:39:59	0.1049	0.2468	0.2508	0.0999	0.2508	0.099
2024-01-01 22:40:59	0.1049	0.1992	0.2032	0.0642	0.2032	0.1109
2024-01-01 22:41:59	0.1049	0.2349	0.2389	0.0938	0.2389	0.099
2024-01-01 22:42:59	0.0572	0.1992	0.2032	0.088	0.2032	0.1228
2024-01-01 22:43:59	0.1026	0.2588	0.2628	0.0999	0.2628	0.1109
2024-01-01 22:44:59	0.0792	0.223	0.227	0.105	0.227	0.1705
2024-01-01 22:45:59	0.1149	0.2349	0.2389	0.0976	0.2389	0.1348
2024-01-01 22:46:59	0.1026	0.2826	0.2866	0.0761	0.2866	0.1348
2024-01-01 22:47:59	0.1107	0.2826	0.2866	0.0999	0.2866	0.1824
2024-01-01 22:48:59	0.1049	0.2111	0.2151	0.088	0.2151	0.1467
2024-01-01 22:49:59	0.093	0.2349	0.2389	0.0642	0.2389	0.099
2024-01-01 22:50:59	0.1049	0.223	0.227	0.0999	0.227	0.099
2024-01-01 22:51:59	0.093	0.1992	0.2032	0.0999	0.2032	0.1586
2024-01-01 22:52:59	0.0907	0.2349	0.2389	0.0999	0.2389	0.099
2024-01-01 22:53:59	0.0988	0.2349	0.2389	0.0572	0.2389	0.1109
2024-01-01 22:54:59	0.0926	0.2349	0.2389	0.1026	0.2389	0.1228
2024-01-01 22:55:59	0.1049	0.1872	0.1912	0.0792	0.1912	0.1824
2024-01-01 22:56:59	0.0692	0.2826	0.2866	0.1149	0.2866	0.1348
2024-01-01 22:57:59	0.0811	0.1992	0.2032	0.1026	0.2032	0.1348
2024-01-01 22:58:59	0.0692	0.2349	0.2389	0.1107	0.2389	0.1467
2024-01-01 22:59:59	0.0988	0.2826	0.2866	0.1049	0.2866	0.1467
2024-01-01 23:00:59	0.1168	0.2707	0.2747	0.093	0.2747	0.1467
2024-01-01 23:01:59	0.093	0.2349	0.2389	0.1049	0.2389	0.099
2024-01-01 23:02:59	0.093	0.223	0.227	0.093	0.227	0.099
2024-01-01 23:03:59	0.0926	0.2349	0.2389	0.0907	0.2389	0.1348
2024-01-01 23:04:59	0.0988	0.223	0.227	0.0988	0.227	0.1705
2024-01-01 23:05:59	0.0907	0.2707	0.2747	0.0926	0.2747	0.1824
2024-01-01 23:06:59	0.0988	0.2588	0.2628	0.1049	0.2628	0.1824
2024-01-01 23:07:59	0.0988	0.2826	0.2866	0.0864	0.2866	0.099
2024-01-01 23:08:59	0.0692	0.2349	0.2389	0.0864	0.2389	0.0752
2024-01-01 23:09:59	0.0926	0.1992	0.2032	0.0745	0.2032	0.099
2024-01-01 23:10:59	0.1049	0.2111	0.2151	0.0745	0.2151	0.1467
2024-01-01 23:11:59	0.0692	0.1992	0.2032	0.0668	0.2032	0.1824
2024-01-01 23:12:59	0.093	0.2588	0.2628	0.0626	0.2628	0.1228
2024-01-01 23:13:59	0.0988	0.2468	0.2508	0.1103	0.2508	0.0752
2024-01-01 23:14:59	0.093	0.223	0.227	0.0745	0.227	0.1467
2024-01-01 23:15:59	0.0453	0.223	0.227	0.0745	0.227	0.1824
2024-01-01 23:16:59	0.0988	0.2826	0.2866	0.0864	0.2866	0.1348
2024-01-01 23:17:59	0.0988	0.2588	0.2628	0.0864	0.2628	0.1586
2024-01-01 23:18:59	0.1168	0.2707	0.2747	0.1103	0.2747	0.1228
2024-01-01 23:19:59	0.0926	0.2588	0.2628	0.0557	0.2628	0.1467
2024-01-01 23:20:59	0.1049	0.2588	0.2628	0.0795	0.2628	0.1824
2024-01-01 23:21:59	0.093	0.1992	0.2032	0.095	0.2032	0.1228
2024-01-01 23:22:59	0.1168	0.2826	0.2866	0.0557	0.2866	0.1109
2024-01-01 23:23:59	0.0926	0.2349	0.2389	0.1034	0.2389	0.1586
2024-01-01 23:24:59	0.09	0.1992	0.2032	0.0795	0.2032	0.1228
2024-01-01 23:25:59	0.093	0.223	0.227	0.0795	0.227	0.1348
2024-01-01 23:26:59	0.09	0.2588	0.2628	0.08992	0.2628	0.099
2024-01-01 23:27:59	0.0988	0.223	0.227	0.10912	0.227	0.1467
2024-01-01 23:28:59	0.1049	0.1953	0.1993	0.1212	0.1993	0.1824
2024-01-01 23:29:59	0.0988	0.2788	0.2828	0.1212	0.2828	0.1228
2024-01-01 23:30:59	0.093	0.2788	0.2828	0.08048	0.2828	0.1705
2024-01-01 23:31:59	0.093	0.2668	0.2708	0.08048	0.2708	0.1467
2024-01-01 23:32:59	0.093	0.3026	0.3066	0.08048	0.3066	0.1586
2024-01-01 23:33:59	0.1049	0.2549	0.2589	0.06392	0.2589	0.1228
2024-01-01 23:34:59	0.1	0.243	0.247	0.10216	0.247	0.1586
2024-01-01 23:35:59	0.08	0.2668	0.2708	0.10216	0.2708	0.1467
2024-01-01 23:36:59	0.1168	0.3026	0.3066	0.04488	0.3066	0.1348
2024-01-01 23:37:59	0.093	0.28	0.284	0.10216	0.284	0.1228
2024-01-01 23:38:59	0.1288	0.243	0.247	0.06392	0.247	0.1467
2024-01-01 23:39:59	0.093	0.3264	0.3304	0.10216	0.3304	0.1467
2024-01-01 23:40:59	0.1168	0.2788	0.2828	0.08312	0.2828	0.1228
2024-01-01 23:41:59	0.1	0.2549	0.2589	0.1212	0.2589	0.1348
2024-01-01 23:42:59	0.093	0.2788	0.2828	0.1212	0.2828	0.1824
2024-01-01 23:43:59	0.1049	0.243	0.247	0.15928	0.247	0.1944
2024-01-01 23:44:59	0.093	0.243	0.247	0.08312	0.247	0.1109
2024-01-01 23:45:59	0.1168	0.243	0.247	0.10216	0.247	0.1824
2024-01-01 23:46:59	0.1049	0.2549	0.2589	0.14024	0.2589	0.1705
2024-01-01 23:47:59	0.09	0.3026	0.3066	0.09752	0.3066	0.1228
2024-01-01 23:48:59	0.1288	0.3264	0.3304	0.1212	0.3304	0.1348
2024-01-01 23:49:59	0.1288	0.2668	0.2708	0.15928	0.2708	0.1348
2024-01-01 23:50:59	0.09	0.243	0.247	0.10216	0.247	0.1586
2024-01-01 23:51:59	0.1107	0.2788	0.2828	0.10216	0.2828	0.1467
2024-01-01 23:52:59	0.063	0.243	0.247	0.15928	0.247	0.1824
2024-01-01 23:53:59	0.063	0.2668	0.2708	0.10216	0.2708	0.126
2024-01-01 23:54:59	0.1226	0.3145	0.3185	0.10216	0.3185	0.1567
2024-01-01 23:55:59	0.063	0.243	0.247	0.06392	0.247	0.1686
2024-01-01 23:56:59	0.1307	0.2549	0.2589	0.10216	0.2589	0.1567
2024-01-01 23:57:59	0.1184	0.243	0.247	0.1212	0.247	0.1686
2024-01-01 23:58:59	0.0968	0.2668	0.2708	0.08312	0.2708	0.183
2024-01-01 23:59:59	0.0988	0.2549	0.2589	0.09752	0.2589	0.244
2024-01-02 00:00:59	0.1064	0.3145	0.3185	0.06392	0.3185	0.263
2024-01-02 00:01:59	0.0707	0.2788	0.2828	0.08312	0.2828	0.227
2024-01-02 00:02:59	0.0826	0.2788	0.2828	0.06392	0.2828	0.267
2024-01-02 00:03:59	0.1441	0.3264	0.3304	0.04488	0.3304	0.183
2024-01-02 00:04:59	0.083	0.2907	0.2947	0.15928	0.2947	0.2332
2024-01-02 00:05:59	0.0988	0.243	0.247	0.10216	0.247	0.267
2024-01-02 00:06:59	0.1064	0.243	0.247	0.15928	0.247	0.186
2024-01-02 00:07:59	0.0868	0.3026	0.3066	0.15928	0.3066	0.221
2024-01-02 00:08:59	0.0868	0.263	0.267	0.1212	0.267	0.23251
2024-01-02 00:09:59	0.0707	0.2749	0.2789	0.14024	0.2789	0.227
2024-01-02 00:10:59	0.0945	0.2868	0.2908	0.14024	0.2908	0.2332
2024-01-02 00:11:59	0.1064	0.3464	0.3504	0.06392	0.3504	0.263
2024-01-02 00:12:59	0.1184	0.2988	0.3028	0.1212	0.3028	0.264
2024-01-02 00:13:59	0.1064	0.2988	0.3028	0.1212	0.3028	0.264
2024-01-02 00:14:59	0.0707	0.3107	0.3147	0.15928	0.3147	0.25295
2024-01-02 00:15:59	0.1064	0.3107	0.3147	0.15928	0.3147	0.287
2024-01-02 00:16:59	0.1064	0.3107	0.3147	0.10216	0.3147	0.206
2024-01-02 00:17:59	0.1064	0.263	0.267	0.09752	0.267	0.248
2024-01-02 00:18:59	0.0945	0.263	0.267	0.0756	0.267	0.245
2024-01-02 00:19:59	0.0945	0.2988	0.3028	0.14024	0.3028	0.248
2024-01-02 00:20:59	0.0868	0.3345	0.3385	0.15928	0.3385	0.203
2024-01-02 00:21:59	0.0826	0.3464	0.3504	0.0756	0.3504	0.247
2024-01-02 00:22:59	0.1303	0.3464	0.3504	0.15928	0.3504	0.283
2024-01-02 00:23:59	0.0945	0.263	0.267	0.09752	0.267	0.206
2024-01-02 00:24:59	0.0945	0.2392	0.2432	0.10216	0.2432	0.264
2024-01-02 00:25:59	0.1064	0.263	0.267	0.09752	0.267	0.206
2024-01-02 00:26:59	0.1064	0.3107	0.3147	0.09752	0.3147	0.283
2024-01-02 00:27:59	0.1303	0.3464	0.3504	0.08848	0.3504	0.264
2024-01-02 00:28:59	0.0707	0.2868	0.2908	0.0756	0.2908	0.206
2024-01-02 00:29:59	0.0945	0.2392	0.2432	0.10216	0.2432	0.247
2024-01-02 00:30:59	0.11	0.3107	0.3147	0.08848	0.3147	0.206
2024-01-02 00:31:59	0.0707	0.3464	0.3504	0.08848	0.3504	0.206
2024-01-02 00:32:59	0.1184	0.2988	0.3028	0.15928	0.3028	0.245
2024-01-02 00:33:59	0.0945	0.3226	0.3266	0.10216	0.3266	0.203
2024-01-02 00:34:59	0.0945	0.2868	0.2908	0.10216	0.2908	0.247
2024-01-02 00:35:59	0.0707	0.3107	0.3147	0.08848	0.3147	0.206
2024-01-02 00:36:59	0.1303	0.3464	0.3504	0.094	0.3504	0.206
2024-01-02 00:37:59	0.0826	0.2868	0.2908	0.06392	0.2908	0.287
2024-01-02 00:38:59	0.0945	0.2749	0.2789	0.09752	0.2789	0.194
2024-01-02 00:39:59	0.1203	0.3226	0.3266	0.14024	0.3266	0.175
2024-01-02 00:40:59	0.0964	0.2868	0.2908	0.14024	0.2908	0.173
2024-01-02 00:41:59	0.1203	0.2988	0.3028	0.14024	0.3028	0.194
2024-01-02 00:42:59	0.1203	0.263	0.267	0.10216	0.267	0.1832
2024-01-02 00:43:59	0.1203	0.3107	0.3147	0.0756	0.3147	0.175
2024-01-02 00:44:59	0.0845	0.3464	0.3504	0.08656	0.3504	0.196
2024-01-02 00:45:59	0.0845	0.2868	0.2908	0.08848	0.2908	0.186
2024-01-02 00:46:59	0.1441	0.3345	0.3385	0.10192	0.3385	0.186
2024-01-02 00:47:59	0.0845	0.3107	0.3147	0.15752	0.3147	0.18251
2024-01-02 00:48:59	0.09	0.3226	0.3266	0.08656	0.3266	0.1832
2024-01-02 00:49:59	0.1064	0.2868	0.2908	0.08656	0.2908	0.213
2024-01-02 00:50:59	0.0826	0.3226	0.3266	0.13848	0.3266	0.1832
2024-01-02 00:51:59	0.1064	0.3107	0.3147	0.1368	0.3147	0.1832
2024-01-02 00:52:59	0.1184	0.2988	0.3028	0.07952	0.3028	0.1832
2024-01-02 00:53:59	0.0945	0.2868	0.2908	0.07952	0.2908	0.1832
2024-01-02 00:54:59	0.1203	0.3107	0.3147	0.1176	0.3147	0.1832
2024-01-02 00:55:59	0.0964	0.3107	0.3147	0.1368	0.3147	0.196
2024-01-02 00:56:59	0.0964	0.2868	0.2908	0.15584	0.2908	0.1832
2024-01-02 00:57:59	0.0964	0.2988	0.3028	0.08048	0.3028	0.186
2024-01-02 00:58:59	0.0845	0.3464	0.3504	0.1176	0.3504	0.233
2024-01-02 00:59:59	0.1441	0.3584	0.3624	0.08048	0.3624	0.206
2024-01-02 01:00:59	0.14	0.2749	0.2789	0.1368	0.2789	0.197
2024-01-02 01:01:59	0.0964	0.3464	0.3504	0.17488	0.3504	0.21
2024-01-02 01:02:59	0.1084	0.3388	0.3428	0.1176	0.3428	0.233
2024-01-02 01:03:59	0.0964	0.303	0.307	0.19392	0.307	0.2032
2024-01-02 01:04:59	0.1084	0.303	0.307	0.15584	0.307	0.186
2024-01-02 01:05:59	0.1441	0.303	0.307	0.15584	0.307	0.197
2024-01-02 01:06:59	0.0845	0.3149	0.3189	0.09856	0.3189	0.20251
2024-01-02 01:07:59	0.0964	0.3626	0.3666	0.19392	0.3666	0.2032
2024-01-02 01:08:59	0.0964	0.3864	0.3904	0.1368	0.3904	0.2032
2024-01-02 01:09:59	0.0964	0.3268	0.3308	0.08048	0.3308	0.193
2024-01-02 01:10:59	0.0964	0.303	0.307	0.07952	0.307	0.2032
2024-01-02 01:11:59	0.0726	0.3388	0.3428	0.17488	0.3428	0.196
2024-01-02 01:12:59	0.09	0.303	0.307	0.15584	0.307	0.224
2024-01-02 01:13:59	0.11	0.3268	0.3308	0.07952	0.3308	0.247
2024-01-02 01:14:59	0.0964	0.3745	0.3785	0.2312	0.3785	0.205
2024-01-02 01:15:59	0.11	0.303	0.307	0.09	0.307	0.247
2024-01-02 01:16:59	0.0726	0.3149	0.3189	0.17392	0.3189	0.208
2024-01-02 01:17:59	0.0964	0.303	0.307	0.0976	0.307	0.21251
2024-01-02 01:18:59	0.11	0.3268	0.3308	0.0976	0.3308	0.207
2024-01-02 01:19:59	0.11	0.3149	0.3189	0.07856	0.3189	0.243
2024-01-02 01:20:59	0.0964	0.3745	0.3785	0.1168	0.3785	0.2332
2024-01-02 01:21:59	0.07	0.3388	0.3428	0.19312	0.3428	0.226
2024-01-02 01:22:59	0.1084	0.3388	0.3428	0.15488	0.3428	0.225
2024-01-02 01:23:59	0.0726	0.3864	0.3904	0.0976	0.3904	0.244
2024-01-02 01:24:59	0.0726	0.3507	0.3547	0.17392	0.3547	0.289
2024-01-02 01:25:59	0.1203	0.303	0.307	0.2112	0.307	0.2413
2024-01-02 01:26:59	0.11	0.303	0.307	0.24928	0.307	0.2652
2024-01-02 01:27:59	0.0707	0.3626	0.3666	0.0776	0.3666	0.2532
2024-01-02 01:28:59	0.1064	0.303	0.307	0.13488	0.307	0.3009
2024-01-02 01:29:59	0.08	0.3149	0.3189	0.09	0.3189	0.2413
2024-01-02 01:30:59	0.1303	0.3268	0.3308	0.11584	0.3308	0.3128
2024-01-02 01:31:59	0.1064	0.3864	0.3904	0.2112	0.3904	0.2413
2024-01-02 01:32:59	0.1207	0.3388	0.3428	0.0968	0.3428	0.2771
2024-01-02 01:33:59	0.09	0.3388	0.3428	0.17312	0.3428	0.3248
2024-01-02 01:34:59	0.07	0.3507	0.3547	0.13488	0.3547	0.289
2024-01-02 01:35:59	0.1064	0.3507	0.3547	0.15392	0.3547	0.3009
2024-01-02 01:36:59	0.1207	0.3507	0.3547	0.17312	0.3547	0.3248
2024-01-02 01:37:59	0.1084	0.303	0.307	0.2112	0.307	0.2652
2024-01-02 01:38:59	0.09	0.303	0.307	0.09	0.307	0.2413
2024-01-02 01:39:59	0.1	0.3388	0.3428	0.2112	0.3428	0.2771
2024-01-02 01:40:59	0.1064	0.3745	0.3785	0.15392	0.3785	0.2771
2024-01-02 01:41:59	0.1207	0.3864	0.3904	0.11584	0.3904	0.2652
2024-01-02 01:42:59	0.0826	0.3864	0.3904	0.13488	0.3904	0.2652
2024-01-02 01:43:59	0.1541	0.303	0.307	0.15392	0.307	0.2294
2024-01-02 01:44:59	0.09	0.2792	0.2832	0.17312	0.2832	0.2413
2024-01-02 01:45:59	0.1288	0.303	0.307	0.13488	0.307	0.289
2024-01-02 01:46:59	0.1264	0.3507	0.3547	0.19216	0.3547	0.2771
2024-01-02 01:47:59	0.08	0.3864	0.3904	0.17312	0.3904	0.2413
2024-01-02 01:48:59	0.09	0.3268	0.3308	0.19216	0.3308	0.2413
2024-01-02 01:49:59	0.0907	0.2792	0.2832	0.15392	0.2832	0.2652
2024-01-02 01:50:59	0.0834	0.3507	0.3547	0.24928	0.3547	0.2532
2024-01-02 01:51:59	0.0953	0.3864	0.3904	0.2112	0.3904	0.2771
2024-01-02 01:52:59	0.143	0.3388	0.3428	0.15392	0.3428	0.289
2024-01-02 01:53:59	0.1311	0.3626	0.3666	0.17312	0.3666	0.289
2024-01-02 01:54:59	0.0953	0.3468	0.3508	0.2112	0.3508	0.3248
2024-01-02 01:55:59	0.0953	0.3707	0.3747	0.2112	0.3747	0.3009
2024-01-02 01:56:59	0.1192	0.4064	0.4104	0.11584	0.4104	0.2771
2024-01-02 01:57:59	0.1072	0.3468	0.3508	0.11584	0.3508	0.3128
2024-01-02 01:58:59	0.1311	0.3349	0.3389	0.11584	0.3389	0.2652
2024-01-02 01:59:59	0.143	0.3826	0.3866	0.15392	0.3866	0.2771
2024-01-02 02:00:59	0.143	0.3468	0.3508	0.19216	0.3508	0.3128
2024-01-02 02:01:59	0.1488	0.3588	0.3628	0.19216	0.3628	0.2771
2024-01-02 02:02:59	0.1549	0.323	0.327	0.13488	0.327	0.3248
2024-01-02 02:03:59	0.1311	0.3707	0.3747	0.19216	0.3747	0.289
2024-01-02 02:04:59	0.1668	0.4064	0.4104	0.15392	0.4104	0.2771
2024-01-02 02:05:59	0.1192	0.3468	0.3508	0.19216	0.3508	0.3009
2024-01-02 02:06:59	0.1311	0.3945	0.3985	0.17312	0.3985	0.3009
2024-01-02 02:07:59	0.1668	0.3707	0.3747	0.2112	0.3747	0.2652
2024-01-02 02:08:59	0.1311	0.3826	0.3866	0.2112	0.3866	0.2413
2024-01-02 02:09:59	0.1488	0.3468	0.3508	0.24928	0.3508	0.2652
2024-01-02 02:10:59	0.143	0.3826	0.3866	0.17312	0.3866	0.3009
2024-01-02 02:11:59	0.1311	0.3707	0.3747	0.19216	0.3747	0.2771
2024-01-02 02:12:59	0.1549	0.3588	0.3628	0.23024	0.3628	0.289
2024-01-02 02:13:59	0.1549	0.3468	0.3508	0.28752	0.3508	0.3248
2024-01-02 02:14:59	0.1192	0.3707	0.3747	0.2112	0.3747	0.3128
2024-01-02 02:15:59	0.0953	0.3707	0.3747	0.24928	0.3747	0.2652
2024-01-02 02:16:59	0.1192	0.3468	0.3508	0.19216	0.3508	0.3009
2024-01-02 02:17:59	0.1549	0.3588	0.3628	0.19216	0.3628	0.2652
2024-01-02 02:18:59	0.1311	0.4064	0.4104	0.24928	0.4104	0.3248
2024-01-02 02:19:59	0.143	0.4184	0.4224	0.19216	0.4224	0.289
2024-01-02 02:20:59	0.1488	0.3349	0.3389	0.19216	0.3389	0.3009
2024-01-02 02:21:59	0.1568	0.4064	0.4104	0.15392	0.4104	0.3486
2024-01-02 02:22:59	0.1092	0.3945	0.3985	0.19216	0.3985	0.3486
2024-01-02 02:23:59	0.1449	0.3468	0.3508	0.2112	0.3508	0.2771
2024-01-02 02:24:59	0.1092	0.3588	0.3628	0.17312	0.3628	0.3009
2024-01-02 02:25:59	0.1388	0.3588	0.3628	0.28752	0.3628	0.289
2024-01-02 02:26:59	0.133	0.3826	0.3866	0.15392	0.3866	0.2652
2024-01-02 02:27:59	0.1449	0.3707	0.3747	0.17312	0.3747	0.3009
2024-01-02 02:28:59	0.15	0.4064	0.4104	0.15392	0.4104	0.3009
2024-01-02 02:29:59	0.1426	0.3111	0.3151	0.13488	0.3151	0.3009
2024-01-02 02:30:59	0.1211	0.3707	0.3747	0.24928	0.3747	0.2532
2024-01-02 02:31:59	0.1449	0.3826	0.3866	0.19216	0.3866	0.3486
2024-01-02 02:32:59	0.133	0.3707	0.3747	0.24928	0.3747	0.2652
2024-01-02 02:33:59	0.1092	0.3826	0.3866	0.24928	0.3866	0.3009
2024-01-02 02:34:59	0.1449	0.3707	0.3747	0.2112	0.3747	0.3486
2024-01-02 02:35:59	0.1449	0.3707	0.3747	0.23024	0.3747	0.3367
2024-01-02 02:36:59	0.1449	0.4303	0.4343	0.23024	0.4343	0.3009
2024-01-02 02:37:59	0.0972	0.3707	0.3747	0.15392	0.3747	0.289
2024-01-02 02:38:59	0.1426	0.4064	0.4104	0.2112	0.4104	0.3009
2024-01-02 02:39:59	0.1192	0.4064	0.4104	0.2112	0.4104	0.289
2024-01-02 02:40:59	0.1549	0.3826	0.3866	0.24928	0.3866	0.3367
2024-01-02 02:41:59	0.1426	0.3707	0.3747	0.24928	0.3747	0.3248
2024-01-02 02:42:59	0.1507	0.3707	0.3747	0.19216	0.3747	0.3486
2024-01-02 02:43:59	0.1449	0.4064	0.4104	0.28752	0.4104	0.3009
2024-01-02 02:44:59	0.133	0.3707	0.3747	0.3256	0.3747	0.2652
2024-01-02 02:45:59	0.1449	0.3826	0.3866	0.23024	0.3866	0.2771
2024-01-02 02:46:59	0.133	0.4064	0.4104	0.24928	0.4104	0.2652
2024-01-02 02:47:59	0.1307	0.3707	0.3747	0.3256	0.3747	0.3248
2024-01-02 02:48:59	0.1388	0.3707	0.3747	0.24928	0.3747	0.3128
2024-01-02 02:49:59	0.1326	0.4064	0.4104	0.28752	0.4104	0.289
2024-01-02 02:50:59	0.1449	0.3468	0.3508	0.19216	0.3508	0.289
2024-01-02 02:51:59	0.1092	0.4184	0.4224	0.28752	0.4224	0.3486
2024-01-02 02:52:59	0.1211	0.3826	0.3866	0.28752	0.3866	0.3248
2024-01-02 02:53:59	0.1092	0.3826	0.3866	0.26848	0.3866	0.3367
2024-01-02 02:54:59	0.1388	0.4303	0.4343	0.3256	0.4343	0.3248
2024-01-02 02:55:59	0.1568	0.343	0.347	0.19216	0.347	0.3248
2024-01-02 02:56:59	0.133	0.3907	0.3947	0.26848	0.3947	0.2652
2024-01-02 02:57:59	0.133	0.4264	0.4304	0.26848	0.4304	0.3486
2024-01-02 02:58:59	0.1326	0.3668	0.3708	0.24928	0.3708	0.3009
2024-01-02 02:59:59	0.1388	0.4503	0.4543	0.19216	0.4543	0.2652
2024-01-02 03:00:59	0.1307	0.4264	0.4304	0.19216	0.4304	0.289
2024-01-02 03:01:59	0.1388	0.3907	0.3947	0.26848	0.3947	0.3248
2024-01-02 03:02:59	0.1388	0.3788	0.3828	0.314	0.3828	0.289
2024-01-02 03:03:59	0.1092	0.3668	0.3708	0.21392	0.3708	0.2413
2024-01-02 03:04:59	0.1326	0.4264	0.4304	0.34752	0.4304	0.3248
2024-01-02 03:05:59	0.1449	0.3907	0.3947	0.29024	0.3947	0.3248
2024-01-02 03:06:59	0.1092	0.4384	0.4424	0.29024	0.4424	0.3128
2024-01-02 03:07:59	0.133	0.3668	0.3708	0.29024	0.3708	0.3486
2024-01-02 03:08:59	0.1388	0.3788	0.3828	0.25216	0.3828	0.3009
2024-01-02 03:09:59	0.133	0.4264	0.4304	0.3856	0.4304	0.289
2024-01-02 03:10:59	0.0853	0.3907	0.3947	0.36656	0.3947	0.3128
2024-01-02 03:11:59	0.1388	0.4026	0.4066	0.32848	0.4066	0.3486
2024-01-02 03:12:59	0.1388	0.4741	0.4781	0.354	0.4781	0.3724
2024-01-02 03:13:59	0.1568	0.343	0.347	0.34752	0.347	0.289
2024-01-02 03:14:59	0.1326	0.3788	0.3828	0.36656	0.3828	0.3724
2024-01-02 03:15:59	0.1449	0.4264	0.4304	0.36656	0.4304	0.3248
2024-01-02 03:16:59	0.133	0.3668	0.3708	0.32848	0.3708	0.3009
2024-01-02 03:17:59	0.1568	0.3668	0.3708	0.394	0.3708	0.3248
2024-01-02 03:18:59	0.1326	0.3907	0.3947	0.34752	0.3947	0.289
2024-01-02 03:19:59	0.13	0.4145	0.4185	0.34752	0.4185	0.289
2024-01-02 03:20:59	0.133	0.4264	0.4304	0.30928	0.4304	0.289
2024-01-02 03:21:59	0.13	0.4384	0.4424	0.36656	0.4424	0.3009
2024-01-02 03:22:59	0.1388	0.4264	0.4304	0.29024	0.4304	0.3486
2024-01-02 03:23:59	0.1449	0.3907	0.3947	0.32848	0.3947	0.3724
2024-01-02 03:24:59	0.1388	0.4264	0.4304	0.32848	0.4304	0.3128
2024-01-02 03:25:59	0.133	0.4264	0.4304	0.29024	0.4304	0.289
2024-01-02 03:26:59	0.133	0.4264	0.4304	0.34752	0.4304	0.3248
2024-01-02 03:27:59	0.133	0.4145	0.4185	0.30352	0.4185	0.289
2024-01-02 03:28:59	0.1449	0.4145	0.4185	0.28448	0.4185	0.3128
2024-01-02 03:29:59	0.14	0.3668	0.3708	0.26544	0.3708	0.3605
2024-01-02 03:30:59	0.12	0.4026	0.4066	0.34176	0.4066	0.289
2024-01-02 03:31:59	0.1568	0.4503	0.4543	0.32256	0.4543	0.3009
2024-01-02 03:32:59	0.133	0.4145	0.4185	0.32256	0.4185	0.289
2024-01-02 03:33:59	0.1688	0.4145	0.4185	0.39888	0.4185	0.3128
2024-01-02 03:34:59	0.133	0.4264	0.4304	0.3608	0.4304	0.3009
2024-01-02 03:35:59	0.1568	0.4264	0.4304	0.30352	0.4304	0.3605
2024-01-02 03:36:59	0.14	0.4503	0.4543	0.2322	0.4543	0.3248
2024-01-02 03:37:59	0.133	0.3907	0.3947	0.3658	0.3947	0.3248
2024-01-02 03:38:59	0.1449	0.4145	0.4185	0.40388	0.4185	0.3724
2024-01-02 03:39:59	0.133	0.4741	0.4781	0.30852	0.4781	0.3367
2024-01-02 03:40:59	0.1568	0.3907	0.3947	0.3658	0.3947	0.289
2024-01-02 03:41:59	0.1449	0.4384	0.4424	0.30852	0.4424	0.289
2024-01-02 03:42:59	0.13	0.4145	0.4185	0.3658	0.4185	0.3486
2024-01-02 03:43:59	0.1688	0.4145	0.4185	0.31652	0.4185	0.289
2024-01-02 03:44:59	0.1688	0.3907	0.3947	0.27844	0.3947	0.3009
2024-01-02 03:45:59	0.13	0.4503	0.4543	0.31652	0.4543	0.3128
2024-01-02 03:46:59	0.1507	0.4026	0.4066	0.33556	0.4066	0.3724
2024-01-02 03:47:59	0.103	0.4145	0.4185	0.35476	0.4185	0.3248
2024-01-02 03:48:59	0.103	0.4503	0.4543	0.31652	0.4543	0.3248
2024-01-02 03:49:59	0.1626	0.4264	0.4304	0.41188	0.4304	0.3367
2024-01-02 03:50:59	0.103	0.4503	0.4543	0.41188	0.4543	0.3367
2024-01-02 03:51:59	0.1149	0.4503	0.4543	0.3738	0.4543	0.3367
2024-01-02 03:52:59	0.1268	0.4503	0.4543	0.41188	0.4543	0.289
2024-01-02 03:53:59	0.13	0.4145	0.4185	0.3738	0.4185	0.289
2024-01-02 03:54:59	0.1388	0.4145	0.4185	0.33556	0.4185	0.3248
2024-01-02 03:55:59	0.1388	0.4741	0.4781	0.31652	0.4781	0.3605
2024-01-02 03:56:59	0.1507	0.4145	0.4185	0.3738	0.4185	0.3724
2024-01-02 03:57:59	0.1507	0.3668	0.3708	0.3738	0.3708	0.3724
2024-01-02 03:58:59	0.1507	0.4264	0.4304	0.35476	0.4304	0.289
2024-01-02 03:59:59	0.103	0.4026	0.4066	0.31652	0.4066	0.2652
2024-01-02 04:00:59	0.103	0.4264	0.4304	0.3738	0.4304	0.289
2024-01-02 04:01:59	0.1388	0.4384	0.4424	0.41188	0.4424	0.3367
2024-01-02 04:02:59	0.1745	0.4145	0.4185	0.27844	0.4185	0.3724
2024-01-02 04:03:59	0.14	0.4503	0.4543	0.45012	0.4543	0.3128
2024-01-02 04:04:59	0.14	0.4264	0.4304	0.43092	0.4304	0.2652
2024-01-02 04:05:59	0.1307	0.4264	0.4304	0.31652	0.4304	0.3367
2024-01-02 04:06:59	0.1664	0.4264	0.4304	0.33556	0.4304	0.3724
2024-01-02 04:07:59	0.1068	0.4145	0.4185	0.45012	0.4185	0.3248
2024-01-02 04:08:59	0.1545	0.4741	0.4781	0.39284	0.4781	0.3486
2024-01-02 04:09:59	0.1307	0.4218	0.4258	0.43092	0.4258	0.3128
2024-01-02 04:10:59	0.1426	0.4264	0.4304	0.3738	0.4304	0.3367
2024-01-02 04:11:59	0.1068	0.4384	0.4424	0.45012	0.4424	0.3724
2024-01-02 04:12:59	0.1426	0.4264	0.4304	0.41188	0.4304	0.3128
2024-01-02 04:13:59	0.1307	0.4384	0.4424	0.35476	0.4424	0.3009
2024-01-02 04:14:59	0.1188	0.4741	0.4781	0.39284	0.4781	0.3486
2024-01-02 04:15:59	0.1068	0.4145	0.4185	0.3738	0.4185	0.3128
2024-01-02 04:16:59	0.1307	0.4264	0.4304	0.3738	0.4304	0.3248
2024-01-02 04:17:59	0.1307	0.4264	0.4304	0.35976	0.4304	0.289
2024-01-02 04:18:59	0.1068	0.4264	0.4304	0.35976	0.4304	0.3367
2024-01-02 04:19:59	0.1188	0.4264	0.4304	0.3788	0.4304	0.3724
2024-01-02 04:20:59	0.1564	0.4026	0.4066	0.41688	0.4066	0.3128
2024-01-02 04:21:59	0.1684	0.4107	0.4147	0.3788	0.4147	0.3605
2024-01-02 04:22:59	0.1449	0.4107	0.4147	0.45512	0.4147	0.3367
2024-01-02 04:23:59	0.1564	0.4464	0.4504	0.45512	0.4504	0.3486
2024-01-02 04:24:59	0.1445	0.4107	0.4147	0.45512	0.4147	0.3128
2024-01-02 04:25:59	0.1468	0.4226	0.4266	0.3788	0.4266	0.3486
2024-01-02 04:26:59	0.1488	0.4464	0.4504	0.32152	0.4504	0.3367
2024-01-02 04:27:59	0.1488	0.4107	0.4147	0.32152	0.4147	0.3248
2024-01-02 04:28:59	0.1326	0.4107	0.4147	0.3788	0.4147	0.3128
2024-01-02 04:29:59	0.1207	0.4464	0.4504	0.41688	0.4504	0.3367
2024-01-02 04:30:59	0.1564	0.3868	0.3908	0.32152	0.3908	0.3367
2024-01-02 04:31:59	0.1411	0.4584	0.4624	0.35976	0.4624	0.3128
2024-01-02 04:32:59	0.1207	0.44	0.444	0.45512	0.444	0.3248
2024-01-02 04:33:59	0.1326	0.4226	0.4266	0.41688	0.4266	0.3724
2024-01-02 04:34:59	0.1207	0.4703	0.4743	0.41688	0.4743	0.3844
2024-01-02 04:35:59	0.1326	0.38	0.384	0.39784	0.384	0.3009
2024-01-02 04:36:59	0.1207	0.4107	0.4147	0.492	0.4147	0.3724
2024-01-02 04:37:59	0.1207	0.4464	0.4504	0.45512	0.4504	0.3605
2024-01-02 04:38:59	0.1703	0.3868	0.3908	0.41688	0.3908	0.3128
2024-01-02 04:39:59	0.1507	0.4703	0.4743	0.39784	0.4743	0.3248
2024-01-02 04:40:59	0.1464	0.4464	0.4504	0.41688	0.4504	0.3248
2024-01-02 04:41:59	0.1464	0.4107	0.4147	0.35976	0.4147	0.3486
2024-01-02 04:42:59	0.1226	0.3988	0.4028	0.47416	0.4028	0.3367
2024-01-02 04:43:59	0.1507	0.3868	0.3908	0.35976	0.3908	0.3724
2024-01-02 04:44:59	0.1507	0.4464	0.4504	0.39784	0.4504	0.2771
2024-01-02 04:45:59	0.1464	0.4107	0.4147	0.45512	0.4147	0.3367
2024-01-02 04:46:59	0.1507	0.4584	0.4624	0.35976	0.4624	0.3486
2024-01-02 04:47:59	0.1226	0.3868	0.3908	0.41688	0.3908	0.3367
2024-01-02 04:48:59	0.1464	0.3988	0.4028	0.45512	0.4028	0.3486
2024-01-02 04:49:59	0.1507	0.4464	0.4504	0.40584	0.4504	0.3367
2024-01-02 04:50:59	0.1507	0.4107	0.4147	0.42488	0.4147	0.3367
2024-01-02 04:51:59	0.1464	0.4226	0.4266	0.42488	0.4266	0.3963
2024-01-02 04:52:59	0.1468	0.4941	0.4981	0.44392	0.4981	0.3367
2024-01-02 04:53:59	0.1584	0.39	0.394	0.5012	0.394	0.3724
2024-01-02 04:54:59	0.1226	0.3988	0.4028	0.40584	0.4028	0.3724
2024-01-02 04:55:59	0.1226	0.4464	0.4504	0.46312	0.4504	0.3486
2024-01-02 04:56:59	0.1703	0.3868	0.3908	0.44392	0.3908	0.3367
2024-01-02 04:57:59	0.143	0.3868	0.3908	0.40584	0.3908	0.3367
2024-01-02 04:58:59	0.1207	0.4107	0.4147	0.46312	0.4147	0.3724
2024-01-02 04:59:59	0.1564	0.504	0.508	0.44392	0.508	0.3367
2024-01-02 05:00:59	0.1468	0.423	0.427	0.48216	0.427	0.3486
2024-01-02 05:01:59	0.1803	0.465	0.469	0.48216	0.469	0.3724
2024-01-02 05:02:59	0.1564	0.508	0.512	0.41084	0.512	0.3367
2024-01-02 05:03:59	0.1207	0.489	0.493	0.46812	0.493	0.3367
2024-01-02 05:04:59	0.1488	0.489	0.493	0.37276	0.493	0.3724
2024-01-02 05:05:59	0.1468	0.412	0.416	0.365	0.416	0.3128
2024-01-02 05:06:59	0.1564	0.508	0.512	0.355	0.512	0.3844
2024-01-02 05:07:59	0.1207	0.423	0.427	0.48	0.427	0.3486
2024-01-02 05:08:59	0.1684	0.427	0.431	0.3946	0.431	0.3486
2024-01-02 05:09:59	0.1468	0.45	0.454	0.43268	0.454	0.3963
2024-01-02 05:10:59	0.1488	0.465	0.469	0.509	0.469	0.289
2024-01-02 05:11:59	0.1564	0.465	0.469	0.499	0.469	0.3367
2024-01-02 05:12:59	0.1207	0.485	0.489	0.47996	0.489	0.3724
2024-01-02 05:13:59	0.1326	0.427	0.431	0.47756	0.431	0.3128
2024-01-02 05:14:59	0.2041	0.446	0.45	0.47756	0.45	0.3963
2024-01-02 05:15:59	0.143	0.427	0.431	0.40124	0.431	0.3724
2024-01-02 05:16:59	0.1588	0.485	0.489	0.43948	0.489	0.3567
2024-01-02 05:17:59	0.1664	0.485	0.489	0.43948	0.489	0.3448
2024-01-02 05:18:59	0.1468	0.427	0.431	0.47	0.431	0.3328
2024-01-02 05:19:59	0.1468	0.446	0.45	0.465	0.45	0.3924
2024-01-02 05:20:59	0.1307	0.427	0.431	0.42948	0.431	0.3567
2024-01-02 05:21:59	0.1545	0.427	0.431	0.44852	0.431	0.4044
2024-01-02 05:22:59	0.1664	0.461	0.465	0.42948	0.465	0.3328
2024-01-02 05:23:59	0.1784	0.461	0.465	0.39124	0.465	0.3448
2024-01-02 05:24:59	0.1664	0.459	0.463	0.46756	0.463	0.3924
2024-01-02 05:25:59	0.1307	0.501	0.505	0.39124	0.505	0.3567
2024-01-02 05:26:59	0.1664	0.501	0.505	0.44852	0.505	0.3686
2024-01-02 05:27:59	0.1664	0.42	0.424	0.46756	0.424	0.4401
2024-01-02 05:28:59	0.1664	0.459	0.463	0.46756	0.463	0.309
2024-01-02 05:29:59	0.1545	0.478	0.482	0.39124	0.482	0.3448
2024-01-02 05:30:59	0.1545	0.478	0.482	0.42948	0.482	0.3924
2024-01-02 05:31:59	0.1468	0.4672	0.4712	0.4866	0.4712	0.3328
2024-01-02 05:32:59	0.1426	0.432	0.436	0.46756	0.436	0.3328
2024-01-02 05:33:59	0.1903	0.497	0.501	0.475	0.501	0.3567
2024-01-02 05:34:59	0.1545	0.417	0.421	0.46756	0.421	0.3805
2024-01-02 05:35:59	0.1545	0.478	0.482	0.41028	0.482	0.3924
2024-01-02 05:36:59	0.1664	0.497	0.501	0.44852	0.501	0.4044
2024-01-02 05:37:59	0.1664	0.461	0.465	0.42948	0.465	0.3924
2024-01-02 05:38:59	0.1903	0.501	0.505	0.44852	0.505	0.3567
2024-01-02 05:39:59	0.1307	0.417	0.421	0.41528	0.421	0.3924
2024-01-02 05:40:59	0.1545	0.4672	0.4712	0.40624	0.4712	0.3924
2024-01-02 05:41:59	0.17	0.501	0.505	0.5016	0.505	0.3924
2024-01-02 05:42:59	0.1307	0.42	0.424	0.44448	0.424	0.3805
2024-01-02 05:43:59	0.1784	0.455	0.4712	0.46352	0.4712	0.3805
2024-01-02 05:44:59	0.1545	0.46651	0.505	0.40624	0.505	0.3328
2024-01-02 05:45:59	0.1545	0.461	0.424	0.544	0.424	0.3686
2024-01-02 05:46:59	0.1307	0.4672	0.459	0.46656	0.459	0.4163
2024-01-02 05:47:59	0.1803	0.497	0.47051	0.44752	0.47051	0.3805
2024-01-02 05:48:59	0.1326	0.478	0.465	0.52384	0.465	0.3805
2024-01-02 05:49:59	0.1445	0.478	0.4712	0.42848	0.4712	0.3924
2024-01-02 05:50:59	0.1703	0.46695	0.501	0.49464	0.501	0.3924
2024-01-02 05:51:59	0.1464	0.501	0.482	0.44	0.482	0.4163
2024-01-02 05:52:59	0.1703	0.42	0.482	0.51384	0.482	0.3567
2024-01-02 05:53:59	0.1703	0.462	0.47095	0.4756	0.47095	0.3805
2024-01-02 05:54:59	0.1703	0.459	0.505	0.44	0.505	0.4401
2024-01-02 05:55:59	0.1345	0.462	0.424	0.51384	0.424	0.3567
2024-01-02 05:56:59	0.1345	0.417	0.466	0.45656	0.466	0.4044
2024-01-02 05:57:59	0.1941	0.461	0.463	0.44	0.463	0.3805
2024-01-02 05:58:59	0.1345	0.497	0.466	0.45	0.466	0.3805
2024-01-02 05:59:59	0.14	0.42	0.421	0.44	0.421	0.3567
2024-01-02 06:00:59	0.1564	0.478	0.465	0.4756	0.465	0.4163
2024-01-02 06:01:59	0.1326	0.42	0.501	0.45656	0.501	0.3686
2024-01-02 06:02:59	0.1564	0.497	0.424	0.45656	0.424	0.3805
2024-01-02 06:03:59	0.1684	0.478	0.482	0.4708	0.482	0.4163
2024-01-02 06:04:59	0.1445	0.42	0.424	0.4947	0.424	0.3924
2024-01-02 06:05:59	0.1703	0.461	0.501	0.4904	0.501	0.4163
2024-01-02 06:06:59	0.1464	0.42	0.482	0.4666	0.482	0.4163
2024-01-02 06:07:59	0.1464	0.42	0.424	0.4547	0.424	0.4163
2024-01-02 06:08:59	0.1464	0.459	0.465	0.4547	0.465	0.3805
2024-01-02 06:09:59	0.1345	0.417	0.424	0.4904	0.424	0.3805
2024-01-02 06:10:59	0.1941	0.461	0.424	0.4547	0.424	0.4401
2024-01-02 06:11:59	0.19	0.44	0.463	0.4666	0.463	0.3805
2024-01-02 06:12:59	0.1464	0.44	0.421	0.4904	0.421	0.3328
2024-01-02 06:13:59	0.1584	0.521	0.465	0.4747	0.465	0.3924
2024-01-02 06:14:59	0.1464	0.428	0.444	0.4747	0.444	0.3686
2024-01-02 06:15:59	0.1584	0.429	0.444	0.5104	0.444	0.3924
2024-01-02 06:16:59	0.1941	0.427	0.525	0.4508	0.525	0.4044
2024-01-02 06:17:59	0.1345	0.448	0.432	0.5224	0.432	0.3805
2024-01-02 06:18:59	0.1464	0.4372	0.433	0.4866	0.433	0.4163
2024-01-02 06:19:59	0.1464	0.429	0.431	0.4866	0.431	0.3924
2024-01-02 06:20:59	0.1464	0.45	0.452	0.5343	0.452	0.3924
2024-01-02 06:21:59	0.1464	0.44	0.4412	0.447	0.4412	0.3924
2024-01-02 06:22:59	0.1426	0.44	0.433	0.4887	0.433	0.3805
2024-01-02 06:23:59	0.14	0.43651	0.454	0.5244	0.454	0.4401
2024-01-02 06:24:59	0.16	0.4372	0.444	0.4648	0.444	0.436
2024-01-02 06:25:59	0.1464	0.467	0.444	0.5483	0.444	0.3924
2024-01-02 06:26:59	0.16	0.4372	0.44051	0.5244	0.44051	0.4044
2024-01-02 06:27:59	0.1426	0.4372	0.4412	0.4887	0.4412	0.3924
2024-01-02 06:28:59	0.1464	0.4372	0.471	0.4768	0.471	0.4044
2024-01-02 06:29:59	0.16	0.4372	0.4412	0.4648	0.4412	0.4401
2024-01-02 06:30:59	0.16	0.4372	0.4412	0.5244	0.4412	0.3805
2024-01-02 06:31:59	0.1464	0.45	0.4412	0.4887	0.4412	0.3924
2024-01-02 06:32:59	0.14	0.4372	0.4412	0.5364	0.4412	0.3924
2024-01-02 06:33:59	0.1584	0.44	0.4412	0.4648	0.4412	0.3924
2024-01-02 06:34:59	0.1426	0.487	0.454	0.4768	0.454	0.3924
2024-01-02 06:35:59	0.1426	0.46	0.4412	0.5244	0.4412	0.3686
2024-01-02 06:36:59	0.1703	0.451	0.444	0.4887	0.444	0.3567
2024-01-02 06:37:59	0.16	0.464	0.491	0.5006	0.491	0.3567
2024-01-02 06:38:59	0.1407	0.487	0.464	0.5721	0.464	0.3924
2024-01-02 06:39:59	0.1564	0.4572	0.455	0.458	0.455	0.3567
2024-01-02 06:40:59	0.13	0.44	0.468	0.4768	0.468	0.3686
2024-01-02 06:41:59	0.1803	0.451	0.491	0.5244	0.491	0.3924
2024-01-02 06:42:59	0.1564	0.45651	0.4612	0.4648	0.4612	0.3767
2024-01-02 06:43:59	0.1407	0.4572	0.444	0.4648	0.444	0.3767
2024-01-02 06:44:59	0.14	0.4572	0.455	0.4887	0.455	0.4124
2024-01-02 06:45:59	0.14	0.447	0.46051	0.4814	0.46051	0.3528
2024-01-02 06:46:59	0.1564	0.4572	0.4612	0.4933	0.4612	0.4244
2024-01-02 06:47:59	0.1407	0.45	0.4612	0.541	0.4612	0.3886
2024-01-02 06:48:59	0.1584	0.478	0.451	0.5291	0.451	0.3886
2024-01-02 06:49:59	0.14	0.501	0.4612	0.5013	0.4612	0.4363
2024-01-02 06:50:59	0.15	0.459	0.454	0.5013	0.454	0.329
2024-01-02 06:51:59	0.1564	0.501	0.482	0.5252	0.482	0.3767
2024-01-02 06:52:59	0.1407	0.462	0.505	0.5132	0.505	0.4124
2024-01-02 06:53:59	0.1326	0.46651	0.463	0.5371	0.463	0.3528
2024-01-02 06:54:59	0.2041	0.461	0.505	0.549	0.505	0.4363
2024-01-02 06:55:59	0.14	0.497	0.466	0.549	0.466	0.4124
2024-01-02 06:56:59	0.1488	0.4672	0.47051	0.5848	0.47051	0.3767
2024-01-02 06:57:59	0.1764	0.46	0.465	0.5609	0.465	0.3648
2024-01-02 06:58:59	0.13	0.459	0.501	0.5371	0.501	0.3528
2024-01-02 06:59:59	0.14	0.478	0.4712	0.5728	0.4712	0.4124
2024-01-02 07:00:59	0.1407	0.523	0.464	0.5252	0.464	0.3767
2024-01-02 07:01:59	0.1334	0.4753	0.463	0.5371	0.463	0.4244
2024-01-02 07:02:59	0.1453	0.4992	0.482	0.5668	0.482	0.3528
2024-01-02 07:03:59	0.193	0.4872	0.527	0.5311	0.527	0.3648
2024-01-02 07:04:59	0.1811	0.5349	0.4793	0.5788	0.4793	0.4124
2024-01-02 07:05:59	0.1453	0.4753	0.5032	0.543	0.5032	0.3767
2024-01-02 07:06:59	0.1453	0.5468	0.4912	0.5311	0.4912	0.3886
2024-01-02 07:07:59	0.1692	0.4753	0.5389	0.5549	0.5389	0.4601
2024-01-02 07:08:59	0.1572	0.5111	0.4793	0.5549	0.4793	0.346
2024-01-02 07:09:59	0.1811	0.5588	0.5508	0.5192	0.5508	0.3648
2024-01-02 07:10:59	0.193	0.523	0.4793	0.4953	0.4793	0.4124
2024-01-02 07:11:59	0.193	0.5349	0.5151	0.5192	0.5151	0.3528
2024-01-02 07:12:59	0.1988	0.5588	0.5628	0.5549	0.5628	0.3528
2024-01-02 07:13:59	0.2049	0.4992	0.527	0.5311	0.527	0.3767
2024-01-02 07:14:59	0.1811	0.4753	0.5389	0.543	0.5389	0.3694
2024-01-02 07:15:59	0.2168	0.5111	0.5628	0.5788	0.5628	0.3813
2024-01-02 07:16:59	0.1692	0.5111	0.5032	0.5668	0.5032	0.429
2024-01-02 07:17:59	0.1811	0.4992	0.4793	0.5192	0.4793	0.4171
2024-01-02 07:18:59	0.2168	0.4992	0.5151	0.5549	0.5151	0.3813
2024-01-02 07:19:59	0.1811	0.4634	0.5151	0.5192	0.5151	0.3813
2024-01-02 07:20:59	0.1988	0.4753	0.5032	0.5788	0.5032	0.4052
2024-01-02 07:21:59	0.193	0.523	0.5032	0.543	0.5032	0.3932
2024-01-02 07:22:59	0.1811	0.5111	0.4674	0.5549	0.4674	0.4171
2024-01-02 07:23:59	0.2049	0.4753	0.4793	0.5966	0.4793	0.429
2024-01-02 07:24:59	0.2049	0.4753	0.527	0.5966	0.527	0.429
2024-01-02 07:25:59	0.1692	0.4992	0.5151	0.5251	0.5151	0.4648
2024-01-02 07:26:59	0.1453	0.4872	0.4793	0.5489	0.4793	0.4409
2024-01-02 07:27:59	0.1692	0.5111	0.4793	0.537	0.4793	0.4171
2024-01-02 07:28:59	0.2049	0.523	0.5032	0.5132	0.5032	0.4528
2024-01-02 07:29:59	0.1811	0.523	0.4912	0.5489	0.4912	0.4052
2024-01-02 07:30:59	0.193	0.5588	0.5151	0.5489	0.5151	0.4171
2024-01-02 07:31:59	0.1988	0.5349	0.527	0.5489	0.527	0.4528
2024-01-02 07:32:59	0.2168	0.5111	0.527	0.5012	0.527	0.4171
2024-01-02 07:33:59	0.1692	0.5468	0.5628	0.5966	0.5628	0.4648
2024-01-02 07:34:59	0.2049	0.4992	0.5389	0.5132	0.5389	0.429
2024-01-02 07:35:59	0.1692	0.5111	0.5151	0.5489	0.5151	0.4171
2024-01-02 07:36:59	0.1988	0.5468	0.5508	0.5966	0.5508	0.4409
2024-01-02 07:37:59	0.193	0.5111	0.5032	0.5847	0.5032	0.4409
2024-01-02 07:38:59	0.2049	0.5588	0.5151	0.5489	0.5151	0.4052
2024-01-02 07:39:59	0.21	0.523	0.5508	0.537	0.5508	0.3813
2024-01-02 07:40:59	0.2026	0.5111	0.5151	0.5489	0.5151	0.4052
2024-01-02 07:41:59	0.1811	0.5349	0.5628	0.537	0.5628	0.4409
2024-01-02 07:42:59	0.2049	0.5349	0.527	0.5847	0.527	0.4171
2024-01-02 07:43:59	0.193	0.4992	0.5151	0.5728	0.5151	0.429
2024-01-02 07:44:59	0.1692	0.4753	0.5389	0.5906	0.5389	0.4648
2024-01-02 07:45:59	0.2049	0.4992	0.5389	0.5429	0.5389	0.4528
2024-01-02 07:46:59	0.2049	0.5349	0.5032	0.5072	0.5032	0.4052
2024-01-02 07:47:59	0.2049	0.5111	0.4793	0.5191	0.4793	0.4409
2024-01-02 07:48:59	0.1572	0.523	0.5032	0.5072	0.5032	0.4052
2024-01-02 07:49:59	0.2026	0.5588	0.5389	0.5668	0.5389	0.4648
2024-01-02 07:50:59	0.1792	0.5468	0.5151	0.5548	0.5151	0.429
2024-01-02 07:51:59	0.2149	0.4992	0.527	0.531	0.527	0.4409
2024-01-02 07:52:59	0.2026	0.5349	0.5628	0.531	0.5628	0.4886
2024-01-02 07:53:59	0.2107	0.4992	0.5508	0.5846	0.5508	0.4886
2024-01-02 07:54:59	0.2049	0.5588	0.5032	0.5608	0.5032	0.4171
2024-01-02 07:55:59	0.193	0.523	0.5389	0.5727	0.5389	0.4409
2024-01-02 07:56:59	0.2049	0.5349	0.5032	0.5608	0.5032	0.429
2024-01-02 07:57:59	0.193	0.5826	0.5628	0.5608	0.5628	0.4052
2024-01-02 07:58:59	0.1907	0.5826	0.527	0.5092	0.527	0.4409
2024-01-02 07:59:59	0.1988	0.5111	0.5389	0.5926	0.5389	0.4409
2024-01-02 08:00:59	0.1926	0.5349	0.5866	0.6026	0.5866	0.4409
2024-01-02 08:01:59	0.2049	0.523	0.5866	0.6026	0.5866	0.3932
2024-01-02 08:02:59	0.1692	0.4992	0.5151	0.5311	0.5151	0.4886
2024-01-02 08:03:59	0.1811	0.5349	0.5389	0.5549	0.5389	0.4052
2024-01-02 08:04:59	0.1692	0.5349	0.527	0.543	0.527	0.4409
2024-01-02 08:05:59	0.1988	0.5349	0.5032	0.5192	0.5032	0.4886
2024-01-02 08:06:59	0.2118	0.4872	0.5389	0.5549	0.5389	0.4767
2024-01-02 08:07:59	0.188	0.5826	0.5389	0.5549	0.5389	0.4409
2024-01-02 08:08:59	0.188	0.4992	0.5389	0.5549	0.5389	0.429
2024-01-02 08:09:59	0.1876	0.5349	0.4912	0.5192	0.4912	0.4409
2024-01-02 08:10:59	0.1938	0.5826	0.5866	0.586	0.5866	0.429
2024-01-02 08:11:59	0.1857	0.5707	0.5032	0.5372	0.5032	0.4767
2024-01-02 08:12:59	0.1938	0.5349	0.5389	0.5729	0.5389	0.4648
2024-01-02 08:13:59	0.1938	0.523	0.5866	0.6206	0.5866	0.4886
2024-01-02 08:14:59	0.1642	0.5349	0.5747	0.6087	0.5747	0.4409
2024-01-02 08:15:59	0.1876	0.523	0.5389	0.5729	0.5389	0.4052
2024-01-02 08:16:59	0.1999	0.5707	0.527	0.561	0.527	0.4171
2024-01-02 08:17:59	0.1642	0.5588	0.5389	0.5729	0.5389	0.4052
2024-01-02 08:18:59	0.188	0.5826	0.527	0.561	0.527	0.4648
2024-01-02 08:19:59	0.1938	0.5349	0.5747	0.6087	0.5747	0.4528
2024-01-02 08:20:59	0.188	0.4992	0.5628	0.5968	0.5628	0.429
2024-01-02 08:21:59	0.1403	0.5111	0.5866	0.6206	0.5866	0.429
2024-01-02 08:22:59	0.1938	0.4992	0.5389	0.5729	0.5389	0.4886
2024-01-02 08:23:59	0.1938	0.5588	0.5032	0.5372	0.5032	0.4648
2024-01-02 08:24:59	0.2118	0.5468	0.5151	0.5491	0.5151	0.4767
2024-01-02 08:25:59	0.1876	0.523	0.5032	0.5372	0.5032	0.4648
2024-01-02 08:26:59	0.1999	0.523	0.5628	0.5968	0.5628	0.4648
2024-01-02 08:27:59	0.188	0.5826	0.5508	0.5848	0.5508	0.4052
2024-01-02 08:28:59	0.2118	0.5588	0.527	0.561	0.527	0.4886
2024-01-02 08:29:59	0.1876	0.5707	0.527	0.561	0.527	0.4409
2024-01-02 08:30:59	0.185	0.5588	0.5866	0.6206	0.5866	0.4052
2024-01-02 08:31:59	0.188	0.5588	0.5628	0.5968	0.5628	0.429
2024-01-02 08:32:59	0.185	0.4992	0.5747	0.6087	0.5747	0.4648
2024-01-02 08:33:59	0.1938	0.5826	0.5628	0.5968	0.5628	0.429
2024-01-02 08:34:59	0.1999	0.5349	0.5628	0.5968	0.5628	0.3813
2024-01-02 08:35:59	0.1938	0.4992	0.5032	0.5372	0.5032	0.4648
2024-01-02 08:36:59	0.188	0.523	0.5866	0.6206	0.5866	0.4648
2024-01-02 08:37:59	0.188	0.5588	0.5389	0.5729	0.5389	0.4528
2024-01-02 08:38:59	0.188	0.523	0.5032	0.5432	0.5032	0.4886
2024-01-02 08:39:59	0.1999	0.4753	0.527	0.567	0.527	0.4409
2024-01-02 08:40:59	0.1776	0.5588	0.5628	0.6028	0.5628	0.429
2024-01-02 08:41:59	0.145	0.5588	0.527	0.567	0.527	0.4528
2024-01-02 08:42:59	0.2118	0.5468	0.4903	0.5493	0.4903	0.4903
2024-01-02 08:43:59	0.188	0.5826	0.5738	0.6328	0.5738	0.4938
2024-01-02 08:44:59	0.2238	0.5349	0.5738	0.6328	0.5738	0.4938
2024-01-02 08:45:59	0.188	0.523	0.5618	0.6208	0.5618	0.4818
2024-01-02 08:46:59	0.2118	0.5468	0.5976	0.6566	0.5976	0.5176
2024-01-02 08:47:59	0.1595	0.5826	0.5499	0.6089	0.5499	0.4699
2024-01-02 08:48:59	0.188	0.6064	0.538	0.597	0.538	0.458
2024-01-02 08:49:59	0.1999	0.523	0.5618	0.6208	0.5618	0.4818
2024-01-02 08:50:59	0.188	0.6064	0.5976	0.6566	0.5976	0.5176
2024-01-02 08:51:59	0.2118	0.5588	0.6214	0.6208	0.6214	0.5414
2024-01-02 08:52:59	0.1999	0.5349	0.538	0.597	0.538	0.458
2024-01-02 08:53:59	0.1557	0.5588	0.6214	0.6208	0.6214	0.5414
2024-01-02 08:54:59	0.2034	0.523	0.5738	0.6328	0.5738	0.4938
2024-01-02 08:55:59	0.1818	0.523	0.5499	0.6089	0.5499	0.4699
2024-01-02 08:56:59	0.1838	0.523	0.5738	0.6328	0.5738	0.4938
2024-01-02 08:57:59	0.1914	0.5349	0.538	0.597	0.538	0.458
2024-01-02 08:58:59	0.1557	0.5826	0.538	0.597	0.538	0.458
2024-01-02 08:59:59	0.1676	0.6064	0.538	0.597	0.538	0.458
2024-01-02 09:00:59	0.2391	0.5468	0.5499	0.6089	0.5499	0.4699
2024-01-02 09:01:59	0.178	0.523	0.5976	0.6566	0.5976	0.5176
2024-01-02 09:02:59	0.1938	0.5588	0.6214	0.6208	0.6214	0.5414
2024-01-02 09:03:59	0.2014	0.523	0.5618	0.6208	0.5618	0.4818
2024-01-02 09:04:59	0.1818	0.5468	0.538	0.597	0.538	0.458
2024-01-02 09:05:59	0.1818	0.5945	0.5738	0.6328	0.5738	0.4938
2024-01-02 09:06:59	0.1657	0.523	0.538	0.597	0.538	0.458
2024-01-02 09:07:59	0.1895	0.5349	0.5618	0.6208	0.5618	0.4818
2024-01-02 09:08:59	0.2014	0.523	0.6095	0.6685	0.6095	0.5295
2024-01-02 09:09:59	0.2134	0.5468	0.538	0.607	0.538	0.458
2024-01-02 09:10:59	0.2014	0.5349	0.5499	0.6189	0.5499	0.4699
2024-01-02 09:11:59	0.1657	0.5945	0.538	0.607	0.538	0.458
2024-01-02 09:12:59	0.2014	0.5588	0.5618	0.6308	0.5618	0.4818
2024-01-02 09:13:59	0.2014	0.5588	0.5499	0.6189	0.5499	0.4699
2024-01-02 09:14:59	0.2014	0.6064	0.6095	0.6328	0.6095	0.5295
2024-01-02 09:15:59	0.1895	0.5707	0.5738	0.6428	0.5738	0.4938
2024-01-02 09:16:59	0.1895	0.523	0.5738	0.6428	0.5738	0.4938
2024-01-02 09:17:59	0.1818	0.523	0.6214	0.6904	0.6214	0.5414
2024-01-02 09:18:59	0.1776	0.5826	0.5857	0.6607	0.5857	0.5057
2024-01-02 09:19:59	0.2253	0.523	0.538	0.613	0.538	0.458
2024-01-02 09:20:59	0.1895	0.5349	0.538	0.613	0.538	0.458
2024-01-02 09:21:59	0.1895	0.5468	0.5976	0.6726	0.5976	0.5176
2024-01-02 09:22:59	0.2014	0.6064	0.538	0.613	0.538	0.458
2024-01-02 09:23:59	0.2014	0.5588	0.5499	0.6249	0.5499	0.4699
2024-01-02 09:24:59	0.2253	0.5588	0.5618	0.6368	0.5618	0.4818
2024-01-02 09:25:59	0.1657	0.5707	0.6214	0.67	0.6214	0.5414
2024-01-02 09:26:59	0.1895	0.5707	0.5738	0.6488	0.5738	0.4938
2024-01-02 09:27:59	0.205	0.5707	0.5738	0.6488	0.5738	0.4938
2024-01-02 09:28:59	0.1657	0.523	0.5857	0.6607	0.5857	0.5057
2024-01-02 09:29:59	0.2134	0.523	0.5857	0.6607	0.5857	0.5057
2024-01-02 09:30:59	0.1895	0.5588	0.5857	0.6607	0.5857	0.5057
2024-01-02 09:31:59	0.1895	0.5945	0.538	0.613	0.538	0.458
2024-01-02 09:32:59	0.1657	0.6064	0.538	0.613	0.538	0.458
2024-01-02 09:33:59	0.2203	0.6064	0.5738	0.6488	0.5738	0.4938
2024-01-02 09:34:59	0.1726	0.523	0.6095	0.6845	0.6095	0.5295
2024-01-02 09:35:59	0.1845	0.4992	0.6214	0.6964	0.6214	0.5414
2024-01-02 09:36:59	0.2103	0.523	0.6214	0.6964	0.6214	0.5414
2024-01-02 09:37:59	0.1864	0.5707	0.538	0.613	0.538	0.458
2024-01-02 09:38:59	0.2103	0.6064	0.5142	0.5892	0.5142	0.4342
2024-01-02 09:39:59	0.2103	0.5468	0.538	0.613	0.538	0.458
2024-01-02 09:40:59	0.2103	0.4992	0.5857	0.6607	0.5857	0.5057
2024-01-02 09:41:59	0.1745	0.5707	0.6214	0.6964	0.6214	0.5414
2024-01-02 09:42:59	0.1745	0.6064	0.5618	0.6368	0.5618	0.4818
2024-01-02 09:43:59	0.2341	0.5588	0.5142	0.5892	0.5142	0.4342
2024-01-02 09:44:59	0.1745	0.5826	0.5857	0.6607	0.5857	0.5057
2024-01-02 09:45:59	0.18	0.5468	0.6214	0.6964	0.6214	0.5414
2024-01-02 09:46:59	0.1964	0.5707	0.5738	0.6488	0.5738	0.4938
2024-01-02 09:47:59	0.1726	0.6064	0.5976	0.6726	0.5976	0.5176
2024-01-02 09:48:59	0.1964	0.5468	0.5618	0.6368	0.5618	0.4818
2024-01-02 09:49:59	0.2084	0.5349	0.5857	0.6607	0.5857	0.5057
2024-01-02 09:50:59	0.1845	0.5826	0.6214	0.6964	0.6214	0.5414
2024-01-02 09:51:59	0.2103	0.5468	0.5618	0.6368	0.5618	0.4818
2024-01-02 09:52:59	0.1864	0.5588	0.5499	0.6249	0.5499	0.4699
2024-01-02 09:53:59	0.1864	0.523	0.5976	0.6726	0.5976	0.5176
2024-01-02 09:54:59	0.1864	0.5707	0.5618	0.6368	0.5618	0.4818
2024-01-02 09:55:59	0.1745	0.6064	0.5738	0.6488	0.5738	0.4938
2024-01-02 09:56:59	0.2341	0.5468	0.538	0.613	0.538	0.458
2024-01-02 09:57:59	0.23	0.5945	0.5857	0.6607	0.5857	0.5057
2024-01-02 09:58:59	0.1864	0.5707	0.6214	0.6964	0.6214	0.5414
2024-01-02 09:59:59	0.1984	0.5826	0.5618	0.6368	0.5618	0.4818
2024-01-02 10:00:59	0.1864	0.5468	0.6095	0.6845	0.6095	0.5295
2024-01-02 10:01:59	0.1984	0.5826	0.5857	0.6607	0.5857	0.5057
2024-01-02 10:02:59	0.2341	0.5707	0.5976	0.6726	0.5976	0.5176
2024-01-02 10:03:59	0.1745	0.5588	0.5618	0.6368	0.5618	0.4818
2024-01-02 10:04:59	0.1864	0.5468	0.5976	0.6726	0.5976	0.5176
2024-01-02 10:05:59	0.1864	0.5707	0.5857	0.6607	0.5857	0.5057
2024-01-02 10:06:59	0.1864	0.5707	0.5738	0.6488	0.5738	0.4938
2024-01-02 10:07:59	0.1864	0.5468	0.5618	0.6428	0.5618	0.4818
2024-01-02 10:08:59	0.1626	0.5588	0.5857	0.6667	0.5857	0.5057
2024-01-02 10:09:59	0.18	0.6064	0.5857	0.6667	0.5857	0.5057
2024-01-02 10:10:59	0.2	0.6184	0.5618	0.6428	0.5618	0.4818
2024-01-02 10:11:59	0.1864	0.5349	0.5738	0.6548	0.5738	0.4938
2024-01-02 10:12:59	0.2	0.6064	0.6214	0.7024	0.6214	0.5414
2024-01-02 10:13:59	0.1626	0.5945	0.6334	0.7144	0.6334	0.5534
2024-01-02 10:14:59	0.1864	0.5468	0.5499	0.6309	0.5499	0.4699
2024-01-02 10:15:59	0.2	0.5588	0.6214	0.7024	0.6214	0.5414
2024-01-02 10:16:59	0.2	0.5588	0.6095	0.6905	0.6095	0.5295
2024-01-02 10:17:59	0.1864	0.5826	0.5618	0.6428	0.5618	0.4818
2024-01-02 10:18:59	0.16	0.5707	0.5738	0.6548	0.5738	0.4938
2024-01-02 10:19:59	0.1984	0.6064	0.5738	0.6548	0.5738	0.4938
2024-01-02 10:20:59	0.1626	0.5111	0.5976	0.6786	0.5976	0.5176
2024-01-02 10:21:59	0.1626	0.5707	0.5857	0.6667	0.5857	0.5057
2024-01-02 10:22:59	0.2103	0.5826	0.6214	0.7024	0.6214	0.5414
2024-01-02 10:23:59	0.2	0.5707	0.5261	0.6071	0.5261	0.4461
2024-01-02 10:24:59	0.1607	0.5826	0.5857	0.6667	0.5857	0.5057
2024-01-02 10:25:59	0.1964	0.5707	0.5976	0.6786	0.5976	0.5176
2024-01-02 10:26:59	0.17	0.5707	0.5857	0.6667	0.5857	0.5057
2024-01-02 10:27:59	0.2203	0.6303	0.5976	0.6786	0.5976	0.5176
2024-01-02 10:28:59	0.1964	0.5707	0.5857	0.6667	0.5857	0.5057
2024-01-02 10:29:59	0.2107	0.6064	0.5857	0.6667	0.5857	0.5057
2024-01-02 10:30:59	0.18	0.6064	0.6453	0.7263	0.6453	0.5653
2024-01-02 10:31:59	0.16	0.5826	0.5857	0.6667	0.5857	0.5057
2024-01-02 10:32:59	0.1964	0.5707	0.6214	0.7024	0.6214	0.5414
2024-01-02 10:33:59	0.2107	0.5707	0.6214	0.7024	0.6214	0.5414
2024-01-02 10:34:59	0.1984	0.6064	0.5976	0.6786	0.5976	0.5176
2024-01-02 10:35:59	0.18	0.5707	0.5857	0.6667	0.5857	0.5057
2024-01-02 10:36:59	0.19	0.5826	0.5857	0.6667	0.5857	0.5057
2024-01-02 10:37:59	0.1964	0.6064	0.6214	0.7024	0.6214	0.5414
2024-01-02 10:38:59	0.2107	0.5707	0.5857	0.6667	0.5857	0.5057
2024-01-02 10:39:59	0.1726	0.5707	0.5976	0.6786	0.5976	0.5176
2024-01-02 10:40:59	0.2441	0.6064	0.6214	0.7024	0.6214	0.5414
2024-01-02 10:41:59	0.18	0.5468	0.5857	0.6667	0.5857	0.5057
2024-01-02 10:42:59	0.2188	0.6184	0.5857	0.6667	0.5857	0.5057
2024-01-02 10:43:59	0.2164	0.5826	0.6214	0.7024	0.6214	0.5414
2024-01-02 10:44:59	0.17	0.5826	0.5618	0.6428	0.5618	0.4818
2024-01-02 10:45:59	0.18	0.6303	0.6334	0.7144	0.6334	0.5534
2024-01-02 10:46:59	0.1807	0.523	0.5976	0.6786	0.5976	0.5176
2024-01-02 10:47:59	0.1734	0.5707	0.5976	0.6786	0.5976	0.5176
2024-01-02 10:48:59	0.1853	0.6064	0.6453	0.7263	0.6453	0.5653
2024-01-02 10:49:59	0.233	0.5468	0.538	0.619	0.538	0.458
2024-01-02 10:50:59	0.2211	0.6303	0.5857	0.6667	0.5857	0.5057
2024-01-02 10:51:59	0.1853	0.6064	0.6214	0.7024	0.6214	0.5414
2024-01-02 10:52:59	0.1853	0.5707	0.5618	0.6428	0.5618	0.4818
2024-01-02 10:53:59	0.2092	0.5588	0.6453	0.7263	0.6453	0.5653
2024-01-02 10:54:59	0.1972	0.5468	0.6214	0.7024	0.6214	0.5414
2024-01-02 10:55:59	0.2211	0.6064	0.5857	0.6727	0.5857	0.5057
2024-01-02 10:56:59	0.233	0.5707	0.5738	0.6608	0.5738	0.4938
2024-01-02 10:57:59	0.233	0.6184	0.5618	0.6488	0.5618	0.4818
2024-01-02 10:58:59	0.2388	0.5468	0.6214	0.7084	0.6214	0.5414
2024-01-02 10:59:59	0.2449	0.5588	0.5857	0.6727	0.5857	0.5057
2024-01-02 11:00:59	0.2211	0.6064	0.6334	0.7204	0.6334	0.5534
2024-01-02 11:01:59	0.2568	0.5707	0.5618	0.6488	0.5618	0.4818
2024-01-02 11:02:59	0.2092	0.5826	0.5738	0.6608	0.5738	0.4938
2024-01-02 11:03:59	0.2211	0.6541	0.6214	0.7084	0.6214	0.5414
2024-01-02 11:04:59	0.2568	0.523	0.5857	0.6727	0.5857	0.5057
2024-01-02 11:05:59	0.2211	0.5588	0.5976	0.6846	0.5976	0.5176
2024-01-02 11:06:59	0.2388	0.6064	0.6691	0.721	0.6691	0.5891
2024-01-02 11:07:59	0.233	0.5468	0.549	0.625	0.549	0.469
2024-01-02 11:08:59	0.2211	0.5468	0.5848	0.6608	0.5848	0.5048
2024-01-02 11:09:59	0.2449	0.5707	0.6324	0.7084	0.6324	0.5524
2024-01-02 11:10:59	0.2449	0.5945	0.5728	0.6488	0.5728	0.4928
2024-01-02 11:11:59	0.2092	0.6064	0.5728	0.6488	0.5728	0.4928
2024-01-02 11:12:59	0.1853	0.6184	0.5967	0.6727	0.5967	0.5167
2024-01-02 11:13:59	0.2092	0.6064	0.6205	0.6965	0.6205	0.5405
2024-01-02 11:14:59	0.2449	0.5707	0.6324	0.7084	0.6324	0.5524
2024-01-02 11:15:59	0.2211	0.6064	0.6444	0.7204	0.6444	0.5644
2024-01-02 11:16:59	0.233	0.6064	0.6324	0.7084	0.6324	0.5524
2024-01-02 11:17:59	0.2388	0.6064	0.5967	0.6727	0.5967	0.5167
2024-01-02 11:18:59	0.2568	0.5945	0.6324	0.7084	0.6324	0.5524
2024-01-02 11:19:59	0.2092	0.5945	0.6324	0.7084	0.6324	0.5524
2024-01-02 11:20:59	0.2449	0.5468	0.6324	0.7084	0.6324	0.5524
2024-01-02 11:21:59	0.2092	0.5826	0.6205	0.6965	0.6205	0.5405
2024-01-02 11:22:59	0.2388	0.6303	0.6205	0.6965	0.6205	0.5405
2024-01-02 11:23:59	0.233	0.5945	0.5728	0.6488	0.5728	0.4928
2024-01-02 11:24:59	0.2449	0.5945	0.6086	0.6846	0.6086	0.5286
2024-01-02 11:25:59	0.25	0.6064	0.6563	0.7323	0.6563	0.5763
2024-01-02 11:26:59	0.2426	0.6064	0.6205	0.6965	0.6205	0.5405
2024-01-02 11:27:59	0.2211	0.6303	0.6205	0.6965	0.6205	0.5405
2024-01-02 11:28:59	0.2449	0.5707	0.6324	0.7084	0.6324	0.5524
2024-01-02 11:29:59	0.233	0.5945	0.6324	0.7084	0.6324	0.5524
2024-01-02 11:30:59	0.2092	0.6541	0.6563	0.7323	0.6563	0.5763
2024-01-02 11:31:59	0.2449	0.5707	0.5967	0.6727	0.5967	0.5167
2024-01-02 11:32:59	0.2449	0.6184	0.6205	0.6965	0.6205	0.5405
2024-01-02 11:33:59	0.2449	0.5945	0.6801	0.7561	0.6801	0.6001
2024-01-02 11:34:59	0.1972	0.5945	0.5967	0.6727	0.5967	0.5167
2024-01-02 11:35:59	0.2426	0.5707	0.6444	0.7204	0.6444	0.5644
2024-01-02 11:36:59	0.2192	0.6303	0.6205	0.6965	0.6205	0.5405
2024-01-02 11:37:59	0.2549	0.5826	0.6205	0.6965	0.6205	0.5405
2024-01-02 11:38:59	0.2426	0.5945	0.5967	0.6727	0.5967	0.5167
2024-01-02 11:39:59	0.2457	0.6303	0.6563	0.7323	0.6563	0.5763
2024-01-02 11:40:59	0.2399	0.6064	0.6086	0.6846	0.6086	0.5286
2024-01-02 11:41:59	0.228	0.6303	0.6205	0.6965	0.6205	0.5405
2024-01-02 11:42:59	0.2399	0.6303	0.6563	0.7323	0.6563	0.5763
2024-01-02 11:43:59	0.228	0.6303	0.6324	0.7084	0.6324	0.5524
2024-01-02 11:44:59	0.2257	0.5945	0.6563	0.7323	0.6563	0.5763
2024-01-02 11:45:59	0.2338	0.5945	0.6563	0.7323	0.6563	0.5763
2024-01-02 11:46:59	0.2276	0.6541	0.6563	0.7323	0.6563	0.5763
2024-01-02 11:47:59	0.2399	0.5945	0.6205	0.6965	0.6205	0.5405
2024-01-02 11:48:59	0.2042	0.5468	0.6205	0.6965	0.6205	0.5405
2024-01-02 11:49:59	0.2161	0.6064	0.6801	0.7561	0.6801	0.6001
2024-01-02 11:50:59	0.2042	0.5826	0.6205	0.6965	0.6205	0.5405
2024-01-02 11:51:59	0.2338	0.6064	0.5838	0.6488	0.5838	0.5038
2024-01-02 11:52:59	0.2518	0.6184	0.6434	0.7084	0.6434	0.5634
2024-01-02 11:53:59	0.228	0.5945	0.6196	0.6846	0.6196	0.5396
2024-01-02 11:54:59	0.228	0.6303	0.6434	0.7084	0.6434	0.5634
2024-01-02 11:55:59	0.2276	0.6064	0.6554	0.7204	0.6554	0.5754
2024-01-02 11:56:59	0.2338	0.6064	0.6315	0.6965	0.6315	0.5515
2024-01-02 11:57:59	0.2257	0.6064	0.6673	0.7323	0.6673	0.5873
2024-01-02 11:58:59	0.2338	0.5945	0.6434	0.7084	0.6434	0.5634
2024-01-02 11:59:59	0.2338	0.6541	0.6434	0.7084	0.65551	0.57551
2024-01-02 12:00:59	0.2042	0.65	0.6434	0.7084	0.62349	0.54349
2024-01-02 12:01:59	0.2276	0.6064	0.6315	0.6965	0.65413	0.57413
2024-01-02 12:02:59	0.2399	0.6184	0.6911	0.7561	0.60615	0.52615
2024-01-02 12:03:59	0.2042	0.6064	0.687	0.752	0.65551	0.57551
2024-01-02 12:04:59	0.228	0.6184	0.6434	0.7084	0.64881	0.56881
2024-01-02 12:05:59	0.2338	0.6541	0.6554	0.7204	0.65147	0.57147
2024-01-02 12:06:59	0.228	0.5945	0.6434	0.7084	0.61945	0.53945
2024-01-02 12:07:59	0.1803	0.6064	0.6554	0.7204	0.65551	0.57551
2024-01-02 12:08:59	0.2338	0.6064	0.6911	0.7561	0.65551	0.57551
2024-01-02 12:09:59	0.2338	0.6064	0.6315	0.7025	0.64083	0.56083
2024-01-02 12:10:59	0.2518	0.6064	0.6434	0.7144	0.64881	0.56881
2024-01-02 12:11:59	0.2276	0.5826	0.6434	0.7144	0.65817	0.57817
2024-01-02 12:12:59	0.2399	0.5707	0.6434	0.7144	0.65551	0.57551
2024-01-02 12:13:59	0.228	0.5707	0.6434	0.7144	0.63679	0.55679
2024-01-02 12:14:59	0.2518	0.6064	0.6196	0.6906	0.62349	0.54349
2024-01-02 12:15:59	0.2276	0.5707	0.6077	0.6787	0.60615	0.52615
2024-01-02 12:16:59	0.225	0.5826	0.6077	0.6787	0.63679	0.55679
2024-01-02 12:17:59	0.228	0.6064	0.6434	0.7144	0.60615	0.52615
2024-01-02 12:18:59	0.225	0.5707	0.6077	0.6787	0.64083	0.56083
2024-01-02 12:19:59	0.2338	0.5707	0.6196	0.6906	0.62349	0.54349
2024-01-02 12:20:59	0.2399	0.6064	0.6434	0.7144	0.60211	0.52211
2024-01-02 12:21:59	0.2338	0.58	0.6077	0.6787	0.65413	0.57413
2024-01-02 12:22:59	0.228	0.6184	0.6077	0.6787	0.65413	0.57413
2024-01-02 12:23:59	0.228	0.5788	0.6434	0.7144	0.64083	0.56083
2024-01-02 12:24:59	0.228	0.6264	0.617	0.688	0.62349	0.54349
2024-01-02 12:25:59	0.2399	0.5668	0.6554	0.7264	0.65413	0.57413
2024-01-02 12:26:59	0.235	0.5668	0.6158	0.6868	0.64083	0.56083
2024-01-02 12:27:59	0.215	0.5907	0.6634	0.7344	0.65147	0.57147
2024-01-02 12:28:59	0.2518	0.6145	0.6038	0.6748	0.65413	0.57413
2024-01-02 12:29:59	0.228	0.6264	0.6038	0.6748	0.62349	0.54349
2024-01-02 12:30:59	0.2638	0.6384	0.6277	0.6987	0.64881	0.56881
2024-01-02 12:31:59	0.228	0.6264	0.6515	0.7225	0.65147	0.57147
2024-01-02 12:32:59	0.2518	0.5907	0.6634	0.7344	0.64881	0.56881
2024-01-02 12:33:59	0.235	0.6264	0.6754	0.7464	0.668477	0.588477
2024-01-02 12:34:59	0.228	0.6264	0.6634	0.7344	0.60615	0.52615
2024-01-02 12:35:59	0.2399	0.6264	0.6277	0.6987	0.60615	0.52615
2024-01-02 12:36:59	0.228	0.6145	0.6634	0.7344	0.65817	0.57817
2024-01-02 12:37:59	0.2518	0.6145	0.6634	0.7344	0.64083	0.56083
2024-01-02 12:38:59	0.2399	0.5668	0.6634	0.7344	0.61945	0.53945
2024-01-02 12:39:59	0.225	0.6026	0.6515	0.7225	0.62349	0.54349
2024-01-02 12:40:59	0.2638	0.6503	0.6515	0.7225	0.60615	0.52615
2024-01-02 12:41:59	0.2638	0.6145	0.6038	0.6748	0.65413	0.57413
2024-01-02 12:42:59	0.225	0.6145	0.6396	0.7106	0.65147	0.57147
2024-01-02 12:43:59	0.2457	0.6264	0.6873	0.7583	0.60615	0.52615
2024-01-02 12:44:59	0.198	0.6264	0.6515	0.7225	0.65413	0.57413
2024-01-02 12:45:59	0.198	0.6503	0.6515	0.7225	0.65147	0.57147
2024-01-02 12:46:59	0.2576	0.5907	0.6634	0.7344	0.62349	0.54349
2024-01-02 12:47:59	0.198	0.6145	0.6634	0.7344	0.60615	0.52615
2024-01-02 12:48:59	0.2099	0.6741	0.6873	0.7583	0.64083	0.56083
2024-01-02 12:49:59	0.2218	0.5907	0.6277	0.6987	0.60615	0.52615
2024-01-02 12:50:59	0.225	0.6384	0.6515	0.7225	0.60615	0.52615
2024-01-02 12:51:59	0.2338	0.6145	0.7111	0.7821	0.64881	0.56881
2024-01-02 12:52:59	0.2338	0.6145	0.6277	0.6987	0.61945	0.53945
2024-01-02 12:53:59	0.2457	0.5907	0.6754	0.7464	0.65413	0.57413
2024-01-02 12:54:59	0.2457	0.6503	0.6515	0.7225	0.65413	0.57413
2024-01-02 12:55:59	0.2457	0.6026	0.6515	0.7225	0.65551	0.57551
2024-01-02 12:56:59	0.198	0.6145	0.6277	0.6987	0.65147	0.57147
2024-01-02 12:57:59	0.198	0.6503	0.6873	0.7583	0.60615	0.52615
2024-01-02 12:58:59	0.2338	0.6264	0.6396	0.7106	0.668477	0.588477
2024-01-02 12:59:59	0.2695	0.6503	0.6515	0.7225	0.66679	0.58679
2024-01-02 13:00:59	0.235	0.6503	0.6873	0.7583	0.64945	0.56945
2024-01-02 13:01:59	0.235	0.6503	0.6634	0.7344	0.698477	0.618477
2024-01-02 13:02:59	0.2257	0.6145	0.6873	0.7583	0.68413	0.60413
2024-01-02 13:03:59	0.2614	0.6145	0.6873	0.7583	0.698477	0.618477
2024-01-02 13:04:59	0.2018	0.6741	0.6873	0.7583	0.68147	0.60147
2024-01-02 13:05:59	0.2495	0.6145	0.6515	0.7225	0.67083	0.59083
2024-01-02 13:06:59	0.2257	0.5668	0.6515	0.7225	0.68147	0.60147
2024-01-02 13:07:59	0.2376	0.6264	0.7111	0.7821	0.68147	0.60147
2024-01-02 13:08:59	0.2018	0.6026	0.6515	0.7225	0.64945	0.56945
2024-01-02 13:09:59	0.2376	0.6264	0.6038	0.6748	0.67881	0.59881
2024-01-02 13:10:59	0.2257	0.6384	0.6634	0.7344	0.68817	0.60817
2024-01-02 13:11:59	0.2138	0.6145	0.6396	0.7106	0.67881	0.59881
2024-01-02 13:12:59	0.2018	0.6503	0.6634	0.7344	0.63615	0.55615
2024-01-02 13:13:59	0.2257	0.6264	0.6754	0.7464	0.68413	0.60413
2024-01-02 13:14:59	0.2257	0.6264	0.6515	0.7225	0.63615	0.55615
2024-01-02 13:15:59	0.2018	0.6264	0.6873	0.7583	0.64945	0.56945
2024-01-02 13:16:59	0.2138	0.6145	0.6634	0.7344	0.67083	0.59083
2024-01-02 13:17:59	0.2514	0.6741	0.6634	0.7344	0.68413	0.60413
2024-01-02 13:18:59	0.2634	0.67	0.6634	0.7344	0.66679	0.58679
2024-01-02 13:19:59	0.2399	0.6264	0.6515	0.7225	0.68147	0.60147
2024-01-02 13:20:59	0.2514	0.6384	0.7111	0.7821	0.66679	0.58679
2024-01-02 13:21:59	0.2395	0.6264	0.707	0.778	0.63715	0.55715
2024-01-02 13:22:59	0.2418	0.6384	0.6634	0.7344	0.65045	0.57045
2024-01-02 13:23:59	0.2438	0.6741	0.6754	0.7464	0.63715	0.55715
2024-01-02 13:24:59	0.2438	0.6145	0.6634	0.7344	0.63715	0.55715
2024-01-02 13:25:59	0.2276	0.6264	0.6754	0.7464	0.68651	0.60651
2024-01-02 13:26:59	0.2157	0.6264	0.7111	0.7821	0.68513	0.60513
2024-01-02 13:27:59	0.2514	0.6264	0.6515	0.7285	0.68513	0.60513
2024-01-02 13:28:59	0.2361	0.6264	0.6634	0.7404	0.68247	0.60247
2024-01-02 13:29:59	0.2157	0.6226	0.6634	0.7404	0.68513	0.60513
2024-01-02 13:30:59	0.2276	0.6107	0.6634	0.7404	0.68513	0.60513
2024-01-02 13:31:59	0.2157	0.6107	0.6634	0.7404	0.65449	0.57449
2024-01-02 13:32:59	0.2276	0.6464	0.6596	0.7366	0.65045	0.57045
2024-01-02 13:33:59	0.2157	0.6107	0.6477	0.7247	0.65449	0.57449
2024-01-02 13:34:59	0.2157	0.6226	0.6477	0.7247	0.68513	0.60513
2024-01-02 13:35:59	0.2653	0.6464	0.6834	0.7604	0.65449	0.57449
2024-01-02 13:36:59	0.2457	0.6307	0.6477	0.7247	0.68513	0.60513
2024-01-02 13:37:59	0.2414	0.6307	0.6596	0.7366	0.66779	0.58779
2024-01-02 13:38:59	0.2414	0.6664	0.6834	0.7604	0.65449	0.57449
2024-01-02 13:39:59	0.2176	0.6068	0.6677	0.7447	0.68247	0.60247
2024-01-02 13:40:59	0.2457	0.6784	0.6677	0.7447	0.66779	0.58779
2024-01-02 13:41:59	0.2457	0.6426	0.7034	0.7804	0.67183	0.59183
2024-01-02 13:42:59	0.2414	0.6426	0.6438	0.7208	0.699477	0.619477
2024-01-02 13:43:59	0.2457	0.6903	0.7154	0.7924	0.68247	0.60247
2024-01-02 13:44:59	0.2176	0.583	0.6796	0.7566	0.67183	0.59183
2024-01-02 13:45:59	0.2414	0.6307	0.6796	0.7566	0.65449	0.57449
2024-01-02 13:46:59	0.2457	0.6664	0.7273	0.8043	0.63715	0.55715
2024-01-02 13:47:59	0.2457	0.6068	0.62	0.697	0.65449	0.57449
2024-01-02 13:48:59	0.2414	0.6903	0.6677	0.7447	0.699477	0.619477
2024-01-02 13:49:59	0.2418	0.6664	0.7034	0.7804	0.64715	0.56715
2024-01-02 13:50:59	0.2534	0.6507	0.6438	0.7208	0.69651	0.61651
2024-01-02 13:51:59	0.2176	0.6388	0.7273	0.8043	0.68183	0.60183
2024-01-02 13:52:59	0.2176	0.6268	0.7034	0.7804	0.69513	0.61513
2024-01-02 13:53:59	0.2653	0.6864	0.6877	0.7647	0.68981	0.60981
2024-01-02 13:54:59	0.238	0.6507	0.6758	0.7528	0.69513	0.61513
2024-01-02 13:55:59	0.2157	0.6984	0.6638	0.7408	0.68183	0.60183
2024-01-02 13:56:59	0.2514	0.6268	0.7234	0.8004	0.66449	0.58449
2024-01-02 13:57:59	0.2418	0.6388	0.6877	0.7647	0.69513	0.61513
2024-01-02 13:58:59	0.2753	0.6864	0.7354	0.8124	0.66852	0.58852
2024-01-02 13:59:59	0.2514	0.6507	0.6638	0.7408	0.64715	0.56715
2024-01-02 14:00:59	0.2157	0.6626	0.6758	0.7528	0.68981	0.60981
2024-01-02 14:01:59	0.2438	0.7041	0.7234	0.8004	0.69513	0.61513
2024-01-02 14:02:59	0.2418	0.59	0.6877	0.7647	0.69513	0.61513
2024-01-02 14:03:59	0.2514	0.6088	0.6996	0.7766	0.709477	0.629477
2024-01-02 14:04:59	0.2157	0.6564	0.7411	0.8181	0.64715	0.56715
2024-01-02 14:05:59	0.2634	0.5968	0.627	0.704	0.68981	0.60981
2024-01-02 14:06:59	0.2418	0.5968	0.6458	0.7228	0.69247	0.61247
2024-01-02 14:07:59	0.2438	0.6207	0.6934	0.7704	0.69247	0.61247
2024-01-02 14:08:59	0.2514	0.6134	0.6338	0.7108	0.69651	0.61651
2024-01-02 14:09:59	0.2157	0.6253	0.6338	0.7108	0.66045	0.58045
2024-01-02 14:10:59	0.2276	0.673	0.6577	0.7347	0.68981	0.60981
2024-01-02 14:11:59	0.2991	0.6611	0.6504	0.7274	0.64715	0.56715
2024-01-02 14:12:59	0.238	0.6253	0.6623	0.7393	0.69247	0.61247
2024-01-02 14:13:59	0.2538	0.6253	0.71	0.787	0.68183	0.60183
2024-01-02 14:14:59	0.2614	0.6492	0.6981	0.7751	0.69513	0.61513
2024-01-02 14:15:59	0.2418	0.6372	0.6623	0.7393	0.69981	0.61981
2024-01-02 14:16:59	0.2418	0.6611	0.6623	0.7393	0.64715	0.56715
2024-01-02 14:17:59	0.2257	0.673	0.6862	0.7632	0.67779	0.59779
2024-01-02 14:18:59	0.2495	0.673	0.6742	0.7512	0.69981	0.61981
2024-01-02 14:19:59	0.2614	0.7088	0.6981	0.7751	0.69651	0.61651
2024-01-02 14:20:59	0.2734	0.6849	0.71	0.787	0.69183	0.61183
2024-01-02 14:21:59	0.2614	0.6611	0.71	0.787	0.65715	0.57715
2024-01-02 14:22:59	0.2257	0.6968	0.7458	0.8228	0.70917	0.62917
2024-01-02 14:23:59	0.2614	0.6492	0.7219	0.7989	0.65715	0.57715
2024-01-02 14:24:59	0.2614	0.6611	0.6981	0.7751	0.70651	0.62651
2024-01-02 14:25:59	0.2614	0.6968	0.7338	0.8108	0.69183	0.61183
2024-01-02 14:26:59	0.2495	0.6611	0.6862	0.7632	0.70651	0.62651
2024-01-02 14:27:59	0.2495	0.7088	0.6981	0.7751	0.67045	0.59045
2024-01-02 14:28:59	0.2418	0.673	0.7338	0.8108	0.69183	0.61183
2024-01-02 14:29:59	0.2376	0.6611	0.6981	0.7751	0.65715	0.57715
2024-01-02 14:30:59	0.2853	0.6849	0.7458	0.8228	0.70651	0.62651
2024-01-02 14:31:59	0.2495	0.6849	0.71	0.787	0.70651	0.62651
2024-01-02 14:32:59	0.2495	0.6492	0.6981	0.7751	0.67449	0.59449
2024-01-02 14:33:59	0.2614	0.6053	0.7219	0.7989	0.70917	0.62917
2024-01-02 14:34:59	0.2614	0.6292	0.7219	0.7989	0.66118	0.58118
2024-01-02 14:35:59	0.2853	0.6649	0.6862	0.7632	0.69183	0.61183
2024-01-02 14:36:59	0.2257	0.6411	0.6423	0.7253	0.65715	0.57715
2024-01-02 14:37:59	0.2495	0.653	0.6662	0.7492	0.69183	0.61183
2024-01-02 14:38:59	0.265	0.6888	0.7019	0.7849	0.65715	0.57715
2024-01-02 14:39:59	0.2257	0.6768	0.6781	0.7611	0.68779	0.60779
2024-01-02 14:40:59	0.2684	0.6292	0.69	0.773	0.66118	0.58118
2024-01-02 14:41:59	0.2445	0.6649	0.7258	0.8088	0.65715	0.57715
2024-01-02 14:42:59	0.2445	0.6292	0.7138	0.7968	0.70917	0.62917
2024-01-02 14:43:59	0.2207	0.6888	0.6662	0.7492	0.65715	0.57715
2024-01-02 14:44:59	0.2803	0.653	0.7019	0.7849	0.66118	0.58118
2024-01-02 14:45:59	0.2326	0.6649	0.6662	0.7492	0.70384	0.62384
2024-01-02 14:46:59	0.2445	0.7126	0.7258	0.8088	0.69183	0.61183
2024-01-02 14:47:59	0.2703	0.7126	0.69	0.773	0.67449	0.59449
2024-01-02 14:48:59	0.2464	0.6411	0.7019	0.7849	0.68779	0.60779
2024-01-02 14:49:59	0.2703	0.6649	0.7496	0.8326	0.67449	0.59449
2024-01-02 14:50:59	0.2703	0.653	0.7496	0.8326	0.69651	0.61651
2024-01-02 14:51:59	0.2703	0.6292	0.6781	0.7611	0.65715	0.57715
2024-01-02 14:52:59	0.2345	0.6649	0.7019	0.7849	0.69651	0.61651
2024-01-02 14:53:59	0.2345	0.6649	0.69	0.773	0.69651	0.61651
2024-01-02 14:54:59	0.2941	0.6649	0.6662	0.7492	0.69651	0.61651
2024-01-02 14:55:59	0.2345	0.6172	0.7019	0.7849	0.719477	0.639477
2024-01-02 14:56:59	0.24	0.7126	0.7019	0.7849	0.70384	0.62384
2024-01-02 14:57:59	0.2564	0.6292	0.7019	0.7849	0.69586	0.61586
2024-01-02 14:58:59	0.2326	0.6649	0.6542	0.7372	0.70183	0.62183
2024-01-02 14:59:59	0.2564	0.7126	0.7496	0.8326	0.71384	0.63384
2024-01-02 15:00:59	0.2684	0.7007	0.6662	0.7492	0.67118	0.59118
2024-01-02 15:01:59	0.2445	0.6649	0.7019	0.7849	0.71917	0.63917
2024-01-02 15:02:59	0.2703	0.653	0.7496	0.8326	0.70183	0.62183
2024-01-02 15:03:59	0.2464	0.6649	0.7377	0.8207	0.71917	0.63917
2024-01-02 15:04:59	0.2464	0.653	0.7019	0.7849	0.70981	0.62981
2024-01-02 15:05:59	0.2464	0.7007	0.69	0.773	0.70651	0.62651
2024-01-02 15:06:59	0.2345	0.6888	0.7019	0.7849	0.70183	0.62183
2024-01-02 15:07:59	0.2941	0.7126	0.69	0.773	0.66715	0.58715
2024-01-02 15:08:59	0.29	0.6649	0.7377	0.8207	0.66715	0.58715
2024-01-02 15:09:59	0.2464	0.6292	0.7258	0.8088	0.70183	0.62183
2024-01-02 15:10:59	0.2584	0.6411	0.7496	0.8326	0.70651	0.62651
2024-01-02 15:11:59	0.2464	0.6292	0.7019	0.7849	0.70651	0.62651
2024-01-02 15:12:59	0.2584	0.6888	0.6662	0.8088	0.70981	0.62981
2024-01-02 15:13:59	0.2941	0.6768	0.6781	0.7611	0.68449	0.60449
2024-01-02 15:14:59	0.2345	0.653	0.6662	0.8088	0.67118	0.59118
2024-01-02 15:15:59	0.2464	0.653	0.7258	0.8088	0.70183	0.62183
2024-01-02 15:16:59	0.2464	0.7126	0.7138	0.7968	0.70586	0.62586
2024-01-02 15:17:59	0.2464	0.6888	0.69	0.773	0.66715	0.58715
2024-01-02 15:18:59	0.2464	0.7007	0.69	0.773	0.68449	0.60449
2024-01-02 15:19:59	0.2426	0.6888	0.7496	0.8326	0.70586	0.62586
2024-01-02 15:20:59	0.24	0.6888	0.7258	0.8088	0.70651	0.62651
2024-01-02 15:21:59	0.26	0.6292	0.7377	0.8207	0.70183	0.62183
2024-01-02 15:22:59	0.2464	0.7126	0.7258	0.8088	0.67118	0.59118
2024-01-02 15:23:59	0.26	0.6649	0.7258	0.8088	0.71384	0.63384
2024-01-02 15:24:59	0.2426	0.6292	0.6662	0.7849	0.71384	0.63384
2024-01-02 15:25:59	0.2464	0.653	0.7496	0.8326	0.71384	0.63384
2024-01-02 15:26:59	0.26	0.6888	0.7019	0.7849	0.71384	0.63384
2024-01-02 15:27:59	0.26	0.653	0.6662	0.7849	0.67118	0.59118
2024-01-02 15:28:59	0.2464	0.6253	0.69	0.773	0.70586	0.62586
2024-01-02 15:29:59	0.24	0.7088	0.7258	0.8088	0.67118	0.59118
2024-01-02 15:30:59	0.2584	0.7088	0.69	0.773	0.72384	0.64384
2024-01-02 15:31:59	0.2426	0.6968	0.6623	0.78	0.73651	0.65651
2024-01-02 15:32:59	0.2426	0.7326	0.7458	0.8288	0.71917	0.63917
2024-01-02 15:33:59	0.2703	0.6849	0.7458	0.8288	0.73651	0.65651
2024-01-02 15:34:59	0.26	0.673	0.7338	0.8168	0.72384	0.64384
2024-01-02 15:35:59	0.2407	0.6968	0.7696	0.8526	0.71917	0.63917
2024-01-02 15:36:59	0.2564	0.7326	0.7219	0.8049	0.67118	0.62586
2024-01-02 15:37:59	0.23	0.71	0.71	0.793	0.74054	0.66054
2024-01-02 15:38:59	0.2803	0.673	0.7338	0.8168	0.68118	0.60118
2024-01-02 15:39:59	0.2564	0.7564	0.7696	0.8526	0.73384	0.65384
2024-01-02 15:40:59	0.2407	0.7088	0.747	0.83	0.73384	0.65384
2024-01-02 15:41:59	0.24	0.6849	0.71	0.793	0.73384	0.65384
2024-01-02 15:42:59	0.24	0.7088	0.7934	0.8764	0.73384	0.65384
2024-01-02 15:43:59	0.2564	0.673	0.7458	0.8348	0.72917	0.64917
2024-01-02 15:44:59	0.2407	0.673	0.7219	0.8109	0.73384	0.65384
2024-01-02 15:45:59	0.2584	0.673	0.7458	0.8348	0.72917	0.64917
2024-01-02 15:46:59	0.24	0.6849	0.71	0.799	0.7332	0.6532
2024-01-02 15:47:59	0.25	0.7326	0.71	0.799	0.72917	0.64917
2024-01-02 15:48:59	0.2564	0.7564	0.71	0.799	0.71586	0.63586
2024-01-02 15:49:59	0.2407	0.6968	0.7219	0.8109	0.71586	0.63586
2024-01-02 15:50:59	0.2326	0.673	0.7696	0.8586	0.69852	0.61852
2024-01-02 15:51:59	0.3041	0.7088	0.7934	0.8824	0.71586	0.63586
2024-01-02 15:52:59	0.24	0.673	0.7338	0.8228	0.69852	0.61852
2024-01-02 15:53:59	0.2488	0.6968	0.71	0.799	0.75054	0.67054
2024-01-02 15:54:59	0.2764	0.7445	0.7458	0.8348	0.72917	0.64917
2024-01-02 15:55:59	0.23	0.673	0.71	0.799	0.75054	0.67054
2024-01-02 15:56:59	0.24	0.6849	0.7338	0.8228	0.69449	0.61449
2024-01-02 15:57:59	0.2407	0.673	0.7815	0.8705	0.7332	0.6532
2024-01-02 15:58:59	0.2334	0.6968	0.71	0.799	0.73384	0.65384
2024-01-02 15:59:59	0.2453	0.6849	0.7219	0.8109	0.71586	0.63586
2024-01-02 16:00:59	0.293	0.7445	0.71	0.799	0.7332	0.6532
2024-01-02 16:01:59	0.2811	0.7088	0.7338	0.8228	0.73981	0.65981
2024-01-02 16:02:59	0.2453	0.7088	0.7219	0.8109	0.75054	0.67054
2024-01-02 16:03:59	0.2453	0.7564	0.7815	0.8705	0.73788	0.65788
2024-01-02 16:04:59	0.2692	0.7207	0.7458	0.8348	0.71586	0.63586
2024-01-02 16:05:59	0.2572	0.673	0.7458	0.8348	0.71586	0.63586
2024-01-02 16:06:59	0.2811	0.673	0.7934	0.8824	0.68118	0.60118
2024-01-02 16:07:59	0.293	0.7326	0.7577	0.8467	0.73384	0.65384
2024-01-02 16:08:59	0.293	0.693	0.71	0.799	0.69852	0.61852
2024-01-02 16:09:59	0.2988	0.7049	0.71	0.799	0.68522	0.60522
2024-01-02 16:10:59	0.3049	0.7168	0.7696	0.8586	0.75054	0.67054
2024-01-02 16:11:59	0.2811	0.7564	0.73	0.819	0.73384	0.65384
2024-01-02 16:12:59	0.3168	0.7088	0.7419	0.8309	0.68522	0.60522
2024-01-02 16:13:59	0.2692	0.7088	0.7538	0.8428	0.68522	0.60522
2024-01-02 16:14:59	0.2811	0.7207	0.7934	0.8824	0.68522	0.60522
2024-01-02 16:15:59	0.3168	0.7207	0.7458	0.8348	0.68522	0.60522
2024-01-02 16:16:59	0.2811	0.7207	0.7458	0.8348	0.73384	0.65384
2024-01-02 16:17:59	0.2988	0.673	0.7577	0.8467	0.71586	0.63586
2024-01-02 16:18:59	0.293	0.673	0.7577	0.8467	0.71586	0.63586
2024-01-02 16:19:59	0.2811	0.7088	0.7577	0.8709	0.73788	0.65788
2024-01-02 16:20:59	0.3049	0.7445	0.71	0.8352	0.69852	0.61852
2024-01-02 16:21:59	0.3049	0.7364	0.71	0.8948	0.75054	0.67054
2024-01-02 16:22:59	0.2692	0.7364	0.7458	0.859	0.70256	0.62256
2024-01-02 16:23:59	0.2453	0.653	0.7815	0.8709	0.68522	0.60522
2024-01-02 16:24:59	0.2692	0.6292	0.7734	0.9186	0.71586	0.63586
2024-01-02 16:25:59	0.3049	0.653	0.7734	0.9186	0.73724	0.65724
2024-01-02 16:26:59	0.2811	0.69	0.7158	0.8471	0.69522	0.61522
2024-01-02 16:27:59	0.293	0.701	0.697	0.8709	0.76054	0.68054
2024-01-02 16:28:59	0.2988	0.6668	0.7158	0.859	0.69522	0.61522
2024-01-02 16:29:59	0.3168	0.6192	0.727	0.8352	0.69522	0.61522
2024-01-02 16:30:59	0.2692	0.6907	0.738	0.8709	0.74788	0.66788
2024-01-02 16:31:59	0.3049	0.7264	0.7038	0.8709	0.7432	0.6632
2024-01-02 16:32:59	0.2692	0.6788	0.7158	0.8709	0.71256	0.63256
2024-01-02 16:33:59	0.2988	0.7026	0.7277	0.8352	0.72586	0.64586
2024-01-02 16:34:59	0.293	0.6668	0.7634	0.9306	0.76054	0.68054
2024-01-02 16:35:59	0.3049	0.6907	0.7158	0.8472	0.69522	0.61522
2024-01-02 16:36:59	0.31	0.7264	0.7396	0.8829	0.74788	0.66788
2024-01-02 16:37:59	0.3026	0.6668	0.7038	0.9306	0.7432	0.6632
2024-01-02 16:38:59	0.2811	0.6549	0.7277	0.9187	0.7432	0.6632
2024-01-02 16:39:59	0.3049	0.7026	0.7634	0.8829	0.74458	0.66458
2024-01-02 16:40:59	0.293	0.6668	0.7038	0.871	0.7299	0.6499
2024-01-02 16:41:59	0.2692	0.6788	0.727	0.8829	0.71256	0.63256
2024-01-02 16:42:59	0.3049	0.643	0.7396	0.871	0.7432	0.6632
2024-01-02 16:43:59	0.3049	0.6907	0.7038	0.9187	0.74458	0.66458
2024-01-02 16:44:59	0.3049	0.7264	0.7158	0.9068	0.74788	0.66788
2024-01-02 16:45:59	0.2572	0.6668	0.717	0.9306	0.7299	0.6499
2024-01-02 16:46:59	0.3026	0.7145	0.7277	0.8829	0.69522	0.61522
2024-01-02 16:47:59	0.2792	0.6907	0.7634	0.8472	0.76054	0.68054
2024-01-02 16:48:59	0.3149	0.7026	0.7038	0.8591	0.76054	0.68054
2024-01-02 16:49:59	0.3026	0.6668	0.7515	0.8532	0.7432	0.6632
2024-01-02 16:50:59	0.3107	0.7026	0.7277	0.9128	0.74458	0.66458
2024-01-02 16:51:59	0.3049	0.6907	0.7396	0.9008	0.70852	0.62852
2024-01-02 16:52:59	0.293	0.6788	0.7038	0.877	0.7299	0.6499
2024-01-02 16:53:59	0.3049	0.6668	0.7396	0.877	0.74788	0.66788
2024-01-02 16:54:59	0.293	0.6907	0.7277	0.9366	0.69522	0.61522
2024-01-02 16:55:59	0.2907	0.6907	0.7158	0.9128	0.69522	0.61522
2024-01-02 16:56:59	0.2988	0.6668	0.7038	0.9247	0.74788	0.66788
2024-01-02 16:57:59	0.2926	0.6788	0.7277	0.9128	0.7299	0.6499
2024-01-02 16:58:59	0.3049	0.7264	0.7277	0.9128	0.74724	0.66724
2024-01-02 16:59:59	0.2984	0.7384	0.8213	0.8532	0.71256	0.63256
2024-01-02 17:00:59	0.2768	0.6549	0.7736	0.9366	0.74788	0.66788
2024-01-02 17:01:59	0.2788	0.7264	0.7855	0.8889	0.74458	0.66458
2024-01-02 17:02:59	0.2864	0.7188	0.8213	0.8592	0.69522	0.61522
2024-01-02 17:03:59	0.2507	0.683	0.7974	0.883	0.74458	0.66458
2024-01-02 17:04:59	0.2626	0.683	0.8213	0.9188	0.74458	0.66458
2024-01-02 17:05:59	0.3341	0.683	0.8213	0.883	0.74458	0.66458
2024-01-02 17:06:59	0.273	0.6949	0.8213	0.8553	0.74458	0.66458
2024-01-02 17:07:59	0.2888	0.7426	0.7855	0.9388	0.74724	0.66724
2024-01-02 17:08:59	0.2964	0.7664	0.7855	0.9388	0.74724	0.66724
2024-01-02 17:09:59	0.2768	0.7068	0.8051	0.9268	0.68192	0.60192
2024-01-02 17:10:59	0.2768	0.683	0.7855	0.9626	0.74458	0.66458
2024-01-02 17:11:59	0.2607	0.7188	0.774	0.9149	0.69926	0.61926
2024-01-02 17:12:59	0.2845	0.683	0.7974	0.903	0.69192	0.61192
2024-01-02 17:13:59	0.2964	0.7068	0.7736	0.9268	0.69192	0.61192
2024-01-02 17:14:59	0.3084	0.7545	0.7974	0.9626	0.75724	0.67724
2024-01-02 17:15:59	0.2964	0.683	0.8094	0.9864	0.75724	0.67724
2024-01-02 17:16:59	0.2607	0.6949	0.7855	0.903	0.74394	0.66394
2024-01-02 17:17:59	0.2964	0.683	0.8213	0.9864	0.74394	0.66394
2024-01-02 17:18:59	0.2964	0.7068	0.7974	0.9388	0.75862	0.67862
2024-01-02 17:19:59	0.2964	0.6949	0.7974	0.9149	0.75724	0.67724
2024-01-02 17:20:59	0.2845	0.7545	0.7974	0.9388	0.70926	0.62926
2024-01-02 17:21:59	0.2845	0.7188	0.7855	0.903	0.72256	0.64256
2024-01-02 17:22:59	0.2768	0.7188	0.8051	0.903	0.69596	0.61596
2024-01-02 17:23:59	0.2726	0.7664	0.7928	0.903	0.70926	0.62926
2024-01-02 17:24:59	0.3203	0.7307	0.7974	0.9149	0.7133	0.6333
2024-01-02 17:25:59	0.2845	0.683	0.8094	0.9626	0.69192	0.61192
2024-01-02 17:26:59	0.2845	0.683	0.7974	0.9864	0.7266	0.6466
2024-01-02 17:27:59	0.2964	0.7426	0.8094	0.9268	0.7266	0.6466
2024-01-02 17:28:59	0.2964	0.683	0.8051	0.903	0.69192	0.62586
2024-01-02 17:29:59	0.3203	0.6949	0.7855	0.9388	0.7266	0.6466
2024-01-02 17:30:59	0.2607	0.7068	0.7974	0.903	0.76128	0.68128
2024-01-02 17:31:59	0.2845	0.7664	0.7974	0.9268	0.75862	0.67862
2024-01-02 17:32:59	0.3	0.7188	0.7974	0.9745	0.70926	0.62926
2024-01-02 17:33:59	0.2607	0.7188	0.7974	0.903	0.75862	0.67862
2024-01-02 17:34:59	0.3084	0.7307	0.7736	0.9149	0.69192	0.62586
2024-01-02 17:35:59	0.2845	0.7307	0.7817	0.903	0.7266	0.6466
2024-01-02 17:36:59	0.2845	0.7307	0.7817	0.9268	0.69596	0.61596
2024-01-02 17:37:59	0.2607	0.683	0.8074	0.9149	0.69192	0.62586
2024-01-02 17:38:59	0.3203	0.683	0.7717	0.9745	0.69596	0.6744
2024-01-02 17:39:59	0.2726	0.7188	0.7836	0.9388	0.75862	0.6324
2024-01-02 17:40:59	0.2845	0.7445	0.8074	0.9388	0.75265	0.6894
2024-01-02 17:41:59	0.3103	0.7564	0.7717	0.9864	0.69192	0.68
2024-01-02 17:42:59	0.2864	0.7564	0.7717	0.9507	0.7133	0.6894
2024-01-02 17:43:59	0.3103	0.673	0.8074	0.903	0.69596	0.6704
2024-01-02 17:44:59	0.3103	0.6492	0.774	0.903	0.7133	0.6714
2024-01-02 17:45:59	0.3103	0.673	0.8194	0.9626	0.731	0.6754
2024-01-02 17:46:59	0.2745	0.7207	0.801	0.903	0.7133	0.6904
2024-01-02 17:47:59	0.2745	0.7564	0.7836	0.9149	0.721	0.6904
2024-01-02 17:48:59	0.3341	0.6968	0.8313	0.9268	0.751	0.6524
2024-01-02 17:49:59	0.2745	0.6492	0.774	0.9864	0.751	0.6524
2024-01-02 17:50:59	0.28	0.7207	0.7717	0.9388	0.75331	0.6714
2024-01-02 17:51:59	0.2964	0.7564	0.8074	0.9388	0.74928	0.6714
2024-01-02 17:52:59	0.2726	0.7088	0.774	0.9507	0.76662	0.62586
2024-01-02 17:53:59	0.2964	0.7326	0.8313	0.9507	0.76662	0.6714
2024-01-02 17:54:59	0.3084	0.7168	0.8074	0.9507	0.721	0.6904
2024-01-02 17:55:59	0.2845	0.7407	0.7717	0.903	0.7198	0.6484
2024-01-02 17:56:59	0.3103	0.7764	0.7598	0.903	0.714	0.6284
2024-01-02 17:57:59	0.2864	0.7168	0.774	0.9388	0.7259	0.6714
2024-01-02 17:58:59	0.2864	0.7049	0.8074	0.9745	0.731	0.6904
2024-01-02 17:59:59	0.2864	0.7526	0.7717	0.9864	0.7236	0.6713
2024-01-02 18:00:59	0.2745	0.7168	0.8194	0.9864	0.7021	0.6748
2024-01-02 18:01:59	0.3341	0.7288	0.774	0.903	0.7259	0.6748
2024-01-02 18:02:59	0.33	0.693	0.7598	0.8792	0.724	0.6628
2024-01-02 18:03:59	0.2864	0.7407	0.8074	0.903	0.751	0.6986
2024-01-02 18:04:59	0.2984	0.7764	0.7717	0.9507	0.7359	0.6509
2024-01-02 18:05:59	0.2864	0.7168	0.7836	0.9864	0.7359	0.639
2024-01-02 18:06:59	0.2984	0.7645	0.8551	0.9268	0.7359	0.6628
2024-01-02 18:07:59	0.3341	0.7407	0.774	0.8792	0.7882	0.7003
2024-01-02 18:08:59	0.2745	0.7526	0.7598	0.9507	0.7336	0.7038
2024-01-02 18:09:59	0.2864	0.7168	0.8074	0.9864	0.7102	0.7038
2024-01-02 18:10:59	0.2864	0.7526	0.7717	0.9388	0.7459	0.6918
2024-01-02 18:11:59	0.2864	0.7407	0.774	0.9626	0.7336	0.711
2024-01-02 18:12:59	0.2864	0.7288	0.7717	0.9268	0.7417	0.6799
2024-01-02 18:13:59	0.2626	0.7168	0.855	0.9507	0.7359	0.668
2024-01-02 18:14:59	0.28	0.7407	0.774	0.9864	0.724	0.6918
2024-01-02 18:15:59	0.3	0.7407	0.816	0.9268	0.7359	0.7276
2024-01-02 18:16:59	0.2864	0.7168	0.859	0.9149	0.724	0.711
2024-01-02 18:17:59	0.3	0.7288	0.84	0.9626	0.7217	0.668
2024-01-02 18:18:59	0.2626	0.7764	0.84	0.9268	0.7298	0.711
2024-01-02 18:19:59	0.2864	0.7884	0.763	0.9388	0.7236	0.7038
2024-01-02 18:20:59	0.3	0.7049	0.859	0.903	0.7359	0.6799
2024-01-02 18:21:59	0.3	0.7764	0.774	0.9507	0.751	0.7038
2024-01-02 18:22:59	0.2864	0.7645	0.778	0.9864	0.731	0.668
2024-01-02 18:23:59	0.26	0.7168	0.801	0.9268	0.741	0.668
2024-01-02 18:24:59	0.2984	0.7288	0.816	0.9745	0.7298	0.668
2024-01-02 18:25:59	0.2626	0.7288	0.816	0.9507	0.7478	0.6799
2024-01-02 18:26:59	0.2626	0.7526	0.836	0.9626	0.724	0.7276
2024-01-02 18:27:59	0.3103	0.7407	0.778	0.9268	0.724	0.7157
2024-01-02 18:28:59	0.3	0.7764	0.797	0.9626	0.7236	0.6918
2024-01-02 18:29:59	0.2607	0.6811	0.778	0.9507	0.7298	0.668
2024-01-02 18:30:59	0.2964	0.7407	0.836	0.9388	0.7217	0.7038
2024-01-02 18:31:59	0.27	0.7526	0.836	0.9268	0.7298	0.668
2024-01-02 18:32:59	0.3203	0.7407	0.778	0.9507	0.7298	0.6918
2024-01-02 18:33:59	0.2964	0.7526	0.797	0.9507	0.761	0.711
2024-01-02 18:34:59	0.3107	0.7407	0.778	0.9268	0.7236	0.668
2024-01-02 18:35:59	0.28	0.7407	0.778	0.9388	0.7359	0.6799
2024-01-02 18:36:59	0.26	0.8003	0.812	0.9864	0.731	0.668
2024-01-02 18:37:59	0.2964	0.7407	0.812	0.9984	0.734	0.6918
2024-01-02 18:38:59	0.3107	0.7764	0.81	0.9149	0.7398	0.6799
2024-01-02 18:39:59	0.2984	0.7764	0.852	0.9864	0.734	0.711
2024-01-02 18:40:59	0.28	0.7526	0.852	0.9745	0.7863	0.7038
2024-01-02 18:41:59	0.29	0.7407	0.771	0.9268	0.7398	0.7038
2024-01-02 18:42:59	0.2964	0.7407	0.81	0.9388	0.7398	0.73
2024-01-02 18:43:59	0.3107	0.7764	0.829	0.9388	0.7578	0.7157
2024-01-02 18:44:59	0.2726	0.7407	0.829	0.9626	0.7336	0.668
2024-01-02 18:45:59	0.3441	0.7526	0.8182	0.9507	0.7459	0.668
2024-01-02 18:46:59	0.28	0.7764	0.783	0.9864	0.734	0.7276
2024-01-02 18:47:59	0.3138	0.7407	0.848	0.8911	0.7578	0.668
2024-01-02 18:48:59	0.3114	0.7407	0.768	0.9507	0.7336	0.6799
2024-01-02 18:49:59	0.265	0.7764	0.829	0.9626	0.731	0.6918
2024-01-02 18:50:59	0.275	0.7168	0.848	0.9507	0.734	0.7157
2024-01-02 18:51:59	0.2757	0.7884	0.812	0.9626	0.731	0.7038
2024-01-02 18:52:59	0.2684	0.7526	0.852	0.9507	0.7398	0.7038
2024-01-02 18:53:59	0.2803	0.7526	0.768	0.9507	0.7459	0.7157
2024-01-02 18:54:59	0.328	0.8003	0.8182	1.0103	0.7398	0.7157
2024-01-02 18:55:59	0.3161	0.713	0.852	0.9507	0.734	0.7157
2024-01-02 18:56:59	0.2803	0.7607	0.771	0.9864	0.734	0.668
2024-01-02 18:57:59	0.2803	0.7964	0.806	0.9864	0.734	0.668
2024-01-02 18:58:59	0.3042	0.7368	0.81751	0.9626	0.7459	0.7038
2024-01-02 18:59:59	0.2922	0.8103	0.812	0.9507	0.741	0.71945
2024-01-02 19:00:59	0.3161	0.7864	0.8182	0.9507	0.721	0.728477
2024-01-02 19:01:59	0.328	0.7507	0.848	0.9864	0.7578	0.71413
2024-01-02 19:02:59	0.328	0.7388	0.829	0.9507	0.734	0.728477
2024-01-02 19:03:59	0.3338	0.7268	0.829	0.9626	0.7698	0.71147
2024-01-02 19:04:59	0.3399	0.7864	0.81795	0.9864	0.734	0.70083
2024-01-02 19:05:59	0.3161	0.7507	0.852	0.9507	0.7578	0.71147
2024-01-02 19:06:59	0.3518	0.7984	0.771	0.9507	0.741	0.71147
2024-01-02 19:07:59	0.3042	0.7268	0.813	0.9864	0.734	0.67945
2024-01-02 19:08:59	0.3161	0.7388	0.81	0.9268	0.7459	0.70881
2024-01-02 19:09:59	0.3518	0.7864	0.813	0.9984	0.734	0.71817
2024-01-02 19:10:59	0.3161	0.7507	0.768	0.9626	0.7578	0.70881
2024-01-02 19:11:59	0.3338	0.7626	0.812	0.9626	0.7459	0.66615
2024-01-02 19:12:59	0.328	0.802	0.848	1.0103	0.731	0.71413
2024-01-02 19:13:59	0.3161	0.703	0.771	0.903	0.7698	0.66615
2024-01-02 19:14:59	0.3399	0.7388	0.829	0.9507	0.7698	0.67945
2024-01-02 19:15:59	0.3399	0.7864	0.771	0.9864	0.731	0.70083
2024-01-02 19:16:59	0.3042	0.7268	0.848	0.9268	0.7517	0.71413
2024-01-02 19:17:59	0.2803	0.7268	0.829	1.0103	0.754	0.69679
2024-01-02 19:18:59	0.3042	0.7507	0.771	0.9864	0.754	0.71147
2024-01-02 19:19:59	0.3399	0.7745	0.812	0.9507	0.7636	0.69679
2024-01-02 19:20:59	0.3161	0.7864	0.771	0.9388	0.754	0.66715
2024-01-02 19:21:59	0.328	0.7984	0.771	0.9268	0.7159	0.68045
2024-01-02 19:22:59	0.3338	0.7864	0.81	0.9864	0.7278	0.66715
2024-01-02 19:23:59	0.3518	0.7507	0.768	0.9507	0.731	0.66715
2024-01-02 19:24:59	0.3042	0.7864	0.812	0.9984	0.7398	0.71651
2024-01-02 19:25:59	0.3399	0.7864	0.791	0.9268	0.7398	0.71513
2024-01-02 19:26:59	0.3042	0.7864	0.791	0.9388	0.7517	0.71513
2024-01-02 19:27:59	0.3338	0.7745	0.872	0.9864	0.7517	0.71247
2024-01-02 19:28:59	0.328	0.7745	0.779	0.9507	0.7517	0.71513
2024-01-02 19:29:59	0.3399	0.7268	0.78	0.9626	0.76651	0.71513
2024-01-02 19:30:59	0.345	0.7626	0.778	1.0341	0.73449	0.68449
2024-01-02 19:31:59	0.3376	0.8103	0.799	0.903	0.76513	0.68045
2024-01-02 19:32:59	0.3161	0.7745	0.7882	0.9388	0.71715	0.68449
2024-01-02 19:33:59	0.3399	0.7745	0.78	0.9864	0.76651	0.71513
2024-01-02 19:34:59	0.328	0.7864	0.801	0.9268	0.75981	0.68449
2024-01-02 19:35:59	0.3042	0.7864	0.791	0.9268	0.76247	0.71513
2024-01-02 19:36:59	0.3399	0.8103	0.791	0.9507	0.73045	0.69779
2024-01-02 19:37:59	0.3399	0.7507	0.78751	0.9745	0.76651	0.68449
2024-01-02 19:38:59	0.3399	0.7745	0.7882	0.9864	0.76651	0.71247
2024-01-02 19:39:59	0.2922	0.79	0.818	0.9984	0.75183	0.69779
2024-01-02 19:40:59	0.3376	0.7407	0.7882	0.9864	0.75981	0.70183
2024-01-02 19:41:59	0.3142	0.7884	0.7882	0.9507	0.76917	0.729477
2024-01-02 19:42:59	0.3499	0.7645	0.7882	0.9864	0.76651	0.71247
2024-01-02 19:43:59	0.3376	0.7645	0.7882	0.9864	0.74779	0.70183
2024-01-02 19:44:59	0.3457	0.7407	0.7882	0.9864	0.73449	0.68449
2024-01-02 19:45:59	0.3399	0.8003	0.801	0.9745	0.71715	0.66715
2024-01-02 19:46:59	0.328	0.7526	0.7882	0.9745	0.74779	0.68449
2024-01-02 19:47:59	0.3399	0.7645	0.791	0.9268	0.71715	0.729477
2024-01-02 19:48:59	0.328	0.8003	0.838	0.9626	0.75183	0.67715
2024-01-02 19:49:59	0.3257	0.7764	0.811	1.0103	0.73449	0.72651
2024-01-02 19:50:59	0.3338	0.8003	0.802	0.9745	0.71311	0.71183
2024-01-02 19:51:59	0.3276	0.8003	0.815	0.9745	0.76513	0.72513
2024-01-02 19:52:59	0.3399	0.8003	0.838	0.9864	0.76513	0.71981
2024-01-02 19:53:59	0.3042	0.7645	0.8082	0.9864	0.75183	0.72513
2024-01-02 19:54:59	0.3161	0.7645	0.791	1.0103	0.73449	0.71183
2024-01-02 19:55:59	0.3042	0.8241	0.802	0.9507	0.76513	0.69449
2024-01-02 19:56:59	0.3338	0.7645	0.80751	0.9745	0.75183	0.72513
2024-01-02 19:57:59	0.3518	0.7168	0.8082	1.0341	0.76247	0.69852
2024-01-02 19:58:59	0.328	0.7764	0.8082	0.9507	0.76513	0.67715
2024-01-02 19:59:59	0.328	0.7526	0.798	0.9984	0.73449	0.71981
2024-01-02 20:00:59	0.3276	0.7764	0.8082	0.9745	0.75981	0.72513
2024-01-02 20:01:59	0.3338	0.7884	0.801	0.9745	0.76247	0.72513
2024-01-02 20:02:59	0.3257	0.7645	0.829	0.9507	0.75981	0.739477
2024-01-02 20:03:59	0.3338	0.8003	0.852	1.0103	0.779477	0.67715
2024-01-02 20:04:59	0.3338	0.7764	0.81	0.9626	0.71715	0.71981
2024-01-02 20:05:59	0.3042	0.7764	0.852	0.9745	0.71715	0.72247
2024-01-02 20:06:59	0.3276	0.7764	0.813	1.0103	0.76917	0.72247
2024-01-02 20:07:59	0.3399	0.7645	0.81751	0.9864	0.75183	0.72651
2024-01-02 20:08:59	0.3042	0.8241	0.812	1.0103	0.73045	0.69045
2024-01-02 20:09:59	0.328	0.7718	0.848	1.0103	0.73449	0.71981
2024-01-02 20:10:59	0.3338	0.7764	0.8182	1.0103	0.71715	0.67715
2024-01-02 20:11:59	0.328	0.7884	0.811	0.9745	0.76513	0.72247
2024-01-02 20:12:59	0.2803	0.7764	0.81	0.9745	0.76247	0.71183
2024-01-02 20:13:59	0.3338	0.7884	0.829	1.0341	0.71715	0.72513
2024-01-02 20:14:59	0.3338	0.8241	0.874	0.9745	0.76513	0.72981
2024-01-02 20:15:59	0.3518	0.7645	0.8263	0.9268	0.76247	0.67715
2024-01-02 20:16:59	0.3276	0.7764	0.8502	0.9864	0.73449	0.70779
2024-01-02 20:17:59	0.3399	0.7764	0.8382	0.9626	0.71715	0.72981
2024-01-02 20:18:59	0.328	0.7764	0.8859	0.9864	0.75183	0.72651
2024-01-02 20:19:59	0.3518	0.7764	0.8263	0.9984	0.71715	0.72183
2024-01-02 20:20:59	0.3276	0.7526	0.867	0.9745	0.71715	0.68715
2024-01-02 20:21:59	0.325	0.7607	0.8263	1.0103	0.75981	0.73917
2024-01-02 20:22:59	0.328	0.7607	0.8621	0.9864	0.73045	0.68715
2024-01-02 20:23:59	0.325	0.7864	0.8798	0.9864	0.76513	0.73651
2024-01-02 20:24:59	0.3338	0.7507	0.844	0.9864	0.76513	0.72183
2024-01-02 20:25:59	0.3399	0.7626	0.8559	0.9745	0.76651	0.73651
2024-01-02 20:26:59	0.3338	0.7864	0.8798	1.0341	0.76247	0.70045
2024-01-02 20:27:59	0.328	0.7507	0.8202	1.03	0.71715	0.72183
2024-01-02 20:28:59	0.328	0.7507	0.7963	0.9864	0.779477	0.68715
2024-01-02 20:29:59	0.328	0.7864	0.8321	0.9984	0.74779	0.73651
2024-01-02 20:30:59	0.3399	0.7268	0.8321	0.9864	0.73045	0.73651
2024-01-02 20:31:59	0.335	0.7984	0.8202	0.9984	0.779477	0.70449
2024-01-02 20:32:59	0.315	0.78	0.8202	1.0341	0.76513	0.73917
2024-01-02 20:33:59	0.3518	0.7626	0.7844	0.9745	0.779477	0.69118
2024-01-02 20:34:59	0.328	0.8103	0.7963	0.9864	0.76247	0.72183
2024-01-02 20:35:59	0.3638	0.72	0.844	0.9864	0.75183	0.68715
2024-01-02 20:36:59	0.328	0.7507	0.8321	0.9864	0.76247	0.72183
2024-01-02 20:37:59	0.3518	0.7864	0.7963	0.9864	0.76247	0.68715
2024-01-02 20:38:59	0.335	0.7268	0.7963	0.9626	0.73045	0.71779
2024-01-02 20:39:59	0.328	0.8103	0.8202	0.9507	0.75981	0.69118
2024-01-02 20:40:59	0.3399	0.7864	0.8082	0.9507	0.76917	0.68715
2024-01-02 20:41:59	0.328	0.7507	0.8321	0.9864	0.75981	0.73917
2024-01-02 20:42:59	0.3518	0.7388	0.844	0.9507	0.71715	0.68715
2024-01-02 20:43:59	0.3399	0.7268	0.844	0.9626	0.76513	0.69118
2024-01-02 20:44:59	0.325	0.7864	0.8798	0.9864	0.71715	0.73384
2024-01-02 20:45:59	0.3638	0.7507	0.8559	1.042	0.73045	0.72183
2024-01-02 20:46:59	0.3638	0.7984	0.8321	1.0272	0.75183	0.70449
2024-01-02 20:47:59	0.325	0.7268	0.8678	1.0476	0.76513	0.71779
2024-01-02 20:48:59	0.3457	0.7388	0.8202	1.0052	0.74779	0.70449
2024-01-02 20:49:59	0.298	0.7864	0.8321	1.0429	0.76247	0.72651
2024-01-02 20:50:59	0.298	0.7507	0.8678	1.0429	0.74779	0.68715
2024-01-02 20:51:59	0.3576	0.7626	0.8321	1.0429	0.71715	0.72651
2024-01-02 20:52:59	0.298	0.8341	0.8798	1.0172	0.73045	0.72651
2024-01-02 20:53:59	0.3607	0.73	0.844	1.041	0.71715	0.72651
2024-01-02 20:54:59	0.3484	0.7388	0.8321	1.0429	0.71715	0.749477
2024-01-02 20:55:59	0.3268	0.7864	0.8559	1.0291	0.76651	0.73384
2024-01-02 20:56:59	0.3288	0.7268	0.8559	1.0476	0.76513	0.72586
2024-01-02 20:57:59	0.3364	0.7268	0.8202	1.048	0.76513	0.73183
2024-01-02 20:58:59	0.3007	0.7507	0.7963	1.0429	0.76247	0.74384
2024-01-02 20:59:59	0.3126	0.834	0.8202	1.041	0.76513	0.70118
2024-01-02 21:00:59	0.3841	0.753	0.8559	1.0468	0.76513	0.74917
2024-01-02 21:01:59	0.323	0.795	0.8321	1.0172	0.73449	0.73183
2024-01-02 21:02:59	0.3388	0.838	0.844	1.0429	0.73045	0.74917
2024-01-02 21:03:59	0.3464	0.819	0.8798	1.0172	0.73449	0.73981
2024-01-02 21:04:59	0.3268	0.819	0.8678	1.0448	0.76513	0.73651
2024-01-02 21:05:59	0.3268	0.742	0.8202	1.0468	0.73449	0.73183
2024-01-02 21:06:59	0.3107	0.838	0.8559	1.041	0.76513	0.69715
2024-01-02 21:07:59	0.3345	0.753	0.8202	1.0291	0.74779	0.69715
2024-01-02 21:08:59	0.3464	0.757	0.8798	1.0429	0.73449	0.73183
2024-01-02 21:09:59	0.3584	0.78	0.844	1.0172	0.76247	0.73651
2024-01-02 21:10:59	0.3464	0.795	0.8559	0.9933	0.74779	0.73651
2024-01-02 21:11:59	0.3107	0.795	0.8798	1.0172	0.75183	0.73981
2024-01-02 21:12:59	0.3464	0.815	0.8798	1.0429	0.779477	0.71449
2024-01-02 21:13:59	0.3464	0.757	0.8221	1.0429	0.76247	0.70118
2024-01-02 21:14:59	0.3464	0.776	0.8459	1.0291	0.75183	0.73183
2024-01-02 21:15:59	0.3345	0.757	0.834	1.041	0.73449	0.73586
2024-01-02 21:16:59	0.3345	0.815	0.8102	1.0468	0.71715	0.69715
2024-01-02 21:17:59	0.3268	0.815	0.8459	1.0291	0.73449	0.71449
2024-01-02 21:18:59	0.3226	0.757	0.8459	1.0448	0.779477	0.73586
2024-01-02 21:19:59	0.3703	0.776	0.8459	1.0291	0.71715	0.73651
2024-01-02 21:20:59	0.3345	0.757	0.7982	1.0172	0.76651	0.73183
2024-01-02 21:21:59	0.3345	0.757	0.8936	1.0448	0.75183	0.70118
2024-01-02 21:22:59	0.3464	0.791	0.8102	1.0291	0.76513	0.74384
2024-01-02 21:23:59	0.3464	0.791	0.8459	1.0429	0.75981	0.74384
2024-01-02 21:24:59	0.3703	0.789	0.8936	1.0468	0.76513	0.74384
2024-01-02 21:25:59	0.3107	0.831	0.8817	1.041	0.75183	0.74384
2024-01-02 21:26:59	0.3345	0.831	0.8459	1.041	0.73449	0.70118
2024-01-02 21:27:59	0.35	0.75	0.834	1.0291	0.76513	0.73586
2024-01-02 21:28:59	0.3107	0.789	0.8459	1.0052	0.73852	0.70118
2024-01-02 21:29:59	0.3584	0.808	0.834	1.0172	0.71715	0.75384
2024-01-02 21:30:59	0.3345	0.808	0.8817	0.9933	0.75981	0.76651
2024-01-02 21:31:59	0.3345	0.7972	0.8698	0.9933	0.76513	0.74917
2024-01-02 21:32:59	0.3107	0.762	0.8936	1.0291	0.76513	0.76651
2024-01-02 21:33:59	0.3703	0.827	0.8459	1.041	0.779477	0.75384
2024-01-02 21:34:59	0.3226	0.747	0.8102	0.9933	0.71715	0.74917
2024-01-02 21:35:59	0.3345	0.808	0.8221	1.008	0.75981	0.70118
2024-01-02 21:36:59	0.3603	0.827	0.8102	0.9887	0.76247	0.77054
2024-01-02 21:37:59	0.3364	0.791	0.8698	0.988	0.76247	0.71118
2024-01-02 21:38:59	0.3603	0.831	0.8578	1.008	0.76651	0.76384
2024-01-02 21:39:59	0.3603	0.747	0.834	1.0244	0.73045	0.76384
2024-01-02 21:40:59	0.3603	0.7972	0.834	1.0268	0.75981	0.76384
2024-01-02 21:41:59	0.3245	0.831	0.8936	0.988	0.71715	0.76384
2024-01-02 21:42:59	0.3245	0.75	0.8698	1.0421	0.76247	0.75917
2024-01-02 21:43:59	0.3841	0.785	0.8817	1.008	0.75183	0.76384
2024-01-02 21:44:59	0.3245	0.79651	0.8698	1.0187	0.76513	0.75917
2024-01-02 21:45:59	0.33	0.791	0.8698	1.0044	0.76981	0.7632
2024-01-02 21:46:59	0.3464	0.7972	0.8102	0.998	0.71715	0.75917
2024-01-02 21:47:59	0.3226	0.827	0.882	0.988	0.74779	0.74586
2024-01-02 21:48:59	0.3464	0.808	0.8459	1.0064	0.76981	0.74586
2024-01-02 21:49:59	0.3584	0.808	0.8102	1.0187	0.76651	0.72852
2024-01-02 21:50:59	0.3345	0.79695	0.834	1.0044	0.75183	0.74586
2024-01-02 21:51:59	0.3603	0.831	0.8598	0.988	0.71715	0.72852
2024-01-02 21:52:59	0.3364	0.75	0.824	0.988	0.76917	0.78054
2024-01-02 21:53:59	0.3364	0.792	0.807	1.0187	0.71715	0.75917
2024-01-02 21:54:59	0.3364	0.789	0.8598	1.0044	0.76651	0.78054
2024-01-02 21:55:59	0.3245	0.792	0.8598	1.0283	0.75183	0.72449
2024-01-02 21:56:59	0.3841	0.747	0.8478	0.988	0.76651	0.7632
2024-01-02 21:57:59	0.38	0.791	0.8836	1.0044	0.73045	0.76384
2024-01-02 21:58:59	0.3364	0.827	0.8359	0.9887	0.75183	0.74586
2024-01-02 21:59:59	0.3484	0.75	0.824	1.008	0.71715	0.7632
2024-01-02 22:00:59	0.3364	0.808	0.8478	1.0183	0.76651	0.76981
2024-01-02 22:01:59	0.3484	0.75	0.8836	1.0106	0.76651	0.78054
2024-01-02 22:02:59	0.3841	0.827	0.8974	1.0106	0.73449	0.76788
2024-01-02 22:03:59	0.3245	0.808	0.814	1.0064	0.76917	0.74586
2024-01-02 22:04:59	0.3364	0.75	0.8974	1.008	0.72118	0.74586
2024-01-02 22:05:59	0.3364	0.791	0.8498	0.9944	0.75183	0.71118
2024-01-02 22:06:59	0.3364	0.75	0.8259	1.008	0.71715	0.76384
2024-01-02 22:07:59	0.3364	0.75	0.8498	1.008	0.75183	0.72852
2024-01-02 22:08:59	0.3126	0.789	0.814	0.9944	0.71715	0.71522
2024-01-02 22:09:59	0.33	0.747	0.814	1.0106	0.74779	0.78054
2024-01-02 22:10:59	0.35	0.791	0.814	1.008	0.72118	0.76384
2024-01-02 22:11:59	0.3364	0.77	0.8259	0.9944	0.71715	0.71522
2024-01-02 22:12:59	0.35	0.77	0.8736	1.008	0.76917	0.71522
2024-01-02 22:13:59	0.3126	0.851	0.8974	0.988	0.71715	0.71522
2024-01-02 22:14:59	0.3364	0.758	0.8378	1.0106	0.72118	0.71522
2024-01-02 22:15:59	0.35	0.759	0.814	0.9944	0.76384	0.76384
2024-01-02 22:16:59	0.35	0.757	0.8498	0.9944	0.75183	0.74586
2024-01-02 22:17:59	0.3364	0.778	0.814	0.9944	0.73449	0.74586
2024-01-02 22:18:59	0.31	0.7672	0.8378	0.9944	0.74779	0.76788
2024-01-02 22:19:59	0.3484	0.759	0.8855	0.9925	0.73449	0.72852
2024-01-02 22:20:59	0.3126	0.78	0.814	1.0421	0.75651	0.78054
2024-01-02 22:21:59	0.3126	0.77	0.8259	1.0064	0.71715	0.73256
2024-01-02 22:22:59	0.3603	0.77	0.814	0.9944	0.75651	0.71522
2024-01-02 22:23:59	0.35	0.76651	0.8378	1.0064	0.75651	0.74586
2024-01-02 22:24:59	0.3107	0.7672	0.8259	0.9944	0.75651	0.76724
2024-01-02 22:25:59	0.3464	0.797	0.8855	1.038	0.779477	0.72522
2024-01-02 22:26:59	0.32	0.7672	0.8498	1.0421	0.76384	0.79054
2024-01-02 22:27:59	0.3703	0.7672	0.8498	0.9925	0.75586	0.72522
2024-01-02 22:28:59	0.3464	0.7672	0.8974	0.9944	0.75183	0.72522
2024-01-02 22:29:59	0.3607	0.7672	0.8617	0.9944	0.76384	0.77788
2024-01-02 22:30:59	0.33	0.7672	0.814	0.9944	0.72118	0.7732
2024-01-02 22:31:59	0.31	0.78	0.814	1.0183	0.76917	0.74256
2024-01-02 22:32:59	0.3464	0.7672	0.8736	0.9925	0.75183	0.75586
2024-01-02 22:33:59	0.3607	0.77	0.814	1.0164	0.76917	0.79054
2024-01-02 22:34:59	0.3484	0.817	0.8259	1.0044	0.75981	0.72522
2024-01-02 22:35:59	0.33	0.79	0.8378	0.9906	0.75651	0.77788
2024-01-02 22:36:59	0.34	0.781	0.8974	1.0044	0.75183	0.7732
2024-01-02 22:37:59	0.3464	0.794	0.8498	0.988	0.71715	0.7732
2024-01-02 22:38:59	0.3607	0.817	0.8498	0.9925	0.71715	0.77458
2024-01-02 22:39:59	0.3226	0.7872	0.8617	1.0421	0.75183	0.7599
2024-01-02 22:40:59	0.3941	0.77	0.8617	0.9925	0.75651	0.74256
2024-01-02 22:41:59	0.33	0.781	0.8617	0.9925	0.75651	0.7732
2024-01-02 22:42:59	0.3688	0.78651	0.814	1.0183	0.75981	0.77458
2024-01-02 22:43:59	0.3664	0.7872	0.814	1.0183	0.73449	0.77788
2024-01-02 22:44:59	0.32	0.7872	0.8498	1.0183	0.72118	0.7599
2024-01-02 22:45:59	0.33	0.777	0.8855	0.9944	0.75183	0.72522
2024-01-02 22:46:59	0.3307	0.7872	0.8974	1.0183	0.75586	0.79054
2024-01-02 22:47:59	0.3234	0.78	0.8974	0.9925	0.71715	0.79054
2024-01-02 22:48:59	0.3353	0.808	0.836	0.9806	0.73449	0.7732
2024-01-02 22:49:59	0.383	0.831	0.839	1.0283	0.75586	0.77458
2024-01-02 22:50:59	0.3711	0.789	0.836	0.9737	0.75651	0.73852
2024-01-02 22:51:59	0.3353	0.831	0.8837	0.9975	0.75183	0.7599
2024-01-02 22:52:59	0.3353	0.792	0.894	0.9975	0.72118	0.77788
2024-01-02 22:53:59	0.3592	0.79651	0.8598	1.0214	0.76384	0.72522
2024-01-02 22:54:59	0.3472	0.791	0.894	0.9737	0.76384	0.72522
2024-01-02 22:55:59	0.3711	0.827	0.8837	1.013	0.76384	0.77788
2024-01-02 22:56:59	0.383	0.7972	0.904	0.9975	0.76384	0.7599
2024-01-02 22:57:59	0.383	0.79	0.8718	0.9737	0.72118	0.77724
2024-01-02 22:58:59	0.3888	0.789	0.8956	1.0333	0.75586	0.74256
2024-01-02 22:59:59	0.3949	0.808	0.8598	1.0094	0.72118	0.77788
2024-01-02 23:00:59	0.3711	0.853	0.8837	1.0094	0.77384	0.77458
2024-01-02 23:01:59	0.4068	0.8053	0.915	0.9975	0.78651	0.72522
2024-01-02 23:02:59	0.3592	0.8292	0.8598	0.9975	0.76917	0.77458
2024-01-02 23:03:59	0.3711	0.8172	0.8479	1.0333	0.78651	0.77458
2024-01-02 23:04:59	0.4068	0.8649	0.8956	0.9906	0.77384	0.77458
2024-01-02 23:05:59	0.3711	0.8053	0.8598	0.9948	0.76917	0.77458
2024-01-02 23:06:59	0.3888	0.8768	0.8718	1.0025	0.72118	0.77724
2024-01-02 23:07:59	0.383	0.8053	0.836	1.0025	0.79054	0.77724
2024-01-02 23:08:59	0.3711	0.8411	0.8837	1.0144	0.72118	0.71192
2024-01-02 23:09:59	0.3949	0.8888	0.9194	1.0144	0.77384	0.77458
2024-01-02 23:10:59	0.3949	0.853	0.8598	1.0329	0.77384	0.72926
2024-01-02 23:11:59	0.3592	0.8649	0.9075	1.0206	0.77384	0.72192
2024-01-02 23:12:59	0.3353	0.8888	0.8837	1.0268	0.77384	0.72192
2024-01-02 23:13:59	0.3592	0.8292	0.8956	1.0187	0.76917	0.78724
2024-01-02 23:14:59	0.3949	0.8053	0.8598	1.021	0.77384	0.78724
2024-01-02 23:15:59	0.3711	0.8411	0.8956	1.0329	0.76917	0.77394
2024-01-02 23:16:59	0.383	0.8411	0.8837	1.021	0.7732	0.77394
2024-01-02 23:17:59	0.3888	0.8292	0.8718	1.0329	0.76917	0.78862
2024-01-02 23:18:59	0.4068	0.8292	0.8598	1.0387	0.75586	0.78724
2024-01-02 23:19:59	0.3592	0.7934	0.8837	1.0306	0.75586	0.73926
2024-01-02 23:20:59	0.3949	0.8053	0.8837	1.0429	0.73852	0.75256
2024-01-02 23:21:59	0.3592	0.853	0.8598	1.0072	0.75586	0.72596
2024-01-02 23:22:59	0.3888	0.8411	0.8718	1.0306	0.73852	0.73926
2024-01-02 23:23:59	0.383	0.8053	0.9194	0.9852	0.79054	0.7433
2024-01-02 23:24:59	0.3949	0.8053	0.9314	1.0329	0.76917	0.72192
2024-01-02 23:25:59	0.4	0.8292	0.8479	1.0329	0.79054	0.7566
2024-01-02 23:26:59	0.3926	0.8172	0.9194	1.0329	0.73449	0.7566
2024-01-02 23:27:59	0.3711	0.8411	0.9075	1.0022	0.7732	0.72192
2024-01-02 23:28:59	0.3949	0.853	0.8598	1.026	0.77384	0.7566
2024-01-02 23:29:59	0.383	0.853	0.8718	1.0379	0.75586	0.79128
2024-01-02 23:30:59	0.3592	0.8888	0.8718	1.0141	0.7732	0.78862
2024-01-02 23:31:59	0.3949	0.8649	0.8956	1.0356	0.77981	0.73926
2024-01-02 23:32:59	0.3949	0.8411	0.8837	1.043	0.79054	0.78862
2024-01-02 23:33:59	0.3949	0.8768	0.9194	1.0379	0.77788	0.72192
2024-01-02 23:34:59	0.3472	0.8292	0.8241	1.026	0.75586	0.7566
2024-01-02 23:35:59	0.3926	0.8411	0.8837	1.0318	0.75586	0.72596
2024-01-02 23:36:59	0.3692	0.8768	0.8956	1.0022	0.72118	0.72192
2024-01-02 23:37:59	0.4049	0.8411	0.8837	1.0379	0.77384	0.7844
2024-01-02 23:38:59	0.3926	0.8888	0.8956	1.0022	0.73852	0.7424
2024-01-02 23:39:59	0.4007	0.853	0.8837	1.0498	0.72522	0.7994
2024-01-02 23:40:59	0.3949	0.8411	0.8837	1.0318	0.79054	0.79
2024-01-02 23:41:59	0.383	0.8649	0.9333	1.026	0.77384	0.7994
2024-01-02 23:42:59	0.3949	0.8649	0.8737	1.0141	0.72522	0.7804
2024-01-02 23:43:59	0.383	0.8292	0.9094	1.0379	0.72522	0.7814
2024-01-02 23:44:59	0.3807	0.8053	0.9094	1.0072	0.72522	0.7854
2024-01-02 23:45:59	0.3888	0.8292	0.8856	0.9833	0.72522	0.8004
2024-01-02 23:46:59	0.3826	0.8649	0.8737	1.0072	0.77384	0.8004
2024-01-02 23:47:59	0.3949	0.8411	0.8737	1.0429	0.75586	0.7624
2024-01-02 23:48:59	0.3592	0.853	0.9094	1.0429	0.75586	0.7624
2024-01-02 23:49:59	0.3711	0.8888	0.8737	1.0191	0.77788	0.7814
2024-01-02 23:50:59	0.3592	0.8768	0.8856	1.031	0.73852	0.7814
2024-01-02 23:51:59	0.3888	0.8292	0.9094	1.0368	0.79054	0.7194
2024-01-02 23:52:59	0.4068	0.8649	0.8737	1.0191	0.74256	0.7814
2024-01-02 23:53:59	0.383	0.8292	0.8737	1.0548	0.72522	0.8004
2024-01-02 23:54:59	0.383	0.8888	0.9094	1.0191	0.75586	0.7584
2024-01-02 23:55:59	0.3826	0.853	0.8498	1.0072	0.77724	0.7384
2024-01-02 23:56:59	0.3888	0.8649	0.9214	1.0548	0.72522	0.7814
2024-01-02 23:57:59	0.3807	0.8888	0.8856	1.0191	0.79054	0.8004
2024-01-02 23:58:59	0.3888	0.8888	0.8856	1.0429	0.72522	0.8084
2024-01-02 23:59:59	0.3888	0.8311	0.9333	1.0368	0.72522	0.8084
2024-01-03 00:00:59	0.3592	0.8549	0.826	1.031	0.77788	0.7965
2024-01-03 00:01:59	0.3826	0.843	0.8737	1.031	0.7732	0.843
2024-01-03 00:02:59	0.3949	0.8192	0.9094	1.0191	0.74256	0.852
2024-01-03 00:03:59	0.3592	0.8549	0.8498	1.0002	0.75586	0.8084
2024-01-03 00:04:59	0.383	0.8549	0.9333	1.0122	0.79054	0.8204
2024-01-03 00:05:59	0.3888	0.8549	0.9094	0.9883	0.72522	0.8084
2024-01-03 00:06:59	0.383	0.8072	0.8737	0.9883	0.77788	0.8204
2024-01-03 00:07:59	0.3353	0.9026	0.8618	1.0241	0.7732	0.8561
2024-01-03 00:08:59	0.3888	0.8192	0.8498	1.036	0.7732	0.7965
2024-01-03 00:09:59	0.3888	0.8549	0.9094	0.9883	0.77458	0.8084
2024-01-03 00:10:59	0.4068	0.9026	0.8737	0.9764	0.7599	0.8084
2024-01-03 00:11:59	0.3826	0.8907	0.9214	0.9837	0.74256	0.8084
2024-01-03 00:12:59	0.3949	0.8549	0.8498	0.983	0.7732	0.8084
2024-01-03 00:13:59	0.383	0.843	0.8618	0.973	0.77458	0.7846
2024-01-03 00:14:59	0.4068	0.8549	0.9094	1.0134	0.77788	0.7727
2024-01-03 00:15:59	0.3826	0.843	0.8737	0.9858	0.7599	0.7727
2024-01-03 00:16:59	0.38	0.8907	0.8856	0.977	0.72522	0.8084
2024-01-03 00:17:59	0.383	0.8788	0.9371	1.0411	0.79054	0.7727
2024-01-03 00:18:59	0.38	0.9026	0.829	0.9746	0.79054	0.7846
2024-01-03 00:19:59	0.3888	0.8549	0.8418	0.9827	0.7732	0.8084
2024-01-03 00:20:59	0.3949	0.8192	0.8894	0.9984	0.77458	0.7727
2024-01-03 00:21:59	0.3888	0.8311	0.829	0.992	0.73852	0.7727
2024-01-03 00:22:59	0.383	0.8192	0.8298	0.982	0.7599	0.8084
2024-01-03 00:23:59	0.383	0.8788	0.8537	1.0004	0.77788	0.782
2024-01-03 00:24:59	0.383	0.8668	0.8775	0.9827	0.72522	0.8204
2024-01-03 00:25:59	0.3949	0.843	0.8894	0.9984	0.72522	0.7808
2024-01-03 00:26:59	0.39	0.843	0.9014	0.982	0.77788	0.8284
2024-01-03 00:27:59	0.37	0.9026	0.8894	0.982	0.7599	0.7688
2024-01-03 00:28:59	0.4068	0.8788	0.8537	0.9827	0.77724	0.7688
2024-01-03 00:29:59	0.383	0.8907	0.8894	0.9984	0.74256	0.7927
2024-01-03 00:30:59	0.4188	0.8788	0.8894	1.0223	0.77788	0.8165
2024-01-03 00:31:59	0.383	0.8788	0.8894	0.972	0.77458	0.8284
2024-01-03 00:32:59	0.4068	0.8192	0.8775	0.9984	0.72522	0.8404
2024-01-03 00:33:59	0.39	0.891	0.8775	0.9827	0.77458	0.8284
2024-01-03 00:34:59	0.383	0.8549	0.8298	1.002	0.77458	0.7927
2024-01-03 00:35:59	0.3949	0.8192	0.8656	1.0123	0.77458	0.8284
2024-01-03 00:36:59	0.383	0.843	0.9133	0.9846	0.77458	0.8284
2024-01-03 00:37:59	0.4068	0.8688	0.8775	0.9846	0.77724	0.8284
2024-01-03 00:38:59	0.3949	0.833	0.8775	1.0004	0.77724	0.8165
2024-01-03 00:39:59	0.38	0.7853	0.8894	0.982	0.71192	0.8165
2024-01-03 00:40:59	0.4188	0.8688	0.8894	0.9884	0.77458	0.7688
2024-01-03 00:41:59	0.4188	0.8688	0.9133	1.002	0.72926	0.8046
2024-01-03 00:42:59	0.38	0.8568	0.8537	1.002	0.71192	0.8523
2024-01-03 00:43:59	0.4007	0.8926	0.8775	0.9884	0.71192	0.8165
2024-01-03 00:44:59	0.353	0.8449	0.9371	0.9846	0.77724	0.8165
2024-01-03 00:45:59	0.353	0.833	0.8537	1.002	0.77724	0.8284
2024-01-03 00:46:59	0.4126	0.8568	0.9014	0.9884	0.76394	0.8284
2024-01-03 00:47:59	0.353	0.8926	0.8775	0.996	0.76394	0.8523
2024-01-03 00:48:59	0.3649	0.9064	0.8775	0.976	0.77862	0.7927
2024-01-03 00:49:59	0.3768	0.823	0.8537	0.9786	0.77724	0.8165
2024-01-03 00:50:59	0.38	0.9064	0.9133	0.9824	0.72926	0.832
2024-01-03 00:51:59	0.3888	0.8588	0.8656	0.9824	0.74256	0.7877
2024-01-03 00:52:59	0.3888	0.8349	0.8775	0.9824	0.71596	0.8354
2024-01-03 00:53:59	0.4007	0.8588	0.9133	0.9824	0.72926	0.8115
2024-01-03 00:54:59	0.4007	0.823	0.8894	0.9705	0.7333	0.8115
2024-01-03 00:55:59	0.4007	0.823	0.9133	1.0301	0.71192	0.7877
2024-01-03 00:56:59	0.353	0.823	0.9133	0.9944	0.7466	0.8423
2024-01-03 00:57:59	0.353	0.8349	0.9133	0.9824	0.7466	0.7946
2024-01-03 00:58:59	0.3888	0.8826	0.8775	0.9944	0.71192	0.8065
2024-01-03 00:59:59	0.4245	0.9064	0.8775	0.9824	0.7466	0.8423
2024-01-03 01:00:59	0.39	0.8468	0.9371	1.026	0.78128	0.8184
2024-01-03 01:01:59	0.39	0.823	0.8775	1.0301	0.77862	0.8423
2024-01-03 01:02:59	0.3807	0.8588	0.8298	0.9705	0.72926	0.8423
2024-01-03 01:03:59	0.4164	0.823	0.8894	0.9824	0.77862	0.8423
2024-01-03 01:04:59	0.3568	0.8468	0.8656	0.9824	0.71192	0.8065
2024-01-03 01:05:59	0.4045	0.8945	0.8894	0.9824	0.7466	0.8065
2024-01-03 01:06:59	0.3807	0.823	0.9014	1.0063	0.71596	0.8661
2024-01-03 01:07:59	0.3926	0.8349	0.8775	0.9805	0.71192	0.8065
2024-01-03 01:08:59	0.3568	0.823	0.9133	1.0044	0.71596	0.7588
2024-01-03 01:09:59	0.3926	0.8468	0.8894	0.9924	0.77862	0.8184
2024-01-03 01:10:59	0.3807	0.8349	0.8894	0.9686	0.77265	0.7946
2024-01-03 01:11:59	0.3688	0.8945	0.8894	0.9924	0.71192	0.8184
2024-01-03 01:12:59	0.3568	0.8588	0.8775	0.976	0.7333	0.8304
2024-01-03 01:13:59	0.3807	0.8588	0.9371	0.9705	0.71596	0.8065
2024-01-03 01:14:59	0.3807	0.9064	0.933	1.0301	0.7333	0.8423
2024-01-03 01:15:59	0.3568	0.8707	0.8894	0.9755	0.751	0.8184
2024-01-03 01:16:59	0.3688	0.823	0.9014	0.9755	0.7333	0.8184
2024-01-03 01:17:59	0.4064	0.823	0.8894	1.0113	0.741	0.8184
2024-01-03 01:18:59	0.4184	0.8826	0.9014	1.0113	0.771	0.8065
2024-01-03 01:19:59	0.3949	0.823	0.9371	1.0113	0.771	0.8661
2024-01-03 01:20:59	0.4064	0.8349	0.8775	0.9874	0.77331	0.862
2024-01-03 01:21:59	0.3945	0.8468	0.8894	1.0113	0.76928	0.8184
2024-01-03 01:22:59	0.3968	0.9064	0.8894	0.9855	0.78662	0.8304
2024-01-03 01:23:59	0.3988	0.8588	0.8894	0.9736	0.78662	0.8184
2024-01-03 01:24:59	0.3988	0.8588	0.8894	1.0213	0.741	0.8304
2024-01-03 01:25:59	0.3826	0.8707	0.8656	0.9617	0.7398	0.8661
2024-01-03 01:26:59	0.3707	0.8707	0.8537	0.9855	0.734	0.8065
2024-01-03 01:27:59	0.4064	0.8707	0.8537	0.9855	0.7459	0.8184
2024-01-03 01:28:59	0.3911	0.823	0.8894	1.0034	0.751	0.8184
2024-01-03 01:29:59	0.3707	0.823	0.8537	0.9607	0.7436	0.8184
2024-01-03 01:30:59	0.3826	0.8588	0.8656	1	0.7221	0.8184
2024-01-03 01:31:59	0.3707	0.8945	0.8894	0.9845	0.7459	0.8146
2024-01-03 01:32:59	0.3826	0.9064	0.8537	0.9607	0.734	0.8027
2024-01-03 01:33:59	0.3707	0.9064	0.8537	1.0203	0.761	0.8027
2024-01-03 01:34:59	0.3707	0.823	0.8894	0.9964	0.7459	0.8384
2024-01-03 01:35:59	0.4203	0.7992	0.863	0.9964	0.7459	0.8027
2024-01-03 01:36:59	0.4007	0.823	0.9014	0.9845	0.7459	0.8146
2024-01-03 01:37:59	0.3964	0.8707	0.8777	0.9845	0.7982	0.8384
2024-01-03 01:38:59	0.3964	0.9064	0.9262	1.0203	0.7436	0.8227
2024-01-03 01:39:59	0.3726	0.8468	0.8754	0.9726	0.7202	0.8227
2024-01-03 01:40:59	0.4007	0.7992	0.8858	0.9768	0.7559	0.8584
2024-01-03 01:41:59	0.4007	0.8707	0.8681	0.9845	0.7436	0.7988
2024-01-03 01:42:59	0.3964	0.9064	0.8651	0.9845	0.7517	0.8504
2024-01-03 01:43:59	0.4007	0.8588	0.8651	0.9964	0.7459	0.8346
2024-01-03 01:44:59	0.3726	0.8826	0.8771	0.9964	0.734	0.8346
2024-01-03 01:45:59	0.3964	0.8468	0.8681	0.9964	0.7459	0.8823
2024-01-03 01:46:59	0.4007	0.8707	0.8681	0.9607	0.734	0.775
2024-01-03 01:47:59	0.4007	0.9064	0.8681	0.9964	0.7317	0.8227
2024-01-03 01:48:59	0.3964	0.8468	0.8681	1.0084	0.7398	0.8584
2024-01-03 01:49:59	0.3968	0.8349	0.8681	0.9964	0.7336	0.7988
2024-01-03 01:50:59	0.4084	0.8826	0.8681	0.9845	0.7459	0.8823
2024-01-03 01:51:59	0.3726	0.8468	0.8491	0.9924	0.761	0.8584
2024-01-03 01:52:59	0.3726	0.8588	0.8881	0.9708	0.741	0.8427
2024-01-03 01:53:59	0.4203	0.823	0.8651	0.9708	0.751	0.8308
2024-01-03 01:54:59	0.393	0.8707	0.8841	0.9904	0.7398	0.8188
2024-01-03 01:55:59	0.3707	0.9064	0.8841	0.9828	0.7578	0.8584
2024-01-03 01:56:59	0.4064	0.8468	0.8761	0.967	0.734	0.8427
2024-01-03 01:57:59	0.3968	0.8945	0.9041	1.0281	0.734	0.8844
2024-01-03 01:58:59	0.4303	0.8707	0.8701	0.9924	0.7336	0.8128
2024-01-03 01:59:59	0.4064	0.8826	0.9271	0.984	0.7398	0.8248
2024-01-03 02:00:59	0.3707	0.8468	0.8491	0.9804	0.7317	0.8524
2024-01-03 02:01:59	0.3988	0.8826	0.8761	0.9728	0.7398	0.8367
2024-01-03 02:02:59	0.3968	0.8707	0.9081	0.9708	0.7398	0.8486
2024-01-03 02:03:59	0.4064	0.8588	0.9081	0.9864	0.771	0.8841
2024-01-03 02:04:59	0.3707	0.8468	0.9081	0.978	0.7336	0.77
2024-01-03 02:05:59	0.4184	0.8707	0.9081	0.9744	0.7459	0.7888
2024-01-03 02:06:59	0.3968	0.8707	0.8761	0.9648	0.741	0.8364
2024-01-03 02:07:59	0.3988	0.8468	0.8491	0.9668	0.734	0.7768
2024-01-03 02:08:59	0.4064	0.8588	0.8881	0.9668	0.7398	0.7768
2024-01-03 02:09:59	0.3707	0.9064	0.922	0.9744	0.734	0.8007
2024-01-03 02:10:59	0.3826	0.9184	0.889	0.9983	0.7863	0.7934
2024-01-03 02:11:59	0.4541	0.8349	0.85392	0.9648	0.7398	0.8053
2024-01-03 02:12:59	0.393	0.9064	0.919	0.9744	0.7398	0.853
2024-01-03 02:13:59	0.4088	0.8945	0.899	0.9864	0.7578	0.8411
2024-01-03 02:14:59	0.4164	0.8468	0.91104	0.961	0.7336	0.8053
2024-01-03 02:15:59	0.3968	0.8588	0.899	0.9883	0.7459	0.8053
2024-01-03 02:16:59	0.3968	0.8588	0.87296	0.9864	0.734	0.8292
2024-01-03 02:17:59	0.3807	0.8826	0.892	0.9864	0.7578	0.8172
2024-01-03 02:18:59	0.4045	0.8707	0.91104	0.9764	0.7336	0.8411
2024-01-03 02:19:59	0.4164	0.9064	0.892	0.9648	0.731	0.853
2024-01-03 02:20:59	0.4284	0.8111	0.883	0.9644	0.734	0.853
2024-01-03 02:21:59	0.4164	0.8707	0.85392	0.9687	0.731	0.8828
2024-01-03 02:22:59	0.3807	0.8826	0.873	0.9687	0.7398	0.8589
2024-01-03 02:23:59	0.4164	0.8707	0.883	0.9644	0.7459	0.8351
2024-01-03 02:24:59	0.4164	0.8826	0.904	0.9804	0.7398	0.8508
2024-01-03 02:25:59	0.4164	0.8707	0.889	0.9627	0.734	0.8232
2024-01-03 02:26:59	0.4045	0.8707	0.892	0.9584	0.734	0.8351
2024-01-03 02:27:59	0.4045	0.9303	0.87296	0.9627	0.734	0.8508
2024-01-03 02:28:59	0.3968	0.8707	0.85392	0.9627	0.7459	0.8351
2024-01-03 02:29:59	0.3926	0.9064	0.913	0.9804	0.741	0.8828
2024-01-03 02:30:59	0.4403	0.9064	0.873	0.9584	0.721	0.847
2024-01-03 02:31:59	0.4045	0.8826	0.892	0.9584	0.7578	0.8351
2024-01-03 02:32:59	0.4045	0.8707	0.873	0.9627	0.734	0.8589
2024-01-03 02:33:59	0.4164	0.8707	0.893	0.9823	0.7698	0.8589
2024-01-03 02:34:59	0.4164	0.9064	0.903	0.9327	0.734	0.8232
2024-01-03 02:35:59	0.4403	0.8707	0.91568	0.9327	0.7578	0.7793
2024-01-03 02:36:59	0.3807	0.8826	0.892	0.9446	0.741	0.8032
2024-01-03 02:37:59	0.4045	0.9064	0.893	0.9327	0.734	0.8389
2024-01-03 02:38:59	0.42	0.8707	0.892	0.9446	0.7459	0.8151
2024-01-03 02:39:59	0.3807	0.8707	0.892	0.9327	0.734	0.827
2024-01-03 02:40:59	0.4284	0.9064	0.83488	0.9471	0.7578	0.8628
2024-01-03 02:41:59	0.4045	0.8468	0.85392	0.9624	0.7459	0.8508
2024-01-03 02:42:59	0.4045	0.9184	0.85392	0.9744	0.731	0.8032
2024-01-03 02:43:59	0.3807	0.8826	0.878	0.9386	0.7698	0.8389
2024-01-03 02:44:59	0.4403	0.8826	0.807	0.9548	0.7698	0.8032
2024-01-03 02:45:59	0.3926	0.9303	0.888	0.9548	0.731	0.8628
2024-01-03 02:46:59	0.4045	0.823	0.888	0.9528	0.7517	0.827
2024-01-03 02:47:59	0.4303	0.8707	0.888	0.9505	0.754	0.8389
2024-01-03 02:48:59	0.4064	0.9064	0.888	0.9624	0.754	0.8866
2024-01-03 02:49:59	0.4303	0.8468	0.898	0.9509	0.7636	0.8866
2024-01-03 02:50:59	0.4303	0.9303	0.878	0.9744	0.754	0.8151
2024-01-03 02:51:59	0.4303	0.9064	0.878	0.9624	0.7159	0.8389
2024-01-03 02:52:59	0.3945	0.8707	0.863	0.9248	0.7278	0.827
2024-01-03 02:53:59	0.3945	0.8588	0.84	0.95	0.731	0.8032
2024-01-03 02:54:59	0.4541	0.8468	0.836	0.9307	0.7398	0.8389
2024-01-03 02:55:59	0.3945	0.9064	0.921	0.9307	0.7398	0.8389
2024-01-03 02:56:59	0.4	0.8707	0.825	0.93	0.7517	0.8389
2024-01-03 02:57:59	0.4164	0.9184	0.902	0.9188	0.7517	0.7912
2024-01-03 02:58:59	0.3926	0.8468	0.902	0.9307	0.7517	0.8866
2024-01-03 02:59:59	0.4164	0.8588	0.921	0.9426	0.73	0.8032
2024-01-03 03:00:59	0.4284	0.9064	0.878	0.93	0.7424	0.8389
2024-01-03 03:01:59	0.4045	0.8707	0.836	0.9426	0.7324	0.8866
2024-01-03 03:02:59	0.4303	0.8826	0.917	0.9307	0.7723	0.8547
2024-01-03 03:03:59	0.4064	0.9541	0.8337	0.9485	0.7484	0.8389
2024-01-03 03:04:59	0.4064	0.823	0.836	0.924	0.7187	0.827
2024-01-03 03:05:59	0.4064	0.8588	0.8337	0.9604	0.7484	0.8389
2024-01-03 03:06:59	0.3945	0.9064	0.8694	0.9247	0.7324	0.827
2024-01-03 03:07:59	0.4541	0.8468	0.8218	0.934	0.7544	0.8547
2024-01-03 03:08:59	0.45	0.8468	0.836	0.934	0.7187	0.8628
2024-01-03 03:09:59	0.4064	0.8707	0.9171	0.9685	0.7664	0.8866
2024-01-03 03:10:59	0.4184	0.8945	0.8456	0.9328	0.7267	0.8389
2024-01-03 03:11:59	0.4064	0.9064	0.8337	0.924	0.7664	0.8032
2024-01-03 03:12:59	0.4184	0.9184	0.8694	0.944	0.7624	0.8151
2024-01-03 03:13:59	0.4541	0.9064	0.8218	0.9447	0.7267	0.8032
2024-01-03 03:14:59	0.3945	0.8707	0.836	0.9447	0.7386	0.8628
2024-01-03 03:15:59	0.4064	0.9064	0.8814	0.9447	0.8101	0.8508
2024-01-03 03:16:59	0.4064	0.9064	0.8337	0.9328	0.7484	0.827
2024-01-03 03:17:59	0.4064	0.9064	0.8694	0.9328	0.7664	0.827
2024-01-03 03:18:59	0.4064	0.8945	0.836	0.924	0.7624	0.8866
2024-01-03 03:19:59	0.4026	0.8945	0.8218	0.9208	0.7267	0.8628
2024-01-03 03:20:59	0.4	0.8468	0.8337	0.924	0.7386	0.8547
2024-01-03 03:21:59	0.42	0.8826	0.8694	0.924	0.7267	0.8628
2024-01-03 03:22:59	0.4064	0.9303	0.8933	0.9446	0.82	0.8628
2024-01-03 03:23:59	0.42	0.8945	0.836	0.912	0.739	0.8032
2024-01-03 03:24:59	0.4026	0.8945	0.8694	0.902	0.781	0.8866
2024-01-03 03:25:59	0.4064	0.9064	0.8337	0.9267	0.824	0.8389
2024-01-03 03:26:59	0.42	0.9064	0.836	0.906	0.805	0.83
2024-01-03 03:27:59	0.42	0.9303	0.8933	0.9448	0.805	0.827
2024-01-03 03:28:59	0.4064	0.8707	0.8456	0.9448	0.728	0.8628
2024-01-03 03:29:59	0.4	0.8945	0.863	0.906	0.824	0.827
2024-01-03 03:30:59	0.4184	0.9541	0.8814	0.9209	0.739	0.83
2024-01-03 03:31:59	0.4026	0.8707	0.836	0.9328	0.743	0.8828
2024-01-03 03:32:59	0.4026	0.9184	0.8694	0.909	0.766	0.8828
2024-01-03 03:33:59	0.4303	0.8945	0.8337	0.9209	0.781	0.8508
2024-01-03 03:34:59	0.42	0.8945	0.8337	0.909	0.781	0.9066
2024-01-03 03:35:59	0.4007	0.8707	0.8694	0.916	0.801	0.8589
2024-01-03 03:36:59	0.4164	0.9303	0.8456	0.9328	0.743	0.847
2024-01-03 03:37:59	0.39	0.8826	0.8337	0.9105	0.762	0.8508
2024-01-03 03:38:59	0.4403	0.8945	0.8694	0.9701	0.743	0.9066
2024-01-03 03:39:59	0.4164	0.9303	0.8437	0.9344	0.801	0.884
2024-01-03 03:40:59	0.4007	0.9064	0.8437	0.9224	0.801	0.847
2024-01-03 03:41:59	0.4	0.9303	0.8356	0.9344	0.743	0.9304
2024-01-03 03:42:59	0.4	0.9303	0.8594	0.9224	0.762	0.8828
2024-01-03 03:43:59	0.4164	0.9303	0.8594	0.966	0.743	0.8589
2024-01-03 03:44:59	0.4007	0.8945	0.8594	0.9641	0.743	0.8828
2024-01-03 03:45:59	0.4184	0.8945	0.8594	0.9045	0.777	0.847
2024-01-03 03:46:59	0.4	0.9541	0.8475	0.9164	0.777	0.847
2024-01-03 03:47:59	0.41	0.8945	0.9071	0.9164	0.775	0.847
2024-01-03 03:48:59	0.4164	0.8468	0.8714	0.9164	0.817	0.8589
2024-01-03 03:49:59	0.4007	0.9064	0.8594	0.9403	0.817	0.9066
2024-01-03 03:50:59	0.3926	0.8826	0.8714	0.9145	0.744	0.9304
2024-01-03 03:51:59	0.4641	0.9064	0.8594	0.9384	0.783	0.8508
2024-01-03 03:52:59	0.4	0.9184	0.8548	0.9264	0.802	0.847
2024-01-03 03:53:59	0.4088	0.8945	0.9071	0.9026	0.802	0.8828
2024-01-03 03:54:59	0.4364	0.9303	0.8475	0.9264	0.7912	0.847
2024-01-03 03:55:59	0.39	0.9064	0.8594	0.91	0.756	0.8508
2024-01-03 03:56:59	0.4	0.9064	0.8594	0.9045	0.821	0.9185
2024-01-03 03:57:59	0.4007	0.9064	0.8594	0.9641	0.741	0.847
2024-01-03 03:58:59	0.3934	0.8945	0.8833	0.9045	0.802	0.8589
2024-01-03 03:59:59	0.4053	0.9541	0.8475	0.9045	0.821	0.847
2024-01-03 04:00:59	0.453	0.95	0.8714	0.9343	0.785	0.8708
2024-01-03 04:01:59	0.4411	0.9064	0.8594	0.9343	0.825	0.8589
2024-01-03 04:02:59	0.4053	0.9184	0.8356	0.9343	0.747	0.9185
2024-01-03 04:03:59	0.4053	0.9064	0.8594	0.9104	0.7972	0.9528
2024-01-03 04:04:59	0.4292	0.9184	0.836	0.9343	0.831	0.9528
2024-01-03 04:05:59	0.4172	0.9541	0.8475	0.9085	0.76	0.96
2024-01-03 04:06:59	0.4411	0.8945	0.9071	0.8966	0.795	0.9647
2024-01-03 04:07:59	0.453	0.9064	0.8475	0.9443	0.80651	0.917
2024-01-03 04:08:59	0.453	0.9064	0.8475	0.8847	0.801	0.917
2024-01-03 04:09:59	0.4588	0.9064	0.8833	0.9085	0.8072	0.9766
2024-01-03 04:10:59	0.4649	0.9064	0.8833	0.9085	0.837	0.937
2024-01-03 04:11:59	0.4411	0.8826	0.8833	0.9324	0.818	0.9489
2024-01-03 04:12:59	0.4768	0.8707	0.8594	0.8847	0.818	0.9608
2024-01-03 04:13:59	0.4292	0.8707	0.8833	0.924	0.80695	0.98
2024-01-03 04:14:59	0.4411	0.9064	0.8475	0.9085	0.841	0.9528
2024-01-03 04:15:59	0.4768	0.8707	0.8356	0.8847	0.76	0.9528
2024-01-03 04:16:59	0.4411	0.8826	0.8833	0.9383	0.802	0.9647
2024-01-03 04:17:59	0.4588	0.9064	0.8237	0.9144	0.799	0.9647
2024-01-03 04:18:59	0.453	0.8707	0.8475	0.9144	0.802	0.9647
2024-01-03 04:19:59	0.4411	0.8707	0.8475	0.9025	0.757	0.917
2024-01-03 04:20:59	0.4649	0.9064	0.8714	0.9025	0.801	0.917
2024-01-03 04:21:59	0.4649	0.88	0.8237	0.9383	0.837	0.9528
2024-01-03 04:22:59	0.4292	0.9184	0.873	0.8906	0.78	0.9885
2024-01-03 04:23:59	0.4053	0.8947	0.8575	0.8948	0.838	0.9804
2024-01-03 04:24:59	0.4292	0.9432	0.8337	0.9025	0.78	0.9804
2024-01-03 04:25:59	0.4649	0.8924	0.8933	0.9025	0.857	0.897
2024-01-03 04:26:59	0.4411	0.9028	0.8694	0.9144	0.838	0.904
2024-01-03 04:27:59	0.453	0.8851	0.8694	0.9144	0.78	0.897
2024-01-03 04:28:59	0.4588	0.8821	0.8575	0.9329	0.821	0.934
2024-01-03 04:29:59	0.4768	0.8821	0.8575	0.9206	0.78	0.945
2024-01-03 04:30:59	0.4292	0.8941	0.8933	0.9268	0.78	0.9108
2024-01-03 04:31:59	0.4649	0.8851	0.8456	0.9187	0.819	0.904
2024-01-03 04:32:59	0.4292	0.8851	0.8098	0.921	0.777	0.9447
2024-01-03 04:33:59	0.4588	0.8851	0.8575	0.9269	0.821	0.9804
2024-01-03 04:34:59	0.453	0.8851	0.8575	0.915	0.8	0.9328
2024-01-03 04:35:59	0.4649	0.8851	0.8694	0.9269	0.8	0.9566
2024-01-03 04:36:59	0.47	0.8851	0.84392	0.9267	0.881	0.9208
2024-01-03 04:37:59	0.4626	0.8661	0.84392	0.9186	0.794	0.9447
2024-01-03 04:38:59	0.4411	0.9051	0.82488	0.9309	0.795	0.9804
2024-01-03 04:39:59	0.4649	0.8821	0.882	0.8952	0.793	0.9208
2024-01-03 04:40:59	0.453	0.9011	0.882	0.9186	0.814	0.9089
2024-01-03 04:41:59	0.4292	0.9011	0.883	0.8732	0.8032	0.9566
2024-01-03 04:42:59	0.4649	0.8931	0.882	0.9209	0.795	0.9208
2024-01-03 04:43:59	0.4649	0.9211	0.90568	0.9209	0.816	0.9328
2024-01-03 04:44:59	0.4649	0.8871	0.893	0.9209	0.806	0.92
2024-01-03 04:45:59	0.4172	0.9441	0.883	0.8852	0.806	0.9447
2024-01-03 04:46:59	0.4626	0.8661	0.863	0.909	0.80251	0.9804
2024-01-03 04:47:59	0.4392	0.8931	0.882	0.9209	0.8032	0.9208
2024-01-03 04:48:59	0.4749	0.9251	0.863	0.8971	0.833	0.9685
2024-01-03 04:49:59	0.4626	0.9251	0.903	0.9186	0.8132	0.9447
2024-01-03 04:50:59	0.4707	0.9251	0.84392	0.926	0.8132	0.9566
2024-01-03 04:51:59	0.4649	0.9251	0.86296	0.9209	0.8132	0.9208
2024-01-03 04:52:59	0.453	0.8931	0.882	0.909	0.8132	0.9566
2024-01-03 04:53:59	0.4649	0.8661	0.92024	0.9148	0.8132	0.9447
2024-01-03 04:54:59	0.453	0.9051	0.92024	0.8852	0.826	0.9328
2024-01-03 04:55:59	0.4507	0.939	0.873	0.9209	0.8132	0.9208
2024-01-03 04:56:59	0.4588	0.99628	0.863	0.8852	0.816	0.9447
2024-01-03 04:57:59	0.4526	0.90092	0.84392	0.9328	0.863	0.9447
2024-01-03 04:58:59	0.4649	0.99628	0.873	0.9148	0.836	0.9208
2024-01-03 04:59:59	0.4292	0.97724	0.882	0.909	0.827	0.9328
2024-01-03 05:00:59	0.4411	0.95804	0.90104	0.8971	0.84	0.9804
2024-01-03 05:01:59	0.4292	0.99628	0.882	0.9209	0.863	0.9924
2024-01-03 05:02:59	0.4588	0.91996	0.86296	0.8852	0.8332	0.986
2024-01-03 05:03:59	0.4768	0.939	0.899	0.8613	0.816	0.9804
2024-01-03 05:04:59	0.453	0.95804	0.90104	0.8852	0.827	0.9728
2024-01-03 05:05:59	0.453	0.939	0.92024	0.9209	0.83251	0.937
2024-01-03 05:06:59	0.4526	0.93	0.90104	0.9209	0.8332	0.937
2024-01-03 05:07:59	0.4588	0.90092	0.84392	0.8971	0.8332	0.937
2024-01-03 05:08:59	0.4507	0.92	0.889	0.909	0.823	0.9489
2024-01-03 05:09:59	0.4588	0.93	0.882	0.9148	0.8332	0.9966
2024-01-03 05:10:59	0.4588	0.97724	0.8481	0.8971	0.826	1.0204
2024-01-03 05:11:59	0.4292	0.97724	0.8091	0.9268	0.854	0.9687
2024-01-03 05:12:59	0.4526	0.939	0.8361	0.8911	0.877	0.9806
2024-01-03 05:13:59	0.4649	0.91996	0.8681	0.8792	0.835	1.0521
2024-01-03 05:14:59	0.4292	0.90092	0.8681	0.9268	0.877	0.921
2024-01-03 05:15:59	0.453	0.96	0.8681	0.9011	0.838	0.9568
2024-01-03 05:16:59	0.4588	0.92	0.8681	0.9249	0.84251	1.0044
2024-01-03 05:17:59	0.453	0.939	0.8361	0.9188	0.837	0.9448
2024-01-03 05:18:59	0.4053	0.92	0.8091	0.913	0.873	0.9448
[truncated: 12,995 more rows]

## Sheet: 土压原
采样日期：
2023-12-24	01(kPa)	02(kPa)	03(kPa)	04(kPa)	05(kPa)	06(kPa)
2024-01-01 20:01:00	0	0	0	0	0	0
2024-01-01 20:02:00	0.06139	0.09964	0.09153	0.12489	0.03774	0.13871
2024-01-01 20:02:59	0.01737	0.09928	0.12204	0.13624	0.05299	0.12137
2024-01-01 20:03:59	0.04672	0.05658	0.07627	0.09083	0.02474	0.01734
2024-01-01 20:04:59	0.18803	0.05658	0.04577	0.09083	0.02474	0.05202
2024-01-01 20:05:59	0.0027	0.04234	0.09153	0.06812	0.08237	0.01734
2024-01-01 20:06:59	0.17336	0.02811	0.10678	0.12489	0.09649	0.12137
2024-01-01 20:07:59	0.07606	0.01387	0.18305	0.1476	0.08237	0.24275
2024-01-01 20:08:59	0.01737	0.04234	0.04577	0.13624	0.02474	0.0867
2024-01-01 20:09:59	0.04672	0.07081	0.10678	0.15895	0.01062	0.10404
2024-01-01 20:10:59	0.07606	0.01351	0.06102	0.12489	0.08237	0.05202
2024-01-01 20:11:59	0.0027	0.05658	0.07627	0.15895	0.08124	0.05202
2024-01-01 20:12:59	0.18803	0.07081	0.06102	0.13624	0.02474	0.0867
2024-01-01 20:13:59	0.04672	0.05658	0.04577	0.09083	0.08237	0.17339
2024-01-01 20:14:59	0.06139	0.05658	0.10678	0.1476	0.02474	0.19073
2024-01-01 20:15:59	0.30541	0.09928	0.09153	0.1476	0.05299	0.0867
2024-01-01 20:16:59	0.0027	0.01387	0.06102	0.13624	0.02474	0.12137
2024-01-01 20:17:59	0.01737	0.05658	0.04577	0.07948	0.06711	0.17339
2024-01-01 20:18:59	0.0027	0.02811	0.10678	0.09083	0.05412	0.13871
2024-01-01 20:19:59	0.04672	0.07081	0.07627	0.11354	0.08237	0.05202
2024-01-01 20:20:59	0.01737	0.07081	0.12204	0.21572	0.05299	0.13871
2024-01-01 20:21:59	0.03205	0.05658	0.10678	0.1703	0.03887	0.17339
2024-01-01 20:22:59	0.23205	0.09928	0.15254	0.15895	0.06824	0.13871
2024-01-01 20:23:59	0.21737	0.07081	0.04577	0.11354	0.03887	0.20807
2024-01-01 20:24:59	0.18803	0.05658	0.13729	0.09083	0.08124	0.15605
2024-01-01 20:25:59	0.29073	0.04234	0.13729	0.1703	0.08124	0.0867
2024-01-01 20:26:59	0.21737	0.05658	0.13729	0.1476	0.01062	0.20807
2024-01-01 20:27:59	0.24672	0.07081	0.15254	0.11354	0.05412	0.20807
2024-01-01 20:28:59	0.23205	0.15658	0.09153	0.10218	0.09649	0.15605
2024-01-01 20:29:59	0.18803	0.15658	0.04577	0.13624	0.09649	0.15605
2024-01-01 20:30:59	0.21737	0.18504	0.10678	0.1476	0.01062	0.12137
2024-01-01 20:31:59	0.26139	0.25621	0.15254	0.09083	0.02474	0.0867
2024-01-01 20:32:59	0.17336	0.11387	0.10678	0.21572	0.05412	0.12137
2024-01-01 20:33:59	0.2027	0.22775	0.1678	0.18166	0.09649	0.15605
2024-01-01 20:34:59	0.26139	0.18504	0.07627	0.20436	0.06711	0.15605
2024-01-01 20:35:59	0.2027	0.14234	0.09153	0.15895	0.05412	0.19073
2024-01-01 20:36:59	0.21737	0.18504	0.06102	0.20436	0.06824	0.0867
2024-01-01 20:37:59	0.27606	0.12811	0.12204	0.13624	0.09649	0.17339
2024-01-01 20:38:59	0.29073	0.28468	0.13729	0.13624	0.09649	0.19073
2024-01-01 20:39:59	0.28803	0.21351	0.12204	0.20436	0.05412	0.20807
2024-01-01 20:40:59	0.31737	0.22775	0.12204	0.10218	0.06824	0.20807
2024-01-01 20:41:59	0.3027	0.18504	0.07627	0.11354	0.09649	0.19073
2024-01-01 20:42:59	0.31737	0.25621	0.12204	0.15895	0.09649	0.20807
2024-01-01 20:43:59	0.36139	0.27045	0.04577	0.19301	0.02474	0.22541
2024-01-01 20:44:59	0.28803	0.19928	0.09153	0.1476	0.05412	0.24275
2024-01-01 20:45:59	0.37606	0.21351	0.07627	0.1476	0.05412	0.20807
2024-01-01 20:46:59	0.34672	0.27045	0.1678	0.13624	0.05412	0.12137
2024-01-01 20:47:59	0.40541	0.18504	0.1678	0.19301	0.05299	0.27743
2024-01-01 20:48:59	0.33205	0.15658	0.12204	0.11354	0.05412	0.17339
2024-01-01 20:49:59	0.28803	0.19928	0.10678	0.1703	0.06824	0.12137
2024-01-01 20:50:59	0.34672	0.14234	0.09153	0.19301	0.02474	0.20807
2024-01-01 20:51:59	0.42008	0.22775	0.15254	0.19301	0.08237	0.17339
2024-01-01 20:52:59	0.42008	0.22775	0.1678	0.1703	0.06824	0.19073
2024-01-01 20:53:59	0.36139	0.25621	0.07627	0.13624	0.09649	0.10404
2024-01-01 20:54:59	0.40541	0.17081	0.1678	0.1476	0.09649	0.15605
2024-01-01 20:55:59	0.34672	0.25621	0.15254	0.22707	0.08237	0.24275
2024-01-01 20:56:59	0.33205	0.18504	0.07627	0.22707	0.05412	0.19073
2024-01-01 20:57:59	0.37606	0.22775	0.15254	0.19301	0.05413	0.15605
2024-01-01 20:58:59	0.42008	0.19928	0.10678	0.1703	0.05412	0.12137
2024-01-01 20:59:59	0.37606	0.19928	0.21356	0.22707	0.06824	0.06936
2024-01-01 21:00:59	0.36139	0.17081	0.1678	0.18166	0.08238	0.24275
2024-01-01 21:01:59	0.33205	0.22775	0.12204	0.20436	0.12474	0.19073
2024-01-01 21:02:59	0.40541	0.21351	0.15254	0.19301	0.15412	0.20807
2024-01-01 21:03:59	0.47876	0.24198	0.06102	0.20436	0.15412	0.20807
2024-01-01 21:04:59	0.39073	0.21351	0.13729	0.22707	0.15299	0.19073
2024-01-01 21:05:59	0.36139	0.21351	0.10678	0.18166	0.16824	0.24275
2024-01-01 21:06:59	0.42008	0.18504	0.13729	0.19301	0.15299	0.22541
2024-01-01 21:07:59	0.39073	0.24198	0.18305	0.18166	0.15	0.13871
2024-01-01 21:08:59	0.34672	0.17081	0.24407	0.1703	0.15412	0.19073
2024-01-01 21:09:59	0.36139	0.25621	0.13729	0.18166	0.17	0.22541
2024-01-01 21:10:59	0.37606	0.18504	0.1678	0.1476	0.06824	0.15605
2024-01-01 21:11:59	0.47876	0.21351	0.13729	0.19301	0.12474	0.10404
2024-01-01 21:12:59	0.40541	0.28468	0.12204	0.23842	0.11062	0.20807
2024-01-01 21:13:59	0.46409	0.15658	0.10678	0.18166	0.15412	0.17339
2024-01-01 21:14:59	0.37606	0.25621	0.18305	0.20436	0.16	0.26009
2024-01-01 21:15:59	0.42008	0.27045	0.18305	0.21572	0.13	0.15605
2024-01-01 21:16:59	0.37606	0.25621	0.25932	0.1476	0.12474	0.12137
2024-01-01 21:17:59	0.40541	0.22775	0.07627	0.21572	0.16824	0.26009
2024-01-01 21:18:59	0.40541	0.27045	0.09153	0.1476	0.15412	0.31211
2024-01-01 21:19:59	0.34672	0.25621	0.19831	0.23842	0.16824	0.12137
2024-01-01 21:20:59	0.37606	0.17081	0.18305	0.21572	0.18237	0.15605
2024-01-01 21:21:59	0.40541	0.21351	0.18305	0.22707	0.15412	0.15605
2024-01-01 21:22:59	0.37606	0.22775	0.18305	0.19301	0.16824	0.19073
2024-01-01 21:23:59	0.42008	0.18504	0.1678	0.1703	0.15412	0.20807
2024-01-01 21:24:59	0.39073	0.24198	0.09153	0.21572	0.18238	0.15605
2024-01-01 21:25:59	0.42008	0.31315	0.18305	0.20436	0.15412	0.0867
2024-01-01 21:26:59	0.40541	0.29891	0.10678	0.21572	0.15413	0.27743
2024-01-01 21:27:59	0.37606	0.22775	0.12204	0.23842	0.15412	0.24275
2024-01-01 21:28:59	0.42008	0.21351	0.09153	0.19301	0.15299	0.22541
2024-01-01 21:29:59	0.40541	0.21351	0.1678	0.19301	0.16824	0.19073
2024-01-01 21:30:59	0.42008	0.25621	0.13729	0.19301	0.15299	0.19073
2024-01-01 21:31:59	0.37606	0.19928	0.12204	0.1476	0.16824	0.24275
2024-01-01 21:32:59	0.42008	0.22775	0.19831	0.22707	0.15412	0.19073
2024-01-01 21:33:59	0.49344	0.25621	0.13729	0.20436	0.16824	0.19073
2024-01-01 21:34:59	0.40541	0.17081	0.18305	0.20436	0.16824	0.20807
2024-01-01 21:35:59	0.43475	0.19928	0.09153	0.30654	0.15412	0.24275
2024-01-01 21:36:59	0.40541	0.24198	0.06102	0.20436	0.16824	0.22541
2024-01-01 21:37:59	0.44942	0.22775	0.18305	0.15895	0.15412	0.15605
2024-01-01 21:38:59	0.40541	0.21351	0.18305	0.24978	0.11063	0.27743
2024-01-01 21:39:59	0.39073	0.27045	0.1678	0.19301	0.16824	0.24275
2024-01-01 21:40:59	0.44942	0.19928	0.15254	0.20436	0.15299	0.26009
2024-01-01 21:41:59	0.42008	0.27045	0.15254	0.20436	0.15412	0.20807
2024-01-01 21:42:59	0.44942	0.24198	0.13729	0.20436	0.16824	0.15605
2024-01-01 21:43:59	0.47876	0.19928	0.18305	0.1476	0.18237	0.22541
2024-01-01 21:44:59	0.43475	0.31315	0.25932	0.27248	0.18238	0.19073
2024-01-01 21:45:59	0.44942	0.21351	0.22881	0.19301	0.15412	0.26009
2024-01-01 21:46:59	0.44942	0.24198	0.18305	0.22707	0.16824	0.20807
2024-01-01 21:47:59	0.50811	0.27045	0.18305	0.22707	0.16	0.19073
2024-01-01 21:48:59	0.44942	0.27045	0.13729	0.23842	0.15412	0.19073
2024-01-01 21:49:59	0.46409	0.21351	0.18305	0.24978	0.16824	0.24275
2024-01-01 21:50:59	0.37606	0.21351	0.12204	0.19301	0.15412	0.20807
2024-01-01 21:51:59	0.46409	0.31315	0.18305	0.15895	0.15413	0.17339
2024-01-01 21:52:59	0.49344	0.27045	0.15254	0.19301	0.16824	0.15605
2024-01-01 21:53:59	0.37606	0.32738	0.13729	0.19301	0.16825	0.19073
2024-01-01 21:54:59	0.47876	0.22775	0.15254	0.22707	0.18238	0.20807
2024-01-01 21:55:59	0.46409	0.31315	0.19831	0.19301	0.16	0.19073
2024-01-01 21:56:59	0.49344	0.27045	0.19831	0.15895	0.15412	0.24275
2024-01-01 21:57:59	0.46409	0.27045	0.21356	0.20436	0.15412	0.24275
2024-01-01 21:58:59	0.42008	0.22775	0.15254	0.23842	0.18237	0.20807
2024-01-01 21:59:59	0.49344	0.24198	0.15254	0.1703	0.15412	0.19073
2024-01-01 22:00:59	0.46409	0.25621	0.21356	0.21572	0.16	0.26009
2024-01-01 22:01:59	0.47876	0.29891	0.24407	0.24978	0.15413	0.31211
2024-01-01 22:02:59	0.44942	0.19928	0.1678	0.23842	0.18238	0.19073
2024-01-01 22:03:59	0.43475	0.32738	0.24407	0.20436	0.16824	0.20807
2024-01-01 22:04:59	0.46409	0.27045	0.19831	0.21572	0.15299	0.24275
2024-01-01 22:05:59	0.47876	0.27045	0.19831	0.23842	0.18237	0.22541
2024-01-01 22:06:59	0.43475	0.17081	0.10678	0.21572	0.16	0.34679
2024-01-01 22:07:59	0.47876	0.24198	0.25932	0.26113	0.18238	0.17339
2024-01-01 22:08:59	0.50811	0.28468	0.18305	0.21572	0.15412	0.27743
2024-01-01 22:09:59	0.49344	0.24198	0.22881	0.27248	0.11062	0.24275
2024-01-01 22:10:59	0.47876	0.22775	0.1678	0.26113	0.15412	0.26009
2024-01-01 22:11:59	0.42008	0.29891	0.21356	0.27248	0.15413	0.15605
2024-01-01 22:12:59	0.43475	0.32738	0.24407	0.21572	0.16825	0.26009
2024-01-01 22:13:59	0.52278	0.24198	0.25932	0.27248	0.15413	0.27743
2024-01-01 22:14:59	0.49344	0.34162	0.25932	0.23842	0.15412	0.15605
2024-01-01 22:15:59	0.50811	0.31315	0.15254	0.20436	0.12474	0.24275
2024-01-01 22:16:59	0.47876	0.24198	0.27457	0.29519	0.15412	0.19073
2024-01-01 22:17:59	0.46409	0.18504	0.1678	0.22707	0.12474	0.19073
2024-01-01 22:18:59	0.49344	0.24198	0.28983	0.23842	0.16824	0.26009
2024-01-01 22:19:59	0.52278	0.22775	0.1678	0.21572	0.15413	0.22541
2024-01-01 22:20:59	0.43475	0.29891	0.13729	0.28383	0.16825	0.34679
2024-01-01 22:21:59	0.53745	0.31315	0.24407	0.24978	0.16824	0.26009
2024-01-01 22:22:59	0.49344	0.29891	0.18305	0.26113	0.15412	0.29477
2024-01-01 22:23:59	0.46409	0.25621	0.18305	0.26113	0.15299	0.22541
2024-01-01 22:24:59	0.47876	0.29891	0.19831	0.24978	0.15413	0.22541
2024-01-01 22:25:59	0.55212	0.31315	0.21356	0.24978	0.18238	0.24275
2024-01-01 22:26:59	0.46409	0.31315	0.21356	0.28383	0.15412	0.19073
2024-01-01 22:27:59	0.49344	0.24198	0.28983	0.28383	0.18124	0.20807
2024-01-01 22:28:59	0.49344	0.28468	0.21356	0.30654	0.16824	0.19073
2024-01-01 22:29:59	0.47876	0.34162	0.22881	0.22707	0.11063	0.24275
2024-01-01 22:30:59	0.49344	0.32738	0.19831	0.23842	0.15413	0.27743
2024-01-01 22:31:59	0.50811	0.32738	0.28983	0.19301	0.16824	0.19073
2024-01-01 22:32:59	0.5668	0.25621	0.24407	0.21572	0.16824	0.27743
2024-01-01 22:33:59	0.43475	0.27045	0.21356	0.21572	0.15413	0.31211
2024-01-01 22:34:59	0.44942	0.25621	0.18305	0.22707	0.15412	0.22541
2024-01-01 22:35:59	0.46409	0.24198	0.24407	0.23842	0.15412	0.24275
2024-01-01 22:36:59	0.59614	0.32738	0.18305	0.19301	0.15412	0.19073
2024-01-01 22:37:59	0.50811	0.27045	0.25932	0.22707	0.15299	0.19073
2024-01-01 22:38:59	0.43475	0.32738	0.24407	0.26113	0.15413	0.27743
2024-01-01 22:39:59	0.50811	0.22775	0.19831	0.24978	0.09649	0.31211
2024-01-01 22:40:59	0.46409	0.27045	0.24407	0.30654	0.06824	0.12137
2024-01-01 22:41:59	0.53745	0.29891	0.21356	0.29519	0.05412	0.22541
2024-01-01 22:42:59	0.46409	0.35585	0.30508	0.27248	0.06824	0.19073
2024-01-01 22:43:59	0.53745	0.28468	0.25932	0.26113	0.06824	0.26009
2024-01-01 22:44:59	0.43475	0.32738	0.25932	0.26113	0.05412	0.27743
2024-01-01 22:45:59	0.49344	0.24198	0.21356	0.29519	0.11063	0.26009
2024-01-01 22:46:59	0.40541	0.28468	0.22881	0.28383	0.09649	0.22541
2024-01-01 22:47:59	0.52278	0.28468	0.25932	0.27248	0.08237	0.22541
2024-01-01 22:48:59	0.53745	0.29891	0.22881	0.31789	0.16712	0.24275
2024-01-01 22:49:59	0.47876	0.28468	0.24407	0.32925	0.12475	0.31211
2024-01-01 22:50:59	0.42008	0.29891	0.21356	0.30654	0.15299	0.24275
2024-01-01 22:51:59	0.46409	0.32738	0.25932	0.30654	0.06824	0.32945
2024-01-01 22:52:59	0.52278	0.32738	0.19831	0.30654	0.12475	0.31211
2024-01-01 22:53:59	0.49344	0.28468	0.27457	0.30654	0.06825	0.27743
2024-01-01 22:54:59	0.5668	0.32738	0.32034	0.29519	0.09649	0.27743
2024-01-01 22:55:59	0.52278	0.28468	0.24407	0.29519	0.05412	0.29477
2024-01-01 22:56:59	0.50811	0.37008	0.19831	0.29519	0.08237	0.22541
2024-01-01 22:57:59	0.53745	0.27045	0.32034	0.27248	0.08238	0.27743
2024-01-01 22:58:59	0.55212	0.37008	0.24407	0.26113	0.05412	0.34679
2024-01-01 22:59:59	0.52278	0.28468	0.24407	0.29519	0.08237	0.22541
2024-01-01 23:00:59	0.49344	0.31315	0.35084	0.28383	0.06824	0.26009
2024-01-01 23:01:59	0.53745	0.31315	0.32034	0.24978	0.05412	0.31211
2024-01-01 23:02:59	0.47876	0.34162	0.18305	0.26113	0.08238	0.22541
2024-01-01 23:03:59	0.59614	0.31315	0.27457	0.35195	0.15299	0.27743
2024-01-01 23:04:59	0.50811	0.29891	0.33559	0.29519	0.09649	0.20807
2024-01-01 23:05:59	0.59614	0.34162	0.24407	0.27248	0.15299	0.34679
2024-01-01 23:06:59	0.62548	0.31315	0.27457	0.28383	0.06825	0.19073
2024-01-01 23:07:59	0.49344	0.35585	0.27457	0.31789	0.05413	0.31211
2024-01-01 23:08:59	0.5668	0.24198	0.25932	0.29519	0.15299	0.31211
2024-01-01 23:09:59	0.49344	0.28468	0.27457	0.23842	0.05413	0.27743
2024-01-01 23:10:59	0.53745	0.35585	0.18305	0.32925	0.15299	0.19073
2024-01-01 23:11:59	0.46409	0.21351	0.30508	0.23842	0.15299	0.31211
2024-01-01 23:12:59	0.52278	0.34162	0.22881	0.22707	0.11063	0.29477
2024-01-01 23:13:59	0.53745	0.39855	0.30508	0.28383	0.06824	0.24275
2024-01-01 23:14:59	0.53745	0.29891	0.30508	0.27248	0.12474	0.17339
2024-01-01 23:15:59	0.55212	0.28468	0.25932	0.30654	0.06824	0.26009
2024-01-01 23:16:59	0.58147	0.34162	0.24407	0.30654	0.153	0.22541
2024-01-01 23:17:59	0.59614	0.34162	0.27457	0.23842	0.06825	0.26009
2024-01-01 23:18:59	0.5668	0.27045	0.30508	0.27248	0.05412	0.27743
2024-01-01 23:19:59	0.52278	0.29891	0.24407	0.30654	0.06825	0.32945
2024-01-01 23:20:59	0.5668	0.29891	0.24407	0.28383	0.06824	0.29477
2024-01-01 23:21:59	0.55212	0.38432	0.33559	0.30654	0.05412	0.26009
2024-01-01 23:22:59	0.58147	0.37008	0.33559	0.24978	0.05412	0.26009
2024-01-01 23:23:59	0.55212	0.35585	0.24407	0.30654	0.13887	0.31211
2024-01-01 23:24:59	0.53745	0.31279	0.30508	0.29519	0.08238	0.38147
2024-01-01 23:25:59	0.59614	0.32738	0.27457	0.26113	0.19537	0.36413
2024-01-01 23:26:59	0.58147	0.35585	0.28983	0.26113	0.12475	0.22541
2024-01-01 23:27:59	0.64016	0.39855	0.30508	0.26113	0.12475	0.38147
2024-01-01 23:28:59	0.44942	0.28468	0.30508	0.32925	0.06825	0.31211
2024-01-01 23:29:59	0.49344	0.36972	0.24407	0.28383	0.08238	0.38147
2024-01-01 23:30:59	0.53745	0.32738	0.27457	0.27248	0.05413	0.19073
2024-01-01 23:31:59	0.46409	0.32738	0.25932	0.29519	0.11063	0.34679
2024-01-01 23:32:59	0.59614	0.37008	0.28983	0.27248	0.15299	0.22541
2024-01-01 23:33:59	0.46409	0.29891	0.28983	0.32925	0.11063	0.32945
2024-01-01 23:34:59	0.49344	0.27045	0.27457	0.23842	0.05412	0.31211
2024-01-01 23:35:59	0.43475	0.32738	0.35084	0.28383	0.06825	0.26009
2024-01-01 23:36:59	0.49344	0.37008	0.22881	0.28383	0.08238	0.38147
2024-01-01 23:37:59	0.50811	0.37008	0.24407	0.29519	0.05412	0.31211
2024-01-01 23:38:59	0.58147	0.37008	0.25932	0.30654	0.15299	0.27743
2024-01-01 23:39:59	0.52278	0.28468	0.22881	0.29519	0.06824	0.29477
2024-01-01 23:40:59	0.53745	0.38432	0.27457	0.26113	0.08238	0.27743
2024-01-01 23:41:59	0.53745	0.37008	0.30508	0.28383	0.05413	0.26009
2024-01-01 23:42:59	0.53745	0.37008	0.28983	0.27248	0.15299	0.22541
2024-01-01 23:43:59	0.5668	0.38432	0.35084	0.28383	0.08237	0.22541
2024-01-01 23:44:59	0.61081	0.31315	0.28983	0.26113	0.16712	0.32945
2024-01-01 23:45:59	0.55212	0.37008	0.27457	0.31789	0.05412	0.29477
2024-01-01 23:46:59	0.58147	0.31315	0.35084	0.19301	0.11063	0.29477
2024-01-01 23:47:59	0.5668	0.38432	0.30508	0.32925	0.06824	0.29477
2024-01-01 23:48:59	0.55212	0.35585	0.33559	0.29519	0.06824	0.22541
2024-01-01 23:49:59	0.59614	0.38432	0.30508	0.36331	0.13887	0.29477
2024-01-01 23:50:59	0.5668	0.32738	0.32034	0.27248	0.12474	0.31211
2024-01-01 23:51:59	0.59614	0.32738	0.32034	0.37466	0.11063	0.22541
2024-01-01 23:52:59	0.5668	0.29891	0.27457	0.30654	0.0965	0.38147
2024-01-01 23:53:59	0.59614	0.29891	0.32034	0.32925	0.06824	0.31211
2024-01-01 23:54:59	0.55212	0.37008	0.27457	0.32925	0.0965	0.24275
2024-01-01 23:55:59	0.53745	0.31315	0.35084	0.32925	0.15299	0.38147
2024-01-01 23:56:59	0.49344	0.34162	0.30508	0.29519	0.16712	0.32945
2024-01-01 23:57:59	0.47876	0.38432	0.32034	0.29519	0.16824	0.41615
2024-01-01 23:58:59	0.55212	0.29891	0.33559	0.29519	0.15299	0.27743
2024-01-01 23:59:59	0.65483	0.34162	0.30508	0.30654	0.18238	0.31211
2024-01-02 00:00:59	0.53745	0.37008	0.32034	0.30654	0.16825	0.27743
2024-01-02 00:01:59	0.52278	0.28468	0.35084	0.30654	0.15299	0.22541
2024-01-02 00:02:59	0.55212	0.34162	0.28983	0.31789	0.15413	0.31211
2024-01-02 00:03:59	0.49344	0.39855	0.33559	0.36331	0.15412	0.38147
2024-01-02 00:04:59	0.52278	0.38432	0.32034	0.30654	0.12474	0.34679
2024-01-02 00:05:59	0.43475	0.35585	0.38135	0.32925	0.153	0.41615
2024-01-02 00:06:59	0.52278	0.29891	0.3661	0.30654	0.18237	0.38147
2024-01-02 00:07:59	0.52278	0.35585	0.39661	0.28383	0.15413	0.36413
2024-01-02 00:08:59	0.59614	0.31315	0.32034	0.3406	0.18	0.26009
2024-01-02 00:09:59	0.55212	0.37008	0.30508	0.35195	0.16825	0.31211
2024-01-02 00:10:59	0.59614	0.37008	0.32034	0.30654	0.15299	0.27743
2024-01-02 00:11:59	0.64016	0.32738	0.35084	0.32925	0.15299	0.38147
2024-01-02 00:12:59	0.50811	0.39855	0.27457	0.29519	0.18238	0.29477
2024-01-02 00:13:59	0.52278	0.34162	0.35084	0.36331	0.16824	0.32945
2024-01-02 00:14:59	0.52278	0.31315	0.33559	0.32925	0.18238	0.26009
2024-01-02 00:15:59	0.47876	0.32738	0.33559	0.30654	0.16824	0.41615
2024-01-02 00:16:59	0.46409	0.37008	0.30508	0.32925	0.16825	0.26009
2024-01-02 00:17:59	0.46409	0.34162	0.35084	0.35195	0.15412	0.31211
2024-01-02 00:18:59	0.49344	0.32738	0.35084	0.32925	0.16825	0.34679
2024-01-02 00:19:59	0.50811	0.34162	0.3661	0.31789	0.19649	0.32945
2024-01-02 00:20:59	0.53745	0.32738	0.41186	0.31789	0.15413	0.26009
2024-01-02 00:21:59	0.53745	0.42702	0.28983	0.36331	0.12475	0.22541
2024-01-02 00:22:59	0.58147	0.34162	0.32034	0.29519	0.15299	0.29477
2024-01-02 00:23:59	0.46409	0.34162	0.28983	0.32925	0.18238	0.34679
2024-01-02 00:24:59	0.49344	0.39855	0.35084	0.30654	0.15412	0.26009
2024-01-02 00:25:59	0.58147	0.39855	0.3661	0.32925	0.18237	0.20807
2024-01-02 00:26:59	0.55212	0.31315	0.35084	0.27248	0.15412	0.29477
2024-01-02 00:27:59	0.58147	0.35585	0.3661	0.31789	0.18238	0.29477
2024-01-02 00:28:59	0.55212	0.39855	0.38135	0.28383	0.16825	0.22541
2024-01-02 00:29:59	0.61081	0.38432	0.35084	0.32925	0.16825	0.31211
2024-01-02 00:30:59	0.53745	0.37008	0.30508	0.29519	0.15412	0.34679
2024-01-02 00:31:59	0.58147	0.34162	0.32034	0.29519	0.12475	0.38147
2024-01-02 00:32:59	0.5668	0.32738	0.3661	0.36331	0.15412	0.27743
2024-01-02 00:33:59	0.49344	0.37008	0.35084	0.3406	0.18238	0.31211
2024-01-02 00:34:59	0.64016	0.37008	0.32034	0.35195	0.15412	0.29477
2024-01-02 00:35:59	0.59614	0.38432	0.33559	0.28383	0.16824	0.29477
2024-01-02 00:36:59	0.62548	0.38432	0.3661	0.31789	0.16712	0.26009
2024-01-02 00:37:59	0.59614	0.37008	0.38135	0.32925	0.16825	0.31211
2024-01-02 00:38:59	0.59614	0.35585	0.32034	0.37466	0.15412	0.38147
2024-01-02 00:39:59	0.58147	0.37008	0.33559	0.37466	0.13887	0.24275
2024-01-02 00:40:59	0.5668	0.34125	0.41186	0.29519	0.18238	0.34679
2024-01-02 00:41:59	0.5668	0.29891	0.32034	0.3406	0.15412	0.32945
2024-01-02 00:42:59	0.55212	0.37008	0.32034	0.28383	0.15412	0.36413
2024-01-02 00:43:59	0.52278	0.31315	0.33559	0.29519	0.16824	0.29477
2024-01-02 00:44:59	0.59614	0.39855	0.33559	0.38601	0.15412	0.26009
2024-01-02 00:45:59	0.59614	0.34162	0.33559	0.38601	0.15412	0.22541
2024-01-02 00:46:59	0.55212	0.35549	0.35084	0.37466	0.1965	0.34679
2024-01-02 00:47:59	0.5668	0.38396	0.39661	0.31789	0.16825	0.22541
2024-01-02 00:48:59	0.62548	0.38432	0.27457	0.31789	0.18238	0.34679
2024-01-02 00:49:59	0.62548	0.25621	0.35084	0.29519	0.15413	0.26009
2024-01-02 00:50:59	0.5668	0.37008	0.38135	0.29519	0.12474	0.27743
2024-01-02 00:51:59	0.58147	0.38432	0.44237	0.24978	0.18237	0.32945
2024-01-02 00:52:59	0.65483	0.29891	0.33559	0.31789	0.18238	0.32945
2024-01-02 00:53:59	0.62548	0.31279	0.33559	0.31789	0.15413	0.24275
2024-01-02 00:54:59	0.5668	0.39855	0.35084	0.32925	0.15412	0.26009
2024-01-02 00:55:59	0.58147	0.37008	0.32034	0.32925	0.15412	0.26009
2024-01-02 00:56:59	0.53745	0.44125	0.28983	0.29519	0.13887	0.27743
2024-01-02 00:57:59	0.59614	0.44125	0.35084	0.42007	0.16825	0.32945
2024-01-02 00:58:59	0.5668	0.39855	0.41186	0.36331	0.19537	0.29477
2024-01-02 00:59:59	0.55212	0.39855	0.35084	0.37466	0.2095	0.39881
2024-01-02 01:00:59	0.46409	0.38432	0.3661	0.35195	0.153	0.29477
2024-01-02 01:01:59	0.64016	0.39855	0.3661	0.3406	0.15412	0.27743
2024-01-02 01:02:59	0.5668	0.34162	0.39661	0.37466	0.1965	0.36413
2024-01-02 01:03:59	0.62548	0.38432	0.30508	0.3406	0.18237	0.27743
2024-01-02 01:04:59	0.58147	0.35585	0.3661	0.28383	0.16824	0.36413
2024-01-02 01:05:59	0.62548	0.38432	0.32034	0.29519	0.18238	0.27743
2024-01-02 01:06:59	0.62548	0.32738	0.35084	0.35195	0.1965	0.41615
2024-01-02 01:07:59	0.61081	0.39855	0.41186	0.35195	0.15412	0.34679
2024-01-02 01:08:59	0.58147	0.38432	0.25932	0.3406	0.11063	0.34679
2024-01-02 01:09:59	0.59614	0.38432	0.33559	0.36331	0.15412	0.41615
2024-01-02 01:10:59	0.59614	0.45549	0.30508	0.3406	0.153	0.29477
2024-01-02 01:11:59	0.53745	0.34162	0.32034	0.3406	0.19649	0.34679
2024-01-02 01:12:59	0.58147	0.39855	0.32034	0.32925	0.16712	0.38147
2024-01-02 01:13:59	0.53745	0.32738	0.32034	0.32925	0.15413	0.38147
2024-01-02 01:14:59	0.50811	0.39855	0.39661	0.29519	0.1965	0.26009
2024-01-02 01:15:59	0.49344	0.41279	0.38135	0.30654	0.15412	0.38147
2024-01-02 01:16:59	0.59614	0.39855	0.35084	0.35195	0.153	0.34679
2024-01-02 01:17:59	0.59614	0.42702	0.27457	0.36331	0.16824	0.26009
2024-01-02 01:18:59	0.5668	0.37008	0.45762	0.32925	0.13887	0.32945
2024-01-02 01:19:59	0.59614	0.41279	0.33559	0.31789	0.12474	0.31211
2024-01-02 01:20:59	0.65483	0.38432	0.38135	0.31789	0.15413	0.41615
2024-01-02 01:21:59	0.58147	0.28468	0.38135	0.31789	0.16712	0.32945
2024-01-02 01:22:59	0.59614	0.38432	0.39661	0.3406	0.12475	0.29477
2024-01-02 01:23:59	0.65483	0.38432	0.32034	0.3406	0.13887	0.38147
2024-01-02 01:24:59	0.58147	0.38432	0.39661	0.31789	0.12475	0.31211
2024-01-02 01:25:59	0.68417	0.44125	0.38135	0.36331	0.25187	0.31211
2024-01-02 01:26:59	0.53745	0.38432	0.39661	0.36331	0.13887	0.22541
2024-01-02 01:27:59	0.64016	0.42702	0.3661	0.37466	0.11063	0.31211
2024-01-02 01:28:59	0.61081	0.42702	0.38135	0.27248	0.11063	0.41615
2024-01-02 01:29:59	0.61081	0.41279	0.41186	0.29519	0.19537	0.38147
2024-01-02 01:30:59	0.65483	0.38432	0.44237	0.31789	0.16825	0.34679
2024-01-02 01:31:59	0.65483	0.38432	0.38135	0.31789	0.18125	0.41615
2024-01-02 01:32:59	0.68417	0.42702	0.42711	0.36331	0.16825	0.31211
2024-01-02 01:33:59	0.61081	0.38432	0.38135	0.29519	0.1965	0.38147
2024-01-02 01:34:59	0.5668	0.41279	0.38135	0.32925	0.153	0.36413
2024-01-02 01:35:59	0.59614	0.45549	0.41186	0.32925	0.18238	0.41615
2024-01-02 01:36:59	0.55212	0.38432	0.35084	0.3406	0.1965	0.34679
2024-01-02 01:37:59	0.58147	0.41279	0.41186	0.37466	0.15413	0.31211
2024-01-02 01:38:59	0.61081	0.44125	0.3661	0.31789	0.16825	0.29477
2024-01-02 01:39:59	0.65483	0.41279	0.39661	0.32925	0.15413	0.34679
2024-01-02 01:40:59	0.71352	0.45549	0.38135	0.32925	0.1965	0.34679
2024-01-02 01:41:59	0.61081	0.41279	0.3661	0.3406	0.15413	0.32945
2024-01-02 01:42:59	0.65483	0.37008	0.42711	0.35195	0.12475	0.36413
2024-01-02 01:43:59	0.62548	0.42702	0.35084	0.30654	0.16712	0.32945
2024-01-02 01:44:59	0.61081	0.37008	0.32034	0.32925	0.16824	0.34679
2024-01-02 01:45:59	0.52278	0.38432	0.42711	0.38601	0.15413	0.27743
2024-01-02 01:46:59	0.64016	0.34162	0.32034	0.31789	0.11063	0.32945
2024-01-02 01:47:59	0.6695	0.34162	0.41186	0.36331	0.18238	0.41615
2024-01-02 01:48:59	0.58147	0.37008	0.44237	0.37466	0.11063	0.38147
2024-01-02 01:49:59	0.61081	0.34162	0.38135	0.28383	0.16712	0.29477
2024-01-02 01:50:59	0.52278	0.34162	0.38135	0.30654	0.11063	0.24275
2024-01-02 01:51:59	0.52278	0.29891	0.39661	0.38601	0.15412	0.26009
2024-01-02 01:52:59	0.68417	0.44125	0.35084	0.31789	0.15412	0.29477
2024-01-02 01:53:59	0.61081	0.32738	0.42711	0.36331	0.18237	0.32945
2024-01-02 01:54:59	0.59614	0.39855	0.35084	0.35195	0.153	0.27743
2024-01-02 01:55:59	0.58147	0.41279	0.30508	0.32925	0.16824	0.34679
2024-01-02 01:56:59	0.62548	0.35585	0.33559	0.35195	0.15412	0.32945
2024-01-02 01:57:59	0.58147	0.39855	0.39661	0.31789	0.15412	0.39881
2024-01-02 01:58:59	0.58147	0.42702	0.41186	0.35195	0.13887	0.38147
2024-01-02 01:59:59	0.61081	0.37008	0.44237	0.3406	0.15412	0.31211
2024-01-02 02:00:59	0.71352	0.41279	0.33559	0.35195	0.15413	0.41615
2024-01-02 02:01:59	0.64016	0.38432	0.35084	0.3406	0.12475	0.41615
2024-01-02 02:02:59	0.68417	0.38432	0.3661	0.35195	0.12475	0.32945
2024-01-02 02:03:59	0.52278	0.44125	0.33559	0.3406	0.18238	0.32945
2024-01-02 02:04:59	0.52278	0.39855	0.32034	0.3406	0.15412	0.34679
2024-01-02 02:05:59	0.5668	0.44125	0.30508	0.36331	0.19649	0.34679
2024-01-02 02:06:59	0.53745	0.37008	0.30508	0.35195	0.11063	0.27743
2024-01-02 02:07:59	0.59614	0.38432	0.39661	0.30654	0.11063	0.41615
2024-01-02 02:08:59	0.59614	0.41279	0.27457	0.37466	0.15412	0.31211
2024-01-02 02:09:59	0.62548	0.35585	0.35084	0.32925	0.11063	0.32945
2024-01-02 02:10:59	0.52278	0.41279	0.3661	0.30654	0.16824	0.36413
2024-01-02 02:11:59	0.62548	0.34162	0.39661	0.35195	0.16825	0.38147
2024-01-02 02:12:59	0.55212	0.35585	0.38135	0.31789	0.18238	0.31211
2024-01-02 02:13:59	0.50811	0.41279	0.42711	0.30654	0.15413	0.32945
2024-01-02 02:14:59	0.49344	0.39855	0.42711	0.28383	0.1965	0.34679
2024-01-02 02:15:59	0.53745	0.38432	0.32034	0.30654	0.16825	0.32945
2024-01-02 02:16:59	0.59614	0.37008	0.3661	0.36331	0.1965	0.31211
2024-01-02 02:17:59	0.59614	0.44125	0.38135	0.3406	0.1965	0.31211
2024-01-02 02:18:59	0.58147	0.38432	0.33559	0.42007	0.15412	0.34679
2024-01-02 02:19:59	0.6695	0.31315	0.35084	0.31789	0.15413	0.34679
2024-01-02 02:20:59	0.62548	0.41279	0.32034	0.32925	0.15413	0.32945
2024-01-02 02:21:59	0.68417	0.38432	0.3661	0.37466	0.16825	0.26009
2024-01-02 02:22:59	0.64016	0.34162	0.33559	0.3406	0.16824	0.36413
2024-01-02 02:23:59	0.65483	0.39855	0.33559	0.37466	0.15412	0.31211
2024-01-02 02:24:59	0.61081	0.32738	0.48983	0.36331	0.15413	0.34679
2024-01-02 02:25:59	0.6695	0.42702	0.39661	0.32925	0.12475	0.32945
2024-01-02 02:26:59	0.64016	0.38432	0.42711	0.40872	0.153	0.34679
2024-01-02 02:27:59	0.64016	0.31315	0.45932	0.38601	0.18237	0.31211
2024-01-02 02:28:59	0.64016	0.37008	0.30508	0.30654	0.21063	0.32945
2024-01-02 02:29:59	0.62548	0.29891	0.41186	0.31789	0.26	0.34679
2024-01-02 02:30:59	0.58147	0.37008	0.33559	0.3406	0.25413	0.26009
2024-01-02 02:31:59	0.68417	0.38432	0.39661	0.3406	0.26712	0.31211
2024-01-02 02:32:59	0.52278	0.39855	0.3661	0.38601	0.26712	0.31211
2024-01-02 02:33:59	0.62548	0.35585	0.3661	0.3406	0.21062	0.32945
2024-01-02 02:34:59	0.64016	0.41279	0.33559	0.35195	0.22475	0.27743
2024-01-02 02:35:59	0.61081	0.39855	0.41186	0.35195	0.25413	0.38147
2024-01-02 02:36:59	0.62548	0.38432	0.41186	0.35195	0.26	0.32945
2024-01-02 02:37:59	0.59614	0.39855	0.48813	0.35195	0.25412	0.38147
2024-01-02 02:38:59	0.58147	0.38432	0.38135	0.37466	0.25412	0.34679
2024-01-02 02:39:59	0.65483	0.31315	0.33559	0.30654	0.26	0.32945
2024-01-02 02:40:59	0.59614	0.42702	0.35084	0.29519	0.26824	0.26009
2024-01-02 02:41:59	0.61081	0.32738	0.35084	0.3406	0.25412	0.38147
2024-01-02 02:42:59	0.65483	0.38432	0.38135	0.32925	0.25412	0.31211
2024-01-02 02:43:59	0.68417	0.32738	0.33559	0.3406	0.23887	0.34679
2024-01-02 02:44:59	0.68417	0.37008	0.42711	0.32925	0.25412	0.27743
2024-01-02 02:45:59	0.62548	0.38432	0.33559	0.28383	0.25412	0.26
2024-01-02 02:46:59	0.61081	0.44125	0.33559	0.30654	0.25413	0.29073
2024-01-02 02:47:59	0.58147	0.35585	0.39661	0.38601	0.22475	0.32945
2024-01-02 02:48:59	0.55212	0.38432	0.3661	0.3406	0.23774	0.41615
2024-01-02 02:49:59	0.61081	0.38432	0.38135	0.31789	0.22475	0.34679
2024-01-02 02:50:59	0.59614	0.37008	0.35084	0.36331	0.26	0.27743
2024-01-02 02:51:59	0.55212	0.39855	0.3661	0.30654	0.26824	0.31211
2024-01-02 02:52:59	0.61081	0.39855	0.38135	0.3406	0.25412	0.27743
2024-01-02 02:53:59	0.68417	0.37008	0.33559	0.32925	0.25412	0.36413
2024-01-02 02:54:59	0.64016	0.41279	0.33559	0.37466	0.21063	0.38147
2024-01-02 02:55:59	0.65483	0.34162	0.3661	0.30654	0.25412	0.26009
2024-01-02 02:56:59	0.64016	0.39855	0.45762	0.38601	0.25413	0.29477
2024-01-02 02:57:59	0.62548	0.46972	0.39661	0.3406	0.26824	0.38147
2024-01-02 02:58:59	0.65483	0.44125	0.39661	0.35195	0.25412	0.34679
2024-01-02 02:59:59	0.55212	0.37008	0.38135	0.36331	0.28125	0.41615
2024-01-02 03:00:59	0.65483	0.32738	0.35084	0.3406	0.28238	0.34679
2024-01-02 03:01:59	0.71352	0.39855	0.3661	0.3406	0.26825	0.26009
2024-01-02 03:02:59	0.59614	0.31315	0.32034	0.35195	0.25412	0.26009
2024-01-02 03:03:59	0.59614	0.41279	0.39661	0.30654	0.21063	0.29477
2024-01-02 03:04:59	0.53745	0.39855	0.33559	0.28383	0.25412	0.27743
2024-01-02 03:05:59	0.55212	0.45549	0.42711	0.32925	0.26824	0.32945
2024-01-02 03:06:59	0.61081	0.45549	0.39661	0.32925	0.25413	0.43349
2024-01-02 03:07:59	0.61081	0.37008	0.42711	0.32925	0.26	0.32945
2024-01-02 03:08:59	0.58147	0.41279	0.41186	0.36331	0.28238	0.34679
2024-01-02 03:09:59	0.52278	0.35585	0.35084	0.35195	0.25413	0.34679
2024-01-02 03:10:59	0.5668	0.35585	0.38135	0.3406	0.28238	0.29477
2024-01-02 03:11:59	0.61081	0.35585	0.48813	0.36331	0.26825	0.24275
2024-01-02 03:12:59	0.58147	0.42702	0.41186	0.32925	0.25413	0.31211
2024-01-02 03:13:59	0.55212	0.42702	0.38135	0.29519	0.25187	0.38147
2024-01-02 03:14:59	0.58147	0.42702	0.45932	0.3406	0.21063	0.26009
2024-01-02 03:15:59	0.64286	0.42702	0.38135	0.37466	0.28237	0.34679
2024-01-02 03:16:59	0.55212	0.39855	0.3661	0.3406	0.25413	0.39881
2024-01-02 03:17:59	0.62548	0.34162	0.38135	0.32925	0.25412	0.26009
2024-01-02 03:18:59	0.59614	0.45549	0.35084	0.35195	0.22475	0.38147
2024-01-02 03:19:59	0.64016	0.42702	0.3661	0.31789	0.21063	0.31211
2024-01-02 03:20:59	0.59614	0.41279	0.35084	0.32925	0.21063	0.29477
2024-01-02 03:21:59	0.59614	0.34162	0.38135	0.32925	0.25413	0.32945
2024-01-02 03:22:59	0.58147	0.39855	0.41186	0.3406	0.25412	0.31211
2024-01-02 03:23:59	0.53745	0.44125	0.30508	0.32925	0.25412	0.38147
2024-01-02 03:24:59	0.59614	0.44125	0.44237	0.37466	0.21063	0.29477
2024-01-02 03:25:59	0.59614	0.42702	0.3661	0.3406	0.22475	0.39881
2024-01-02 03:26:59	0.58147	0.37008	0.39661	0.42007	0.25412	0.27743
2024-01-02 03:27:59	0.58147	0.37008	0.3661	0.40872	0.25412	0.29477
2024-01-02 03:28:59	0.65483	0.42702	0.38135	0.38601	0.29537	0.26009
2024-01-02 03:29:59	0.69	0.44125	0.41186	0.3406	0.21063	0.36413
2024-01-02 03:30:59	0.65483	0.37008	0.33559	0.38601	0.26824	0.29477
2024-01-02 03:31:59	0.65483	0.37008	0.38135	0.30654	0.21063	0.34679
2024-01-02 03:32:59	0.61081	0.37008	0.41186	0.36331	0.26824	0.34679
2024-01-02 03:33:59	0.62548	0.42702	0.3661	0.35195	0.25412	0.36413
2024-01-02 03:34:59	0.62548	0.44125	0.42711	0.36331	0.26824	0.32945
2024-01-02 03:35:59	0.65483	0.45549	0.35084	0.3406	0.28238	0.32945
2024-01-02 03:36:59	0.69884	0.37008	0.35084	0.32925	0.21063	0.26009
2024-01-02 03:37:59	0.64016	0.46972	0.38135	0.35195	0.2965	0.32945
2024-01-02 03:38:59	0.62548	0.41279	0.42711	0.36331	0.25412	0.45083
2024-01-02 03:39:59	0.59614	0.41279	0.33559	0.38601	0.26824	0.29477
2024-01-02 03:40:59	0.61081	0.38432	0.35084	0.28383	0.21063	0.41615
2024-01-02 03:41:59	0.65483	0.49819	0.35084	0.39737	0.22362	0.38147
2024-01-02 03:42:59	0.55212	0.41279	0.38135	0.42007	0.253	0.34679
2024-01-02 03:43:59	0.5668	0.41279	0.38135	0.35195	0.26824	0.34679
2024-01-02 03:44:59	0.59614	0.42702	0.45762	0.37466	0.26825	0.34679
2024-01-02 03:45:59	0.68417	0.48396	0.38135	0.38601	0.26825	0.36413
2024-01-02 03:46:59	0.65483	0.49819	0.33559	0.43143	0.21063	0.43349
2024-01-02 03:47:59	0.58147	0.42702	0.47288	0.35195	0.21063	0.41615
2024-01-02 03:48:59	0.59614	0.44125	0.3661	0.37466	0.26825	0.41615
2024-01-02 03:49:59	0.5668	0.38432	0.38135	0.38601	0.26712	0.36413
2024-01-02 03:50:59	0.62548	0.46972	0.3661	0.3406	0.25412	0.29477
2024-01-02 03:51:59	0.62548	0.44125	0.41186	0.36331	0.29537	0.34679
2024-01-02 03:52:59	0.5668	0.39855	0.38135	0.40872	0.25412	0.32945
2024-01-02 03:53:59	0.6695	0.41279	0.45762	0.35195	0.21063	0.38147
2024-01-02 03:54:59	0.58147	0.39855	0.35084	0.27248	0.25413	0.41615
2024-01-02 03:55:59	0.65483	0.49819	0.38135	0.32925	0.23887	0.38147
2024-01-02 03:56:59	0.62548	0.42702	0.38135	0.36331	0.25413	0.43349
2024-01-02 03:57:59	0.55212	0.41279	0.3661	0.39737	0.26712	0.34679
2024-01-02 03:58:59	0.61081	0.51242	0.33559	0.38601	0.253	0.39881
2024-01-02 03:59:59	0.61081	0.44125	0.42711	0.36331	0.26712	0.36413
2024-01-02 04:00:59	0.59614	0.39855	0.38135	0.35195	0.22475	0.38147
2024-01-02 04:01:59	0.59614	0.42702	0.3661	0.37466	0.253	0.34679
2024-01-02 04:02:59	0.58147	0.41279	0.44237	0.40872	0.26712	0.36413
2024-01-02 04:03:59	0.62548	0.51242	0.39661	0.37466	0.21063	0.43349
2024-01-02 04:04:59	0.59614	0.42702	0.44237	0.32925	0.2965	0.38147
2024-01-02 04:05:59	0.62548	0.44125	0.38135	0.36331	0.29537	0.32945
2024-01-02 04:06:59	0.59614	0.49819	0.33559	0.3406	0.22475	0.34679
2024-01-02 04:07:59	0.52278	0.46972	0.48813	0.35195	0.25412	0.45083
2024-01-02 04:08:59	0.5668	0.38432	0.39661	0.31789	0.29537	0.41615
2024-01-02 04:09:59	0.5668	0.44125	0.42711	0.35195	0.26712	0.45083
2024-01-02 04:10:59	0.64016	0.44125	0.39661	0.31789	0.22362	0.36413
2024-01-02 04:11:59	0.62548	0.46972	0.38135	0.37466	0.29424	0.39881
2024-01-02 04:12:59	0.52278	0.44125	0.50338	0.36331	0.28125	0.41615
2024-01-02 04:13:59	0.58147	0.46972	0.41186	0.40872	0.21063	0.39881
2024-01-02 04:14:59	0.58147	0.49819	0.41186	0.37466	0.253	0.36413
2024-01-02 04:15:59	0.55212	0.42702	0.44237	0.36331	0.26712	0.39881
2024-01-02 04:16:59	0.59614	0.44125	0.39661	0.35195	0.29537	0.48551
2024-01-02 04:17:59	0.61081	0.31315	0.50338	0.36331	0.25187	0.39881
2024-01-02 04:18:59	0.5668	0.48396	0.48813	0.32925	0.29537	0.45083
2024-01-02 04:19:59	0.59614	0.42702	0.47288	0.35195	0.2095	0.32945
2024-01-02 04:20:59	0.55212	0.48396	0.44237	0.37466	0.23774	0.36413
2024-01-02 04:21:59	0.5668	0.49819	0.50338	0.38601	0.23887	0.29477
2024-01-02 04:22:59	0.62548	0.45549	0.44237	0.37466	0.29537	0.41615
2024-01-02 04:23:59	0.53745	0.45549	0.42711	0.38601	0.29537	0.39881
2024-01-02 04:24:59	0.52278	0.44125	0.47288	0.32925	0.22362	0.43349
2024-01-02 04:25:59	0.62548	0.48396	0.48813	0.31789	0.22362	0.32945
2024-01-02 04:26:59	0.5668	0.38432	0.44237	0.36331	0.29537	0.46817
2024-01-02 04:27:59	0.58147	0.42702	0.42711	0.28383	0.22362	0.41615
2024-01-02 04:28:59	0.5668	0.46972	0.42711	0.31789	0.29537	0.45083
2024-01-02 04:29:59	0.59614	0.48396	0.41186	0.31789	0.29537	0.48551
2024-01-02 04:30:59	0.58147	0.41279	0.39661	0.3406	0.23774	0.43349
2024-01-02 04:31:59	0.59614	0.49819	0.42711	0.35195	0.29537	0.45083
2024-01-02 04:32:59	0.55212	0.52666	0.45762	0.35195	0.28125	0.39881
2024-01-02 04:33:59	0.53745	0.46972	0.47288	0.3406	0.253	0.41615
2024-01-02 04:34:59	0.59614	0.45549	0.38135	0.35195	0.25187	0.48551
2024-01-02 04:35:59	0.5668	0.51242	0.51864	0.36331	0.22362	0.45083
2024-01-02 04:36:59	0.46409	0.45549	0.44237	0.3406	0.28125	0.41615
2024-01-02 04:37:59	0.53745	0.44125	0.41186	0.36331	0.2095	0.52018
2024-01-02 04:38:59	0.55212	0.46972	0.45762	0.32925	0.28125	0.45083
2024-01-02 04:39:59	0.62548	0.41279	0.45762	0.37466	0.2095	0.512
2024-01-02 04:40:59	0.5668	0.42702	0.42711	0.28383	0.2095	0.36413
2024-01-02 04:41:59	0.59614	0.37008	0.39661	0.38601	0.253	0.43349
2024-01-02 04:42:59	0.5668	0.44125	0.41186	0.38601	0.28125	0.43349
2024-01-02 04:43:59	0.62548	0.38432	0.3661	0.31789	0.28125	0.45083
2024-01-02 04:44:59	0.53745	0.46972	0.42711	0.32925	0.28125	0.36413
2024-01-02 04:45:59	0.59614	0.38432	0.45762	0.35195	0.29537	0.45083
2024-01-02 04:46:59	0.62548	0.46972	0.47288	0.27248	0.28125	0.43349
2024-01-02 04:47:59	0.65483	0.48396	0.45762	0.3406	0.25187	0.48551
2024-01-02 04:48:59	0.58147	0.42702	0.42711	0.31789	0.29537	0.46817
2024-01-02 04:49:59	0.5668	0.34162	0.48813	0.32925	0.22362	0.39881
2024-01-02 04:50:59	0.5668	0.42702	0.47288	0.31789	0.22362	0.39881
2024-01-02 04:51:59	0.58147	0.41279	0.39661	0.3406	0.28125	0.43349
2024-01-02 04:52:59	0.5668	0.35585	0.47288	0.3406	0.2095	0.46817
2024-01-02 04:53:59	0.62548	0.42702	0.42711	0.32925	0.23887	0.48551
2024-01-02 04:54:59	0.52278	0.41279	0.44237	0.29519	0.29537	0.36413
2024-01-02 04:55:59	0.52278	0.35585	0.38135	0.36331	0.253	0.45083
2024-01-02 04:56:59	0.59614	0.45549	0.45762	0.35195	0.28125	0.39881
2024-01-02 04:57:59	0.58147	0.41279	0.41186	0.35195	0.22362	0.52018
2024-01-02 04:58:59	0.5668	0.35585	0.45762	0.39737	0.253	0.43349
2024-01-02 04:59:59	0.47876	0.44125	0.45762	0.38601	0.23887	0.52018
2024-01-02 05:00:59	0.52278	0.42702	0.39661	0.39737	0.253	0.50284
2024-01-02 05:01:59	0.53745	0.45549	0.45762	0.31789	0.2095	0.46817
2024-01-02 05:02:59	0.52278	0.46972	0.41186	0.35195	0.28125	0.46817
2024-01-02 05:03:59	0.50811	0.44125	0.45762	0.38601	0.2095	0.48551
2024-01-02 05:04:59	0.53745	0.42702	0.47288	0.37466	0.29537	0.46817
2024-01-02 05:05:59	0.52278	0.46972	0.5644	0.36331	0.26712	0.48551
2024-01-02 05:06:59	0.59614	0.39855	0.47288	0.32925	0.28125	0.43349
2024-01-02 05:07:59	0.58147	0.49819	0.44237	0.38601	0.29537	0.52018
2024-01-02 05:08:59	0.49344	0.52666	0.44237	0.36331	0.2095	0.53752
2024-01-02 05:09:59	0.5668	0.37008	0.48813	0.30654	0.2095	0.46817
2024-01-02 05:10:59	0.46409	0.39855	0.45762	0.3406	0.28125	0.41615
2024-01-02 05:11:59	0.50811	0.37008	0.39661	0.31789	0.2095	0.45284
2024-01-02 05:12:59	0.50811	0.44125	0.48813	0.38601	0.28012	0.45284
2024-01-02 05:13:59	0.53745	0.45549	0.42711	0.35195	0.28012	0.33147
2024-01-02 05:14:59	0.53745	0.35585	0.44237	0.35195	0.28012	0.47018
2024-01-02 05:15:59	0.55212	0.39855	0.44237	0.32925	0.29537	0.43551
2024-01-02 05:16:59	0.49344	0.49819	0.38135	0.32925	0.28125	0.43551
2024-01-02 05:17:59	0.50811	0.41279	0.50338	0.3406	0.2095	0.47018
2024-01-02 05:18:59	0.50811	0.44125	0.39661	0.36331	0.28125	0.43551
2024-01-02 05:19:59	0.5668	0.42702	0.47288	0.30654	0.2095	0.43551
2024-01-02 05:20:59	0.46409	0.37008	0.47288	0.35195	0.29537	0.41817
2024-01-02 05:21:59	0.5668	0.41279	0.50338	0.42007	0.25187	0.36615
2024-01-02 05:22:59	0.52278	0.35585	0.41186	0.31789	0.29537	0.43551
2024-01-02 05:23:59	0.49344	0.38432	0.48813	0.29519	0.23887	0.43551
2024-01-02 05:24:59	0.49344	0.39855	0.48813	0.32925	0.2095	0.45284
2024-01-02 05:25:59	0.52278	0.41279	0.39661	0.3406	0.22475	0.41817
2024-01-02 05:26:59	0.59614	0.46972	0.44237	0.37466	0.28125	0.47018
2024-01-02 05:27:59	0.50811	0.41279	0.44237	0.3406	0.23774	0.45284
2024-01-02 05:28:59	0.44942	0.48396	0.39661	0.32925	0.28012	0.45284
2024-01-02 05:29:59	0.45541	0.38432	0.50338	0.35195	0.2095	0.41817
2024-01-02 05:30:59	0.43475	0.44125	0.47288	0.30654	0.2095	0.5222
2024-01-02 05:31:59	0.44942	0.45549	0.50338	0.3406	0.28012	0.40083
2024-01-02 05:32:59	0.45541	0.44125	0.47288	0.36331	0.23774	0.43551
2024-01-02 05:33:59	0.45541	0.42702	0.47288	0.38601	0.28125	0.38349
2024-01-02 05:34:59	0.47876	0.42702	0.45762	0.3406	0.22475	0.53954
2024-01-02 05:35:59	0.42008	0.42702	0.51864	0.35195	0.23774	0.41817
2024-01-02 05:36:59	0.45541	0.37008	0.38135	0.36331	0.25187	0.43551
2024-01-02 05:37:59	0.46409	0.41279	0.42711	0.30654	0.28125	0.47018
2024-01-02 05:38:59	0.46409	0.44125	0.45762	0.3406	0.2095	0.43551
2024-01-02 05:39:59	0.50811	0.46972	0.48813	0.35195	0.25187	0.43551
2024-01-02 05:40:59	0.43475	0.39855	0.51864	0.3406	0.25187	0.48752
2024-01-02 05:41:59	0.53745	0.39855	0.45762	0.31789	0.22362	0.41817
2024-01-02 05:42:59	0.42008	0.41279	0.44237	0.35195	0.22362	0.41817
2024-01-02 05:43:59	0.44942	0.38432	0.42711	0.30654	0.2095	0.41817
2024-01-02 05:44:59	0.47876	0.42702	0.42711	0.37466	0.26599	0.5222
2024-01-02 05:45:59	0.43475	0.42702	0.45762	0.32925	0.253	0.45284
2024-01-02 05:46:59	0.46409	0.42702	0.5644	0.3406	0.30837	0.34881
2024-01-02 05:47:59	0.46409	0.46972	0.42711	0.3406	0.23774	0.47018
2024-01-02 05:48:59	0.47876	0.41279	0.45762	0.37466	0.2095	0.50486
2024-01-02 05:49:59	0.47876	0.37008	0.41186	0.3406	0.29537	0.45284
2024-01-02 05:50:59	0.46409	0.33855	0.48813	0.36331	0.28012	0.47018
2024-01-02 05:51:59	0.40541	0.32432	0.44237	0.31789	0.26599	0.47018
2024-01-02 05:52:59	0.46409	0.35279	0.3661	0.37466	0.25187	0.38349
2024-01-02 05:53:59	0.49344	0.32432	0.47288	0.37466	0.28012	0.47018
2024-01-02 05:54:59	0.47876	0.38125	0.50338	0.35195	0.28125	0.50486
2024-01-02 05:55:59	0.44942	0.28162	0.42711	0.37466	0.25187	0.47018
2024-01-02 05:56:59	0.47876	0.35279	0.39661	0.28383	0.30837	0.47018
2024-01-02 05:57:59	0.43475	0.36702	0.47288	0.29519	0.253	0.45284
2024-01-02 05:58:59	0.43475	0.39549	0.3661	0.36331	0.2095	0.47018
2024-01-02 05:59:59	0.44942	0.42396	0.48813	0.3406	0.25187	0.45284
2024-01-02 06:00:59	0.47876	0.39549	0.45762	0.39737	0.25187	0.45486
2024-01-02 06:01:59	0.46409	0.31008	0.50338	0.35195	0.25187	0.48954
2024-01-02 06:02:59	0.46409	0.33855	0.5644	0.39737	0.28125	0.45486
2024-01-02 06:03:59	0.46409	0.35279	0.54915	0.38601	0.29424	0.43752
2024-01-02 06:04:59	0.51737	0.38125	0.45762	0.36331	0.2095	0.45486
2024-01-02 06:05:59	0.51737	0.36702	0.45762	0.35195	0.25187	0.40284
2024-01-02 06:06:59	0.43475	0.36702	0.45762	0.37466	0.23774	0.42018
2024-01-02 06:07:59	0.59073	0.29585	0.48813	0.37466	0.23774	0.36817
2024-01-02 06:08:59	0.49344	0.39549	0.47288	0.37466	0.2095	0.36817
2024-01-02 06:09:59	0.57606	0.36702	0.48813	0.32925	0.29424	0.43752
2024-01-02 06:10:59	0.54672	0.36702	0.47288	0.31789	0.28012	0.48954
2024-01-02 06:11:59	0.53205	0.33855	0.38135	0.35195	0.2095	0.42018
2024-01-02 06:12:59	0.56139	0.33855	0.42711	0.37466	0.253	0.43752
2024-01-02 06:13:59	0.59073	0.29585	0.45762	0.36331	0.25187	0.4722
2024-01-02 06:14:59	0.42008	0.40972	0.38135	0.36331	0.33662	0.45486
2024-01-02 06:15:59	0.44942	0.33855	0.44237	0.3406	0.23774	0.48954
2024-01-02 06:16:59	0.42008	0.38125	0.53389	0.26113	0.25187	0.42018
2024-01-02 06:17:59	0.46409	0.33855	0.50338	0.35195	0.30837	0.40284
2024-01-02 06:18:59	0.56139	0.32432	0.42711	0.3406	0.22362	0.42018
2024-01-02 06:19:59	0.59073	0.33855	0.41186	0.37466	0.25187	0.42018
2024-01-02 06:20:59	0.44942	0.29585	0.51864	0.27248	0.28012	0.36817
2024-01-02 06:21:59	0.43475	0.33855	0.48813	0.3406	0.2095	0.33349
2024-01-02 06:22:59	0.43475	0.36702	0.48813	0.36331	0.2095	0.43752
2024-01-02 06:23:59	0.42008	0.32432	0.51864	0.3406	0.30837	0.42018
2024-01-02 06:24:59	0.42008	0.40972	0.45762	0.28383	0.2095	0.40284
2024-01-02 06:25:59	0.40541	0.35279	0.38135	0.31789	0.25187	0.45486
2024-01-02 06:26:59	0.57606	0.36702	0.45762	0.32925	0.2095	0.40284
2024-01-02 06:27:59	0.44942	0.38125	0.45762	0.32925	0.25187	0.42018
2024-01-02 06:28:59	0.59073	0.36702	0.50338	0.30654	0.22475	0.43752
2024-01-02 06:29:59	0.56139	0.35279	0.42711	0.38601	0.25187	0.48954
2024-01-02 06:30:59	0.59073	0.33855	0.45762	0.31789	0.25187	0.36817
2024-01-02 06:31:59	0.56139	0.32432	0.44237	0.32925	0.22362	0.45486
2024-01-02 06:32:59	0.57606	0.35279	0.51864	0.36331	0.26599	0.36817
2024-01-02 06:33:59	0.59073	0.32432	0.47288	0.38601	0.28125	0.43752
2024-01-02 06:34:59	0.56139	0.29585	0.41186	0.27248	0.26599	0.45486
2024-01-02 06:35:59	0.42008	0.25315	0.44237	0.38601	0.26599	0.42018
2024-01-02 06:36:59	0.51737	0.32432	0.48813	0.35195	0.26599	0.42018
2024-01-02 06:37:59	0.56139	0.35279	0.44237	0.30654	0.23774	0.45486
2024-01-02 06:38:59	0.51737	0.39549	0.45762	0.37466	0.23774	0.45486
2024-01-02 06:39:59	0.54672	0.36702	0.42711	0.36331	0.23774	0.43752
2024-01-02 06:40:59	0.57606	0.33855	0.41186	0.36331	0.22362	0.48954
2024-01-02 06:41:59	0.56139	0.31008	0.48813	0.35195	0.28125	0.40284
2024-01-02 06:42:59	0.42008	0.36702	0.45762	0.35195	0.28125	0.38551
2024-01-02 06:43:59	0.57606	0.32432	0.42711	0.32925	0.29537	0.4722
2024-01-02 06:44:59	0.59073	0.31008	0.48813	0.28383	0.28012	0.42018
2024-01-02 06:45:59	0.5027	0.32432	0.50338	0.35195	0.29424	0.45486
2024-01-02 06:46:59	0.57606	0.33855	0.42034	0.35195	0.29424	0.42018
2024-01-02 06:47:59	0.54672	0.35279	0.49661	0.40872	0.23774	0.42018
2024-01-02 06:48:59	0.48803	0.32432	0.44237	0.36331	0.23774	0.43752
2024-01-02 06:49:59	0.54672	0.36702	0.48813	0.36331	0.26599	0.43752
2024-01-02 06:50:59	0.56139	0.36702	0.42711	0.32925	0.2095	0.48954
2024-01-02 06:51:59	0.53205	0.36702	0.48813	0.32925	0.26599	0.45486
2024-01-02 06:52:59	0.40541	0.33855	0.41186	0.32925	0.22362	0.4722
2024-01-02 06:53:59	0.42008	0.38125	0.50338	0.38601	0.32249	0.4722
2024-01-02 06:54:59	0.59073	0.40972	0.45762	0.37466	0.28125	0.40284
2024-01-02 06:55:59	0.5027	0.32432	0.50338	0.30654	0.29424	0.50688
2024-01-02 06:56:59	0.53205	0.32432	0.48813	0.32925	0.23774	0.45486
2024-01-02 06:57:59	0.48803	0.32432	0.41186	0.32925	0.32249	0.45486
2024-01-02 06:58:59	0.5027	0.29585	0.42711	0.32925	0.23774	0.48954
2024-01-02 06:59:59	0.42008	0.40972	0.47288	0.30654	0.26599	0.52422
2024-01-02 07:00:59	0.56139	0.29585	0.48813	0.35195	0.28012	0.45486
2024-01-02 07:01:59	0.56139	0.35279	0.47288	0.3406	0.30837	0.43752
2024-01-02 07:02:59	0.53205	0.32432	0.51864	0.3406	0.2095	0.42018
2024-01-02 07:03:59	0.51737	0.31008	0.48813	0.31789	0.23774	0.36817
2024-01-02 07:04:59	0.53205	0.33855	0.41186	0.3406	0.2095	0.42018
2024-01-02 07:05:59	0.51737	0.35279	0.51864	0.35195	0.33662	0.45486
2024-01-02 07:06:59	0.54672	0.33855	0.50338	0.30654	0.28012	0.52422
2024-01-02 07:07:59	0.57606	0.38125	0.44237	0.3406	0.2095	0.40284
2024-01-02 07:08:59	0.48803	0.36702	0.47288	0.30654	0.22362	0.48954
2024-01-02 07:09:59	0.43475	0.35279	0.51864	0.36331	0.33662	0.52422
2024-01-02 07:10:59	0.48803	0.39549	0.48813	0.30654	0.32249	0.48954
2024-01-02 07:11:59	0.48803	0.32432	0.48813	0.37466	0.26599	0.36817
2024-01-02 07:12:59	0.51737	0.38125	0.47288	0.30654	0.28012	0.45486
2024-01-02 07:13:59	0.5027	0.31008	0.47288	0.35195	0.33662	0.45486
2024-01-02 07:14:59	0.53205	0.39549	0.50338	0.26113	0.22362	0.36817
2024-01-02 07:15:59	0.48803	0.33855	0.51864	0.32925	0.30837	0.5589
2024-01-02 07:16:59	0.48803	0.36702	0.44237	0.35195	0.28012	0.40284
2024-01-02 07:17:59	0.48803	0.32432	0.44237	0.3406	0.33662	0.45486
2024-01-02 07:18:59	0.48803	0.26738	0.48135	0.30654	0.23774	0.45486
2024-01-02 07:19:59	0.5027	0.33855	0.44237	0.38601	0.23774	0.40284
2024-01-02 07:20:59	0.59073	0.32432	0.42711	0.36331	0.32249	0.52422
2024-01-02 07:21:59	0.5027	0.36702	0.48813	0.37466	0.28012	0.52422
2024-01-02 07:22:59	0.54672	0.40972	0.45762	0.36331	0.33662	0.40284
2024-01-02 07:23:59	0.48803	0.39549	0.45762	0.31789	0.30837	0.48954
2024-01-02 07:24:59	0.54672	0.32432	0.41186	0.29519	0.23774	0.52422
2024-01-02 07:25:59	0.48803	0.32432	0.48813	0.35195	0.30837	0.52422
2024-01-02 07:26:59	0.5027	0.36702	0.51864	0.31789	0.22362	0.48954
2024-01-02 07:27:59	0.59073	0.29585	0.41186	0.37466	0.28012	0.48954
2024-01-02 07:28:59	0.48803	0.35279	0.47288	0.32925	0.30837	0.48954
2024-01-02 07:29:59	0.47336	0.36702	0.54915	0.31789	0.26599	0.4722
2024-01-02 07:30:59	0.48803	0.38972	0.51864	0.32925	0.32249	0.43752
2024-01-02 07:31:59	0.48803	0.30432	0.50338	0.3406	0.29424	0.42018
2024-01-02 07:32:59	0.57606	0.30432	0.47288	0.3406	0.29424	0.43752
2024-01-02 07:33:59	0.5027	0.33279	0.50338	0.36331	0.28012	0.4722
2024-01-02 07:34:59	0.5027	0.27585	0.47288	0.3406	0.23774	0.48954
2024-01-02 07:35:59	0.53205	0.36125	0.45762	0.38601	0.30837	0.5589
2024-01-02 07:36:59	0.48803	0.33279	0.48813	0.36331	0.32249	0.4722
2024-01-02 07:37:59	0.5027	0.38972	0.53389	0.35195	0.26599	0.52422
2024-01-02 07:38:59	0.42934	0.30432	0.42711	0.39737	0.28012	0.4722
2024-01-02 07:39:59	0.53205	0.31855	0.42711	0.37466	0.25187	0.4722
2024-01-02 07:40:59	0.5027	0.36125	0.50338	0.38601	0.28012	0.50688
2024-01-02 07:41:59	0.48803	0.31855	0.50338	0.35195	0.28125	0.50688
2024-01-02 07:42:59	0.48803	0.34702	0.44237	0.31789	0.29424	0.4722
2024-01-02 07:43:59	0.5027	0.34702	0.45762	0.30654	0.30837	0.43752
2024-01-02 07:44:59	0.5027	0.30432	0.45762	0.35195	0.36486	0.5589
2024-01-02 07:45:59	0.47336	0.41819	0.50338	0.36331	0.32249	0.54156
2024-01-02 07:46:59	0.5027	0.37549	0.44237	0.36331	0.35074	0.57624
2024-01-02 07:47:59	0.45869	0.33279	0.47288	0.31789	0.29424	0.5589
2024-01-02 07:48:59	0.45869	0.30432	0.47288	0.30654	0.26599	0.57624
2024-01-02 07:49:59	0.5027	0.41819	0.48813	0.35195	0.35074	0.54156
2024-01-02 07:50:59	0.48803	0.31855	0.39661	0.30654	0.26599	0.48954
2024-01-02 07:51:59	0.5027	0.34702	0.48813	0.32925	0.29424	0.52422
2024-01-02 07:52:59	0.48803	0.31855	0.42711	0.36331	0.33662	0.48954
2024-01-02 07:53:59	0.5027	0.36125	0.53389	0.39737	0.32249	0.48954
2024-01-02 07:54:59	0.5027	0.31855	0.45762	0.40872	0.32249	0.5589
2024-01-02 07:55:59	0.48803	0.36125	0.45762	0.35195	0.36486	0.50688
2024-01-02 07:56:59	0.47336	0.27585	0.51864	0.30654	0.36486	0.5589
2024-01-02 07:57:59	0.5027	0.27585	0.48813	0.36331	0.32249	0.50688
2024-01-02 07:58:59	0.45869	0.30432	0.50338	0.32925	0.36486	0.54156
2024-01-02 07:59:59	0.45869	0.34702	0.5644	0.3406	0.32249	0.48954
2024-01-02 08:00:59	0.48803	0.30432	0.48813	0.36331	0.32249	0.50688
2024-01-02 08:01:59	0.42934	0.31855	0.50338	0.36331	0.32249	0.59358
2024-01-02 08:02:59	0.5027	0.33279	0.44237	0.3406	0.26599	0.52422
2024-01-02 08:03:59	0.41467	0.31855	0.48813	0.3406	0.32249	0.50688
2024-01-02 08:04:59	0.48803	0.40396	0.51864	0.36331	0.30837	0.54156
2024-01-02 08:05:59	0.41	0.36125	0.53389	0.35195	0.36486	0.48954
2024-01-02 08:06:59	0.44401	0.37549	0.50338	0.35195	0.32249	0.43752
2024-01-02 08:07:59	0.42934	0.31855	0.54915	0.3406	0.30837	0.4722
2024-01-02 08:08:59	0.42935	0.30432	0.53389	0.36331	0.37899	0.4722
2024-01-02 08:09:59	0.42934	0.38972	0.42711	0.35195	0.28012	0.54156
2024-01-02 08:10:59	0.5027	0.33279	0.54915	0.3406	0.33662	0.4722
2024-01-02 08:11:59	0.48803	0.37549	0.53389	0.39737	0.29424	0.4722
2024-01-02 08:12:59	0.41467	0.30432	0.51864	0.37466	0.26599	0.4722
2024-01-02 08:13:59	0.48803	0.30432	0.54915	0.36331	0.28012	0.54156
2024-01-02 08:14:59	0.44401	0.36125	0.48813	0.3406	0.32136	0.52422
2024-01-02 08:15:59	0.42935	0.30432	0.5644	0.36331	0.36486	0.50688
2024-01-02 08:16:59	0.41467	0.33279	0.48813	0.36331	0.28012	0.4722
2024-01-02 08:17:59	0.41	0.38972	0.54915	0.35195	0.36486	0.5589
2024-01-02 08:18:59	0.42934	0.38972	0.50338	0.40872	0.29424	0.52422
2024-01-02 08:19:59	0.42934	0.40396	0.53389	0.35195	0.32249	0.54156
2024-01-02 08:20:59	0.41467	0.31855	0.47288	0.43143	0.36486	0.4722
2024-01-02 08:21:59	0.42934	0.34702	0.53389	0.37466	0.33662	0.4722
2024-01-02 08:22:59	0.42	0.37549	0.53389	0.36331	0.29424	0.5589
2024-01-02 08:23:59	0.44401	0.31855	0.51864	0.35195	0.30837	0.48954
2024-01-02 08:24:59	0.42935	0.36125	0.47288	0.35195	0.32249	0.5589
2024-01-02 08:25:59	0.41	0.37549	0.53389	0.35195	0.29424	0.5589
2024-01-02 08:26:59	0.45869	0.31855	0.50338	0.37466	0.33662	0.48954
2024-01-02 08:27:59	0.41467	0.38972	0.47288	0.32925	0.33662	0.48954
2024-01-02 08:28:59	0.4641	0.36125	0.59491	0.3406	0.35074	0.50688
2024-01-02 08:29:59	0.41467	0.37549	0.53389	0.30654	0.33662	0.50688
2024-01-02 08:30:59	0.44402	0.31855	0.53389	0.30654	0.36486	0.54156
2024-01-02 08:31:59	0.44401	0.34702	0.47288	0.31789	0.33662	0.54156
2024-01-02 08:32:59	0.41467	0.38972	0.54915	0.30654	0.39311	0.54156
2024-01-02 08:33:59	0.42935	0.27585	0.47288	0.35195	0.33662	0.5589
2024-01-02 08:34:59	0.41467	0.31855	0.47288	0.36331	0.39311	0.4722
2024-01-02 08:35:59	0.41467	0.34702	0.53389	0.39737	0.32249	0.52422
2024-01-02 08:36:59	0.42934	0.40396	0.45762	0.29519	0.39311	0.52422
2024-01-02 08:37:59	0.45869	0.34702	0.41186	0.35195	0.32249	0.50688
2024-01-02 08:38:59	0.42935	0.34702	0.48813	0.36331	0.35074	0.5589
2024-01-02 08:39:59	0.41467	0.31855	0.53389	0.32925	0.26599	0.57624
2024-01-02 08:40:59	0.41467	0.41819	0.51864	0.35195	0.32249	0.54156
2024-01-02 08:41:59	0.42935	0.40396	0.45762	0.38601	0.29424	0.62826
2024-01-02 08:42:59	0.44401	0.30432	0.50338	0.32925	0.29424	0.4722
2024-01-02 08:43:59	0.44402	0.31855	0.53389	0.3406	0.23774	0.48954
2024-01-02 08:44:59	0.44402	0.27585	0.5644	0.31789	0.33662	0.50688
2024-01-02 08:45:59	0.41467	0.36125	0.44237	0.35195	0.28012	0.52422
2024-01-02 08:46:59	0.41467	0.33279	0.5644	0.36331	0.33662	0.48954
2024-01-02 08:47:59	0.51738	0.36125	0.48813	0.3406	0.39311	0.54156
2024-01-02 08:48:59	0.41467	0.37549	0.47389	0.38601	0.35074	0.4722
2024-01-02 08:49:59	0.41467	0.34702	0.39762	0.35195	0.39311	0.59358
2024-01-02 08:50:59	0.5027	0.31855	0.47389	0.35195	0.33662	0.621
2024-01-02 08:51:59	0.48803	0.36125	0.47389	0.37466	0.39311	0.50688
2024-01-02 08:52:59	0.48803	0.26162	0.42813	0.36331	0.36486	0.50688
2024-01-02 08:53:59	0.44402	0.36125	0.5044	0.36331	0.29424	0.59358
2024-01-02 08:54:59	0.48803	0.37549	0.47389	0.39737	0.33662	0.50688
2024-01-02 08:55:59	0.47336	0.30432	0.51965	0.31789	0.28012	0.52422
2024-01-02 08:56:59	0.42935	0.36125	0.42813	0.32925	0.32136	0.54156
2024-01-02 08:57:59	0.41467	0.34702	0.45864	0.36331	0.32249	0.62826
2024-01-02 08:58:59	0.48803	0.30432	0.5044	0.39737	0.33662	0.4722
2024-01-02 08:59:59	0.41467	0.30432	0.44338	0.38601	0.33662	0.50688
2024-01-02 09:00:59	0.42935	0.33279	0.42813	0.32925	0.32249	0.5589
2024-01-02 09:01:59	0.41467	0.30432	0.5044	0.35195	0.35074	0.59358
2024-01-02 09:02:59	0.5027	0.31855	0.47389	0.32925	0.37899	0.52422
2024-01-02 09:03:59	0.44402	0.38972	0.47389	0.32925	0.35074	0.4722
2024-01-02 09:04:59	0.44402	0.31855	0.48915	0.43143	0.32249	0.54156
2024-01-02 09:05:59	0.48803	0.33279	0.45864	0.37466	0.34961	0.54156
2024-01-02 09:06:59	0.45869	0.37549	0.42813	0.36331	0.33662	0.54156
2024-01-02 09:07:59	0.44402	0.33279	0.45864	0.40872	0.32249	0.50688
2024-01-02 09:08:59	0.47336	0.33279	0.45864	0.35195	0.23774	0.50688
2024-01-02 09:09:59	0.47336	0.33279	0.49762	0.37466	0.29424	0.50688
2024-01-02 09:10:59	0.47336	0.34702	0.45864	0.39737	0.33662	0.59358
2024-01-02 09:11:59	0.48803	0.37549	0.47389	0.37466	0.29424	0.54156
2024-01-02 09:12:59	0.51738	0.41819	0.45864	0.43143	0.32136	0.52422
2024-01-02 09:13:59	0.5027	0.37549	0.46711	0.32925	0.35074	0.54156
2024-01-02 09:14:59	0.42935	0.36125	0.48915	0.42007	0.32249	0.54156
2024-01-02 09:15:59	0.5027	0.37549	0.48915	0.29519	0.26599	0.50688
2024-01-02 09:16:59	0.48803	0.33279	0.44338	0.40872	0.29424	0.57624
2024-01-02 09:17:59	0.51738	0.34702	0.47389	0.32925	0.33662	0.5589
2024-01-02 09:18:59	0.48803	0.30432	0.41288	0.35195	0.28012	0.50688
2024-01-02 09:19:59	0.41467	0.34702	0.47389	0.39737	0.39311	0.57624
2024-01-02 09:20:59	0.47336	0.37549	0.44338	0.36331	0.23774	0.52422
2024-01-02 09:21:59	0.47336	0.41819	0.5044	0.35195	0.37899	0.62826
2024-01-02 09:22:59	0.53205	0.38972	0.47389	0.39737	0.30837	0.54156
2024-01-02 09:23:59	0.54672	0.34702	0.44338	0.38601	0.36486	0.57624
2024-01-02 09:24:59	0.44402	0.38972	0.56541	0.35195	0.37899	0.59358
2024-01-02 09:25:59	0.45869	0.37549	0.44338	0.37466	0.29424	0.59358
2024-01-02 09:26:59	0.41467	0.41819	0.48915	0.38601	0.32249	0.52422
2024-01-02 09:27:59	0.5027	0.34702	0.41288	0.36331	0.29424	0.57624
2024-01-02 09:28:59	0.41467	0.38972	0.47389	0.38601	0.33662	0.59358
2024-01-02 09:29:59	0.51738	0.38972	0.47389	0.37466	0.26599	0.62826
2024-01-02 09:30:59	0.51738	0.33279	0.41288	0.42007	0.36486	0.61092
2024-01-02 09:31:59	0.40541	0.37549	0.48915	0.38601	0.28012	0.57624
2024-01-02 09:32:59	0.48803	0.31855	0.5044	0.32925	0.30837	0.59358
2024-01-02 09:33:59	0.54672	0.31855	0.48915	0.42007	0.29424	0.62826
2024-01-02 09:34:59	0.54672	0.41819	0.42813	0.35195	0.37899	0.59358
2024-01-02 09:35:59	0.5027	0.37549	0.51965	0.3406	0.33662	0.61092
2024-01-02 09:36:59	0.47336	0.33279	0.55016	0.37466	0.32249	0.50688
2024-01-02 09:37:59	0.47336	0.36125	0.44338	0.40872	0.39311	0.57624
2024-01-02 09:38:59	0.54672	0.41819	0.44338	0.38601	0.37899	0.57624
2024-01-02 09:39:59	0.56139	0.34702	0.46711	0.36331	0.35074	0.6456
2024-01-02 09:40:59	0.5027	0.36125	0.48915	0.40872	0.36486	0.62826
2024-01-02 09:41:59	0.51738	0.34702	0.47389	0.38601	0.35074	0.62826
2024-01-02 09:42:59	0.40541	0.31855	0.41288	0.37466	0.35074	0.54156
2024-01-02 09:43:59	0.57606	0.33279	0.47389	0.36331	0.26599	0.52422
2024-01-02 09:44:59	0.5027	0.37549	0.55016	0.36331	0.35074	0.62826
2024-01-02 09:45:59	0.56139	0.40396	0.48915	0.40872	0.35074	0.59358
2024-01-02 09:46:59	0.47336	0.30432	0.44338	0.40872	0.32249	0.5589
2024-01-02 09:47:59	0.57606	0.38972	0.41288	0.39737	0.35074	0.59358
2024-01-02 09:48:59	0.48803	0.37549	0.5044	0.30654	0.29424	0.54156
2024-01-02 09:49:59	0.40541	0.40396	0.55016	0.36331	0.32249	0.52422
2024-01-02 09:50:59	0.48803	0.36125	0.49762	0.30654	0.36486	0.61092
2024-01-02 09:51:59	0.59074	0.33279	0.48915	0.37466	0.35074	0.5589
2024-01-02 09:52:59	0.59074	0.29008	0.47389	0.37466	0.37899	0.57624
2024-01-02 09:53:59	0.40541	0.36125	0.5044	0.42007	0.32249	0.62826
2024-01-02 09:54:59	0.42008	0.38972	0.5044	0.40872	0.32249	0.59358
2024-01-02 09:55:59	0.57606	0.40396	0.51965	0.40872	0.32249	0.62826
2024-01-02 09:56:59	0.56139	0.40396	0.5044	0.39737	0.42136	0.57624
2024-01-02 09:57:59	0.56139	0.30432	0.49762	0.32925	0.35074	0.66294
2024-01-02 09:58:59	0.57606	0.37549	0.51965	0.39737	0.32249	0.57624
2024-01-02 09:59:59	0.4641	0.33279	0.51965	0.38601	0.32249	0.57624
2024-01-02 10:00:59	0.59074	0.36125	0.45864	0.3406	0.33662	0.48954
2024-01-02 10:01:59	0.44942	0.44666	0.47389	0.35195	0.36486	0.54156
2024-01-02 10:02:59	0.4641	0.36125	0.44338	0.36331	0.32249	0.52422
2024-01-02 10:03:59	0.57606	0.37549	0.53491	0.37466	0.35074	0.57624
2024-01-02 10:04:59	0.42008	0.30432	0.51965	0.42007	0.36486	0.66294
2024-01-02 10:05:59	0.59074	0.36125	0.45864	0.32925	0.32249	0.50688
2024-01-02 10:06:59	0.56139	0.44666	0.48915	0.39737	0.36486	0.57624
2024-01-02 10:07:59	0.4641	0.37549	0.51965	0.36331	0.37899	0.59358
2024-01-02 10:08:59	0.4641	0.37549	0.42813	0.39737	0.30837	0.50688
2024-01-02 10:09:59	0.43475	0.36125	0.48915	0.37466	0.30837	0.54156
2024-01-02 10:10:59	0.59074	0.43242	0.53491	0.35195	0.30837	0.5589
2024-01-02 10:11:59	0.56139	0.33279	0.48915	0.35195	0.36486	0.57624
2024-01-02 10:12:59	0.44942	0.38972	0.55016	0.36331	0.36486	0.5589
2024-01-02 10:13:59	0.40541	0.40396	0.48915	0.39737	0.36486	0.61092
2024-01-02 10:14:59	0.40541	0.33279	0.53491	0.3406	0.29424	0.59358
2024-01-02 10:15:59	0.42008	0.33279	0.5044	0.42007	0.32249	0.6456
2024-01-02 10:16:59	0.5668	0.30432	0.47389	0.36331	0.403	0.6456
2024-01-02 10:17:59	0.47877	0.38972	0.48915	0.38601	0.26599	0.54156
2024-01-02 10:18:59	0.59074	0.31855	0.53491	0.40872	0.30837	0.59358
2024-01-02 10:19:59	0.44942	0.40396	0.44338	0.40872	0.32249	0.59358
2024-01-02 10:20:59	0.47877	0.37549	0.48915	0.3406	0.33662	0.5589
2024-01-02 10:21:59	0.55213	0.31855	0.51965	0.42007	0.33662	0.62826
2024-01-02 10:22:59	0.59074	0.38972	0.56541	0.38601	0.33662	0.61092
2024-01-02 10:23:59	0.43475	0.43242	0.55016	0.37466	0.35074	0.59358
2024-01-02 10:24:59	0.56139	0.41819	0.51965	0.40872	0.33662	0.54156
2024-01-02 10:25:59	0.59074	0.37549	0.48915	0.35195	0.33662	0.69762
2024-01-02 10:26:59	0.43475	0.38972	0.45864	0.40872	0.29424	0.52422
2024-01-02 10:27:59	0.49344	0.34702	0.44338	0.40872	0.33662	0.62826
2024-01-02 10:28:59	0.43475	0.33279	0.5044	0.42007	0.33662	0.5589
2024-01-02 10:29:59	0.53205	0.36125	0.53491	0.43143	0.32249	0.62826
2024-01-02 10:30:59	0.4641	0.37549	0.56541	0.38601	0.32249	0.5589
2024-01-02 10:31:59	0.44942	0.36125	0.48915	0.38601	0.32249	0.59358
2024-01-02 10:32:59	0.49344	0.38972	0.47389	0.3406	0.29424	0.57624
2024-01-02 10:33:59	0.55213	0.41819	0.5044	0.38601	0.26599	0.62826
2024-01-02 10:34:59	0.42008	0.38972	0.51965	0.38601	0.30837	0.52422
2024-01-02 10:35:59	0.49344	0.38972	0.51965	0.39737	0.37899	0.66294
2024-01-02 10:36:59	0.50811	0.37549	0.47389	0.37466	0.33662	0.62826
2024-01-02 10:37:59	0.47877	0.40396	0.51965	0.38601	0.35074	0.66294
2024-01-02 10:38:59	0.53746	0.40396	0.5044	0.37466	0.36486	0.5589
2024-01-02 10:39:59	0.52278	0.33279	0.58067	0.39737	0.32249	0.6456
2024-01-02 10:40:59	0.47877	0.40396	0.55016	0.36331	0.32249	0.57624
2024-01-02 10:41:59	0.44942	0.36125	0.58067	0.40872	0.37899	0.57624
2024-01-02 10:42:59	0.47877	0.36125	0.48915	0.39737	0.36486	0.5589
2024-01-02 10:43:59	0.52278	0.37549	0.53491	0.47684	0.26599	0.59358
2024-01-02 10:44:59	0.44942	0.33279	0.48915	0.37466	0.37899	0.62826
2024-01-02 10:45:59	0.50811	0.37549	0.47389	0.36331	0.32249	0.69762
2024-01-02 10:46:59	0.42008	0.37549	0.48915	0.37466	0.35074	0.50688
2024-01-02 10:47:59	0.44942	0.43242	0.45864	0.35195	0.35074	0.61092
2024-01-02 10:48:59	0.52278	0.40396	0.42813	0.36331	0.33662	0.57624
2024-01-02 10:49:59	0.42008	0.38972	0.5044	0.39737	0.33662	0.52422
2024-01-02 10:50:59	0.44942	0.36125	0.45864	0.43143	0.42136	0.5589
2024-01-02 10:51:59	0.55213	0.34702	0.48915	0.30654	0.25187	0.62826
2024-01-02 10:52:59	0.50811	0.38972	0.45864	0.35195	0.29424	0.54156
2024-01-02 10:53:59	0.43475	0.40396	0.45864	0.39737	0.32249	0.62826
2024-01-02 10:54:59	0.44942	0.40396	0.48915	0.35195	0.32249	0.50688
2024-01-02 10:55:59	0.44942	0.46089	0.51965	0.37466	0.36486	0.61092
2024-01-02 10:56:59	0.44942	0.46089	0.56541	0.44278	0.39311	0.59358
2024-01-02 10:57:59	0.47877	0.44666	0.56541	0.38601	0.37899	0.66294
2024-01-02 10:58:59	0.44942	0.38972	0.53491	0.37466	0.35074	0.59358
2024-01-02 10:59:59	0.47877	0.34702	0.5044	0.38601	0.42136	0.57624
2024-01-02 11:00:59	0.53746	0.43242	0.58067	0.36331	0.32249	0.5589
2024-01-02 11:01:59	0.52278	0.44666	0.55016	0.38601	0.39311	0.54156
2024-01-02 11:02:59	0.49344	0.36125	0.47389	0.38601	0.29424	0.66294
2024-01-02 11:03:59	0.52278	0.37549	0.55016	0.35195	0.36486	0.5589
2024-01-02 11:04:59	0.50811	0.36125	0.58067	0.31789	0.29424	0.66294
2024-01-02 11:05:59	0.42008	0.33279	0.48915	0.40872	0.32249	0.57624
2024-01-02 11:06:59	0.52278	0.44666	0.53491	0.37466	0.29424	0.57624
2024-01-02 11:07:59	0.53746	0.38972	0.55016	0.37466	0.35074	0.6456
2024-01-02 11:08:59	0.50811	0.37549	0.5044	0.36331	0.35074	0.57624
2024-01-02 11:09:59	0.44942	0.37549	0.51965	0.42007	0.35074	0.54156
2024-01-02 11:10:59	0.49344	0.43242	0.51965	0.42007	0.35074	0.62826
2024-01-02 11:11:59	0.47877	0.43242	0.48915	0.40872	0.30837	0.6456
2024-01-02 11:12:59	0.47877	0.40396	0.61118	0.36331	0.36486	0.5589
2024-01-02 11:13:59	0.42008	0.34702	0.5044	0.37466	0.35074	0.66294
2024-01-02 11:14:59	0.50811	0.34702	0.5044	0.44278	0.33662	0.57624
2024-01-02 11:15:59	0.50811	0.43242	0.48915	0.43143	0.35074	0.62826
2024-01-02 11:16:59	0.49344	0.38972	0.53491	0.44278	0.29424	0.57624
2024-01-02 11:17:59	0.59614	0.40396	0.47389	0.3406	0.39311	0.5589
2024-01-02 11:18:59	0.53746	0.36125	0.53491	0.44278	0.32249	0.66294
2024-01-02 11:19:59	0.58147	0.43242	0.58067	0.38601	0.32249	0.66294
2024-01-02 11:20:59	0.52278	0.40396	0.51965	0.43143	0.42136	0.62826
2024-01-02 11:21:59	0.58147	0.41819	0.55016	0.43143	0.39311	0.54156
2024-01-02 11:22:59	0.4641	0.47513	0.56541	0.42007	0.32249	0.61092
2024-01-02 11:23:59	0.44942	0.38972	0.47389	0.36331	0.39311	0.6456
2024-01-02 11:24:59	0.47877	0.38972	0.56541	0.42007	0.36486	0.57624
2024-01-02 11:25:59	0.44942	0.40396	0.58067	0.38601	0.35074	0.66294
2024-01-02 11:26:59	0.50811	0.40396	0.48915	0.43143	0.32249	0.57624
2024-01-02 11:27:59	0.49344	0.44666	0.5044	0.40872	0.32249	0.59358
2024-01-02 11:28:59	0.43475	0.40396	0.53491	0.42007	0.32249	0.57624
2024-01-02 11:29:59	0.50811	0.43242	0.55016	0.43143	0.37899	0.59358
2024-01-02 11:30:59	0.49344	0.36125	0.56541	0.43143	0.33662	0.54156
2024-01-02 11:31:59	0.52278	0.41819	0.53491	0.40872	0.32249	0.5589
2024-01-02 11:32:59	0.42008	0.41819	0.51965	0.42007	0.35074	0.59358
2024-01-02 11:33:59	0.53746	0.40396	0.56541	0.40872	0.39311	0.5589
2024-01-02 11:34:59	0.55213	0.40396	0.53491	0.42007	0.32249	0.62826
2024-01-02 11:35:59	0.53746	0.44666	0.59592	0.42007	0.40724	0.66294
2024-01-02 11:36:59	0.5668	0.36125	0.5044	0.43143	0.40724	0.61092
2024-01-02 11:37:59	0.50811	0.44666	0.51965	0.39737	0.42136	0.61092
2024-01-02 11:38:59	0.52278	0.40396	0.51965	0.39737	0.36486	0.59358
2024-01-02 11:39:59	0.44942	0.41819	0.48915	0.48819	0.39311	0.62826
2024-01-02 11:40:59	0.52278	0.34702	0.48915	0.40872	0.37899	0.62826
2024-01-02 11:41:59	0.47877	0.41819	0.55016	0.44278	0.39311	0.6456
2024-01-02 11:42:59	0.58147	0.44666	0.55016	0.40872	0.32249	0.62826
2024-01-02 11:43:59	0.55213	0.40396	0.53491	0.40872	0.36486	0.57624
2024-01-02 11:44:59	0.55213	0.41819	0.55016	0.42007	0.35074	0.61092
2024-01-02 11:45:59	0.53746	0.46089	0.59592	0.40872	0.28012	0.62826
2024-01-02 11:46:59	0.52278	0.44666	0.58067	0.37466	0.36486	0.66294
2024-01-02 11:47:59	0.5668	0.43242	0.55016	0.39737	0.39311	0.57624
2024-01-02 11:48:59	0.52278	0.43242	0.53491	0.40872	0.33662	0.59358
2024-01-02 11:49:59	0.47877	0.46089	0.58067	0.45413	0.37899	0.66294
2024-01-02 11:50:59	0.52278	0.41819	0.55016	0.47684	0.37899	0.62826
2024-01-02 11:51:59	0.49344	0.41819	0.51965	0.45413	0.40724	0.57624
2024-01-02 11:52:59	0.50811	0.43242	0.53491	0.38601	0.33662	0.69762
2024-01-02 11:53:59	0.53746	0.41819	0.56541	0.42007	0.36486	0.59
2024-01-02 11:54:59	0.61082	0.44666	0.64168	0.45413	0.29424	0.62826
2024-01-02 11:55:59	0.47877	0.40396	0.58067	0.40872	0.37899	0.62826
2024-01-02 11:56:59	0.47877	0.47513	0.51965	0.43143	0.36486	0.61092
2024-01-02 11:57:59	0.61082	0.36125	0.53491	0.39737	0.44961	0.6456
2024-01-02 11:58:59	0.61082	0.40396	0.59592	0.39737	0.39311	0.5589
2024-01-02 11:59:59	0.55213	0.43242	0.51965	0.40872	0.40724	0.57624
2024-01-02 12:00:59	0.50811	0.44666	0.56541	0.39737	0.37899	0.66294
2024-01-02 12:01:59	0.52278	0.41819	0.53491	0.40872	0.35074	0.57624
2024-01-02 12:02:59	0.58147	0.47513	0.58067	0.44278	0.32249	0.61092
2024-01-02 12:03:59	0.55213	0.40396	0.48915	0.37466	0.36486	0.57624
2024-01-02 12:04:59	0.53746	0.51783	0.55016	0.46549	0.35074	0.66294
2024-01-02 12:05:59	0.58147	0.41819	0.53491	0.44278	0.42136	0.6456
2024-01-02 12:06:59	0.58147	0.44666	0.53491	0.32925	0.30837	0.66294
2024-01-02 12:07:59	0.52278	0.38972	0.48915	0.44278	0.42136	0.62826
2024-01-02 12:08:59	0.47877	0.50359	0.53491	0.39737	0.37899	0.57624
2024-01-02 12:09:59	0.64016	0.34702	0.55016	0.38601	0.36486	0.66294
2024-01-02 12:10:59	0.59614	0.48936	0.59592	0.39737	0.36486	0.6456
2024-01-02 12:11:59	0.58147	0.44666	0.56541	0.43143	0.40724	0.62826
2024-01-02 12:12:59	0.52278	0.47513	0.59592	0.42007	0.39311	0.71496
2024-01-02 12:13:59	0.53746	0.47513	0.64168	0.38601	0.33662	0.62826
2024-01-02 12:14:59	0.5668	0.38972	0.56541	0.38601	0.32249	0.69762
2024-01-02 12:15:59	0.61082	0.40396	0.62643	0.43143	0.36486	0.61092
2024-01-02 12:16:59	0.58147	0.38972	0.62643	0.36331	0.35074	0.62826
2024-01-02 12:17:59	0.53746	0.41819	0.58067	0.48819	0.32249	0.59358
2024-01-02 12:18:59	0.53746	0.41819	0.55016	0.38601	0.33662	0.68028
2024-01-02 12:19:59	0.55213	0.44666	0.58067	0.38601	0.36486	0.5722
2024-01-02 12:20:59	0.58147	0.46089	0.62643	0.42007	0.32249	0.6456
2024-01-02 12:21:59	0.64016	0.43242	0.58067	0.38601	0.37899	0.66294
2024-01-02 12:22:59	0.47877	0.41819	0.55016	0.40872	0.36486	0.66294
2024-01-02 12:23:59	0.49344	0.43242	0.61118	0.40872	0.33662	0.61092
2024-01-02 12:24:59	0.58147	0.51783	0.59592	0.39737	0.36486	0.66294
2024-01-02 12:25:59	0.58147	0.38972	0.58067	0.39737	0.32249	0.62826
2024-01-02 12:26:59	0.47877	0.41819	0.62643	0.44278	0.35074	0.69762
2024-01-02 12:27:59	0.50811	0.40396	0.58067	0.42007	0.35074	0.62826
2024-01-02 12:28:59	0.44942	0.44666	0.56541	0.45413	0.29424	0.5589
2024-01-02 12:29:59	0.52278	0.43242	0.56541	0.38601	0.32249	0.57624
2024-01-02 12:30:59	0.55213	0.48936	0.61118	0.42007	0.30837	0.69762
2024-01-02 12:31:59	0.50811	0.40396	0.55016	0.40872	0.39311	0.57624
2024-01-02 12:32:59	0.47877	0.48936	0.61118	0.45413	0.36486	0.61092
2024-01-02 12:33:59	0.52278	0.48936	0.56541	0.39737	0.42136	0.57624
2024-01-02 12:34:59	0.53746	0.43242	0.62643	0.39737	0.44961	0.57624
2024-01-02 12:35:59	0.52278	0.48936	0.62643	0.47684	0.35074	0.58688
2024-01-02 12:36:59	0.59614	0.53206	0.61118	0.42007	0.29424	0.62826
2024-01-02 12:37:59	0.5668	0.44666	0.55016	0.43143	0.39311	0.61092
2024-01-02 12:38:59	0.52278	0.41819	0.58067	0.43143	0.40724	0.62826
2024-01-02 12:39:59	0.53746	0.50359	0.58067	0.42007	0.35074	0.58156
2024-01-02 12:40:59	0.50811	0.53206	0.58067	0.42007	0.35074	0.6456
2024-01-02 12:41:59	0.55213	0.41819	0.51965	0.40872	0.39311	0.62826
2024-01-02 12:42:59	0.52278	0.46089	0.61118	0.47684	0.39311	0.61092
2024-01-02 12:43:59	0.53746	0.46089	0.61118	0.42007	0.44961	0.6456
2024-01-02 12:44:59	0.50811	0.44666	0.56541	0.42007	0.32249	0.61092
2024-01-02 12:45:59	0.61082	0.43242	0.58067	0.45413	0.32249	0.69762
2024-01-02 12:46:59	0.58147	0.5463	0.64168	0.42007	0.37899	0.58156
2024-01-02 12:47:59	0.61082	0.44666	0.58067	0.42007	0.33662	0.66294
2024-01-02 12:48:59	0.52278	0.50359	0.61118	0.45413	0.36486	0.61092
2024-01-02 12:49:59	0.58147	0.40396	0.55016	0.44278	0.42136	0.59358
2024-01-02 12:50:59	0.5668	0.41819	0.64168	0.5109	0.39311	0.69762
2024-01-02 12:51:59	0.58147	0.50359	0.53491	0.43143	0.37899	0.59
2024-01-02 12:52:59	0.62549	0.53206	0.51965	0.38601	0.37899	0.66294
2024-01-02 12:53:59	0.5668	0.44666	0.58067	0.40872	0.35074	0.59358
2024-01-02 12:54:59	0.53746	0.38972	0.53491	0.43143	0.32249	0.6456
2024-01-02 12:55:59	0.55213	0.44666	0.61118	0.44278	0.44961	0.59
2024-01-02 12:56:59	0.58147	0.40396	0.65694	0.43143	0.42136	0.6456
2024-01-02 12:57:59	0.53746	0.44666	0.59592	0.42007	0.40724	0.66294
2024-01-02 12:58:59	0.55213	0.50359	0.62643	0.48819	0.39311	0.66294
2024-01-02 12:59:59	0.64016	0.43242	0.56541	0.45413	0.32249	0.59358
2024-01-02 13:00:59	0.58147	0.48936	0.55016	0.43143	0.37899	0.66294
2024-01-02 13:01:59	0.55213	0.48936	0.58067	0.45413	0.35074	0.62826
2024-01-02 13:02:59	0.61082	0.47513	0.61118	0.42007	0.32249	0.62826
2024-01-02 13:03:59	0.5668	0.44666	0.64168	0.39737	0.42136	0.66294
2024-01-02 13:04:59	0.50811	0.46089	0.59592	0.43143	0.42136	0.71496
2024-01-02 13:05:59	0.59614	0.51783	0.55016	0.43143	0.36486	0.69762
2024-01-02 13:06:59	0.55213	0.47513	0.64168	0.47684	0.35074	0.69762
2024-01-02 13:07:59	0.62549	0.51783	0.64168	0.40872	0.32249	0.69762
2024-01-02 13:08:59	0.59614	0.50359	0.64168	0.40872	0.29424	0.57624
2024-01-02 13:09:59	0.58147	0.46089	0.59592	0.40872	0.32249	0.57624
2024-01-02 13:10:59	0.52278	0.57476	0.61118	0.43143	0.37899	0.62826
2024-01-02 13:11:59	0.52278	0.48936	0.62643	0.43143	0.35074	0.57624
2024-01-02 13:12:59	0.5668	0.46089	0.61118	0.43143	0.40724	0.62826
2024-01-02 13:13:59	0.55213	0.46089	0.61118	0.44278	0.40724	0.57624
2024-01-02 13:14:59	0.61082	0.51783	0.61118	0.47684	0.35074	0.69762
2024-01-02 13:15:59	0.59614	0.53206	0.58067	0.42007	0.36486	0.61092
2024-01-02 13:16:59	0.5668	0.46089	0.58067	0.40872	0.32249	0.61092
2024-01-02 13:17:59	0.58147	0.47513	0.64168	0.45413	0.36486	0.61092
2024-01-02 13:18:59	0.58147	0.44666	0.62643	0.47684	0.35074	0.68028
2024-01-02 13:19:59	0.5668	0.48936	0.64168	0.46549	0.39311	0.61092
2024-01-02 13:20:59	0.58147	0.57476	0.58067	0.42007	0.35074	0.57624
2024-01-02 13:21:59	0.58147	0.50359	0.61118	0.43143	0.47	0.66294
2024-01-02 13:22:59	0.61082	0.53206	0.62643	0.40872	0.44961	0.66294
2024-01-02 13:23:59	0.69885	0.46089	0.62643	0.44278	0.40724	0.6456
2024-01-02 13:24:59	0.69885	0.40396	0.61118	0.49955	0.36486	0.61092
2024-01-02 13:25:59	0.52278	0.43242	0.59592	0.44278	0.44961	0.62
2024-01-02 13:26:59	0.59614	0.48936	0.65694	0.40872	0.28012	0.61092
2024-01-02 13:27:59	0.50811	0.47513	0.59592	0.47684	0.32249	0.69762
2024-01-02 13:28:59	0.61082	0.53206	0.62643	0.43143	0.33662	0.62826
2024-01-02 13:29:59	0.65483	0.46089	0.55016	0.42007	0.42136	0.61092
2024-01-02 13:30:59	0.6695	0.47513	0.65694	0.48819	0.32249	0.59358
2024-01-02 13:31:59	0.5668	0.53206	0.56541	0.48819	0.42136	0.66294
2024-01-02 13:32:59	0.64016	0.46089	0.67219	0.44278	0.42136	0.61092
2024-01-02 13:33:59	0.59614	0.50359	0.67219	0.44278	0.39311	0.62826
2024-01-02 13:34:59	0.59614	0.48936	0.71795	0.40872	0.37899	0.57624
2024-01-02 13:35:59	0.62549	0.50359	0.61118	0.44278	0.36486	0.69762
2024-01-02 13:36:59	0.6695	0.48936	0.65694	0.42007	0.36486	0.6456
2024-01-02 13:37:59	0.59614	0.47513	0.65694	0.46549	0.33662	0.69762
2024-01-02 13:38:59	0.59614	0.48936	0.62643	0.48819	0.36486	0.6456
2024-01-02 13:39:59	0.62549	0.44666	0.62643	0.45413	0.42136	0.7323
2024-01-02 13:40:59	0.53746	0.44666	0.62643	0.44278	0.30837	0.62826
2024-01-02 13:41:59	0.68417	0.50359	0.61118	0.37466	0.32249	0.57624
2024-01-02 13:42:59	0.64016	0.51783	0.67219	0.47684	0.33662	0.6456
2024-01-02 13:43:59	0.64016	0.56053	0.67219	0.47684	0.32249	0.71496
2024-01-02 13:44:59	0.59614	0.48936	0.65694	0.42007	0.33662	0.7323
2024-01-02 13:45:59	0.6695	0.40396	0.58067	0.44278	0.42136	0.6456
2024-01-02 13:46:59	0.64016	0.47513	0.67219	0.43143	0.35074	0.61092
2024-01-02 13:47:59	0.59614	0.56053	0.62643	0.38601	0.44961	0.69762
2024-01-02 13:48:59	0.55213	0.53206	0.55016	0.46549	0.37899	0.66294
2024-01-02 13:49:59	0.5668	0.46089	0.61118	0.40872	0.39311	0.61092
2024-01-02 13:50:59	0.69885	0.47513	0.59592	0.43143	0.36486	0.62826
2024-01-02 13:51:59	0.58147	0.46089	0.59592	0.44278	0.39311	0.74
2024-01-02 13:52:59	0.65483	0.47513	0.65694	0.43143	0.39311	0.66294
2024-01-02 13:53:59	0.62549	0.48936	0.56541	0.42007	0.35074	0.6456
2024-01-02 13:54:59	0.65483	0.50359	0.62643	0.45413	0.44961	0.6456
2024-01-02 13:55:59	0.69885	0.48936	0.62643	0.43143	0.36486	0.69762
2024-01-02 13:56:59	0.65483	0.51783	0.65694	0.49955	0.37899	0.68028
2024-01-02 13:57:59	0.62549	0.51783	0.62643	0.46549	0.40724	0.66294
2024-01-02 13:58:59	0.6695	0.53206	0.59592	0.45413	0.43549	0.62826
2024-01-02 13:59:59	0.65483	0.50359	0.68745	0.45413	0.44961	0.61092
2024-01-02 14:00:59	0.72819	0.44666	0.62643	0.45413	0.37899	0.66294
2024-01-02 14:01:59	0.69885	0.56053	0.58067	0.40872	0.35074	0.6456
2024-01-02 14:02:59	0.59614	0.50359	0.56541	0.47684	0.42136	0.62826
2024-01-02 14:03:59	0.62549	0.50359	0.59592	0.42007	0.37899	0.6456
2024-01-02 14:04:59	0.59614	0.48936	0.62643	0.40872	0.42136	0.61092
2024-01-02 14:05:59	0.62549	0.50359	0.61118	0.43143	0.25187	0.5722
2024-01-02 14:06:59	0.69885	0.53206	0.61118	0.47684	0.40724	0.57624
2024-01-02 14:07:59	0.64016	0.47513	0.64168	0.40872	0.33662	0.7323
2024-01-02 14:08:59	0.62549	0.57476	0.62643	0.46549	0.32249	0.66294
2024-01-02 14:09:59	0.61082	0.57476	0.64168	0.44278	0.30837	0.71496
2024-01-02 14:10:59	0.65483	0.57476	0.59592	0.53361	0.36486	0.68028
2024-01-02 14:11:59	0.62549	0.56053	0.59592	0.43143	0.37899	0.68028
2024-01-02 14:12:59	0.64016	0.5463	0.62643	0.47684	0.30837	0.57624
2024-01-02 14:13:59	0.6695	0.46089	0.64168	0.43143	0.37899	0.61092
2024-01-02 14:14:59	0.62549	0.5463	0.56541	0.43143	0.37899	0.57624
2024-01-02 14:15:59	0.64016	0.5463	0.64168	0.42007	0.39311	0.68028
2024-01-02 14:16:59	0.5668	0.50359	0.62643	0.45413	0.33662	0.6456
2024-01-02 14:17:59	0.69885	0.56053	0.61118	0.48819	0.37899	0.69762
2024-01-02 14:18:59	0.6695	0.53206	0.64168	0.42007	0.32249	0.66294
2024-01-02 14:19:59	0.64016	0.53206	0.55016	0.49955	0.37899	0.68028
2024-01-02 14:20:59	0.64016	0.44666	0.62643	0.43143	0.36486	0.62826
2024-01-02 14:21:59	0.59614	0.589	0.59592	0.46549	0.39311	0.66294
2024-01-02 14:22:59	0.65483	0.50359	0.7027	0.42007	0.39311	0.6456
2024-01-02 14:23:59	0.59614	0.51783	0.59592	0.45413	0.29424	0.62826
2024-01-02 14:24:59	0.64016	0.48936	0.68745	0.44278	0.32249	0.66294
2024-01-02 14:25:59	0.68417	0.53206	0.62643	0.53361	0.33662	0.68028
2024-01-02 14:26:59	0.61082	0.57476	0.64168	0.43143	0.35074	0.59358
2024-01-02 14:27:59	0.68417	0.47513	0.62643	0.48819	0.33662	0.6456
2024-01-02 14:28:59	0.62549	0.5463	0.71795	0.44278	0.39311	0.66294
2024-01-02 14:29:59	0.65483	0.53206	0.68745	0.47684	0.30837	0.6456
2024-01-02 14:30:59	0.68417	0.51783	0.58067	0.54496	0.37899	0.66294
2024-01-02 14:31:59	0.59614	0.589	0.59592	0.48819	0.35074	0.68028
2024-01-02 14:32:59	0.59614	0.5463	0.62643	0.46549	0.40724	0.68028
2024-01-02 14:33:59	0.69885	0.50359	0.68745	0.5109	0.39311	0.6456
2024-01-02 14:34:59	0.65483	0.51783	0.62643	0.43143	0.35074	0.62826
2024-01-02 14:35:59	0.62549	0.61747	0.67219	0.46549	0.39311	0.62826
2024-01-02 14:36:59	0.64016	0.51783	0.64168	0.45413	0.36486	0.69762
2024-01-02 14:37:59	0.68417	0.53206	0.71795	0.44278	0.44	0.6456
2024-01-02 14:38:59	0.5668	0.5463	0.62643	0.52225	0.35074	0.68028
2024-01-02 14:39:59	0.65483	0.56053	0.65694	0.54496	0.33662	0.70165
2024-01-02 14:40:59	0.61082	0.5463	0.67219	0.44278	0.36486	0.62826
2024-01-02 14:41:59	0.59614	0.53206	0.65694	0.47684	0.35074	0.7323
2024-01-02 14:42:59	0.61082	0.50359	0.65694	0.45413	0.35074	0.68028
2024-01-02 14:43:59	0.65483	0.5463	0.71795	0.47684	0.44961	0.61092
2024-01-02 14:44:59	0.61082	0.53206	0.64168	0.43143	0.33662	0.57624
2024-01-02 14:45:59	0.64016	0.5463	0.67219	0.49955	0.36486	0.66294
2024-01-02 14:46:59	0.62549	0.6317	0.62643	0.48819	0.43549	0.68028
2024-01-02 14:47:59	0.5668	0.5463	0.71795	0.42007	0.33662	0.76697
2024-01-02 14:48:59	0.58147	0.57476	0.67219	0.46549	0.40724	0.61092
2024-01-02 14:49:59	0.6695	0.51783	0.64168	0.42007	0.36486	0.68028
2024-01-02 14:50:59	0.5668	0.51783	0.68745	0.39737	0.39311	0.68028
2024-01-02 14:51:59	0.6695	0.56053	0.67219	0.47684	0.33662	0.57624
2024-01-02 14:52:59	0.59614	0.50359	0.64168	0.46549	0.42136	0.7323
2024-01-02 14:53:59	0.62549	0.589	0.67219	0.40872	0.40724	0.6456
2024-01-02 14:54:59	0.65483	0.48936	0.65694	0.44278	0.29424	0.57624
2024-01-02 14:55:59	0.58147	0.5463	0.64168	0.45413	0.32249	0.66294
2024-01-02 14:56:59	0.69885	0.51783	0.61118	0.45413	0.44961	0.68028
2024-01-02 14:57:59	0.62549	0.5463	0.61118	0.45413	0.39311	0.62826
2024-01-02 14:58:59	0.6695	0.57476	0.68745	0.45413	0.39311	0.59
2024-01-02 14:59:59	0.62549	0.53206	0.59592	0.43143	0.42136	0.62826
2024-01-02 15:00:59	0.5668	0.5463	0.64168	0.48819	0.32249	0.69762
2024-01-02 15:01:59	0.71352	0.51783	0.62643	0.46549	0.402	0.69762
2024-01-02 15:02:59	0.59614	0.53206	0.7027	0.44278	0.40724	0.61092
2024-01-02 15:03:59	0.68417	0.5463	0.7027	0.43143	0.39311	0.62826
2024-01-02 15:04:59	0.6695	0.57476	0.62643	0.44278	0.35074	0.57624
2024-01-02 15:05:59	0.68417	0.50359	0.68745	0.45413	0.40724	0.62826
2024-01-02 15:06:59	0.62549	0.57476	0.68745	0.40872	0.39311	0.61092
2024-01-02 15:07:59	0.68417	0.56053	0.59592	0.5109	0.4121	0.6456
2024-01-02 15:08:59	0.61082	0.56053	0.68745	0.44278	0.39311	0.62826
2024-01-02 15:09:59	0.62549	0.50359	0.68745	0.46549	0.33662	0.57624
2024-01-02 15:10:59	0.6695	0.57476	0.64168	0.45413	0.37899	0.74964
2024-01-02 15:11:59	0.59614	0.48936	0.62643	0.5109	0.33662	0.66294
2024-01-02 15:12:59	0.62549	0.60323	0.59592	0.45413	0.39311	0.57624
2024-01-02 15:13:59	0.64016	0.57476	0.7027	0.45413	0.35074	0.61092
2024-01-02 15:14:59	0.65483	0.53206	0.59592	0.46549	0.39311	0.61092
2024-01-02 15:15:59	0.58147	0.64593	0.68745	0.46549	0.35074	0.69762
2024-01-02 15:16:59	0.6695	0.51783	0.68745	0.45413	0.37899	0.61092
2024-01-02 15:17:59	0.6695	0.589	0.65694	0.45413	0.39311	0.69762
2024-01-02 15:18:59	0.6695	0.53206	0.64168	0.47684	0.35074	0.7323
2024-01-02 15:19:59	0.68417	0.5463	0.71795	0.46549	0.36486	0.6456
2024-01-02 15:20:59	0.6695	0.56053	0.62643	0.48819	0.32249	0.66294
2024-01-02 15:21:59	0.65483	0.64593	0.68745	0.5109	0.40724	0.66294
2024-01-02 15:22:59	0.6695	0.5463	0.67219	0.5109	0.28012	0.6456
2024-01-02 15:23:59	0.69885	0.5463	0.64168	0.5109	0.37899	0.59358
2024-01-02 15:24:59	0.59614	0.57476	0.65694	0.44278	0.30837	0.6456
2024-01-02 15:25:59	0.68417	0.51783	0.67219	0.42007	0.26599	0.69762
2024-01-02 15:26:59	0.65483	0.48936	0.65694	0.44278	0.35074	0.69762
2024-01-02 15:27:59	0.72753	0.57476	0.62643	0.49955	0.33662	0.66294
2024-01-02 15:28:59	0.59614	0.50359	0.65694	0.5109	0.30837	0.62826
2024-01-02 15:29:59	0.71352	0.51783	0.61118	0.44278	0.43549	0.62826
2024-01-02 15:30:59	0.71352	0.56053	0.64168	0.48819	0.42136	0.6456
2024-01-02 15:31:59	0.6695	0.589	0.67219	0.48819	0.35074	0.6456
2024-01-02 15:32:59	0.62549	0.53206	0.67219	0.46549	0.37899	0.6456
2024-01-02 15:33:59	0.69885	0.48936	0.58067	0.44278	0.32249	0.69762
2024-01-02 15:34:59	0.65483	0.53206	0.64168	0.5109	0.39311	0.76697
2024-01-02 15:35:59	0.65483	0.51783	0.62643	0.44278	0.37899	0.69762
2024-01-02 15:36:59	0.6695	0.57476	0.74846	0.43143	0.405	0.69762
2024-01-02 15:37:59	0.72819	0.5463	0.64168	0.44278	0.412	0.62826
2024-01-02 15:38:59	0.72819	0.56053	0.68745	0.5109	0.39311	0.66294
2024-01-02 15:39:59	0.69885	0.44666	0.65694	0.44278	0.42136	0.69762
2024-01-02 15:40:59	0.68417	0.56053	0.7027	0.47684	0.42136	0.69762
2024-01-02 15:41:59	0.6695	0.53206	0.65694	0.49955	0.42136	0.69762
2024-01-02 15:42:59	0.61082	0.60323	0.71795	0.47684	0.37899	0.69762
2024-01-02 15:43:59	0.69885	0.589	0.62643	0.42007	0.2095	0.6456
2024-01-02 15:44:59	0.62549	0.589	0.68745	0.47684	0.35074	0.66294
2024-01-02 15:45:59	0.68417	0.50359	0.67219	0.44278	0.26599	0.68028
2024-01-02 15:46:59	0.6695	0.57476	0.64168	0.46549	0.32249	0.6456
2024-01-02 15:47:59	0.69885	0.5463	0.62643	0.5109	0.29424	0.62826
2024-01-02 15:48:59	0.59614	0.56053	0.71795	0.43143	0.33662	0.6456
2024-01-02 15:49:59	0.65483	0.589	0.68745	0.45413	0.35074	0.6456
2024-01-02 15:50:59	0.59614	0.589	0.7027	0.42007	0.32249	0.66294
2024-01-02 15:51:59	0.65483	0.57476	0.7027	0.39737	0.36486	0.66294
2024-01-02 15:52:59	0.64016	0.50359	0.67219	0.46549	0.28012	0.6456
2024-01-02 15:53:59	0.71352	0.47513	0.64168	0.39737	0.33662	0.66294
2024-01-02 15:54:59	0.58147	0.51783	0.7027	0.46549	0.30837	0.69762
2024-01-02 15:55:59	0.5668	0.5463	0.68745	0.42007	0.37899	0.66294
2024-01-02 15:56:59	0.59614	0.57476	0.73321	0.44278	0.25187	0.61092
2024-01-02 15:57:59	0.64016	0.589	0.76372	0.49955	0.35074	0.66294
2024-01-02 15:58:59	0.64016	0.56053	0.7027	0.45413	0.35074	0.6456
2024-01-02 15:59:59	0.65483	0.57476	0.7027	0.42007	0.39311	0.68028
2024-01-02 16:00:59	0.62549	0.5463	0.68745	0.47684	0.28125	0.66294
2024-01-02 16:01:59	0.64016	0.6317	0.71795	0.44278	0.30837	0.66294
2024-01-02 16:02:59	0.71352	0.51783	0.65694	0.47684	0.23774	0.6456
2024-01-02 16:03:59	0.6695	0.57476	0.64168	0.47684	0.30837	0.61092
2024-01-02 16:04:59	0.68417	0.51783	0.67219	0.47684	0.26599	0.61092
2024-01-02 16:05:59	0.69885	0.5463	0.65694	0.48819	0.23774	0.7323
2024-01-02 16:06:59	0.61082	0.589	0.67219	0.49955	0.26599	0.69762
2024-01-02 16:07:59	0.68417	0.589	0.65694	0.53361	0.29424	0.66294
2024-01-02 16:08:59	0.6695	0.5463	0.71795	0.44278	0.33662	0.69762
2024-01-02 16:09:59	0.61082	0.5463	0.68745	0.46549	0.33662	0.69762
2024-01-02 16:10:59	0.64016	0.56053	0.71795	0.52225	0.28125	0.74964
2024-01-02 16:11:59	0.65483	0.51783	0.62643	0.44278	0.35074	0.7323
2024-01-02 16:12:59	0.6695	0.47513	0.7027	0.45413	0.32249	0.68028
2024-01-02 16:13:59	0.62549	0.53206	0.71795	0.46549	0.26599	0.6456
2024-01-02 16:14:59	0.5668	0.60323	0.65694	0.47684	0.30837	0.69762
2024-01-02 16:15:59	0.55213	0.589	0.71795	0.46549	0.30837	0.62826
2024-01-02 16:16:59	0.64016	0.56053	0.67219	0.48819	0.2095	0.61092
2024-01-02 16:17:59	0.59614	0.60323	0.71795	0.45413	0.36486	0.68028
2024-01-02 16:18:59	0.64016	0.56053	0.71795	0.48819	0.23774	0.6456
2024-01-02 16:19:59	0.64016	0.56053	0.73321	0.44278	0.35074	0.6456
2024-01-02 16:20:59	0.65483	0.53206	0.67219	0.52225	0.22362	0.6456
2024-01-02 16:21:59	0.61082	0.53206	0.73321	0.5109	0.26599	0.62826
2024-01-02 16:22:59	0.52278	0.5463	0.64168	0.47684	0.2095	0.62826
2024-01-02 16:23:59	0.61082	0.56053	0.62643	0.46549	0.25187	0.6456
2024-01-02 16:24:59	0.59614	0.56053	0.7027	0.40872	0.33662	0.6456
2024-01-02 16:25:59	0.53746	0.57476	0.7027	0.52225	0.33662	0.7323
2024-01-02 16:26:59	0.55213	0.60323	0.71795	0.54496	0.26599	0.69762
2024-01-02 16:27:59	0.62549	0.56053	0.68745	0.49955	0.22362	0.61092
2024-01-02 16:28:59	0.6695	0.589	0.74846	0.46549	0.26599	0.66294
2024-01-02 16:29:59	0.61082	0.5463	0.62643	0.54496	0.28012	0.68028
2024-01-02 16:30:59	0.65483	0.5463	0.68745	0.42007	0.28012	0.6456
2024-01-02 16:31:59	0.64016	0.48936	0.73321	0.52225	0.298	0.71496
2024-01-02 16:32:59	0.59614	0.53206	0.71795	0.53361	0.25187	0.7323
2024-01-02 16:33:59	0.62549	0.50359	0.64168	0.47684	0.23774	0.69762
2024-01-02 16:34:59	0.58147	0.57476	0.71795	0.52225	0.28125	0.7323
2024-01-02 16:35:59	0.64016	0.56053	0.74846	0.46549	0.26599	0.61092
2024-01-02 16:36:59	0.58147	0.5463	0.73422	0.54496	0.26599	0.6456
2024-01-02 16:37:59	0.58147	0.50359	0.61118	0.48819	0.29424	0.59358
2024-01-02 16:38:59	0.58147	0.56053	0.68745	0.46549	0.2095	0.59358
2024-01-02 16:39:59	0.5668	0.589	0.74846	0.47684	0.303	0.57624
2024-01-02 16:40:59	0.58147	0.56053	0.65694	0.52225	0.25187	0.62826
2024-01-02 16:41:59	0.61082	0.589	0.65694	0.53361	0.22362	0.66294
2024-01-02 16:42:59	0.5668	0.589	0.62643	0.56767	0.28125	0.61092
2024-01-02 16:43:59	0.61082	0.56053	0.68745	0.48819	0.26599	0.6456
2024-01-02 16:44:59	0.61082	0.51783	0.62643	0.47684	0.25187	0.69762
2024-01-02 16:45:59	0.6695	0.56053	0.73321	0.60173	0.29424	0.59358
2024-01-02 16:46:59	0.62549	0.61747	0.68745	0.49955	0.25537	0.68028
2024-01-02 16:47:59	0.61082	0.5463	0.7027	0.47684	0.28012	0.62826
2024-01-02 16:48:59	0.62549	0.53206	0.71795	0.5109	0.23774	0.54156
2024-01-02 16:49:59	0.53746	0.50359	0.68745	0.49955	0.28125	0.54156
2024-01-02 16:50:59	0.55213	0.56053	0.61118	0.5109	0.26599	0.59358
2024-01-02 16:51:59	0.58147	0.56053	0.64168	0.5109	0.28012	0.69762
2024-01-02 16:52:59	0.58147	0.60323	0.58067	0.53361	0.26712	0.61092
2024-01-02 16:53:59	0.58147	0.57476	0.62643	0.48819	0.25187	0.61092
2024-01-02 16:54:59	0.5668	0.5463	0.56541	0.46549	0.28125	0.61092
2024-01-02 16:55:59	0.5668	0.50359	0.71795	0.52225	0.253	0.57624
2024-01-02 16:56:59	0.55213	0.589	0.64168	0.5109	0.22475	0.61092
2024-01-02 16:57:59	0.5668	0.5463	0.64168	0.42007	0.28125	0.6456
2024-01-02 16:58:59	0.53746	0.56053	0.67219	0.46549	0.28012	0.5589
2024-01-02 16:59:59	0.58147	0.5463	0.61118	0.46549	0.25187	0.59358
2024-01-02 17:00:59	0.55213	0.53206	0.71795	0.48819	0.25187	0.59358
2024-01-02 17:01:59	0.50811	0.5463	0.67219	0.45413	0.22362	0.68028
2024-01-02 17:02:59	0.61082	0.5463	0.61118	0.53361	0.311	0.57624
2024-01-02 17:03:59	0.61082	0.589	0.61118	0.53361	0.26712	0.7323
2024-01-02 17:04:59	0.58147	0.589	0.65694	0.49955	0.32249	0.66294
2024-01-02 17:05:59	0.59614	0.60323	0.62643	0.47684	0.28012	0.62826
2024-01-02 17:06:59	0.50811	0.5463	0.65694	0.55631	0.22475	0.59358
2024-01-02 17:07:59	0.6695	0.60323	0.68745	0.5109	0.23774	0.71496
2024-01-02 17:08:59	0.62549	0.53206	0.7027	0.52225	0.22362	0.6456
2024-01-02 17:09:59	0.58147	0.61747	0.61118	0.47684	0.23774	0.57624
2024-01-02 17:10:59	0.59614	0.589	0.71795	0.53361	0.25537	0.57624
2024-01-02 17:11:59	0.5668	0.53206	0.7027	0.5109	0.22362	0.57624
2024-01-02 17:12:59	0.5668	0.53206	0.65694	0.56767	0.26712	0.61092
2024-01-02 17:13:59	0.5668	0.6317	0.64168	0.5109	0.23774	0.57624
2024-01-02 17:14:59	0.59614	0.60323	0.56541	0.48819	0.26712	0.59358
2024-01-02 17:15:59	0.5668	0.48936	0.61118	0.53361	0.23774	0.5589
2024-01-02 17:16:59	0.64016	0.53206	0.67219	0.54496	0.25537	0.6456
2024-01-02 17:17:59	0.6695	0.5463	0.64168	0.52225	0.25537	0.62826
2024-01-02 17:18:59	0.58147	0.60323	0.74846	0.55631	0.26712	0.62826
2024-01-02 17:19:59	0.61082	0.56053	0.62643	0.53361	0.23774	0.66294
2024-01-02 17:20:59	0.6695	0.6317	0.59592	0.49955	0.28012	0.62826
2024-01-02 17:21:59	0.65483	0.57476	0.62643	0.56767	0.25187	0.54156
2024-01-02 17:22:59	0.61082	0.589	0.64168	0.48819	0.28125	0.61092
2024-01-02 17:23:59	0.64016	0.56053	0.68745	0.54496	0.22362	0.66294
2024-01-02 17:24:59	0.59614	0.51783	0.65694	0.52225	0.25187	0.5589
2024-01-02 17:25:59	0.58147	0.50053	0.61118	0.55631	0.2095	0.54156
2024-01-02 17:26:59	0.52278	0.4863	0.62643	0.59037	0.28125	0.62826
2024-01-02 17:27:59	0.59614	0.5717	0.62643	0.56767	0.23774	0.52422
2024-01-02 17:28:59	0.5668	0.529	0.64168	0.54496	0.22362	0.5589
2024-01-02 17:29:59	0.61082	0.51476	0.64168	0.48819	0.22362	0.6456
2024-01-02 17:30:59	0.5668	0.51476	0.65694	0.54496	0.24	0.62826
2024-01-02 17:31:59	0.53746	0.51476	0.65694	0.62443	0.25537	0.69762
2024-01-02 17:32:59	0.64016	0.529	0.62643	0.55631	0.25187	0.6456
2024-01-02 17:33:59	0.50811	0.49	0.7027	0.49955	0.2095	0.62826
2024-01-02 17:34:59	0.61082	0.47206	0.64168	0.46549	0.25537	0.57624
2024-01-02 17:35:59	0.61082	0.50053	0.7027	0.55631	0.28125	0.57624
2024-01-02 17:36:59	0.55213	0.54323	0.65694	0.49955	0.25537	0.54156
2024-01-02 17:37:59	0.59614	0.54323	0.65694	0.55631	0.22362	0.50688
2024-01-02 17:38:59	0.52278	0.5717	0.65694	0.57902	0.25187	0.57624
2024-01-02 17:39:59	0.64016	0.47206	0.69592	0.54496	0.28012	0.59358
2024-01-02 17:40:59	0.58147	0.54323	0.64168	0.57902	0.25187	0.66294
2024-01-02 17:41:59	0.58147	0.5717	0.7027	0.56767	0.28125	0.62826
2024-01-02 17:42:59	0.59614	0.60017	0.62643	0.54496	0.253	0.66294
2024-01-02 17:43:59	0.5668	0.50053	0.7027	0.54496	0.253	0.5589
2024-01-02 17:44:59	0.55213	0.54323	0.65694	0.52225	0.2095	0.61092
2024-01-02 17:45:59	0.64016	0.4863	0.65694	0.56767	0.253	0.57624
2024-01-02 17:46:59	0.62549	0.58593	0.67219	0.55631	0.25537	0.57624
2024-01-02 17:47:59	0.50811	0.529	0.67219	0.49955	0.25187	0.59358
2024-01-02 17:48:59	0.61082	0.47206	0.68745	0.47684	0.25187	0.54156
2024-01-02 17:49:59	0.64016	0.529	0.67219	0.57902	0.253	0.62826
2024-01-02 17:50:59	0.61082	0.529	0.61118	0.60173	0.253	0.54156
2024-01-02 17:51:59	0.53746	0.51476	0.68745	0.57902	0.22362	0.54156
2024-01-02 17:52:59	0.69885	0.529	0.7027	0.5109	0.26599	0.66294
2024-01-02 17:53:59	0.5668	0.5717	0.61118	0.56767	0.22475	0.5589
2024-01-02 17:54:59	0.56	0.51476	0.63491	0.56767	0.25187	0.59358
2024-01-02 17:55:59	0.65483	0.60017	0.65694	0.57902	0.25537	0.62826
2024-01-02 17:56:59	0.58147	0.529	0.68745	0.56767	0.22362	0.59358
2024-01-02 17:57:59	0.59614	0.55747	0.69592	0.61308	0.25187	0.54156
2024-01-02 17:58:59	0.50811	0.51476	0.61118	0.53361	0.253	0.5589
2024-01-02 17:59:59	0.5668	0.54323	0.65694	0.63579	0.25187	0.5589
2024-01-02 18:00:59	0.62549	0.54323	0.62643	0.61308	0.2095	0.54156
2024-01-02 18:01:59	0.68417	0.51476	0.65694	0.57902	0.23774	0.54156
2024-01-02 18:02:59	0.58147	0.60017	0.64168	0.53361	0.28012	0.57624
2024-01-02 18:03:59	0.53746	0.4863	0.61118	0.56767	0.28125	0.5589
2024-01-02 18:04:59	0.5668	0.55747	0.61118	0.56767	0.28125	0.59358
2024-01-02 18:05:59	0.52278	0.54864	0.69592	0.59037	0.28125	0.54156
2024-01-02 18:06:59	0.59614	0.4917	0.67219	0.56767	0.28012	0.57624
2024-01-02 18:07:59	0.55213	0.53	0.67219	0.59037	0.28125	0.61092
2024-01-02 18:08:59	0.5668	0.56	0.68745	0.55631	0.25475	0.54156
2024-01-02 18:09:59	0.5668	0.56	0.64168	0.57902	0.26712	0.6456
2024-01-02 18:10:59	0.6695	0.54	0.67219	0.56767	0.27	0.48954
2024-01-02 18:11:59	0.57	0.54	0.67219	0.59037	0.28413	0.59358
2024-01-02 18:12:59	0.53746	0.52017	0.67219	0.57902	0.29825	0.50688
2024-01-02 18:13:59	0.58147	0.53	0.67219	0.61308	0.28412	0.57624
2024-01-02 18:14:59	0.64016	0.53	0.63491	0.57902	0.29824	0.5589
2024-01-02 18:15:59	0.61082	0.54	0.64168	0.56767	0.22649	0.52422
2024-01-02 18:16:59	0.58147	0.53	0.7027	0.60173	0.28413	0.57624
2024-01-02 18:17:59	0.53746	0.55	0.61118	0.62443	0.21237	0.54156
2024-01-02 18:18:59	0.52278	0.53	0.64168	0.57902	0.29824	0.59358
2024-01-02 18:19:59	0.55213	0.56	0.65694	0.59037	0.28412	0.59358
2024-01-02 18:20:59	0.62549	0.53	0.65694	0.59037	0.28413	0.5589
2024-01-02 18:21:59	0.59614	0.50593	0.64168	0.55631	0.28412	0.59358
2024-01-02 18:22:59	0.58147	0.56	0.67219	0.55631	0.21237	0.52422
2024-01-02 18:23:59	0.53746	0.50593	0.67219	0.57902	0.22649	0.52422
2024-01-02 18:24:59	0.53746	0.53	0.61118	0.54496	0.18412	0.59358
2024-01-02 18:25:59	0.59614	0.55	0.67219	0.53361	0.18413	0.61092
2024-01-02 18:26:59	0.61082	0.4917	0.58067	0.52225	0.18412	0.54156
2024-01-02 18:27:59	0.5668	0.52	0.68745	0.54496	0.19824	0.50688
2024-01-02 18:28:59	0.62549	0.52	0.62643	0.61308	0.18412	0.62826
2024-01-02 18:29:59	0.64016	0.52	0.68745	0.53361	0.21237	0.57624
2024-01-02 18:30:59	0.69885	0.5344	0.68745	0.59037	0.18412	0.61092
2024-01-02 18:31:59	0.58147	0.52	0.67219	0.54496	0.19824	0.50688
2024-01-02 18:32:59	0.5668	0.5344	0.67219	0.61308	0.22649	0.62826
2024-01-02 18:33:59	0.61082	0.5344	0.71795	0.60173	0.19824	0.54156
2024-01-02 18:34:59	0.62549	0.55	0.61118	0.64714	0.18413	0.4722
2024-01-02 18:35:59	0.5668	0.55	0.62643	0.54496	0.18412	0.62826
2024-01-02 18:36:59	0.61082	0.52017	0.65694	0.62443	0.18412	0.50688
2024-01-02 18:37:59	0.64016	0.5771	0.67219	0.59037	0.19825	0.50688
2024-01-02 18:38:59	0.6695	0.52017	0.68745	0.61308	0.18413	0.59358
2024-01-02 18:39:59	0.58147	0.56287	0.71795	0.56767	0.24062	0.45486
2024-01-02 18:40:59	0.5668	0.5344	0.64168	0.55631	0.24062	0.57624
2024-01-02 18:41:59	0.55213	0.5344	0.59592	0.60173	0.21237	0.54156
2024-01-02 18:42:59	0.61082	0.56287	0.7027	0.56767	0.21237	0.59358
2024-01-02 18:43:59	0.58147	0.5771	0.62643	0.60173	0.22649	0.62826
2024-01-02 18:44:59	0.5668	0.60557	0.68745	0.59037	0.18412	0.57624
2024-01-02 18:45:59	0.58147	0.56287	0.64168	0.62443	0.18413	0.59358
2024-01-02 18:46:59	0.58147	0.60557	0.65694	0.55631	0.19824	0.66294
2024-01-02 18:47:59	0.59614	0.59134	0.65694	0.59037	0.22649	0.59358
2024-01-02 18:48:59	0.53746	0.6198	0.67219	0.65849	0.22649	0.57624
2024-01-02 18:49:59	0.55213	0.50593	0.71795	0.56767	0.18412	0.59358
2024-01-02 18:50:59	0.53746	0.56287	0.76372	0.61308	0.19825	0.54156
2024-01-02 18:51:59	0.53746	0.60557	0.76372	0.59037	0.18412	0.62826
2024-01-02 18:52:59	0.59614	0.60557	0.71795	0.63579	0.22649	0.54156
2024-01-02 18:53:59	0.59614	0.63404	0.68745	0.57902	0.18412	0.50688
2024-01-02 18:54:59	0.62549	0.59134	0.68745	0.60173	0.19824	0.57624
2024-01-02 18:55:59	0.53746	0.63404	0.7027	0.56767	0.22649	0.59358
2024-01-02 18:56:59	0.55213	0.63404	0.65694	0.65849	0.18413	0.54156
2024-01-02 18:57:59	0.5668	0.6198	0.73321	0.60173	0.21237	0.59358
2024-01-02 18:58:59	0.5668	0.66251	0.7027	0.60173	0.19824	0.59358
2024-01-02 18:59:59	0.6695	0.59134	0.74846	0.62443	0.18412	0.57624
2024-01-02 19:00:59	0.59614	0.6198	0.73321	0.61308	0.24062	0.57624
2024-01-02 19:01:59	0.6695	0.66251	0.77897	0.60173	0.25474	0.5589
2024-01-02 19:02:59	0.5668	0.69097	0.65694	0.65849	0.21237	0.62826
2024-01-02 19:03:59	0.62549	0.69097	0.71795	0.62443	0.21238	0.52422
2024-01-02 19:04:59	0.69885	0.5771	0.73321	0.54496	0.19824	0.5589
2024-01-02 19:05:59	0.69885	0.63404	0.65694	0.57902	0.19824	0.59358
2024-01-02 19:06:59	0.58147	0.67674	0.74846	0.59037	0.18413	0.59358
2024-01-02 19:07:59	0.64016	0.54864	0.73321	0.54496	0.18413	0.5589
2024-01-02 19:08:59	0.6695	0.67	0.74846	0.64714	0.21237	0.50688
2024-01-02 19:09:59	0.61082	0.63404	0.67219	0.56767	0.19824	0.48954
2024-01-02 19:10:59	0.5668	0.67674	0.71795	0.59037	0.21124	0.5589
2024-01-02 19:11:59	0.62549	0.67674	0.68745	0.62443	0.25474	0.4722
2024-01-02 19:12:59	0.5668	0.6198	0.73321	0.54496	0.22649	0.48954
2024-01-02 19:13:59	0.65483	0.60557	0.73321	0.60173	0.18412	0.45486
2024-01-02 19:14:59	0.61082	0.64827	0.73321	0.60173	0.21237	0.4722
2024-01-02 19:15:59	0.64016	0.59134	0.67219	0.60173	0.21238	0.5589
2024-01-02 19:16:59	0.59614	0.69097	0.7027	0.59037	0.24062	0.50688
2024-01-02 19:17:59	0.62549	0.64827	0.71795	0.57902	0.24062	0.5589
2024-01-02 19:18:59	0.58147	0.67674	0.68745	0.60173	0.22649	0.45486
2024-01-02 19:19:59	0.64016	0.69097	0.67219	0.62443	0.28299	0.59358
2024-01-02 19:20:59	0.69885	0.66251	0.74846	0.59037	0.19824	0.54156
2024-01-02 19:21:59	0.72	0.64827	0.65694	0.60173	0.22649	0.54156
2024-01-02 19:22:59	0.62549	0.64827	0.7027	0.63579	0.22649	0.5589
2024-01-02 19:23:59	0.61082	0.67674	0.74846	0.57902	0.18412	0.5589
2024-01-02 19:24:59	0.65483	0.67674	0.76372	0.56767	0.22649	0.50688
2024-01-02 19:25:59	0.59614	0.59134	0.58067	0.63579	0.25474	0.48954
2024-01-02 19:26:59	0.64016	0.54864	0.67219	0.55631	0.22649	0.62826
2024-01-02 19:27:59	0.61082	0.70521	0.74846	0.60173	0.24062	0.48954
2024-01-02 19:28:59	0.64016	0.67674	0.7027	0.61308	0.19824	0.54156
2024-01-02 19:29:59	0.61082	0.63404	0.7027	0.55631	0.28299	0.57624
2024-01-02 19:30:59	0.58147	0.6198	0.79422	0.59037	0.22649	0.5589
2024-01-02 19:31:59	0.61082	0.6198	0.61118	0.59037	0.25474	0.4722
2024-01-02 19:32:59	0.61082	0.60557	0.76372	0.57902	0.18412	0.48954
2024-01-02 19:33:59	0.5668	0.66251	0.58067	0.62443	0.18413	0.45486
2024-01-02 19:34:59	0.6695	0.64827	0.7027	0.59037	0.24062	0.4722
2024-01-02 19:35:59	0.69885	0.63404	0.74846	0.61308	0.25474	0.5589
2024-01-02 19:36:59	0.59614	0.60557	0.7027	0.59037	0.24062	0.59358
2024-01-02 19:37:59	0.65483	0.69097	0.7027	0.53361	0.21124	0.5589
2024-01-02 19:38:59	0.61082	0.59134	0.68745	0.55631	0.21124	0.4722
2024-01-02 19:39:59	0.53746	0.5771	0.74846	0.56767	0.18412	0.43752
2024-01-02 19:40:59	0.65483	0.64827	0.73321	0.59037	0.24062	0.52422
2024-01-02 19:41:59	0.53746	0.73368	0.68745	0.56767	0.17	0.54156
2024-01-02 19:42:59	0.53746	0.63404	0.64168	0.61308	0.25474	0.52422
2024-01-02 19:43:59	0.50811	0.67674	0.68745	0.48819	0.21237	0.50688
2024-01-02 19:44:59	0.5668	0.63404	0.74846	0.62443	0.24062	0.45486
2024-01-02 19:45:59	0.61082	0.66251	0.67219	0.59037	0.22649	0.48954
2024-01-02 19:46:59	0.53746	0.66251	0.79422	0.54496	0.28299	0.50688
2024-01-02 19:47:59	0.64016	0.64827	0.74846	0.60173	0.18412	0.45486
2024-01-02 19:48:59	0.61082	0.67674	0.65694	0.55631	0.24062	0.43752
2024-01-02 19:49:59	0.59614	0.59134	0.65694	0.61308	0.18412	0.45486
2024-01-02 19:50:59	0.59614	0.67674	0.65694	0.56767	0.24062	0.4722
2024-01-02 19:51:59	0.69885	0.67674	0.73321	0.57902	0.18412	0.4722
2024-01-02 19:52:59	0.64016	0.6198	0.62643	0.62443	0.25474	0.4722
2024-01-02 19:53:59	0.59614	0.64827	0.77897	0.54496	0.28299	0.43752
2024-01-02 19:54:59	0.61082	0.69097	0.73321	0.62443	0.24062	0.5589
2024-01-02 19:55:59	0.53746	0.64827	0.67219	0.54496	0.18412	0.5589
2024-01-02 19:56:59	0.64016	0.67674	0.74846	0.60173	0.18413	0.57624
2024-01-02 19:57:59	0.61082	0.60557	0.74846	0.60173	0.18412	0.50688
2024-01-02 19:58:59	0.5668	0.6198	0.68745	0.64714	0.21237	0.50688
2024-01-02 19:59:59	0.52278	0.69097	0.7027	0.60173	0.18412	0.52422
2024-01-02 20:00:59	0.6695	0.66251	0.73321	0.60173	0.18413	0.50688
2024-01-02 20:01:59	0.61082	0.59134	0.76372	0.60173	0.18413	0.4722
2024-01-02 20:02:59	0.58147	0.64827	0.64168	0.63579	0.22649	0.45486
2024-01-02 20:03:59	0.6695	0.63404	0.68745	0.55631	0.18412	0.4722
2024-01-02 20:04:59	0.64016	0.64827	0.71795	0.59037	0.22649	0.52422
2024-01-02 20:05:59	0.6695	0.59134	0.73321	0.61308	0.23949	0.45486
2024-01-02 20:06:59	0.5668	0.67674	0.71795	0.66985	0.28536	0.5589
2024-01-02 20:07:59	0.61082	0.64827	0.67219	0.61308	0.22649	0.48954
2024-01-02 20:08:59	0.61082	0.70521	0.71795	0.63579	0.24062	0.50688
2024-01-02 20:09:59	0.59614	0.66251	0.64168	0.60173	0.18412	0.43752
2024-01-02 20:10:59	0.62549	0.60557	0.68745	0.62443	0.28299	0.45486
2024-01-02 20:11:59	0.62549	0.63404	0.76372	0.57902	0.22649	0.43752
2024-01-02 20:12:59	0.58147	0.64827	0.7027	0.65849	0.19824	0.50688
2024-01-02 20:13:59	0.61082	0.70521	0.71795	0.59037	0.25474	0.40284
2024-01-02 20:14:59	0.61082	0.63404	0.7027	0.61308	0.25474	0.4722
2024-01-02 20:15:59	0.61082	0.6198	0.71795	0.55631	0.22649	0.45486
2024-01-02 20:16:59	0.53746	0.66251	0.7027	0.59037	0.21237	0.48954
2024-01-02 20:17:59	0.59614	0.67674	0.68745	0.62443	0.18412	0.48954
2024-01-02 20:18:59	0.69885	0.67674	0.7027	0.59037	0.22649	0.52422
2024-01-02 20:19:59	0.53746	0.66251	0.74846	0.64714	0.19824	0.45486
2024-01-02 20:20:59	0.64016	0.67674	0.68745	0.63579	0.22649	0.4722
2024-01-02 20:21:59	0.6695	0.69097	0.7027	0.56767	0.26887	0.52422
2024-01-02 20:22:59	0.61082	0.63404	0.68745	0.63579	0.23	0.52422
2024-01-02 20:23:59	0.5668	0.71944	0.7027	0.57902	0.18412	0.50688
2024-01-02 20:24:59	0.5668	0.66251	0.68745	0.59037	0.18412	0.48954
2024-01-02 20:25:59	0.64016	0.69097	0.71795	0.63579	0.18413	0.43752
2024-01-02 20:26:59	0.62549	0.66251	0.73321	0.59037	0.21237	0.4722
2024-01-02 20:27:59	0.61082	0.67674	0.68745	0.60173	0.21124	0.52422
2024-01-02 20:28:59	0.61082	0.64827	0.67219	0.57902	0.24062	0.43752
2024-01-02 20:29:59	0.58147	0.64827	0.67219	0.64714	0.25474	0.43752
2024-01-02 20:30:59	0.53746	0.64827	0.71795	0.66985	0.23949	0.45486
2024-01-02 20:31:59	0.59614	0.64827	0.74846	0.63579	0.21237	0.5589
2024-01-02 20:32:59	0.55213	0.70521	0.7027	0.62443	0.23	0.5589
2024-01-02 20:33:59	0.53746	0.67674	0.67219	0.55631	0.24062	0.48954
2024-01-02 20:34:59	0.5668	0.73368	0.74846	0.54496	0.18412	0.52422
2024-01-02 20:35:59	0.59614	0.67674	0.7027	0.59037	0.18412	0.5589
2024-01-02 20:36:59	0.64016	0.66251	0.68745	0.56767	0.25474	0.43752
2024-01-02 20:37:59	0.5668	0.64827	0.67219	0.64714	0.25474	0.52422
2024-01-02 20:38:59	0.64016	0.63404	0.67219	0.60173	0.23	0.36817
2024-01-02 20:39:59	0.62549	0.70521	0.7027	0.52225	0.18412	0.4722
2024-01-02 20:40:59	0.61082	0.70521	0.64168	0.64714	0.21124	0.4722
2024-01-02 20:41:59	0.64016	0.67674	0.73321	0.60173	0.25474	0.4722
2024-01-02 20:42:59	0.53746	0.67674	0.71795	0.62443	0.21124	0.43752
2024-01-02 20:43:59	0.62549	0.73368	0.65694	0.57902	0.28536	0.43752
2024-01-02 20:44:59	0.61082	0.60557	0.65694	0.66985	0.25474	0.54156
2024-01-02 20:45:59	0.5668	0.71944	0.67219	0.60173	0.18412	0.52422
2024-01-02 20:46:59	0.69885	0.63404	0.71795	0.59037	0.28536	0.59358
2024-01-02 20:47:59	0.6695	0.71944	0.7027	0.65849	0.22649	0.45486
2024-01-02 20:48:59	0.65483	0.64827	0.74846	0.64714	0.18412	0.40284
2024-01-02 20:49:59	0.62549	0.66251	0.65694	0.59037	0.18412	0.54156
2024-01-02 20:50:59	0.53746	0.60557	0.7027	0.59037	0.26887	0.42018
2024-01-02 20:51:59	0.65483	0.66251	0.73321	0.62443	0.26774	0.4722
2024-01-02 20:52:59	0.61082	0.63404	0.7027	0.59037	0.22649	0.48954
2024-01-02 20:53:59	0.59614	0.63404	0.68745	0.62443	0.26887	0.52422
2024-01-02 20:54:59	0.62549	0.73368	0.73321	0.63579	0.25361	0.4722
2024-01-02 20:55:59	0.6695	0.67674	0.68745	0.62443	0.24062	0.54156
2024-01-02 20:56:59	0.59614	0.71944	0.65694	0.62443	0.24062	0.50688
2024-01-02 20:57:59	0.58147	0.64827	0.7027	0.59037	0.18412	0.52422
2024-01-02 20:58:59	0.59614	0.70521	0.7027	0.56767	0.26887	0.48954
2024-01-02 20:59:59	0.59614	0.67674	0.64168	0.66985	0.22649	0.4722
2024-01-02 21:00:59	0.59614	0.60557	0.7027	0.56767	0.25474	0.45486
2024-01-02 21:01:59	0.65483	0.64827	0.74846	0.59811	0.28299	0.4722
2024-01-02 21:02:59	0.58147	0.64827	0.64168	0.59811	0.24062	0.48954
2024-01-02 21:03:59	0.62549	0.67674	0.77897	0.5541	0.24062	0.5589
2024-01-02 21:04:59	0.62549	0.69097	0.76372	0.5541	0.25474	0.48954
2024-01-02 21:05:59	0.64016	0.64827	0.76372	0.49541	0.18412	0.4722
2024-01-02 21:06:59	0.55213	0.73368	0.62643	0.5541	0.24062	0.52422
2024-01-02 21:07:59	0.64016	0.67674	0.71795	0.62745	0.25361	0.40284
2024-01-02 21:08:59	0.59614	0.64827	0.65694	0.5541	0.26887	0.57624
2024-01-02 21:09:59	0.64016	0.76214	0.65694	0.62745	0.23949	0.4722
2024-01-02 21:10:59	0.6695	0.74791	0.76372	0.53942	0.23	0.48954
2024-01-02 21:11:59	0.69885	0.67674	0.7027	0.62745	0.25474	0.42018
2024-01-02 21:12:59	0.64016	0.60557	0.68745	0.5541	0.24062	0.52422
2024-01-02 21:13:59	0.61082	0.67674	0.73321	0.49541	0.24062	0.48954
2024-01-02 21:14:59	0.65483	0.71944	0.67219	0.56877	0.24062	0.50688
2024-01-02 21:15:59	0.61082	0.70521	0.71795	0.52475	0.25474	0.50688
2024-01-02 21:16:59	0.64016	0.66251	0.76372	0.56877	0.22649	0.52422
2024-01-02 21:17:59	0.69885	0.66251	0.73321	0.5541	0.18412	0.43752
2024-01-02 21:18:59	0.65483	0.73368	0.71795	0.58344	0.24062	0.40284
2024-01-02 21:19:59	0.58147	0.70521	0.68745	0.61278	0.24062	0.43752
2024-01-02 21:20:59	0.59614	0.66251	0.7027	0.62745	0.21124	0.40284
2024-01-02 21:21:59	0.64016	0.70521	0.64168	0.51008	0.28299	0.43752
2024-01-02 21:22:59	0.59614	0.63404	0.67219	0.49541	0.26887	0.4722
2024-01-02 21:23:59	0.61082	0.70521	0.64168	0.48074	0.18413	0.43752
2024-01-02 21:24:59	0.69885	0.63404	0.7027	0.61278	0.28299	0.48954
2024-01-02 21:25:59	0.62549	0.69097	0.7027	0.53942	0.18412	0.50688
2024-01-02 21:26:59	0.62549	0.71944	0.67219	0.56877	0.22649	0.33349
2024-01-02 21:27:59	0.62549	0.69097	0.67219	0.62745	0.24062	0.5589
2024-01-02 21:28:59	0.69885	0.71944	0.74846	0.5541	0.28299	0.4722
2024-01-02 21:29:59	0.59614	0.71944	0.71795	0.49541	0.24062	0.4722
2024-01-02 21:30:59	0.5668	0.64827	0.77897	0.56877	0.18412	0.52422
2024-01-02 21:31:59	0.68417	0.70521	0.7027	0.52475	0.23	0.43752
2024-01-02 21:32:59	0.62549	0.69097	0.64168	0.53942	0.22649	0.52422
2024-01-02 21:33:59	0.65483	0.71944	0.76372	0.56877	0.28299	0.48954
2024-01-02 21:34:59	0.61082	0.64827	0.73321	0.46606	0.28299	0.36817
2024-01-02 21:35:59	0.6695	0.67674	0.71795	0.59811	0.18412	0.4722
2024-01-02 21:36:59	0.59614	0.73368	0.67219	0.51008	0.23949	0.43752
2024-01-02 21:37:59	0.62549	0.69097	0.76372	0.52475	0.21237	0.45486
2024-01-02 21:38:59	0.64016	0.69097	0.74846	0.56877	0.21237	0.33349
2024-01-02 21:39:59	0.61082	0.69097	0.68745	0.51008	0.25474	0.52422
2024-01-02 21:40:59	0.6695	0.69097	0.68745	0.62745	0.21124	0.48954
2024-01-02 21:41:59	0.59614	0.64827	0.76372	0.5541	0.21237	0.48954
2024-01-02 21:42:59	0.53746	0.74791	0.68745	0.61278	0.28299	0.50688
2024-01-02 21:43:59	0.55213	0.76214	0.7027	0.52475	0.22649	0.40284
2024-01-02 21:44:59	0.58147	0.67674	0.71795	0.59811	0.25474	0.4722
2024-01-02 21:45:59	0.62549	0.69097	0.67219	0.52475	0.21124	0.36817
2024-01-02 21:46:59	0.50811	0.67674	0.7027	0.51008	0.23	0.36817
2024-01-02 21:47:59	0.6695	0.64827	0.68745	0.59811	0.28299	0.43752
2024-01-02 21:48:59	0.5668	0.71944	0.64168	0.56877	0.28536	0.48954
2024-01-02 21:49:59	0.64016	0.66251	0.7027	0.56877	0.26887	0.4722
2024-01-02 21:50:59	0.6695	0.67674	0.73321	0.56877	0.18412	0.40284
2024-01-02 21:51:59	0.50811	0.69097	0.74846	0.48074	0.25474	0.4722
2024-01-02 21:52:59	0.5668	0.74791	0.64168	0.5541	0.21124	0.43752
2024-01-02 21:53:59	0.59614	0.74791	0.73321	0.58344	0.28536	0.45486
2024-01-02 21:54:59	0.53746	0.71944	0.7027	0.58344	0.25474	0.36817
2024-01-02 21:55:59	0.53746	0.64827	0.7027	0.53942	0.26887	0.36817
2024-01-02 21:56:59	0.59614	0.73368	0.71795	0.56877	0.25474	0.43752
2024-01-02 21:57:59	0.62549	0.69097	0.74846	0.46606	0.21124	0.43752
2024-01-02 21:58:59	0.50811	0.71944	0.7027	0.58344	0.18412	0.36817
2024-01-02 21:59:59	0.62549	0.69097	0.62643	0.46606	0.26887	0.42018
2024-01-02 22:00:59	0.6695	0.71944	0.62643	0.59811	0.28299	0.52422
2024-01-02 22:01:59	0.58147	0.70521	0.67219	0.56877	0.21237	0.43752
2024-01-02 22:02:59	0.64016	0.69097	0.67219	0.5541	0.28299	0.33349
2024-01-02 22:03:59	0.64016	0.71944	0.74846	0.51008	0.26774	0.45486
2024-01-02 22:04:59	0.6695	0.66251	0.7027	0.5541	0.25474	0.43752
2024-01-02 22:05:59	0.64016	0.66251	0.69811	0.6568	0.26887	0.45486
2024-01-02 22:06:59	0.68417	0.70521	0.69811	0.49541	0.28299	0.45486
2024-01-02 22:07:59	0.61082	0.66251	0.6541	0.58344	0.23949	0.52422
2024-01-02 22:08:59	0.62549	0.60557	0.6541	0.6568	0.21124	0.38551
2024-01-02 22:09:59	0.5668	0.64827	0.69541	0.49541	0.26887	0.48954
2024-01-02 22:10:59	0.62549	0.67674	0.6541	0.51008	0.26887	0.48954
2024-01-02 22:11:59	0.50811	0.66251	0.72745	0.51008	0.28299	0.52422
2024-01-02 22:12:59	0.61082	0.63404	0.6541	0.5541	0.21237	0.43752
2024-01-02 22:13:59	0.5668	0.71944	0.72745	0.52475	0.21237	0.50688
2024-01-02 22:14:59	0.5668	0.71944	0.63942	0.59811	0.21124	0.40284
2024-01-02 22:15:59	0.65483	0.71944	0.72745	0.59811	0.26887	0.42018
2024-01-02 22:16:59	0.59614	0.64827	0.6541	0.52475	0.21237	0.48954
2024-01-02 22:17:59	0.61082	0.69097	0.69541	0.5541	0.24062	0.52422
2024-01-02 22:18:59	0.64016	0.71944	0.66877	0.56877	0.21124	0.48954
2024-01-02 22:19:59	0.6695	0.76214	0.62475	0.6568	0.19824	0.52422
2024-01-02 22:20:59	0.5668	0.67674	0.66877	0.59811	0.21124	0.36817
2024-01-02 22:21:59	0.61082	0.66251	0.6541	0.5541	0.19824	0.43752
2024-01-02 22:22:59	0.62549	0.70521	0.68344	0.53942	0.29598	0.40284
2024-01-02 22:23:59	0.59614	0.64827	0.71278	0.71549	0.28299	0.40284
2024-01-02 22:24:59	0.61082	0.67674	0.72745	0.5541	0.22649	0.45486
2024-01-02 22:25:59	0.6695	0.69097	0.61008	0.5541	0.18412	0.45486
2024-01-02 22:26:59	0.5668	0.67674	0.69541	0.51008	0.22423	0.35083
2024-01-02 22:27:59	0.58147	0.80485	0.68074	0.53942	0.25474	0.43752
2024-01-02 22:28:59	0.64016	0.64827	0.71278	0.5541	0.28299	0.48954
2024-01-02 22:29:59	0.59614	0.70521	0.63942	0.51008	0.28299	0.43752
2024-01-02 22:30:59	0.65483	0.70521	0.66877	0.49541	0.22649	0.42018
2024-01-02 22:31:59	0.58147	0.67674	0.72745	0.49541	0.26887	0.43752
2024-01-02 22:32:59	0.69885	0.66251	0.6541	0.59811	0.28299	0.40284
2024-01-02 22:33:59	0.55213	0.67674	0.69541	0.56877	0.28299	0.40284
2024-01-02 22:34:59	0.61082	0.6198	0.66877	0.5541	0.23949	0.45486
2024-01-02 22:35:59	0.58147	0.69097	0.62475	0.53942	0.21124	0.48954
2024-01-02 22:36:59	0.5668	0.76214	0.63942	0.56877	0.18412	0.50688
2024-01-02 22:37:59	0.55213	0.67674	0.66877	0.58344	0.24062	0.48954
2024-01-02 22:38:59	0.65483	0.70521	0.66606	0.58344	0.24062	0.45486
2024-01-02 22:39:59	0.59614	0.70521	0.69811	0.52475	0.23949	0.43752
2024-01-02 22:40:59	0.58147	0.67674	0.61008	0.5541	0.22649	0.45486
2024-01-02 22:41:59	0.59614	0.73368	0.62475	0.56877	0.28299	0.33349
2024-01-02 22:42:59	0.6695	0.70521	0.66877	0.52475	0.18412	0.40284
2024-01-02 22:43:59	0.64016	0.66251	0.61008	0.64213	0.21237	0.42018
2024-01-02 22:44:59	0.62549	0.64827	0.72745	0.58344	0.28299	0.40284
2024-01-02 22:45:59	0.58147	0.77638	0.6541	0.53942	0.18412	0.42018
2024-01-02 22:46:59	0.59614	0.70521	0.71278	0.59811	0.26887	0.40284
2024-01-02 22:47:59	0.5668	0.71944	0.62475	0.52475	0.22649	0.40284
2024-01-02 22:48:59	0.69885	0.67674	0.69811	0.59811	0.25474	0.52422
2024-01-02 22:49:59	0.53746	0.70521	0.62475	0.52475	0.18412	0.48954
2024-01-02 22:50:59	0.62549	0.70521	0.61008	0.59811	0.21238	0.40284
2024-01-02 22:51:59	0.55213	0.71944	0.69811	0.68614	0.21124	0.4722
2024-01-02 22:52:59	0.64016	0.71944	0.66877	0.59811	0.18412	0.43752
2024-01-02 22:53:59	0.69885	0.67674	0.66877	0.61278	0.21124	0.45486
2024-01-02 22:54:59	0.64016	0.71944	0.66877	0.56877	0.24062	0.40284
2024-01-02 22:55:59	0.65483	0.77638	0.68074	0.58344	0.26887	0.43752
2024-01-02 22:56:59	0.61082	0.59134	0.6541	0.59811	0.24062	0.42018
2024-01-02 22:57:59	0.58147	0.66251	0.68344	0.64213	0.25474	0.40284
2024-01-02 22:58:59	0.59614	0.70521	0.68344	0.53942	0.24062	0.42018
2024-01-02 22:59:59	0.6695	0.66251	0.63942	0.58344	0.18412	0.48954
2024-01-02 23:00:59	0.53746	0.74791	0.66877	0.5541	0.25361	0.40284
2024-01-02 23:01:59	0.61082	0.74791	0.66606	0.59811	0.21237	0.4722
2024-01-02 23:02:59	0.53746	0.67674	0.68344	0.56877	0.23	0.43752
2024-01-02 23:03:59	0.62549	0.70521	0.66606	0.61278	0.26887	0.43752
2024-01-02 23:04:59	0.64016	0.70521	0.69811	0.59811	0.24062	0.43752
2024-01-02 23:05:59	0.6695	0.74791	0.66877	0.52475	0.21237	0.48954
2024-01-02 23:06:59	0.68417	0.76214	0.6541	0.59811	0.24062	0.45486
2024-01-02 23:07:59	0.55213	0.67674	0.61008	0.62745	0.28536	0.42018
2024-01-02 23:08:59	0.64016	0.67674	0.6541	0.62745	0.26887	0.45486
2024-01-02 23:09:59	0.64016	0.70521	0.7568	0.59811	0.25474	0.45486
2024-01-02 23:10:59	0.64016	0.70521	0.69541	0.58344	0.29711	0.45486
2024-01-02 23:11:59	0.59614	0.76214	0.68344	0.52475	0.28299	0.43752
2024-01-02 23:12:59	0.52278	0.69097	0.7568	0.6568	0.21124	0.38551
2024-01-02 23:13:59	0.53746	0.63404	0.69541	0.6568	0.28299	0.52422
2024-01-02 23:14:59	0.59614	0.70521	0.61008	0.64213	0.24062	0.52422
2024-01-02 23:15:59	0.6695	0.73368	0.61008	0.59811	0.26887	0.43752
2024-01-02 23:16:59	0.64016	0.71944	0.6541	0.64213	0.21124	0.50688
2024-01-02 23:17:59	0.59614	0.71944	0.62475	0.5541	0.25474	0.45486
2024-01-02 23:18:59	0.59614	0.71944	0.69811	0.5541	0.26774	0.36817
2024-01-02 23:19:59	0.68417	0.77638	0.69811	0.52475	0.28536	0.33349
2024-01-02 23:20:59	0.62549	0.78	0.62475	0.67147	0.24062	0.43752
2024-01-02 23:21:59	0.5668	0.76214	0.6541	0.56877	0.25361	0.48954
2024-01-02 23:22:59	0.61082	0.76214	0.66877	0.56877	0.22423	0.43752
2024-01-02 23:23:59	0.61082	0.69097	0.7568	0.6568	0.24062	0.43752
2024-01-02 23:24:59	0.61082	0.76214	0.69811	0.56877	0.23949	0.45486
2024-01-02 23:25:59	0.59614	0.71944	0.6541	0.64213	0.26774	0.48954
2024-01-02 23:26:59	0.58147	0.67674	0.63942	0.5541	0.21124	0.52422
2024-01-02 23:27:59	0.64016	0.76214	0.81549	0.62745	0.26774	0.45486
2024-01-02 23:28:59	0.6695	0.69097	0.6541	0.61278	0.24062	0.4722
2024-01-02 23:29:59	0.61082	0.66251	0.6541	0.61278	0.24062	0.36817
2024-01-02 23:30:59	0.64016	0.71944	0.61008	0.56877	0.24062	0.45486
2024-01-02 23:31:59	0.62549	0.71944	0.63942	0.68614	0.28186	0.45486
2024-01-02 23:32:59	0.55213	0.64827	0.6541	0.64213	0.26887	0.45486
2024-01-02 23:33:59	0.64016	0.64827	0.61008	0.62745	0.24062	0.4722
2024-01-02 23:34:59	0.58147	0.67674	0.69541	0.61278	0.26774	0.50688
2024-01-02 23:35:59	0.58147	0.64827	0.69541	0.62745	0.28536	0.43752
2024-01-02 23:36:59	0.6695	0.64827	0.69811	0.58344	0.28536	0.45486
2024-01-02 23:37:59	0.58147	0.69097	0.66877	0.59811	0.28536	0.40284
2024-01-02 23:38:59	0.64016	0.71944	0.6541	0.59811	0.23949	0.48954
2024-01-02 23:39:59	0.62549	0.77638	0.63942	0.5541	0.25248	0.4722
2024-01-02 23:40:59	0.61082	0.71944	0.66877	0.6568	0.23949	0.40284
2024-01-02 23:41:59	0.53746	0.70521	0.68344	0.6568	0.23949	0.43752
2024-01-02 23:42:59	0.58147	0.69097	0.68344	0.56877	0.28186	0.52422
2024-01-02 23:43:59	0.62549	0.69097	0.62475	0.49541	0.21124	0.40284
2024-01-02 23:44:59	0.58147	0.77638	0.6541	0.68614	0.25474	0.43752
2024-01-02 23:45:59	0.58147	0.66251	0.66877	0.61278	0.22423	0.45486
2024-01-02 23:46:59	0.61082	0.6198	0.62475	0.58344	0.26887	0.36817
2024-01-02 23:47:59	0.50811	0.77638	0.74213	0.56877	0.28536	0.36817
2024-01-02 23:48:59	0.53746	0.69097	0.68344	0.59811	0.25474	0.36817
2024-01-02 23:49:59	0.53746	0.66251	0.63942	0.5541	0.23949	0.52422
2024-01-02 23:50:59	0.53746	0.71944	0.69811	0.62745	0.26774	0.43752
2024-01-02 23:51:59	0.52278	0.70521	0.62475	0.62745	0.26774	0.45486
2024-01-02 23:52:59	0.5668	0.73368	0.69811	0.59811	0.28536	0.4722
2024-01-02 23:53:59	0.61082	0.69097	0.62475	0.58344	0.25361	0.45486
2024-01-02 23:54:59	0.53746	0.79061	0.69811	0.62745	0.26887	0.48954
2024-01-02 23:55:59	0.61082	0.69097	0.78614	0.64213	0.26774	0.48954
2024-01-02 23:56:59	0.5668	0.74791	0.69811	0.59811	0.28536	0.43752
2024-01-02 23:57:59	0.59614	0.70521	0.71278	0.62745	0.28186	0.48954
2024-01-02 23:58:59	0.62549	0.64827	0.66877	0.52475	0.28536	0.36817
2024-01-02 23:59:59	0.59614	0.73368	0.68344	0.62745	0.21124	0.43752
2024-01-03 00:00:59	0.62549	0.70521	0.69811	0.67147	0.21011	0.35083
2024-01-03 00:01:59	0.59614	0.69097	0.74213	0.68614	0.29598	0.36817
2024-01-03 00:02:59	0.5668	0.73368	0.63942	0.49541	0.28186	0.43752
2024-01-03 00:03:59	0.65483	0.70521	0.68344	0.59811	0.26887	0.45486
2024-01-03 00:04:59	0.53746	0.67674	0.6541	0.64213	0.29711	0.40284
2024-01-03 00:05:59	0.65483	0.70521	0.69811	0.6568	0.28536	0.35083
2024-01-03 00:06:59	0.64016	0.73368	0.66877	0.5541	0.26774	0.43752
2024-01-03 00:07:59	0.59614	0.66251	0.71278	0.64213	0.21124	0.36817
2024-01-03 00:08:59	0.55213	0.69097	0.69811	0.49541	0.28536	0.38551
2024-01-03 00:09:59	0.50811	0.73368	0.67475	0.59811	0.25361	0.38551
2024-01-03 00:10:59	0.55213	0.69097	0.69811	0.58344	0.23949	0.38551
2024-01-03 00:11:59	0.62549	0.76214	0.72745	0.62745	0.29598	0.45486
2024-01-03 00:12:59	0.59614	0.74791	0.72745	0.59811	0.29598	0.4722
2024-01-03 00:13:59	0.5668	0.71944	0.69811	0.61278	0.29598	0.33349
2024-01-03 00:14:59	0.61082	0.70521	0.68344	0.56877	0.29598	0.38551
2024-01-03 00:15:59	0.55213	0.71944	0.67475	0.49541	0.26774	0.45486
2024-01-03 00:16:59	0.59614	0.69097	0.7568	0.58344	0.23949	0.4722
2024-01-03 00:17:59	0.62549	0.63404	0.7568	0.61278	0.28536	0.4722
2024-01-03 00:18:59	0.58147	0.73368	0.74213	0.5541	0.21124	0.38551
2024-01-03 00:19:59	0.61082	0.69097	0.69811	0.52475	0.28299	0.45486
2024-01-03 00:20:59	0.53746	0.70521	0.74213	0.59811	0.23949	0.40284
2024-01-03 00:21:59	0.55213	0.74791	0.6541	0.68614	0.23949	0.42018
2024-01-03 00:22:59	0.64016	0.71944	0.6541	0.6568	0.28536	0.33349
2024-01-03 00:23:59	0.5668	0.71944	0.67475	0.62745	0.21124	0.45486
2024-01-03 00:24:59	0.61082	0.69097	0.77147	0.6568	0.21124	0.38551
2024-01-03 00:25:59	0.59614	0.69097	0.66877	0.74483	0.24062	0.38551
2024-01-03 00:26:59	0.53	0.73368	0.66877	0.59811	0.23949	0.48954
2024-01-03 00:27:59	0.53746	0.76214	0.7568	0.49541	0.29598	0.40284
2024-01-03 00:28:59	0.58147	0.76214	0.66877	0.67147	0.26887	0.36817
2024-01-03 00:29:59	0.6695	0.69097	0.74213	0.68614	0.23949	0.37
2024-01-03 00:30:59	0.53746	0.66251	0.6541	0.62745	0.28536	0.40284
2024-01-03 00:31:59	0.58147	0.69097	0.72745	0.52475	0.28186	0.40284
2024-01-03 00:32:59	0.53746	0.69097	0.71278	0.59811	0.26887	0.45486
2024-01-03 00:33:59	0.59614	0.71944	0.71278	0.61278	0.29711	0.33349
2024-01-03 00:34:59	0.59614	0.73368	0.66877	0.64213	0.28536	0.40284
2024-01-03 00:35:59	0.59614	0.73368	0.78614	0.64213	0.26887	0.37
2024-01-03 00:36:59	0.58147	0.67674	0.74213	0.64213	0.29711	0.45486
2024-01-03 00:37:59	0.61082	0.71944	0.72745	0.6568	0.29711	0.40284
2024-01-03 00:38:59	0.51	0.67674	0.71278	0.58344	0.21237	0.4722
2024-01-03 00:39:59	0.61082	0.69097	0.72745	0.70081	0.24062	0.40284
2024-01-03 00:40:59	0.58147	0.67674	0.68344	0.61278	0.28299	0.37
2024-01-03 00:41:59	0.53746	0.67674	0.69811	0.64213	0.28299	0.38551
2024-01-03 00:42:59	0.61082	0.69097	0.69811	0.6568	0.28299	0.35083
2024-01-03 00:43:59	0.50811	0.67674	0.6541	0.5541	0.21237	0.35083
2024-01-03 00:44:59	0.50811	0.66251	0.7568	0.6568	0.28299	0.42018
2024-01-03 00:45:59	0.61082	0.66251	0.7568	0.58344	0.18412	0.36817
2024-01-03 00:46:59	0.5668	0.69097	0.66877	0.70081	0.21124	0.45486
2024-01-03 00:47:59	0.55213	0.69097	0.69541	0.61278	0.24062	0.45486
2024-01-03 00:48:59	0.5668	0.77638	0.78614	0.59811	0.22649	0.36817
2024-01-03 00:49:59	0.53746	0.67674	0.71278	0.58344	0.28299	0.36
2024-01-03 00:50:59	0.59614	0.73368	0.68344	0.62745	0.28299	0.45486
2024-01-03 00:51:59	0.58147	0.60557	0.66877	0.59811	0.26887	0.43752
2024-01-03 00:52:59	0.5668	0.67674	0.69811	0.64213	0.21124	0.38551
2024-01-03 00:53:59	0.59614	0.77638	0.6541	0.62745	0.26887	0.42018
2024-01-03 00:54:59	0.59614	0.70521	0.72745	0.77417	0.26887	0.36817
2024-01-03 00:55:59	0.64016	0.66251	0.72745	0.6568	0.24062	0.36817
2024-01-03 00:56:59	0.59614	0.66251	0.69811	0.68614	0.21124	0.40284
2024-01-03 00:57:59	0.61082	0.69097	0.68344	0.68614	0.21237	0.36817
2024-01-03 00:58:59	0.72819	0.69097	0.72745	0.61278	0.22649	0.33349
2024-01-03 00:59:59	0.59614	0.67674	0.74213	0.71549	0.26887	0.36817
2024-01-03 01:00:59	0.65483	0.73368	0.69811	0.64213	0.25474	0.36817
2024-01-03 01:01:59	0.6695	0.77638	0.72745	0.61278	0.28299	0.4722
2024-01-03 01:02:59	0.62549	0.76214	0.67475	0.6568	0.25474	0.42018
2024-01-03 01:03:59	0.71352	0.77638	0.72745	0.61278	0.21412	0.45486
2024-01-03 01:04:59	0.6695	0.67674	0.77147	0.59811	0.25649	0.36817
2024-01-03 01:05:59	0.72819	0.66251	0.78614	0.64213	0.28474	0.45486
2024-01-03 01:06:59	0.75753	0.74791	0.69541	0.52475	0.22824	0.45486
2024-01-03 01:07:59	0.6695	0.70521	0.69811	0.59811	0.24237	0.43752
2024-01-03 01:08:59	0.72819	0.73368	0.74213	0.61278	0.21412	0.45486
2024-01-03 01:09:59	0.72819	0.76214	0.7568	0.73016	0.21412	0.40284
2024-01-03 01:10:59	0.74286	0.70521	0.6541	0.6568	0.21412	0.36817
2024-01-03 01:11:59	0.76	0.69097	0.74213	0.62745	0.27062	0.42018
2024-01-03 01:12:59	0.71622	0.73368	0.69541	0.68614	0.27062	0.38551
2024-01-03 01:13:59	0.75753	0.71944	0.69811	0.64213	0.28474	0.36817
2024-01-03 01:14:59	0.75753	0.70521	0.68344	0.67147	0.25649	0.42018
2024-01-03 01:15:59	0.77221	0.69097	0.72745	0.62745	0.21412	0.37
2024-01-03 01:16:59	0.77221	0.69097	0.69811	0.64213	0.24237	0.43752
2024-01-03 01:17:59	0.68417	0.74791	0.71278	0.74483	0.28474	0.43752
2024-01-03 01:18:59	0.75753	0.66251	0.66877	0.74483	0.28474	0.36817
2024-01-03 01:19:59	0.71352	0.67674	0.69541	0.67147	0.21412	0.36817
2024-01-03 01:20:59	0.74286	0.67674	0.68344	0.70081	0.25649	0.48954
2024-01-03 01:21:59	0.74286	0.71944	0.71278	0.62745	0.21412	0.43752
2024-01-03 01:22:59	0.74286	0.77638	0.6541	0.61278	0.22824	0.42018
2024-01-03 01:23:59	0.68417	0.70521	0.67475	0.6568	0.22824	0.42018
2024-01-03 01:24:59	0.77688	0.76214	0.69811	0.67147	0.24124	0.40284
2024-01-03 01:25:59	0.75753	0.70521	0.78614	0.71549	0.28474	0.42018
2024-01-03 01:26:59	0.72819	0.70521	0.7568	0.64213	0.24237	0.36817
2024-01-03 01:27:59	0.71352	0.74791	0.72745	0.58344	0.27062	0.45486
2024-01-03 01:28:59	0.68417	0.71944	0.7568	0.5541	0.24237	0.36817
2024-01-03 01:29:59	0.69885	0.74791	0.84483	0.74483	0.21299	0.52422
2024-01-03 01:30:59	0.74286	0.76214	0.69811	0.68614	0.21299	0.36817
2024-01-03 01:31:59	0.69885	0.73368	0.69541	0.6568	0.25649	0.48954
2024-01-03 01:32:59	0.6695	0.76214	0.77147	0.68614	0.21412	0.48954
2024-01-03 01:33:59	0.69885	0.79061	0.78614	0.7595	0.28474	0.42018
2024-01-03 01:34:59	0.61082	0.79061	0.72745	0.74483	0.25649	0.45486
2024-01-03 01:35:59	0.61082	0.77638	0.67475	0.71549	0.28474	0.45486
2024-01-03 01:36:59	0.62549	0.67674	0.69811	0.64213	0.29887	0.38551
2024-01-03 01:37:59	0.6695	0.76214	0.71278	0.83286	0.27062	0.43752
2024-01-03 01:38:59	0.58147	0.77638	0.74213	0.74483	0.21299	0.52422
2024-01-03 01:39:59	0.61082	0.71944	0.74213	0.70081	0.22824	0.36817
2024-01-03 01:40:59	0.53746	0.71944	0.74213	0.74483	0.25649	0.43752
2024-01-03 01:41:59	0.58147	0.69097	0.7568	0.7595	0.27062	0.40284
2024-01-03 01:42:59	0.5668	0.73368	0.68344	0.7595	0.24124	0.43752
2024-01-03 01:43:59	0.5668	0.76214	0.80081	0.81819	0.29887	0.48954
2024-01-03 01:44:59	0.61082	0.67674	0.71278	0.77417	0.29887	0.45486
2024-01-03 01:45:59	0.55213	0.73368	0.74213	0.73016	0.27062	0.48954
2024-01-03 01:46:59	0.55213	0.70521	0.7568	0.7595	0.25649	0.43752
2024-01-03 01:47:59	0.77877	0.70521	0.6641	0.70081	0.21299	0.45486
2024-01-03 01:48:59	0.77877	0.69097	0.7568	0.77417	0.22824	0.48954
2024-01-03 01:49:59	0.77877	0.70521	0.68344	0.71549	0.24237	0.48954
2024-01-03 01:50:59	0.52278	0.69097	0.80081	0.73016	0.21299	0.52422
2024-01-03 01:51:59	0.52278	0.74791	0.71278	0.77417	0.25649	0.50688
2024-01-03 01:52:59	0.77877	0.66251	0.69811	0.74483	0.21412	0.4722
2024-01-03 01:53:59	0.76344	0.66251	0.68344	0.70081	0.25649	0.52422
2024-01-03 01:54:59	0.55213	0.73368	0.72745	0.67147	0.22824	0.4722
2024-01-03 01:55:59	0.76344	0.71944	0.69811	0.77417	0.22824	0.48954
2024-01-03 01:56:59	0.77877	0.71944	0.74213	0.7595	0.22824	0.45486
2024-01-03 01:57:59	0.7641	0.71944	0.72745	0.80352	0.21412	0.52422
2024-01-03 01:58:59	0.77877	0.64827	0.87417	0.80352	0.21412	0.4722
2024-01-03 01:59:59	0.77877	0.69097	0.7568	0.78885	0.28474	0.45486
2024-01-03 02:00:59	0.74942	0.76214	0.78614	0.74483	0.24237	0.52422
2024-01-03 02:01:59	0.74942	0.73368	0.78614	0.80352	0.25649	0.52422
2024-01-03 02:02:59	0.7641	0.79061	0.71278	0.7595	0.21412	0.42018
2024-01-03 02:03:59	0.74942	0.70521	0.81549	0.77417	0.22824	0.4722
2024-01-03 02:04:59	0.77877	0.70521	0.74213	0.77417	0.21412	0.42018
2024-01-03 02:05:59	0.52278	0.76214	0.71278	0.83286	0.21299	0.50688
2024-01-03 02:06:59	0.70541	0.70521	0.7568	0.7595	0.25649	0.48954
2024-01-03 02:07:59	0.73475	0.67674	0.71278	0.77417	0.24237	0.40284
2024-01-03 02:08:59	0.74942	0.71944	0.69811	0.81819	0.27062	0.43752
2024-01-03 02:09:59	0.72008	0.69097	0.74213	0.81819	0.29887	0.48954
2024-01-03 02:10:59	0.7641	0.71944	0.67475	0.83286	0.29887	0.45486
2024-01-03 02:11:59	0.7641	0.64827	0.69811	0.70081	0.25649	0.50688
2024-01-03 02:12:59	0.52278	0.73368	0.71278	0.73016	0.25649	0.52422
2024-01-03 02:13:59	0.77877	0.64827	0.83016	0.74483	0.22824	0.52422
2024-01-03 02:14:59	0.73475	0.71944	0.7568	0.83286	0.24237	0.45486
2024-01-03 02:15:59	0.77877	0.71944	0.72745	0.7595	0.25649	0.40284
2024-01-03 02:16:59	0.76074	0.70521	0.78614	0.80352	0.25649	0.45486
2024-01-03 02:17:59	0.76074	0.71944	0.74213	0.7595	0.24237	0.48954
2024-01-03 02:18:59	0.73475	0.71944	0.77147	0.80352	0.28474	0.50688
2024-01-03 02:19:59	0.7641	0.69097	0.72745	0.78885	0.24237	0.4722
2024-01-03 02:20:59	0.76344	0.71944	0.74213	0.80352	0.21412	0.5589
2024-01-03 02:21:59	0.77606	0.64827	0.84483	0.83286	0.28474	0.5589
2024-01-03 02:22:59	0.70541	0.70521	0.84483	0.86221	0.24124	0.48954
2024-01-03 02:23:59	0.7641	0.71944	0.77147	0.81819	0.25649	0.50688
2024-01-03 02:24:59	0.70541	0.70521	0.80081	0.78885	0.24238	0.40284
2024-01-03 02:25:59	0.76074	0.73368	0.72745	0.83286	0.22824	0.48954
2024-01-03 02:26:59	0.70541	0.71944	0.71278	0.83286	0.21299	0.5589
2024-01-03 02:27:59	0.73475	0.63404	0.7568	0.86221	0.21412	0.50688
2024-01-03 02:28:59	0.72008	0.63404	0.77147	0.7595	0.25649	0.4722
2024-01-03 02:29:59	0.77877	0.69097	0.81549	0.73016	0.24124	0.4722
2024-01-03 02:30:59	0.73475	0.63404	0.74213	0.74483	0.22824	0.50688
2024-01-03 02:31:59	0.7641	0.66287	0.68344	0.7595	0.25649	0.4722
2024-01-03 02:32:59	0.76074	0.6771	0.69	0.78885	0.22824	0.5589
2024-01-03 02:33:59	0.76074	0.64827	0.84483	0.83286	0.21412	0.4722
2024-01-03 02:34:59	0.72008	0.71944	0.78614	0.7595	0.24237	0.43752
2024-01-03 02:35:59	0.76074	0.70521	0.7568	0.73016	0.25649	0.48954
2024-01-03 02:36:59	0.76074	0.70521	0.78614	0.78885	0.27062	0.50688
2024-01-03 02:37:59	0.74672	0.67674	0.8595	0.77417	0.21412	0.36817
2024-01-03 02:38:59	0.76139	0.67674	0.84483	0.67147	0.24237	0.5589
2024-01-03 02:39:59	0.70541	0.69097	0.81549	0.83286	0.23412	0.45486
2024-01-03 02:40:59	0.73205	0.69097	0.74213	0.73016	0.23412	0.59358
2024-01-03 02:41:59	0.77606	0.70521	0.93286	0.71549	0.24824	0.40284
2024-01-03 02:42:59	0.73475	0.77638	0.84483	0.80352	0.29062	0.45486
2024-01-03 02:43:59	0.79074	0.69097	0.80081	0.83286	0.24824	0.5589
2024-01-03 02:44:59	0.70541	0.73368	0.84483	0.83286	0.22	0.43752
2024-01-03 02:45:59	0.79074	0.71944	0.8595	0.74483	0.23412	0.40284
2024-01-03 02:46:59	0.79074	0.69097	0.8595	0.80352	0.23412	0.52422
2024-01-03 02:47:59	0.77606	0.66251	0.91819	0.7595	0.24824	0.43752
2024-01-03 02:48:59	0.74672	0.6198	0.87417	0.68614	0.24825	0.50688
2024-01-03 02:49:59	0.7027	0.70521	0.83016	0.7595	0.24824	0.52422
2024-01-03 02:50:59	0.79074	0.71944	0.8595	0.7595	0.27649	0.50688
2024-01-03 02:51:59	0.58803	0.74791	0.80081	0.80352	0.26237	0.40284
2024-01-03 02:52:59	0.74672	0.66251	0.87417	0.89155	0.23413	0.52422
2024-01-03 02:53:59	0.79074	0.64827	0.81549	0.77417	0.24824	0.52422
2024-01-03 02:54:59	0.77606	0.69097	0.83016	0.80352	0.23413	0.4722
2024-01-03 02:55:59	0.70541	0.67674	0.87417	0.78885	0.29	0.50688
2024-01-03 02:56:59	0.77606	0.64827	0.84483	0.80352	0.27649	0.4722
2024-01-03 02:57:59	0.57336	0.70521	0.80081	0.87688	0.24824	0.4722
2024-01-03 02:58:59	0.76139	0.70521	0.77147	0.81819	0.24824	0.52422
2024-01-03 02:59:59	0.73205	0.63404	0.87417	0.80352	0.23412	0.40284
2024-01-03 03:00:59	0.73205	0.69097	0.8595	0.7595	0.22	0.45486
2024-01-03 03:01:59	0.70541	0.67674	0.90352	0.87688	0.27649	0.52422
2024-01-03 03:02:59	0.79074	0.71944	0.90352	0.78885	0.23413	0.52422
2024-01-03 03:03:59	0.73205	0.66251	0.88885	0.84753	0.23412	0.48954
2024-01-03 03:04:59	0.76139	0.71944	0.84483	0.86221	0.24825	0.54156
2024-01-03 03:05:59	0.73205	0.73368	0.90352	0.86221	0.22	0.5589
2024-01-03 03:06:59	0.74672	0.75081	0.8595	0.77417	0.24824	0.50688
2024-01-03 03:07:59	0.57336	0.67745	0.87417	0.86221	0.24824	0.6456
2024-01-03 03:08:59	0.76139	0.66278	0.87417	0.89155	0.26237	0.5589
2024-01-03 03:09:59	0.58803	0.7068	0.93286	0.81819	0.24824	0.43752
2024-01-03 03:10:59	0.73475	0.72147	0.8595	0.81819	0.24824	0.42018
2024-01-03 03:11:59	0.71738	0.76549	0.87417	0.83286	0.23412	0.48954
2024-01-03 03:12:59	0.54402	0.69213	0.91819	0.7595	0.22	0.59358
2024-01-03 03:13:59	0.74672	0.63344	0.91819	0.83286	0.24825	0.50688
2024-01-03 03:14:59	0.71738	0.67	0.93286	0.83286	0.26237	0.48954
2024-01-03 03:15:59	0.57336	0.79483	0.80081	0.89155	0.26237	0.50688
2024-01-03 03:16:59	0.77606	0.73614	0.83016	0.84753	0.22	0.4722
2024-01-03 03:17:59	0.74672	0.7068	0.84483	0.89155	0.23412	0.4722
2024-01-03 03:18:59	0.58803	0.73614	0.93286	0.84753	0.24824	0.50688
2024-01-03 03:19:59	0.71738	0.8095	0.8595	0.84753	0.23412	0.4722
2024-01-03 03:20:59	0.57336	0.79483	0.90352	0.86221	0.24824	0.43752
2024-01-03 03:21:59	0.77606	0.76549	0.8595	0.81819	0.24824	0.50688
2024-01-03 03:22:59	0.77606	0.69213	0.90352	0.81819	0.29063	0.54156
2024-01-03 03:23:59	0.73205	0.88286	0.88885	0.78885	0.23412	0.57624
2024-01-03 03:24:59	0.71738	0.79483	0.90352	0.83286	0.23412	0.59358
2024-01-03 03:25:59	0.74672	0.75081	0.93286	0.95024	0.23412	0.52422
2024-01-03 03:26:59	0.74672	0.79483	0.96221	0.80352	0.30474	0.50688
2024-01-03 03:27:59	0.74672	0.8095	0.91819	0.81819	0.23412	0.59358
2024-01-03 03:28:59	0.74672	0.8095	0.88885	0.84753	0.27649	0.4722
2024-01-03 03:29:59	0.7027	0.86819	0.93286	0.95024	0.24824	0.50688
2024-01-03 03:30:59	0.7027	0.82417	0.93286	0.78885	0.22	0.5589
2024-01-03 03:31:59	0.73475	0.78016	0.96221	0.92089	0.23413	0.43752
2024-01-03 03:32:59	0.73205	0.8095	0.8595	0.86221	0.31887	0.62826
2024-01-03 03:33:59	0.76139	0.75081	0.83016	0.92089	0.24824	0.48954
2024-01-03 03:34:59	0.73205	0.82417	0.84483	0.86221	0.26238	0.57624
2024-01-03 03:35:59	0.77606	0.76549	0.8595	0.86221	0.24824	0.50688
2024-01-03 03:36:59	0.73205	0.78016	0.88885	0.78885	0.23412	0.54156
2024-01-03 03:37:59	0.76139	0.82417	0.93286	0.80352	0.24824	0.54156
2024-01-03 03:38:59	0.74672	0.79483	0.8595	0.87688	0.23412	0.5589
2024-01-03 03:39:59	0.58803	0.75081	0.83016	0.86221	0.24825	0.5589
2024-01-03 03:40:59	0.77606	0.72147	0.88885	0.95024	0.24824	0.52422
2024-01-03 03:41:59	0.74672	0.82417	0.87417	0.78885	0.23413	0.61092
2024-01-03 03:42:59	0.74672	0.8095	0.77147	0.81819	0.23413	0.50688
2024-01-03 03:43:59	0.76139	0.85352	0.93286	0.86221	0.24824	0.54156
2024-01-03 03:44:59	0.57336	0.85352	0.83016	0.78885	0.26238	0.52422
2024-01-03 03:45:59	0.7027	0.83885	0.81549	0.80352	0.24824	0.50688
2024-01-03 03:46:59	0.70541	0.79483	0.90352	0.87688	0.22	0.59358
2024-01-03 03:47:59	0.73475	0.85352	0.93286	0.87688	0.23413	0.54156
2024-01-03 03:48:59	0.7027	0.8095	0.93286	0.92089	0.23412	0.59358
2024-01-03 03:49:59	0.71738	0.82417	0.84483	0.78885	0.27649	0.5589
2024-01-03 03:50:59	0.77606	0.82417	0.90352	0.84753	0.23413	0.52422
2024-01-03 03:51:59	0.7027	0.88286	0.8595	0.83286	0.22	0.59358
2024-01-03 03:52:59	0.76139	0.8095	0.78614	0.86221	0.24824	0.50688
2024-01-03 03:53:59	0.76139	0.82417	0.8595	0.87688	0.24824	0.4722
2024-01-03 03:54:59	0.71738	0.86819	0.8595	0.80352	0.26237	0.50688
2024-01-03 03:55:59	0.57336	0.86819	0.90352	0.7595	0.26237	0.57624
2024-01-03 03:56:59	0.7027	0.88286	0.99155	0.80352	0.23413	0.54156
2024-01-03 03:57:59	0.77606	0.75081	0.87417	0.90622	0.22	0.50688
2024-01-03 03:58:59	0.74672	0.78016	0.90352	0.83286	0.26237	0.61092
2024-01-03 03:59:59	0.76139	0.79483	0.88885	0.80352	0.22	0.54156
2024-01-03 04:00:59	0.7027	0.88286	0.90352	0.78885	0.24824	0.59358
2024-01-03 04:01:59	0.74672	0.8095	0.97688	0.81819	0.30474	0.57624
2024-01-03 04:02:59	0.71738	0.85352	0.91819	0.83286	0.23412	0.4722
2024-01-03 04:03:59	0.70541	0.8095	0.90352	0.89155	0.27649	0.52422
2024-01-03 04:04:59	0.58803	0.85352	0.8595	0.89155	0.23412	0.54156
2024-01-03 04:05:59	0.74672	0.83885	0.97688	0.81819	0.30475	0.66294
2024-01-03 04:06:59	0.74672	0.85352	0.88885	0.87688	0.24824	0.54156
2024-01-03 04:07:59	0.71738	0.88286	0.94753	0.86221	0.26413	0.57624
2024-01-03 04:08:59	0.70541	0.91221	0.96221	0.81819	0.27824	0.50688
2024-01-03 04:09:59	0.73205	0.86819	0.96221	0.84753	0.26412	0.57624
2024-01-03 04:10:59	0.74672	0.83885	0.87417	0.81819	0.26412	0.5589
2024-01-03 04:11:59	0.73475	0.88286	0.96221	0.77417	0.26412	0.59358
2024-01-03 04:12:59	0.71738	0.88286	0.99155	0.86221	0.25	0.43752
2024-01-03 04:13:59	0.51467	0.91221	0.91819	0.7595	0.26412	0.62826
2024-01-03 04:14:59	0.73205	0.8095	0.91819	0.84753	0.27824	0.54156
2024-01-03 04:15:59	0.76139	0.78016	0.93286	0.81819	0.25	0.57624
2024-01-03 04:16:59	0.57336	0.79483	0.8595	0.90622	0.25	0.54156
2024-01-03 04:17:59	0.57336	0.8095	0.93286	0.81819	0.27824	0.62826
2024-01-03 04:18:59	0.57336	0.83885	0.93286	0.90622	0.27824	0.62826
2024-01-03 04:19:59	0.71738	0.88286	0.99155	0.81819	0.26412	0.59358
2024-01-03 04:20:59	0.77606	0.8095	0.94753	0.7595	0.26412	0.62826
2024-01-03 04:21:59	0.70541	0.78016	0.99155	0.80352	0.26412	0.52422
2024-01-03 04:22:59	0.7641	0.83885	0.94753	0.87688	0.26412	0.50688
2024-01-03 04:23:59	0.77606	0.82417	0.94753	0.95024	0.34887	0.54156
2024-01-03 04:24:59	0.74672	0.72147	0.96221	0.83286	0.26413	0.54156
2024-01-03 04:25:59	0.77606	0.88286	0.91819	0.90622	0.27824	0.50688
2024-01-03 04:26:59	0.77606	0.78016	0.91819	0.84753	0.25	0.59358
2024-01-03 04:27:59	0.74672	0.76549	0.88885	0.95024	0.27824	0.4722
2024-01-03 04:28:59	0.77606	0.85352	0.93286	0.84753	0.26413	0.50688
2024-01-03 04:29:59	0.73205	0.88286	1.05024	0.84753	0.26413	0.59358
2024-01-03 04:30:59	0.73475	0.88286	0.90352	0.89155	0.3065	0.59358
2024-01-03 04:31:59	0.76139	0.79483	0.91819	0.84753	0.27824	0.57624
2024-01-03 04:32:59	0.73205	0.85352	0.94753	0.93557	0.3065	0.61092
2024-01-03 04:33:59	0.54402	0.8095	1.05024	0.90622	0.26412	0.5589
2024-01-03 04:34:59	0.7027	0.73614	0.88885	0.81819	0.26412	0.54156
2024-01-03 04:35:59	0.76139	0.8095	1.02089	0.92089	0.26413	0.50688
2024-01-03 04:36:59	0.73205	0.8095	0.96221	0.93557	0.26413	0.54156
2024-01-03 04:37:59	0.73205	0.85352	1.02089	0.96491	0.27824	0.5589
2024-01-03 04:38:59	0.74672	0.94155	0.96221	0.96491	0.27825	0.57624
2024-01-03 04:39:59	0.57336	0.82417	0.96221	0.95024	0.27824	0.66294
2024-01-03 04:40:59	0.71738	0.85352	0.88885	0.99425	0.27824	0.59358
2024-01-03 04:41:59	0.76139	0.83885	0.90352	0.96491	0.25	0.50688
2024-01-03 04:42:59	0.58803	0.85352	0.97688	0.95024	0.26412	0.54156
2024-01-03 04:43:59	0.77606	0.92688	0.96221	0.90622	0.29238	0.54156
2024-01-03 04:44:59	0.76139	0.86819	1.05024	0.99425	0.29238	0.62826
2024-01-03 04:45:59	0.57336	0.85352	1.04168	0.99425	0.26413	0.50688
2024-01-03 04:46:59	0.58803	0.8095	1.04168	0.93557	0.26412	0.62826
2024-01-03 04:47:59	0.76139	0.92688	1.02643	0.95024	0.27824	0.59358
2024-01-03 04:48:59	0.71738	0.83885	1.05694	0.90622	0.27824	0.52422
2024-01-03 04:49:59	0.7027	0.89753	1.02643	1.00892	0.27824	0.4722
2024-01-03 04:50:59	0.73205	0.91221	1.04168	1.00892	0.26412	0.57624
2024-01-03 04:51:59	0.77606	0.91221	1.02643	0.92089	0.30649	0.57624
2024-01-03 04:52:59	0.57336	0.82417	1.01118	0.97958	0.26412	0.59358
2024-01-03 04:53:59	0.74672	0.91221	1.02643	0.92089	0.25	0.59358
2024-01-03 04:54:59	0.57336	0.94155	1.05694	0.90622	0.32063	0.62826
2024-01-03 04:55:59	0.58803	0.86819	1.02643	0.90622	0.26412	0.54156
2024-01-03 04:56:59	0.74672	0.86819	1.07219	0.97958	0.29238	0.50688
2024-01-03 04:57:59	0.54402	0.88286	1.07219	0.92089	0.29238	0.62826
2024-01-03 04:58:59	0.71738	0.8095	1.04168	0.95024	0.26412	0.61092
2024-01-03 04:59:59	0.71738	0.88286	1.02643	0.99425	0.27824	0.57624
2024-01-03 05:00:59	0.58803	0.88286	1.03	0.97958	0.27825	0.61092
2024-01-03 05:01:59	0.71738	0.94155	1.04168	0.96491	0.26412	0.54156
2024-01-03 05:02:59	0.71738	0.89753	1.04168	0.96491	0.27824	0.59358
2024-01-03 05:03:59	0.71738	0.94155	1.05694	1.00892	0.27824	0.5589
2024-01-03 05:04:59	0.58803	0.89753	1.04168	0.92089	0.34887	0.50688
2024-01-03 05:05:59	0.57336	0.89753	1.08745	1.06761	0.26412	0.5589
2024-01-03 05:06:59	0.58803	0.91221	0.98067	1.0236	0.27824	0.62826
2024-01-03 05:07:59	0.71738	0.86819	1.05694	0.99425	0.25	0.59358
2024-01-03 05:08:59	0.71738	0.86819	0.99592	1.03827	0.26413	0.59358
2024-01-03 05:09:59	0.71738	0.83885	1.02643	0.96491	0.26412	0.57624
2024-01-03 05:10:59	0.7027	0.88286	1.08745	0.96491	0.25	0.54156
2024-01-03 05:11:59	0.51467	1.00024	1.08745	1.00892	0.27824	0.52422
2024-01-03 05:12:59	0.74672	0.85352	1.04168	1.00892	0.26413	0.59358
2024-01-03 05:13:59	0.52935	0.86819	1.01118	1.05294	0.26413	0.50688
2024-01-03 05:14:59	0.71738	0.89753	1.04168	0.87688	0.27824	0.62826
2024-01-03 05:15:59	0.71738	1.00024	0.99592	1.03827	0.26413	0.59358
2024-01-03 05:16:59	0.55869	0.83885	1.07219	1.09696	0.26412	0.66294
2024-01-03 05:17:59	0.54402	0.97089	1.02643	0.96491	0.3	0.59358
[truncated: 13,961 more rows]
