# Supplementary material for: Effects of soil particle size on rainfall-induced erosion of near-horizontal layered slopes
Source: PLoS One. 2025 Sep 22;20(9):e0331153. doi: 10.1371/journal.pone.0331153 (PMC12453241; doi:10.1371/journal.pone.0331153)
Supplement: S2 File — (ZIP) [file pone.0331153.s002.zip › Fig.9(a):Internal moisture content data of silt soil slope.xlsx]

## Sheet: 11.16
	1		2		3		4		5		6
2023-11-16 11:03:30	9		9		9		9		9		9
2023-11-16 11:03:35	9.01		9		9.01		9		9.01		9
2023-11-16 11:03:40	9.01		9.01		9.01		9.01		9.01		9
2023-11-16 11:03:50	9.02		9.01		9.02		9.02		9.02		9.01
2023-11-16 11:03:55	9		9.02		9.01		9		9		9.02
2023-11-16 11:04:30	9.01		9.01		9		9.01		9		9
2023-11-16 11:04:30	9		9		9.01		9.01		9.01		9.01
2023-11-16 11:05:00	9.01		9.01		9.01		9.02		9.02		9.01
2023-11-16 11:05:30	9.01		9.01		9.02		9.01		9		9.02
2023-11-16 11:06:00	9.02		9.02		9		9.01		9.01		9.01
2023-11-16 11:06:30	9		9		9.01		9.01		9.01		9.01
2023-11-16 11:07:00	9.01		9.01		9		9.02		9.02		9.01
2023-11-16 11:07:30	9.01		9		9.01		9		9.01		9.02
2023-11-16 11:08:00	9.02		9.01		9.01		9.01		9.01		9
2023-11-16 11:08:30	9.01		9.01		9.02		9		9.01		9.01
2023-11-16 11:09:00	9.02		9.02		9		9		9.02		9
2023-11-16 11:09:30	9.04		9		9.01		9.01		9		9
2023-11-16 11:10:00	9.02		9.01		9.01		9.02		9.01		9.01
2023-11-16 11:10:30	9.01		9.01		9.02		9		9		9.02
2023-11-16 11:11:00	9.01		9.02		9.01		9.01		9		9
2023-11-16 11:11:30	9.02		9.01		9.02		9.01		9.01		9.01
2023-11-16 11:12:00	9		9.02		9.04		9.02		9.02		9.01
2023-11-16 11:13:00	9.01		9.04		9.02		9.01		9		9.02
2023-11-16 11:13:30	9		9.02		9.01		9.01		9.01		9.01
2023-11-16 11:14:00	9		9.01		9.01		9.01		9.01		9.01
2023-11-16 11:14:30	9.01		9.01		9.02		9.02		9.02		9.01
2023-11-16 11:15:00	9.02		9.02		9		9		9.01		9.02
2023-11-16 11:15:30	9		9		9.01		9.01		9.01		9
2023-11-16 11:16:00	9.01		9.01		9		9		9.01		9.01
2023-11-16 11:16:30	9.01		9		9		9		9.02		9
2023-11-16 11:17:00	9.02		9		9.01		9.01		9		9
2023-11-16 11:17:30	9.01		9.01		9.02		9.02		9.01		9.01
2023-11-16 11:18:00	9.01		9.02		9		9		9		9.02
2023-11-16 11:18:30	9.01		9		9.01		9.01		9		9
2023-11-16 11:19:00	9.02		9.01		9.01		9.01		9.01		9.01
2023-11-16 11:19:30	9		9.01		9.02		9.02		9.02		9.01
2023-11-16 11:20:00	9.01		9.02		9.01		9.01		9		9.02
2023-11-16 11:20:30	9		9.01		9.01		9		9.03		9.07
2023-11-16 11:21:00	9		9.01		9.01		9.01		9.02		10.2
2023-11-16 11:21:30	9.01		9.01		9.02		9.01		9.1		10.43
2023-11-16 11:22:00	9.02		9.02		9		9.02		9.14		11.51
2023-11-16 11:22:30	9		9		9.01		9		8.74		11.97
2023-11-16 11:23:00	9.01		9.01		9		9.01		9.21		12.77
2023-11-16 11:23:30	9.01		9		9		9		9.46		12.96
2023-11-16 11:24:00	9.02		9		9.01		9.01		9.11		14.15
2023-11-16 11:24:30	9.01		9.01		9.02		9.01		9.24		13.62
2023-11-16 11:25:00	9.01		9.02		9		9.02		9.22		14.37
2023-11-16 11:25:30	9.01		9		9.01		9		9.53		13.98
2023-11-16 11:26:00	9.02		9.01		9.01		9.01		9.46		13.99
2023-11-16 11:26:30	9		9.01		9.02		9.01		9.76		13.98
2023-11-16 11:27:00	9.01		9.02		9.01		9.02		10.16		13.98
2023-11-16 11:27:30	9		9.01		9.01		9.01		10.36		13.97
2023-11-16 11:28:00	9		9.01		9.01		9.02		10.91		13.97
2023-11-16 11:28:30	9.01		9.01		9.02		9.04		11.13		13.95
2023-11-16 11:29:00	9.02		9.02		9		9.02		11.42		13.95
2023-11-16 11:29:30	9		9		9.01		9.01		11.42		13.94
2023-11-16 11:30:00	9.01		9.01		9		9.01		11.84		13.93
2023-11-16 11:30:30	9.01		9		9		9.02		11.81		13.92
2023-11-16 11:31:00	9.02		9		9.01		9		12.15		13.9
2023-11-16 11:31:30	9.01		9.01		9.02		9.01		13.01		13.88
2023-11-16 11:32:00	9		9.02		9		9.01		13.17		13.87
2023-11-16 11:32:30	9.01		9		9.01		9.01		13.75		13.85
2023-11-16 11:33:00	9.01		9.01		9.01		9.02		13.75		13.83
2023-11-16 11:33:30	9.02		9.01		9.02		9		13.74		13.82
2023-11-16 11:34:00	9		9.02		9.01		9.01		13.74		13.82
2023-11-16 11:34:30	9.01		9.01		9		9.01		13.74		13.81
2023-11-16 11:35:00	9		9		9.01		9.02		13.73		13.78
2023-11-16 11:35:30	9.01		9.01		9.01		9.01		13.71		13.76
2023-11-16 11:36:00	9.01		9.01		9.02		9		13.71		13.73
2023-11-16 11:36:30	9.02		9.02		9		9.01		13.68		13.69
2023-11-16 11:37:00	9		9		9.01		9.01		13.67		13.64
2023-11-16 11:37:30	9.01		9.01		9		9.02		13.66		13.63
2023-11-16 11:38:00	9.01		9		9.01		9		13.64		13.62
2023-11-16 11:38:30	9.02		9.01		9.01		9.01		13.65		13.6
2023-11-16 11:39:00	9.01		9.01		9.02		9		13.64		13.58
2023-11-16 11:39:30	9.02		9.02		9		9.01		13.65		13.56
2023-11-16 11:40:00	9.04		9		9.01		9.01		13.61		13.53
2023-11-16 11:40:30	9.02		9.01		9.01		9.02		13.62		13.51
2023-11-16 11:41:00	9.01		9.01		9.02		9		13.62		13.5
2023-11-16 11:41:30	9.01		9.02		9.01		9.01		13.61		13.49
2023-11-16 11:42:00	9.02		9.01		9.02		9.01		13.6		13.46
2023-11-16 11:42:30	9		9.02		9.04		9.02		13.6		13.42
2023-11-16 11:43:00	9.01		9.04		9.02		9.01		13.59		13.38
2023-11-16 11:43:30	9		9.02		9.01		9.02		13.57		13.31
2023-11-16 11:44:00	9		9.01		9.01		9		13.56		13.29
2023-11-16 11:44:30	9.01		9.01		9.02		9.01		13.54		13.27
2023-11-16 11:45:00	9.02		9.02		9		9.01		13.51		13.24
2023-11-16 11:45:30	9		9		9.01		9.02		13.5		13.2
2023-11-16 11:46:00	9.01		9.01		9.01		9.01		13.46		13.18
2023-11-16 11:46:30	9.01		9		9.02		9		13.46		13.16
2023-11-16 11:47:00	9.02		9		9		9.01		13.42		13.12
2023-11-16 11:47:30	9.01		9.01		9.01		9.01		13.4		13.13
2023-11-16 11:48:00	9.01		9.02		9.01		9.02		13.38		13.09
2023-11-16 11:48:30	9.01		9		9.02		9		13.36		13.05
2023-11-16 11:49:00	9.02		9.01		9.01		9.01		13.32		13.03
2023-11-16 11:49:30	9		9.01		9.02		9		13.3		13.01
2023-11-16 11:50:00	9.01		9.02		9.04		9.01		13.27		12.91
2023-11-16 11:50:30	9		9.01		9.02		9.01		13.26		12.85
2023-11-16 11:51:00	9		9.01		9.01		9.02		13.24		12.78
2023-11-16 11:51:30	9.01		9.01		9.26		9.25		13.22		12.72
2023-11-16 11:52:00	9.02		9.02		9.49		9.2		13.21		12.65
2023-11-16 11:52:30	9		9		9.68		9.26		13.19		12.61
2023-11-16 11:53:00	9.01		9.01		9.9		9.25		13.16		12.52
2023-11-16 11:53:30	9.01		9		10.28		9.26		13.15		12.51
2023-11-16 11:54:00	9.02		9		10.61		9.2		13.11		12.43
2023-11-16 11:54:30	9.01		9.01		10.89		9.24		13.09		12.36
2023-11-16 11:55:00	9.01		9.02		10.94		9.27		13.12		12.35
2023-11-16 11:55:30	9.01		9		11.31		9.35		13.13		12.3
2023-11-16 11:56:00	9.02		9.01		11.68		9.34		13.11		12.28
2023-11-16 11:56:30	9		9.01		11.99		9.4		13.1		12.21
2023-11-16 11:57:00	9.01		9.02		11.8		9.46		13.06		12.16
2023-11-16 11:57:30	9		9.01		11.82		9.55		13.03		12.13
2023-11-16 11:58:00	9		9.01		11.83		9.64		13.02		12.09
2023-11-16 11:58:30	9.01		9.01		11.82		9.46		13.01		12.01
2023-11-16 11:59:00	9.02		9		11.82		9.7		12.95		11.64
2023-11-16 11:59:30	9		9.01		11.8		9.72		12.9		11.86
2023-11-16 12:00:00	9.01		9.01		11.81		9.78		12.9		11.86
2023-11-16 12:00:30	9.01		9.02		11.81		9.82		12.86		11.85
2023-11-16 12:01:00	9.02		9.01		11.8		9.89		12.82		11.73
2023-11-16 12:01:30	9.01		9		11.79		9.91		12.8		11.79
2023-11-16 12:02:00	9		9.01		11.79		9.91		12.76		11.8
2023-11-16 12:02:30	9.01		9.01		11.76		9.92		12.72		11.79
2023-11-16 12:03:00	9.01		9.02		11.78		9.96		12.71		11.78
2023-11-16 12:03:30	9.02		9		11.78		9.95		12.74		11.76
2023-11-16 12:04:00	9		9.01		11.79		9.8		12.7		11.74
2023-11-16 12:04:30	9.01		9		11.75		10		12.68		11.75
2023-11-16 12:05:00	9		9.01		11.75		10.1		12.67		11.74
2023-11-16 12:05:30	9.01		9.01		11.76		10.12		12.62		11.74
2023-11-16 12:06:00	9.01		9.02		11.75		10.11		12.56		11.72
2023-11-16 12:06:30	9.02		9		11.74		10.4		12.51		11.72
2023-11-16 12:07:00	9		9.01		11.72		10.49		12.52		11.73
2023-11-16 12:07:30	9.01		9.01		11.73		10.51		12.49		11.71
2023-11-16 12:08:00	9.01		9.02		11.72		10.69		12.41		11.68
2023-11-16 12:08:30	9.02		9.01		11.7		10.85		12.33		11.67
2023-11-16 12:09:00	9.01		9.02		11.7		10.92		12.3		11.65
2023-11-16 12:09:30	9.02		9.04		11.72		11.34		12.25		11.64
2023-11-16 12:10:00	9.04		9.02		11.71		11.9		12.2		11.64
2023-11-16 12:10:30	9.02		9.01		11.71		12.06		12.19		11.64
2023-11-16 12:11:00	9.01		9.01		11.7		12.06		12.16		11.62
2023-11-16 12:11:30	9.01		9.02		11.78		12.05		12.13		11.63
2023-11-16 12:12:00	9.02		9		11.78		12.05		12.1		11.64
2023-11-16 12:12:30	9		9.01		11.7		12.04		12.06		11.65
2023-11-16 12:13:00	9.01		9		11.65		12.03		12.07		11.62
2023-11-16 12:13:30	9		9		11.65		12.04		12.06		11.6
2023-11-16 12:14:00	9		9.01		11.64		12.03		12.01		11.58
2023-11-16 12:14:30	9.01		9.02		11.62		12.03		11.95		11.57
2023-11-16 12:15:00	9.02		9		11.62		12.01		11.9		11.53
2023-11-16 12:15:30	9		9.01		11.64		12.01		11.83		11.54
2023-11-16 12:16:00	9.01		9.01		11.6		12		11.74		11.5
2023-11-16 12:16:30	9.01		9.02		11.6		11.9		11.7		11.49
2023-11-16 12:17:00	9.02		9.01		11.56		11.89		11.54		11.47
2023-11-16 12:17:30	9.01		9.01		11.56		11.92		11.49		11.45
2023-11-16 12:18:00	9.01		9.01		11.57		11.9		11.43		11.43
2023-11-16 12:18:30	9.01		9.02		11.52		11.86		11.35		11.42
2023-11-16 12:19:00	9.02		9		11.45		11.86		11.32		11.38
2023-11-16 12:19:30	9		9.01		11.46		11.85		11.35		11.36
2023-11-16 12:20:00	9.01		9		11.39		11.84		11.36		11.34
2023-11-16 12:20:30	9		9		11.39		11.86		11.35		11.35
2023-11-16 12:21:00	9		9.01		11.36		11.83		11.33		11.36
2023-11-16 12:21:30	9.01		9.02		11.34		11.82		11.34		11.34
2023-11-16 12:22:00	9.02		9		11.34		11.78		11.35		11.32
2023-11-16 12:22:30	9		9.01		11.35		11.72		11.36		11.33
2023-11-16 12:23:00	9.01		9.01		11.3		11.76		11.35		11.34
2023-11-16 12:23:30	9.01		9.02		11.29		11.73		11.34		11.3
2023-11-16 12:24:00	9.02		9.01		11.28		11.7		11.33		11.3
2023-11-16 12:24:30	9.01		9.01		11.28		11.67		11.33		11.29
2023-11-16 12:25:00	9.01		9.01		11.28		11.68		11.32		11.28
2023-11-16 12:25:30	9.01		9.02		11.28		11.65		11.3		11.28
2023-11-16 12:26:00	9.02		9		11.29		11.66		11.29		11.28
2023-11-16 12:26:30	9		9.01		11.27		11.65		11.28		11.29
2023-11-16 12:27:00	9.01		9.01		11.27		11.64		11.28		11.27
2023-11-16 12:27:30	9		9.02		11.24		11.63		11.28		11.28
2023-11-16 12:28:00	9		9		11.2		11.62		11.29		11.27
2023-11-16 12:28:30	9.01		9.01		11.17		11.6		11.27		11.28
2023-11-16 12:29:00	9.02		9		11.16		11.56		11.28		11.26
2023-11-16 12:29:30	9		9.01		11.17		11.57		11.27		11.25
2023-11-16 12:30:00	9.01		9.01		11.1		11.54		11.28		11.3
2023-11-16 12:30:30	9.01		9.02		11.09		11.53		11.26		11.29
2023-11-16 12:31:00	9.02		9		11.1		11.52		11.25		11.28
2023-11-16 12:31:30	9.01		9.01		11.08		11.5		11.19		11.28
2023-11-16 12:32:00	9		9.01		11.06		11.49		11.23		11.28
2023-11-16 12:32:30	9.01		9.02		11.04		11.48		11.22		11.29
2023-11-16 12:33:00	9.01		9.01		11.03		11.46		11.2		11.27
2023-11-16 12:33:30	9.02		9.02		11.02		11.42		11.21		11.28
2023-11-16 12:34:00	9		9.04		11		11.46		11.22		11.27
2023-11-16 12:34:30	9.01		9.02		10.9		11.45		11.2		11.28
2023-11-16 12:35:00	9		9.01		10.8		11.43		11.1		11.29
2023-11-16 12:35:30	9.01		9.01		10.8		11.35		11.18		11.28
2023-11-16 12:36:00	9.01		9.02		10.7		11.32		11.18		11.26
2023-11-16 12:36:30	9.02		9		10.78		11.36		11.17		11.25
2023-11-16 12:37:00	9		9.01		10.72		11.32		11.16		11.26
2023-11-16 12:37:30	9.01		9		10.72		11.3		11.15		11.18
2023-11-16 12:38:00	9.01		9		10.7		11.26		11.17		11.26
2023-11-16 12:38:30	9.02		9.01		10.68		11.26		11.19		11.2
2023-11-16 12:39:00	9.01		9.02		10.56		11.24		11.17		11.21
2023-11-16 12:39:30	9.02		9		10.5		11.23		11.18		11.18
2023-11-16 12:40:00	9.04		9.01		10.52		11.2		11.18		11.16
2023-11-16 12:40:30	9.02		9.01		10.51		11.19		11.16		11.15
2023-11-16 12:41:00	9.01		9.02		10.5		11.17		11.15		11.11
2023-11-16 12:41:30	9.01		9.01		10.45		11.18		11.17		11.14
2023-11-16 12:42:00	9.02		9.01		10.42		11.16		11.14		11.16
2023-11-16 12:42:30	9		9.01		10.41		11.15		11.15		11.13
2023-11-16 12:43:00	9.01		9.02		10.38		11.13		11.14		11.1
2023-11-16 12:43:30	9		9		10.36		11.15		11.14		11.13
2023-11-16 12:44:00	9		9.01		10.36		11.14		11.13		11.11
2023-11-16 12:44:30	9.01		9		10.34		11.13		11.11		11.1
2023-11-16 12:45:00	9.02		9		10.33		11.1		11.1		11
2023-11-16 12:45:30	9		9.01		10.3		11.09		11.08		11.12
2023-11-16 12:46:00	9.01		9.02		11.28		11.08		11.09		11.12
2023-11-16 12:46:30	9.01		9		10.27		11.07		11.08		11.14
2023-11-16 12:47:00	9.02		9.01		10.25		11.06		11.09		11.13
2023-11-16 12:47:30	9.01		9.01		10.23		11.04		11.07		11.12
2023-11-16 12:48:00	9.01		9.02		10.2		11.02		11.08		11.11
2023-11-16 12:48:30	9.01		9.01		10.16		11.01		11.07		11.12
2023-11-16 12:49:00	9		9.01		10.15		10.92		11.06		11.14
2023-11-16 12:49:30	9.01		9.01		10.13		10.88		11.06		11.13
2023-11-16 12:50:00	9.01		9.02		10.1		10.82		11.08		11.11
2023-11-16 12:50:30	9.02		9		10.12		10.8		11.06		11.13
2023-11-16 12:51:00	9		9.01		10.13		10.75		11.05		11.12
2023-11-16 12:51:30	9.01		9		10.13		10.73		11.06		11.11
2023-11-16 12:52:00	9		9		10.12		10.72		11.05		11.11
2023-11-16 12:52:30	9.01		9.01		10.12		10.68		11.06		11.12
2023-11-16 12:53:00	9.01		9.02		10.13		10.67		11.04		11.13
2023-11-16 12:53:30	9.02		9		10.12		10.65		11		11.12
2023-11-16 12:54:00	9		9.01		10.13		10.63		11.03		11.11
2023-11-16 12:54:30	9.01		9.01		10.14		10.6		11.06		11.12
2023-11-16 12:55:00	9.01		9.02		10.13		10.56		11.03		11.13
2023-11-16 12:55:30	9.02		9.01		10.12		10.54		11.04		11.12
2023-11-16 12:56:00	9.01		9		10.14		10.53		11.03		11.11
2023-11-16 12:56:30	9.02		9.01		10.13		10.51		11.05		11.12
2023-11-16 12:57:00	9.04		9.01		10.12		10.48		11.02		11.12
2023-11-16 12:57:30	9.02		9.02		10.13		10.46		11.04		11.12
2023-11-16 12:58:00	9.01		9		10.14		10.43		11.06		11.12
2023-11-16 12:58:30	9.01		9.01		10.15		10.41		11.05		11.13
2023-11-16 12:59:00	9.02		9		10.13		10.39		11.06		11.12
2023-11-16 12:59:30	9		9.01		10.14		10.35		11.05		11.11
2023-11-16 13:00:00	9.01		9.01		10.12		10.32		11.05		11.12
2023-11-16 13:00:30	9		9.02		10.13		10.3		11.04		11.13
2023-11-16 13:01:00	9		9		10.14		10.29		11.03		11.12
2023-11-16 13:01:30	9.01		9.01		10.13		10.27		11.02		11.11
2023-11-16 13:02:00	9.02		9.01		10.14		10.26		11.05		11.12
2023-11-16 13:02:30	9		9.02		10.13		10.26		11.06		11.12
2023-11-16 13:03:00	9.01		9.01		10.13		10.25		11.05		11.12
2023-11-16 13:03:30	9.01		9.02		10.13		10.24		11.06		11.12
2023-11-16 13:04:00	9.02		9.04		10.12		10.26		11.04		11.13
2023-11-16 13:04:30	9.01		9.02		10.12		10.25		11		11.12
2023-11-16 13:05:00	9.01		9.01		10.13		10.24		11.03		11.11
2023-11-16 13:05:30	9.01		9.01		10.12		10.24		11.06		11.12
2023-11-16 13:06:00	9.02		9.02		10.13		10.23		11.03		11.13
2023-11-16 13:06:30	9		9		10.14		10.19		11.04		11.12
2023-11-16 13:07:00	9.01		9.01		10.13		10.2		11.03		11.11
2023-11-16 13:07:30	9		9		10.12		10.21		11.05		11.12
2023-11-16 13:08:00	9		9		10.14		10.21		11.02		11.12
2023-11-16 13:08:30	9.01		9.01		10.13		10.23		11.04		11.12
2023-11-16 13:09:00	9.02		9.02		10.12		10.22		11.06		11.08
2023-11-16 13:09:30	9		9		10.13		10.21		11.05		11.09
2023-11-16 13:10:00	9.01		9.01		10.14		10.2		11.06		11.08
2023-11-16 13:10:30	9.01		9.01		10.15		10.23		11.05		11.09
2023-11-16 13:11:00	9.02		9.02		10.13		10.21		11.05		11.07
2023-11-16 13:11:30	9.01		9.01		10.14		10.21		11.04		11.08
2023-11-16 13:12:00	9.01		9.01		10.12		10.23		11.03		11.07
2023-11-16 13:12:30	9.01		9.01		10.13		10.21		11.02		11.06
2023-11-16 13:13:00	9.02		9		10.14		10.21		11.05		11.06
2023-11-16 13:13:30	9		9.01		10.13		10.23		11.06		11.08
2023-11-16 13:14:00	9.01		9.01		10.14		10.2		11.05		11.06
2023-11-16 13:14:30	9		9.02		10.13		10.21		11.06		11.05
2023-11-16 13:15:00	9		9		10.13		10.24		11.04		11.06
2023-11-16 13:15:30	9.01		9.01		10.13		10.24		11		11.05
2023-11-16 13:16:00	9.02		9		10.12		10.23		11.03		11.06
2023-11-16 13:16:30	9		9.01		10.12		10.19		11.06		11.04
2023-11-16 13:17:00	9.01		9.01		10.13		10.2		11.03		11
2023-11-16 13:17:30	9.01		9.02		10.12		10.21		11.04		11.03
2023-11-16 13:18:00	9.02		9		10.13		10.21		11.03		11.06
2023-11-16 13:18:30	9.01		9.01		10.14		10.23		11.05		11.03
2023-11-16 13:19:00	9		9.01		10.13		10.22		11.02		11.04
2023-11-16 13:19:30	9.01		9.02		10.12		10.21		11.04		11.03
2023-11-16 13:20:00	9.01		9.01		10.14		10.2		11.06		11.05
2023-11-16 13:20:30	9.02		9.02		10.13		10.23		11.05		11.02
2023-11-16 13:21:00	9		9.04		10.12		10.21		11.06		11.04
2023-11-16 13:21:30	9.01		9.02		10.13		10.21		11.05		11.06
2023-11-16 13:22:00	9		9.01		10.14		10.23		11.05		11.05
2023-11-16 13:22:30	9.01		9.01		10.15		10.21		11.04		11.06
2023-11-16 13:23:00	9.01		9.02		10.13		10.21		11.03		11.05
2023-11-16 13:23:30	9.02		9		10.14		10.23		11.02		11.05
2023-11-16 13:24:00	9		9.01		10.12		10.24		11.24		11.04
2023-11-16 13:24:30	9.01		9		10.13		10.24		11.2		11.03
2023-11-16 13:25:00	9.01		9		10.14		10.23		11.11		11.02
2023-11-16 13:25:30	9.02		9.01		10.13		10.19		11.1		11.05
2023-11-16 13:26:00	9.01		9.02		10.14		10.2		11.08		11.06
2023-11-16 13:26:30	9.02		9		10.13		10.21		11.09		11.05
2023-11-16 13:27:00	9.04		9.01		10.13		10.21		11.08		11.06
2023-11-16 13:27:30	9.02		9.01		10.13		10.23		11.09		11.04
2023-11-16 13:28:00	9.01		9.02		10.12		10.22		11.07		11
2023-11-16 13:28:30	9.01		9.01		10.12		10.21		11.08		11.03
2023-11-16 13:29:00	9.02		9.01		10.13		10.2		11.07		11.06
2023-11-16 13:29:30	9		9.01		10.12		10.23		11.06		11.03
2023-11-16 13:30:00	9.01		9.02		10.13		10.21		11.06		11.04
2023-11-16 13:30:30	9		9		10.14		10.21		11.08		11.03
2023-11-16 13:31:00	9		9.01		10.13		10.23		11.06		11.05
2023-11-16 13:31:30	9.01		9		10.12		10.21		11.05		11.02
2023-11-16 13:32:00	9.02		9		10.14		10.21		11.06		11.04
2023-11-16 13:32:30	9		9.01		10.13		10.23		11.05		11.06
2023-11-16 13:33:00	9.01		9.02		10.12		10.2		11.06		11.05
2023-11-16 13:33:30	9.01		9		10.13		10.21		11.04		11.06
2023-11-16 13:34:00	9.02		9.01		10.14		10.24		11		11.05
2023-11-16 13:34:30	9.01		9.01		10.15		10.24		11.03		11.05
2023-11-16 13:35:00	9.01		9.02		10.13		10.23		11.06		11.04
2023-11-16 13:35:30	9.01		9.01		10.14		10.19		11.03		11.03
2023-11-16 13:36:00	9.02		9.01		10.12		10.2		11.04		11.02
2023-11-16 13:36:30	9		9.01		10.13		10.21		11.03		11.05
2023-11-16 13:37:00	9.01		9.02		10.14		10.21		11.05		11.06
2023-11-16 13:37:30	9		9		10.13		10.23		11.02		11.05
2023-11-16 13:38:00	9		9.01		10.14		10.22		11.04		11.06
2023-11-16 13:38:30	9.01		9		10.13		10.21		11.06		11.04
2023-11-16 13:39:00	9.02		9		10.12		10.2		11.05		11
2023-11-16 13:39:30	9		9.01		10.13		10.23		11.06		11.03
2023-11-16 13:40:00	9.01		9.02		10.13		10.24		11.05		11.06
2023-11-16 13:40:30	9.01		9		10.12		10.24		11.05		11.03
2023-11-16 13:41:00	9.02		9.01		10.12		10.23		11.04		11.04
2023-11-16 13:41:30	9.01		9.01		10.13		10.19		11.03		11.03
2023-11-16 13:42:00	9.01		9.02		10.12		10.2		11.02		11.05
2023-11-16 13:42:30	9.01		9.01		10.13		10.21		11.05		11.02
2023-11-16 13:43:00	9.02		9		10.14		10.21		11.06		11.04
2023-11-16 13:43:30	9		9.01		10.13		10.23		11.05		11.06
2023-11-16 13:44:00	9.01		9.01		10.12		10.22		11.06		11.05
2023-11-16 13:44:30	9		9.02		10.14		10.21		11.04		11.06
2023-11-16 13:45:00	9		9		10.13		10.2		11		11.05
2023-11-16 13:45:30	9.01		9.01		10.12		10.23		11.03		11.05
2023-11-16 13:46:00	9.02		9		10.13		10.21		11.06		11.04
2023-11-16 13:46:30	9		9.01		10.14		10.21		11.03		11.03
2023-11-16 13:47:00	9.01		9.01		10.15		10.23		11.04		11.02
2023-11-16 13:47:30	9.01		9.02		10.13		10.21		11.03		11.24
2023-11-16 13:48:00	9.02		9		10.14		10.21		11.05		11.2
2023-11-16 13:48:30	9.01		9.01		10.12		10.23		11.02		11.11
2023-11-16 13:49:00	9		9.01		10.13		10.2		11.04		11.1
2023-11-16 13:49:30	9.01		9.02		10.14		10.21		11.06		11.08
2023-11-16 13:50:00	9.01		9.01		10.13		10.24		11.05		11.09
2023-11-16 13:50:30	9.02		9.02		10.14		10.24		11.06		11.08
2023-11-16 13:51:00	9		9.04		10.13		10.23		11.05		11.09
2023-11-16 13:51:30	9.01		9.02		10.13		10.19		11.05		11.07
2023-11-16 13:52:00	9		9.01		10.13		10.2		11.04		11.08
2023-11-16 13:52:30	9.01		9.01		10.12		10.21		11.03		11.07
2023-11-16 13:53:00	9.01		9.02		10.12		10.21		11.02		11.06
2023-11-16 13:53:30	9.02		9		10.13		10.23		11.05		11.06
2023-11-16 13:54:00	9		9.01		10.12		10.22		11.06		11.08
2023-11-16 13:54:30	9.01		9		10.13		10.21		11.05		11.06
2023-11-16 13:55:00	9.01		9		10.14		10.2		11.06		11.05
2023-11-16 13:55:30	9.02		9.01		10.13		10.23		11.04		11.06
2023-11-16 13:56:00	9.01		9.02		10.12		10.24		11		11.05
2023-11-16 13:56:30	9.02		9		10.14		10.24		11.03		11.06
2023-11-16 13:57:00	9.04		9.01		10.13		10.23		11.06		11.04
2023-11-16 13:57:30	9.02		9.01		10.12		10.19		11.03		11
2023-11-16 13:58:00	9.01		9.02		10.13		10.2		11.04		11.03
2023-11-16 13:58:30	9.01		9.01		10.14		10.21		11.03		11.06
2023-11-16 13:59:00	9.02		9.01		10.15		10.21		11.05		11.03
2023-11-16 13:59:30	9		9.01		10.13		10.23		11.02		11.04
2023-11-16 14:00:00	9.01		9.02		10.14		10.22		11.04		11.03
2023-11-16 14:00:30	9		9		10.12		10.21		11.06		11.05
2023-11-16 14:01:00	9		9.01		10.13		10.2		11.05		11.02
2023-11-16 14:01:30	9.01		9		10.14		10.23		11.06		11.04
2023-11-16 14:02:00	9.02		9		10.13		10.21		11.05		11.06
2023-11-16 14:02:30	9		9.01		10.14		10.21		11.05		11.05
2023-11-16 14:03:00	9.01		9.02		10.13		10.23		11.04		11.06
2023-11-16 14:03:30	9.01		9		10.13		10.21		11.03		11.05
2023-11-16 14:04:00	9.02		9.01		10.13		10.21		11.02		11.05
2023-11-16 14:04:30	9.01		9.01		10.12		10.23		11.06		11.08
2023-11-16 14:05:00	9.01		9.02		10.12		10.2		11.03		11.09
2023-11-16 14:05:30	9.01		9.01		10.13		10.21		11.04		11.08
2023-11-16 14:06:00	9.02		9.01		10.12		10.24		11.03		11.09
2023-11-16 14:06:30	9		9.01		10.13		10.24		11.05		11.07
2023-11-16 14:07:00	9.01		9.02		10.14		10.23		11.02		11.08
2023-11-16 14:07:30	9		9		10.13		10.19		11.04		11.07
2023-11-16 14:08:00	9		9.01		10.12		10.2		11.06		11.06
2023-11-16 14:08:30	9.01		9		10.14		10.21		11.05		11.06
2023-11-16 14:09:00	9.02		9		10.13		10.21		11.06		11.08
2023-11-16 14:09:30	9		9.01		10.12		10.23		11.05		11.06
2023-11-16 14:10:00	9.01		9.02		10.13		10.22		11.05		11.05
2023-11-16 14:10:30	9.01		9		10.14		10.21		11.04		11.06
2023-11-16 14:11:00	9.02		9.01		10.15		10.2		11.03		11.05
2023-11-16 14:11:30	9.01		9.01		10.13		10.23		11.02		11.06
2023-11-16 14:12:00	9.01		9.02		10.14		10.24		11.05		11.04
2023-11-16 14:12:30	9.01		9.01		10.12		10.24		11.06		11
2023-11-16 14:13:00	9.02		9		10.13		10.23		11.05		11.03
2023-11-16 14:13:30	9		9.01		10.14		10.19		11.06		11.06
2023-11-16 14:14:00	9.01		9.01		10.13		10.2		11.04		11.03
2023-11-16 14:14:30	9		9.02		10.14		10.21		11		11.04
2023-11-16 14:15:00	9		9		10.13		10.21		11.03		11.03
2023-11-16 14:15:30	9.01		9.01		10.13		10.23		11.06		11.05
2023-11-16 14:16:00	9.02		9		10.13		10.22		11.03		11.02
2023-11-16 14:16:30	9		9.01		10.12		10.21		11.04		11.04
2023-11-16 14:17:00	9.01		9.01		10.12		10.2		11.03		11.06
2023-11-16 14:17:30	9.01		9.02		10.13		10.23		11.05		11.05
2023-11-16 14:18:00	9.02		9		10.12		10.21		11.02		11.06
2023-11-16 14:18:30	9.01		9.01		10.13		10.21		11.04		11.05
2023-11-16 14:19:00	9		9.01		10.14		10.23		11.06		11.05
2023-11-16 14:19:30	9.01		9.02		10.13		10.21		11.05		11.04
2023-11-16 14:20:00	9.01		9.01		10.12		10.21		11.06		11.03
2023-11-16 14:20:30	9.02		9.02		10.14		10.23		11.05		11.02
2023-11-16 14:21:00	9		9.04		10.13		10.2		11.05		11.05
2023-11-16 14:21:30	9.01		9.02		10.12		10.21		11.04		11.06
2023-11-16 14:22:00	9		9.01		10.13		10.24		11.03		11.05
2023-11-16 14:22:30	9.01		9.01		10.14		10.24		11.02		11.06
2023-11-16 14:23:00	9.01		9.02		10.15		10.23		11.05		11.04
2023-11-16 14:23:30	9.02		9		10.13		10.19		11.06		11
2023-11-16 14:24:00	9		9.01		10.14		10.2		11.05		11.03
2023-11-16 14:24:30	9.01		9		10.12		10.21		11.06		11.06
2023-11-16 14:25:00	9.01		9		10.13		10.21		11.04		11.03
2023-11-16 14:25:30	9.02		9.01		10.14		10.23		11		11.04
2023-11-16 14:26:00	9.01		9.02		10.13		10.22		11.03		11.03
2023-11-16 14:26:30	9.02		9		10.14		10.21		11.06		11.05
2023-11-16 14:27:00	9.04		9.01		10.13		10.2		11.03		11.02
2023-11-16 14:27:30	9.02		9.01		10.12		10.23		11.04		11.04
2023-11-16 14:28:00	9.01		9.02		10.13		10.24		11.03		11.06
2023-11-16 14:28:30	9.01		9.01		10.13		10.24		11.05		11.05
2023-11-16 14:29:00	9.02		9.01		10.12		10.23		11.02		11.06
2023-11-16 14:29:30	9		9.01		10.12		10.19		11.04		11.05
2023-11-16 14:30:00	9.01		9.02		10.13		10.2		11.06		11.05
2023-11-16 14:30:30	9		9		10.12		10.21		11.05		11.04
2023-11-16 14:31:00	9		9.01		10.13		10.21		11.06		11.03
2023-11-16 14:31:30	9.01		9		10.14		10.23		11.05		11.02
2023-11-16 14:32:00	9.02		9		10.13		10.22		11.05		11.05
2023-11-16 14:32:30	9		9.01		10.12		10.21		11.04		11.06
2023-11-16 14:33:00	9.01		9.02		10.14		10.2		11.03		11.08
2023-11-16 14:33:30	9.01		9		10.13		10.23		11.06		11.09
2023-11-16 14:34:00	9.02		9.01		10.12		10.21		11.06		11.08
2023-11-16 14:34:30	9.01		9.01		10.13		10.21		11.08		11.09
2023-11-16 14:35:00	9.01		9.02		10.14		10.23		11.06		11.07
2023-11-16 14:35:30	9.01		9.01		10.15		10.21		11.05		11.08
2023-11-16 14:36:00	9		9.01		10.13		10.21		11.06		11.07
2023-11-16 14:36:30	9.01		9.01		10.14		10.23		11.05		11.06
2023-11-16 14:37:00	9.01		9.02		10.12		10.2		11.06		11.06
2023-11-16 14:37:30	9.02		9		10.13		10.21		11.04		11.08
2023-11-16 14:38:00	9		9.01		10.14		10.24		11		11.06
2023-11-16 14:38:30	9.01		9		10.13		10.24		11.03		11.05
2023-11-16 14:39:00	9		9		10.14		10.23		11.06		11.06
2023-11-16 14:39:30	9.01		9.01		10.13		10.19		11.03		11.05
2023-11-16 14:40:00	9.01		9.02		10.13		10.2		11.04		11.06
2023-11-16 14:40:30	9.02		9		10.13		10.21		11.03		11.04
2023-11-16 14:41:00	9		9.01		10.12		10.21		11.05		11
2023-11-16 14:41:30	9.01		9.01		10.12		10.23		11.02		11.03
2023-11-16 14:42:00	9.01		9.02		10.13		10.22		11.04		11.06
2023-11-16 14:42:30	9.02		9.01		10.12		10.21		11.06		11.03
2023-11-16 14:43:00	9.01		9		10.13		10.2		11.05		11.04
2023-11-16 14:43:30	9.02		9.01		10.14		10.23		11.06		11.03
2023-11-16 14:44:00	9.04		9.01		10.13		10.24		11.05		11.05
2023-11-16 14:44:30	9.02		9.02		10.12		10.24		11.05		11.02
2023-11-16 14:45:00	9.01		9		10.14		10.23		11.04		11.04
2023-11-16 14:45:30	9.01		9.01		10.13		10.19		11.03		11.06
2023-11-16 14:46:00	9.02		9		10.12		10.2		11.02		11.05
2023-11-16 14:46:30	9		9.01		10.13		10.21		11.05		11.06
2023-11-16 14:47:00	9.01		9.01		10.14		10.21		11.06		11.05
2023-11-16 14:47:30	9		9.02		10.15		10.23		11.05		11.05
2023-11-16 14:48:00	9		9		10.13		10.22		11.06		11.04
2023-11-16 14:48:30	9.01		9.01		10.14		10.21		11.04		11.03
2023-11-16 14:49:00	9.02		9.01		10.12		10.2		11		11.02
2023-11-16 14:49:30	9		9.02		10.13		10.23		11.03		11.05
2023-11-16 14:50:00	9.01		9.01		10.14		10.21		11.06		11.06
2023-11-16 14:50:30	9.01		9.02		10.13		10.21		11.03		11.05
2023-11-16 14:51:00	9.02		9.04		10.14		10.23		11.04		11.06
2023-11-16 14:51:30	9.01		9.02		10.13		10.21		11.03		11.04
2023-11-16 14:52:00	9.01		9.01		10.13		10.21		11.05		11
2023-11-16 14:52:30	9.01		9.01		10.13		10.23		11.02		11.03
2023-11-16 14:53:00	9.02		9.02		10.12		10.2		11.04		11.06
2023-11-16 14:53:30	9		9		10.12		10.21		11.06		11.03
2023-11-16 14:54:00	9.01		9.01		10.13		10.24		11.05		11.04
2023-11-16 14:54:30	9		9		10.12		10.24		11.06		11.03
2023-11-16 14:55:00	9		9		10.13		10.23		11.05		11.05
2023-11-16 14:55:30	9.01		9.01		10.14		10.19		11.05		11.02
2023-11-16 14:56:00	9.02		9.02		10.13		10.2		11.04		11.04
2023-11-16 14:56:30	9		9		10.12		10.21		11.03		11.06
2023-11-16 14:57:00	9.01		9.01		10.14		10.21		11.02		11.05
2023-11-16 14:57:30	9.01		9.01		10.13		10.23		11.05		11.06
2023-11-16 14:58:00	9.02		9.02		10.12		10.22		11.06		11.05
2023-11-16 14:58:30	9.01		9.01		10.13		10.21		11.05		11.05
2023-11-16 14:59:00	9.01		9.01		10.14		10.2		11.06		11.04
2023-11-16 14:59:30	9.01		9.01		10.15		10.23		11.04		11.03
2023-11-16 15:00:00	9.02		9		10.13		10.24		11		11.02
2023-11-16 15:00:30	9		9.01		10.14		10.24		11.03		11.05
2023-11-16 15:01:00	9.01		9.01		10.12		10.23		11.06		11.06
2023-11-16 15:01:30	9		9.02		10.13		10.19		11.03		11.08
2023-11-16 15:02:00	9		9		10.14		10.2		11.04		11.09
2023-11-16 15:02:30	9.01		9.01		10.13		10.21		11.03		11.08
2023-11-16 15:03:00	9.02		9		10.14		10.21		11.05		11.09
2023-11-16 15:03:30	9		9.01		10.13		10.23		11.02		11.07
2023-11-16 15:04:00	9.01		9.01		10.13		10.22		11.04		11.08
2023-11-16 15:04:30	9.01		9.02		10.13		10.21		11.06		11.07
2023-11-16 15:05:00	9.02		9		10.12		10.2		11.05		11.06
2023-11-16 15:05:30	9.01		9.01		10.12		10.23		11.06		11.06
2023-11-16 15:06:00	9		9.01		10.13		10.21		11.05		11.08
2023-11-16 15:06:30	9.01		9.02		10.12		10.21		11.05		11.06
2023-11-16 15:07:00	9.01		9.01		10.13		10.23		11.04		11.05
2023-11-16 15:07:30	9.02		9.02		10.14		10.21		11.03		11.06
2023-11-16 15:08:00	9		9.04		10.13		10.21		11.02		11.05
2023-11-16 15:08:30	9.01		9.02		10.12		10.23		11.06		11.06
2023-11-16 15:09:00	9		9.01		10.14		10.2		11.03		11.04
2023-11-16 15:09:30	9.01		9.01		10.13		10.21		11.04		11
2023-11-16 15:10:00	9.01		9.02		10.12		10.24		11.03		11.03
2023-11-16 15:10:30	9.02		9		10.13		10.24		11.05		11.06
2023-11-16 15:11:00	9		9.01		10.14		10.23		11.02		11.03
2023-11-16 15:11:30	9.01		9		10.15		10.19		11.04		11.04
2023-11-16 15:12:00	9.01		9		10.13		10.2		11.06		11.03
2023-11-16 15:12:30	9.02		9.01		10.14		10.21		11.05		11.05
2023-11-16 15:13:00	9.01		9.02		10.12		10.21		11.06		11.02
2023-11-16 15:13:30	9.02		9		10.13		10.23		11.05		11.04
2023-11-16 15:14:00	9.04		9.01		10.14		10.22		11.05		11.06
2023-11-16 15:14:30	9.02		9.01		10.13		10.21		11.04		11.05
2023-11-16 15:15:00	9.01		9.02		10.14		10.2		11.03		11.06
2023-11-16 15:15:30	9.01		9.01		10.13		10.23		11.02		11.05
2023-11-16 15:16:00	9.02		9.01		10.12		10.24		11.05		11.05
2023-11-16 15:16:30	9		9.01		10.13		10.24		11.06		11.04
2023-11-16 15:17:00	9.01		9.02		10.13		10.23		11.05		11.03
2023-11-16 15:17:30	9		9		10.12		10.19		11.06		11.02
2023-11-16 15:18:00	9		9.01		10.12		10.2		11.04		11.05
2023-11-16 15:18:30	9.01		9		10.13		10.21		11		11.06
2023-11-16 15:19:00	9.02		9		10.12		10.21		11.03		11.05
2023-11-16 15:19:30	9		9.01		10.13		10.23		11.06		11.06
2023-11-16 15:20:00	9.01		9.02		10.14		10.22		11.03		11.04
2023-11-16 15:20:30	9.01		9		10.13		10.21		11.04		11
2023-11-16 15:21:00	9.02		9.01		10.12		10.2		11.03		11.03
2023-11-16 15:21:30	9.01		9.01		10.14		10.23		11.05		11.06
2023-11-16 15:22:00	9.01		9.02		10.13		10.21		11.02		11.03
2023-11-16 15:22:30	9.01		9.01		10.12		10.21		11.04		11.04
2023-11-16 15:23:00	9.02		9.01		10.13		10.23		11.06		11.03
2023-11-16 15:23:30	9		9.01		10.14		10.21		11.05		11.05
2023-11-16 15:24:00	9.01		9.02		10.15		10.21		11.06		11.02
2023-11-16 15:24:30	9		9		10.13		10.23		11.05		11.04
2023-11-16 15:25:00	9		9.01		10.14		10.2		11.05		11.06
2023-11-16 15:25:30	9.01		9		10.12		10.21		11.04		11.05
2023-11-16 15:26:00	9.02		9		10.13		10.24		11.03		11.06
2023-11-16 15:26:30	9		9.01		10.14		10.24		11.02		11.05
2023-11-16 15:27:00	9.01		9.02		10.13		10.23		11.05		11.05
2023-11-16 15:27:30	9.01		9		10.14		10.19		11.06		11.04
2023-11-16 15:28:00	9.02		9.01		10.13		10.2		11.05		11.03
2023-11-16 15:28:30	9.01		9.01		10.13		10.21		11.06		11.02
2023-11-16 15:29:00	9.01		9.02		10.13		10.21		11.04		11.05
2023-11-16 15:29:30	9.01		9.01		10.12		10.23		11		11.06
2023-11-16 15:30:00	9.02		9		10.12		10.22		11.03		11.08
2023-11-16 15:30:30	9		9.01		10.13		10.21		11.06		11.09
2023-11-16 15:31:00	9.01		9.01		10.12		10.2		11.03		11.08
2023-11-16 15:31:30	9		9.02		10.13		10.23		11.04		11.09
2023-11-16 15:32:00	9		9		10.14		10.24		11.03		11.07
2023-11-16 15:32:30	9.01		9.01		10.13		10.24		11.05		11.08
2023-11-16 15:33:00	9.02		9		10.12		10.23		11.02		11.07
2023-11-16 15:33:30	9		9.01		10.14		10.19		11.04		11.06
2023-11-16 15:34:00	9.01		9.01		10.13		10.2		11.06		11.06
2023-11-16 15:34:30	9.01		9.02		10.12		10.21		11.05		11.08
2023-11-16 15:35:00	9.02		9		10.13		10.21		11.06		11.06
2023-11-16 15:35:30	9.01		9.01		10.14		10.23		11.05		11.05
2023-11-16 15:36:00	9		9.01		10.15		10.22		11.05		11.06
2023-11-16 15:36:30	9.01		9.02		10.13		10.21		11.04		11.05
2023-11-16 15:37:00	9.01		9.01		10.14		10.2		11.03		11.06
2023-11-16 15:37:30	9.02		9.02		10.12		10.23		11.06		11.04
2023-11-16 15:38:00	9		9.04		10.13		10.21		11.06		11
2023-11-16 15:38:30	9.01		9.02		10.14		10.21		11.08		11.03
2023-11-16 15:39:00	9		9.01		10.13		10.23		11.06		11.06
2023-11-16 15:39:30	9.01		9.01		10.14		10.21		11.05		11.03
2023-11-16 15:40:00	9.01		9.02		10.13		10.21		11.06		11.04
2023-11-16 15:40:30	9.02		9		10.13		10.23		11.05		11.03
2023-11-16 15:41:00	9		9.01		10.13		10.2		11.06		11.05
2023-11-16 15:41:30	9.01		9		10.12		10.21		11.04		11.02
2023-11-16 15:42:00	9.01		9		10.12		10.24		11		11.04
2023-11-16 15:42:30	9.02		9.01		10.13		10.24		11.03		11.06
2023-11-16 15:43:00	9.01		9.02		10.12		10.23		11.06		11.05
2023-11-16 15:43:30	9.02		9		10.13		10.19		11.03		11.06
2023-11-16 15:44:00	9.04		9.01		10.14		10.2		11.04		11.05
2023-11-16 15:44:30	9.02		9.01		10.13		10.21		11.03		11.05
2023-11-16 15:45:00	9.01		9.02		10.12		10.21		11.05		11.04
2023-11-16 15:45:30	9.01		9.01		10.14		10.23		11.02		11.03
2023-11-16 15:46:00	9.02		9.01		10.13		10.22		11.04		11.02
2023-11-16 15:46:30	9		9.01		10.12		10.21		11.06		11.05
2023-11-16 15:47:00	9.01		9.02		10.13		10.2		11.05		11.06
2023-11-16 15:47:30	9		9		10.14		10.23		11.06		11.05
2023-11-16 15:48:00	9		9.01		10.15		10.24		11.05		11.06
2023-11-16 15:48:30	9.01		9		10.13		10.24		11.05		11.04
2023-11-16 15:49:00	9.02		9		10.14		10.23		11.04		11
2023-11-16 15:49:30	9		9.01		10.12		10.19		11.03		11.03
2023-11-16 15:50:00	9.01		9.02		10.13		10.2		11.02		11.06
2023-11-16 15:50:30	9.01		9		10.14		10.21		11.05		11.03
2023-11-16 15:51:00	9.02		9.01		10.13		10.21		11.06		11.04
2023-11-16 15:51:30	9.01		9.01		10.14		10.23		11.05		11.03
2023-11-16 15:52:00	9.01		9.02		10.13		10.22		11.06		11.05
2023-11-16 15:52:30	9.01		9.01		10.13		10.21		11.04		11.02
2023-11-16 15:53:00	9.02		9.01		10.13		10.2		11		11.04
2023-11-16 15:53:30	9		9.01		10.12		10.23		11.03		11.06
2023-11-16 15:54:00	9.01		9.02		10.12		10.21		11.06		11.05
2023-11-16 15:54:30	9		9		10.13		10.21		11.03		11.06
2023-11-16 15:55:00	9		9.01		10.12		10.23		11.04		11.05
2023-11-16 15:55:30	9.01		9		10.13		10.21		11.03		11.05
2023-11-16 15:56:00	9.02		9		10.14		10.21		11.05		11.04
2023-11-16 15:56:30	9		9.01		10.13		10.23		11.02		11.03
2023-11-16 15:57:00	9.01		9.02		10.12		10.2		11.04		11.02
2023-11-16 15:57:30	9.01		9		10.14		10.21		11.06		11.05
2023-11-16 15:58:00	9.02		9.01		10.13		10.24		11.05		11.06
2023-11-16 15:58:30	9.01		9.01		10.12		10.24		11.06		11.06
2023-11-16 15:59:00	9.01		9.02		10.13		10.23		11.05		11.08
2023-11-16 15:59:30	9.01		9.01		10.14		10.19		11.05		11.06
2023-11-16 16:00:00	9.02		9		10.15		10.2		11.04		11.05
2023-11-16 16:00:30	9		9.01		10.13		10.21		11.03		11.06
2023-11-16 16:01:00	9.01		9.01		10.14		10.21		11.02		11.05
2023-11-16 16:01:30	9		9.02		10.12		10.23		11.05		11.06
2023-11-16 16:02:00	9		9		10.13		10.22		11.06		11.04
2023-11-16 16:02:30	9.01		9.01		10.14		10.21		11.05		11
2023-11-16 16:03:00	9.02		9		10.13		10.2		11.06		11.03
2023-11-16 16:03:30	9		9.01		10.14		10.23		11.04		11.06
2023-11-16 16:04:00	9.01		9.01		10.13		10.24		11		11.03
2023-11-16 16:04:30	9.01		9.02		10.12		10.24		11.03		11.04
2023-11-16 16:05:00	9.02		9		10.13		10.23		11.06		11.03
2023-11-16 16:05:30	9.01		9.01		10.13		10.19		11.03		11.05
2023-11-16 16:06:00	9		9.01		10.12		10.2		11.04		11.02
2023-11-16 16:06:30	9.01		9.02		10.12		10.21		11.03		11.04
2023-11-16 16:07:00	9.01		9.01		10.13		10.21		11.05		11.06
2023-11-16 16:07:30	9.02		9.02		10.12		10.23		11.02		11.05
2023-11-16 16:08:00	9		9.04		10.13		10.22		11.04		11.06
2023-11-16 16:08:30	9.01		9.02		10.14		10.21		11.06		11.05
2023-11-16 16:09:00	9		9.01		10.13		10.2		11.05		11.05
2023-11-16 16:09:30	9.01		9.01		10.12		10.23		11.06		11.04
2023-11-16 16:10:00	9.01		9.02		10.14		10.21		11.05		11.03
2023-11-16 16:10:30	9.02		9		10.13		10.21		11.05		11.02
2023-11-16 16:11:00	9		9.01		10.12		10.23		11.04		11.05
2023-11-16 16:11:30	9.01		9		10.13		10.21		11.03		11.06
2023-11-16 16:12:00	9.01		9		10.14		10.21		11.02		11.05
2023-11-16 16:12:30	9.02		9.01		10.15		10.23		11.06		11.06
2023-11-16 16:13:00	9.01		9.02		10.13		10.2		11.03		11.04
2023-11-16 16:13:30	9.02		9		10.14		10.21		11.04		11
2023-11-16 16:14:00	9.04		9.01		10.12		10.24		11.03		11.03
2023-11-16 16:14:30	9.02		9.01		10.13		10.24		11.05		11.06
2023-11-16 16:15:00	9.01		9.02		10.14		10.23		11.02		11.03
2023-11-16 16:15:30	9.01		9.01		10.13		10.19		11.04		11.04
2023-11-16 16:16:00	9.02		9.01		10.14		10.2		11.06		11.03
2023-11-16 16:16:30	9		9.01		10.13		10.21		11.05		11.05
2023-11-16 16:17:00	9.01		9.02		10.13		10.21		11.06		11.02
2023-11-16 16:17:30	9		9		10.13		10.23		11.05		11.04
2023-11-16 16:18:00	9		9.01		10.12		10.22		11.05		11.06
2023-11-16 16:18:30	9.01		9		10.12		10.21		11.04		11.05
2023-11-16 16:19:00	9.02		9		10.13		10.2		11.03		11.06
2023-11-16 16:19:30	9		9.01		10.12		10.23		11.02		11.05
2023-11-16 16:20:00	9.01		9.02		10.13		10.24		11.05		11.05
2023-11-16 16:20:30	9.01		9		10.14		10.24		11.06		11.04
2023-11-16 16:21:00	9.02		9.01		10.13		10.23		11.05		11.03
2023-11-16 16:21:30	9.01		9.01		10.12		10.19		11.06		11.02
2023-11-16 16:22:00	9.01		9.02		10.14		10.2		11.04		11.05
2023-11-16 16:22:30	9.01		9.01		10.13		10.21		11		11.06
2023-11-16 16:23:00	9		9.01		10.12		10.21		11.03		11.08
2023-11-16 16:23:30	9.01		9.01		10.13		10.23		11.06		11.09
2023-11-16 16:24:00	9.01		9.02		10.14		10.22		11.03		11.08
2023-11-16 16:24:30	9.02		9		10.15		10.21		11.04		11.09
2023-11-16 16:25:00	9		9.01		10.13		10.2		11.03		11.07
2023-11-16 16:25:30	9.01		9		10.14		10.23		11.05		11.08
2023-11-16 16:26:00	9		9		10.12		10.21		11.02		11.07
2023-11-16 16:26:30	9.01		9.01		10.13		10.21		11.04		11.06
2023-11-16 16:27:00	9.01		9.02		10.14		10.23		11.06		11.06
2023-11-16 16:27:30	9.02		9		10.13		10.21		11.05		11.08
2023-11-16 16:28:00	9		9.01		10.14		10.21		11.06		11.06
2023-11-16 16:28:30	9.01		9.01		10.13		10.23		11.05		11.05
2023-11-16 16:29:00	9.01		9.02		10.13		10.2		11.05		11.06
2023-11-16 16:29:30	9.02		9.01		10.13		10.21		11.04		11.05
2023-11-16 16:30:00	9.01		9		10.12		10.24		11.03		11.06
2023-11-16 16:30:30	9.02		9.01		10.12		10.24		11.02		11.04
2023-11-16 16:31:00	9.04		9.01		10.13		10.23		11.05		11
2023-11-16 16:31:30	9.02		9.02		10.12		10.19		11.06		11.03
2023-11-16 16:32:00	9.01		9		10.13		10.2		11.05		11.06
2023-11-16 16:32:30	9.01		9.01		10.14		10.21		11.06		11.03
2023-11-16 16:33:00	9.02		9		10.13		10.21		11.04		11.04
2023-11-16 16:33:30	9		9.01		10.12		10.23		11		11.03
2023-11-16 16:34:00	9.01		9.01		10.14		10.22		11.03		11.05
2023-11-16 16:34:30	9		9.02		10.13		10.21		11.06		11.02
2023-11-16 16:35:00	9		9		10.12		10.2		11.03		11.04
2023-11-16 16:35:30	9.01		9.01		10.13		10.23		11.04		11.06
2023-11-16 16:36:00	9.02		9.01		10.14		10.24		11.03		11.05
2023-11-16 16:36:30	9		9.02		10.15		10.24		11.05		11.06
2023-11-16 16:37:00	9.01		9.01		10.13		10.23		11.02		11.05
2023-11-16 16:37:30	9.01		9.02		10.14		10.19		11.04		11.05
2023-11-16 16:38:00	9.02		9.04		10.12		10.2		11.06		11.04
2023-11-16 16:38:30	9.01		9.02		10.13		10.21		11.05		11.03
2023-11-16 16:39:00	9.01		9.01		10.14		10.21		11.06		11.02
2023-11-16 16:39:30	9.01		9.01		10.13		10.23		11.05		11.05
2023-11-16 16:40:00	9.02		9.02		10.14		10.22		11.05		11.06
2023-11-16 16:40:30	9		9		10.13		10.21		11.04		11.05
2023-11-16 16:41:00	9.01		9.01		10.13		10.2		11.03		11.06
2023-11-16 16:41:30	9		9		10.13		10.23		11.06		11.04
2023-11-16 16:42:00	9		9		10.12		10.21		11.06		11
2023-11-16 16:42:30	9.01		9.01		10.12		10.21		11.08		11.03
2023-11-16 16:43:00	9.02		9.02		10.13		10.23		11.06		11.06
2023-11-16 16:43:30	9		9		10.12		10.21		11.05		11.03
2023-11-16 16:44:00	9.01		9.01		10.13		10.21		11.06		11.04
2023-11-16 16:44:30	9.01		9.01		10.14		10.23		11.05		11.03
2023-11-16 16:45:00	9.02		9.02		10.13		10.2		11.06		11.05
2023-11-16 16:45:30	9.01		9.01		10.12		10.21		11.04		11.02
2023-11-16 16:46:00	9.01		9.01		10.14		10.24		11		11.04
2023-11-16 16:46:30	9.01		9.01		10.13		10.24		11.03		11.06
2023-11-16 16:47:00	9.02		9		10.12		10.23		11.06		11.05
2023-11-16 16:47:30	9		9.01		10.13		10.19		11.03		11.06
2023-11-16 16:48:00	9.01		9.01		10.14		10.2		11.04		11.05
2023-11-16 16:48:30	9		9.02		10.15		10.21		11.03		11.05
2023-11-16 16:49:00	9		9		10.13		10.21		11.05		11.04
2023-11-16 16:49:30	9.01		9.01		10.14		10.23		11.02		11.03
2023-11-16 16:50:00	9.02		9		10.12		10.22		11.04		11.02
2023-11-16 16:50:30	9		9.01		10.13		10.21		11.06		11.05
2023-11-16 16:51:00	9.01		9.01		10.14		10.2		11.05		11.06
2023-11-16 16:51:30	9.01		9.02		10.13		10.23		11.06		11.08
2023-11-16 16:52:00	9.02		9		10.14		10.24		11.05		11.09
2023-11-16 16:52:30	9.01		9.01		10.13		10.24		11.05		11.08
2023-11-16 16:53:00	9		9.01		10.12		10.23		11.04		11.09
2023-11-16 16:53:30	9.01		9.02		10.13		10.19		11.03		11.07
2023-11-16 16:54:00	9.01		9.01		10.13		10.2		11.02		11.08
2023-11-16 16:54:30	9.02		9.02		10.12		10.21		11.05		11.07
2023-11-16 16:55:00	9		9.04		10.12		10.21		11.06		11.06
2023-11-16 16:55:30	9.01		9.02		10.13		10.23		11.05		11.06
2023-11-16 16:56:00	9		9.01		10.12		10.22		11.06		11.08
2023-11-16 16:56:30	9.01		9.01		10.13		10.21		11.04		11.06
2023-11-16 16:57:00	9.01		9.02		10.14		10.2		11		11.05
2023-11-16 16:57:30	9.02		9		10.13		10.23		11.03		11.06
2023-11-16 16:58:00	9		9.01		10.12		10.21		11.06		11.05
2023-11-16 16:58:30	9.01		9		10.14		10.21		11.03		11.06
2023-11-16 16:59:00	9.01		9		10.13		10.23		11.04		11.04
2023-11-16 16:59:30	9.02		9.01		10.12		10.21		11.03		11
2023-11-16 17:00:00	9.01		9.02		10.13		10.21		11.05		11.03
2023-11-16 17:00:30	9.02		9		10.14		10.23		11.02		11.06
2023-11-16 17:01:00	9.04		9.01		10.15		10.2		11.04		11.03
2023-11-16 17:01:30	9.02		9.01		10.13		10.21		11.06		11.04
2023-11-16 17:02:00	9.01		9.02		10.14		10.24		11.05		11.03
2023-11-16 17:02:30	9.01		9.01		10.12		10.24		11.06		11.05
2023-11-16 17:03:00	9.02		9.01		10.13		10.23		11.05		11.02
2023-11-16 17:03:30	9		9.01		10.14		10.19		11.05		11.04
2023-11-16 17:04:00	9.01		9.02		10.13		10.2		11.04		11.06
2023-11-16 17:04:30	9		9		10.14		10.21		11.03		11.05
2023-11-16 17:05:00	9		9.01		10.13		10.21		11.02		11.06
2023-11-16 17:05:30	9.01		9		10.13		10.23		11.05		11.05
2023-11-16 17:06:00	9.02		9		10.13		10.22		11.06		11.05
2023-11-16 17:06:30	9		9.01		10.12		10.21		11.05		11.04
2023-11-16 17:07:00	9.01		9.02		10.12		10.2		11.06		11.03
2023-11-16 17:07:30	9.01		9		10.13		10.23		11.04		11.02
2023-11-16 17:08:00	9.02		9.01		10.12		10.24		11		11.05
2023-11-16 17:08:30	9.01		9.01		10.13		10.24		11.03		11.06
2023-11-16 17:09:00	9.01		9.02		10.14		10.23		11.06		11.05
2023-11-16 17:09:30	9.01		9.01		10.13		10.19		11.03		11.06
2023-11-16 17:10:00	9.02		9.01		10.12		10.2		11.04		11.04
2023-11-16 17:10:30	9		9.01		10.14		10.21		11.03		11
2023-11-16 17:11:00	9.01		9.02		10.13		10.21		11.05		11.03
2023-11-16 17:11:30	9		9		10.12		10.23		11.02		11.06
2023-11-16 17:12:00	9		9.01		10.13		10.22		11.04		11.03
2023-11-16 17:12:30	9.01		9		10.14		10.21		11.06		11.04
2023-11-16 17:13:00	9.02		9		10.15		10.2		11.05		11.03
2023-11-16 17:13:30	9		9.01		10.13		10.23		11.06		11.05
2023-11-16 17:14:00	9.01		9.02		10.14		10.21		11.05		11.02
2023-11-16 17:14:30	9.01		9		10.12		10.21		11.05		11.04
2023-11-16 17:15:00	9.02		9.01		10.13		10.23		11.04		11.06
2023-11-16 17:15:30	9.01		9.01		10.14		10.21		11.03		11.05
2023-11-16 17:16:00	9.01		9.02		10.13		10.21		11.02		11.06
2023-11-16 17:16:30	9.01		9.01		10.14		10.23		11.06		11.05
2023-11-16 17:17:00	9.02		9		10.13		10.2		11.03		11.05
2023-11-16 17:17:30	9		9.01		10.13		10.21		11.04		11.04
2023-11-16 17:18:00	9.01		9.01		10.13		10.24		11.03		11.03
2023-11-16 17:18:30	9		9.02		10.12		10.24		11.05		11.02
2023-11-16 17:19:00	9		9		10.12		10.23		11.02		11.05
2023-11-16 17:19:30	9.01		9.01		10.13		10.19		11.04		11.06
2023-11-16 17:20:00	9.02		9		10.12		10.2		11.06		11.06
2023-11-16 17:20:30	9		9.01		10.13		10.21		11.05		11.08
2023-11-16 17:21:00	9.01		9.01		10.14		10.21		11.06		11.06
2023-11-16 17:21:30	9.01		9.02		10.13		10.23		11.05		11.05
2023-11-16 17:22:00	9.02		9		10.12		10.22		11.05		11.06
2023-11-16 17:22:30	9.01		9.01		10.14		10.21		11.04		11.05
2023-11-16 17:23:00	9		9.01		10.13		10.2		11.03		11.06
2023-11-16 17:23:30	9.01		9.02		10.12		10.23		11.02		11.04
2023-11-16 17:24:00	9.01		9.01		10.13		10.24		11.05		11
2023-11-16 17:24:30	9.02		9.02		10.14		10.24		11.06		11.03
2023-11-16 17:25:00	9		9.04		10.15		10.23		11.05		11.06
2023-11-16 17:25:30	9.01		9.02		10.13		10.19		11.06		11.03
2023-11-16 17:26:00	9		9.01		10.14		10.2		11.04		11.04
2023-11-16 17:26:30	9.01		9.01		10.12		10.21		11		11.03
2023-11-16 17:27:00	9.01		9.02		10.13		10.21		11.03		11.05
2023-11-16 17:27:30	9.02		9		10.14		10.23		11.06		11.02
2023-11-16 17:28:00	9		9.01		10.13		10.22		11.03		11.04
2023-11-16 17:28:30	9.01		9		10.14		10.21		11.04		11.06
2023-11-16 17:29:00	9.01		9		10.13		10.2		11.03		11.05
2023-11-16 17:29:30	9.02		9.01		10.13		10.23		11.05		11.06
2023-11-16 17:30:00	9.01		9.02		10.13		10.21		11.02		11.05
2023-11-16 17:30:30	9.02		9		10.12		10.21		11.04		11.05
2023-11-16 17:31:00	9.04		9.01		10.12		10.23		11.06		11.04
2023-11-16 17:31:30	9.02		9.01		10.13		10.21		11.05		11.03
2023-11-16 17:32:00	9.01		9.02		10.12		10.21		11.06		11.02
2023-11-16 17:32:30	9.01		9.01		10.13		10.23		11.05		11.05
2023-11-16 17:33:00	9.02		9.01		10.14		10.2		11.05		11.06
2023-11-16 17:33:30	9		9.01		10.13		10.21		11.04		11.05
2023-11-16 17:34:00	9.01		9.02		10.12		10.24		11.03		11.06
2023-11-16 17:34:30	9		9		10.14		10.24		11.02		11.04
2023-11-16 17:35:00	9		9.01		10.13		10.23		11.05		11
2023-11-16 17:35:30	9.01		9		10.12		10.19		11.06		11.03
2023-11-16 17:36:00	9.02		9		10.13		10.2		11.05		11.06
2023-11-16 17:36:30	9		9.01		10.14		10.21		11.06		11.03
2023-11-16 17:37:00	9.01		9.02		10.15		10.21		11.04		11.04
2023-11-16 17:37:30	9.01		9		10.13		10.23		11		11.03
2023-11-16 17:38:00	9.02		9.01		10.14		10.22		11.03		11.05
2023-11-16 17:38:30	9.01		9.01		10.12		10.21		11.06		11.02
2023-11-16 17:39:00	9.01		9.02		10.13		10.2		11.03		11.04
2023-11-16 17:39:30	9.01		9.01		10.14		10.23		11.04		11.06
2023-11-16 17:40:00	9.02		9.01		10.13		10.24		11.03		11.05
2023-11-16 17:40:30	9		9.01		10.14		10.24		11.05		11.06
2023-11-16 17:41:00	9.01		9.02		10.13		10.23		11.02		11.05
2023-11-16 17:41:30	9		9		10.12		10.19		11.04		11.05
2023-11-16 17:42:00	9		9.01		10.13		10.2		11.06		11.04
2023-11-16 17:42:30	9.01		9		10.13		10.21		11.05		11.03
2023-11-16 17:43:00	9.02		9		10.12		10.21		11.06		11.02
2023-11-16 17:43:30	9		9.01		10.12		10.23		11.05		11.05
2023-11-16 17:44:00	9.01		9.02		10.13		10.22		11.05		11.06
2023-11-16 17:44:30	9.01		9		10.12		10.21		11.04		11.08
2023-11-16 17:45:00	9.02		9.01		10.13		10.2		11.03		11.09
2023-11-16 17:45:30	9.01		9.01		10.14		10.23		11.06		11.08
2023-11-16 17:46:00	9.01		9.02		10.13		10.21		11.06		11.09
2023-11-16 17:46:30	9.01		9.01		10.12		10.21		11.08		11.07
2023-11-16 17:47:00	9.02		9		10.14		10.23		11.06		11.08
2023-11-16 17:47:30	9		9.01		10.13		10.21		11.05		11.07
2023-11-16 17:48:00	9.01		9.01		10.12		10.21		11.06		11.06
2023-11-16 17:48:30	9		9.02		10.13		10.23		11.05		11.06
2023-11-16 17:49:00	9		9		10.14		10.2		11.06		11.08
2023-11-16 17:49:30	9.01		9.01		10.15		10.21		11.04		11.06
2023-11-16 17:50:00	9.02		9		10.13		10.24		11		11.05
2023-11-16 17:50:30	9		9.01		10.14		10.24		11.03		11.06
2023-11-16 17:51:00	9.01		9.01		10.12		10.23		11.06		11.05
2023-11-16 17:51:30	9.01		9.02		10.13		10.19		11.03		11.06
2023-11-16 17:52:00	9.02		9		10.14		10.2		11.04		11.04
2023-11-16 17:52:30	9.01		9.01		10.13		10.21		11.03		11
2023-11-16 17:53:00	9		9.01		10.14		10.21		11.05		11.03
2023-11-16 17:53:30	9.01		9.02		10.13		10.23		11.02		11.06
2023-11-16 17:54:00	9.01		9.01		10.13		10.22		11.04		11.03
2023-11-16 17:54:30	9.02		9.02		10.13		10.21		11.06		11.04
2023-11-16 17:55:00	9		9.04		10.12		10.2		11.05		11.03
2023-11-16 17:55:30	9.01		9.02		10.12		10.23		11.06		11.05
2023-11-16 17:56:00	9		9.01		10.13		10.24		11.05		11.02
2023-11-16 17:56:30	9.01		9.01		10.12		10.24		11.05		11.04
2023-11-16 17:57:00	9.01		9.02		10.13		10.23		11.04		11.06
2023-11-16 17:57:30	9.02		9		10.14		10.19		11.03		11.05
2023-11-16 17:58:00	9		9.01		10.13		10.2		11.02		11.06
2023-11-16 17:58:30	9.01		9		10.12		10.21		11.05		11.05
2023-11-16 17:59:00	9.01		9		10.14		10.21		11.06		11.05
2023-11-16 17:59:30	9.02		9.01		10.13		10.23		11.05		11.04
2023-11-16 18:00:00	9.01		9.02		10.12		10.22		11.06		11.03
2023-11-16 18:00:30	9.02		9		10.13		10.21		11.04		11.02
2023-11-16 18:01:00	9.04		9.01		10.14		10.2		11		11.05
2023-11-16 18:01:30	9.02		9.01		10.15		10.23		11.03		11.06
2023-11-16 18:02:00	9.01		9.02		10.13		10.21		11.06		11.05
2023-11-16 18:02:30	9.01		9.01		10.14		10.21		11.03		11.06
2023-11-16 18:03:00	9.02		9.01		10.12		10.23		11.04		11.04
2023-11-16 18:03:30	9		9.01		10.13		10.21		11.03		11
2023-11-16 18:04:00	9.01		9.02		10.14		10.21		11.05		11.03
2023-11-16 18:04:30	9		9		10.13		10.23		11.02		11.06
2023-11-16 18:05:00	9		9.01		10.14		10.2		11.04		11.03
2023-11-16 18:05:30	9.01		9		10.13		10.21		11.06		11.04
2023-11-16 18:06:00	9.02		9		10.13		10.24		11.05		11.03
2023-11-16 18:06:30	9		9.01		10.13		10.24		11.06		11.05
2023-11-16 18:07:00	9.01		9.02		10.12		10.23		11.05		11.02
2023-11-16 18:07:30	9.01		9		10.12		10.19		11.05		11.04
2023-11-16 18:08:00	9.02		9.01		10.13		10.2		11.04		11.06
2023-11-16 18:08:30	9.01		9.01		10.12		10.21		11.03		11.05
2023-11-16 18:09:00	9.01		9.02		10.13		10.21		11.02		11.06
2023-11-16 18:09:30	9.01		9.01		10.14		10.23		11.05		11.05
2023-11-16 18:10:00	9		9.01		10.13		10.22		11.06		11.05
2023-11-16 18:10:30	9.01		9.01		10.12		10.21		11.05		11.04
2023-11-16 18:11:00	9.01		9.02		10.14		10.2		11.06		11.03
2023-11-16 18:11:30	9.02		9		10.13		10.23		11.04		11.02
2023-11-16 18:12:00	9		9.01		10.12		10.24		11		11.05
2023-11-16 18:12:30	9.01		9		10.13		10.24		11.03		11.06
2023-11-16 18:13:00	9		9		10.14		10.23		11.06		11.08
2023-11-16 18:13:30	9.01		9.01		10.15		10.19		11.03		11.09
2023-11-16 18:14:00	9.01		9.02		10.13		10.2		11.04		11.08
2023-11-16 18:14:30	9.02		9		10.14		10.21		11.03		11.09
2023-11-16 18:15:00	9		9.01		10.12		10.21		11.05		11.07
2023-11-16 18:15:30	9.01		9.01		10.13		10.23		11.02		11.08
2023-11-16 18:16:00	9.01		9.02		10.14		10.22		11.04		11.07
2023-11-16 18:16:30	9.02		9.01		10.13		10.21		11.06		11.06
2023-11-16 18:17:00	9.01		9		10.14		10.2		11.05		11.06
2023-11-16 18:17:30	9.02		9.01		10.13		10.23		11.06		11.08
2023-11-16 18:18:00	9.04		9.01		10.13		10.21		11.05		11.06
2023-11-16 18:18:30	9.02		9.02		10.13		10.21		11.05		11.05
2023-11-16 18:19:00	9.01		9		10.12		10.23		11.04		11.06
2023-11-16 18:19:30	9.01		9.01		10.12		10.21		11.03		11.05
2023-11-16 18:20:00	9.02		9		10.13		10.21		11.02		11.06
2023-11-16 18:20:30	9		9.01		10.12		10.23		11.06		11.04
2023-11-16 18:21:00	9.01		9.01		10.13		10.2		11.03		11
2023-11-16 18:21:30	9		9.02		10.14		10.21		11.04		11.03
2023-11-16 18:22:00	9		9		10.13		10.24		11.03		11.06
2023-11-16 18:22:30	9.01		9.01		10.12		10.24		11.05		11.03
2023-11-16 18:23:00	9.02		9.01		10.14		10.23		11.02		11.04
2023-11-16 18:23:30	9		9.02		10.13		10.19		11.04		11.03
2023-11-16 18:24:00	9.01		9.01		10.12		10.2		11.06		11.05
2023-11-16 18:24:30	9.01		9.02		10.13		10.21		11.05		11.02
2023-11-16 18:25:00	9.02		9.04		10.14		10.21		11.06		11.04
2023-11-16 18:25:30	9.01		9.02		10.15		10.23		11.05		11.06
2023-11-16 18:26:00	9.01		9.01		10.13		10.22		11.05		11.05
2023-11-16 18:26:30	9.01		9.01		10.14		10.21		11.04		11.06
2023-11-16 18:27:00	9.02		9.02		10.12		10.2		11.03		11.05
2023-11-16 18:27:30	9		9		10.13		10.23		11.02		11.05
2023-11-16 18:28:00	9.01		9.01		10.14		10.24		11.05		11.04
2023-11-16 18:28:30	9		9		10.13		10.24		11.06		11.03
2023-11-16 18:29:00	9		9		10.14		10.23		11.05		11.02
2023-11-16 18:29:30	9.01		9.01		10.13		10.19		11.06		11.05
2023-11-16 18:30:00	9.02		9.02		10.12		10.2		11.04		11.06
2023-11-16 18:30:30	9		9		10.13		10.21		11		11.05
2023-11-16 18:31:00	9.01		9.01		10.13		10.21		11.03		11.06
2023-11-16 18:31:30	9.01		9.01		10.12		10.23		11.06		11.04
2023-11-16 18:32:00	9.02		9.02		10.12		10.22		11.03		11
2023-11-16 18:32:30	9.01		9.01		10.13		10.21		11.04		11.03
2023-11-16 18:33:00	9.01		9.01		10.12		10.2		11.03		11.06
2023-11-16 18:33:30	9.01		9.01		10.13		10.23		11.05		11.03
2023-11-16 18:34:00	9.02		9		10.14		10.21		11.02		11.04
2023-11-16 18:34:30	9		9.01		10.13		10.21		11.04		11.03
2023-11-16 18:35:00	9.01		9.01		10.12		10.23		11.06		11.05
2023-11-16 18:35:30	9		9.02		10.14		10.21		11.05		11.02
2023-11-16 18:36:00	9		9		10.13		10.21		11.06		11.04
2023-11-16 18:36:30	9.01		9.01		10.12		10.23		11.05		11.06
2023-11-16 18:37:00	9.02		9		10.13		10.2		11.05		11.05
2023-11-16 18:37:30	9		9.01		10.14		10.21		11.04		11.06
2023-11-16 18:38:00	9.01		9.01		10.15		10.24		11.03		11.05
2023-11-16 18:38:30	9.01		9.02		10.13		10.24		11.02		11.05
2023-11-16 18:39:00	9.02		9		10.14		10.23		11.05		11.04
2023-11-16 18:39:30	9.01		9.01		10.12		10.19		11.06		11.03
2023-11-16 18:40:00	9		9.01		10.13		10.2		11.05		11.02
2023-11-16 18:40:30	9.01		9.02		10.14		10.21		11.06		11.05
2023-11-16 18:41:00	9.01		9.01		10.13		10.21		11.04		11.06
2023-11-16 18:41:30	9.02		9.02		10.14		10.23		11		11.06
2023-11-16 18:42:00	9		9.04		10.13		10.22		11.03		11.08
2023-11-16 18:42:30	9.01		9.02		10.13		10.21		11.06		11.06
2023-11-16 18:43:00	9		9.01		10.13		10.2		11.03		11.05
2023-11-16 18:43:30	9.01		9.01		10.12		10.23		11.04		11.06
2023-11-16 18:44:00	9.01		9.02		10.12		10.24		11.03		11.05
2023-11-16 18:44:30	9.02		9		10.13		10.24		11.05		11.06
2023-11-16 18:45:00	9		9.01		10.12		10.23		11.02		11.04
2023-11-16 18:45:30	9.01		9		10.13		10.19		11.04		11
2023-11-16 18:46:00	9.01		9		10.14		10.2		11.06		11.03
2023-11-16 18:46:30	9.02		9.01		10.13		10.21		11.05		11.06
2023-11-16 18:47:00	9.01		9.02		10.12		10.21		11.06		11.03
2023-11-16 18:47:30	9.02		9		10.14		10.23		11.05		11.04
2023-11-16 18:48:00	9.04		9.01		10.13		10.22		11.05		11.03
2023-11-16 18:48:30	9.02		9.01		10.12		10.21		11.04		11.05
2023-11-16 18:49:00	9.01		9.02		10.13		10.2		11.03		11.02
2023-11-16 18:49:30	9.01		9.01		10.14		10.23		11.06		11.04
2023-11-16 18:50:00	9.02		9.01		10.15		10.21		11.06		11.06
2023-11-16 18:50:30	9		9.01		10.13		10.21		11.08		11.05
2023-11-16 18:51:00	9.01		9.02		10.14		10.23		11.06		11.06
2023-11-16 18:51:30	9		9		10.12		10.21		11.05		11.05
2023-11-16 18:52:00	9		9.01		10.13		10.21		11.06		11.05
2023-11-16 18:52:30	9.01		9		10.14		10.23		11.05		11.04
2023-11-16 18:53:00	9.02		9		10.13		10.2		11.06		11.03
2023-11-16 18:53:30	9		9.01		10.14		10.21		11.04		11.02
2023-11-16 18:54:00	9.01		9.02		10.13		10.24		11		11.05
2023-11-16 18:54:30	9.01		9		10.13		10.24		11.03		11.06
2023-11-16 18:55:00	9.02		9.01		10.13		10.23		11.06		11.05
2023-11-16 18:55:30	9.01		9.01		10.12		10.19		11.03		11.06
2023-11-16 18:56:00	9.01		9.02		10.12		10.2		11.04		11.04
2023-11-16 18:56:30	9.01		9.01		10.13		10.21		11.03		11
2023-11-16 18:57:00	9.02		9.01		10.12		10.21		11.05		11.03
2023-11-16 18:57:30	9		9.01		10.13		10.23		11.02		11.06
2023-11-16 18:58:00	9.01		9.02		10.14		10.22		11.04		11.03
2023-11-16 18:58:30	9		9		10.13		10.21		11.06		11.04
2023-11-16 18:59:00	9		9.01		10.12		10.2		11.05		11.03
2023-11-16 18:59:30	9.01		9		10.14		10.23		11.06		11.05
2023-11-16 19:00:00	9.02		9		10.13		10.24		11.05		11.02
2023-11-16 19:00:30	9		9.01		10.12		10.24		11.05		11.04
2023-11-16 19:01:00	9.01		9.02		10.13		10.23		11.04		11.06
2023-11-16 19:01:30	9.01		9		10.14		10.19		11.03		11.05
2023-11-16 19:02:00	9.02		9.01		10.15		10.2		11.02		11.06
2023-11-16 19:02:30	9.01		9.01		10.13		10.21		11.05		11.05
2023-11-16 19:03:00	9.01		9.02		10.14		10.21		11.06		11.05
2023-11-16 19:03:30	9.01		9.01		10.12		10.23		11.05		11.04
2023-11-16 19:04:00	9.02		9		10.13		10.22		11.06		11.03
2023-11-16 19:04:30	9		9.01		10.14		10.21		11.04		11.02
2023-11-16 19:05:00	9.01		9.01		10.13		10.2		11		11.05
2023-11-16 19:05:30	9		9.02		10.14		10.23		11.03		11.06
2023-11-16 19:06:00	9		9		10.13		10.21		11.06		11.08
2023-11-16 19:06:30	9.01		9.01		10.13		10.21		11.03		11.09
2023-11-16 19:07:00	9.02		9		10.13		10.23		11.04		11.08
2023-11-16 19:07:30	9		9.01		10.12		10.21		11.03		11.09
2023-11-16 19:08:00	9.01		9.01		10.12		10.21		11.05		11.07
2023-11-16 19:08:30	9.01		9.02		10.13		10.23		11.02		11.08
2023-11-16 19:09:00	9.02		9		10.12		10.2		11.04		11.07
2023-11-16 19:09:30	9.01		9.01		10.13		10.21		11.06		11.06
2023-11-16 19:10:00	9		9.01		10.14		10.24		11.05		11.06
2023-11-16 19:10:30	9.01		9.02		10.13		10.24		11.06		11.08
2023-11-16 19:11:00	9.01		9.01		10.12		10.23		11.05		11.06
2023-11-16 19:11:30	9.02		9.02		10.14		10.19		11.05		11.05
2023-11-16 19:12:00	9		9.04		10.13		10.2		11.04		11.06
2023-11-16 19:12:30	9.01		9.02		10.12		10.21		11.03		11.05
2023-11-16 19:13:00	9		9.01		10.13		10.21		11.02		11.06
2023-11-16 19:13:30	9.01		9.01		10.14		10.23		11.05		11.04
2023-11-16 19:14:00	9.01		9.02		10.15		10.22		11.06		11
2023-11-16 19:14:30	9.02		9		10.13		10.21		11.05		11.03
2023-11-16 19:15:00	9		9.01		10.14		10.2		11.06		11.06
2023-11-16 19:15:30	9.01		9		10.12		10.23		11.04		11.03
2023-11-16 19:16:00	9.01		9		10.13		10.24		11		11.04
2023-11-16 19:16:30	9.02		9.01		10.14		10.24		11.03		11.03
2023-11-16 19:17:00	9.01		9.02		10.13		10.23		11.06		11.05
2023-11-16 19:17:30	9.02		9		10.14		10.19		11.03		11.02
2023-11-16 19:18:00	9.04		9.01		10.13		10.2		11.04		11.04
2023-11-16 19:18:30	9.02		9.01		10.12		10.21		11.03		11.06
2023-11-16 19:19:00	9.01		9.02		10.13		10.21		11.05		11.05
2023-11-16 19:19:30	9.01		9.01		10.13		10.23		11.02		11.06
2023-11-16 19:20:00	9.02		9.01		10.12		10.22		11.04		11.05
2023-11-16 19:20:30	9		9.01		10.12		10.21		11.06		11.05
2023-11-16 19:21:00	9.01		9.02		10.13		10.2		11.05		11.04
2023-11-16 19:21:30	9		9		10.12		10.23		11.06		11.03
2023-11-16 19:22:00	9		9.01		10.13		10.21		11.05		11.02
2023-11-16 19:22:30	9.01		9		10.14		10.21		11.05		11.05
2023-11-16 19:23:00	9.02		9		10.13		10.23		11.04		11.06
2023-11-16 19:23:30	9		9.01		10.12		10.21		11.03		11.05
2023-11-16 19:24:00	9.01		9.02		10.14		10.21		11.02		11.06
2023-11-16 19:24:30	9.01		9		10.13		10.23		11.06		11.04
2023-11-16 19:25:00	9.02		9.01		10.12		10.2		11.03		11
2023-11-16 19:25:30	9.01		9.01		10.13		10.21		11.04		11.03
2023-11-16 19:26:00	9.01		9.02		10.14		10.24		11.03		11.06
2023-11-16 19:26:30	9.01		9.01		10.15		10.24		11.05		11.03
2023-11-16 19:27:00	9.02		9.01		10.13		10.23		11.02		11.04
2023-11-16 19:27:30	9		9.01		10.14		10.19		11.04		11.03
2023-11-16 19:28:00	9.01		9.02		10.12		10.2		11.06		11.05
2023-11-16 19:28:30	9		9		10.13		10.21		11.05		11.02
2023-11-16 19:29:00	9		9.01		10.14		10.21		11.06		11.04
2023-11-16 19:29:30	9.01		9		10.13		10.23		11.05		11.06
2023-11-16 19:30:00	9.02		9		10.14		10.22		11.05		11.05
2023-11-16 19:30:30	9		9.01		10.13		10.21		11.04		11.06
2023-11-16 19:31:00	9.01		9.02		10.13		10.2		11.03		11.05
2023-11-16 19:31:30	9.01		9		10.13		10.24		11.02		11.05
2023-11-16 19:32:00	9.02		9.01		10.12		10.24		11.05		11.04
2023-11-16 19:32:30	9.01		9.01		10.12		10.23		11.06		11.03
2023-11-16 19:33:00	9.01		9.02		10.13		10.19		11.05		11.02
2023-11-16 19:33:30	9.01		9.01		10.12		10.2		11.06		11.05
2023-11-16 19:34:00	9.02		9		10.13		10.21		11.04		11.06
2023-11-16 19:34:30	9		9.01		10.14		10.21		11		11.08
2023-11-16 19:35:00	9.01		9.01		10.13		10.23		11.03		11.09
2023-11-16 19:35:30	9		9.02		10.12		10.22		11.06		11.08
2023-11-16 19:36:00	9		9		10.14		10.21		11.03		11.09
2023-11-16 19:36:30	9.01		9.01		10.13		10.2		11.04		11.07
2023-11-16 19:37:00	9.02		9		10.12		10.23		11.03		11.08
2023-11-16 19:37:30	9		9.01		10.13		10.21		11.05		11.07
2023-11-16 19:38:00	9.01		9.01		10.14		10.21		11.02		11.06
2023-11-16 19:38:30	9.01		9.02		10.15		10.23		11.04		11.06
2023-11-16 19:39:00	9.02		9		10.13		10.21		11.06		11.08
2023-11-16 19:39:30	9.01		9.01		10.14		10.21		11.05		11.06
2023-11-16 19:40:00	9		9.01		10.12		10.23		11.06		11.05
2023-11-16 19:40:30	9.01		9.02		10.13		10.2		11.05		11.06
2023-11-16 19:41:00	9.01		9.01		10.14		10.21		11.05		11.05
2023-11-16 19:41:30	9.02		9.02		10.13		10.24		11.04		11.06
2023-11-16 19:42:00	9		9.04		10.14		10.24		11.03		11.04
2023-11-16 19:42:30	9.01		9.02		10.13		10.23		11.02		11
2023-11-16 19:43:00	9		9.01		10.13		10.19		11.05		11.03
2023-11-16 19:43:30	9.01		9.01		10.13		10.2		11.06		11.06
2023-11-16 19:44:00	9.01		9.02		10.12		10.21		11.05		11.03
2023-11-16 19:44:30	9.02		9		10.12		10.21		11.06		11.04
2023-11-16 19:45:00	9		9.01		10.13		10.23		11.04		11.03
2023-11-16 19:45:30	9.01		9		10.12		10.22		11		11.05
2023-11-16 19:46:00	9.01		9		10.13		10.21		11.03		11.02
2023-11-16 19:46:30	9.02		9.01		10.14		10.2		11.06		11.04
2023-11-16 19:47:00	9.01		9.02		10.13		10.23		11.03		11.06
2023-11-16 19:47:30	9.02		9		10.12		10.24		11.04		11.05
2023-11-16 19:48:00	9.04		9.01		10.14		10.24		11.03		11.06
2023-11-16 19:48:30	9.02		9.01		10.13		10.23		11.05		11.05
2023-11-16 19:49:00	9.01		9.02		10.12		10.19		11.02		11.05
2023-11-16 19:49:30	9.01		9.01		10.13		10.2		11.04		11.04
2023-11-16 19:50:00	9.02		9.01		10.14		10.21		11.06		11.03
2023-11-16 19:50:30	9		9.01		10.15		10.21		11.05		11.02
2023-11-16 19:51:00	9.01		9.02		10.13		10.23		11.06		11.05
2023-11-16 19:51:30	9		9		10.14		10.22		11.05		11.06
2023-11-16 19:52:00	9		9.01		10.12		10.21		11.05		11.05
2023-11-16 19:52:30	9.01		9		10.13		10.2		11.04		11.06
2023-11-16 19:53:00	9.02		9		10.14		10.23		11.03		11.04
2023-11-16 19:53:30	9		9.01		10.13		10.21		11.06		11
2023-11-16 19:54:00	9.01		9.02		10.14		10.21		11.06		11.03
2023-11-16 19:54:30	9.01		9		10.13		10.23		11.08		11.06
2023-11-16 19:55:00	9.02		9.01		10.13		10.21		11.06		11.03
2023-11-16 19:55:30	9.01		9.01		10.13		10.21		11.05		11.04
2023-11-16 19:56:00	9.01		9.02		10.12		10.23		11.06		11.03
2023-11-16 19:56:30	9.01		9.01		10.12		10.2		11.05		11.05
2023-11-16 19:57:00	9		9.01		10.13		10.21		11.06		11.02
2023-11-16 19:57:30	9.01		9.01		10.12		10.24		11.04		11.04
2023-11-16 19:58:00	9.01		9.02		10.13		10.24		11		11.06
2023-11-16 19:58:30	9.02		9		10.14		10.23		11.03		11.05
2023-11-16 19:59:00	9		9.01		10.13		10.19		11.06		11.06
2023-11-16 19:59:30	9.01		9		10.12		10.2		11.03		11.05
2023-11-16 20:00:00	9		9		10.14		10.21		11.04		11.05
2023-11-16 20:00:30	9.01		9.01		10.13		10.21		11.03		11.04
2023-11-16 20:01:00	9.01		9.02		10.12		10.23		11.05		11.03
2023-11-16 20:01:30	9.02		9		10.13		10.22		11.02		11.02
2023-11-16 20:02:00	9		9.01		10.14		10.21		11.04		11.05
2023-11-16 20:02:30	9.01		9.01		10.15		10.2		11.06		11.06
2023-11-16 20:03:00	9.01		9.02		10.13		10.23		11.05		11.06
2023-11-16 20:03:30	9.02		9.01		10.14		10.24		11.06		11.08
2023-11-16 20:04:00	9.01		9		10.12		10.24		11.05		11.06
2023-11-16 20:04:30	9.02		9.01		10.13		10.23		11.05		11.05
2023-11-16 20:05:00	9.04		9.01		10.14		10.19		11.04		11.06
2023-11-16 20:05:30	9.02		9.02		10.13		10.2		11.03		11.05
2023-11-16 20:06:00	9.01		9		10.14		10.21		11.02		11.06
2023-11-16 20:06:30	9.01		9.01		10.13		10.21		11.05		11.04
2023-11-16 20:07:00	9.02		9		10.12		10.23		11.06		11
2023-11-16 20:07:30	9		9.01		10.13		10.22		11.05		11.03
2023-11-16 20:08:00	9.01		9.01		10.13		10.21		11.06		11.06
2023-11-16 20:08:30	9		9.02		10.12		10.2		11.04		11.03
2023-11-16 20:09:00	9		9		10.12		10.23		11		11.04
2023-11-16 20:09:30	9.01		9.01		10.13		10.21		11.03		11.03
2023-11-16 20:10:00	9.02		9.01		10.12		10.21		11.06		11.05
2023-11-16 20:10:30	9		9.02		10.13		10.23		11.03		11.02
2023-11-16 20:11:00	9.01		9.01		10.14		10.21		11.04		11.04
2023-11-16 20:11:30	9.01		9.02		10.13		10.21		11.03		11.06
2023-11-16 20:12:00	9.02		9.04		10.12		10.23		11.05		11.05
2023-11-16 20:12:30	9.01		9.02		10.14		10.2		11.02		11.06
2023-11-16 20:13:00	9.01		9.01		10.13		10.21		11.04		11.05
2023-11-16 20:13:30	9.01		9.01		10.12		10.24		11.06		11.05
2023-11-16 20:14:00	9.02		9.02		10.13		10.24		11.05		11.04
2023-11-16 20:14:30	9		9		10.14		10.23		11.06		11.03
2023-11-16 20:15:00	9.01		9.01		10.15		10.19		11.05		11.02
2023-11-16 20:15:30	9		9		10.13		10.2		11.05		11.05
2023-11-16 20:16:00	9		9		10.14		10.21		11.04		11.06
2023-11-16 20:16:30	9.01		9.01		10.12		10.21		11.03		11.05
2023-11-16 20:17:00	9.02		9.02		10.13		10.23		11.02		11.06
2023-11-16 20:17:30	9		9		10.14		10.22		11.05		11.04
2023-11-16 20:18:00	9.01		9.01		10.13		10.21		11.06		11
2023-11-16 20:18:30	9.01		9.01		10.14		10.2		11.05		11.03
2023-11-16 20:19:00	9.02		9.02		10.13		10.23		11.06		11.06
2023-11-16 20:19:30	9.01		9.01		10.13		10.24		11.04		11.03
2023-11-16 20:20:00	9.01		9.01		10.13		10.24		11		11.04
2023-11-16 20:20:30	9.01		9.01		10.12		10.23		11.03		11.03
2023-11-16 20:21:00	9.02		9		10.12		10.19		11.06		11.05
2023-11-16 20:21:30	9		9.01		10.13		10.2		11.03		11.02
2023-11-16 20:22:00	9.01		9.01		10.12		10.21		11.04		11.04
2023-11-16 20:22:30	9		9.02		10.13		10.21		11.03		11.06
2023-11-16 20:23:00	9		9		10.14		10.23		11.05		11.05
2023-11-16 20:23:30	9.01		9.01		10.13		10.22		11.02		11.06
2023-11-16 20:24:00	9.02		9		10.12		10.21		11.04		11.05
2023-11-16 20:24:30	9		9.01		10.14		10.2		11.06		11.05
2023-11-16 20:25:00	9.01		9.01		10.13		10.23		11.05		11.04
2023-11-16 20:25:30	9.01		9.02		10.12		10.21		11.06		11.03
2023-11-16 20:26:00	9.02		9		10.13		10.21		11.05		11.02
2023-11-16 20:26:30	9.01		9.01		10.14		10.23		11.05		11.05
2023-11-16 20:27:00	9		9.01		10.15		10.21		11.04		11.06
2023-11-16 20:27:30	9.01		9.02		10.13		10.21		11.03		11.08
2023-11-16 20:28:00	9.01		9.01		10.14		10.23		11.02		11.09
2023-11-16 20:28:30	9.02		9.02		10.12		10.2		11.06		11.08
2023-11-16 20:29:00	9		9.04		10.13		10.21		11.03		11.09
2023-11-16 20:29:30	9.01		9.02		10.14		10.24		11.04		11.07
2023-11-16 20:30:00	9		9.01		10.13		10.24		11.03		11.08
2023-11-16 20:30:30	9.01		9.01		10.14		10.23		11.05		11.07
2023-11-16 20:31:00	9.01		9.02		10.13		10.19		11.02		11.06
2023-11-16 20:31:30	9.02		9		10.13		10.2		11.04		11.06
2023-11-16 20:32:00	9		9.01		10.13		10.21		11.06		11.08
2023-11-16 20:32:30	9.01		9		10.12		10.21		11.05		11.06
2023-11-16 20:33:00	9.01		9		10.12		10.23		11.06		11.05
2023-11-16 20:33:30	9.02		9.01		10.13		10.22		11.05		11.06
2023-11-16 20:34:00	9.01		9.02		10.12		10.21		11.05		11.05
2023-11-16 20:34:30	9.02		9		10.13		10.2		11.04		11.06
2023-11-16 20:35:00	9.04		9.01		10.14		10.23		11.03		11.04
2023-11-16 20:35:30	9.02		9.01		10.13		10.24		11.02		11
2023-11-16 20:36:00	9.01		9.02		10.12		10.24		11.05		11.03
2023-11-16 20:36:30	9.01		9.01		10.14		10.23		11.06		11.06
2023-11-16 20:37:00	9.02		9.01		10.13		10.19		11.05		11.03
2023-11-16 20:37:30	9		9.01		10.12		10.2		11.06		11.04
2023-11-16 20:38:00	9.01		9.02		10.13		10.21		11.04		11.03
2023-11-16 20:38:30	9		9		10.14		10.21		11		11.05
2023-11-16 20:39:00	9		9.01		10.15		10.23		11.03		11.02
2023-11-16 20:39:30	9.01		9		10.13		10.22		11.06		11.04
2023-11-16 20:40:00	9.02		9		10.14		10.21		11.03		11.06
2023-11-16 20:40:30	9		9.01		10.12		10.2		11.04		11.05
2023-11-16 20:41:00	9.01		9.02		10.13		10.23		11.03		11.06
2023-11-16 20:41:30	9.01		9		10.14		10.21		11.05		11.05
2023-11-16 20:42:00	9.02		9.01		10.13		10.21		11.02		11.05
2023-11-16 20:42:30	9.01		9.01		10.14		10.23		11.04		11.04
2023-11-16 20:43:00	9.01		9.02		10.13		10.21		11.06		11.03
2023-11-16 20:43:30	9.01		9.01		10.13		10.21		11.05		11.02
2023-11-16 20:44:00	9.02		9.01		10.13		10.23		11.06		11.05
2023-11-16 20:44:30	9		9.01		10.12		10.2		11.05		11.06
2023-11-16 20:45:00	9.01		9.02		10.12		10.21		11.05		11.05
2023-11-16 20:45:30	9		9		10.13		10.24		11.04		11.06
2023-11-16 20:46:00	9		9.01		10.12		10.24		11.03		11.04
2023-11-16 20:46:30	9.01		9		10.13		10.23		11.02		11
2023-11-16 20:47:00	9.02		9		10.14		10.19		11.05		11.03
2023-11-16 20:47:30	9		9.01		10.13		10.2		11.06		11.06
2023-11-16 20:48:00	9.01		9.02		10.12		10.21		11.05		11.03
2023-11-16 20:48:30	9.01		9		10.14		10.21		11.06		11.04
2023-11-16 20:49:00	9.02		9.01		10.13		10.23		11.04		11.03
2023-11-16 20:49:30	9.01		9.01		10.12		10.22		11		11.05
2023-11-16 20:50:00	9.01		9.02		10.13		10.21		11.03		11.02
2023-11-16 20:50:30	9.01		9.01		10.14		10.2		11.06		11.04
2023-11-16 20:51:00	9.02		9		10.15		10.23		11.03		11.06
2023-11-16 20:51:30	9		9.01		10.13		10.24		11.04		11.05
2023-11-16 20:52:00	9.01		9.01		10.14		10.24		11.03		11.06
2023-11-16 20:52:30	9		9.02		10.12		10.23		11.05		11.05
2023-11-16 20:53:00	9		9		10.13		10.19		11.02		11.05
2023-11-16 20:53:30	9.01		9.01		10.14		10.2		11.04		11.04
2023-11-16 20:54:00	9.02		9		10.13		10.21		11.06		11.03
2023-11-16 20:54:30	9		9.01		10.14		10.21		11.05		11.02
2023-11-16 20:55:00	9.01		9.01		10.13		10.23		11.06		11.05
2023-11-16 20:55:30	9.01		9.02		10.12		10.22		11.05		11.06
2023-11-16 20:56:00	9.02		9		10.13		10.21		11.05		11.08
2023-11-16 20:56:30	9.01		9.01		10.13		10.2		11.04		11.09
2023-11-16 20:57:00	9		9.01		10.12		10.23		11.03		11.08
2023-11-16 20:57:30	9.01		9.02		10.12		10.21		11.06		11.09
2023-11-16 20:58:00	9.01		9.01		10.13		10.21		11.06		11.07
2023-11-16 20:58:30	9.02		9.02		10.12		10.23		11.08		11.08
2023-11-16 20:59:00	9		9.04		10.13		10.21		11.06		11.07
2023-11-16 20:59:30	9.01		9.02		10.14		10.21		11.05		11.06
2023-11-16 21:00:00	9		9.01		10.13		10.23		11.06		11.06
2023-11-16 21:00:30	9.01		9.01		10.12		10.2		11.05		11.08
2023-11-16 21:01:00	9.01		9.02		10.14		10.21		11.06		11.06
2023-11-16 21:01:30	9.02		9		10.13		10.24		11.04		11.05
2023-11-16 21:02:00	9		9.01		10.12		10.24		11		11.06
2023-11-16 21:02:30	9.01		9		10.13		10.23		11.03		11.05
2023-11-16 21:03:00	9.01		9		10.14		10.19		11.06		11.06
2023-11-16 21:03:30	9.02		9.01		10.15		10.2		11.03		11.04
2023-11-16 21:04:00	9.01		9.02		10.13		10.21		11.04		11
2023-11-16 21:04:30	9.02		9		10.14		10.21		11.03		11.03
2023-11-16 21:05:00	9.04		9.01		10.12		10.23		11.05		11.06
2023-11-16 21:05:30	9.02		9.01		10.13		10.22		11.02		11.03
2023-11-16 21:06:00	9.01		9.02		10.14		10.21		11.04		11.04
2023-11-16 21:06:30	9.01		9.01		10.13		10.2		11.06		11.03
2023-11-16 21:07:00	9.02		9.01		10.14		10.23		11.05		11.05
2023-11-16 21:07:30	9		9.01		10.13		10.24		11.06		11.02
2023-11-16 21:08:00	9.01		9.02		10.13		10.24		11.05		11.04
2023-11-16 21:08:30	9		9		10.13		10.23		11.05		11.06
2023-11-16 21:09:00	9		9.01		10.12		10.19		11.04		11.05
2023-11-16 21:09:30	9.01		9		10.12		10.2		11.03		11.06
2023-11-16 21:10:00	9.02		9		10.13		10.21		11.02		11.05
2023-11-16 21:10:30	9		9.01		10.12		10.21		11.05		11.05
2023-11-16 21:11:00	9.01		9.02		10.13		10.23		11.06		11.04
2023-11-16 21:11:30	9.01		9		10.14		10.22		11.05		11.03
2023-11-16 21:12:00	9.02		9.01		10.13		10.21		11.06		11.02
2023-11-16 21:12:30	9.01		9.01		10.12		10.2		11.04		11.05
2023-11-16 21:13:00	9.01		9.02		10.14		10.23		11		11.06
2023-11-16 21:13:30	9.01		9.01		10.13		10.21		11.03		11.05
2023-11-16 21:14:00	9.02		9.01		10.12		10.21		11.06		11.06
2023-11-16 21:14:30	9		9.01		10.13		10.23		11.03		11.04
2023-11-16 21:15:00	9.01		9.02		10.14		10.21		11.04		11
2023-11-16 21:15:30	9		9		10.15		10.21		11.03		11.03
2023-11-16 21:16:00	9		9.01		10.13		10.23		11.05		11.06
2023-11-16 21:16:30	9.01		9		10.14		10.24		11.02		11.03
2023-11-16 21:17:00	9.02		9		10.12		10.24		11.04		11.04
2023-11-16 21:17:30	9		9.01		10.13		10.23		11.06		11.03
2023-11-16 21:18:00	9.01		9.02		10.14		10.19		11.05		11.05
2023-11-16 21:18:30	9.01		9		10.13		10.2		11.06		11.02
2023-11-16 21:19:00	9.02		9.01		10.14		10.21		11.05		11.04
2023-11-16 21:19:30	9.01		9.01		10.13		10.21		11.05		11.06
2023-11-16 21:20:00	9.01		9.02		10.13		10.23		11.04		11.05
2023-11-16 21:20:30	9.01		9.01		10.13		10.22		11.03		11.06
2023-11-16 21:21:00	9.02		9		10.12		10.21		11.02		11.05
2023-11-16 21:21:30	9		9.01		10.12		10.2		11.05		11.05
2023-11-16 21:22:00	9.01		9.01		10.13		10.23		11.06		11.04
2023-11-16 21:22:30	9		9.02		10.12		10.21		11.05		11.03
2023-11-16 21:23:00	9		9		10.13		10.21		11.06		11.02
2023-11-16 21:23:30	9.01		9.01		10.14		10.23		11.04		11.05
2023-11-16 21:24:00	9.02		9		10.13		10.21		11		11.06
2023-11-16 21:24:30	9		9.01		10.12		10.21		11.03		11.06
2023-11-16 21:25:00	9.01		9.01		10.14		10.23		11.06		11.08
2023-11-16 21:25:30	9.01		9.02		10.13		10.2		11.03		11.06
2023-11-16 21:26:00	9.02		9		10.12		10.21		11.04		11.05
2023-11-16 21:26:30	9.01		9.01		10.13		10.24		11.03		11.06
2023-11-16 21:27:00	9		9		10.14		10.24		11.05		11.05
2023-11-16 21:27:30	9.01		9		10.15		10.24		11.02		11.06
2023-11-16 21:28:00	9.01		9.01		10.13		10.23		11.04		11.04
2023-11-16 21:28:30	9.02		9.02		10.14		10.19		11.06		11
2023-11-16 21:29:00	9		9		10.12		10.2		11.05		11.03
2023-11-16 21:29:30	9.01		9.01		10.13		10.21		11.06		11.06
2023-11-16 21:30:00	9		9.01		10.14		10.21		11.05		11.03
2023-11-16 21:30:30	9.01		9.02		10.13		10.23		11.05		11.04
2023-11-16 21:31:00	9.01		9.01		10.14		10.22		11.04		11.03
2023-11-16 21:31:30	9.02		9		10.13		10.21		11.03		11.05
2023-11-16 21:32:00	9		9.01		10.13		10.2		11.02		11.02
2023-11-16 21:32:30	9.01		9.01		10.13		10.23		11.06		11.04
2023-11-16 21:33:00	9.01		9.02		10.12		10.21		11.03		11.06
2023-11-16 21:33:30	9.02		9		10.12		10.21		11.04		11.05
2023-11-16 21:34:00	9.01		9.01		10.13		10.23		11.03		11.06
2023-11-16 21:34:30	9.02		9		10.12		10.21		11.05		11.05
2023-11-16 21:35:00	9.04		9.01		10.13		10.21		11.02		11.05
2023-11-16 21:35:30	9.02		9.01		10.14		10.23		11.04		11.04
2023-11-16 21:36:00	9.01		9.02		10.13		10.2		11.06		11.03
2023-11-16 21:36:30	9.01		9		10.12		10.21		11.05		11.02
2023-11-16 21:37:00	9.02		9.01		10.14		10.24		11		11.05
2023-11-16 21:37:30	9		9.01		10.13		10.24		11.01		11.06
2023-11-16 21:38:00	9.01		9.02		10.12		10.23		11.02		11.05
2023-11-16 21:38:30	9		9.01		10.13		10.19		11.03		11.06
2023-11-16 21:39:00	9		9.02		10.14		10.24		11.02		11.04
2023-11-16 21:39:30	9.01		9.04		10.15		10.24		11.02		11
2023-11-16 21:40:00	9.02		9.02		10.13		10.23		11.03		11.03
2023-11-16 21:40:30	9		9.01		10.14		10.19		11.02		11.06
2023-11-16 21:41:00	9.01		9.01		10.12		10.2		11.01		11.03
2023-11-16 21:41:30	9.01		9.02		10.13		10.21		11		11.04
2023-11-16 21:42:00	9.02		9		10.14		10.21		11		11.03
2023-11-16 21:42:30	9.01		9.01		10.13		10.23		11		11.05
2023-11-16 21:43:00	9.01		9		10.14		10.22		11.03		11.02
2023-11-16 21:43:30	9.01		9		10.13		10.21		11.02		11.04
2023-11-16 21:44:00	9		9.01		10.12		10.2		11.03		11.06
2023-11-16 21:44:30	9.01		9.02		10.13		10.23		11.03		11.05
2023-11-16 21:45:00	9.01		9		10.13		10.21		11.02		11.06
2023-11-16 21:45:30	9.02		9.01		10.12		10.21		11.03		11.05
2023-11-16 21:46:00	9		9.01		10.12		10.23		11.02		11.05
2023-11-16 21:46:30	9.01		9.02		10.13		10.21		11.02		11.04
2023-11-16 21:47:00	9		9.01		10.12		10.21		11.02		11.03
2023-11-16 21:47:30	9.01		9.01		10.13		10.23		11.03		11.02
2023-11-16 21:48:00	9.01		9.01		10.14		10.2		11		11.05
2023-11-16 21:48:30	9.02		9		10.13		10.21		11.02		11.06
2023-11-16 21:49:00	9		9.01		10.12		10.24		11.01		11.08
2023-11-16 21:49:30	9.01		9.01		10.14		10.24		11.02		11.09
2023-11-16 21:50:00	9.01		9.02		10.13		10.23		11.01		11.08
2023-11-16 21:50:30	9.02		9		10.12		10.24		11		11.09
2023-11-16 21:51:00	9.01		9.01		10.13		10.24		11		11.07
2023-11-16 21:51:30	9.02		9		10.14		10.23		11		11.08
2023-11-16 21:52:00	9.04		9.01		10.15		10.19		11.03		11.07
2023-11-16 21:52:30	9.02		9.01		10.13		10.2		11.02		11.06
2023-11-16 21:53:00	9.01		9.02		10.14		10.21		11.03		11.06
2023-11-16 21:53:30	9.01		9		10.12		10.21		11.03		11.08
2023-11-16 21:54:00	9.02		9.01		10.13		10.23		11.02		11.06
2023-11-16 21:54:30	9		9.01		10.14		10.22		11.03		11.05
2023-11-16 21:55:00	9.01		9.02		10.13		10.21		11.02		11.06
2023-11-16 21:55:30	9		9.01		10.14		10.2		11.02		11.05
2023-11-16 21:56:00	9		9.02		10.13		10.23		11.02		11.06
2023-11-16 21:56:30	9.01		9.04		10.13		10.21		11.03		11.04
2023-11-16 21:57:00	9.02		9.02		10.13		10.21		11		11
2023-11-16 21:57:30	9		9.01		10.12		10.23		11.02		11.03
2023-11-16 21:58:00	9.01		9.01		10.12		10.21		11.01		11.06
2023-11-16 21:58:30	9.01		9.02		10.13		10.21		11		11.03
2023-11-16 21:59:00	9.02		9		10.12		10.23		11.01		11.04
2023-11-16 21:59:30	9.01		9.01		10.13		10.2		11.02		11.03
2023-11-16 22:00:00	9.01		9		10.14		10.21		11.03		11.05
2023-11-16 22:00:30	9.01		9		10.13		10.24		11.02		11.02
2023-11-16 22:01:00	9.02		9.01		10.12		10.24		11.02		11.04
2023-11-16 22:01:30	9		9.02		10.14		10.23		11.03		11.06
2023-11-16 22:02:00	9.01		9		10.13		10.19		11.02		11.05
2023-11-16 22:02:30	9		9.01		10.12		10.2		11.01		11.06
2023-11-16 22:03:00	9		9.01		10.13		10.21		11		11.05
2023-11-16 22:03:30	9.01		9.02		10.14		10.21		11		11.05
2023-11-16 22:04:00	9.02		9.01		10.15		10.23		11		11.04
2023-11-16 22:04:30	9		9.01		10.13		10.22		11.03		11.03
2023-11-16 22:05:00	9.01		9.01		10.14		10.21		11.02		11.02
2023-11-16 22:05:30	9.01		9.02		10.12		10.2		11.03		11.05
2023-11-16 22:06:00	9.02		9		10.13		10.23		11.03		11.06
2023-11-16 22:06:30	9.01		9.01		10.14		10.13		11.02		11.05
2023-11-16 22:07:00	9.01		9		10.13		10.14		11.03		11.06
2023-11-16 22:07:30	9.01		9		10.14		10.13		11.02		11.04
2023-11-16 22:08:00	9.02		9.01		10.13		10.13		11.02		11
2023-11-16 22:08:30	9		9.02		10.13		10.13		11.02		11.03
2023-11-16 22:09:00	9.01		9		10.13		10.12		11.03		11.06
2023-11-16 22:09:30	9		9.01		10.12		10.12		11		11.03
2023-11-16 22:10:00	9		9.01		10.12		10.13		11.02		11.04
2023-11-16 22:10:30	9.01		9.02		10.13		10.12		11.01		11.03
2023-11-16 22:11:00	9.02		9.01		10.12		10.13		11.02		11.05
2023-11-16 22:11:30	9		9.01		10.13		10.14		11.01		11.02
2023-11-16 22:12:00	9.01		9.01		10.14		10.13		11		11.04
2023-11-16 22:12:30	9.01		9.02		10.13		10.12		11		11.06
2023-11-16 22:13:00	9.02		9		10.12		10.14		11		11.05
2023-11-16 22:13:30	9.01		9.01		10.14		10.13		11.03		11.06
2023-11-16 22:14:00	9		9		10.13		10.12		11.02		11.05
2023-11-16 22:14:30	9.01		9		10.12		10.13		11.03		11.05
2023-11-16 22:15:00	9.01		9.01		10.13		10.14		11.03		11.04
2023-11-16 22:15:30	9.02		9.02		10.14		10.15		11.02		11.03
2023-11-16 22:16:00	9		9		10.15		10.13		11.03		11.02
2023-11-16 22:16:30	9.01		9.01		10.13		10.14		11.02		11.05
2023-11-16 22:17:00	9		9.01		10.14		10.12		11.02		11.06
2023-11-16 22:17:30	9.01		9.02		10.12		10.13		11.02		11.08
2023-11-16 22:18:00	9.01		9.01		10.13		10.14		11.03		11.09
2023-11-16 22:18:30	9.02		9		10.14		10.13		11		11.08
2023-11-16 22:19:00	9		9.01		10.13		10.14		11.02		11.09
2023-11-16 22:19:30	9.01		9.01		10.14		10.13		11.01		11.07
2023-11-16 22:20:00	9.01		9.02		10.13		10.13		11		11.08
2023-11-16 22:20:30	9.02		9		10.13		10.13		11.01		11.07
2023-11-16 22:21:00	9.01		9.01		10.13		10.12		11.02		11.06
2023-11-16 22:21:30	9.02		9		10.12		10.12		11.03		11.06
2023-11-16 22:22:00	9.04		9.01		10.12		10.13		11.02		11.08
2023-11-16 22:22:30	9.02		9.01		10.13		10.12		11.02		11.06
2023-11-16 22:23:00	9.01		9.02		10.12		10.13		11.03		11.05
2023-11-16 22:23:30	9.01		9		10.13		10.14		11.02		11.06
2023-11-16 22:24:00	9.02		9.01		10.14		10.13		11.01		11.05
2023-11-16 22:24:30	9		9.01		10.13		10.12		11		11.06
2023-11-16 22:25:00	9.01		9.02		10.12		10.14		11		11.04
2023-11-16 22:25:30	9		9.01		10.14		10.13		11		11
2023-11-16 22:26:00	9		9.02		10.13		10.12		11.03		11.03
2023-11-16 22:26:30	9.01		9.04		10.12		10.13		11.02		11.06
2023-11-16 22:27:00	9.02		9.02		10.13		10.14		11.03		11.03
2023-11-16 22:27:30	9		9.01		10.14		10.15		11.03		11.04
2023-11-16 22:28:00	9.01		9.01		10.15		10.13		11.02		11.03
2023-11-16 22:28:30	9.01		9.02		10.13		10.14		11.03		11.05
2023-11-16 22:29:00	9.02		9		10.14		10.12		11.02		11.02
2023-11-16 22:29:30	9.01		9.01		10.12		10.13		11.02		11.04
2023-11-16 22:30:00	9.01		9		10.13		10.14		11.02		11.06
2023-11-16 22:30:30	9.01		9		10.14		10.13		11.03		11.05
2023-11-16 22:31:00	9.02		9.01		10.13		10.14		11		11.06
2023-11-16 22:31:30	9		9.02		10.14		10.13		11.02		11.05
2023-11-16 22:32:00	9.01		9		10.13		10.12		11.01		11.05
2023-11-16 22:32:30	9		9.01		10.12		10.13		11.02		11.04
2023-11-16 22:33:00	9		9.01		10.13		10.13		11.01		11.03
2023-11-16 22:33:30	9.01		9.02		10.13		10.12		11		11.02
2023-11-16 22:34:00	9.02		9.01		10.12		10.12		11		11.05
2023-11-16 22:34:30	9		9.01		10.12		10.13		11		11.06
2023-11-16 22:35:00	9.01		9.01		10.13		10.12		11.03		11.05
2023-11-16 22:35:30	9.01		9.02		10.12		10.13		11.02		11.06
2023-11-16 22:36:00	9.02		9		10.13		10.14		11.03		11.04
2023-11-16 22:36:30	9.01		9.01		10.14		10.13		11.03		11
2023-11-16 22:37:00	9.01		9		10.13		10.12		11.02		11.03
2023-11-16 22:37:30	9.01		9		10.12		10.14		11.03		11.06
2023-11-16 22:38:00	9.02		9.01		10.14		10.13		11.02		11.03
2023-11-16 22:38:30	9		9.02		10.13		10.12		11.02		11.04
2023-11-16 22:39:00	9.01		9		10.12		10.13		11.02		11.03
2023-11-16 22:39:30	9		9.01		10.13		10.14		11.03		11.05
2023-11-16 22:40:00	9		9.01		10.14		10.15		11		11.02
2023-11-16 22:40:30	9.01		9.02		10.15		10.13		11.02		11.04
2023-11-16 22:41:00	9.02		9.01		10.13		10.14		11.01		11.06
2023-11-16 22:41:30	9		9.01		10.14		10.12		11		11.05
2023-11-16 22:42:00	9.01		9.01		10.12		10.13		11.01		11.06
2023-11-16 22:42:30	9.01		9.02		10.13		10.14		11.02		11.05
2023-11-16 22:43:00	9.02		9		10.14		10.13		11.03		11.05
2023-11-16 22:43:30	9.01		9.01		10.13		10.14		11.02		11.04
2023-11-16 22:44:00	9		9		10.14		10.13		11.02		11.03
2023-11-16 22:44:30	9.01		9		10.13		10.13		11.03		11.02
2023-11-16 22:45:00	9.01		9.01		10.13		10.13		11.02		11.05
2023-11-16 22:45:30	9.02		9.02		10.13		10.12		11.01		11.06
2023-11-16 22:46:00	9		9		10.12		10.12		11		11.06
2023-11-16 22:46:30	9.01		9.01		10.12		10.13		11		11.08
2023-11-16 22:47:00	9		9.01		10.11		10.12		11		11.06
2023-11-16 22:47:30	9.01		9.02		10.11		10.13		11.03		11.05
2023-11-16 22:48:00	9.01		9.01		10.1		10.14		11.02		11.06
2023-11-16 22:48:30	9.02		9		10.12		10.13		11.03		11.05
2023-11-16 22:49:00	9		9.01		10.12		10.12		11.03		11.06
2023-11-16 22:49:30	9.01		9.01		10.11		10.14		11.02		11.04
2023-11-16 22:50:00	9.01		9.02		10.11		10.13		11.03		11
2023-11-16 22:50:30	9.02		9		10.1		10.12		11.02		11.03
2023-11-16 22:51:00	9.01		9.01		10.12		10.13		11.02		11.06
2023-11-16 22:51:30	9.02		9		10.13		10.14		11.02		11.03
2023-11-16 22:52:00	9.04		9.01		10.12		10.15		11.03		11.04
2023-11-16 22:52:30	9.02		9.01		10.11		10.13		11		11.03
2023-11-16 22:53:00	9.01		9.02		10.11		10.14		11.02		11.05
2023-11-16 22:53:30	9.01		9		10.1		10.12		11.01		11.02
2023-11-16 22:54:00	9.02		9.01		10.1		10.13		11.02		11.04
2023-11-16 22:54:30	9		9.01		10.09		10.14		11.01		11.06
2023-11-16 22:55:00	9.01		9.02		10.18		10.13		11		11.05
2023-11-16 22:55:30	9		9.01		10.1		10.14		11		11.06
2023-11-16 22:56:00	9		9.02		10.1		10.13		11		11.05
2023-11-16 22:56:30	9.01		9.04		10.1		10.13		11.03		11.05
2023-11-16 22:57:00	9.02		9.02		10.11		10.13		11.02		11.04
2023-11-16 22:57:30	9		9.01		10.12		10.12		11.03		11.03
2023-11-16 22:58:00	9.01		9.01		10.1		10.12		11.03		11.02
2023-11-16 22:58:30	9.01		9.02		10.12		10.13		11.02		11.05
2023-11-16 22:59:00	9.02		9		10.12		10.12		11.03		11.06
2023-11-16 22:59:30	9.01		9.01		10.11		10.13		11.02		11.05
2023-11-16 23:00:00	9.01		9		10.11		10.14		11.02		11.06
2023-11-16 23:00:30	9.01		9		10.1		10.13		11.02		11.04
2023-11-16 23:01:00	9.02		9.01		10.1		10.12		11.03		11
2023-11-16 23:01:30	9		9.02		10.1		10.14		11		11.03
2023-11-16 23:02:00	9.01		9		10.12		10.13		11.02		11.06
2023-11-16 23:02:30	9		9.01		10.12		10.12		11.01		11.03
2023-11-16 23:03:00	9		9.01		10.11		10.13		11		11.04
2023-11-16 23:03:30	9.01		9.02		10.11		10.14		11.01		11.03
2023-11-16 23:04:00	9.02		9.01		10.1		10.15		11.02		11.05
2023-11-16 23:04:30	9		9.01		10.1		10.13		11.03		11.02
2023-11-16 23:05:00	9.01		9.01		10.1		10.14		11.02		11.04
2023-11-16 23:05:30	9.01		9.02		10.12		10.12		11.02		11.06
2023-11-16 23:06:00	9.02		9		10.12		10.13		11.03		11.05
2023-11-16 23:06:30	9.01		9.01		10.11		10.14		11.02		11.06
2023-11-16 23:07:00	9.01		9		10.11		10.13		11.01		11.05
2023-11-16 23:07:30	9.01		9		10.1		10.14		11		11.05
2023-11-16 23:08:00	9.02		9.01		10.1		10.13		11		11.04
2023-11-16 23:08:30	9		9.02		10.09		10.13		11		11.03
2023-11-16 23:09:00	9.01		9		10.09		10.13		11.03		11.02
2023-11-16 23:09:30	9		9.01		10.09		10.12		11.02		11.05
2023-11-16 23:10:00	9		9.01		10.09		10.14		11.03		11.06
2023-11-16 23:10:30	9.01		9.02		10.1		10.13		11.03		11.08
2023-11-16 23:11:00	9.02		9.01		10.1		10.12		11.02		11.09
2023-11-16 23:11:30	9		9.01		10.11		10.13		11.03		11.08
2023-11-16 23:12:00	9.01		9.01		10.12		10.14		11.02		11.09
2023-11-16 23:12:30	9.01		9.02		10.11		10.15		11.02		11.07
2023-11-16 23:13:00	9.02		9		10.11		10.13		11.02		11.08
2023-11-16 23:13:30	9.01		9.01		10.1		10.14		11.03		11.07
2023-11-16 23:14:00	9		9		10.1		10.12		11		11.06
2023-11-16 23:14:30	9.01		9		10.11		10.13		11.02		11.06
2023-11-16 23:15:00	9.01		9.01		10.12		10.14		11.01		11.08
2023-11-16 23:15:30	9.02		9.02		10.1		10.13		11.02		11.06
2023-11-16 23:16:00	9		9		10.11		10.14		11.01		11.05
2023-11-16 23:16:30	9.01		9.01		10.12		10.13		11		11.06
2023-11-16 23:17:00	9		9.01		10.11		10.12		11		11.05
2023-11-16 23:17:30	9.01		9.02		10.11		10.13		11		11.06
2023-11-16 23:18:00	9.01		9.01		10.11		10.13		11.03		11.04
2023-11-16 23:18:30	9.02		9		10.1		10.12		11.02		11
2023-11-16 23:19:00	9		9.01		10.1		10.12		11.03		11.03
2023-11-16 23:19:30	9.01		9.01		10.09		10.13		11.03		11.06
2023-11-16 23:20:00	9.01		9.02		10.09		10.12		11.02		11.03
2023-11-16 23:20:30	9.02		9		10.09		10.13		11.03		11.04
2023-11-16 23:21:00	9.01		9.01		10.09		10.14		11.02		11.03
2023-11-16 23:21:30	9.02		9		10.1		10.13		11.02		11.05
2023-11-16 23:22:00	9.04		9.01		10.1		10.12		11.02		11.02
2023-11-16 23:22:30	9.02		9.01		10.11		10.14		11.03		11.04
2023-11-16 23:23:00	9.01		9.02		10.12		10.13		11		11.06
2023-11-16 23:23:30	9.01		9		10.11		10.12		11.02		11.05
2023-11-16 23:24:00	9.02		9.01		10.11		10.13		11.01		11.06
2023-11-16 23:24:30	9		9.01		10.1		10.14		11		11.05
2023-11-16 23:25:00	9.01		9.02		10.1		10.15		11.01		11.05
2023-11-16 23:25:30	9		9.01		10.11		10.13		11.02		11.04
2023-11-16 23:26:00	9		9.02		10.12		10.14		11.03		11.03
2023-11-16 23:26:30	9.01		9.04		10.1		10.12		11.02		11.02
2023-11-16 23:27:00	9.02		9.02		10.11		10.13		11.02		11.05
2023-11-16 23:27:30	9		9.01		10.12		10.14		11.03		11.06
2023-11-16 23:28:00	9.01		9.01		10.11		10.13		11.02		11.05
2023-11-16 23:28:30	9.01		9.02		10.11		10.14		11.01		11.06
2023-11-16 23:29:00	9.02		9		10.11		10.13		11		11.04
2023-11-16 23:29:30	9.01		9.01		10.1		10.13		11		11
2023-11-16 23:30:00	9.01		9		10.1		10.13		11		11.03
2023-11-16 23:30:30	9.01		9		10.09		10.12		11.03		11.06
2023-11-16 23:31:00	9		9.01		10.09		10.12		11.02		11.03
2023-11-16 23:31:30	9.01		9.02		10.09		10.13		11.03		11.04
2023-11-16 23:32:00	9.01		9		10.09		10.12		11.03		11.03
2023-11-16 23:32:30	9.02		9.01		10.1		10.13		11.02		11.05
2023-11-16 23:33:00	9		9.01		10.1		10.14		11.03		11.02
2023-11-16 23:33:30	9.01		9.02		10.11		10.13		11.02		11.04
2023-11-16 23:34:00	9		9.01		10.12		10.12		11.02		11.06
2023-11-16 23:34:30	9.01		9.01		10.11		10.14		11.02		11.05
2023-11-16 23:35:00	9.01		9.01		10.11		10.13		11.03		11.06
2023-11-16 23:35:30	9.02		9		10.1		10.12		11		11.05
2023-11-16 23:36:00	9		9.01		10.1		10.13		11.02		11.05
2023-11-16 23:36:30	9.01		9.01		10.11		10.14		11.01		11.04
2023-11-16 23:37:00	9.01		9.02		10.12		10.15		11.02		11.03
2023-11-16 23:37:30	9.02		9		10.1		10.13		11.01		11.02
2023-11-16 23:38:00	9.01		9.01		10.11		10.14		11		11.05
2023-11-16 23:38:30	9.02		9		10.12		10.12		11		11.06
2023-11-16 23:39:00	9.04		9.01		10.11		10.13		11		11.08
2023-11-16 23:39:30	9.02		9.01		10.11		10.14		11.03		11.09
2023-11-16 23:40:00	9.01		9.02		10.11		10.13		11.02		11.08
2023-11-16 23:40:30	9.01		9		10.1		10.14		11.03		11.09
2023-11-16 23:41:00	9.02		9.01		10.1		10.13		11.03		11.07
2023-11-16 23:41:30	9		9.01		10.09		10.13		11.02		11.08
2023-11-16 23:42:00	9.01		9.02		10.09		10.13		11.03		11.07
2023-11-16 23:42:30	9		9.01		10.09		10.12		11.02		11.06
2023-11-16 23:43:00	9		9.02		10.09		10.12		11.02		11.06
2023-11-16 23:43:30	9.01		9.04		10.1		10.13		11.02		11.08
2023-11-16 23:44:00	9.02		9.02		10.1		10.12		11.03		11.06
2023-11-16 23:44:30	9		9.01		10.11		10.13		11		11.05
2023-11-16 23:45:00	9.01		9.01		10.12		10.14		11.02		11.06
2023-11-16 23:45:30	9.01		9.02		10.11		10.13		11.01		11.05
2023-11-16 23:46:00	9.02		9		10.11		10.12		11		11.06
2023-11-16 23:46:30	9.01		9.01		10.1		10.14		11.01		11.04
2023-11-16 23:47:00	9.01		9		10.1		10.13		11.02		11
2023-11-16 23:47:30	9.01		9		10.11		10.12		11.03		11.03
2023-11-16 23:48:00	9.02		9.01		10.12		10.13		11.02		11.06
2023-11-16 23:48:30	9		9.02		10.1		10.14		11.02		11.03
2023-11-16 23:49:00	9.01		9		10.11		10.15		11.03		11.04
2023-11-16 23:49:30	9		9.01		10.12		10.13		11.02		11.03
2023-11-16 23:50:00	9		9.01		10.11		10.14		11.01		11.05
2023-11-16 23:50:30	9.01		9.02		10.11		10.12		11		11.02
2023-11-16 23:51:00	9.02		9.01		10.11		10.13		11		11.04
2023-11-16 23:51:30	9		9.01		10.1		10.14		11		11.06
2023-11-16 23:52:00	9.01		9.01		10.1		10.13		11.03		11.05
2023-11-16 23:52:30	9.01		9.02		10.09		10.14		11.02		11.06
2023-11-16 23:53:00	9.02		9		10.09		10.13		11.03		11.05
2023-11-16 23:53:30	9.01		9.01		10.09		10.13		11.03		11.05
2023-11-16 23:54:00	9.01		9		10.09		10.13		11.02		11.04
2023-11-16 23:54:30	9.01		9		10.1		10.12		11.03		11.03
2023-11-16 23:55:00	9.02		9.01		10.1		10.13		11.02		11.02
2023-11-16 23:55:30	9		9.02		10.11		10.14		11.02		11.05
2023-11-16 23:56:00	9.01		9		10.12		10.13		11.02		11.06
2023-11-16 23:56:30	9		9.01		10.11		10.14		11.03		11.05
2023-11-16 23:57:00	9		9.01		10.11		10.13		11		11.06
2023-11-16 23:57:30	9.01		9.02		10.1		10.13		11.02		11.04
2023-11-16 23:58:00	9.02		9.01		10.1		10.13		11		11
2023-11-16 23:58:30	9		9.01		10.11		10.12		11		11.03
2023-11-17 11:03:30	9		9.04		10.12		10.13		11.02		11.02
2023-11-17 11:03:35	9.01		9.02		10.1		10.14		11.02		11.05
2023-11-17 11:03:40	9.01		9.01		10.11		10.12		11.03		11.06
2023-11-17 11:03:50	9.02		9.01		10.12		10.13		11.02		11.05
2023-11-17 11:03:55	9		9.02		10.11		10.14		11.01		11.06
2023-11-17 11:04:30	9.01		9		10.11		10.13		11		11.04
2023-11-17 11:04:30	9		9.01		10.11		10.14		11		11
2023-11-17 11:05:00	9.01		9		10.1		10.13		11		11.03
2023-11-17 11:05:30	9.01		9		10.1		10.13		11.03		11.06
2023-11-17 11:06:00	9.02		9.01		10.09		10.13		11.02		11.03
2023-11-17 11:06:30	9		9.02		10.09		10.12		11.03		11.04
2023-11-17 11:07:00	9.01		9		10.09		10.12		11.03		11.03
2023-11-17 11:07:30	9.01		9.01		10.09		10.13		11.02		11.05
2023-11-17 11:08:00	9.02		9.01		10.1		10.12		11.03		11.02
2023-11-17 11:08:30	9.01		9.02		10.1		10.13		11.02		11.04
2023-11-17 11:09:00	9.02		9.01		10.11		10.14		11.02		11.06
2023-11-17 11:09:30	9.04		9.01		10.12		10.13		11.02		11.05
2023-11-17 11:10:00	9.02		9.01		10.11		10.12		11.03		11.06
2023-11-17 11:10:30	9.01		9.02		10.11		10.14		11		11.05
2023-11-17 11:11:00	9.01		9		10.1		10.13		11.02		11.05
2023-11-17 11:11:30	9.02		9.01		10.1		10.12		11.01		11.04
2023-11-17 11:12:00	9		9		10.11		10.13		11.02		11.03
2023-11-17 11:13:00	9.01		9		10.12		10.14		11.01		11.02
2023-11-17 11:13:30	9		9.01		10.1		10.15		11		11.05
2023-11-17 11:14:00	9		9.02		10.11		10.13		11		11.06
2023-11-17 11:14:30	9.01		9		10.12		10.14		11		11.08
2023-11-17 11:15:00	9.02		9.01		10.11		10.12		11.03		11.09
2023-11-17 11:15:30	9		9.01		10.11		10.13		11.02		11.08
2023-11-17 11:16:00	9.01		9.02		10.11		10.14		11.03		11.09
2023-11-17 11:16:30	9.01		9.01		10.1		10.13		11.03		11.07
2023-11-17 11:17:00	9.02		9.01		10.1		10.14		11.02		11.08
2023-11-17 11:17:30	9.01		9.01		10.09		10.13		11.03		11.07
2023-11-17 11:18:00	9.01		9.02		10.09		10.13		11.02		11.06
2023-11-17 11:18:30	9.01		9		10.09		10.13		11.02		11.06
2023-11-17 11:19:00	9.02		9.01		10.09		10.12		11.02		11.08
2023-11-17 11:19:30	9		9		10.1		10.12		11.03		11.06
2023-11-17 11:20:00	9.01		9		10.1		10.13		11		11.05
2023-11-17 11:20:30	9		9.01		10.11		10.12		11.23		11.15
2023-11-17 11:21:00	9		9.02		10.12		10.13		11.46		11.2
2023-11-17 11:21:30	9.01		9		10.11		10.14		11.67		11.37
2023-11-17 11:22:00	9.02		9.01		10.11		10.13		11.76		11.49
2023-11-17 11:22:30	9		9.01		10.1		10.12		11.98		11.67
2023-11-17 11:23:00	9.01		9.02		10.1		10.14		12.25		11.82
2023-11-17 11:23:30	9.01		9.01		10.11		10.13		12.38		11.99
2023-11-17 11:24:00	9.02		9		10.12		10.12		12.67		12.15
2023-11-17 11:24:30	9.01		9.01		10.1		10.13		12.82		12.37
2023-11-17 11:25:00	9.01		9.01		10.11		10.14		12.99		12.57
2023-11-17 11:25:30	9.01		9.02		10.12		10.15		13.13		12.76
2023-11-17 11:26:00	9.02		9		10.11		10.13		13.49		12.91
2023-11-17 11:26:30	9		9.01		10.11		10.14		13.8		13.21
2023-11-17 11:27:00	9.01		9		10.11		10.12		13.97		13.43
2023-11-17 11:27:30	9		9.01		10.1		10.13		14.15		13.65
2023-11-17 11:28:00	9		9.01		10.1		10.14		14.42		13.82
2023-11-17 11:28:30	9.01		9.02		10.09		10.13		14.61		13.98
2023-11-17 11:29:00	9.02		9		10.09		10.14		14.81		14.27
2023-11-17 11:29:30	9		9.01		10.09		10.13		14.93		14.43
2023-11-17 11:30:00	9.01		9.01		10.09		10.13		15.18		14.66
2023-11-17 11:30:30	9.01		9.02		10.1		10.13		15.36		14.83
2023-11-17 11:31:00	9.02		9.01		10.1		10.12		15.64		14.98
2023-11-17 11:31:30	9.01		9.02		10.11		10.13		15.82		15.18
2023-11-17 11:32:00	9		9.04		10.12		10.14		15.99		15.39
2023-11-17 11:32:30	9.01		9.02		10.11		10.13		16.04		15.56
2023-11-17 11:33:00	9.01		9.01		10.11		10.14		16.18		15.72
2023-11-17 11:33:30	9.02		9.01		10.1		10.13		16.37		15.91
2023-11-17 11:34:00	9		9.02		10.1		10.13		16.42		16.28
2023-11-17 11:34:30	9.01		9		10.11		10.13		16.76		16.43
2023-11-17 11:35:00	9		9.01		10.12		10.12		16.91		16.71
2023-11-17 11:35:30	9.01		9		10.1		10.13		17.08		16.93
2023-11-17 11:36:00	9.01		9		10.11		10.14		17.28		17
2023-11-17 11:36:30	9.02		9.01		10.12		10.12		17.35		17.05
2023-11-17 11:37:00	9		9.02		10.11		10.13		17.42		17.18
2023-11-17 11:37:30	9.01		9		10.11		10.14		17.67		17.34
2023-11-17 11:38:00	9.01		9.01		10.11		10.13		17.65		17.41
2023-11-17 11:38:30	9.02		9.01		10.1		10.14		17.63		17.53
2023-11-17 11:39:00	9.01		9.02		10.1		10.13		17.6		17.72
2023-11-17 11:39:30	9.02		9.01		10.09		10.13		17.58		17.91
2023-11-17 11:40:00	9.04		9.01		10.09		10.13		17.56		17.99
2023-11-17 11:40:30	9.02		9.01		10.09		10.12		17.53		18.01
2023-11-17 11:41:00	9.01		9.02		10.09		10.12		17.51		18.01
2023-11-17 11:41:30	9.01		9		10.1		10.13		17.49		18
2023-11-17 11:42:00	9.02		9.01		10.1		10.12		17.46		18
2023-11-17 11:42:30	9		9		10.11		10.13		17.46		17.95
2023-11-17 11:43:00	9.01		9		10.12		10.14		17.43		17.96
2023-11-17 11:43:30	9		9.01		10.11		10.13		17.42		17.95
2023-11-17 11:44:00	9		9.02		10.11		10.12		17.4		17.94
2023-11-17 11:44:30	9.01		9		10.1		10.14		17.4		17.93
2023-11-17 11:45:00	9.02		9.01		10.1		10.13		17.36		17.92
2023-11-17 11:45:30	9		9.01		10.11		10.12		17.37		17.91
2023-11-17 11:46:00	9.01		9.02		10.12		10.13		17.36		17.92
2023-11-17 11:46:30	9.01		9.01		10.1		10.14		17.34		17.9
2023-11-17 11:47:00	9.02		9.01		10.11		10.15		17.36		17.87
2023-11-17 11:47:30	9.01		9.01		10.12		10.13		17.33		17.83
2023-11-17 11:48:00	9.01		9.02		10.11		10.14		17.31		17.86
2023-11-17 11:48:30	9.01		9		10.11		10.12		17.3		17.83
2023-11-17 11:49:00	9.02		9.01		10.11		10.13		17.28		17.8
2023-11-17 11:49:30	9		9		10.1		10.14		17.26		17.77
2023-11-17 11:50:00	9.01		9		10.1		10.13		17.24		17.79
2023-11-17 11:50:30	9		9.01		10.32		10.14		17.24		17.76
2023-11-17 11:51:00	9		9.02		10.46		10.25		17.23		17.76
2023-11-17 11:51:30	9.01		9		10.75		10.28		17.22		17.74
2023-11-17 11:52:00	9.02		9.01		10.83		10.37		17.2		17.75
2023-11-17 11:52:30	9		9.01		10.94		10.85		17.2		17.71
2023-11-17 11:53:00	9.01		9.02		11.17		10.98		17.19		17.7
2023-11-17 11:53:30	9.01		9.01		11.34		11.17		17.18		17.68
2023-11-17 11:54:00	9.02		9		11.52		11.32		17.16		17.65
2023-11-17 11:54:30	9.01		9.01		11.67		11.45		17.13		17.63
2023-11-17 11:55:00	9.01		9.01		11.93		11.59		17.14		17.61
2023-11-17 11:55:30	9.01		9.02		12.01		11.63		17.11		17.6
2023-11-17 11:56:00	9.02		9		12.13		11.78		17.1		17.57
2023-11-17 11:56:30	9		9.01		12.18		11.85		17.12		17.5
2023-11-17 11:57:00	9.01		9		12.24		11.99		17.08		17.48
2023-11-17 11:57:30	9		9.01		12.37		12.1		17.1		17.46
2023-11-17 11:58:00	9		9.01		12.46		12.32		17.09		17.42
2023-11-17 11:58:30	9.01		9.02		12.49		12.46		17.06		17.37
2023-11-17 11:59:00	9.02		9		12.49		12.49		17.05		17.36
2023-11-17 11:59:30	9		9.01		12.49		12.52		17.02		17.32
2023-11-17 12:00:00	9.01		9.01		12.48		12.5		17.01		17.3
2023-11-17 12:00:30	9.01		9.02		12.46		12.52		16.91		17.26
2023-11-17 12:01:00	9.02		9.01		12.42		12.52		16.9		17.24
2023-11-17 12:01:30	9.01		9.02		12.45		12.52		16.86		17.2
2023-11-17 12:02:00	9		9.04		12.43		12.5		16.82		17.18
2023-11-17 12:02:30	9.01		9.02		12.42		12.51		16.8		17.16
2023-11-17 12:03:00	9.01		9.01		12.43		12.5		16.8		17.14
2023-11-17 12:03:30	9.02		9.01		12.45		12.52		15.94		17.13
2023-11-17 12:04:00	9		9.02		12.43		12.5		15.9		17.15
2023-11-17 12:04:30	9.01		9		12.41		12.46		15.83		17.14
2023-11-17 12:05:00	9		9.01		12.4		12.42		15.83		17.1
2023-11-17 12:05:30	9.01		9		12.41		12.4		15.8		16.89
2023-11-17 12:06:00	9.01		9		12.4		12.38		15.8		16.8
2023-11-17 12:06:30	9.02		9.01		12.39		12.37		15.79		16.76
2023-11-17 12:07:00	9		9.02		12.37		12.36		15.78		16.72
2023-11-17 12:07:30	9.01		9		12.38		12.34		15.76		16.67
2023-11-17 12:08:00	9.01		9.01		12.38		12.3		15.74		16.61
2023-11-17 12:08:30	9.02		9.01		12.37		12.28		15.73		16.55
2023-11-17 12:09:00	9.01		9.02		12.39		12.24		15.71		16.46
2023-11-17 12:09:30	9.02		9.01		12.37		12.23		15.71		16.41
2023-11-17 12:10:00	9.04		9.01		12.36		12.21		15.7		16.37
2023-11-17 12:10:30	9.02		9.01		12.37		12.2		15.69		16.32
2023-11-17 12:11:00	9.01		9		12.35		12.19		15.67		16.29
2023-11-17 12:11:30	9.01		9.01		12.34		12.19		15.66		16.24
2023-11-17 12:12:00	9.02		9.01		12.34		12.19		15.64		16.2
2023-11-17 12:12:30	9		9.02		12.33		12.18		15.61		16.12
2023-11-17 12:13:00	9.01		9		12.32		12.18		15.61		16.09
2023-11-17 12:13:30	9		9.01		12.31		12.17		15.6		16.06
2023-11-17 12:14:00	9		9		12.3		12.17		15.59		16.02
2023-11-17 12:14:30	9.01		9.01		12.3		12.16		15.58		15.86
2023-11-17 12:15:00	9.02		9.01		12.32		12.14		15.56		15.82
2023-11-17 12:15:30	9		9.02		12.29		12.14		15.54		15.76
2023-11-17 12:16:00	9.01		9		12.27		12.15		15.52		15.73
2023-11-17 12:16:30	9.01		9.01		12.28		12.14		15.5		15.7
2023-11-17 12:17:00	9.02		9.01		12.26		12.15		15.47		15.67
2023-11-17 12:17:30	9.01		9.02		12.24		12.14		15.46		15.65
2023-11-17 12:18:00	9.01		9.01		12.25		12.14		15.43		15.62
2023-11-17 12:18:30	9.01		9.02		12.26		12.13		15.41		15.6
2023-11-17 12:19:00	9.02		9.04		12.24		12.12		15.39		15.58
2023-11-17 12:19:30	9		9.02		12.22		12.12		15.37		15.56
2023-11-17 12:20:00	9.01		9.01		12.21		12.13		15.34		15.53
2023-11-17 12:20:30	9		9.01		12.2		12.12		15.34		15.5
2023-11-17 12:21:00	9		9.02		12.18		12.11		15.35		15.46
2023-11-17 12:21:30	9.01		9		12.16		12.1		15.31		15.43
2023-11-17 12:22:00	9.02		9.01		12.15		12.1		15.31		15.41
2023-11-17 12:22:30	9		9		12.14		12.09		15.32		15.4
2023-11-17 12:23:00	9.01		9		12.15		12.08		15.3		15.37
2023-11-17 12:23:30	9.01		9.01		12.12		12.08		15.3		15.32
2023-11-17 12:24:00	9.02		9.02		12.11		12.06		15.3		15.33
2023-11-17 12:24:30	9.01		9		12.08		12.06		15.28		15.32
2023-11-17 12:25:00	9.01		9.01		12.06		12.06		15.29		15.3
2023-11-17 12:25:30	9.01		9.09		12.05		12.07		15.26		15.28
2023-11-17 12:26:00	9.02		9.34		12.03		12.08		15.23		15.26
2023-11-17 12:26:30	9		9.67		12.01		12.08		15.2		15.24
2023-11-17 12:27:00	9.01		9.89		11.95		12.09		15.2		15.22
2023-11-17 12:27:30	9		10.01		11.91		12.06		15.2		15.23
2023-11-17 12:28:00	9		10.12		11.9		12.05		15.19		15.2
2023-11-17 12:28:30	9.01		10.23		11.86		12.03		15.17		15.21
2023-11-17 12:29:00	9.02		10.35		11.84		12.03		15.16		15.2
2023-11-17 12:29:30	9		10.46		11.85		12.03		15.14		15.2
2023-11-17 12:30:00	9.01		10.52		11.83		12.01		15.12		15.18
2023-11-17 12:30:30	9.01		10.64		11.81		12.01		15.1		15.19
2023-11-17 12:31:00	9.02		10.72		11.8		12		15.08		15.16
2023-11-17 12:31:30	9.01		10.81		11.79		12		15.05		15.14
2023-11-17 12:32:00	9		10.89		11.77		12.1		15.03		15.12
2023-11-17 12:32:30	9.01		10.95		11.76		11.98		15.01		15.12
2023-11-17 12:33:00	9.01		11.12		11.75		11.94		14.96		15.11
2023-11-17 12:33:30	9.02		11.23		11.73		11.95		14.95		15.09
2023-11-17 12:34:00	9		11.32		11.71		11.93		14.93		15.08
2023-11-17 12:34:30	9.01		11.45		11.68		11.94		14.91		15.06
2023-11-17 12:35:00	9		11.58		11.66		11.9		14.92		15.06
2023-11-17 12:35:30	9.01		11.67		11.64		11.92		14.86		15.03
2023-11-17 12:36:00	9.01		11.74		11.6		11.91		14.85		15.04
2023-11-17 12:36:30	9.02		11.84		11.56		11.91		14.86		15.02
2023-11-17 12:37:00	9		11.83		11.54		11.91		14.79		15.01
2023-11-17 12:37:30	9.01		11.83		11.51		11.9		14.78		15.01
2023-11-17 12:38:00	9.01		11.83		11.48		11.89		14.75		15
2023-11-17 12:38:30	9.02		11.82		11.46		11.85		14.76		14.97
2023-11-17 12:39:00	9.01		11.81		11.42		11.83		14.76		14.95
2023-11-17 12:39:30	9.02		11.8		11.4		11.81		14.75		14.95
2023-11-17 12:40:00	9.04		11.78		11.39		11.76		14.73		14.94
2023-11-17 12:40:30	9.02		11.78		11.37		11.75		14.71		14.93
2023-11-17 12:41:00	9.01		11.76		11.35		11.71		14.7		14.92
2023-11-17 12:41:30	9.01		11.75		11.31		11.68		14.69		14.91
2023-11-17 12:42:00	9.02		11.74		11.28		11.63		14.67		14.86
2023-11-17 12:42:30	9		11.74		11.26		11.6		14.64		14.85
2023-11-17 12:43:00	9.01		11.73		11.23		11.58		14.63		14.82
2023-11-17 12:43:30	9		11.72		11.2		11.58		14.61		14.83
2023-11-17 12:44:00	9		11.72		11.21		11.59		14.58		14.81
2023-11-17 12:44:30	9.01		11.71		11.18		11.58		14.55		14.8
2023-11-17 12:45:00	9.02		11.7		11.17		11.57		14.55		14.78
2023-11-17 12:45:30	9		11.69		11.16		11.57		14.56		14.76
2023-11-17 12:46:00	9.01		11.68		11.14		11.57		14.55		14.74
2023-11-17 12:46:30	9.01		11.67		11.13		11.5		14.53		14.73
2023-11-17 12:47:00	9.02		11.65		11.11		11.53		14.54		17.71
2023-11-17 12:47:30	9.01		11.65		11.12		11.51		14.53		14.71
2023-11-17 12:48:00	9.01		11.64		11.08		11.5		14.52		14.7
2023-11-17 12:48:30	9.01		11.64		11.09		11.48		14.51		14.65
2023-11-17 12:49:00	9		11.63		11.05		11.47		14.5		14.65
2023-11-17 12:49:30	9.01		11.62		11.03		11.43		14.5		14.63
2023-11-17 12:50:00	9.01		11.61		11.01		11.42		14.49		14.61
2023-11-17 12:50:30	9.02		11.61		10.94		11.4		14.48		14.59
2023-11-17 12:51:00	9		11.61		10.96		11.36		14.43		14.57
2023-11-17 12:51:30	9.01		11.59		10.95		11.33		14.46		14.56
2023-11-17 12:52:00	9		11.58		10.91		11.3		14.42		14.55
2023-11-17 12:52:30	9.01		11.57		10.9		11.3		14.4		14.56
2023-11-17 12:53:00	9.01		11.56		10.89		11.28		14.39		14.52
2023-11-17 12:53:30	9.02		11.54		10.82		11.28		14.35		14.5
2023-11-17 12:54:00	9		11.52		10.8		11.26		14.37		14.48
2023-11-17 12:54:30	9.01		11.54		10.76		11.23		14.35		14.46
2023-11-17 12:55:00	9.01		11.52		10.74		11.2		14.34		14.42
2023-11-17 12:55:30	9.02		11.51		10.73		11.18		14.32		14.4
2023-11-17 12:56:00	9.01		11.51		10.71		11.16		14.33		14.39
2023-11-17 12:56:30	9.02		11.48		10.67		11.14		14.32		14.38
2023-11-17 12:57:00	9.04		11.47		10.62		11.12		14.31		14.35
2023-11-17 12:57:30	9.02		11.46		10.6		11.11		14.3		14.32
2023-11-17 12:58:00	9.01		11.45		10.56		11.08		14.28		14.3
2023-11-17 12:58:30	9.01		11.43		10.53		11.07		14.26		14.28
2023-11-17 12:59:00	9.02		11.42		10.5		11.05		14.25		14.27
2023-11-17 12:59:30	9		11.41		10.46		11.03		14.24		14.25
2023-11-17 13:00:00	9.01		11.4		10.42		11.02		14.23		14.24
2023-11-17 13:00:30	9		11.38		10.4		11		14.21		14.23
2023-11-17 13:01:00	9		11.37		10.37		10.95		14.19		14.21
2023-11-17 13:01:30	9.01		11.36		10.35		10.9		14.17		14.21
2023-11-17 13:02:00	9.02		11.36		10.32		10.86		14.15		14.18
2023-11-17 13:02:30	9		11.35		10.3		10.81		14.13		14.16
2023-11-17 13:03:00	9.01		11.34		10.29		10.8		14.1		14.17
2023-11-17 13:03:30	9.01		11.32		10.28		10.79		14.11		14.15
2023-11-17 13:04:00	9.02		11.32		10.26		10.76		14.09		14.15
2023-11-17 13:04:30	9.01		11.31		10.28		10.74		14.07		14.13
2023-11-17 13:05:00	9.01		11.3		10.3		10.72		14.06		14.15
2023-11-17 13:05:30	9.01		11.28		10.29		10.7		14.05		14.13
2023-11-17 13:06:00	9.02		11.28		10.28		10.67		14.03		14.1
2023-11-17 13:06:30	9		11.27		10.29		10.64		14.01		14.08
2023-11-17 13:07:00	9.01		11.26		10.3		10.61		13.95		14.06
2023-11-17 13:07:30	9		11.25		10.29		10.56		13.95		14.05
2023-11-17 13:08:00	9		11.24		10.28		10.58		13.96		14.03
2023-11-17 13:08:30	9.01		11.23		10.3		10.51		13.94		14.05
2023-11-17 13:09:00	9.02		11.21		10.29		10.49		13.94		14.01
2023-11-17 13:09:30	9		11.22		10.31		10.45		13.92		14.01
2023-11-17 13:10:00	9.01		11.2		10.3		10.43		13.92		14
2023-11-17 13:10:30	9.01		11.19		10.31		10.45		13.92		14
2023-11-17 13:11:00	9.02		11.18		10.31		10.43		13.9		14
2023-11-17 13:11:30	9.01		11.17		10.29		10.41		13.86		13.99
2023-11-17 13:12:00	9.01		11.16		10.3		10.4		13.85		13.98
2023-11-17 13:12:30	9.01		11.16		10.31		10.35		13.85		13.9
2023-11-17 13:13:00	9.02		11.14		10.31		10.35		13.86		13.95
2023-11-17 13:13:30	9		11.14		10.3		10.3		13.84		13.89
2023-11-17 13:14:00	9.01		11.14		10.3		10.31		13.83		13.97
2023-11-17 13:14:30	9		11.12		10.3		10.34		13.81		13.96
2023-11-17 13:15:00	9		11.12		10.31		10.32		13.8		13.95
2023-11-17 13:15:30	9.01		11.1		10.3		10.31		13.81		13.93
2023-11-17 13:16:00	9.02		11.08		10.31		10.31		13.79		13.92
2023-11-17 13:16:30	9		11.08		10.29		10.31		13.76		13.9
2023-11-17 13:17:00	9.01		11.06		10.29		10.3		13.76		13.86
2023-11-17 13:17:30	9.01		11.05		10.29		10.3		13.75		13.85
2023-11-17 13:18:00	9.02		11.04		10.3		10.3		13.74		13.85
2023-11-17 13:18:30	9.01		11.04		10.29		10.31		13.72		13.82
2023-11-17 13:19:00	9		11.02		10.3		10.3		13.7		13.82
2023-11-17 13:19:30	9.01		11.01		10.3		10.31		13.67		13.79
2023-11-17 13:20:00	9.01		11		10.29		10.29		13.67		13.78
2023-11-17 13:20:30	9.02		11		10.3		10.29		13.67		13.76
2023-11-17 13:21:00	9		10.98		10.31		10.29		13.66		13.75
2023-11-17 13:21:30	9.01		10.98		10.31		10.3		13.64		13.76
2023-11-17 13:22:00	9		10.97		10.29		10.29		13.64		13.74
2023-11-17 13:22:30	9.01		10.95		10.28		10.3		13.62		13.74
2023-11-17 13:23:00	9.01		10.93		10.29		10.3		13.63		13.73
2023-11-17 13:23:30	9.02		10.9		10.3		10.29		13.61		13.72
2023-11-17 13:24:00	9		10.88		10.29		10.3		13.6		13.72
2023-11-17 13:24:30	9.01		10.86		10.28		10.31		13.58		13.7
2023-11-17 13:25:00	9.01		10.85		10.3		10.31		13.57		13.71
2023-11-17 13:25:30	9.02		10.84		10.29		10.29		13.54		13.68
2023-11-17 13:26:00	9.01		10.84		10.31		10.28		13.53		13.65
2023-11-17 13:26:30	9.02		10.84		10.3		10.29		13.51		13.63
2023-11-17 13:27:00	9.04		10.83		10.31		10.3		13.5		13.62
2023-11-17 13:27:30	9.02		10.83		10.31		10.29		13.49		13.6
2023-11-17 13:28:00	9.01		10.83		10.29		10.28		13.47		13.58
2023-11-17 13:28:30	9.01		10.81		10.3		10.3		13.45		13.56
2023-11-17 13:29:00	9.02		10.81		10.31		10.29		13.46		13.54
2023-11-17 13:29:30	9		10.8		10.31		10.31		13.43		13.53
2023-11-17 13:30:00	9.01		10.79		10.3		10.3		13.44		13.51
2023-11-17 13:30:30	9		10.78		10.3		10.31		13.45		13.51
2023-11-17 13:31:00	9		10.76		10.3		10.31		13.45		13.5
2023-11-17 13:31:30	9.01		10.75		10.31		10.29		13.44		13.48
2023-11-17 13:32:00	9.02		10.74		10.3		10.3		13.43		13.47
2023-11-17 13:32:30	9		10.75		10.31		10.31		13.44		13.46
2023-11-17 13:33:00	9.01		10.74		10.29		10.31		13.45		13.45
2023-11-17 13:33:30	9.01		10.74		10.29		10.31		13.44		13.46
2023-11-17 13:34:00	9.02		10.73		10.29		10.31		13.45		13.43
2023-11-17 13:34:30	9.01		10.72		10.3		10.3		13.44		13.44
2023-11-17 13:35:00	9.01		10.71		10.29		10.3		13.45		13.45
2023-11-17 13:35:30	9.01		10.71		10.3		10.3		13.44		13.45
2023-11-17 13:36:00	9.02		10.69		10.3		10.31		13.45		13.44
2023-11-17 13:36:30	9		10.68		10.29		10.3		13.46		13.43
2023-11-17 13:37:00	9.01		10.68		10.3		10.31		13.43		13.44
2023-11-17 13:37:30	9		10.67		10.31		10.29		13.44		13.45
2023-11-17 13:38:00	9		10.37		10.31		10.29		13.45		13.44
2023-11-17 13:38:30	9.01		10.65		10.29		10.29		13.45		13.45
2023-11-17 13:39:00	9.02		10.64		10.28		10.3		13.44		13.44
2023-11-17 13:39:30	9		10.63		10.29		10.29		13.43		13.45
2023-11-17 13:40:00	9.01		10.62		10.3		10.3		13.44		13.44
2023-11-17 13:40:30	9.01		10.61		10.29		10.3		13.45		13.45
2023-11-17 13:41:00	9.02		10.59		10.28		10.29		13.44		13.46
2023-11-17 13:41:30	9.01		10.59		10.3		10.3		13.45		13.43
2023-11-17 13:42:00	9.01		10.58		10.29		10.31		13.44		13.45
2023-11-17 13:42:30	9.01		10.57		10.31		10.31		13.45		13.46
2023-11-17 13:43:00	9.02		10.55		10.3		10.29		13.44		13.43
2023-11-17 13:43:30	9		10.55		10.31		10.28		13.45		13.44
2023-11-17 13:44:00	9.01		10.53		10.31		10.29		13.46		13.45
2023-11-17 13:44:30	9		10.52		10.29		10.3		13.43		13.45
2023-11-17 13:45:00	9		10.52		10.3		10.29		13.44		13.44
2023-11-17 13:45:30	9.01		10.51		10.31		10.28		13.45		13.43
2023-11-17 13:46:00	9.02		10.5		10.31		10.3		13.45		13.44
2023-11-17 13:46:30	9		10.49		10.3		10.29		13.44		13.45
2023-11-17 13:47:00	9.01		10.48		10.3		10.31		13.43		13.44
2023-11-17 13:47:30	9.01		10.46		10.3		10.3		13.44		13.45
2023-11-17 13:48:00	9.02		10.46		10.31		10.31		13.45		13.44
2023-11-17 13:48:30	9.01		10.45		10.3		10.31		13.44		13.45
2023-11-17 13:49:00	9		10.45		10.31		10.29		13.45		13.44
2023-11-17 13:49:30	9.01		10.44		10.29		10.3		13.44		13.45
2023-11-17 13:50:00	9.01		10.44		10.29		10.31		13.45		13.46
2023-11-17 13:50:30	9.02		10.43		10.29		10.31		13.44		13.44
2023-11-17 13:51:00	9		10.42		10.3		10.31		13.45		13.45
2023-11-17 13:51:30	9.01		10.42		10.29		10.31		13.46		13.45
2023-11-17 13:52:00	9		10.41		10.3		10.3		13.43		13.44
2023-11-17 13:52:30	9.01		10.41		10.3		10.3		13.44		13.43
2023-11-17 13:53:00	9.01		10.38		10.29		10.3		13.45		13.44
2023-11-17 13:53:30	9.02		10.38		10.3		10.31		13.45		13.45
2023-11-17 13:54:00	9		10.37		10.31		10.3		13.44		13.44
2023-11-17 13:54:30	9.01		10.36		10.31		10.31		13.43		13.45
2023-11-17 13:55:00	9.01		10.35		10.29		10.29		13.44		13.44
2023-11-17 13:55:30	9.02		10.34		10.28		10.29		13.45		13.45
2023-11-17 13:56:00	9.01		10.33		10.29		10.29		13.44		13.44
2023-11-17 13:56:30	9.02		10.32		10.3		10.3		13.45		13.45
2023-11-17 13:57:00	9.04		10.31		10.29		10.29		13.44		13.46
2023-11-17 13:57:30	9.02		10.3		10.28		10.3		13.45		13.43
2023-11-17 13:58:00	9.01		10.28		10.3		10.3		13.44		13.45
2023-11-17 13:58:30	9.01		10.28		10.29		10.29		13.45		13.46
2023-11-17 13:59:00	9.02		10.27		10.31		10.3		13.46		13.43
2023-11-17 13:59:30	9		10.26		10.3		10.31		13.44		13.44
2023-11-17 14:00:00	9.01		10.25		10.31		10.31		13.45		13.45
2023-11-17 14:00:30	9		10.24		10.31		10.29		13.46		13.45
2023-11-17 14:01:00	9		10.25		10.29		10.28		13.44		13.44
2023-11-17 14:01:30	9.01		10.24		10.3		10.29		13.45		13.43
2023-11-17 14:02:00	9.02		10.22		10.31		10.3		13.45		13.44
2023-11-17 14:02:30	9		10.22		10.31		10.29		13.45		13.45
2023-11-17 14:03:00	9.01		10.21		10.3		10.28		13.45		13.44
2023-11-17 14:03:30	9.01		10.2		10.3		10.3		13.46		13.45
2023-11-17 14:04:00	9.02		10.18		10.3		10.29		13.46		13.44
2023-11-17 14:04:30	9.01		10.19		10.31		10.31		13.46		13.45
2023-11-17 14:05:00	9.01		10.18		10.3		10.3		13.45		13.44
2023-11-17 14:05:30	9.01		10.17		10.31		10.31		13.45		13.45
2023-11-17 14:06:00	9.02		10.17		10.29		10.31		13.45		13.46
2023-11-17 14:06:30	9		10.17		10.29		10.29		13.44		13.44
2023-11-17 14:07:00	9.01		10.16		10.29		10.3		13.44		13.45
2023-11-17 14:07:30	9		10.15		10.3		10.31		13.45		13.45
2023-11-17 14:08:00	9		10.15		10.29		10.31		13.44		13.44
2023-11-17 14:08:30	9.01		10.14		10.3		10.31		13.45		13.43
2023-11-17 14:09:00	9.02		10.13		10.3		10.31		13.46		13.44
2023-11-17 14:09:30	9		10.14		10.29		10.3		13.43		13.45
2023-11-17 14:10:00	9.01		10.12		10.3		10.3		13.44		13.44
2023-11-17 14:10:30	9.01		10.12		10.31		10.3		13.45		13.45
2023-11-17 14:11:00	9.02		10.12		10.31		10.31		13.45		13.44
2023-11-17 14:11:30	9.01		10.12		10.29		10.3		13.44		13.45
2023-11-17 14:12:00	9.01		10.12		10.28		10.31		13.43		13.44
2023-11-17 14:12:30	9.01		10.12		10.29		10.29		13.44		13.45
2023-11-17 14:13:00	9.02		10.12		10.3		10.29		13.45		13.46
2023-11-17 14:13:30	9		10.11		10.29		10.29		13.44		13.43
2023-11-17 14:14:00	9.01		10.12		10.28		10.3		13.45		13.45
2023-11-17 14:14:30	9		10.11		10.3		10.29		13.44		13.46
2023-11-17 14:15:00	9		10.11		10.29		10.3		13.45		13.43
2023-11-17 14:15:30	9.01		10.11		10.31		10.3		13.44		13.44
2023-11-17 14:16:00	9.02		10.12		10.3		10.29		13.45		13.45
2023-11-17 14:16:30	9		10.13		10.31		10.3		13.46		13.45
2023-11-17 14:17:00	9.01		10.12		10.31		10.31		13.43		13.44
2023-11-17 14:17:30	9.01		10.13		10.29		10.31		13.44		13.43
2023-11-17 14:18:00	9.02		10.11		10.3		10.29		13.45		13.44
2023-11-17 14:18:30	9.01		10.12		10.31		10.28		13.45		13.45
2023-11-17 14:19:00	9		10.13		10.31		10.29		13.44		13.44
2023-11-17 14:19:30	9.01		10.12		10.3		10.3		13.43		13.45
2023-11-17 14:20:00	9.01		10.11		10.3		10.29		13.44		13.44
2023-11-17 14:20:30	9.02		10.12		10.3		10.28		13.45		13.45
2023-11-17 14:21:00	9		10.13		10.31		10.3		13.44		13.44
2023-11-17 14:21:30	9.01		10.12		10.3		10.29		13.45		13.45
2023-11-17 14:22:00	9		10.13		10.31		10.31		13.44		13.46
2023-11-17 14:22:30	9.01		10.12		10.29		10.3		13.45		13.44
2023-11-17 14:23:00	9.01		10.11		10.29		10.31		13.44		13.45
2023-11-17 14:23:30	9.02		10.12		10.29		10.31		13.45		13.45
2023-11-17 14:24:00	9		10.11		10.3		10.29		13.46		13.44
2023-11-17 14:24:30	9.01		10.13		10.29		10.3		13.43		13.43
2023-11-17 14:25:00	9.01		10.12		10.3		10.31		13.44		13.44
2023-11-17 14:25:30	9.02		10.12		10.3		10.31		13.45		13.45
2023-11-17 14:26:00	9.01		10.11		10.29		10.31		13.45		13.44
2023-11-17 14:26:30	9.02		10.12		10.3		10.31		13.44		13.45
2023-11-17 14:27:00	9.04		10.13		10.31		10.3		13.43		13.44
2023-11-17 14:27:30	9.02		10.12		10.31		10.3		13.44		13.45
2023-11-17 14:28:00	9.01		10.11		10.29		10.3		13.45		13.44
2023-11-17 14:28:30	9.01		10.3		10.28		10.31		13.44		13.45
2023-11-17 14:29:00	9.02		10.11		10.29		10.3		13.45		13.46
2023-11-17 14:29:30	9		10.12		10.3		10.31		13.44		13.43
2023-11-17 14:30:00	9.01		10.13		10.29		10.29		13.45		13.45
2023-11-17 14:30:30	9		10.12		10.28		10.29		13.44		13.46
2023-11-17 14:31:00	9		10.13		10.3		10.29		13.45		13.43
2023-11-17 14:31:30	9.01		10.11		10.29		10.3		13.46		13.44
2023-11-17 14:32:00	9.02		10.12		10.31		10.29		13.44		13.45
2023-11-17 14:32:30	9		10.13		10.3		10.3		13.45		13.45
2023-11-17 14:33:00	9.01		10.12		10.31		10.3		13.46		13.44
2023-11-17 14:33:30	9.01		10.11		10.31		10.29		13.44		13.43
2023-11-17 14:34:00	9.02		10.12		10.29		10.3		13.45		13.44
2023-11-17 14:34:30	9.01		10.13		10.3		10.31		13.45		13.45
2023-11-17 14:35:00	9.01		10.12		10.31		10.31		13.45		13.44
2023-11-17 14:35:30	9.01		10.13		10.31		10.29		13.45		13.45
2023-11-17 14:36:00	9		10.12		10.3		10.28		13.46		13.44
2023-11-17 14:36:30	9.01		10.11		10.3		10.29		13.46		13.45
2023-11-17 14:37:00	9.01		10.12		10.3		10.3		13.46		13.44
2023-11-17 14:37:30	9.02		10.11		10.31		10.29		13.45		13.45
2023-11-17 14:38:00	9		10.13		10.3		10.28		13.45		13.46
2023-11-17 14:38:30	9.01		10.12		10.31		10.3		13.45		13.44
2023-11-17 14:39:00	9		10.12		10.29		10.29		13.44		13.45
2023-11-17 14:39:30	9.01		10.11		10.29		10.31		13.44		13.45
2023-11-17 14:40:00	9.01		10.12		10.29		10.3		13.45		13.44
2023-11-17 14:40:30	9.02		10.13		10.3		10.31		13.44		13.43
2023-11-17 14:41:00	9		10.12		10.29		10.31		13.45		13.44
2023-11-17 14:41:30	9.01		10.11		10.3		10.29		13.46		13.45
2023-11-17 14:42:00	9.01		10.3		10.3		10.3		13.43		13.44
2023-11-17 14:42:30	9.02		10.11		10.29		10.31		13.44		13.45
2023-11-17 14:43:00	9.01		10.12		10.3		10.31		13.45		13.44
2023-11-17 14:43:30	9.02		10.13		10.31		10.31		13.45		13.45
2023-11-17 14:44:00	9.04		10.12		10.31		10.31		13.44		13.44
[truncated: 1,109 more rows]

## Sheet: 11.17
2023-11-17 11:03:30	9		9.04		10.12		10.13		11.02		11.02
2023-11-17 11:03:35	9.01		9.02		10.1		10.14		11.02		11.05
2023-11-17 11:03:40	9.01		9.01		10.11		10.12		11.03		11.06
2023-11-17 11:03:50	9.02		9.01		10.12		10.13		11.02		11.05
2023-11-17 11:03:55	9		9.02		10.11		10.14		11.01		11.06
2023-11-17 11:04:30	9.01		9		10.11		10.13		11		11.04
2023-11-17 11:04:30	9		9.01		10.11		10.14		11		11
2023-11-17 11:05:00	9.01		9		10.1		10.13		11		11.03
2023-11-17 11:05:30	9.01		9		10.1		10.13		11.03		11.06
2023-11-17 11:06:00	9.02		9.01		10.09		10.13		11.02		11.03
2023-11-17 11:06:30	9		9.02		10.09		10.12		11.03		11.04
2023-11-17 11:07:00	9.01		9		10.09		10.12		11.03		11.03
2023-11-17 11:07:30	9.01		9.01		10.09		10.13		11.02		11.05
2023-11-17 11:08:00	9.02		9.01		10.1		10.12		11.03		11.02
2023-11-17 11:08:30	9.01		9.02		10.1		10.13		11.02		11.04
2023-11-17 11:09:00	9.02		9.01		10.11		10.14		11.02		11.06
2023-11-17 11:09:30	9.04		9.01		10.12		10.13		11.02		11.05
2023-11-17 11:10:00	9.02		9.01		10.11		10.12		11.03		11.06
2023-11-17 11:10:30	9.01		9.02		10.11		10.14		11		11.05
2023-11-17 11:11:00	9.01		9		10.1		10.13		11.02		11.05
2023-11-17 11:11:30	9.02		9.01		10.1		10.12		11.01		11.04
2023-11-17 11:12:00	9		9		10.11		10.13		11.02		11.03
2023-11-17 11:13:00	9.01		9		10.12		10.14		11.01		11.02
2023-11-17 11:13:30	9		9.01		10.1		10.15		11		11.05
2023-11-17 11:14:00	9		9.02		10.11		10.13		11		11.06
2023-11-17 11:14:30	9.01		9		10.12		10.14		11		11.08
2023-11-17 11:15:00	9.02		9.01		10.11		10.12		11.03		11.09
2023-11-17 11:15:30	9		9.01		10.11		10.13		11.02		11.08
2023-11-17 11:16:00	9.01		9.02		10.11		10.14		11.03		11.09
2023-11-17 11:16:30	9.01		9.01		10.1		10.13		11.03		11.07
2023-11-17 11:17:00	9.02		9.01		10.1		10.14		11.02		11.08
2023-11-17 11:17:30	9.01		9.01		10.09		10.13		11.03		11.07
2023-11-17 11:18:00	9.01		9.02		10.09		10.13		11.02		11.06
2023-11-17 11:18:30	9.01		9		10.09		10.13		11.02		11.06
2023-11-17 11:19:00	9.02		9.01		10.09		10.12		11.02		11.08
2023-11-17 11:19:30	9		9		10.1		10.12		11.03		11.06
2023-11-17 11:20:00	9.01		9		10.1		10.13		11		11.05
2023-11-17 11:20:30	9		9.01		10.11		10.12		11.23		11.15
2023-11-17 11:21:00	9		9.02		10.12		10.13		11.46		11.2
2023-11-17 11:21:30	9.01		9		10.11		10.14		11.67		11.37
2023-11-17 11:22:00	9.02		9.01		10.11		10.13		11.76		11.49
2023-11-17 11:22:30	9		9.01		10.1		10.12		11.98		11.67
2023-11-17 11:23:00	9.01		9.02		10.1		10.14		12.25		11.82
2023-11-17 11:23:30	9.01		9.01		10.11		10.13		12.38		11.99
2023-11-17 11:24:00	9.02		9		10.12		10.12		12.67		12.15
2023-11-17 11:24:30	9.01		9.01		10.1		10.13		12.82		12.37
2023-11-17 11:25:00	9.01		9.01		10.11		10.14		12.99		12.57
2023-11-17 11:25:30	9.01		9.02		10.12		10.15		13.13		12.76
2023-11-17 11:26:00	9.02		9		10.11		10.13		13.49		12.91
2023-11-17 11:26:30	9		9.01		10.11		10.14		13.8		13.21
2023-11-17 11:27:00	9.01		9		10.11		10.12		13.97		13.43
2023-11-17 11:27:30	9		9.01		10.1		10.13		14.15		13.65
2023-11-17 11:28:00	9		9.01		10.1		10.14		14.42		13.82
2023-11-17 11:28:30	9.01		9.02		10.09		10.13		14.61		13.98
2023-11-17 11:29:00	9.02		9		10.09		10.14		14.81		14.27
2023-11-17 11:29:30	9		9.01		10.09		10.13		14.93		14.43
2023-11-17 11:30:00	9.01		9.01		10.09		10.13		15.18		14.66
2023-11-17 11:30:30	9.01		9.02		10.1		10.13		15.36		14.83
2023-11-17 11:31:00	9.02		9.01		10.1		10.12		15.64		14.98
2023-11-17 11:31:30	9.01		9.02		10.11		10.13		15.82		15.18
2023-11-17 11:32:00	9		9.04		10.12		10.14		15.99		15.39
2023-11-17 11:32:30	9.01		9.02		10.11		10.13		16.04		15.56
2023-11-17 11:33:00	9.01		9.01		10.11		10.14		16.18		15.72
2023-11-17 11:33:30	9.02		9.01		10.1		10.13		16.37		15.91
2023-11-17 11:34:00	9		9.02		10.1		10.13		16.42		16.28
2023-11-17 11:34:30	9.01		9		10.11		10.13		16.76		16.43
2023-11-17 11:35:00	9		9.01		10.12		10.12		16.91		16.71
2023-11-17 11:35:30	9.01		9		10.1		10.13		17.08		16.93
2023-11-17 11:36:00	9.01		9		10.11		10.14		17.28		17
2023-11-17 11:36:30	9.02		9.01		10.12		10.12		17.35		17.05
2023-11-17 11:37:00	9		9.02		10.11		10.13		17.42		17.18
2023-11-17 11:37:30	9.01		9		10.11		10.14		17.67		17.34
2023-11-17 11:38:00	9.01		9.01		10.11		10.13		17.65		17.41
2023-11-17 11:38:30	9.02		9.01		10.1		10.14		17.63		17.53
2023-11-17 11:39:00	9.01		9.02		10.1		10.13		17.6		17.72
2023-11-17 11:39:30	9.02		9.01		10.09		10.13		17.58		17.91
2023-11-17 11:40:00	9.04		9.01		10.09		10.13		17.56		17.99
2023-11-17 11:40:30	9.02		9.01		10.09		10.12		17.53		18.01
2023-11-17 11:41:00	9.01		9.02		10.09		10.12		17.51		18.01
2023-11-17 11:41:30	9.01		9		10.1		10.13		17.49		18
2023-11-17 11:42:00	9.02		9.01		10.1		10.12		17.46		18
2023-11-17 11:42:30	9		9		10.11		10.13		17.46		17.95
2023-11-17 11:43:00	9.01		9		10.12		10.14		17.43		17.96
2023-11-17 11:43:30	9		9.01		10.11		10.13		17.42		17.95
2023-11-17 11:44:00	9		9.02		10.11		10.12		17.4		17.94
2023-11-17 11:44:30	9.01		9		10.1		10.14		17.4		17.93
2023-11-17 11:45:00	9.02		9.01		10.1		10.13		17.36		17.92
2023-11-17 11:45:30	9		9.01		10.11		10.12		17.37		17.91
2023-11-17 11:46:00	9.01		9.02		10.12		10.13		17.36		17.92
2023-11-17 11:46:30	9.01		9.01		10.1		10.14		17.34		17.9
2023-11-17 11:47:00	9.02		9.01		10.11		10.15		17.36		17.87
2023-11-17 11:47:30	9.01		9.01		10.12		10.13		17.33		17.83
2023-11-17 11:48:00	9.01		9.02		10.11		10.14		17.31		17.86
2023-11-17 11:48:30	9.01		9		10.11		10.12		17.3		17.83
2023-11-17 11:49:00	9.02		9.01		10.11		10.13		17.28		17.8
2023-11-17 11:49:30	9		9		10.1		10.14		17.26		17.77
2023-11-17 11:50:00	9.01		9		10.1		10.13		17.24		17.79
2023-11-17 11:50:30	9		9.01		10.32		10.14		17.24		17.76
2023-11-17 11:51:00	9		9.02		10.46		10.25		17.23		17.76
2023-11-17 11:51:30	9.01		9		1.075		10.28		17.22		17.74
2023-11-17 11:52:00	9.02		9.01		10.83		10.37		17.2		17.75
2023-11-17 11:52:30	9		9.01		10.94		10.85		17.2		17.71
2023-11-17 11:53:00	9.01		9.02		11.17		10.98		17.19		17.7
2023-11-17 11:53:30	9.01		9.01		11.34		11.17		17.18		17.68
2023-11-17 11:54:00	9.02		9		11.52		11.32		17.16		17.65
2023-11-17 11:54:30	9.01		9.01		11.67		11.45		17.13		17.63
2023-11-17 11:55:00	9.01		9.01		11.93		11.59		17.14		17.61
2023-11-17 11:55:30	9.01		9.02		12.01		11.63		17.11		17.6
2023-11-17 11:56:00	9.02		9		12.13		11.78		17.1		17.57
2023-11-17 11:56:30	9		9.01		12.18		11.85		17.12		17.5
2023-11-17 11:57:00	9.01		9		12.24		11.99		17.08		17.48
2023-11-17 11:57:30	9		9.01		12.37		12.1		17.1		17.46
2023-11-17 11:58:00	9		9.01		12.46		12.32		17.09		17.42
2023-11-17 11:58:30	9.01		9.02		12.49		12.46		17.06		17.37
2023-11-17 11:59:00	9.02		9		12.49		12.49		17.05		17.36
2023-11-17 11:59:30	9		9.01		12.49		12.52		17.02		17.32
2023-11-17 12:00:00	9.01		9.01		12.48		12.5		17.01		17.3
2023-11-17 12:00:30	9.01		9.02		12.46		12.52		16.91		17.26
2023-11-17 12:01:00	9.02		9.01		12.42		12.52		16.9		17.24
2023-11-17 12:01:30	9.01		9.02		12.45		12.52		16.86		17.2
2023-11-17 12:02:00	9		9.04		12.43		12.5		16.82		17.18
2023-11-17 12:02:30	9.01		9.02		12.42		12.51		16.8		17.16
2023-11-17 12:03:00	9.01		9.01		12.43		12.5		16.8		17.14
2023-11-17 12:03:30	9.02		9.01		12.45		12.52		15.94		17.13
2023-11-17 12:04:00	9		9.02		12.43		12.5		15.9		17.15
2023-11-17 12:04:30	9.01		9		12.41		12.46		15.83		17.14
2023-11-17 12:05:00	9		9.01		12.4		12.42		15.83		17.1
2023-11-17 12:05:30	9.01		9		12.41		12.4		15.8		16.89
2023-11-17 12:06:00	9.01		9		12.4		12.38		15.8		16.8
2023-11-17 12:06:30	9.02		9.01		12.39		12.37		15.79		16.76
2023-11-17 12:07:00	9		9.02		12.37		12.36		15.78		16.72
2023-11-17 12:07:30	9.01		9		12.38		12.34		15.76		16.67
2023-11-17 12:08:00	9.01		9.01		12.38		12.3		15.74		16.61
2023-11-17 12:08:30	9.02		9.01		12.37		12.28		15.73		16.55
2023-11-17 12:09:00	9.01		9.02		12.39		12.24		15.71		16.46
2023-11-17 12:09:30	9.02		9.01		12.37		12.23		15.71		16.41
2023-11-17 12:10:00	9.04		9.01		12.36		12.21		15.7		16.37
2023-11-17 12:10:30	9.02		9.01		12.37		12.2		15.69		16.32
2023-11-17 12:11:00	9.01		9		12.35		12.19		15.67		16.29
2023-11-17 12:11:30	9.01		9.01		12.34		12.19		15.66		16.24
2023-11-17 12:12:00	9.02		9.01		12.34		12.19		15.64		16.2
2023-11-17 12:12:30	9		9.02		12.33		12.18		15.61		16.12
2023-11-17 12:13:00	9.01		9		12.32		12.18		15.61		16.09
2023-11-17 12:13:30	9		9.01		12.31		12.17		15.6		16.06
2023-11-17 12:14:00	9		9		12.3		12.17		15.59		16.02
2023-11-17 12:14:30	9.01		9.01		12.3		12.16		15.58		15.86
2023-11-17 12:15:00	9.02		9.01		12.32		12.14		15.56		15.82
2023-11-17 12:15:30	9		9.02		12.29		12.14		15.54		15.76
2023-11-17 12:16:00	9.01		9		12.27		12.15		15.52		15.73
2023-11-17 12:16:30	9.01		9.01		12.28		12.14		15.5		15.7
2023-11-17 12:17:00	9.02		9.01		12.26		12.15		15.47		15.67
2023-11-17 12:17:30	9.01		9.02		12.24		12.14		15.46		15.65
2023-11-17 12:18:00	9.01		9.01		12.25		12.14		15.43		15.62
2023-11-17 12:18:30	9.01		9.02		12.26		12.13		15.41		15.6
2023-11-17 12:19:00	9.02		9.04		12.24		12.12		15.39		15.58
2023-11-17 12:19:30	9		9.02		12.22		12.12		15.37		15.56
2023-11-17 12:20:00	9.01		9.01		12.21		12.13		15.34		15.53
2023-11-17 12:20:30	9		9.01		12.2		12.12		15.34		15.5
2023-11-17 12:21:00	9		9.02		12.18		12.11		15.35		15.46
2023-11-17 12:21:30	9.01		9		12.16		12.1		15.31		15.43
2023-11-17 12:22:00	9.02		9.01		12.15		12.1		15.31		15.41
2023-11-17 12:22:30	9		9		12.14		12.09		15.32		15.4
2023-11-17 12:23:00	9.01		9		12.15		12.08		15.3		15.37
2023-11-17 12:23:30	9.01		9.01		12.12		12.08		15.3		15.32
2023-11-17 12:24:00	9.02		9.02		12.11		12.06		15.3		15.33
2023-11-17 12:24:30	9.01		9		12.08		12.06		15.28		15.32
2023-11-17 12:25:00	9.01		9.01		12.06		12.06		15.29		15.3
2023-11-17 12:25:30	9.01		9.09		12.05		12.07		15.26		15.28
2023-11-17 12:26:00	9.02		9.34		12.03		12.08		15.23		15.26
2023-11-17 12:26:30	9		9.67		12.01		12.08		15.2		15.24
2023-11-17 12:27:00	9.01		9.89		11.95		12.09		15.2		15.22
2023-11-17 12:27:30	9		10.01		11.91		12.06		15.2		15.23
2023-11-17 12:28:00	9		10.12		11.9		12.05		15.19		15.2
2023-11-17 12:28:30	9.01		10.23		11.86		12.03		15.17		15.21
2023-11-17 12:29:00	9.02		10.35		11.84		12.03		15.16		15.2
2023-11-17 12:29:30	9		10.46		11.85		12.03		15.14		15.2
2023-11-17 12:30:00	9.01		10.52		11.83		12.01		15.12		15.18
2023-11-17 12:30:30	9.01		10.64		11.81		12.01		15.1		15.19
2023-11-17 12:31:00	9.02		10.72		11.8		12		15.08		15.16
2023-11-17 12:31:30	9.01		10.81		11.79		12		15.05		15.14
2023-11-17 12:32:00	9		10.89		11.77		12.1		15.03		15.12
2023-11-17 12:32:30	9.01		10.95		11.76		11.98		15.01		15.12
2023-11-17 12:33:00	9.01		11.12		11.75		11.94		14.96		15.11
2023-11-17 12:33:30	9.02		11.23		11.73		11.95		14.95		15.09
2023-11-17 12:34:00	9		11.32		11.71		11.93		14.93		15.08
2023-11-17 12:34:30	9.01		11.45		11.68		11.94		14.91		15.06
2023-11-17 12:35:00	9		11.58		11.66		11.9		14.92		15.06
2023-11-17 12:35:30	9.01		11.67		11.64		11.92		14.86		15.03
2023-11-17 12:36:00	9.01		11.74		11.6		11.91		14.85		15.04
2023-11-17 12:36:30	9.02		11.84		11.56		11.91		14.86		15.02
2023-11-17 12:37:00	9		11.83		11.54		11.91		14.79		15.01
2023-11-17 12:37:30	9.01		11.83		11.51		11.9		14.78		15.01
2023-11-17 12:38:00	9.01		11.83		11.48		11.89		14.75		15
2023-11-17 12:38:30	9.02		11.82		11.46		11.85		14.76		14.97
2023-11-17 12:39:00	9.01		11.81		11.42		11.83		14.76		14.95
2023-11-17 12:39:30	9.02		11.8		11.4		11.81		14.75		14.95
2023-11-17 12:40:00	9.04		11.78		11.39		11.76		14.73		14.94
2023-11-17 12:40:30	9.02		11.78		11.37		11.75		14.71		14.93
2023-11-17 12:41:00	9.01		11.76		11.35		11.71		14.7		14.92
2023-11-17 12:41:30	9.01		11.75		11.31		11.68		14.69		14.91
2023-11-17 12:42:00	9.02		11.74		11.28		11.63		14.67		14.86
2023-11-17 12:42:30	9		11.74		11.26		11.6		14.64		14.85
2023-11-17 12:43:00	9.01		11.73		11.23		11.58		14.63		14.82
2023-11-17 12:43:30	9		11.72		11.2		11.58		14.61		14.83
2023-11-17 12:44:00	9		11.72		11.21		11.59		14.58		14.81
2023-11-17 12:44:30	9.01		11.71		11.18		11.58		14.55		14.8
2023-11-17 12:45:00	9.02		11.7		11.17		11.57		14.55		14.78
2023-11-17 12:45:30	9		11.69		11.16		11.57		14.56		14.76
2023-11-17 12:46:00	9.01		11.68		11.14		11.57		14.55		14.74
2023-11-17 12:46:30	9.01		11.67		11.13		11.5		14.53		14.73
2023-11-17 12:47:00	9.02		11.65		11.11		11.53		14.54		17.71
2023-11-17 12:47:30	9.01		11.65		11.12		11.51		14.53		14.71
2023-11-17 12:48:00	9.01		11.64		11.08		11.5		14.52		14.7
2023-11-17 12:48:30	9.01		11.64		11.09		11.48		14.51		14.65
2023-11-17 12:49:00	9		11.63		11.05		11.47		14.5		14.65
2023-11-17 12:49:30	9.01		11.62		11.03		11.43		14.5		14.63
2023-11-17 12:50:00	9.01		11.61		11.01		11.42		14.49		14.61
2023-11-17 12:50:30	9.02		11.61		10.94		11.4		14.48		14.59
2023-11-17 12:51:00	9		11.61		10.96		11.36		14.43		14.57
2023-11-17 12:51:30	9.01		11.59		10.95		11.33		14.46		14.56
2023-11-17 12:52:00	9		11.58		10.91		11.3		14.42		14.55
2023-11-17 12:52:30	9.01		11.57		10.9		11.3		14.4		14.56
2023-11-17 12:53:00	9.01		11.56		10.89		11.28		14.39		14.52
2023-11-17 12:53:30	9.02		11.54		10.82		11.28		14.35		14.5
2023-11-17 12:54:00	9		11.52		10.8		11.26		14.37		14.48
2023-11-17 12:54:30	9.01		11.54		10.76		11.23		14.35		14.46
2023-11-17 12:55:00	9.01		11.52		10.74		11.2		14.34		14.42
2023-11-17 12:55:30	9.02		11.51		10.73		11.18		14.32		14.4
2023-11-17 12:56:00	9.01		11.51		10.71		11.16		14.33		14.39
2023-11-17 12:56:30	9.02		11.48		10.67		11.14		14.32		14.38
2023-11-17 12:57:00	9.04		11.47		10.62		11.12		14.31		14.35
2023-11-17 12:57:30	9.02		11.46		10.6		11.11		14.3		14.32
2023-11-17 12:58:00	9.01		11.45		10.56		11.08		14.28		14.3
2023-11-17 12:58:30	9.01		11.43		10.53		11.07		14.26		14.28
2023-11-17 12:59:00	9.02		11.42		10.5		11.05		14.25		14.27
2023-11-17 12:59:30	9		11.41		10.46		11.03		14.24		14.25
2023-11-17 13:00:00	9.01		11.4		10.42		11.02		14.23		14.24
2023-11-17 13:00:30	9		11.38		10.4		11		14.21		14.23
2023-11-17 13:01:00	9		11.37		10.37		10.95		14.19		14.21
2023-11-17 13:01:30	9.01		11.36		10.35		10.9		14.17		14.21
2023-11-17 13:02:00	9.02		11.36		10.32		10.86		14.15		14.18
2023-11-17 13:02:30	9		11.35		10.3		10.81		14.13		14.16
2023-11-17 13:03:00	9.01		11.34		10.29		10.8		14.1		14.17
2023-11-17 13:03:30	9.01		11.32		10.28		10.79		14.11		14.15
2023-11-17 13:04:00	9.02		11.32		10.26		10.76		14.09		14.15
2023-11-17 13:04:30	9.01		11.31		10.28		10.74		14.07		14.13
2023-11-17 13:05:00	9.01		11.3		10.3		10.72		14.06		14.15
2023-11-17 13:05:30	9.01		11.28		10.29		10.7		14.05		14.13
2023-11-17 13:06:00	9.02		11.28		10.28		10.67		14.03		14.1
2023-11-17 13:06:30	9		11.27		10.29		10.64		14.01		14.08
2023-11-17 13:07:00	9.01		11.26		10.3		10.61		13.95		14.06
2023-11-17 13:07:30	9		11.25		10.29		10.56		13.95		14.05
2023-11-17 13:08:00	9		11.24		10.28		10.58		13.96		14.03
2023-11-17 13:08:30	9.01		11.23		10.3		10.51		13.94		14.05
2023-11-17 13:09:00	9.02		11.21		10.29		10.49		13.94		14.01
2023-11-17 13:09:30	9		11.22		10.31		10.45		13.92		14.01
2023-11-17 13:10:00	9.01		11.2		10.3		10.43		13.92		14
2023-11-17 13:10:30	9.01		11.19		10.31		10.45		13.92		14
2023-11-17 13:11:00	9.02		11.18		10.31		10.43		13.9		14
2023-11-17 13:11:30	9.01		11.17		10.29		10.41		13.86		13.99
2023-11-17 13:12:00	9.01		11.16		10.3		10.4		13.85		13.98
2023-11-17 13:12:30	9.01		11.16		10.31		10.35		13.85		13.9
2023-11-17 13:13:00	9.02		11.14		10.31		10.35		13.86		13.95
2023-11-17 13:13:30	9		11.14		10.3		10.3		13.84		13.89
2023-11-17 13:14:00	9.01		11.14		10.3		10.31		13.83		13.97
2023-11-17 13:14:30	9		11.12		10.3		10.34		13.81		13.96
2023-11-17 13:15:00	9		11.12		10.31		10.32		13.8		13.95
2023-11-17 13:15:30	9.01		11.1		10.3		10.31		13.81		13.93
2023-11-17 13:16:00	9.02		11.08		10.31		10.31		13.79		13.92
2023-11-17 13:16:30	9		11.08		10.29		10.31		13.76		13.9
2023-11-17 13:17:00	9.01		11.06		10.29		10.3		13.76		13.86
2023-11-17 13:17:30	9.01		11.05		10.29		10.3		13.75		13.85
2023-11-17 13:18:00	9.02		11.04		10.3		10.3		13.74		13.85
2023-11-17 13:18:30	9.01		11.04		10.29		10.31		13.72		13.82
2023-11-17 13:19:00	9		11.02		10.3		10.3		13.7		13.82
2023-11-17 13:19:30	9.01		11.01		10.3		10.31		13.67		13.79
2023-11-17 13:20:00	9.01		11		10.29		10.29		13.67		13.78
2023-11-17 13:20:30	9.02		11		10.3		10.29		13.67		13.76
2023-11-17 13:21:00	9		10.98		10.31		10.29		13.66		13.75
2023-11-17 13:21:30	9.01		10.98		10.31		10.3		13.64		13.76
2023-11-17 13:22:00	9		10.97		10.29		10.29		13.64		13.74
2023-11-17 13:22:30	9.01		10.95		10.28		10.3		13.62		13.74
2023-11-17 13:23:00	9.01		10.93		10.29		10.3		13.63		13.73
2023-11-17 13:23:30	9.02		10.9		10.3		10.29		13.61		13.72
2023-11-17 13:24:00	9		10.88		10.29		10.3		13.6		13.72
2023-11-17 13:24:30	9.01		10.86		10.28		10.31		13.58		13.7
2023-11-17 13:25:00	9.01		10.85		10.3		10.31		13.57		13.71
2023-11-17 13:25:30	9.02		10.84		10.29		10.29		13.54		13.68
2023-11-17 13:26:00	9.01		10.84		10.31		10.28		13.53		13.65
2023-11-17 13:26:30	9.02		10.84		10.3		10.29		13.51		13.63
2023-11-17 13:27:00	9.04		10.83		10.31		10.3		13.5		13.62
2023-11-17 13:27:30	9.02		10.83		10.31		10.29		13.49		13.6
2023-11-17 13:28:00	9.01		10.83		10.29		10.28		13.47		13.58
2023-11-17 13:28:30	9.01		10.81		10.3		10.3		13.45		13.56
2023-11-17 13:29:00	9.02		10.81		10.31		10.29		13.46		13.54
2023-11-17 13:29:30	9		10.8		10.31		10.31		13.43		13.53
2023-11-17 13:30:00	9.01		10.79		10.3		10.3		13.44		13.51
2023-11-17 13:30:30	9		10.78		10.3		10.31		13.45		13.51
2023-11-17 13:31:00	9		10.76		10.3		10.31		13.45		13.5
2023-11-17 13:31:30	9.01		10.75		10.31		10.29		13.44		13.48
2023-11-17 13:32:00	9.02		10.74		10.3		10.3		13.43		13.47
2023-11-17 13:32:30	9		10.75		10.31		10.31		13.44		13.46
2023-11-17 13:33:00	9.01		10.74		10.29		10.31		13.45		13.45
2023-11-17 13:33:30	9.01		10.74		10.29		10.31		13.44		13.46
2023-11-17 13:34:00	9.02		10.73		10.29		10.31		13.45		13.43
2023-11-17 13:34:30	9.01		10.72		10.3		10.3		13.44		13.44
2023-11-17 13:35:00	9.01		10.71		10.29		10.3		13.45		13.45
2023-11-17 13:35:30	9.01		10.71		10.3		10.3		13.44		13.45
2023-11-17 13:36:00	9.02		10.69		10.3		10.31		13.45		13.44
2023-11-17 13:36:30	9		10.68		10.29		10.3		13.46		13.43
2023-11-17 13:37:00	9.01		10.68		10.3		10.31		13.43		13.44
2023-11-17 13:37:30	9		10.67		10.31		10.29		13.44		13.45
2023-11-17 13:38:00	9		10.37		10.31		10.29		13.45		13.44
2023-11-17 13:38:30	9.01		10.65		10.29		10.29		13.45		13.45
2023-11-17 13:39:00	9.02		10.64		10.28		10.3		13.44		13.44
2023-11-17 13:39:30	9		10.63		10.29		10.29		13.43		13.45
2023-11-17 13:40:00	9.01		10.62		10.3		10.3		13.44		13.44
2023-11-17 13:40:30	9.01		10.61		10.29		10.3		13.45		13.45
2023-11-17 13:41:00	9.02		10.59		10.28		10.29		13.44		13.46
2023-11-17 13:41:30	9.01		10.59		10.3		10.3		13.45		13.43
2023-11-17 13:42:00	9.01		10.58		10.29		10.31		13.44		13.45
2023-11-17 13:42:30	9.01		10.57		10.31		10.31		13.45		13.46
2023-11-17 13:43:00	9.02		10.55		10.3		10.29		13.44		13.43
2023-11-17 13:43:30	9		10.55		10.31		10.28		13.45		13.44
2023-11-17 13:44:00	9.01		10.53		10.31		10.29		13.46		13.45
2023-11-17 13:44:30	9		10.52		10.29		10.3		13.43		13.45
2023-11-17 13:45:00	9		10.52		10.3		10.29		13.44		13.44
2023-11-17 13:45:30	9.01		10.51		10.31		10.28		13.45		13.43
2023-11-17 13:46:00	9.02		10.5		10.31		10.3		13.45		13.44
2023-11-17 13:46:30	9		10.49		10.3		10.29		13.44		13.45
2023-11-17 13:47:00	9.01		10.48		10.3		10.31		13.43		13.44
2023-11-17 13:47:30	9.01		10.46		10.3		10.3		13.44		13.45
2023-11-17 13:48:00	9.02		10.46		10.31		10.31		13.45		13.44
2023-11-17 13:48:30	9.01		10.45		10.3		10.31		13.44		13.45
2023-11-17 13:49:00	9		10.45		10.31		10.29		13.45		13.44
2023-11-17 13:49:30	9.01		10.44		10.29		10.3		13.44		13.45
2023-11-17 13:50:00	9.01		10.44		10.29		10.31		13.45		13.46
2023-11-17 13:50:30	9.02		10.43		10.29		10.31		13.44		13.44
2023-11-17 13:51:00	9		10.42		10.3		10.31		13.45		13.45
2023-11-17 13:51:30	9.01		10.42		10.29		10.31		13.46		13.45
2023-11-17 13:52:00	9		10.41		10.3		10.3		13.43		13.44
2023-11-17 13:52:30	9.01		10.41		10.3		10.3		13.44		13.43
2023-11-17 13:53:00	9.01		10.38		10.29		10.3		13.45		13.44
2023-11-17 13:53:30	9.02		10.38		10.3		10.31		13.45		13.45
2023-11-17 13:54:00	9		10.37		10.31		10.3		13.44		13.44
2023-11-17 13:54:30	9.01		10.36		10.31		10.31		13.43		13.45
2023-11-17 13:55:00	9.01		10.35		10.29		10.29		13.44		13.44
2023-11-17 13:55:30	9.02		10.34		10.28		10.29		13.45		13.45
2023-11-17 13:56:00	9.01		10.33		10.29		10.29		13.44		13.44
2023-11-17 13:56:30	9.02		10.32		10.3		10.3		13.45		13.45
2023-11-17 13:57:00	9.04		10.31		10.29		10.29		13.44		13.46
2023-11-17 13:57:30	9.02		10.3		10.28		10.3		13.45		13.43
2023-11-17 13:58:00	9.01		10.28		10.3		10.3		13.44		13.45
2023-11-17 13:58:30	9.01		10.28		10.29		10.29		13.45		13.46
2023-11-17 13:59:00	9.02		10.27		10.31		10.3		13.46		13.43
2023-11-17 13:59:30	9		10.26		10.3		10.31		13.44		13.44
2023-11-17 14:00:00	9.01		10.25		10.31		10.31		13.45		13.45
2023-11-17 14:00:30	9		10.24		10.31		10.29		13.46		13.45
2023-11-17 14:01:00	9		10.25		10.29		10.28		13.44		13.44
2023-11-17 14:01:30	9.01		10.24		10.3		10.29		13.45		13.43
2023-11-17 14:02:00	9.02		10.22		10.31		10.3		13.45		13.44
2023-11-17 14:02:30	9		10.22		10.31		10.29		13.45		13.45
2023-11-17 14:03:00	9.01		10.21		10.3		10.28		13.45		13.44
2023-11-17 14:03:30	9.01		10.2		10.3		10.3		13.46		13.45
2023-11-17 14:04:00	9.02		10.18		10.3		10.29		13.46		13.44
2023-11-17 14:04:30	9.01		10.19		10.31		10.31		13.46		13.45
2023-11-17 14:05:00	9.01		10.18		10.3		10.3		13.45		13.44
2023-11-17 14:05:30	9.01		10.17		10.31		10.31		13.45		13.45
2023-11-17 14:06:00	9.02		10.17		10.29		10.31		13.45		13.46
2023-11-17 14:06:30	9		10.17		10.29		10.29		13.44		13.44
2023-11-17 14:07:00	9.01		10.16		10.29		10.3		13.44		13.45
2023-11-17 14:07:30	9		10.15		10.3		10.31		13.45		13.45
2023-11-17 14:08:00	9		10.15		10.29		10.31		13.44		13.44
2023-11-17 14:08:30	9.01		10.14		10.3		10.31		13.45		13.43
2023-11-17 14:09:00	9.02		10.13		10.3		10.31		13.46		13.44
2023-11-17 14:09:30	9		10.14		10.29		10.3		13.43		13.45
2023-11-17 14:10:00	9.01		10.12		10.3		10.3		13.44		13.44
2023-11-17 14:10:30	9.01		10.12		10.31		10.3		13.45		13.45
2023-11-17 14:11:00	9.02		10.12		10.31		10.31		13.45		13.44
2023-11-17 14:11:30	9.01		10.12		10.29		10.3		13.44		13.45
2023-11-17 14:12:00	9.01		10.12		10.28		10.31		13.43		13.44
2023-11-17 14:12:30	9.01		10.12		10.29		10.29		13.44		13.45
2023-11-17 14:13:00	9.02		10.12		10.3		10.29		13.45		13.46
2023-11-17 14:13:30	9		10.11		10.29		10.29		13.44		13.43
2023-11-17 14:14:00	9.01		10.12		10.28		10.3		13.45		13.45
2023-11-17 14:14:30	9		10.11		10.3		10.29		13.44		13.46
2023-11-17 14:15:00	9		10.11		10.29		10.3		13.45		13.43
2023-11-17 14:15:30	9.01		10.11		10.31		10.3		13.44		13.44
2023-11-17 14:16:00	9.02		10.12		10.3		10.29		13.45		13.45
2023-11-17 14:16:30	9		10.13		10.31		10.3		13.46		13.45
2023-11-17 14:17:00	9.01		10.12		10.31		10.31		13.43		13.44
2023-11-17 14:17:30	9.01		10.13		10.29		10.31		13.44		13.43
2023-11-17 14:18:00	9.02		10.11		10.3		10.29		13.45		13.44
2023-11-17 14:18:30	9.01		10.12		10.31		10.28		13.45		13.45
2023-11-17 14:19:00	9		10.13		10.31		10.29		13.44		13.44
2023-11-17 14:19:30	9.01		10.12		10.3		10.3		13.43		13.45
2023-11-17 14:20:00	9.01		10.11		10.3		10.29		13.44		13.44
2023-11-17 14:20:30	9.02		10.12		10.3		10.28		13.45		13.45
2023-11-17 14:21:00	9		10.13		10.31		10.3		13.44		13.44
2023-11-17 14:21:30	9.01		10.12		10.3		10.29		13.45		13.45
2023-11-17 14:22:00	9		10.13		10.31		10.31		13.44		13.46
2023-11-17 14:22:30	9.01		10.12		10.29		10.3		13.45		13.44
2023-11-17 14:23:00	9.01		10.11		10.29		10.31		13.44		13.45
2023-11-17 14:23:30	9.02		10.12		10.29		10.31		13.45		13.45
2023-11-17 14:24:00	9		10.11		10.3		10.29		13.46		13.44
2023-11-17 14:24:30	9.01		10.13		10.29		10.3		13.43		13.43
2023-11-17 14:25:00	9.01		10.12		10.3		10.31		13.44		13.44
2023-11-17 14:25:30	9.02		10.12		10.3		10.31		13.45		13.45
2023-11-17 14:26:00	9.01		10.11		10.29		10.31		13.45		13.44
2023-11-17 14:26:30	9.02		10.12		10.3		10.31		13.44		13.45
2023-11-17 14:27:00	9.04		10.13		10.31		10.3		13.43		13.44
2023-11-17 14:27:30	9.02		10.12		10.31		10.3		13.44		13.45
2023-11-17 14:28:00	9.01		10.11		10.29		10.3		13.45		13.44
2023-11-17 14:28:30	9.01		10.3		10.28		10.31		13.44		13.45
2023-11-17 14:29:00	9.02		10.11		10.29		10.3		13.45		13.46
2023-11-17 14:29:30	9		10.12		10.3		10.31		13.44		13.43
2023-11-17 14:30:00	9.01		10.13		10.29		10.29		13.45		13.45
2023-11-17 14:30:30	9		10.12		10.28		10.29		13.44		13.46
2023-11-17 14:31:00	9		10.13		10.3		10.29		13.45		13.43
2023-11-17 14:31:30	9.01		10.11		10.29		10.3		13.46		13.44
2023-11-17 14:32:00	9.02		10.12		10.31		10.29		13.44		13.45
2023-11-17 14:32:30	9		10.13		10.3		10.3		13.45		13.45
2023-11-17 14:33:00	9.01		10.12		10.31		10.3		13.46		13.44
2023-11-17 14:33:30	9.01		10.11		10.31		10.29		13.44		13.43
2023-11-17 14:34:00	9.02		10.12		10.29		10.3		13.45		13.44
2023-11-17 14:34:30	9.01		10.13		10.3		10.31		13.45		13.45
2023-11-17 14:35:00	9.01		10.12		10.31		10.31		13.45		13.44
2023-11-17 14:35:30	9.01		10.13		10.31		10.29		13.45		13.45
2023-11-17 14:36:00	9		10.12		10.3		10.28		13.46		13.44
2023-11-17 14:36:30	9.01		10.11		10.3		10.29		13.46		13.45
2023-11-17 14:37:00	9.01		10.12		10.3		10.3		13.46		13.44
2023-11-17 14:37:30	9.02		10.11		10.31		10.29		13.45		13.45
2023-11-17 14:38:00	9		10.13		10.3		10.28		13.45		13.46
2023-11-17 14:38:30	9.01		10.12		10.31		10.3		13.45		13.44
2023-11-17 14:39:00	9		10.12		10.29		10.29		13.44		13.45
2023-11-17 14:39:30	9.01		10.11		10.29		10.31		13.44		13.45
2023-11-17 14:40:00	9.01		10.12		10.29		10.3		13.45		13.44
2023-11-17 14:40:30	9.02		10.13		10.3		10.31		13.44		13.43
2023-11-17 14:41:00	9		10.12		10.29		10.31		13.45		13.44
2023-11-17 14:41:30	9.01		10.11		10.3		10.29		13.46		13.45
2023-11-17 14:42:00	9.01		10.3		10.3		10.3		13.43		13.44
2023-11-17 14:42:30	9.02		10.11		10.29		10.31		13.44		13.45
2023-11-17 14:43:00	9.01		10.12		10.3		10.31		13.45		13.44
2023-11-17 14:43:30	9.02		10.13		10.31		10.31		13.45		13.45
2023-11-17 14:44:00	9.04		10.12		10.31		10.31		13.44		13.44
2023-11-17 14:44:30	9.02		10.13		10.29		10.3		13.43		13.45
2023-11-17 14:45:00	9.01		10.11		10.28		10.3		13.44		13.46
2023-11-17 14:45:30	9.01		10.12		10.29		10.3		13.45		13.43
2023-11-17 14:46:00	9.02		10.13		10.3		10.31		13.44		13.45
2023-11-17 14:46:30	9		10.12		10.29		10.3		13.45		13.46
2023-11-17 14:47:00	9.01		10.11		10.28		10.31		13.44		13.43
2023-11-17 14:47:30	9		10.12		10.3		10.29		13.45		13.44
2023-11-17 14:48:00	9		10.13		10.29		10.29		13.44		13.45
2023-11-17 14:48:30	9.01		10.12		10.31		10.29		13.45		13.45
2023-11-17 14:49:00	9.02		10.13		10.3		10.3		13.46		13.44
2023-11-17 14:49:30	9		10.12		10.31		10.29		13.43		13.43
2023-11-17 14:50:00	9.01		10.11		10.31		10.3		13.44		13.44
2023-11-17 14:50:30	9.01		10.12		10.29		10.3		13.45		13.45
2023-11-17 14:51:00	9.02		10.11		10.3		10.29		13.45		13.44
2023-11-17 14:51:30	9.01		10.13		10.31		10.3		13.44		13.45
2023-11-17 14:52:00	9.01		10.12		10.31		10.31		13.43		13.44
2023-11-17 14:52:30	9.01		10.12		10.3		10.31		13.44		13.45
2023-11-17 14:53:00	9.02		10.11		10.3		10.29		13.45		13.44
2023-11-17 14:53:30	9		10.12		10.3		10.28		13.44		13.45
2023-11-17 14:54:00	9.01		10.13		10.31		10.29		13.45		13.46
2023-11-17 14:54:30	9		10.12		10.3		10.3		13.44		13.45
2023-11-17 14:55:00	9		10.11		10.31		10.29		13.45		13.44
2023-11-17 14:55:30	9.01		10.3		10.29		10.28		13.44		13.45
2023-11-17 14:56:00	9.02		10.11		10.29		10.3		13.45		13.44
2023-11-17 14:56:30	9		10.12		10.29		10.29		13.46		13.45
2023-11-17 14:57:00	9.01		10.13		10.3		10.31		13.43		13.46
2023-11-17 14:57:30	9.01		10.12		10.29		10.3		13.44		13.43
2023-11-17 14:58:00	9.02		10.13		10.3		10.31		13.45		13.45
2023-11-17 14:58:30	9.01		10.11		10.3		10.31		13.45		13.46
2023-11-17 14:59:00	9.01		10.12		10.29		10.29		13.44		13.43
2023-11-17 14:59:30	9.01		10.13		10.3		10.3		13.43		13.44
2023-11-17 15:00:00	9.02		10.12		10.31		10.31		13.44		13.45
2023-11-17 15:00:30	9		10.11		10.31		10.31		13.45		13.45
2023-11-17 15:01:00	9.01		10.12		10.29		10.31		13.44		13.44
2023-11-17 15:01:30	9		10.13		10.28		10.31		13.45		13.43
2023-11-17 15:02:00	9		10.12		10.29		10.3		13.44		13.44
2023-11-17 15:02:30	9.01		10.13		10.3		10.3		13.45		13.45
2023-11-17 15:03:00	9.02		10.12		10.29		10.3		13.44		13.44
2023-11-17 15:03:30	9		10.11		10.28		10.31		13.45		13.45
2023-11-17 15:04:00	9.01		10.12		10.3		10.3		13.46		13.44
2023-11-17 15:04:30	9.01		10.11		10.29		10.31		13.44		13.45
2023-11-17 15:05:00	9.02		10.13		10.31		10.29		13.45		13.44
2023-11-17 15:05:30	9.01		10.12		10.3		10.29		13.46		13.45
2023-11-17 15:06:00	9		10.12		10.31		10.29		13.44		13.46
2023-11-17 15:06:30	9.01		10.11		10.31		10.3		13.45		13.44
2023-11-17 15:07:00	9.01		10.12		10.29		10.29		13.45		13.45
2023-11-17 15:07:30	9.02		10.13		10.3		10.3		13.45		13.45
2023-11-17 15:08:00	9		10.12		10.31		10.3		13.45		13.44
2023-11-17 15:08:30	9.01		10.11		10.31		10.29		13.46		13.43
2023-11-17 15:09:00	9		10.12		10.3		10.3		13.46		13.44
2023-11-17 15:09:30	9.01		10.11		10.3		10.31		13.46		13.45
2023-11-17 15:10:00	9.01		10.11		10.3		10.31		13.45		13.44
2023-11-17 15:10:30	9.02		10.11		10.31		10.29		13.45		13.45
2023-11-17 15:11:00	9		10.12		10.3		10.28		13.45		13.44
2023-11-17 15:11:30	9.01		10.13		10.31		10.29		13.44		13.45
2023-11-17 15:12:00	9.01		10.12		10.29		10.3		13.44		13.44
2023-11-17 15:12:30	9.02		10.13		10.29		10.29		13.45		13.45
2023-11-17 15:13:00	9.01		10.11		10.29		10.28		13.44		13.46
2023-11-17 15:13:30	9.02		10.12		10.3		10.3		13.45		13.43
2023-11-17 15:14:00	9.04		10.13		10.29		10.29		13.46		13.45
2023-11-17 15:14:30	9.02		10.12		10.3		10.31		13.43		13.46
2023-11-17 15:15:00	9.01		10.11		10.3		10.3		13.44		13.43
2023-11-17 15:15:30	9.01		10.12		10.29		10.31		13.45		13.44
2023-11-17 15:16:00	9.02		10.13		10.3		10.31		13.45		13.45
2023-11-17 15:16:30	9		10.12		10.31		10.29		13.44		13.45
2023-11-17 15:17:00	9.01		10.13		10.31		10.3		13.43		13.44
2023-11-17 15:17:30	9		10.12		10.29		10.31		13.44		13.43
2023-11-17 15:18:00	9		10.11		10.28		10.31		13.45		13.44
2023-11-17 15:18:30	9.01		10.12		10.29		10.31		13.44		13.45
2023-11-17 15:19:00	9.02		10.11		10.3		10.31		13.45		13.44
2023-11-17 15:19:30	9		10.13		10.29		10.3		13.44		13.45
2023-11-17 15:20:00	9.01		10.12		10.28		10.3		13.45		13.44
2023-11-17 15:20:30	9.01		10.12		10.3		10.3		13.44		13.45
2023-11-17 15:21:00	9.02		10.11		10.29		10.31		13.45		13.44
2023-11-17 15:21:30	9.01		10.12		10.31		10.3		13.46		13.45
2023-11-17 15:22:00	9.01		10.13		10.3		10.31		13.43		13.46
2023-11-17 15:22:30	9.01		10.12		10.31		10.29		13.44		13.44
2023-11-17 15:23:00	9.02		10.11		10.31		10.29		13.45		13.45
2023-11-17 15:23:30	9		10.3		10.29		10.29		13.45		13.45
2023-11-17 15:24:00	9.01		10.11		10.3		10.3		13.44		13.44
2023-11-17 15:24:30	9		10.12		10.31		10.29		13.43		13.43
2023-11-17 15:25:00	9		10.13		10.31		10.3		13.44		13.44
2023-11-17 15:25:30	9.01		10.12		10.3		10.3		13.45		13.45
2023-11-17 15:26:00	9.02		10.13		10.3		10.29		13.44		13.44
2023-11-17 15:26:30	9		10.11		10.3		10.3		13.45		13.45
2023-11-17 15:27:00	9.01		10.12		10.31		10.31		13.44		13.44
2023-11-17 15:27:30	9.01		10.13		10.3		10.31		13.45		13.45
2023-11-17 15:28:00	9.02		10.12		10.31		10.29		13.44		13.44
2023-11-17 15:28:30	9.01		10.11		10.29		10.28		13.45		13.45
2023-11-17 15:29:00	9.01		10.12		10.29		10.29		13.46		13.46
2023-11-17 15:29:30	9.01		10.13		10.29		10.3		13.43		13.43
2023-11-17 15:30:00	9.02		10.12		10.3		10.29		13.44		13.45
2023-11-17 15:30:30	9		10.13		10.29		10.28		13.45		13.46
2023-11-17 15:31:00	9.01		10.12		10.3		10.3		13.45		13.43
2023-11-17 15:31:30	9		10.11		10.3		10.29		13.44		13.44
2023-11-17 15:32:00	9		10.12		10.29		10.31		13.43		13.45
2023-11-17 15:32:30	9.01		10.11		10.3		10.3		13.44		13.45
2023-11-17 15:33:00	9.02		10.13		10.31		10.31		13.45		13.44
2023-11-17 15:33:30	9		10.12		10.31		10.31		13.44		13.43
2023-11-17 15:34:00	9.01		10.12		10.29		10.29		13.45		13.44
2023-11-17 15:34:30	9.01		10.11		10.28		10.3		13.44		13.45
2023-11-17 15:35:00	9.02		10.12		10.29		10.31		13.45		13.44
2023-11-17 15:35:30	9.01		10.13		10.3		10.31		13.44		13.45
2023-11-17 15:36:00	9		10.12		10.29		10.31		13.45		13.44
2023-11-17 15:36:30	9.01		10.11		10.28		10.31		13.46		13.45
2023-11-17 15:37:00	9.01		10.3		10.3		10.3		13.44		13.44
2023-11-17 15:37:30	9.02		10.11		10.29		10.3		13.45		13.45
2023-11-17 15:38:00	9		10.12		10.31		10.3		13.46		13.46
2023-11-17 15:38:30	9.01		10.13		10.3		10.31		13.44		13.45
2023-11-17 15:39:00	9		10.12		10.31		10.3		13.45		13.44
2023-11-17 15:39:30	9.01		10.13		10.31		10.31		13.45		13.45
2023-11-17 15:40:00	9.01		10.11		10.29		10.29		13.45		13.44
2023-11-17 15:40:30	9.02		10.12		10.3		10.29		13.45		13.45
2023-11-17 15:41:00	9		10.13		10.31		10.29		13.46		13.46
2023-11-17 15:41:30	9.01		10.12		10.31		10.3		13.46		13.43
2023-11-17 15:42:00	9.01		10.11		10.3		10.29		13.46		13.45
2023-11-17 15:42:30	9.02		10.12		10.3		10.3		13.45		13.46
2023-11-17 15:43:00	9.01		10.13		10.3		10.3		13.45		13.43
2023-11-17 15:43:30	9.02		10.12		10.31		10.29		13.45		13.44
2023-11-17 15:44:00	9.04		10.13		10.3		10.3		13.44		13.45
2023-11-17 15:44:30	9.02		10.12		10.31		10.31		13.44		13.45
2023-11-17 15:45:00	9.01		10.11		10.29		10.31		13.45		13.44
2023-11-17 15:45:30	9.01		10.12		10.29		10.29		13.44		13.43
2023-11-17 15:46:00	9.02		10.11		10.29		10.28		13.45		13.44
2023-11-17 15:46:30	9		10.13		10.3		10.29		13.46		13.45
2023-11-17 15:47:00	9.01		10.12		10.29		10.3		13.43		13.44
2023-11-17 15:47:30	9		10.12		10.3		10.29		13.44		13.45
2023-11-17 15:48:00	9		10.11		10.3		10.28		13.45		13.44
2023-11-17 15:48:30	9.01		10.12		10.29		10.3		13.45		13.45
2023-11-17 15:49:00	9.02		10.13		10.3		10.29		13.44		13.44
2023-11-17 15:49:30	9		10.12		10.31		10.31		13.43		13.45
2023-11-17 15:50:00	9.01		10.11		10.31		10.3		13.44		13.46
2023-11-17 15:50:30	9.01		10.3		10.29		10.31		13.45		13.44
2023-11-17 15:51:00	9.02		10.11		10.28		10.31		13.44		13.45
2023-11-17 15:51:30	9.01		10.12		10.29		10.29		13.45		13.45
2023-11-17 15:52:00	9.01		10.13		10.3		10.3		13.44		13.44
2023-11-17 15:52:30	9.01		10.12		10.29		10.31		13.45		13.43
2023-11-17 15:53:00	9.02		10.13		10.28		10.31		13.44		13.44
2023-11-17 15:53:30	9		10.11		10.3		10.31		13.45		13.45
2023-11-17 15:54:00	9.01		10.12		10.29		10.31		13.46		13.44
2023-11-17 15:54:30	9		10.13		10.31		10.3		13.43		13.45
2023-11-17 15:55:00	9		10.12		10.3		10.3		13.44		13.44
2023-11-17 15:55:30	9.01		10.11		10.31		10.3		13.45		13.45
2023-11-17 15:56:00	9.02		10.12		10.31		10.31		13.45		13.44
2023-11-17 15:56:30	9		10.13		10.29		10.3		13.44		13.45
2023-11-17 15:57:00	9.01		10.12		10.3		10.31		13.43		13.46
2023-11-17 15:57:30	9.01		10.13		10.31		10.29		13.44		13.43
2023-11-17 15:58:00	9.02		10.12		10.31		10.29		13.45		13.45
2023-11-17 15:58:30	9.01		10.11		10.3		10.29		13.44		13.46
2023-11-17 15:59:00	9.01		10.12		10.3		10.3		13.45		13.43
2023-11-17 15:59:30	9.01		10.11		10.3		10.29		13.44		13.44
2023-11-17 16:00:00	9.02		10.13		10.31		10.3		13.45		13.45
2023-11-17 16:00:30	9		10.12		10.3		10.3		13.44		13.45
2023-11-17 16:01:00	9.01		10.12		10.31		10.29		13.45		13.44
2023-11-17 16:01:30	9		10.11		10.29		10.3		13.46		13.43
2023-11-17 16:02:00	9		10.12		10.29		10.31		13.43		13.44
2023-11-17 16:02:30	9.01		10.13		10.29		10.31		13.44		13.45
2023-11-17 16:03:00	9.02		10.12		10.3		10.29		13.45		13.44
2023-11-17 16:03:30	9		10.11		10.29		10.28		13.45		13.45
2023-11-17 16:04:00	9.01		10.12		10.3		10.29		13.44		13.44
2023-11-17 16:04:30	9.01		10.11		10.3		10.3		13.43		13.45
2023-11-17 16:05:00	9.02		10.11		10.29		10.29		13.44		13.44
2023-11-17 16:05:30	9.01		10.11		10.3		10.28		13.45		13.45
2023-11-17 16:06:00	9		10.12		10.31		10.3		13.44		13.46
2023-11-17 16:06:30	9.01		10.13		10.31		10.29		13.45		13.44
2023-11-17 16:07:00	9.01		10.12		10.29		10.31		13.44		13.45
2023-11-17 16:07:30	9.02		10.13		10.28		10.3		13.45		13.45
2023-11-17 16:08:00	9		10.11		10.29		10.31		13.44		13.44
2023-11-17 16:08:30	9.01		10.12		10.3		10.31		13.45		13.43
2023-11-17 16:09:00	9		10.13		10.29		10.29		13.46		13.44
2023-11-17 16:09:30	9.01		10.12		10.28		10.3		13.44		13.45
2023-11-17 16:10:00	9.01		10.11		10.3		10.31		13.45		13.44
2023-11-17 16:10:30	9.02		10.12		10.29		10.31		13.46		13.45
2023-11-17 16:11:00	9		10.13		10.31		10.31		13.44		13.44
2023-11-17 16:11:30	9.01		10.12		10.3		10.31		13.45		13.45
2023-11-17 16:12:00	9.01		10.13		10.31		10.3		13.45		13.44
2023-11-17 16:12:30	9.02		10.12		10.31		10.3		13.45		13.45
2023-11-17 16:13:00	9.01		10.11		10.29		10.3		13.45		13.46
2023-11-17 16:13:30	9.02		10.12		10.3		10.31		13.46		13.43
2023-11-17 16:14:00	9.04		10.11		10.31		10.3		13.46		13.45
2023-11-17 16:14:30	9.02		10.13		10.31		10.31		13.46		13.46
2023-11-17 16:15:00	9.01		10.12		10.3		10.29		13.45		13.43
2023-11-17 16:15:30	9.01		10.12		10.3		10.29		13.45		13.44
2023-11-17 16:16:00	9.02		10.11		10.3		10.29		13.45		13.45
2023-11-17 16:16:30	9		10.12		10.31		10.3		13.44		13.45
2023-11-17 16:17:00	9.01		10.13		10.3		10.29		13.44		13.44
2023-11-17 16:17:30	9		10.12		10.31		10.3		13.45		13.43
2023-11-17 16:18:00	9		10.11		10.29		10.3		13.44		13.44
2023-11-17 16:18:30	9.01		10.3		10.29		10.29		13.45		13.45
2023-11-17 16:19:00	9.02		10.11		10.29		10.3		13.46		13.44
2023-11-17 16:19:30	9		10.12		10.3		10.31		13.43		13.45
2023-11-17 16:20:00	9.01		10.13		10.29		10.31		13.44		13.44
2023-11-17 16:20:30	9.01		10.12		10.3		10.29		13.45		13.45
2023-11-17 16:21:00	9.02		10.13		10.3		10.28		13.45		13.44
2023-11-17 16:21:30	9.01		10.11		10.29		10.29		13.44		13.45
2023-11-17 16:22:00	9.01		10.12		10.3		10.3		13.43		13.46
2023-11-17 16:22:30	9.01		10.13		10.31		10.29		13.44		13.45
2023-11-17 16:23:00	9		10.12		10.31		10.28		13.45		13.44
2023-11-17 16:23:30	9.01		10.11		10.29		10.3		13.44		13.45
2023-11-17 16:24:00	9.01		10.12		10.28		10.29		13.45		13.44
2023-11-17 16:24:30	9.02		10.13		10.29		10.31		13.44		13.45
2023-11-17 16:25:00	9		10.12		10.3		10.3		13.45		13.46
2023-11-17 16:25:30	9.01		10.13		10.29		10.31		13.44		13.43
2023-11-17 16:26:00	9		10.12		10.28		10.31		13.45		13.45
2023-11-17 16:26:30	9.01		10.11		10.3		10.29		13.46		13.46
2023-11-17 16:27:00	9.01		10.12		10.29		10.3		13.43		13.43
2023-11-17 16:27:30	9.02		10.11		10.31		10.31		13.44		13.44
2023-11-17 16:28:00	9		10.13		10.3		10.31		13.45		13.45
2023-11-17 16:28:30	9.01		10.12		10.31		10.31		13.45		13.45
2023-11-17 16:29:00	9.01		10.12		10.31		10.31		13.44		13.44
2023-11-17 16:29:30	9.02		10.11		10.29		10.3		13.43		13.43
2023-11-17 16:30:00	9.01		10.12		10.3		10.3		13.44		13.44
2023-11-17 16:30:30	9.02		10.13		10.31		10.3		13.45		13.45
2023-11-17 16:31:00	9.04		10.12		10.31		10.31		13.44		13.44
2023-11-17 16:31:30	9.02		10.11		10.3		10.3		13.45		13.45
2023-11-17 16:32:00	9.01		10.3		10.3		10.31		13.44		13.44
2023-11-17 16:32:30	9.01		10.11		10.3		10.29		13.45		13.45
2023-11-17 16:33:00	9.02		10.12		10.31		10.29		13.44		13.44
2023-11-17 16:33:30	9		10.13		10.3		10.29		13.45		13.45
2023-11-17 16:34:00	9.01		10.12		10.31		10.3		13.46		13.46
2023-11-17 16:34:30	9		10.13		10.29		10.29		13.43		13.44
2023-11-17 16:35:00	9		10.11		10.29		10.3		13.44		13.45
2023-11-17 16:35:30	9.01		10.12		10.29		10.3		13.45		13.45
2023-11-17 16:36:00	9.02		10.13		10.3		10.29		13.45		13.44
2023-11-17 16:36:30	9		10.12		10.29		10.3		13.44		13.43
2023-11-17 16:37:00	9.01		10.11		10.3		10.31		13.43		13.44
2023-11-17 16:37:30	9.01		10.12		10.3		10.31		13.44		13.45
2023-11-17 16:38:00	9.02		10.13		10.29		10.29		13.45		13.44
2023-11-17 16:38:30	9.01		10.12		10.3		10.28		13.44		13.45
2023-11-17 16:39:00	9.01		10.13		10.31		10.29		13.45		13.44
2023-11-17 16:39:30	9.01		10.12		10.31		10.3		13.44		13.45
2023-11-17 16:40:00	9.02		10.11		10.29		10.29		13.45		13.44
2023-11-17 16:40:30	9		10.12		10.28		10.28		13.44		13.45
2023-11-17 16:41:00	9.01		10.11		10.29		10.3		13.45		13.46
2023-11-17 16:41:30	9		10.13		10.3		10.29		13.46		13.43
2023-11-17 16:42:00	9		10.12		10.29		10.31		13.44		13.45
2023-11-17 16:42:30	9.01		10.12		10.28		10.3		13.45		13.46
2023-11-17 16:43:00	9.02		10.11		10.3		10.31		13.46		13.43
2023-11-17 16:43:30	9		10.12		10.29		10.31		13.44		13.44
2023-11-17 16:44:00	9.01		10.13		10.31		10.29		13.45		13.45
2023-11-17 16:44:30	9.01		10.12		10.3		10.3		13.45		13.45
2023-11-17 16:45:00	9.02		10.11		10.31		10.31		13.45		13.44
2023-11-17 16:45:30	9.01		10.3		10.31		10.31		13.45		13.43
2023-11-17 16:46:00	9.01		10.11		10.29		10.31		13.46		13.44
2023-11-17 16:46:30	9.01		10.12		10.3		10.31		13.46		13.45
2023-11-17 16:47:00	9.02		10.13		10.31		10.3		13.46		13.44
2023-11-17 16:47:30	9		10.12		10.31		10.3		13.45		13.45
2023-11-17 16:48:00	9.01		10.13		10.3		10.3		13.45		13.44
2023-11-17 16:48:30	9		10.11		10.3		10.31		13.45		13.45
2023-11-17 16:49:00	9		10.12		10.3		10.3		13.44		13.44
2023-11-17 16:49:30	9.01		10.13		10.31		10.31		13.44		13.45
2023-11-17 16:50:00	9.02		10.12		10.3		10.29		13.45		13.46
2023-11-17 16:50:30	9		10.11		10.31		10.29		13.44		13.44
2023-11-17 16:51:00	9.01		10.12		10.29		10.29		13.45		13.45
2023-11-17 16:51:30	9.01		10.13		10.29		10.3		13.46		13.45
2023-11-17 16:52:00	9.02		10.12		10.29		10.29		13.43		13.44
2023-11-17 16:52:30	9.01		10.13		10.3		10.3		13.44		13.43
2023-11-17 16:53:00	9		10.12		10.29		10.3		13.45		13.44
2023-11-17 16:53:30	9.01		10.11		10.3		10.29		13.45		13.45
2023-11-17 16:54:00	9.01		10.12		10.3		10.3		13.44		13.44
2023-11-17 16:54:30	9.02		10.11		10.29		10.31		13.43		13.45
2023-11-17 16:55:00	9		10.13		10.3		10.31		13.44		13.44
2023-11-17 16:55:30	9.01		10.12		10.31		10.29		13.45		13.45
2023-11-17 16:56:00	9		10.12		10.31		10.28		13.44		13.44
2023-11-17 16:56:30	9.01		10.11		10.29		10.29		13.45		13.45
2023-11-17 16:57:00	9.01		10.12		10.28		10.3		13.44		13.46
2023-11-17 16:57:30	9.02		10.13		10.29		10.29		13.45		13.43
2023-11-17 16:58:00	9		10.12		10.3		10.28		13.44		13.45
2023-11-17 16:58:30	9.01		10.11		10.29		10.3		13.45		13.46
2023-11-17 16:59:00	9.01		10.12		10.28		10.29		13.46		13.43
2023-11-17 16:59:30	9.02		10.11		10.3		10.31		13.43		13.44
2023-11-17 17:00:00	9.01		10.11		10.29		10.3		13.44		13.45
2023-11-17 17:00:30	9.02		10.11		10.31		10.31		13.45		13.45
2023-11-17 17:01:00	9.04		10.12		10.3		10.31		13.45		13.44
2023-11-17 17:01:30	9.02		10.13		10.31		10.29		13.44		13.43
2023-11-17 17:02:00	9.01		10.12		10.31		10.3		13.43		13.44
2023-11-17 17:02:30	9.01		10.13		10.29		10.31		13.44		13.45
2023-11-17 17:03:00	9.02		10.11		10.3		10.31		13.45		13.44
2023-11-17 17:03:30	9		10.12		10.31		10.31		13.44		13.45
2023-11-17 17:04:00	9.01		10.13		10.31		10.31		13.45		13.44
2023-11-17 17:04:30	9		10.12		10.3		10.3		13.44		13.45
2023-11-17 17:05:00	9		10.11		10.3		10.3		13.45		13.44
2023-11-17 17:05:30	9.01		10.12		10.3		10.3		13.44		13.45
2023-11-17 17:06:00	9.02		10.13		10.31		10.31		13.45		13.46
2023-11-17 17:06:30	9		10.12		10.3		10.3		13.46		13.45
2023-11-17 17:07:00	9.01		10.13		10.31		10.31		13.43		13.44
2023-11-17 17:07:30	9.01		10.12		10.29		10.29		13.44		13.45
2023-11-17 17:08:00	9.02		10.11		10.29		10.29		13.45		13.44
2023-11-17 17:08:30	9.01		10.12		10.29		10.29		13.45		13.45
2023-11-17 17:09:00	9.01		10.11		10.3		10.3		13.44		13.46
2023-11-17 17:09:30	9.01		10.13		10.29		10.29		13.43		13.43
2023-11-17 17:10:00	9.02		10.12		10.3		10.3		13.44		13.45
2023-11-17 17:10:30	9		10.12		10.3		10.3		13.45		13.46
2023-11-17 17:11:00	9.01		10.11		10.29		10.29		13.44		13.43
2023-11-17 17:11:30	9		10.12		10.3		10.3		13.45		13.44
2023-11-17 17:12:00	9		10.13		10.31		10.31		13.44		13.45
2023-11-17 17:12:30	9.01		10.12		10.31		10.31		13.45		13.45
2023-11-17 17:13:00	9.02		10.11		10.29		10.29		13.44		13.44
2023-11-17 17:13:30	9		10.3		10.28		10.28		13.45		13.43
2023-11-17 17:14:00	9.01		10.11		10.29		10.29		13.46		13.44
2023-11-17 17:14:30	9.01		10.12		10.3		10.3		13.44		13.45
2023-11-17 17:15:00	9.02		10.13		10.29		10.29		13.45		13.44
2023-11-17 17:15:30	9.01		10.12		10.28		10.28		13.46		13.45
2023-11-17 17:16:00	9.01		10.13		10.3		10.3		13.44		13.44
2023-11-17 17:16:30	9.01		10.11		10.29		10.29		13.45		13.45
2023-11-17 17:17:00	9.02		10.12		10.31		10.31		13.45		13.44
2023-11-17 17:17:30	9		10.13		10.3		10.3		13.45		13.45
2023-11-17 17:18:00	9.01		10.12		10.31		10.31		13.45		13.46
2023-11-17 17:18:30	9		10.11		10.31		10.31		13.46		13.44
2023-11-17 17:19:00	9		10.12		10.29		10.29		13.46		13.45
2023-11-17 17:19:30	9.01		10.13		10.3		10.3		13.46		13.45
2023-11-17 17:20:00	9.02		10.12		10.31		10.31		13.45		13.44
2023-11-17 17:20:30	9		10.13		10.31		10.31		13.45		13.43
2023-11-17 17:21:00	9.01		10.12		10.3		10.31		13.45		13.44
2023-11-17 17:21:30	9.01		10.11		10.3		10.31		13.44		13.45
2023-11-17 17:22:00	9.02		10.12		10.3		10.3		13.44		13.44
2023-11-17 17:22:30	9.01		10.11		10.31		10.3		13.45		13.45
2023-11-17 17:23:00	9		10.13		10.3		10.3		13.44		13.44
2023-11-17 17:23:30	9.01		10.12		10.31		10.31		13.45		13.45
2023-11-17 17:24:00	9.01		10.12		10.29		10.3		13.46		13.44
2023-11-17 17:24:30	9.02		10.11		10.29		10.31		13.43		13.45
2023-11-17 17:25:00	9		10.12		10.29		10.29		13.44		13.46
2023-11-17 17:25:30	9.01		10.13		10.3		10.29		13.45		13.43
2023-11-17 17:26:00	9		10.12		10.29		10.29		13.45		13.45
2023-11-17 17:26:30	9.01		10.11		10.3		10.3		13.44		13.46
2023-11-17 17:27:00	9.01		10.3		10.3		10.29		13.43		13.43
2023-11-17 17:27:30	9.02		10.11		10.29		10.3		13.44		13.44
2023-11-17 17:28:00	9		10.12		10.3		10.3		13.45		13.45
2023-11-17 17:28:30	9.01		10.13		10.31		10.29		13.44		13.45
2023-11-17 17:29:00	9.01		10.12		10.31		10.3		13.45		13.44
2023-11-17 17:29:30	9.02		10.13		10.29		10.31		13.44		13.43
2023-11-17 17:30:00	9.01		10.11		10.28		10.31		13.45		13.44
2023-11-17 17:30:30	9.02		10.12		10.29		10.29		13.44		13.45
2023-11-17 17:31:00	9.04		10.13		10.3		10.28		13.45		13.44
2023-11-17 17:31:30	9.02		10.12		10.29		10.29		13.46		13.45
2023-11-17 17:32:00	9.01		10.11		10.28		10.3		13.43		13.44
2023-11-17 17:32:30	9.01		10.12		10.3		10.29		13.44		13.45
2023-11-17 17:33:00	9.02		10.13		10.29		10.28		13.45		13.44
2023-11-17 17:33:30	9		10.12		10.31		10.3		13.45		13.45
2023-11-17 17:34:00	9.01		10.13		10.3		10.29		13.44		13.46
2023-11-17 17:34:30	9		10.12		10.31		10.31		13.43		13.44
2023-11-17 17:35:00	9		10.11		10.31		10.3		13.44		13.45
2023-11-17 17:35:30	9.01		10.12		10.29		10.31		13.45		13.45
2023-11-17 17:36:00	9.02		10.11		10.3		10.31		13.44		13.44
2023-11-17 17:36:30	9		10.13		10.31		10.29		13.45		13.43
2023-11-17 17:37:00	9.01		10.12		10.31		10.3		13.44		13.44
2023-11-17 17:37:30	9.01		10.12		10.3		10.31		13.45		13.45
2023-11-17 17:38:00	9.02		10.11		10.3		10.31		13.44		13.44
2023-11-17 17:38:30	9.01		10.12		10.3		10.31		13.45		13.45
2023-11-17 17:39:00	9.01		10.13		10.31		10.31		13.46		13.44
2023-11-17 17:39:30	9.01		10.12		10.3		10.3		13.43		13.45
2023-11-17 17:40:00	9.02		10.11		10.31		10.3		13.44		13.44
2023-11-17 17:40:30	9		10.3		10.29		10.3		13.45		13.45
2023-11-17 17:41:00	9.01		10.11		10.29		10.31		13.45		13.46
2023-11-17 17:41:30	9		10.12		10.29		10.3		13.44		13.43
2023-11-17 17:42:00	9		10.13		10.3		10.31		13.43		13.45
2023-11-17 17:42:30	9.01		10.12		10.29		10.29		13.44		13.46
2023-11-17 17:43:00	9.02		10.13		10.3		10.29		13.45		13.43
2023-11-17 17:43:30	9		10.11		10.3		10.29		13.44		13.44
2023-11-17 17:44:00	9.01		10.12		10.29		10.3		13.45		13.45
2023-11-17 17:44:30	9.01		10.13		10.3		10.29		13.44		13.45
2023-11-17 17:45:00	9.02		10.12		10.31		10.3		13.45		13.44
2023-11-17 17:45:30	9.01		10.11		10.31		10.3		13.44		13.43
2023-11-17 17:46:00	9.01		10.12		10.29		10.29		13.45		13.44
2023-11-17 17:46:30	9.01		10.13		10.28		10.3		13.46		13.45
2023-11-17 17:47:00	9.02		10.12		10.29		10.31		13.44		13.44
2023-11-17 17:47:30	9		10.13		10.3		10.31		13.45		13.45
2023-11-17 17:48:00	9.01		10.12		10.29		10.29		13.46		13.44
2023-11-17 17:48:30	9		10.11		10.28		10.28		13.44		13.45
2023-11-17 17:49:00	9		10.12		10.3		10.29		13.45		13.44
2023-11-17 17:49:30	9.01		10.11		10.29		10.3		13.45		13.45
2023-11-17 17:50:00	9.02		10.13		10.31		10.29		13.45		13.46
2023-11-17 17:50:30	9		10.12		10.3		10.28		13.45		13.45
2023-11-17 17:51:00	9.01		10.12		10.31		10.3		13.46		13.44
2023-11-17 17:51:30	9.01		10.11		10.31		10.29		13.46		13.45
2023-11-17 17:52:00	9.02		10.12		10.29		10.31		13.46		13.44
2023-11-17 17:52:30	9.01		10.13		10.3		10.3		13.45		13.45
2023-11-17 17:53:00	9		10.12		10.31		10.31		13.45		13.46
2023-11-17 17:53:30	9.01		10.11		10.31		10.31		13.45		13.43
2023-11-17 17:54:00	9.01		10.12		10.3		10.29		13.44		13.45
2023-11-17 17:54:30	9.02		10.11		10.3		10.3		13.44		13.46
2023-11-17 17:55:00	9		10.11		10.3		10.31		13.45		13.43
2023-11-17 17:55:30	9.01		10.11		10.31		10.31		13.44		13.44
2023-11-17 17:56:00	9		10.12		10.3		10.31		13.45		13.45
2023-11-17 17:56:30	9.01		10.13		10.31		10.31		13.46		13.45
2023-11-17 17:57:00	9.01		10.12		10.29		10.3		13.43		13.44
2023-11-17 17:57:30	9.02		10.13		10.29		10.3		13.44		13.43
2023-11-17 17:58:00	9		10.11		10.29		10.3		13.45		13.44
2023-11-17 17:58:30	9.01		10.12		10.3		10.31		13.45		13.45
2023-11-17 17:59:00	9.01		10.13		10.29		10.3		13.44		13.44
2023-11-17 17:59:30	9.02		10.12		10.3		10.31		13.43		13.45
2023-11-17 18:00:00	9.01		10.11		10.3		10.29		13.44		13.44
2023-11-17 18:00:30	9.02		10.12		10.29		10.29		13.45		13.45
2023-11-17 18:01:00	9.04		10.13		10.3		10.29		13.44		13.44
2023-11-17 18:01:30	9.02		10.12		10.31		10.3		13.45		13.45
2023-11-17 18:02:00	9.01		10.13		10.31		10.29		13.44		13.46
2023-11-17 18:02:30	9.01		10.12		10.29		10.3		13.45		13.44
2023-11-17 18:03:00	9.02		10.11		10.28		10.3		13.44		13.45
2023-11-17 18:03:30	9		10.12		10.29		10.29		13.45		13.45
2023-11-17 18:04:00	9.01		10.11		10.3		10.3		13.46		13.44
2023-11-17 18:04:30	9		10.13		10.29		10.31		13.43		13.43
2023-11-17 18:05:00	9		10.12		10.28		10.31		13.44		13.44
2023-11-17 18:05:30	9.01		10.12		10.3		10.29		13.45		13.45
2023-11-17 18:06:00	9.02		10.11		10.29		10.28		13.45		13.44
2023-11-17 18:06:30	9		10.12		10.31		10.29		13.44		13.45
2023-11-17 18:07:00	9.01		10.13		10.3		10.3		13.43		13.44
2023-11-17 18:07:30	9.01		10.12		10.31		10.29		13.44		13.45
2023-11-17 18:08:00	9.02		10.11		10.31		10.28		13.45		13.44
2023-11-17 18:08:30	9.01		10.3		10.29		10.3		13.44		13.45
2023-11-17 18:09:00	9.01		10.11		10.3		10.29		13.45		13.46
2023-11-17 18:09:30	9.01		10.12		10.31		10.31		13.44		13.43
2023-11-17 18:10:00	9		10.13		10.31		10.3		13.45		13.45
2023-11-17 18:10:30	9.01		10.12		10.3		10.31		13.44		13.46
2023-11-17 18:11:00	9.01		10.13		10.3		10.31		13.45		13.43
2023-11-17 18:11:30	9.02		10.11		10.3		10.29		13.46		13.44
2023-11-17 18:12:00	9		10.12		10.31		10.3		13.43		13.45
2023-11-17 18:12:30	9.01		10.13		10.3		10.31		13.44		13.45
2023-11-17 18:13:00	9		10.12		10.31		10.31		13.45		13.44
2023-11-17 18:13:30	9.01		10.11		10.29		10.31		13.45		13.43
2023-11-17 18:14:00	9.01		10.12		10.29		10.31		13.44		13.44
2023-11-17 18:14:30	9.02		10.13		10.29		10.3		13.43		13.45
2023-11-17 18:15:00	9		10.12		10.3		10.3		13.44		13.44
2023-11-17 18:15:30	9.01		10.13		10.29		10.3		13.45		13.45
2023-11-17 18:16:00	9.01		10.12		10.3		10.31		13.44		13.44
2023-11-17 18:16:30	9.02		10.11		10.3		10.3		13.45		13.45
2023-11-17 18:17:00	9.01		10.12		10.29		10.31		13.44		13.44
2023-11-17 18:17:30	9.02		10.11		10.3		10.29		13.45		13.45
2023-11-17 18:18:00	9.04		10.13		10.31		10.29		13.44		13.46
2023-11-17 18:18:30	9.02		10.12		10.31		10.29		13.45		13.44
2023-11-17 18:19:00	9.01		10.12		10.29		10.3		13.46		13.45
2023-11-17 18:19:30	9.01		10.11		10.28		10.29		13.44		13.45
2023-11-17 18:20:00	9.02		10.12		10.29		10.3		13.45		13.44
2023-11-17 18:20:30	9		10.13		10.3		10.3		13.46		13.43
2023-11-17 18:21:00	9.01		10.12		10.29		10.29		13.44		13.44
2023-11-17 18:21:30	9		10.11		10.28		10.3		13.45		13.45
2023-11-17 18:22:00	9		10.3		10.3		10.31		13.45		13.44
2023-11-17 18:22:30	9.01		10.11		10.29		10.31		13.45		13.45
2023-11-17 18:23:00	9.02		10.12		10.31		10.29		13.45		13.44
2023-11-17 18:23:30	9		10.13		10.3		10.28		13.46		13.45
2023-11-17 18:24:00	9.01		10.12		10.31		10.29		13.46		13.44
2023-11-17 18:24:30	9.01		10.13		10.31		10.3		13.46		13.45
2023-11-17 18:25:00	9.02		10.11		10.29		10.29		13.45		13.46
2023-11-17 18:25:30	9.01		10.12		10.3		10.28		13.45		13.43
2023-11-17 18:26:00	9.01		10.13		10.31		10.3		13.45		13.45
2023-11-17 18:26:30	9.01		10.12		10.31		10.29		13.44		13.46
2023-11-17 18:27:00	9.02		10.11		10.3		10.31		13.44		13.43
2023-11-17 18:27:30	9		10.12		10.3		10.3		13.45		13.44
2023-11-17 18:28:00	9.01		10.13		10.3		10.31		13.44		13.45
2023-11-17 18:28:30	9		10.12		10.31		10.31		13.45		13.45
2023-11-17 18:29:00	9		10.13		10.3		10.29		13.46		13.44
2023-11-17 18:29:30	9.01		10.12		10.31		10.3		13.43		13.43
2023-11-17 18:30:00	9.02		10.11		10.29		10.31		13.44		13.44
2023-11-17 18:30:30	9		10.12		10.29		10.31		13.45		13.45
2023-11-17 18:31:00	9.01		10.11		10.29		10.31		13.45		13.44
2023-11-17 18:31:30	9.01		10.13		10.3		10.31		13.44		13.45
2023-11-17 18:32:00	9.02		10.12		10.29		10.3		13.43		13.44
2023-11-17 18:32:30	9.01		10.12		10.3		10.3		13.44		13.45
2023-11-17 18:33:00	9.01		10.11		10.3		10.3		13.45		13.44
2023-11-17 18:33:30	9.01		10.12		10.29		10.31		13.44		13.45
2023-11-17 18:34:00	9.02		10.13		10.3		10.3		13.45		13.46
2023-11-17 18:34:30	9		10.12		10.31		10.31		13.44		13.45
2023-11-17 18:35:00	9.01		10.11		10.31		10.29		13.45		13.44
2023-11-17 18:35:30	9		10.3		10.29		10.29		13.44		13.45
2023-11-17 18:36:00	9		10.11		10.28		10.29		13.45		13.44
2023-11-17 18:36:30	9.01		10.12		10.29		10.3		13.46		13.45
2023-11-17 18:37:00	9.02		10.13		10.3		10.29		13.43		13.46
2023-11-17 18:37:30	9		10.12		10.29		10.3		13.44		13.43
2023-11-17 18:38:00	9.01		10.13		10.28		10.3		13.45		13.45
2023-11-17 18:38:30	9.01		10.11		10.3		10.29		13.45		13.46
2023-11-17 18:39:00	9.02		10.12		10.29		10.3		13.44		13.43
2023-11-17 18:39:30	9.01		10.13		10.31		10.31		13.43		13.44
2023-11-17 18:40:00	9		10.12		10.3		10.31		13.44		13.45
2023-11-17 18:40:30	9.01		10.11		10.31		10.29		13.45		13.45
2023-11-17 18:41:00	9.01		10.12		10.31		10.28		13.44		13.44
2023-11-17 18:41:30	9.02		10.13		10.29		10.29		13.45		13.43
2023-11-17 18:42:00	9		10.12		10.3		10.3		13.44		13.44
2023-11-17 18:42:30	9.01		10.13		10.31		10.29		13.45		13.45
2023-11-17 18:43:00	9		10.12		10.31		10.28		13.44		13.44
2023-11-17 18:43:30	9.01		10.11		10.3		10.3		13.45		13.45
2023-11-17 18:44:00	9.01		10.12		10.3		10.29		13.46		13.44
2023-11-17 18:44:30	9.02		10.11		10.3		10.31		13.43		13.45
2023-11-17 18:45:00	9		10.13		10.31		10.3		13.44		13.44
2023-11-17 18:45:30	9.01		10.12		10.3		10.31		13.45		13.45
2023-11-17 18:46:00	9.01		10.12		10.31		10.31		13.45		13.46
2023-11-17 18:46:30	9.02		10.11		10.29		10.29		13.44		13.44
2023-11-17 18:47:00	9.01		10.12		10.29		10.3		13.43		13.45
2023-11-17 18:47:30	9.02		10.13		10.29		10.31		13.44		13.45
2023-11-17 18:48:00	9.04		10.12		10.3		10.31		13.45		13.44
2023-11-17 18:48:30	9.02		10.11		10.29		10.31		13.44		13.43
2023-11-17 18:49:00	9.01		10.12		10.3		10.31		13.45		13.44
2023-11-17 18:49:30	9.01		10.11		10.3		10.3		13.44		13.45
2023-11-17 18:50:00	9.02		10.11		10.29		10.3		13.45		13.44
2023-11-17 18:50:30	9		10.11		10.3		10.3		13.44		13.45
2023-11-17 18:51:00	9.01		10.12		10.31		10.31		13.45		13.44
2023-11-17 18:51:30	9		10.13		10.31		10.3		13.46		13.45
2023-11-17 18:52:00	9		10.12		10.29		10.31		13.44		13.44
2023-11-17 18:52:30	9.01		10.13		10.28		10.29		13.45		13.45
2023-11-17 18:53:00	9.02		10.11		10.29		10.29		13.46		13.46
2023-11-17 18:53:30	9		10.12		10.3		10.29		13.44		13.43
2023-11-17 18:54:00	9.01		10.13		10.29		10.3		13.45		13.45
2023-11-17 18:54:30	9.01		10.12		10.28		10.29		13.45		13.46
2023-11-17 18:55:00	9.02		10.11		10.3		10.3		13.45		13.43
2023-11-17 18:55:30	9.01		10.12		10.29		10.3		13.45		13.44
2023-11-17 18:56:00	9.01		10.13		10.31		10.29		13.46		13.45
2023-11-17 18:56:30	9.01		10.12		10.3		10.3		13.46		13.45
2023-11-17 18:57:00	9.02		10.13		10.31		10.31		13.46		13.44
2023-11-17 18:57:30	9		10.12		10.31		10.31		13.45		13.43
2023-11-17 18:58:00	9.01		10.11		10.29		10.29		13.45		13.44
2023-11-17 18:58:30	9		10.12		10.3		10.28		13.45		13.45
2023-11-17 18:59:00	9		10.11		10.31		10.29		13.44		13.44
2023-11-17 18:59:30	9.01		10.13		10.31		10.3		13.44		13.45
2023-11-17 19:00:00	9.02		10.12		10.3		10.29		13.45		13.44
2023-11-17 19:00:30	9		10.12		10.3		10.28		13.44		13.45
2023-11-17 19:01:00	9.01		10.11		10.3		10.3		13.45		13.44
2023-11-17 19:01:30	9.01		10.12		10.31		10.29		13.46		13.45
2023-11-17 19:02:00	9.02		10.13		10.3		10.31		13.43		13.46
2023-11-17 19:02:30	9.01		10.12		10.31		10.3		13.44		13.44
2023-11-17 19:03:00	9.01		10.11		10.29		10.31		13.45		13.45
2023-11-17 19:03:30	9.01		10.3		10.29		10.31		13.45		13.45
2023-11-17 19:04:00	9.02		10.11		10.29		10.29		13.44		13.44
2023-11-17 19:04:30	9		10.12		10.3		10.3		13.43		13.43
2023-11-17 19:05:00	9.01		10.13		10.29		10.31		13.44		13.44
2023-11-17 19:05:30	9		10.12		10.3		10.31		13.45		13.45
2023-11-17 19:06:00	9		10.13		10.3		10.31		13.44		13.44
2023-11-17 19:06:30	9.01		10.11		10.29		10.31		13.45		13.45
2023-11-17 19:07:00	9.02		10.12		10.3		10.3		13.44		13.44
2023-11-17 19:07:30	9		10.13		10.31		10.3		13.45		13.45
2023-11-17 19:08:00	9.01		10.12		10.31		10.3		13.44		13.44
2023-11-17 19:08:30	9.01		10.11		10.29		10.31		13.45		13.45
2023-11-17 19:09:00	9.02		10.12		10.28		10.3		13.46		13.46
2023-11-17 19:09:30	9.01		10.13		10.29		10.31		13.43		13.43
2023-11-17 19:10:00	9		10.12		10.3		10.29		13.44		13.45
2023-11-17 19:10:30	9.01		10.13		10.29		10.29		13.45		13.46
2023-11-17 19:11:00	9.01		10.12		10.28		10.29		13.45		13.43
2023-11-17 19:11:30	9.02		10.11		10.3		10.3		13.44		13.44
2023-11-17 19:12:00	9		10.12		10.29		10.29		13.43		13.45
2023-11-17 19:12:30	9.01		10.11		10.31		10.3		13.44		13.45
2023-11-17 19:13:00	9		10.13		10.3		10.3		13.45		13.44
2023-11-17 19:13:30	9.01		10.12		10.31		10.29		13.44		13.43
2023-11-17 19:14:00	9.01		10.12		10.31		10.3		13.45		13.44
2023-11-17 19:14:30	9.02		10.11		10.29		10.31		13.44		13.45
2023-11-17 19:15:00	9		10.12		10.3		10.31		13.45		13.44
2023-11-17 19:15:30	9.01		10.13		10.31		10.29		13.44		13.45
2023-11-17 19:16:00	9.01		10.12		10.31		10.28		13.45		13.44
2023-11-17 19:16:30	9.02		10.11		10.3		10.29		13.46		13.45
2023-11-17 19:17:00	9.01		10.3		10.3		10.3		13.43		13.44
2023-11-17 19:17:30	9.02		10.11		10.3		10.29		13.44		13.45
2023-11-17 19:18:00	9.04		10.12		10.31		10.28		13.45		13.46
2023-11-17 19:18:30	9.02		10.13		10.3		10.3		13.45		13.45
2023-11-17 19:19:00	9.01		10.12		10.31		10.29		13.44		13.44
2023-11-17 19:19:30	9.01		10.13		10.29		10.31		13.43		13.45
2023-11-17 19:20:00	9.02		10.11		10.29		10.3		13.44		13.44
2023-11-17 19:20:30	9		10.12		10.29		10.31		13.45		13.45
2023-11-17 19:21:00	9.01		10.13		10.3		10.31		13.44		13.46
2023-11-17 19:21:30	9		10.12		10.29		10.29		13.45		13.43
2023-11-17 19:22:00	9		10.11		10.3		10.3		13.44		13.45
2023-11-17 19:22:30	9.01		10.12		10.3		10.31		13.45		13.46
2023-11-17 19:23:00	9.02		10.13		10.29		10.31		13.44		13.43
2023-11-17 19:23:30	9		10.12		10.3		10.31		13.45		13.44
2023-11-17 19:24:00	9.01		10.13		10.31		10.31		13.46		13.45
2023-11-17 19:24:30	9.01		10.12		10.31		10.3		13.44		13.45
2023-11-17 19:25:00	9.02		10.11		10.29		10.3		13.45		13.44
2023-11-17 19:25:30	9.01		10.12		10.28		10.3		13.46		13.43
2023-11-17 19:26:00	9.01		10.11		10.29		10.31		13.44		13.44
2023-11-17 19:26:30	9.01		10.13		10.3		10.3		13.45		13.45
2023-11-17 19:27:00	9.02		10.12		10.29		10.31		13.45		13.44
2023-11-17 19:27:30	9		10.12		10.28		10.29		13.45		13.45
2023-11-17 19:28:00	9.01		10.11		10.3		10.29		13.45		13.44
2023-11-17 19:28:30	9		10.12		10.29		10.29		13.46		13.45
2023-11-17 19:29:00	9		10.13		10.31		10.3		13.46		13.44
2023-11-17 19:29:30	9.01		10.12		10.3		10.29		13.46		13.45
2023-11-17 19:30:00	9.02		10.11		10.31		10.3		13.45		13.46
2023-11-17 19:30:30	9		10.3		10.31		10.3		13.45		13.44
2023-11-17 19:31:00	9.01		10.11		10.29		10.29		13.45		13.45
2023-11-17 19:31:30	9.01		10.12		10.3		10.3		13.44		13.45
2023-11-17 19:32:00	9.02		10.13		10.31		10.31		13.44		13.44
2023-11-17 19:32:30	9.01		10.12		10.31		10.31		13.45		13.43
2023-11-17 19:33:00	9.01		10.13		10.3		10.29		13.44		13.44
2023-11-17 19:33:30	9.01		10.11		10.3		10.28		13.45		13.45
2023-11-17 19:34:00	9.02		10.12		10.3		10.29		13.46		13.44
2023-11-17 19:34:30	9		10.13		10.31		10.3		13.43		13.45
2023-11-17 19:35:00	9.01		10.12		10.3		10.29		13.44		13.44
2023-11-17 19:35:30	9		10.11		10.31		10.28		13.45		13.45
2023-11-17 19:36:00	9		10.12		10.29		10.3		13.45		13.44
2023-11-17 19:36:30	9.01		10.13		10.29		10.29		13.44		13.45
2023-11-17 19:37:00	9.02		10.12		10.29		10.31		13.43		13.46
2023-11-17 19:37:30	9		10.13		10.3		10.3		13.44		13.43
2023-11-17 19:38:00	9.01		10.12		10.29		10.31		13.45		13.45
2023-11-17 19:38:30	9.01		10.11		10.3		10.31		13.44		13.46
2023-11-17 19:39:00	9.02		10.12		10.3		10.29		13.45		13.43
2023-11-17 19:39:30	9.01		10.11		10.29		10.3		13.44		13.44
2023-11-17 19:40:00	9		10.13		10.3		10.31		13.45		13.45
2023-11-17 19:40:30	9.01		10.12		10.31		10.31		13.44		13.45
2023-11-17 19:41:00	9.01		10.12		10.31		10.31		13.45		13.44
2023-11-17 19:41:30	9.02		10.11		10.29		10.31		13.46		13.43
2023-11-17 19:42:00	9		10.12		10.28		10.3		13.43		13.44
2023-11-17 19:42:30	9.01		10.13		10.29		10.3		13.44		13.45
2023-11-17 19:43:00	9		10.12		10.3		10.3		13.45		13.44
2023-11-17 19:43:30	9.01		10.11		10.29		10.31		13.45		13.45
2023-11-17 19:44:00	9.01		10.12		10.28		10.3		13.44		13.44
2023-11-17 19:44:30	9.02		10.11		10.3		10.31		13.43		13.45
2023-11-17 19:45:00	9		10.11		10.29		10.29		13.44		13.44
2023-11-17 19:45:30	9.01		10.11		10.31		10.29		13.45		13.45
2023-11-17 19:46:00	9.01		10.12		10.3		10.29		13.44		13.46
2023-11-17 19:46:30	9.02		10.13		10.31		10.3		13.45		13.44
2023-11-17 19:47:00	9.01		10.12		10.31		10.29		13.44		13.45
2023-11-17 19:47:30	9.02		10.13		10.29		10.3		13.45		13.45
2023-11-17 19:48:00	9.04		10.11		10.3		10.3		13.44		13.44
2023-11-17 19:48:30	9.02		10.12		10.31		10.29		13.45		13.43
2023-11-17 19:49:00	9.01		10.13		10.31		10.3		13.46		13.44
2023-11-17 19:49:30	9.01		10.12		10.3		10.31		13.43		13.45
2023-11-17 19:50:00	9.02		10.11		10.3		10.31		13.44		13.44
2023-11-17 19:50:30	9		10.12		10.3		10.29		13.45		13.45
2023-11-17 19:51:00	9.01		10.13		10.31		10.28		13.45		13.44
2023-11-17 19:51:30	9		10.12		10.3		10.29		13.44		13.45
2023-11-17 19:52:00	9		10.13		10.31		10.3		13.43		13.44
2023-11-17 19:52:30	9.01		10.12		10.29		10.29		13.44		13.45
2023-11-17 19:53:00	9.02		10.11		10.29		10.28		13.45		13.46
2023-11-17 19:53:30	9		10.12		10.29		10.3		13.44		13.43
2023-11-17 19:54:00	9.01		10.11		10.3		10.29		13.45		13.45
2023-11-17 19:54:30	9.01		10.13		10.29		10.31		13.44		13.46
2023-11-17 19:55:00	9.02		10.12		10.3		10.3		13.45		13.43
2023-11-17 19:55:30	9.01		10.12		10.3		10.31		13.44		13.44
2023-11-17 19:56:00	9.01		10.11		10.29		10.31		13.45		13.45
2023-11-17 19:56:30	9.01		10.12		10.3		10.29		13.46		13.45
2023-11-17 19:57:00	9		10.13		10.31		10.3		13.44		13.44
2023-11-17 19:57:30	9.01		10.12		10.31		10.31		13.45		13.43
2023-11-17 19:58:00	9.01		10.11		10.29		10.31		13.46		13.44
2023-11-17 19:58:30	9.02		10.3		10.28		10.31		13.44		13.45
2023-11-17 19:59:00	9		10.11		10.29		10.31		13.45		13.44
2023-11-17 19:59:30	9.01		10.12		10.3		10.3		13.45		13.45
2023-11-17 20:00:00	9		10.13		10.29		10.3		13.45		13.44
2023-11-17 20:00:30	9.01		10.12		10.28		10.3		13.45		13.45
2023-11-17 20:01:00	9.01		10.13		10.3		10.31		13.46		13.44
2023-11-17 20:01:30	9.02		10.11		10.29		10.3		13.46		13.45
2023-11-17 20:02:00	9		10.12		10.31		10.31		13.46		13.46
2023-11-17 20:02:30	9.01		10.13		10.3		10.29		13.45		13.45
2023-11-17 20:03:00	9.01		10.12		10.31		10.29		13.45		13.44
2023-11-17 20:03:30	9.02		10.11		10.31		10.29		13.45		13.45
2023-11-17 20:04:00	9.01		10.12		10.29		10.3		13.44		13.44
2023-11-17 20:04:30	9.02		10.13		10.3		10.29		13.44		13.45
2023-11-17 20:05:00	9.04		10.12		10.31		10.3		13.45		13.46
2023-11-17 20:05:30	9.02		10.13		10.31		10.3		13.44		13.43
2023-11-17 20:06:00	9.01		10.12		10.3		10.29		13.45		13.45
2023-11-17 20:06:30	9.01		10.11		10.3		10.3		13.46		13.46
2023-11-17 20:07:00	9.02		10.12		10.3		10.31		13.43		13.43
2023-11-17 20:07:30	9		10.11		10.31		10.31		13.44		13.44
2023-11-17 20:08:00	9.01		10.13		10.3		10.29		13.45		13.45
2023-11-17 20:08:30	9		10.12		10.31		10.28		13.45		13.45
2023-11-17 20:09:00	9		10.12		10.29		10.29		13.44		13.44
2023-11-17 20:09:30	9.01		10.11		10.29		10.3		13.43		13.43
2023-11-17 20:10:00	9.02		10.12		10.29		10.29		13.44		13.44
2023-11-17 20:10:30	9		10.13		10.3		10.28		13.45		13.45
2023-11-17 20:11:00	9.01		10.12		10.29		10.3		13.44		13.44
2023-11-17 20:11:30	9.01		10.11		10.3		10.29		13.45		13.45
2023-11-17 20:12:00	9.02		10.3		10.3		10.31		13.44		13.44
2023-11-17 20:12:30	9.01		10.11		10.29		10.3		13.45		13.45
2023-11-17 20:13:00	9.01		10.12		10.3		10.31		13.44		13.44
2023-11-17 20:13:30	9.01		10.13		10.31		10.31		13.45		13.45
2023-11-17 20:14:00	9.02		10.12		10.31		10.29		13.46		13.46
2023-11-17 20:14:30	9		10.13		10.29		10.3		13.43		13.44
2023-11-17 20:15:00	9.01		10.11		10.28		10.31		13.44		13.45
2023-11-17 20:15:30	9		10.12		10.29		10.31		13.45		13.45
2023-11-17 20:16:00	9		10.13		10.3		10.31		13.45		13.44
2023-11-17 20:16:30	9.01		10.12		10.29		10.31		13.44		13.43
2023-11-17 20:17:00	9.02		10.11		10.28		10.3		13.43		13.44
2023-11-17 20:17:30	9		10.12		10.3		10.3		13.44		13.45
2023-11-17 20:18:00	9.01		10.13		10.29		10.3		13.45		13.44
2023-11-17 20:18:30	9.01		10.12		10.31		10.31		13.44		13.45
2023-11-17 20:19:00	9.02		10.13		10.3		10.3		13.45		13.44
2023-11-17 20:19:30	9.01		10.12		10.31		10.31		13.44		13.45
2023-11-17 20:20:00	9.01		10.11		10.31		10.29		13.45		13.44
2023-11-17 20:20:30	9.01		10.12		10.29		10.29		13.44		13.45
2023-11-17 20:21:00	9.02		10.11		10.3		10.29		13.45		13.46
2023-11-17 20:21:30	9		10.13		10.31		10.3		13.46		13.43
2023-11-17 20:22:00	9.01		10.12		10.31		10.29		13.43		13.45
2023-11-17 20:22:30	9		10.12		10.3		10.3		13.44		13.46
2023-11-17 20:23:00	9		10.11		10.3		10.3		13.45		13.43
2023-11-17 20:23:30	9.01		10.12		10.3		10.29		13.45		13.44
2023-11-17 20:24:00	9.02		10.13		10.31		10.3		13.44		13.45
2023-11-17 20:24:30	9		10.12		10.3		10.31		13.43		13.45
2023-11-17 20:25:00	9.01		10.11		10.31		10.31		13.44		13.44
2023-11-17 20:25:30	9.01		10.3		10.29		10.29		13.45		13.43
2023-11-17 20:26:00	9.02		10.11		10.29		10.28		13.44		13.44
2023-11-17 20:26:30	9.01		10.12		10.29		10.29		13.45		13.45
2023-11-17 20:27:00	9		10.13		10.3		10.3		13.44		13.44
2023-11-17 20:27:30	9.01		10.12		10.29		10.29		13.45		13.45
2023-11-17 20:28:00	9.01		10.13		10.3		10.28		13.44		13.44
2023-11-17 20:28:30	9.02		10.11		10.3		10.3		13.45		13.45
2023-11-17 20:29:00	9		10.12		10.29		10.29		13.46		13.44
2023-11-17 20:29:30	9.01		10.13		10.3		10.31		13.44		13.45
2023-11-17 20:30:00	9		10.12		10.31		10.3		13.45		13.46
2023-11-17 20:30:30	9.01		10.11		10.31		10.31		13.46		13.44
2023-11-17 20:31:00	9.01		10.12		10.29		10.31		13.44		13.45
2023-11-17 20:31:30	9.02		10.13		10.28		10.29		13.45		13.45
2023-11-17 20:32:00	9		10.12		10.29		10.3		13.45		13.44
2023-11-17 20:32:30	9.01		10.13		10.3		10.31		13.45		13.43
2023-11-17 20:33:00	9.01		10.12		10.29		10.31		13.45		13.44
2023-11-17 20:33:30	9.02		10.11		10.28		10.31		13.46		13.45
2023-11-17 20:34:00	9.01		10.12		10.3		10.31		13.46		13.44
2023-11-17 20:34:30	9.02		10.11		10.29		10.3		13.46		13.45
2023-11-17 20:35:00	9.04		10.13		10.31		10.3		13.45		13.44
2023-11-17 20:35:30	9.02		10.12		10.3		10.3		13.45		13.45
2023-11-17 20:36:00	9.01		10.12		10.31		10.31		13.45		13.44
2023-11-17 20:36:30	9.01		10.11		10.31		10.3		13.44		13.45
2023-11-17 20:37:00	9.02		10.12		10.29		10.31		13.44		13.46
2023-11-17 20:37:30	9		10.13		10.3		10.29		13.45		13.43
2023-11-17 20:38:00	9.01		10.12		10.31		10.29		13.44		13.45
2023-11-17 20:38:30	9		10.11		10.31		10.29		13.45		13.46
2023-11-17 20:39:00	9		10.12		10.3		10.3		13.46		13.43
2023-11-17 20:39:30	9.01		10.11		10.3		10.29		13.43		13.44
2023-11-17 20:40:00	9.02		10.11		10.3		10.3		13.44		13.45
2023-11-17 20:40:30	9		10.11		10.31		10.3		13.45		13.45
2023-11-17 20:41:00	9.01		10.12		10.3		10.29		13.45		13.44
2023-11-17 20:41:30	9.01		10.13		10.31		10.3		13.44		13.43
2023-11-17 20:42:00	9.02		10.12		10.29		10.31		13.43		13.44
2023-11-17 20:42:30	9.01		10.13		10.29		10.31		13.44		13.45
2023-11-17 20:43:00	9.01		10.11		10.29		10.29		13.45		13.44
2023-11-17 20:43:30	9.01		10.12		10.3		10.28		13.44		13.45
2023-11-17 20:44:00	9.02		10.13		10.29		10.29		13.45		13.44
2023-11-17 20:44:30	9		10.12		10.3		10.3		13.44		13.45
2023-11-17 20:45:00	9.01		10.11		10.3		10.29		13.45		13.44
2023-11-17 20:45:30	9		10.12		10.29		10.28		13.44		13.45
2023-11-17 20:46:00	9		10.13		10.3		10.3		13.45		13.46
2023-11-17 20:46:30	9.01		10.12		10.31		10.29		13.46		13.45
2023-11-17 20:47:00	9.02		10.13		10.31		10.31		13.43		13.44
2023-11-17 20:47:30	9		10.12		10.29		10.3		13.44		13.45
2023-11-17 20:48:00	9.01		10.11		10.28		10.31		13.45		13.44
2023-11-17 20:48:30	9.01		10.12		10.29		10.31		13.45		13.45
2023-11-17 20:49:00	9.02		10.11		10.3		10.29		13.44		13.46
2023-11-17 20:49:30	9.01		10.13		10.29		10.3		13.43		13.43
2023-11-17 20:50:00	9.01		10.12		10.28		10.31		13.44		13.45
2023-11-17 20:50:30	9.01		10.12		10.3		10.31		13.45		13.46
2023-11-17 20:51:00	9.02		10.11		10.29		10.31		13.44		13.43
2023-11-17 20:51:30	9		10.12		10.31		10.31		13.45		13.44
2023-11-17 20:52:00	9.01		10.13		10.3		10.3		13.44		13.45
2023-11-17 20:52:30	9		10.12		10.31		10.3		13.45		13.45
2023-11-17 20:53:00	9		10.11		10.31		10.3		13.44		13.44
2023-11-17 20:53:30	9.01		10.3		10.29		10.31		13.45		13.43
2023-11-17 20:54:00	9.02		10.11		10.3		10.3		13.46		13.44
2023-11-17 20:54:30	9		10.12		10.31		10.31		13.43		13.45
2023-11-17 20:55:00	9.01		10.13		10.31		10.29		13.44		13.44
2023-11-17 20:55:30	9.01		10.12		10.3		10.29		13.45		13.45
2023-11-17 20:56:00	9.02		10.13		10.3		10.29		13.45		13.44
2023-11-17 20:56:30	9.01		10.11		10.3		10.3		13.44		13.45
2023-11-17 20:57:00	9		10.12		10.31		10.29		13.43		13.44
2023-11-17 20:57:30	9.01		10.13		10.3		10.3		13.44		13.45
2023-11-17 20:58:00	9.01		10.12		10.31		10.3		13.45		13.46
2023-11-17 20:58:30	9.02		10.11		10.29		10.29		13.44		13.44
2023-11-17 20:59:00	9		10.12		10.29		10.3		13.45		13.45
2023-11-17 20:59:30	9.01		10.13		10.29		10.31		13.44		13.45
2023-11-17 21:00:00	9		10.12		10.3		10.31		13.45		13.44
2023-11-17 21:00:30	9.01		10.13		10.29		10.29		13.44		13.43
2023-11-17 21:01:00	9.01		10.12		10.3		10.28		13.45		13.44
2023-11-17 21:01:30	9.02		10.11		10.3		10.29		13.46		13.45
2023-11-17 21:02:00	9		10.12		10.29		10.3		13.44		13.44
2023-11-17 21:02:30	9.01		10.11		10.3		10.29		13.45		13.45
2023-11-17 21:03:00	9.01		10.13		10.31		10.28		13.46		13.44
2023-11-17 21:03:30	9.02		10.12		10.31		10.3		13.44		13.45
2023-11-17 21:04:00	9.01		10.12		10.29		10.29		13.45		13.44
2023-11-17 21:04:30	9.02		10.11		10.28		10.31		13.45		13.45
2023-11-17 21:05:00	9.04		10.12		10.29		10.3		13.45		13.46
2023-11-17 21:05:30	9.02		10.13		10.3		10.31		13.45		13.43
2023-11-17 21:06:00	9.01		10.12		10.29		10.31		13.46		13.45
2023-11-17 21:06:30	9.01		10.11		10.28		10.29		13.46		13.46
2023-11-17 21:07:00	9.02		10.3		10.3		10.3		13.46		13.43
2023-11-17 21:07:30	9		10.11		10.29		10.31		13.45		13.44
2023-11-17 21:08:00	9.01		10.12		10.31		10.31		13.45		13.45
2023-11-17 21:08:30	9		10.13		10.3		10.31		13.45		13.45
2023-11-17 21:09:00	9		10.12		10.31		10.31		13.44		13.44
2023-11-17 21:09:30	9.01		10.13		10.31		10.3		13.44		13.43
2023-11-17 21:10:00	9.02		10.11		10.29		10.3		13.45		13.44
2023-11-17 21:10:30	9		10.12		10.3		10.3		13.44		13.45
2023-11-17 21:11:00	9.01		10.13		10.31		10.31		13.45		13.44
2023-11-17 21:11:30	9.01		10.12		10.31		10.3		13.46		13.45
2023-11-17 21:12:00	9.02		10.11		10.3		10.31		13.43		13.44
2023-11-17 21:12:30	9.01		10.12		10.3		10.29		13.44		13.45
2023-11-17 21:13:00	9.01		10.13		10.3		10.29		13.45		13.44
2023-11-17 21:13:30	9.01		10.12		10.31		10.29		13.45		13.45
2023-11-17 21:14:00	9.02		10.13		10.3		10.3		13.44		13.46
2023-11-17 21:14:30	9		10.12		10.31		10.29		13.43		13.44
2023-11-17 21:15:00	9.01		10.11		10.29		10.3		13.44		13.45
2023-11-17 21:15:30	9		10.12		10.29		10.3		13.45		13.45
2023-11-17 21:16:00	9		10.11		10.29		10.29		13.44		13.44
2023-11-17 21:16:30	9.01		10.13		10.3		10.3		13.45		13.43
2023-11-17 21:17:00	9.02		10.12		10.29		10.31		13.44		13.44
2023-11-17 21:17:30	9		10.12		10.3		10.31		13.45		13.45
2023-11-17 21:18:00	9.01		10.11		10.3		10.29		13.44		13.44
2023-11-17 21:18:30	9.01		10.12		10.29		10.28		13.45		13.45
2023-11-17 21:19:00	9.02		10.13		10.3		10.29		13.46		13.44
2023-11-17 21:19:30	9.01		10.12		10.31		10.3		13.43		13.45
2023-11-17 21:20:00	9.01		10.11		10.31		10.29		13.44		13.44
2023-11-17 21:20:30	9.01		10.3		10.29		10.28		13.45		13.45
2023-11-17 21:21:00	9.02		10.11		10.28		10.3		13.45		13.46
2023-11-17 21:21:30	9		10.12		10.29		10.29		13.44		13.43
2023-11-17 21:22:00	9.01		10.13		10.3		10.31		13.43		13.45
2023-11-17 21:22:30	9		10.12		10.29		10.3		13.44		13.46
2023-11-17 21:23:00	9		10.13		10.28		10.31		13.45		13.43
2023-11-17 21:23:30	9.01		10.11		10.3		10.31		13.44		13.44
2023-11-17 21:24:00	9.02		10.12		10.29		10.29		13.45		13.45
2023-11-17 21:24:30	9		10.13		10.31		10.3		13.44		13.45
2023-11-17 21:25:00	9.01		10.12		10.3		10.31		13.45		13.44
2023-11-17 21:25:30	9.01		10.11		10.31		10.31		13.44		13.43
2023-11-17 21:26:00	9.02		10.12		10.31		10.31		13.45		13.44
2023-11-17 21:26:30	9.01		10.13		10.29		10.31		13.46		13.45
2023-11-17 21:27:00	9		10.12		10.3		10.3		13.43		13.44
2023-11-17 21:27:30	9.01		10.13		10.31		10.3		13.44		13.45
2023-11-17 21:28:00	9.01		10.12		10.31		10.3		13.45		13.44
2023-11-17 21:28:30	9.02		10.11		10.3		10.31		13.45		13.45
2023-11-17 21:29:00	9		10.12		10.3		10.3		13.44		13.44
2023-11-17 21:29:30	9.01		10.11		10.3		10.31		13.43		13.45
2023-11-17 21:30:00	9		10.13		10.31		10.29		13.44		13.46
2023-11-17 21:30:30	9.01		10.12		10.3		10.29		13.45		13.45
2023-11-17 21:31:00	9.01		10.12		10.31		10.29		13.44		13.44
2023-11-17 21:31:30	9.02		10.11		10.29		10.3		13.45		13.45
2023-11-17 21:32:00	9		10.12		10.29		10.29		13.44		13.44
2023-11-17 21:32:30	9.01		10.13		10.29		10.3		13.45		13.45
2023-11-17 21:33:00	9.01		10.12		10.3		10.3		13.44		13.46
2023-11-17 21:33:30	9.02		10.11		10.29		10.29		13.45		13.43
2023-11-17 21:34:00	9.01		10.12		10.3		10.3		13.46		13.45
2023-11-17 21:34:30	9.02		10.11		10.3		10.31		13.44		13.46
2023-11-17 21:35:00	9.04		10.11		10.29		10.31		13.45		13.43
2023-11-17 21:35:30	9.02		10.11		10.3		10.29		13.46		13.44
2023-11-17 21:36:00	9.01		10.12		10.31		10.28		13.44		13.45
2023-11-17 21:36:30	9.01		10.13		10.31		10.29		13.45		13.45
2023-11-17 21:37:00	9.02		10.12		10.29		10.3		13.45		13.44
2023-11-17 21:37:30	9		10.13		10.28		10.29		13.45		13.43
2023-11-17 21:38:00	9.01		10.11		10.29		10.28		13.45		13.44
2023-11-17 21:38:30	9		10.12		10.3		10.3		13.46		13.45
2023-11-17 21:39:00	9		10.13		10.29		10.29		13.46		13.44
2023-11-17 21:39:30	9.01		10.12		10.28		10.31		13.46		13.45
2023-11-17 21:40:00	9.02		10.11		10.3		10.3		13.45		13.44
2023-11-17 21:40:30	9		10.12		10.29		10.31		13.45		13.45
2023-11-17 21:41:00	9.01		10.13		10.31		10.31		13.45		13.44
2023-11-17 21:41:30	9.01		10.12		10.3		10.29		13.44		13.45
2023-11-17 21:42:00	9.02		10.13		10.31		10.3		13.44		13.46
2023-11-17 21:42:30	9.01		10.12		10.31		10.31		13.45		13.44
2023-11-17 21:43:00	9.01		10.11		10.29		10.31		13.44		13.45
2023-11-17 21:43:30	9.01		10.12		10.3		10.31		13.45		13.45
2023-11-17 21:44:00	9		10.11		10.31		10.31		13.46		13.44
2023-11-17 21:44:30	9.01		10.13		10.31		10.3		13.43		13.43
2023-11-17 21:45:00	9.01		10.12		10.3		10.3		13.44		13.44
2023-11-17 21:45:30	9.02		10.12		10.3		10.3		13.45		13.45
2023-11-17 21:46:00	9		10.11		10.3		10.31		13.45		13.44
2023-11-17 21:46:30	9.01		10.12		10.31		10.3		13.44		13.45
2023-11-17 21:47:00	9		10.13		10.3		10.31		13.43		13.44
2023-11-17 21:47:30	9.01		10.12		10.31		10.29		13.44		13.45
2023-11-17 21:48:00	9.01		10.11		10.29		10.29		13.45		13.44
2023-11-17 21:48:30	9.02		10.3		10.29		10.29		13.44		13.45
2023-11-17 21:49:00	9		10.11		10.29		10.3		13.45		13.46
2023-11-17 21:49:30	9.01		10.12		10.3		10.29		13.44		13.43
2023-11-17 21:50:00	9.01		10.13		10.29		10.3		13.45		13.45
2023-11-17 21:50:30	9.02		10.12		10.3		10.3		13.44		13.46
2023-11-17 21:51:00	9.01		10.13		10.3		10.29		13.45		13.43
2023-11-17 21:51:30	9.02		10.11		10.29		10.3		13.46		13.44
2023-11-17 21:52:00	9.04		10.12		10.3		10.31		13.43		13.45
2023-11-17 21:52:30	9.02		10.13		10.31		10.31		13.44		13.45
2023-11-17 21:53:00	9.01		10.12		10.31		10.29		13.45		13.44
2023-11-17 21:53:30	9.01		10.11		10.29		10.28		13.45		13.43
2023-11-17 21:54:00	9.02		10.12		10.28		10.29		13.44		13.44
2023-11-17 21:54:30	9		10.13		10.29		10.3		13.43		13.45
2023-11-17 21:55:00	9.01		10.12		10.3		10.29		13.44		13.44
2023-11-17 21:55:30	9		10.13		10.29		10.28		13.45		13.45
2023-11-17 21:56:00	9		10.12		10.28		10.3		13.44		13.44
2023-11-17 21:56:30	9.01		10.11		10.3		10.29		13.45		13.45
2023-11-17 21:57:00	9.02		10.12		10.29		10.31		13.44		13.44
2023-11-17 21:57:30	9		10.11		10.31		10.3		13.45		13.45
2023-11-17 21:58:00	9.01		10.13		10.3		10.31		13.44		13.46
2023-11-17 21:58:30	9.01		10.12		10.31		10.31		13.45		13.44
2023-11-17 21:59:00	9.02		10.12		10.31		10.29		13.46		13.45
2023-11-17 21:59:30	9.01		10.11		10.29		10.3		13.43		13.45
2023-11-17 22:00:00	9.01		10.12		10.3		10.31		13.44		13.44
2023-11-17 22:00:30	9.01		10.13		10.31		10.31		13.45		13.43
2023-11-17 22:01:00	9.02		10.12		10.31		10.31		13.45		13.44
2023-11-17 22:01:30	9		10.11		10.3		10.31		13.44		13.45
2023-11-17 22:02:00	9.01		10.3		10.3		10.3		13.43		13.44
2023-11-17 22:02:30	9		10.11		10.3		10.3		13.44		13.45
2023-11-17 22:03:00	9		10.12		10.31		10.3		13.45		13.44
2023-11-17 22:03:30	9.01		10.13		10.3		10.31		13.44		13.45
2023-11-17 22:04:00	9.02		10.12		10.31		10.3		13.45		13.44
2023-11-17 22:04:30	9		10.13		10.29		10.31		13.44		13.45
2023-11-17 22:05:00	9.01		10.11		10.29		10.29		13.45		13.46
2023-11-17 22:05:30	9.01		10.12		10.29		10.29		13.44		13.43
2023-11-17 22:06:00	9.02		10.13		10.3		10.29		13.45		13.45
2023-11-17 22:06:30	9.01		10.12		10.29		10.3		13.46		13.46
2023-11-17 22:07:00	9.01		10.11		10.3		10.29		13.44		13.43
2023-11-17 22:07:30	9.01		10.12		10.3		10.3		13.45		13.44
2023-11-17 22:08:00	9.02		10.13		10.29		10.3		13.46		13.45
2023-11-17 22:08:30	9		10.12		10.3		10.29		13.44		13.45
2023-11-17 22:09:00	9.01		10.13		10.31		10.3		13.45		13.44
2023-11-17 22:09:30	9		10.12		10.31		10.31		13.45		13.43
2023-11-17 22:10:00	9		10.11		10.29		10.31		13.45		13.44
2023-11-17 22:10:30	9.01		10.12		10.28		10.29		13.45		13.45
2023-11-17 22:11:00	9.02		10.11		10.29		10.28		13.46		13.44
2023-11-17 22:11:30	9		10.13		10.3		10.29		13.46		13.45
2023-11-17 22:12:00	9.01		10.12		10.29		10.3		13.46		13.44
2023-11-17 22:12:30	9.01		10.12		10.28		10.29		13.45		13.45
2023-11-17 22:13:00	9.02		10.11		10.3		10.28		13.45		13.44
2023-11-17 22:13:30	9.01		10.12		10.29		10.3		13.45		13.45
2023-11-17 22:14:00	9		10.13		10.31		10.29		13.44		13.46
2023-11-17 22:14:30	9.01		10.12		10.3		10.31		13.44		13.44
2023-11-17 22:15:00	9.01		10.11		10.31		10.3		13.45		13.43
2023-11-17 22:15:30	9.02		10.3		10.31		10.31		13.44		13.42
2023-11-17 22:16:00	9		10.11		10.29		10.31		13.45		13.41
2023-11-17 22:16:30	9.01		10.12		10.3		10.29		13.46		13.42
2023-11-17 22:17:00	9		10.13		10.31		10.3		13.43		13.42
2023-11-17 22:17:30	9.01		10.12		10.31		10.31		13.44		13.42
2023-11-17 22:18:00	9.01		10.13		10.3		10.31		13.45		13.4
2023-11-17 22:18:30	9.02		10.11		10.3		10.31		13.45		13.41
2023-11-17 22:19:00	9		10.12		10.3		10.31		13.44		13.42
2023-11-17 22:19:30	9.01		10.13		10.31		10.3		13.43		13.4
2023-11-17 22:20:00	9.01		10.12		10.3		10.3		13.44		13.41
2023-11-17 22:20:30	9.02		10.11		10.31		10.3		13.45		13.42
2023-11-17 22:21:00	9.01		10.12		10.29		10.31		13.44		13.42
2023-11-17 22:21:30	9.02		10.13		10.29		10.3		13.45		13.42
2023-11-17 22:22:00	9.04		10.12		10.29		10.31		13.44		13.4
2023-11-17 22:22:30	9.02		10.13		10.3		10.29		13.45		13.41
2023-11-17 22:23:00	9.01		10.12		10.29		10.29		13.44		13.4
2023-11-17 22:23:30	9.01		10.11		10.3		10.29		13.45		13.41
2023-11-17 22:24:00	9.02		10.12		10.3		10.3		13.46		13.42
2023-11-17 22:24:30	9		10.11		10.29		10.29		13.43		13.41
2023-11-17 22:25:00	9.01		10.13		10.3		10.3		13.44		13.42
2023-11-17 22:25:30	9		10.12		10.31		10.3		13.45		13.42
2023-11-17 22:26:00	9		10.12		10.31		10.29		13.45		13.41
2023-11-17 22:26:30	9.01		10.11		10.29		10.3		13.44		13.41
2023-11-17 22:27:00	9.02		10.12		10.28		10.31		13.43		13.41
2023-11-17 22:27:30	9		10.13		10.29		10.31		13.44		13.42
2023-11-17 22:28:00	9.01		10.12		10.3		10.29		13.45		13.41
2023-11-17 22:28:30	9.01		10.11		10.29		10.28		13.44		13.42
2023-11-17 22:29:00	9.02		10.12		10.28		10.29		13.45		13.42
2023-11-17 22:29:30	9.01		10.11		10.3		10.3		13.44		13.42
2023-11-17 22:30:00	9.01		10.11		10.29		10.29		13.45		13.4
2023-11-17 22:30:30	9.01		10.11		10.31		10.28		13.44		13.41
2023-11-17 22:31:00	9.02		10.12		10.3		10.3		13.45		13.42
2023-11-17 22:31:30	9		10.13		10.31		10.29		13.46		13.4
2023-11-17 22:32:00	9.01		10.12		10.31		10.31		13.43		13.41
2023-11-17 22:32:30	9		10.13		10.29		10.3		13.44		13.42
2023-11-17 22:33:00	9		10.11		10.3		10.31		13.45		13.42
2023-11-17 22:33:30	9.01		10.12		10.31		10.31		13.45		13.42
2023-11-17 22:34:00	9.02		10.13		10.31		10.29		13.44		13.4
2023-11-17 22:34:30	9		10.12		10.3		10.3		13.43		13.41
2023-11-17 22:35:00	9.01		10.11		10.3		10.31		13.44		13.4
2023-11-17 22:35:30	9.01		10.12		10.3		10.31		13.45		13.41
2023-11-17 22:36:00	9.02		10.13		10.31		10.31		13.44		13.42
2023-11-17 22:36:30	9.01		10.12		10.3		10.31		13.45		13.41
2023-11-17 22:37:00	9.01		10.13		10.31		10.3		13.44		13.42
2023-11-17 22:37:30	9.01		10.12		10.29		10.3		13.45		13.42
2023-11-17 22:38:00	9.02		10.11		10.29		10.3		13.44		13.41
2023-11-17 22:38:30	9		10.12		10.29		10.31		13.45		13.41
2023-11-17 22:39:00	9.01		10.11		10.3		10.3		13.46		13.41
2023-11-17 22:39:30	9		10.13		10.29		10.31		13.44		13.42
2023-11-17 22:40:00	9		10.12		10.3		10.29		13.45		13.41
2023-11-17 22:40:30	9.01		10.12		10.3		10.29		13.46		13.42
2023-11-17 22:41:00	9.02		10.11		10.29		10.29		13.44		13.42
2023-11-17 22:41:30	9		10.12		10.3		10.3		13.45		13.42
2023-11-17 22:42:00	9.01		10.13		10.31		10.29		13.45		13.4
2023-11-17 22:42:30	9.01		10.12		10.31		10.3		13.45		13.41
2023-11-17 22:43:00	9.02		10.11		10.29		10.3		13.45		13.42
2023-11-17 22:43:30	9.01		10.3		10.28		10.29		13.46		13.4
2023-11-17 22:44:00	9		10.11		10.29		10.3		13.46		13.41
2023-11-17 22:44:30	9.01		10.12		10.3		10.31		13.46		13.42
2023-11-17 22:45:00	9.01		10.13		10.29		10.31		13.45		13.42
2023-11-17 22:45:30	9.02		10.12		10.28		10.29		13.45		13.42
2023-11-17 22:46:00	9		10.13		10.3		10.28		13.45		13.4
2023-11-17 22:46:30	9.01		10.11		10.29		10.29		13.44		13.41
2023-11-17 22:47:00	9		10.12		10.31		10.3		13.44		13.4
2023-11-17 22:47:30	9.01		10.13		10.3		10.29		13.45		13.41
2023-11-17 22:48:00	9.01		10.12		10.31		10.28		13.44		13.42
2023-11-17 22:48:30	9.02		10.11		10.31		10.3		13.45		13.41
2023-11-17 22:49:00	9		10.12		10.29		10.29		13.46		13.42
2023-11-17 22:49:30	9.01		10.13		10.3		10.31		13.43		13.42
2023-11-17 22:50:00	9.01		10.12		10.31		10.3		13.44		13.41
2023-11-17 22:50:30	9.02		10.13		10.31		10.31		13.45		13.41
2023-11-17 22:51:00	9.01		10.12		10.3		10.31		13.45		13.41
2023-11-17 22:51:30	9.02		10.11		10.3		10.29		13.44		13.42
2023-11-17 22:52:00	9.04		10.12		10.3		10.3		13.43		13.41
2023-11-17 22:52:30	9.02		10.11		10.31		10.31		13.44		13.42
2023-11-17 22:53:00	9.01		10.13		10.3		10.31		13.45		13.42
2023-11-17 22:53:30	9.01		10.12		10.31		10.31		13.44		13.42
2023-11-17 22:54:00	9.02		10.12		10.29		10.31		13.45		13.4
2023-11-17 22:54:30	9		10.11		10.29		10.3		13.44		13.41
2023-11-17 22:55:00	9.01		10.12		10.29		10.3		13.45		13.42
2023-11-17 22:55:30	9		10.13		10.3		10.3		13.44		13.4
2023-11-17 22:56:00	9		10.12		10.29		10.31		13.45		13.41
2023-11-17 22:56:30	9.01		10.11		10.3		10.3		13.46		13.42
2023-11-17 22:57:00	9.02		10.3		10.3		10.31		13.43		13.42
2023-11-17 22:57:30	9		10.11		10.29		10.29		13.44		13.42
2023-11-17 22:58:00	9.01		10.12		10.3		10.29		13.45		13.4
2023-11-17 22:58:30	9.01		10.13		10.31		10.29		13.45		13.41
2023-11-17 22:59:00	9.02		10.12		10.31		10.3		13.44		13.4
2023-11-17 22:59:30	9.01		10.13		10.29		10.29		13.43		13.41
2023-11-17 23:00:00	9.01		10.11		10.28		10.3		13.44		13.42
2023-11-17 23:00:30	9.01		10.12		10.29		10.3		13.45		13.41
2023-11-17 23:01:00	9.02		10.13		10.3		10.29		13.44		13.42
2023-11-17 23:01:30	9		10.12		10.29		10.3		13.45		13.42
2023-11-17 23:02:00	9.01		10.11		10.28		10.31		13.44		13.41
2023-11-17 23:02:30	9		10.12		10.3		10.31		13.45		13.41
2023-11-17 23:03:00	9		10.13		10.29		10.29		13.44		13.41
2023-11-17 23:03:30	9.01		10.12		10.31		10.28		13.45		13.42
2023-11-17 23:04:00	9.02		10.13		10.3		10.29		13.46		13.41
2023-11-17 23:04:30	9		10.12		10.31		10.3		13.43		13.42
2023-11-17 23:05:00	9.01		10.11		10.31		10.29		13.44		13.42
2023-11-17 23:05:30	9.01		10.12		10.29		10.28		13.45		13.42
2023-11-17 23:06:00	9.02		10.11		10.3		10.3		13.45		13.4
2023-11-17 23:06:30	9.01		10.13		10.31		10.29		13.44		13.41
2023-11-17 23:07:00	9.01		10.12		10.31		10.31		13.43		13.42
2023-11-17 23:07:30	9.01		10.12		10.3		10.3		13.44		13.4
2023-11-17 23:08:00	9.02		10.11		10.3		10.31		13.45		13.41
2023-11-17 23:08:30	9		10.12		10.3		10.31		13.44		13.42
2023-11-17 23:09:00	9.01		10.13		10.31		10.29		13.45		13.42
2023-11-17 23:09:30	9		10.12		10.3		10.3		13.44		13.42
2023-11-17 23:10:00	9		10.11		10.31		10.31		13.45		13.4
2023-11-17 23:10:30	9.01		10.3		10.29		10.31		13.44		13.41
2023-11-17 23:11:00	9.02		10.11		10.29		10.31		13.45		13.4
2023-11-17 23:11:30	9		10.12		10.29		10.31		13.46		13.41
2023-11-17 23:12:00	9.01		10.13		10.3		10.3		13.44		13.42
2023-11-17 23:12:30	9.01		10.12		10.29		10.3		13.45		13.41
2023-11-17 23:13:00	9.02		10.13		10.3		10.3		13.46		13.42
2023-11-17 23:13:30	9.01		10.11		10.3		10.31		13.44		13.42
2023-11-17 23:14:00	9		10.12		10.29		10.3		13.45		13.41
2023-11-17 23:14:30	9.01		10.13		10.3		10.31		13.45		13.41
2023-11-17 23:15:00	9.01		10.12		10.31		10.29		13.45		13.41
2023-11-17 23:15:30	9.02		10.11		10.31		10.29		13.45		13.42
2023-11-17 23:16:00	9		10.12		10.29		10.29		13.46		13.41
2023-11-17 23:16:30	9.01		10.13		10.28		10.3		13.46		13.42
2023-11-17 23:17:00	9		10.12		10.29		10.29		13.46		13.42
2023-11-17 23:17:30	9.01		10.13		10.3		10.3		13.45		13.42
2023-11-17 23:18:00	9.01		10.12		10.29		10.3		13.45		13.4
2023-11-17 23:18:30	9.02		10.11		10.28		10.29		13.45		13.41
2023-11-17 23:19:00	9		10.12		10.3		10.3		13.44		13.42
2023-11-17 23:19:30	9.01		10.11		10.29		10.31		13.44		13.4
2023-11-17 23:20:00	9.01		10.13		10.28		10.3		13.45		13.41
2023-11-17 23:20:30	9.02		10.12		10.28		10.29		13.44		13.42
2023-11-17 23:21:00	9.01		10.12		10.27		10.28		13.45		13.42
2023-11-17 23:21:30	9.02		10.11		10.29		10.29		13.46		13.42
2023-11-17 23:22:00	9.04		10.12		10.29		10.28		13.43		13.4
2023-11-17 23:22:30	9.02		10.13		10.28		10.28		13.44		13.41
2023-11-17 23:23:00	9.01		10.12		10.28		10.28		13.45		13.4
2023-11-17 23:23:30	9.01		10.11		10.27		10.29		13.45		13.41
2023-11-17 23:24:00	9.02		10.12		10.27		10.28		13.44		13.42
2023-11-17 23:24:30	9		10.11		10.27		10.3		13.43		13.41
2023-11-17 23:25:00	9.01		10.11		10.26		10.28		13.44		13.42
2023-11-17 23:25:30	9		10.11		10.3		10.29		13.45		13.42
2023-11-17 23:26:00	9		10.12		10.3		10.27		13.44		13.41
2023-11-17 23:26:30	9.01		10.13		10.28		10.28		13.45		13.41
2023-11-17 23:27:00	9.02		10.12		10.27		10.28		13.44		13.41
2023-11-17 23:27:30	9		10.13		10.28		10.29		13.45		13.42
2023-11-17 23:28:00	9.01		10.11		10.28		10.28		13.44		13.41
2023-11-17 23:28:30	9.01		10.12		10.27		10.27		13.45		13.42
2023-11-17 23:29:00	9.02		10.13		10.27		10.28		13.46		13.42
2023-11-17 23:29:30	9.01		10.12		10.27		10.27		13.43		13.42
2023-11-17 23:30:00	9.01		10.11		10.28		10.28		13.44		13.4
2023-11-17 23:30:30	9.01		10.12		10.27		10.28		13.45		13.41
2023-11-17 23:31:00	9		10.13		10.27		10.28		13.45		13.42
2023-11-17 23:31:30	9.01		10.12		10.27		10.27		13.44		13.4
2023-11-17 23:32:00	9.01		10.13		10.27		10.29		13.43		13.41
2023-11-17 23:32:30	9.02		10.12		10.28		10.28		13.44		13.42
2023-11-17 23:33:00	9		10.11		10.27		10.29		13.45		13.42
2023-11-17 23:33:30	9.01		10.12		10.28		10.29		13.44		13.42
2023-11-17 23:34:00	9		10.11		10.27		10.28		13.45		13.4
2023-11-17 23:34:30	9.01		10.13		10.28		10.28		13.44		13.41
2023-11-17 23:35:00	9.01		10.12		10.28		10.28		13.45		13.4
2023-11-17 23:35:30	9.02		10.12		10.27		10.27		13.44		13.41
2023-11-17 23:36:00	9		10.11		10.27		10.29		13.45		13.42
2023-11-17 23:36:30	9.01		10.12		10.27		10.29		13.46		13.41
2023-11-17 23:37:00	9.01		10.13		10.28		10.28		13.43		13.42
2023-11-17 23:37:30	9.02		10.12		10.27		10.28		13.44		13.42
2023-11-17 23:38:00	9.01		10.11		10.27		10.29		13.45		13.41
2023-11-17 23:38:30	9.02		10.3		10.27		10.28		13.45		13.41
2023-11-17 23:39:00	9.04		10.11		10.27		10.29		13.44		13.41
2023-11-17 23:39:30	9.02		10.12		10.28		10.3		13.43		13.42
2023-11-17 23:40:00	9.01		10.13		10.27		10.29		13.44		13.41
2023-11-17 23:40:30	9.01		10.12		10.28		10.28		13.45		13.42
2023-11-17 23:41:00	9.02		10.13		10.27		10.27		13.44		13.42
2023-11-17 23:41:30	9		10.11		10.28		10.29		13.45		13.42
2023-11-17 23:42:00	9.01		10.12		10.28		10.29		13.44		13.4
2023-11-17 23:42:30	9		10.13		10.27		10.28		13.45		13.41
2023-11-17 23:43:00	9		10.12		10.27		10.28		13.44		13.42
2023-11-17 23:43:30	9.01		10.11		10.27		10.28		13.45		13.4
2023-11-17 23:44:00	9.02		10.12		10.28		10.29		13.46		13.41
2023-11-17 23:44:30	9		10.13		10.27		10.28		13.44		13.42
2023-11-17 23:45:00	9.01		10.12		10.27		10.27		13.45		13.42
2023-11-17 23:45:30	9.01		10.13		10.27		10.28		13.46		13.42
2023-11-17 23:46:00	9.02		10.12		10.27		10.29		13.44		13.4
2023-11-17 23:46:30	9.01		10.11		10.28		10.28		13.45		13.41
2023-11-17 23:47:00	9.01		10.12		10.27		10.27		13.45		13.4
2023-11-17 23:47:30	9.01		10.11		10.28		10.29		13.45		13.41
2023-11-17 23:48:00	9.02		10.13		10.27		10.29		13.45		13.42
2023-11-17 23:48:30	9		10.12		10.28		10.29		13.46		13.41
2023-11-17 23:49:00	9.01		10.12		10.28		10.28		13.46		13.42
2023-11-17 23:49:30	9		10.11		10.27		10.29		13.46		13.42
2023-11-17 23:50:00	9		10.12		10.27		10.29		13.45		13.41
2023-11-17 23:50:30	9.01		10.13		10.27		10.29		13.45		13.41
2023-11-17 23:51:00	9.02		10.12		10.28		10.29		13.45		13.41
2023-11-17 23:51:30	9		10.11		10.27		10.28		13.44		13.42
2023-11-17 23:52:00	9.01		10.3		10.27		10.28		13.44		13.41
2023-11-17 23:52:30	9.01		10.11		10.27		10.29		13.45		13.42
2023-11-17 23:53:00	9.02		10.12		10.28		10.27		13.44		13.42
2023-11-17 23:53:30	9.01		10.13		10.27		10.27		13.44		13.42
2023-11-17 23:54:00	9.01		10.12		10.28		10.28		13.43		13.4
2023-11-17 23:54:30	9.01		10.13		10.28		10.28		13.45		13.41
2023-11-17 23:55:00	9.02		10.11		10.27		10.29		13.44		13.42
2023-11-17 23:55:30	9		10.12		10.27		10.28		13.43		13.4
2023-11-17 23:56:00	9.01		10.13		10.27		10.28		13.44		13.41
2023-11-17 23:56:30	9		10.12		10.28		10.29		13.43		13.42
2023-11-17 23:57:00	9		10.11		10.27		10.27		13.44		13.42
2023-11-17 23:57:30	9.01		10.12		10.27		10.27		13.45		13.42
2023-11-17 23:58:00	9.02		10.13		10.27		10.28		13.44		13.4
2023-11-17 23:58:30	9		10.12		10.27		10.28		13.43		13.41

## Sheet: 11.18
2023-11-18 11:03:30	9		10.12		10.27		10.28		13.45		13.4
2023-11-18 11:03:35	9.01		10.13		10.27		10.27		13.44		13.41
2023-11-18 11:03:40	9		10.12		10.27		10.28		13.45		13.4
2023-11-18 11:03:50	9		10.11		10.26		10.28		13.44		13.41
2023-11-18 11:03:55	9.01		10.12		10.3		10.28		13.45		13.42
2023-11-18 11:04:30	9.02		10.11		10.3		10.27		13.46		13.41
2023-11-18 11:04:30	9		10.13		10.28		10.29		13.43		13.42
2023-11-18 11:05:00	9.01		10.12		10.27		10.28		13.44		13.42
2023-11-18 11:05:30	9.01		10.12		10.28		10.29		13.45		13.41
2023-11-18 11:06:00	9.02		10.11		10.28		10.29		13.45		13.41
2023-11-18 11:06:30	9.01		10.12		10.27		10.28		13.44		13.41
2023-11-18 11:07:00	9		10.13		10.27		10.28		13.43		13.42
2023-11-18 11:07:30	9.01		10.12		10.27		10.28		13.44		13.41
2023-11-18 11:08:00	9.01		10.11		10.28		10.27		13.45		13.42
2023-11-18 11:08:30	9.02		10.3		10.27		10.29		13.44		13.42
2023-11-18 11:09:00	9		10.11		10.27		10.29		13.45		13.42
2023-11-18 11:09:30	9.01		10.12		10.27		10.28		13.44		13.4
2023-11-18 11:10:00	9		10.13		10.27		10.28		13.45		13.41
2023-11-18 11:10:30	9.01		10.12		10.28		10.29		13.44		13.42
2023-11-18 11:11:00	9.01		10.13		10.27		10.28		13.45		13.4
2023-11-18 11:11:30	9.02		10.11		10.28		10.29		13.46		13.41
2023-11-18 11:12:00	9		10.12		10.27		10.3		13.44		13.42
2023-11-18 11:13:00	9.01		10.13		10.28		10.29		13.45		13.42
2023-11-18 11:13:30	9.01		10.12		10.28		10.28		13.46		13.42
2023-11-18 11:14:00	9.02		10.11		10.27		10.27		13.44		13.4
2023-11-18 11:14:30	9.01		10.12		10.27		10.29		13.45		13.41
2023-11-18 11:15:00	9.02		10.13		10.27		10.29		13.45		13.4
2023-11-18 11:15:30	9.04		10.12		10.28		10.28		13.45		13.41
2023-11-18 11:16:00	9.02		10.12		10.27		10.28		13.45		13.42
2023-11-18 11:16:30	9.01		10.13		10.27		10.28		13.46		13.41
2023-11-18 11:17:00	9.01		10.12		10.27		10.29		13.46		13.42
2023-11-18 11:17:30	9.02		10.11		10.27		10.28		13.46		13.42
2023-11-18 11:18:00	9		10.12		10.28		10.27		13.45		13.41
2023-11-18 11:18:30	9.01		10.11		10.27		10.28		13.45		13.41
2023-11-18 11:19:00	9		10.13		10.28		10.29		13.45		13.41
2023-11-18 11:19:30	9		10.12		10.27		10.28		13.44		13.42
2023-11-18 11:20:00	9.01		10.12		10.28		10.27		13.44		13.41
2023-11-18 11:20:30	9.02		10.11		10.28		10.29		13.45		13.42
2023-11-18 11:21:00	9		10.12		10.27		10.29		13.44		13.42
2023-11-18 11:21:30	9.01		10.13		10.27		10.29		13.44		13.42
2023-11-18 11:22:00	9.01		10.12		10.27		10.28		13.46		13.5
2023-11-18 11:22:30	9.02		10.11		10.28		10.29		13.5		13.52
2023-11-18 11:23:00	9.01		10.3		10.27		10.29		13.53		13.56
2023-11-18 11:23:30	9.01		10.11		10.27		10.29		13.57		13.61
2023-11-18 11:24:00	9.01		10.12		10.27		10.29		13.59		13.65
2023-11-18 11:24:30	9.02		10.13		10.27		10.28		13.61		13.69
2023-11-18 11:25:00	9		10.12		10.28		10.28		13.65		13.71
2023-11-18 11:25:30	9.01		10.13		10.27		10.29		13.71		13.76
2023-11-18 11:26:00	9		10.11		10.28		10.27		13.76		13.79
2023-11-18 11:26:30	9		10.12		10.27		10.27		13.79		13.82
2023-11-18 11:27:00	9.01		10.13		10.28		10.28		13.82		13.88
2023-11-18 11:27:30	9.02		10.12		10.28		10.28		13.87		13.93
2023-11-18 11:28:00	9		10.11		10.27		10.29		13.89		13.97
2023-11-18 11:28:30	9.01		10.12		10.27		10.28		13.91		14.06
2023-11-18 11:29:00	9.01		10.13		10.27		10.28		13.94		14.11
2023-11-18 11:29:30	9.02		10.12		10.28		10.29		13.98		14.16
2023-11-18 11:30:00	9.01		10.12		10.27		10.27		14.1		14.25
2023-11-18 11:30:30	9.01		10.12		10.27		10.27		14.14		14.31
2023-11-18 11:31:00	9.01		10.11		10.27		10.28		14.18		14.38
2023-11-18 11:31:30	9.02		10.12		10.28		10.28		14.21		14.43
2023-11-18 11:32:00	9		10.13		10.27		10.28		14.26		14.49
2023-11-18 11:32:30	9.01		10.12		10.28		10.27		14.29		14.53
2023-11-18 11:33:00	9		10.11		10.28		10.28		14.35		14.58
2023-11-18 11:33:30	9		10.3		10.27		10.28		14.41		14.61
2023-11-18 11:34:00	9.01		10.11		10.27		10.28		14.46		14.65
2023-11-18 11:34:30	9.02		10.12		10.27		10.27		14.52		14.7
2023-11-18 11:35:00	9		10.13		10.27		10.29		14.57		14.73
2023-11-18 11:35:30	9.01		10.12		10.27		10.28		14.61		14.79
2023-11-18 11:36:00	9.01		10.13		10.26		10.29		14.66		14.83
2023-11-18 11:36:30	9.02		10.11		10.3		10.29		14.69		14.89
2023-11-18 11:37:00	9.01		10.12		10.3		10.28		14.71		15.08
2023-11-18 11:37:30	9		10.13		10.28		10.28		14.75		15.14
2023-11-18 11:38:00	9.01		10.12		10.27		10.28		14.79		15.23
2023-11-18 11:38:30	9.01		10.11		10.28		10.27		14.82		15.29
2023-11-18 11:39:00	9.02		10.12		10.28		10.29		14.87		15.34
2023-11-18 11:39:30	9		10.13		10.27		10.29		14.92		15.42
2023-11-18 11:40:00	9.01		10.12		10.27		10.28		14.96		15.49
2023-11-18 11:40:30	9		10.12		10.27		10.28		14.99		15.53
2023-11-18 11:41:00	9.01		10.12		10.28		10.29		15.05		15.59
2023-11-18 11:41:30	9.01		10.11		10.27		10.28		15.11		15.62
2023-11-18 11:42:00	9.02		10.12		10.27		10.29		15.16		15.68
2023-11-18 11:42:30	9		10.13		10.27		10.3		15.19		15.72
2023-11-18 11:43:00	9.01		10.12		10.27		10.29		15.23		15.76
2023-11-18 11:43:30	9.01		10.11		10.28		10.28		15.28		15.81
2023-11-18 11:44:00	9.02		10.3		10.27		10.27		15.31		15.87
2023-11-18 11:44:30	9.01		10.11		10.28		10.29		15.36		15.9
2023-11-18 11:45:00	9.02		10.12		10.27		10.29		15.42		15.96
2023-11-18 11:45:30	9.04		10.13		10.28		10.28		15.48		15.99
2023-11-18 11:46:00	9.02		10.12		10.31		10.29		15.53		16.04
2023-11-18 11:46:30	9.01		10.13		10.35		10.31		15.58		16.09
2023-11-18 11:47:00	9.01		10.11		10.41		10.32		15.61		16.13
2023-11-18 11:47:30	9.02		10.12		10.42		10.39		15.64		16.19
2023-11-18 11:48:00	9		10.13		10.51		10.45		15.69		16.22
2023-11-18 11:48:30	9.01		10.12		10.63		10.51		15.72		16.28
2023-11-18 11:49:00	9		10.11		10.75		10.6		15.78		16.31
2023-11-18 11:49:30	9		10.12		10.86		10.68		15.81		16.35
2023-11-18 11:50:00	9.01		10.13		10.98		10.76		15.86		16.32
2023-11-18 11:50:30	9.02		10.12		11.12		10.85		15.89		16.39
2023-11-18 11:51:00	9		10.12		11.34		10.91		15.93		16.42
2023-11-18 11:51:30	9.01		10.12		11.51		10.98		15.97		16.45
2023-11-18 11:52:00	9.01		10.11		11.63		11.08		16.08		16.48
2023-11-18 11:52:30	9.02		10.12		11.76		11.16		16.14		16.5
2023-11-18 11:53:00	9.01		10.13		11.82		11.22		16.18		16.53
2023-11-18 11:53:30	9.01		10.12		11.96		11.3		16.25		16.57
2023-11-18 11:54:00	9.01		10.11		12.03		11.37		16.29		16.59
2023-11-18 11:54:30	9		10.3		12.18		11.41		16.33		16.62
2023-11-18 11:55:00	9.01		10.11		12.23		11.49		16.38		16.65
2023-11-18 11:55:30	9.01		10.12		12.32		11.55		16.42		16.72
2023-11-18 11:56:00	9.02		10.13		12.41		11.63		16.5		16.75
2023-11-18 11:56:30	9		10.12		12.59		11.71		16.5		16.75
2023-11-18 11:57:00	9.01		10.13		12.74		11.79		16.59		16.75
2023-11-18 11:57:30	9		10.11		12.85		11.86		16.57		16.73
2023-11-18 11:58:00	9.01		10.12		12.99		11.94		16.57		16.73
2023-11-18 11:58:30	9.01		10.13		13.1		12.12		16.55		16.72
2023-11-18 11:59:00	9.02		10.12		13.21		12.32		16.55		16.71
2023-11-18 11:59:30	9		10.11		13.37		12.45		16.54		16.7
2023-11-18 12:00:00	9.01		10.12		13.55		12.56		16.53		16.68
2023-11-18 12:00:30	9.01		10.13		13.6		12.64		16.52		16.65
2023-11-18 12:01:00	9.02		10.12		13.64		12.75		16.51		16.65
2023-11-18 12:01:30	9.01		10.12		13.64		12.86		16.48		16.64
2023-11-18 12:02:00	9.02		10.12		13.6		12.95		16.46		16.62
2023-11-18 12:02:30	9.04		10.11		13.64		13.1		16.45		16.62
2023-11-18 12:03:00	9.02		10.12		13.63		13.15		16.44		16.6
2023-11-18 12:03:30	9.01		10.13		13.62		13.2		16.43		16.6
2023-11-18 12:04:00	9.01		10.12		13.61		13.26		16.42		16.59
2023-11-18 12:04:30	9.02		10.11		13.62		13.31		16.41		16.58
2023-11-18 12:05:00	9		10.3		13.61		13.38		16.4		16.57
2023-11-18 12:05:30	9.01		10.11		13.61		13.42		16.4		16.56
2023-11-18 12:06:00	9		10.12		13.61		13.45		16.39		16.55
2023-11-18 12:06:30	9		10.13		13.6		13.49		16.38		16.54
2023-11-18 12:07:00	9.01		10.12		13.58		13.5		16.37		16.53
2023-11-18 12:07:30	9.02		10.13		13.58		13.54		16.36		16.52
2023-11-18 12:08:00	9		10.11		13.57		13.59		16.35		16.5
2023-11-18 12:08:30	9.01		10.12		13.57		13.63		16.34		16.5
2023-11-18 12:09:00	9.01		10.13		13.56		13.64		16.33		16.48
2023-11-18 12:09:30	9.02		10.12		13.55		13.64		16.32		16.47
2023-11-18 12:10:00	9.01		10.11		13.54		13.63		16.31		16.46
2023-11-18 12:10:30	9.01		10.12		13.53		13.62		16.31		16.44
2023-11-18 12:11:00	9.01		10.13		13.52		13.61		16.29		1643
2023-11-18 12:11:30	9.02		10.12		13.51		13.61		16.28		16.42
2023-11-18 12:12:00	9		10.12		13.51		13.6		16.27		16.41
2023-11-18 12:12:30	9.01		10.12		13.5		13.6		16.26		16.4
2023-11-18 12:13:00	9		10.11		13.5		13.59		16.25		16.39
2023-11-18 12:13:30	9		10.12		13.49		13.58		16.24		16.38
2023-11-18 12:14:00	9.01		10.13		13.48		13.57		16.23		16.37
2023-11-18 12:14:30	9.02		10.12		13.47		13.56		16.22		16.35
2023-11-18 12:15:00	9		10.11		13.46		13.54		16.21		16.34
2023-11-18 12:15:30	9.01		10.3		13.46		13.5		16.21		16.34
2023-11-18 12:16:00	9.01		10.11		13.45		13.52		16.21		16.33
2023-11-18 12:16:30	9.02		10.12		13.45		13.51		16.19		16.31
2023-11-18 12:17:00	9.01		10.13		13.44		13.51		16.18		16.31
2023-11-18 12:17:30	9.01		10.12		13.42		13.48		16.17		16.3
2023-11-18 12:18:00	9.01		10.13		13.4		13.47		16.16		16.29
2023-11-18 12:18:30	9.02		10.11		13.4		13.46		16.15		16.29
2023-11-18 12:19:00	9		10.12		13.39		13.46		16.14		16.28
2023-11-18 12:19:30	9.01		10.13		13.37		13.45		16.13		16.27
2023-11-18 12:20:00	9		10.12		13.37		13.44		16.12		16.27
2023-11-18 12:20:30	9		10.11		13.36		13.43		16.12		16.26
2023-11-18 12:21:00	9.01		10.12		13.36		13.42		16.11		16.25
2023-11-18 12:21:30	9.02		10.13		13.35		13.41		16.1		16.25
2023-11-18 12:22:00	9		10.12		13.34		13.41		16.08		16.24
2023-11-18 12:22:30	9		10.11		13.34		13.4		16.08		16.23
2023-11-18 12:23:00	9.01		10.11		13.33		13.39		16.07		16.22
2023-11-18 12:23:30	9		10.12		13.32		13.38		16.05		16.21
2023-11-18 12:24:00	9		10.13		13.32		13.37		16.04		16.2
2023-11-18 12:24:30	9.01		10.12		13.31		13.36		16.03		16.18
2023-11-18 12:25:00	9.02		10.15		13.3		13.35		16.02		16.17
2023-11-18 12:25:30	9		10.16		13.28		13.35		16.01		16.16
2023-11-18 12:26:00	9.01		10.17		13.27		13.34		15.97		16.15
2023-11-18 12:26:30	9.01		10.2		13.26		13.33		15.96		16.14
2023-11-18 12:27:00	9.02		10.21		13.25		13.33		15.94		16.13
2023-11-18 12:27:30	9.01		10.23		13.24		13.32		15.94		16.12
2023-11-18 12:28:00	9		10.29		13.23		13.32		15.93		16.09
2023-11-18 12:28:30	9.01		10.34		13.23		13.31		15.92		16.07
2023-11-18 12:29:00	9.01		10.51		13.22		13.28		15.9		16.06
2023-11-18 12:29:30	9.02		10.6		13.2		13.27		15.88		16.01
2023-11-18 12:30:00	9		10.69		13.2		13.26		15.87		15.98
2023-11-18 12:30:30	9.01		10.75		13.18		13.25		15.86		15.96
2023-11-18 12:31:00	9		10.85		13.17		13.24		15.83		15.94
2023-11-18 12:31:30	9.01		10.9		13.16		13.25		15.81		15.92
2023-11-18 12:32:00	9.01		11.28		13.15		13.24		15.79		15.89
2023-11-18 12:32:30	9.02		11.36		13.14		13.23		15.78		15.87
2023-11-18 12:33:00	9		11.48		13.14		13.22		15.77		15.85
2023-11-18 12:33:30	9.01		11.79		13.13		13.21		15.76		15.85
2023-11-18 12:34:00	9.01		11.96		13.12		13.19		15.75		15.84
2023-11-18 12:34:30	9.02		12.18		13.11		13.18		15.74		15.83
2023-11-18 12:35:00	9.01		12.29		13.11		13.17		15.73		15.84
2023-11-18 12:35:30	9.02		12.62		13.1		13.16		15.72		15.82
2023-11-18 12:36:00	9.04		12.73		13.09		13.15		15.71		15.81
2023-11-18 12:36:30	9.02		12.86		13.08		13.14		15.69		15.8
2023-11-18 12:37:00	9.01		12.9		13.07		13.14		15.68		15.79
2023-11-18 12:37:30	9.01		13.34		13.06		13.13		15.67		15.78
2023-11-18 12:38:00	9.02		13.56		13.06		13.12		15.65		15.77
2023-11-18 12:38:30	9		13.55		13.06		13.1		15.64		15.76
2023-11-18 12:39:00	9.01		13.53		13.05		13.1		15.64		15.75
2023-11-18 12:39:30	9		13.51		13.04		13.07		15.62		15.74
2023-11-18 12:40:00	9		13.52		13.04		13.07		15.62		15.74
2023-11-18 12:40:30	9.01		13.51		13.03		13.06		15.62		15.72
2023-11-18 12:41:00	9.02		13.5		13.02		13.05		15.61		15.72
2023-11-18 12:41:30	9		13.49		13.01		13.04		15.61		15.7
2023-11-18 12:42:00	9.01		12.46		12.97		13.03		15.61		15.7
2023-11-18 12:42:30	9.01		12.47		12.95		13.01		15.62		15.7
2023-11-18 12:43:00	9.02		12.45		12.94		13.01		15.6		15.69
2023-11-18 12:43:30	9.01		12.43		12.93		12.96		15.6		15.69
2023-11-18 12:44:00	9.01		12.41		12.92		12.95		15.58		15.68
2023-11-18 12:44:30	9.01		12.4		12.91		12.95		15.57		15.66
2023-11-18 12:45:00	9.02		12.4		12.91		12.94		15.56		15.65
2023-11-18 12:45:30	9		12.36		12.88		12.94		15.55		15.65
2023-11-18 12:46:00	9.01		12.35		12.87		12.94		15.54		15.64
2023-11-18 12:46:30	9		12.32		12.86		12.94		15.53		15.63
2023-11-18 12:47:00	9		12.33		12.84		12.93		15.52		15.62
2023-11-18 12:47:30	9.01		12.34		12.84		12.93		15.51		15.61
2023-11-18 12:48:00	9.02		12.33		12.84		12.92		15.49		15.6
2023-11-18 12:48:30	9		12.34		12.81		12.91		15.48		15.58
2023-11-18 12:49:00	9.01		12.31		12.82		12.91		15.47		15.57
2023-11-18 12:49:30	9.01		12.3		12.8		12.9		15.46		15.56
2023-11-18 12:50:00	9.02		12.31		12.79		12.88		15.45		15.56
2023-11-18 12:50:30	9.01		12.3		12.76		12.88		15.44		15.54
2023-11-18 12:51:00	9.01		12.29		12.74		12.87		15.44		15.55
2023-11-18 12:51:30	9.01		12.28		12.75		12.86		15.43		15.52
2023-11-18 12:52:00	9.02		12.26		12.75		12.85		15.41		15.52
2023-11-18 12:52:30	9		12.25		12.74		12.84		15.41		15.52
2023-11-18 12:53:00	9.01		12.27		12.73		12.82		15.39		15.51
2023-11-18 12:53:30	9		12.26		12.72		12.82		15.38		14.48
2023-11-18 12:54:00	9		12.24		12.71		12.8		15.37		15.47
2023-11-18 12:54:30	9.01		12.23		12.7		12.8		15.36		15.47
2023-11-18 12:55:00	9.02		12.22		12.69		12.79		15.35		15.46
2023-11-18 12:55:30	9		12.22		12.68		12.78		15.34		15.45
2023-11-18 12:56:00	9.01		12.23		12.65		12.75		15.33		15.44
2023-11-18 12:56:30	9.01		12.21		12.64		12.74		15.33		15.44
2023-11-18 12:57:00	9.02		12.2		12.63		12.73		15.32		15.43
2023-11-18 12:57:30	9.01		12.22		12.63		12.71		15.33		15.42
2023-11-18 12:58:00	9		12.21		12.61		12.7		15.31		15.41
2023-11-18 12:58:30	9.01		12.19		12.6		12.68		15.29		15.41
2023-11-18 12:59:00	9.01		12.18		12.6		12.67		15.28		15.41
2023-11-18 12:59:30	9.02		12.17		12.58		12.65		15.27		15.38
2023-11-18 13:00:00	9		12.16		12.56		12.63		15.26		15.37
2023-11-18 13:00:30	9.01		12.17		12.56		12.63		15.25		15.36
2023-11-18 13:01:00	9		12.18		12.55		12.61		15.25		15.32
2023-11-18 13:01:30	9.01		12.2		12.54		12.61		15.24		15.32
2023-11-18 13:02:00	9.01		12.16		12.53		12.62		15.23		15.3
2023-11-18 13:02:30	9.02		12.15		12.52		12.6		15.22		15.31
2023-11-18 13:03:00	9		12.14		12.51		12.6		15.21		15.3
2023-11-18 13:03:30	9.01		12.13		12.5		12.59		15.21		15.29
2023-11-18 13:04:00	9.01		12.14		11.49		12.57		15.19		15.28
2023-11-18 13:04:30	9.02		12.12		12.47		12.56		15.18		15.27
2023-11-18 13:05:00	9.01		12.11		12.46		12.54		15.17		15.26
2023-11-18 13:05:30	10.14		12.1		12.45		12.53		15.18		15.24
2023-11-18 13:06:00	10.34		12.08		12.44		12.52		15.16		15.23
2023-11-18 13:06:30	10.56		12.08		12.43		12.51		15.16		15.23
2023-11-18 13:07:00	10.76		12.06		12.42		12.48		15.14		15.22
2023-11-18 13:07:30	10.76		12.07		12.41		12.47		15.15		15.21
2023-11-18 13:08:00	10.75		12.07		12.41		1246		15.13		15.2
2023-11-18 13:08:30	10.75		12.06		12.44		12.45		15.13		15.21
2023-11-18 13:09:00	10.74		12.07		12.4		12.44		15.12		15.19
2023-11-18 13:09:30	10.73		12.06		12.37		12.43		15.12		15.18
2023-11-18 13:10:00	10.75		12.05		12.35		12.42		15.11		15.15
2023-11-18 13:10:30	10.72		12.04		12.35		12.4		15.11		15.16
2023-11-18 13:11:00	10.71		12.05		12.35		12.39		15.08		15.16
2023-11-18 13:11:30	10.72		12.03		12.34		12.38		15.08		15.16
2023-11-18 13:12:00	10.72		12.03		12.33		12.38		15.07		15.15
2023-11-18 13:12:30	10.7		12.02		12.33		12.38		15.06		15.15
2023-11-18 13:13:00	10.72		12.01		12.32		12.38		15.06		15.14
2023-11-18 13:13:30	10.68		12		12.31		12.37		15.05		15.13
2023-11-18 13:14:00	10.67		11.98		12.31		12.36		15.04		15.11
2023-11-18 13:14:30	10.66		11.95		12.3		12.35		15.03		15.08
2023-11-18 13:15:00	10.64		11.9		12.3		12.34		15.02		15.07
2023-11-18 13:15:30	10.62		11.86		12.29		12.35		15		15.06
2023-11-18 13:16:00	10.63		11.82		12.27		12.34		14.97		15.04
2023-11-18 13:16:30	10.61		11.75		12.26		12.34		14.95		15.03
2023-11-18 13:17:00	10.59		11.76		12.25		12.34		14.93		15.01
2023-11-18 13:17:30	10.58		11.74		12.24		12.33		14.93		14.98
2023-11-18 13:18:00	10.56		11.72		12.23		12.33		14.91		14.97
2023-11-18 13:18:30	10.54		11.7		12.22		12.32		14.91		14.95
2023-11-18 13:19:00	10.53		11.65		12.21		12.31		14.89		14.94
2023-11-18 13:19:30	10.52		11.64		12.21		12.3		14.88		14.9
2023-11-18 13:20:00	10.51		11.62		12.2		12.3		14.85		14.86
2023-11-18 13:20:30	10.52		11.6		12.2		12.28		14.85		14.85
2023-11-18 13:21:00	10.51		11.58		12.19		12.27		14.83		14.84
2023-11-18 13:21:30	10.5		11.56		12.18		12.26		14.81		14.82
2023-11-18 13:22:00	10.5		11.54		12.17		12.25		14.78		14.81
2023-11-18 13:22:30	10.49		11.52		12.15		12.24		14.78		14.8
2023-11-18 13:23:00	10.48		11.53		12.16		12.23		14.77		14.79
2023-11-18 13:23:30	10.46		11.52		12.14		12.22		14.75		14.77
2023-11-18 13:24:00	10.7		11.52		12.13		12.21		14.75		14.75
2023-11-18 13:24:30	10.43		11.53		12.12		12.21		14.76		14.73
2023-11-18 13:25:00	10.45		11.5		12.13		12.21		14.75		14.72
2023-11-18 13:25:30	10.46		11.5		12.11		12.2		14.73		14.7
2023-11-18 13:26:00	10.45		11.51		12.09		12.19		14.73		14.7
2023-11-18 13:26:30	10.43		11.51		12.08		12.18		14.72		14.69
2023-11-18 13:27:00	10.43		11.51		12.07		12.17		14.71		14.68
2023-11-18 13:27:30	10.42		11.51		12.06		12.16		14.7		14.67
2023-11-18 13:28:00	10.41		11.52		12.05		12.15		14.67		14.66
2023-11-18 13:28:30	10.4		1.5		12.04		12.14		14.65		14.65
2023-11-18 13:29:00	10.39		11.49		12.05		12.13		14.65		14.65
2023-11-18 13:29:30	10.38		11.48		12.04		12.12		14.63		14.64
2023-11-18 13:30:00	10.37		11.47		12.03		12.12		14.62		14.63
2023-11-18 13:30:30	10.35		11.45		12.01		12.12		14.61		14.63
2023-11-18 13:31:00	10.34		11.46		12.01		12.11		14.61		14.62
2023-11-18 13:31:30	10.32		11.48		11.97		12.08		14.62		14.61
2023-11-18 13:32:00	10.33		11.42		11.96		12.08		14.58		14.61
2023-11-18 13:32:30	10.35		11.43		11.95		12.07		14.59		14.61
2023-11-18 13:33:00	10.31		11.43		11.94		12.06		14.57		14.6
2023-11-18 13:33:30	10.28		11.42		11.93		12.05		14.56		14.58
2023-11-18 13:34:00	10.26		11.41		11.92		12.04		14.52		14.58
2023-11-18 13:34:30	10.28		11.42		11.9		12.04		14.5		14.58
2023-11-18 13:35:00	10.27		11.41		11.88		12.03		14.5		14.57
2023-11-18 13:35:30	10.24		11.4		11.86		12.02		14.48		14.56
2023-11-18 13:36:00	10.25		11.38		11.85		12.01		14.47		14.55
2023-11-18 13:36:30	10.24		11.36		11.85		12.01		14.46		14.55
2023-11-18 13:37:00	20.23		11.34		11.83		11.98		14.43		14.55
2023-11-18 13:37:30	10.21		11.35		11.81		11.95		14.42		14.52
2023-11-18 13:38:00	10.2		11.32		11.82		11.94		14.4		14.53
2023-11-18 13:38:30	10.19		11.31		11.8		11.94		14.4		14.53
2023-11-18 13:39:00	10.18		11.32		11.79		11.93		14.39		14.52
2023-11-18 13:39:30	10.17		11.3		11.77		11.92		14.38		14.51
2023-11-18 13:40:00	10.15		11.29		11.5		11.91		14.37		14.5
2023-11-18 13:40:30	10.16		11.28		11.75		11.88		14.36		14.5
2023-11-18 13:41:00	10.17		11.27		11.76		11.87		14.35		14.49
2023-11-18 13:41:30	10.15		11.26		11.75		11.86		14.34		14.48
2023-11-18 13:42:00	10.12		11.25		11.74		11.85		14.33		14.47
2023-11-18 13:42:30	10.14		11.24		11.73		11.84		14.32		14.46
2023-11-18 13:43:00	10.13		11.25		11.73		11.83		14.3		14.45
2023-11-18 13:43:30	10.14		11.26		11.72		11.82		14.3		14.43
2023-11-18 13:44:00	10.15		11.25		1172		11.81		14.3		14.42
2023-11-18 13:44:30	10.13		11.24		11.71		11.8		14.28		14.41
2023-11-18 13:45:00	10.14		11.24		11.7		11.8		14.28		14.39
2023-11-18 13:45:30	10.13		11.26		11.69		11.8		14.27		14.38
2023-11-18 13:46:00	10.1		11.25		11.67		11.79		14.26		14.37
2023-11-18 13:46:30	10.12		11.24		11.66		11.78		14.26		14.37
2023-11-18 13:47:00	10.13		11.24		11.64		11.77		14.25		14.36
2023-11-18 13:47:30	10.14		11.23		11.63		11.77		14.24		14.35
2023-11-18 13:48:00	10.12		11.25		11.62		11.75		14.23		14.34
2023-11-18 13:48:30	10.15		11.24		11.61		11.75		14.23		14.34
2023-11-18 13:49:00	10.13		11.26		11.58		11.74		14.23		14.32
2023-11-18 13:49:30	10.12		11.25		11.57		11.74		14.23		14.33
2023-11-18 13:50:00	10.14		11.24		11.56		11.73		14.21		14.32
2023-11-18 13:50:30	10.13		11.26		11.54		11.72		14.18		14.3
2023-11-18 13:51:00	10.12		11.24		11.53		11.71		14.18		14.3
2023-11-18 13:51:30	10.15		11.26		11.52		11.71		14.16		14.3
2023-11-18 13:52:00	10.12		11.25		11.52		11.69		14.16		14.28
2023-11-18 13:52:30	10.14		11.24		11.51		11.68		14.15		14.28
2023-11-18 13:53:00	10.13		11.25		11.51		11.67		14.14		14.28
2023-11-18 13:53:30	10.14		11.26		11.51		11.65		14.13		14.27
2023-11-18 13:54:00	10.15		11.25		11.5		11.64		14.12		14.26
2023-11-18 13:54:30	10.13		11.24		11.48		11.64		14.1		14.25
2023-11-18 13:55:00	10.14		11.24		11.48		11.63		14.09		14.24
2023-11-18 13:55:30	10.13		11.26		11.47		11.62		14.06		14.23
2023-11-18 13:56:00	10.1		11.25		11.46		11.61		14.06		14.22
2023-11-18 13:56:30	10.12		11.24		11.45		11.6		14.05		14.21
2023-11-18 13:57:00	10.13		11.24		11.45		11.58		14.04		14.21
2023-11-18 13:57:30	10.14		11.23		11.44		11.57		14.03		14.2
2023-11-18 13:58:00	10.12		11.25		11.43		11.56		14.02		14.18
2023-11-18 13:58:30	10.15		11.24		11.42		11.54		14.01		14.17
2023-11-18 13:59:00	10.13		11.26		11.42		11.53		13.98		14.17
2023-11-18 13:59:30	10.12		11.25		11.41		11.53		13.97		17.15
2023-11-18 14:00:00	10.14		11.24		11.4		11.52		13.95		14.15
2023-11-18 14:00:30	10.13		11.26		11.38		11.52		13.94		14.16
2023-11-18 14:01:00	10.12		11.24		11.38		11.52		13.92		14.15
2023-11-18 14:01:30	10.15		11.26		11.38		11.51		13.92		14.14
2023-11-18 14:02:00	10.12		11.25		11.35		11.51		13.9		14.14
2023-11-18 14:02:30	10.14		11.24		11.36		11.52		13.86		14.12
2023-11-18 14:03:00	10.13		11.25		11.34		11.5		13.84		14.1
2023-11-18 14:03:30	10.14		11.26		11.34		11.5		13.83		14.08
2023-11-18 14:04:00	10.15		11.25		11.35		11.5		13.81		14.06
2023-11-18 14:04:30	10.13		11.24		11.33		11.49		13.8		14.05
2023-11-18 14:05:00	10.14		11.24		11.32		11.48		13.8		14.01
2023-11-18 14:05:30	10.13		11.26		11.31		11.47		13.78		13.97
2023-11-18 14:06:00	10.1		11.25		11.3		11.46		13.77		13.95
2023-11-18 14:06:30	10.12		11.21		11.3		11.45		13.75		13.94
2023-11-18 14:07:00	10.13		11.2		11.29		11.45		13.75		13.92
2023-11-18 14:07:30	10.14		11.18		11.28		11.43		13.73		13.86
2023-11-18 14:08:00	10.12		11.16		11.27		11.42		13.71		13.85
2023-11-18 14:08:30	10.15		11.15		11.26		11.42		13.7		13.84
2023-11-18 14:09:00	10.13		11.12		11.25		11.42		13.68		13.82
2023-11-18 14:09:30	10.12		11.1		11.24		11.41		13.68		13.82
2023-11-18 14:10:00	10.14		11.08		11.24		11.4		13.68		13.8
2023-11-18 14:10:30	10.13		11.07		11.23		11.41		13.67		13.8
2023-11-18 14:11:00	10.12		11.03		11.23		11.38		13.64		13.76
2023-11-18 14:11:30	10.15		11.01		11.21		11.37		13.64		13.75
2023-11-18 14:12:00	10.12		10.95		11.21		11.37		13.64		13.74
2023-11-18 14:12:30	10.14		10.93		11.2		11.36		13.62		13.73
2023-11-18 14:13:00	10.13		10.92		11.2		11.35		13.63		13.72
2023-11-18 14:13:30	10.14		10.9		11.19		11.34		13.61		13.71
2023-11-18 14:14:00	10.15		10.89		11.18		11.34		13.6		13.68
2023-11-18 14:14:30	10.13		10.82		11.17		11.33		13.59		13.68
2023-11-18 14:15:00	10.14		10.8		11.16		11.32		13.57		13.65
2023-11-18 14:15:30	10.13		10.76		11.15		11.31		13.58		13.65
2023-11-18 14:16:00	10.1		10.72		11.16		11.3		13.55		13.64
2023-11-18 14:16:30	10.12		10.7		11.15		11.3		13.55		13.64
2023-11-18 14:17:00	10.13		10.69		11.13		11.27		13.54		13.62
2023-11-18 14:17:30	10.14		10.67		11.13		11.27		13.53		13.63
2023-11-18 14:18:00	10.12		10.64		11.14		11.26		13.52		13.62
2023-11-18 14:18:30	10.15		10.63		11.14		11.25		13.51		13.62
2023-11-18 14:19:00	10.13		10.61		11.13		11.24		13.49		13.59
2023-11-18 14:19:30	10.12		10.58		11.14		11.23		13.48		13.58
2023-11-18 14:20:00	10.14		10.55		11.14		11.21		13.47		13.56
2023-11-18 14:20:30	10.13		10.53		11.13		11.21		13.46		13.55
2023-11-18 14:21:00	10.12		10.52		11.13		11.2		13.45		13.53
2023-11-18 14:21:30	10.15		10.5		11.13		11.2		13.44		13.51
2023-11-18 14:22:00	10.12		10.46		11.14		11.19		13.45		13.52
2023-11-18 14:22:30	10.14		10.45		11.14		11.18		13.44		13.5
2023-11-18 14:23:00	10.13		10.43		11.13		11.18		13.43		13.48
2023-11-18 14:23:30	10.14		10.41		11.14		11.18		13.42		13.47
2023-11-18 14:24:00	10.15		10.4		11.14		11.17		13.41		13.46
2023-11-18 14:24:30	10.13		10.38		11.13		11.17		13.38		13.45
2023-11-18 14:25:00	10.14		10.37		11.13		11.16		13.38		13.43
2023-11-18 14:25:30	10.13		10.35		11.13		11.16		13.37		13.42
2023-11-18 14:26:00	10.1		10.36		11.14		11.15		13.36		13.41
2023-11-18 14:26:30	10.12		10.34		11.14		11.14		13.35		13.39
2023-11-18 14:27:00	10.13		10.31		11.13		11.16		13.34		13.38
2023-11-18 14:27:30	10.14		10.2		11.14		11.15		13.34		13.37
2023-11-18 14:28:00	10.12		10.29		11.14		11.14		13.33		13.36
2023-11-18 14:28:30	10.15		10.3		11.13		11.15		13.32		13.34
2023-11-18 14:29:00	10.13		10.28		11.13		11.13		13.31		13.32
2023-11-18 14:29:30	10.12		10.27		11.13		11.15		13.3		13.31
2023-11-18 14:30:00	10.14		10.28		11.14		11.14		13.29		13.32
2023-11-18 14:30:30	10.13		10.29		11.14		11.16		13.27		13.3
2023-11-18 14:31:00	10.12		10.27		11.13		11.15		13.26		13.28
2023-11-18 14:31:30	10.15		10.28		11.14		11.15		13.25		13.27
2023-11-18 14:32:00	10.12		10.26		11.14		11.14		13.24		13.26
2023-11-18 14:32:30	10.14		10.27		11.13		11.15		13.26		13.25
2023-11-18 14:33:00	10.13		10.28		11.13		11.14		13.23		13.24
2023-11-18 14:33:30	10.14		10.27		11.13		11.13		13.21		13.23
2023-11-18 14:34:00	10.15		10.27		11.14		11.15		13.21		13.21
2023-11-18 14:34:30	10.13		10.29		11.14		11.14		13.17		13.2
2023-11-18 14:35:00	10.14		10.27		11.13		11.14		13.17		13.2
2023-11-18 14:35:30	10.13		10.28		11.14		11.15		13.16		13.2
2023-11-18 14:36:00	10.1		10.28		11.14		11.15		13.15		13.19
2023-11-18 14:36:30	10.12		10.29		11.13		11.14		13.14		13.18
2023-11-18 14:37:00	10.13		10.28		11.13		11.15		13.13		13.17
2023-11-18 14:37:30	10.14		10.28		11.13		11.14		13.12		13.16
2023-11-18 14:38:00	10.12		10.27		11.14		11.14		13.1		13.15
2023-11-18 14:38:30	10.15		10.28		11.14		11.15		13.09		13.14
2023-11-18 14:39:00	10.13		10.29		11.13		11.14		13.07		13.14
2023-11-18 14:39:30	10.11		10.29		11.14		11.14		13.06		13.13
2023-11-18 14:40:00	10.14		10.3		11.14		11.15		13.05		13.13
2023-11-18 14:40:30	10.13		10.28		11.13		11.15		13.05		13.12
2023-11-18 14:41:00	10.12		10.27		11.13		11.14		13.04		13.11
2023-11-18 14:41:30	10.15		10.28		11.13		11.15		12.95		13.1
2023-11-18 14:42:00	10.12		10.29		11.14		11.14		12.91		13.1
2023-11-18 14:42:30	10.14		10.29		11.14		11.14		12.9		12.98
2023-11-18 14:43:00	10.13		10.3		11.13		11.15		12.86		12.97
2023-11-18 14:43:30	10.14		10.28		11.14		11.14		12.85		12.95
2023-11-18 14:44:00	10.15		10.27		11.14		11.14		12.84		12.95
2023-11-18 14:44:30	10.13		10.28		11.13		11.15		12.83		12.93
2023-11-18 14:45:00	10.14		10.29		11.13		11.15		12.82		12.94
2023-11-18 14:45:30	10.13		10.27		11.13		11.14		12.78		12.95
2023-11-18 14:46:00	10.1		10.28		11.14		11.15		12.75		12.93
2023-11-18 14:46:30	10.12		10.26		11.14		11.14		12.73		12.92
2023-11-18 14:47:00	10.13		10.27		11.13		11.15		12.73		12.91
2023-11-18 14:47:30	10.14		10.28		11.13		11.15		12.72		12.9
2023-11-18 14:48:00	10.12		10.27		11.13		11.14		12.7		12.88
2023-11-18 14:48:30	10.15		10.27		11.14		11.14		12.69		12.86
2023-11-18 14:49:00	10.13		10.29		11.14		11.15		12.67		12.85
2023-11-18 14:49:30	10.11		10.27		11.13		11.14		12.65		12.85
2023-11-18 14:50:00	10.14		10.28		11.14		11.14		12.66		12.84
2023-11-18 14:50:30	10.13		10.28		11.14		11.15		12.64		12.83
2023-11-18 14:51:00	10.12		10.29		11.13		11.15		12.63		12.84
2023-11-18 14:51:30	10.15		10.28		11.13		11.14		12.62		12.82
2023-11-18 14:52:00	10.12		10.28		11.13		11.15		12.61		12.81
2023-11-18 14:52:30	10.14		10.27		11.14		11.14		12.6		12.8
2023-11-18 14:53:00	10.13		10.28		11.14		11.14		12.59		12.79
2023-11-18 14:53:30	10.14		10.29		11.13		11.15		12.58		12.77
2023-11-18 14:54:00	10.15		10.29		11.14		11.14		12.57		12.75
2023-11-18 14:54:30	10.13		10.3		11.14		11.14		12.56		12.76
2023-11-18 14:55:00	10.14		10.28		11.13		11.15		12.54		12.74
2023-11-18 14:55:30	10.13		10.27		11.13		11.15		12.53		12.73
2023-11-18 14:56:00	10.1		10.28		11.13		11.14		12.51		12.71
2023-11-18 14:56:30	10.12		10.29		11.14		11.15		12.51		12.71
2023-11-18 14:57:00	10.13		10.29		11.14		11.14		12.48		12.68
2023-11-18 14:57:30	10.14		10.3		11.13		11.14		12.47		12.68
2023-11-18 14:58:00	10.12		10.28		11.14		11.15		12.46		12.65
2023-11-18 14:58:30	10.15		10.27		11.14		11.14		12.45		12.63
2023-11-18 14:59:00	10.13		10.28		11.13		11.14		12.44		12.61
2023-11-18 14:59:30	10.11		10.29		11.13		11.15		12.43		12.58
2023-11-18 15:00:00	10.14		10.27		11.13		11.15		12.42		12.55
2023-11-18 15:00:30	10.13		10.28		11.14		11.14		12.4		12.53
2023-11-18 15:01:00	10.12		10.26		11.14		11.15		12.35		12.52
2023-11-18 15:01:30	10.12		10.27		11.13		11.14		12.35		12.51
2023-11-18 15:02:00	10.14		10.28		11.14		11.15		12.36		12.51
2023-11-18 15:02:30	10.13		10.27		11.14		11.15		12.34		12.5
2023-11-18 15:03:00	10.14		10.27		11.13		11.14		12.31		12.48
2023-11-18 15:03:30	10.15		10.29		11.13		11.14		12.31		12.46
2023-11-18 15:04:00	10.13		10.27		11.13		11.15		12.29		12.45
2023-11-18 15:04:30	10.14		10.28		11.14		11.14		12.3		12.44
2023-11-18 15:05:00	10.13		10.28		11.14		11.14		12.29		12.41
2023-11-18 15:05:30	10.1		10.29		11.13		11.15		12.29		12.4
2023-11-18 15:06:00	10.12		10.28		11.14		11.15		12.29		12.39
2023-11-18 15:06:30	10.13		10.28		11.14		11.14		12.29		12.37
2023-11-18 15:07:00	10.14		10.27		11.13		11.15		12.3		12.36
2023-11-18 15:07:30	10.12		10.28		11.13		11.14		12.3		12.35
2023-11-18 15:08:00	10.15		10.29		11.13		11.14		12.3		12.34
2023-11-18 15:08:30	10.13		10.29		11.14		11.15		12.29		12.32
2023-11-18 15:09:00	10.11		10.3		11.14		11.14		12.31		12.32
2023-11-18 15:09:30	10.14		10.28		11.13		11.14		12.31		12.33
2023-11-18 15:10:00	10.13		10.27		11.14		11.15		12.3		12.32
2023-11-18 15:10:30	10.12		10.28		11.14		11.15		12.3		12.32
2023-11-18 15:11:00	10.15		10.29		11.13		11.14		12.31		12.32
2023-11-18 15:11:30	10.12		10.29		11.13		11.15		12.29		12.32
2023-11-18 15:12:00	10.14		10.3		11.13		11.14		12.3		12.32
2023-11-18 15:12:30	10.13		10.28		11.14		11.14		12.3		12.31
2023-11-18 15:13:00	10.14		10.27		11.14		11.15		12.31		12.31
2023-11-18 15:13:30	10.15		10.28		11.13		11.14		12.3		12.31
2023-11-18 15:14:00	10.13		10.29		11.14		11.14		12.3		12.3
2023-11-18 15:14:30	10.14		10.27		11.14		11.15		12.31		12.3
2023-11-18 15:15:00	10.13		10.28		11.13		11.15		12.31		12.3
2023-11-18 15:15:30	10.1		10.26		11.13		11.14		12.3		12.31
2023-11-18 15:16:00	10.12		10.27		11.13		11.15		12.3		12.31
2023-11-18 15:16:30	10.13		10.28		11.14		11.14		12.31		12.3
2023-11-18 15:17:00	10.14		10.27		11.14		11.15		12.31		12.3
2023-11-18 15:17:30	10.12		10.27		11.13		11.15		13.29		12.31
2023-11-18 15:18:00	10.15		10.29		11.13		11.14		12.29		12.31
2023-11-18 15:18:30	10.13		10.27		11.13		11.14		12.29		13.29
2023-11-18 15:19:00	10.12		10.28		11.14		11.15		12.3		12.29
2023-11-18 15:19:30	10.14		10.28		11.14		11.14		12.3		12.29
2023-11-18 15:20:00	10.13		10.29		11.13		11.14		12.3		12.3
2023-11-18 15:20:30	10.12		10.28		11.14		11.15		12.29		12.3
2023-11-18 15:21:00	10.15		10.28		11.14		11.15		12.29		12.3
2023-11-18 15:21:30	10.12		10.27		11.13		11.14		12.29		12.29
2023-11-18 15:22:00	10.14		10.28		11.13		11.15		12.29		12.29
2023-11-18 15:22:30	10.13		10.29		11.13		11.14		12.29		12.29
2023-11-18 15:23:00	10.14		10.29		11.14		11.14		12.3		12.29
2023-11-18 15:23:30	10.15		10.3		11.14		11.15		12.31		12.29
2023-11-18 15:24:00	10.13		10.28		11.13		11.14		12.3		12.3
2023-11-18 15:24:30	10.14		10.27		11.14		11.14		12.3		12.31
2023-11-18 15:25:00	10.13		10.28		11.14		11.15		12.31		12.3
2023-11-18 15:25:30	10.1		10.29		11.13		11.15		12.3		12.3
2023-11-18 15:26:00	10.12		10.29		11.13		11.14		12.3		12.31
2023-11-18 15:26:30	10.13		10.3		11.13		11.15		12.29		12.3
2023-11-18 15:27:00	10.14		10.28		11.14		11.14		12.29		12.3
2023-11-18 15:27:30	10.12		10.27		11.14		11.14		12.29		12.29
2023-11-18 15:28:00	10.15		10.28		11.13		11.15		12.3		12.29
2023-11-18 15:28:30	10.13		10.29		11.14		11.14		12.3		12.29
2023-11-18 15:29:00	10.12		10.27		11.14		11.14		12.31		12.3
2023-11-18 15:29:30	10.14		10.28		11.13		11.15		12.3		12.3
2023-11-18 15:30:00	10.13		10.26		11.13		11.15		12.3		12.31
2023-11-18 15:30:30	10.12		10.27		11.13		11.14		12.31		12.3
2023-11-18 15:31:00	10.15		10.28		11.14		11.15		12.31		12.3
2023-11-18 15:31:30	10.12		10.27		11.14		11.14		12.3		12.31
2023-11-18 15:32:00	10.14		10.27		11.13		11.15		12.3		12.31
2023-11-18 15:32:30	10.13		10.29		11.14		11.15		12.31		12.3
2023-11-18 15:33:00	10.14		10.27		11.14		11.14		12.31		12.3
2023-11-18 15:33:30	10.15		10.28		11.13		11.14		13.29		12.31
2023-11-18 15:34:00	10.13		10.28		11.13		11.15		12.29		12.31
2023-11-18 15:34:30	10.14		10.29		11.13		11.14		12.29		13.29
2023-11-18 15:35:00	10.13		10.28		11.14		11.14		12.3		12.29
2023-11-18 15:35:30	10.1		10.28		11.14		11.15		12.3		12.29
2023-11-18 15:36:00	10.12		10.27		11.13		11.15		12.3		12.3
2023-11-18 15:36:30	10.13		10.28		11.14		11.14		12.29		12.3
2023-11-18 15:37:00	10.14		10.29		11.14		11.15		12.29		12.3
2023-11-18 15:37:30	10.12		10.29		11.13		11.14		12.29		12.29
2023-11-18 15:38:00	10.15		10.3		11.13		11.14		12.29		12.29
2023-11-18 15:38:30	10.13		10.28		11.13		11.15		12.29		12.29
2023-11-18 15:39:00	10.12		10.27		11.14		11.14		12.3		12.29
2023-11-18 15:39:30	10.14		10.28		11.14		11.14		12.31		12.29
2023-11-18 15:40:00	10.13		10.29		11.13		11.15		12.3		12.3
2023-11-18 15:40:30	10.12		10.29		11.14		11.15		12.3		12.31
2023-11-18 15:41:00	10.15		10.3		11.14		11.14		12.31		12.3
2023-11-18 15:41:30	10.12		10.28		11.13		11.15		12.3		12.3
2023-11-18 15:42:00	10.14		10.27		11.13		11.14		12.3		12.31
2023-11-18 15:42:30	10.13		10.28		11.13		11.14		12.29		12.3
2023-11-18 15:43:00	10.14		10.29		11.14		11.15		12.29		12.3
2023-11-18 15:43:30	10.15		10.27		11.14		11.14		12.29		12.29
2023-11-18 15:44:00	10.13		10.28		11.13		11.14		12.31		12.29
2023-11-18 15:44:30	10.14		10.26		11.14		11.15		12.3		12.29
2023-11-18 15:45:00	10.13		10.27		11.14		11.15		12.3		12.31
2023-11-18 15:45:30	10.1		10.28		11.13		11.14		12.31		12.3
2023-11-18 15:46:00	10.12		10.27		11.13		11.15		12.31		12.3
2023-11-18 15:46:30	10.13		10.27		11.13		11.14		13.29		12.31
2023-11-18 15:47:00	10.14		10.29		11.14		11.15		12.29		12.31
2023-11-18 15:47:30	10.12		10.27		11.14		11.15		12.29		12.3
2023-11-18 15:48:00	10.15		10.28		11.13		11.14		12.3		12.3
2023-11-18 15:48:30	10.13		10.28		11.13		11.14		12.3		12.31
2023-11-18 15:49:00	10.11		10.29		11.13		11.15		12.3		12.31
2023-11-18 15:49:30	10.14		10.28		11.14		11.14		12.29		13.29
2023-11-18 15:50:00	10.13		10.28		11.14		11.14		12.29		12.29
2023-11-18 15:50:30	10.12		10.27		11.13		11.15		12.29		12.29
2023-11-18 15:51:00	10.15		10.28		11.14		11.15		12.29		12.3
2023-11-18 15:51:30	10.12		10.29		11.14		11.14		12.29		12.3
2023-11-18 15:52:00	10.14		10.29		11.13		11.15		12.3		12.3
2023-11-18 15:52:30	10.13		10.3		11.13		11.14		12.31		12.29
2023-11-18 15:53:00	10.14		10.28		11.13		11.14		12.3		12.29
2023-11-18 15:53:30	10.15		10.27		11.14		11.15		12.3		12.29
2023-11-18 15:54:00	10.13		10.28		11.14		11.14		12.31		12.29
2023-11-18 15:54:30	10.14		10.29		11.13		11.14		12.3		12.29
2023-11-18 15:55:00	10.13		10.29		11.14		11.15		12.3		12.3
2023-11-18 15:55:30	10.1		10.3		11.14		11.15		12.29		12.31
2023-11-18 15:56:00	10.12		10.28		11.13		11.14		12.29		12.3
2023-11-18 15:56:30	10.13		10.27		11.13		11.15		12.29		12.3
2023-11-18 15:57:00	10.14		10.28		11.13		11.14		12.3		12.31
2023-11-18 15:57:30	10.12		10.29		11.14		11.14		12.3		12.3
2023-11-18 15:58:00	10.15		10.27		11.14		11.15		12.31		12.3
2023-11-18 15:58:30	10.13		10.28		11.13		11.14		12.3		12.29
2023-11-18 15:59:00	10.12		10.26		11.14		11.14		12.3		12.29
2023-11-18 15:59:30	10.14		10.27		11.14		11.15		12.31		12.29
2023-11-18 16:00:00	10.13		10.28		11.13		11.15		12.31		12.3
2023-11-18 16:00:30	10.12		10.27		11.13		11.14		12.3		12.3
2023-11-18 16:01:00	10.15		10.27		11.13		11.15		12.3		12.31
2023-11-18 16:01:30	10.12		10.29		11.14		11.14		12.31		12.3
2023-11-18 16:02:00	10.14		10.27		11.14		11.15		12.31		12.3
2023-11-18 16:02:30	10.13		10.28		11.13		11.15		13.29		12.31
2023-11-18 16:03:00	10.14		10.28		11.14		11.14		12.29		12.31
2023-11-18 16:03:30	10.15		10.29		11.14		11.14		12.29		12.3
2023-11-18 16:04:00	10.13		10.28		11.13		11.15		12.3		12.3
2023-11-18 16:04:30	10.14		10.28		11.13		11.14		12.3		12.31
2023-11-18 16:05:00	10.13		10.27		11.13		11.14		12.3		12.31
2023-11-18 16:05:30	10.1		10.28		11.14		11.15		12.29		13.29
2023-11-18 16:06:00	10.12		10.29		11.14		11.15		12.29		12.29
2023-11-18 16:06:30	10.13		10.29		11.13		11.14		12.29		12.29
2023-11-18 16:07:00	10.14		10.3		11.14		11.15		12.29		12.3
2023-11-18 16:07:30	10.12		10.28		11.14		11.14		12.29		12.3
2023-11-18 16:08:00	10.15		10.27		11.13		11.14		12.3		12.3
2023-11-18 16:08:30	10.13		10.28		11.13		11.15		12.31		12.29
2023-11-18 16:09:00	10.11		10.29		11.13		11.14		12.3		12.29
2023-11-18 16:09:30	10.14		10.29		11.14		11.14		12.3		12.29
2023-11-18 16:10:00	10.13		10.3		11.14		11.15		12.31		12.29
2023-11-18 16:10:30	10.12		10.28		11.13		11.15		12.3		12.29
2023-11-18 16:11:00	10.15		10.27		11.14		11.14		12.3		12.3
2023-11-18 16:11:30	10.12		10.28		11.14		11.15		12.29		12.31
2023-11-18 16:12:00	10.14		10.29		11.13		11.14		12.29		12.3
2023-11-18 16:12:30	10.13		10.27		11.13		11.14		12.29		12.3
2023-11-18 16:13:00	10.14		10.28		11.13		11.15		12.31		12.31
2023-11-18 16:13:30	10.15		10.26		11.14		11.14		12.3		12.3
2023-11-18 16:14:00	10.13		10.27		11.14		11.14		12.3		12.3
2023-11-18 16:14:30	10.14		10.28		11.13		11.15		12.31		12.29
2023-11-18 16:15:00	10.13		10.27		11.14		11.15		12.31		12.29
2023-11-18 16:15:30	10.1		10.27		11.14		11.14		13.29		12.29
2023-11-18 16:16:00	10.12		10.29		11.13		11.15		12.29		12.31
2023-11-18 16:16:30	10.13		10.27		11.13		11.14		12.29		12.3
2023-11-18 16:17:00	10.14		10.28		11.13		11.15		12.3		12.3
2023-11-18 16:17:30	10.12		10.28		11.14		11.15		12.3		12.31
2023-11-18 16:18:00	10.15		10.29		11.14		11.14		12.3		12.31
2023-11-18 16:18:30	10.13		10.28		11.13		11.14		12.29		12.3
2023-11-18 16:19:00	10.11		10.28		11.13		11.15		12.29		12.3
2023-11-18 16:19:30	10.14		10.27		11.13		11.14		12.29		12.31
2023-11-18 16:20:00	10.13		10.28		11.14		11.14		12.29		12.31
2023-11-18 16:20:30	10.12		10.29		11.14		11.15		12.29		13.29
2023-11-18 16:21:00	10.14		10.29		11.13		11.15		12.3		12.29
2023-11-18 16:21:30	10.13		10.3		11.14		11.14		12.31		12.29
2023-11-18 16:22:00	10.14		10.28		11.14		11.15		12.3		12.3
2023-11-18 16:22:30	10.15		10.27		11.13		11.14		12.3		12.3
2023-11-18 16:23:00	10.13		10.28		11.13		11.14		12.31		12.3
2023-11-18 16:23:30	10.14		10.29		11.13		11.15		12.3		12.29
2023-11-18 16:24:00	10.13		10.29		11.14		11.14		12.3		12.29
2023-11-18 16:24:30	10.1		10.3		11.14		11.14		12.29		12.29
2023-11-18 16:25:00	10.12		10.28		11.13		11.15		12.29		12.29
2023-11-18 16:25:30	10.13		10.27		11.14		11.15		12.29		12.29
2023-11-18 16:26:00	10.14		10.28		11.14		11.14		12.3		12.3
2023-11-18 16:26:30	10.12		10.29		11.13		11.15		12.3		12.31
2023-11-18 16:27:00	10.15		10.27		11.13		11.14		12.31		12.3
2023-11-18 16:27:30	10.13		10.28		11.13		11.14		12.3		12.3
2023-11-18 16:28:00	10.12		10.26		11.14		11.15		12.3		12.31
2023-11-18 16:28:30	10.14		10.27		11.14		11.14		12.31		12.3
2023-11-18 16:29:00	10.13		10.28		11.13		11.14		12.31		12.3
2023-11-18 16:29:30	10.12		10.27		11.14		11.15		12.3		12.29
2023-11-18 16:30:00	10.15		10.27		11.14		11.15		12.3		12.29
2023-11-18 16:30:30	10.12		10.29		11.13		11.14		12.31		12.29
2023-11-18 16:31:00	10.14		10.27		11.13		11.15		12.31		12.3
2023-11-18 16:31:30	10.13		10.28		11.13		11.14		13.29		12.3
2023-11-18 16:32:00	10.14		10.28		11.14		11.15		12.29		12.31
2023-11-18 16:32:30	10.15		10.29		11.14		11.15		12.29		12.3
2023-11-18 16:33:00	10.13		10.28		11.13		11.14		12.3		12.3
2023-11-18 16:33:30	10.14		10.28		11.14		11.14		12.3		12.31
2023-11-18 16:34:00	10.13		10.27		11.14		11.15		12.3		12.31
2023-11-18 16:34:30	10.1		10.28		11.13		11.14		12.29		12.3
2023-11-18 16:35:00	10.12		10.29		11.13		11.14		12.29		12.3
2023-11-18 16:35:30	10.13		10.29		11.13		11.15		12.29		12.31
2023-11-18 16:36:00	10.14		10.3		11.14		11.15		12.29		12.31
2023-11-18 16:36:30	10.12		10.28		11.14		11.14		12.29		13.29
2023-11-18 16:37:00	10.15		10.27		11.13		11.15		12.3		12.29
2023-11-18 16:37:30	10.13		10.28		11.14		11.14		12.31		12.29
2023-11-18 16:38:00	10.12		10.29		11.14		11.14		12.3		12.3
2023-11-18 16:38:30	10.14		10.29		11.13		11.15		12.3		12.3
2023-11-18 16:39:00	10.13		10.3		11.13		11.14		12.31		12.3
2023-11-18 16:39:30	10.12		10.28		11.13		11.14		12.3		12.29
2023-11-18 16:40:00	10.15		10.27		11.14		11.15		12.3		12.29
2023-11-18 16:40:30	10.12		10.28		11.14		11.15		12.29		12.29
2023-11-18 16:41:00	10.14		10.29		11.13		11.14		12.29		12.29
2023-11-18 16:41:30	10.13		10.27		11.14		11.15		12.29		12.29
2023-11-18 16:42:00	10.14		10.28		11.14		11.14		12.31		12.3
2023-11-18 16:42:30	10.15		10.26		11.13		11.14		12.3		12.31
2023-11-18 16:43:00	10.13		10.27		11.13		11.15		12.3		12.3
2023-11-18 16:43:30	10.14		10.28		11.13		11.14		12.31		12.3
2023-11-18 16:44:00	10.13		10.27		11.14		11.14		12.31		12.31
2023-11-18 16:44:30	10.1		10.27		11.14		11.15		13.29		12.3
2023-11-18 16:45:00	10.12		10.29		11.13		11.15		12.29		12.3
2023-11-18 16:45:30	10.13		10.27		11.14		11.14		12.29		12.29
2023-11-18 16:46:00	10.14		10.28		11.14		11.15		12.3		12.29
2023-11-18 16:46:30	10.12		10.28		11.13		11.14		12.3		12.29
2023-11-18 16:47:00	10.15		10.29		11.13		11.15		12.3		12.31
2023-11-18 16:47:30	10.13		10.28		11.13		11.15		12.29		12.3
2023-11-18 16:48:00	10.11		10.28		11.14		11.14		12.29		12.3
2023-11-18 16:48:30	10.14		10.27		11.14		11.14		12.29		12.31
2023-11-18 16:49:00	10.13		10.28		11.13		11.15		12.29		12.31
2023-11-18 16:49:30	10.12		10.29		11.13		11.14		12.29		12.3
2023-11-18 16:50:00	10.15		10.29		11.13		11.14		12.3		12.3
2023-11-18 16:50:30	10.12		10.3		11.14		11.15		12.31		12.31
2023-11-18 16:51:00	10.14		10.28		11.14		11.15		12.3		12.31
2023-11-18 16:51:30	10.13		10.27		11.13		11.14		12.3		13.29
2023-11-18 16:52:00	10.14		10.28		11.14		11.15		12.31		12.29
2023-11-18 16:52:30	10.15		10.29		11.14		11.14		12.3		12.29
2023-11-18 16:53:00	10.13		10.29		11.13		11.14		12.3		12.3
2023-11-18 16:53:30	10.14		10.3		11.13		11.15		12.29		12.3
2023-11-18 16:54:00	10.13		10.28		11.13		11.14		12.29		12.3
2023-11-18 16:54:30	10.1		10.27		11.14		11.14		12.29		12.29
2023-11-18 16:55:00	10.12		10.28		11.14		11.15		12.3		12.29
2023-11-18 16:55:30	10.13		10.29		11.13		11.15		12.3		12.29
2023-11-18 16:56:00	10.14		10.27		11.14		11.14		12.31		12.29
2023-11-18 16:56:30	10.12		10.28		11.14		11.15		12.3		12.29
2023-11-18 16:57:00	10.15		10.26		11.13		11.14		12.3		12.3
2023-11-18 16:57:30	10.13		10.27		11.13		11.14		12.31		12.31
2023-11-18 16:58:00	10.12		10.28		11.13		11.15		12.31		12.3
2023-11-18 16:58:30	10.14		10.27		11.14		11.14		12.3		12.3
2023-11-18 16:59:00	10.13		10.27		11.14		11.14		12.3		12.31
2023-11-18 16:59:30	10.12		10.29		11.13		11.15		12.31		12.3
2023-11-18 17:00:00	10.15		10.27		11.14		11.15		12.31		12.3
2023-11-18 17:00:30	10.12		10.28		11.14		11.14		13.29		12.29
2023-11-18 17:01:00	10.14		10.28		11.13		11.15		12.29		12.29
2023-11-18 17:01:30	10.13		10.29		11.13		11.14		12.29		12.29
2023-11-18 17:02:00	10.14		10.28		11.13		11.15		12.3		12.3
2023-11-18 17:02:30	10.15		10.28		11.14		11.15		12.3		12.3
2023-11-18 17:03:00	10.13		10.27		11.14		11.14		12.3		12.31
2023-11-18 17:03:30	10.14		10.28		11.13		11.14		12.29		12.3
2023-11-18 17:04:00	10.13		10.29		11.14		11.15		12.29		12.3
2023-11-18 17:04:30	10.1		10.29		11.14		11.14		12.29		12.31
2023-11-18 17:05:00	10.12		10.3		11.13		11.14		12.29		12.31
2023-11-18 17:05:30	10.13		10.28		11.13		11.15		12.29		12.3
2023-11-18 17:06:00	10.14		10.27		11.13		11.15		12.3		12.3
2023-11-18 17:06:30	10.12		10.28		11.14		11.14		12.31		12.31
2023-11-18 17:07:00	10.15		10.29		11.14		11.15		12.3		12.31
2023-11-18 17:07:30	10.13		10.29		11.13		11.14		12.3		13.29
2023-11-18 17:08:00	10.11		10.3		11.14		11.14		12.31		12.29
2023-11-18 17:08:30	10.14		10.28		11.14		11.15		12.3		12.29
2023-11-18 17:09:00	10.13		10.27		11.13		11.14		12.3		12.3
2023-11-18 17:09:30	10.12		10.28		11.13		11.14		12.29		12.3
2023-11-18 17:10:00	10.15		10.29		11.13		11.15		12.29		12.3
2023-11-18 17:10:30	10.12		10.27		11.14		11.15		12.29		12.29
2023-11-18 17:11:00	10.14		10.28		11.14		11.14		12.31		12.29
2023-11-18 17:11:30	10.13		10.26		11.13		11.15		12.3		12.29
2023-11-18 17:12:00	10.14		10.27		11.14		11.14		12.3		12.29
2023-11-18 17:12:30	10.15		10.28		11.14		11.14		12.31		12.29
2023-11-18 17:13:00	10.13		10.27		11.13		11.15		12.31		12.3
2023-11-18 17:13:30	10.14		10.27		11.13		11.14		13.29		12.31
2023-11-18 17:14:00	10.13		10.29		11.13		11.14		12.29		12.3
2023-11-18 17:14:30	10.1		10.27		11.14		11.15		12.29		12.3
2023-11-18 17:15:00	10.12		10.28		11.14		11.15		12.3		12.31
2023-11-18 17:15:30	10.13		10.28		11.13		11.14		12.3		12.3
2023-11-18 17:16:00	10.14		10.29		11.14		11.15		12.3		12.3
2023-11-18 17:16:30	10.12		10.28		11.14		11.14		12.29		12.29
2023-11-18 17:17:00	10.15		10.28		11.13		11.15		12.29		12.29
2023-11-18 17:17:30	10.13		10.27		11.13		11.15		12.29		12.29
2023-11-18 17:18:00	10.11		10.28		11.13		11.14		12.29		12.31
2023-11-18 17:18:30	10.14		10.29		11.14		11.14		12.29		12.3
2023-11-18 17:19:00	10.13		10.29		11.14		11.15		12.3		12.3
2023-11-18 17:19:30	10.12		10.3		11.13		11.14		12.31		12.31
2023-11-18 17:20:00	10.14		10.28		11.13		11.14		12.3		12.31
2023-11-18 17:20:30	10.13		10.27		11.13		11.15		12.3		12.3
2023-11-18 17:21:00	10.14		10.28		11.14		11.15		12.31		12.3
2023-11-18 17:21:30	10.15		10.29		11.14		11.14		12.3		12.31
2023-11-18 17:22:00	10.13		10.29		11.13		11.15		12.3		12.31
2023-11-18 17:22:30	10.14		10.3		11.14		11.14		12.29		13.29
2023-11-18 17:23:00	10.13		10.28		11.14		11.14		12.29		12.29
2023-11-18 17:23:30	10.1		10.27		11.13		11.15		12.29		12.29
2023-11-18 17:24:00	10.12		10.28		11.13		11.14		12.3		12.3
2023-11-18 17:24:30	10.13		10.29		11.13		11.14		12.3		12.3
2023-11-18 17:25:00	10.14		10.27		11.14		11.15		12.31		12.3
2023-11-18 17:25:30	10.12		10.28		11.14		11.15		12.3		12.29
2023-11-18 17:26:00	10.15		10.26		11.13		11.14		12.3		12.29
2023-11-18 17:26:30	10.13		10.27		11.14		11.15		12.31		12.29
2023-11-18 17:27:00	10.12		10.28		11.14		11.14		12.31		12.29
2023-11-18 17:27:30	10.14		10.27		11.13		11.14		12.3		12.29
2023-11-18 17:28:00	10.13		10.27		11.13		11.15		12.3		12.3
2023-11-18 17:28:30	10.12		10.29		11.13		11.14		12.31		12.31
2023-11-18 17:29:00	10.15		10.27		11.14		11.14		12.31		12.3
2023-11-18 17:29:30	10.12		10.28		11.14		11.15		13.29		12.3
2023-11-18 17:30:00	10.14		10.28		11.13		11.15		12.29		12.31
2023-11-18 17:30:30	10.13		10.29		11.14		11.14		12.29		12.3
2023-11-18 17:31:00	10.14		10.28		11.14		11.15		12.3		12.3
2023-11-18 17:31:30	10.15		10.28		11.13		11.14		12.3		12.29
2023-11-18 17:32:00	10.13		10.27		11.13		11.15		12.3		12.29
2023-11-18 17:32:30	10.14		10.28		11.13		11.15		12.29		12.29
2023-11-18 17:33:00	10.13		10.29		11.14		11.14		12.29		12.3
2023-11-18 17:33:30	10.1		10.29		11.14		11.14		12.29		12.3
2023-11-18 17:34:00	10.12		10.3		11.13		11.15		12.29		12.31
2023-11-18 17:34:30	10.13		10.28		11.14		11.14		12.29		12.3
2023-11-18 17:35:00	10.14		10.27		11.14		11.14		12.3		12.3
2023-11-18 17:35:30	10.12		10.28		11.13		11.15		12.31		12.31
2023-11-18 17:36:00	10.15		10.29		11.13		11.15		12.3		12.31
2023-11-18 17:36:30	10.13		10.29		11.13		11.14		12.3		12.3
2023-11-18 17:37:00	10.12		10.3		11.14		11.15		12.31		12.3
2023-11-18 17:37:30	10.14		10.28		11.14		11.14		12.3		12.31
2023-11-18 17:38:00	10.13		10.27		11.13		11.14		12.3		12.31
2023-11-18 17:38:30	10.12		10.28		11.14		11.15		12.29		13.29
2023-11-18 17:39:00	10.15		10.29		11.14		11.14		12.29		12.29
2023-11-18 17:39:30	10.12		10.27		11.13		11.14		12.29		12.29
2023-11-18 17:40:00	10.14		10.28		11.13		11.15		12.31		12.3
2023-11-18 17:40:30	10.13		10.26		11.13		11.15		12.3		12.3
2023-11-18 17:41:00	10.14		10.27		11.14		11.14		12.3		12.3
2023-11-18 17:41:30	10.15		10.28		11.14		11.15		12.31		12.29
2023-11-18 17:42:00	10.13		10.27		11.13		11.14		12.31		12.29
2023-11-18 17:42:30	10.14		10.27		11.14		11.14		13.29		12.29
2023-11-18 17:43:00	10.13		10.29		11.14		11.15		12.29		12.29
2023-11-18 17:43:30	10.1		10.27		11.13		11.14		12.29		12.29
2023-11-18 17:44:00	10.12		10.28		11.13		11.14		12.3		12.3
2023-11-18 17:44:30	10.13		10.28		11.13		11.15		12.3		12.31
2023-11-18 17:45:00	10.14		10.29		11.14		11.15		12.3		12.3
2023-11-18 17:45:30	10.12		10.28		11.14		11.14		12.29		12.3
2023-11-18 17:46:00	10.15		10.28		11.13		11.15		12.29		12.31
2023-11-18 17:46:30	10.13		10.27		11.14		11.14		12.29		12.3
2023-11-18 17:47:00	10.11		10.28		11.14		11.15		12.29		12.3
2023-11-18 17:47:30	10.14		10.29		11.13		11.15		12.29		12.29
2023-11-18 17:48:00	10.13		10.29		11.13		11.14		12.3		12.29
2023-11-18 17:48:30	10.12		10.3		11.13		11.14		12.31		12.29
2023-11-18 17:49:00	10.15		10.28		11.14		11.15		12.3		12.31
2023-11-18 17:49:30	10.12		10.27		11.14		11.14		12.3		12.3
2023-11-18 17:50:00	10.14		10.28		11.13		11.14		12.31		12.3
2023-11-18 17:50:30	10.13		10.29		11.13		11.15		12.3		12.31
2023-11-18 17:51:00	10.14		10.29		11.13		11.15		12.3		12.31
2023-11-18 17:51:30	10.15		10.3		11.14		11.14		12.29		12.3
2023-11-18 17:52:00	10.13		10.28		11.14		11.15		12.29		12.3
2023-11-18 17:52:30	10.14		10.27		11.13		11.14		12.29		12.31
2023-11-18 17:53:00	10.13		10.28		11.14		11.14		12.3		12.31
2023-11-18 17:53:30	10.1		10.29		11.14		11.15		12.3		13.29
2023-11-18 17:54:00	10.12		10.27		11.13		11.14		12.31		12.29
2023-11-18 17:54:30	10.13		10.28		11.13		11.14		12.3		12.29
2023-11-18 17:55:00	10.14		10.26		11.13		11.15		12.3		12.3
2023-11-18 17:55:30	10.12		10.27		11.14		11.15		12.31		12.3
2023-11-18 17:56:00	10.15		10.28		11.14		11.14		12.31		12.3
2023-11-18 17:56:30	10.13		10.27		11.13		11.15		12.3		12.29
2023-11-18 17:57:00	10.12		10.27		11.14		11.14		12.3		12.29
2023-11-18 17:57:30	10.14		10.29		11.14		11.14		12.31		12.29
2023-11-18 17:58:00	10.13		10.27		11.13		11.15		12.31		12.29
2023-11-18 17:58:30	10.12		10.28		11.13		11.14		13.29		12.29
2023-11-18 17:59:00	10.15		10.28		11.13		11.14		12.29		12.3
2023-11-18 17:59:30	10.12		10.29		11.14		11.15		12.29		12.31
2023-11-18 18:00:00	10.14		10.28		11.14		11.15		12.3		12.3
2023-11-18 18:00:30	10.13		10.28		11.13		11.14		12.3		12.3
2023-11-18 18:01:00	10.14		10.27		11.14		11.15		12.3		12.31
2023-11-18 18:01:30	10.15		10.28		11.14		11.14		12.29		12.3
2023-11-18 18:02:00	10.13		10.29		11.13		11.15		12.29		12.3
2023-11-18 18:02:30	10.14		10.29		11.13		11.15		12.29		12.29
2023-11-18 18:03:00	10.13		10.3		11.13		11.14		12.29		12.29
2023-11-18 18:03:30	10.1		10.28		11.14		11.14		12.29		12.29
2023-11-18 18:04:00	10.12		10.27		11.14		11.15		12.3		12.3
2023-11-18 18:04:30	10.13		10.28		11.13		11.14		12.31		12.3
2023-11-18 18:05:00	10.14		10.29		11.14		11.14		12.3		12.31
2023-11-18 18:05:30	10.12		10.29		11.14		11.15		12.3		12.3
2023-11-18 18:06:00	10.15		10.3		11.13		11.15		12.31		12.3
2023-11-18 18:06:30	10.13		10.28		11.13		11.14		12.3		12.31
2023-11-18 18:07:00	10.11		10.27		11.13		11.15		12.3		12.31
2023-11-18 18:07:30	10.14		10.28		11.14		11.14		12.29		12.3
2023-11-18 18:08:00	10.13		10.29		11.14		11.14		12.29		12.3
2023-11-18 18:08:30	10.12		10.27		11.13		11.15		12.29		12.31
2023-11-18 18:09:00	10.15		10.28		11.14		11.14		12.31		12.31
2023-11-18 18:09:30	10.12		10.26		11.14		11.14		12.3		13.29
2023-11-18 18:10:00	10.14		10.27		11.13		11.15		12.3		12.29
2023-11-18 18:10:30	10.13		10.28		11.13		11.15		12.31		12.29
2023-11-18 18:11:00	10.14		10.27		11.13		11.14		12.31		12.3
2023-11-18 18:11:30	10.15		10.27		11.14		11.15		13.29		12.3
2023-11-18 18:12:00	10.13		10.29		11.14		11.14		12.29		12.3
2023-11-18 18:12:30	10.14		10.27		11.13		11.14		12.29		12.29
2023-11-18 18:13:00	10.13		10.28		11.14		11.15		12.3		12.29
2023-11-18 18:13:30	10.1		10.28		11.14		11.14		12.3		12.29
2023-11-18 18:14:00	10.12		10.29		11.13		11.14		12.3		12.29
2023-11-18 18:14:30	10.13		10.28		11.13		11.15		12.29		12.29
2023-11-18 18:15:00	10.14		10.28		11.13		11.15		12.29		12.3
2023-11-18 18:15:30	10.12		10.27		11.14		11.14		12.29		12.31
2023-11-18 18:16:00	10.15		10.28		11.14		11.15		12.29		12.3
2023-11-18 18:16:30	10.13		10.29		11.13		11.14		12.29		12.3
2023-11-18 18:17:00	10.11		10.29		11.14		11.15		12.3		12.31
2023-11-18 18:17:30	10.14		10.3		11.14		11.15		12.31		12.3
2023-11-18 18:18:00	10.13		10.28		11.13		11.14		12.3		12.3
2023-11-18 18:18:30	10.12		10.27		11.13		11.14		12.3		12.29
2023-11-18 18:19:00	10.14		10.28		11.13		11.15		12.31		12.29
2023-11-18 18:19:30	10.13		10.29		11.14		11.14		12.3		12.29
2023-11-18 18:20:00	10.14		10.29		11.14		11.14		12.3		12.31
2023-11-18 18:20:30	10.15		10.3		11.13		11.15		12.29		12.3
2023-11-18 18:21:00	10.13		10.28		11.13		11.15		12.29		12.3
2023-11-18 18:21:30	10.14		10.27		11.13		11.14		12.29		12.31
2023-11-18 18:22:00	10.13		10.28		11.14		11.15		12.3		12.31
2023-11-18 18:22:30	10.1		10.29		11.14		11.14		12.3		12.3
2023-11-18 18:23:00	10.12		10.27		11.13		11.14		12.31		12.3
2023-11-18 18:23:30	10.13		10.28		11.14		11.15		12.3		12.31
2023-11-18 18:24:00	10.14		10.26		11.14		11.14		12.3		12.31
2023-11-18 18:24:30	10.12		10.27		11.13		11.14		12.31		13.29
2023-11-18 18:25:00	10.15		10.28		11.13		11.15		12.31		12.29
2023-11-18 18:25:30	10.13		10.27		11.13		11.15		12.3		12.29
2023-11-18 18:26:00	10.12		10.27		11.14		11.14		12.3		12.3
2023-11-18 18:26:30	10.14		10.29		11.14		11.15		12.31		12.3
2023-11-18 18:27:00	10.13		10.27		11.13		11.14		12.31		12.3
2023-11-18 18:27:30	10.12		10.28		11.14		11.14		13.29		12.29
2023-11-18 18:28:00	10.15		10.28		11.14		11.15		12.29		12.29
2023-11-18 18:28:30	10.12		10.29		11.13		11.14		12.29		12.29
2023-11-18 18:29:00	10.14		10.28		11.13		11.14		12.3		12.29
2023-11-18 18:29:30	10.13		10.28		11.13		11.15		12.3		12.29
2023-11-18 18:30:00	10.14		10.27		11.14		11.15		12.3		12.3
2023-11-18 18:30:30	10.15		10.28		11.14		11.14		12.29		12.31
2023-11-18 18:31:00	10.13		10.29		11.13		11.15		12.29		12.3
2023-11-18 18:31:30	10.14		10.29		11.14		11.14		12.29		12.3
2023-11-18 18:32:00	10.13		10.3		11.14		11.15		12.29		12.31
2023-11-18 18:32:30	10.1		10.28		11.13		11.15		12.29		12.3
2023-11-18 18:33:00	10.12		10.27		11.13		11.14		12.3		12.3
2023-11-18 18:33:30	10.13		10.28		11.13		11.14		12.31		12.29
2023-11-18 18:34:00	10.14		10.29		11.14		11.15		12.3		12.29
2023-11-18 18:34:30	10.12		10.29		11.14		11.14		12.3		12.29
2023-11-18 18:35:00	10.15		10.3		11.13		11.14		12.31		12.3
2023-11-18 18:35:30	10.13		10.28		11.14		11.15		12.3		12.3
2023-11-18 18:36:00	10.12		10.27		11.14		11.14		12.3		12.31
2023-11-18 18:36:30	10.14		10.28		11.13		11.14		12.29		12.3
2023-11-18 18:37:00	10.13		10.29		11.13		11.15		12.29		12.3
2023-11-18 18:37:30	10.12		10.27		11.13		11.15		12.29		12.31
2023-11-18 18:38:00	10.15		10.28		11.14		11.14		12.31		12.31
2023-11-18 18:38:30	10.12		10.26		11.14		11.15		12.3		12.3
2023-11-18 18:39:00	10.14		10.27		11.13		11.14		12.3		12.3
2023-11-18 18:39:30	10.13		10.28		11.14		11.14		12.31		12.31
2023-11-18 18:40:00	10.14		10.27		11.14		11.15		12.31		12.31
2023-11-18 18:40:30	10.15		10.27		11.13		11.14		13.29		13.29
2023-11-18 18:41:00	10.13		10.29		11.13		11.14		12.29		12.29
2023-11-18 18:41:30	10.14		10.27		11.13		11.15		12.29		12.29
2023-11-18 18:42:00	10.13		10.28		11.14		11.15		12.3		12.3
2023-11-18 18:42:30	10.1		10.28		11.14		11.14		12.3		12.3
2023-11-18 18:43:00	10.12		10.29		11.13		11.15		12.3		12.3
2023-11-18 18:43:30	10.13		10.28		11.14		11.14		12.29		12.29
2023-11-18 18:44:00	10.14		10.28		11.14		11.15		12.29		12.29
2023-11-18 18:44:30	10.12		10.27		11.13		11.15		12.29		12.29
2023-11-18 18:45:00	10.15		10.28		11.13		11.14		12.29		12.29
2023-11-18 18:45:30	10.13		10.29		11.13		11.14		12.29		12.29
2023-11-18 18:46:00	10.11		10.29		11.14		11.15		12.3		12.3
2023-11-18 18:46:30	10.14		10.3		11.14		11.14		12.31		12.31
2023-11-18 18:47:00	10.13		10.28		11.13		11.14		12.3		12.3
2023-11-18 18:47:30	10.12		10.27		11.14		11.15		12.3		12.3
2023-11-18 18:48:00	10.15		10.28		11.14		11.15		12.31		12.31
2023-11-18 18:48:30	10.12		10.29		11.13		11.14		12.3		12.3
2023-11-18 18:49:00	10.14		10.29		11.13		11.15		12.3		12.3
2023-11-18 18:49:30	10.13		10.3		11.13		11.14		12.29		12.29
2023-11-18 18:50:00	10.14		10.28		11.14		11.14		12.29		12.29
2023-11-18 18:50:30	10.15		10.27		11.14		11.15		12.29		12.29
2023-11-18 18:51:00	10.13		10.28		11.13		11.14		12.3		12.31
2023-11-18 18:51:30	10.14		10.29		11.13		11.14		12.3		12.3
2023-11-18 18:52:00	10.13		10.27		11.13		11.15		12.31		12.3
2023-11-18 18:52:30	10.1		10.28		11.14		11.15		12.3		12.31
2023-11-18 18:53:00	10.12		10.26		11.14		11.14		12.3		12.31
2023-11-18 18:53:30	10.13		10.27		11.13		11.15		12.31		12.3
2023-11-18 18:54:00	10.14		10.28		11.14		11.14		12.31		12.3
2023-11-18 18:54:30	10.12		10.27		11.14		11.14		12.3		12.31
2023-11-18 18:55:00	10.15		10.27		11.13		11.15		12.3		12.31
2023-11-18 18:55:30	10.13		10.29		11.13		11.14		12.31		13.29
2023-11-18 18:56:00	10.12		10.27		11.13		11.14		12.31		12.29
2023-11-18 18:56:30	10.14		10.28		11.14		11.15		13.29		12.29
2023-11-18 18:57:00	10.13		10.28		11.14		11.15		12.29		12.3
2023-11-18 18:57:30	10.12		10.29		11.13		11.14		12.29		12.3
2023-11-18 18:58:00	10.15		10.28		11.14		11.15		12.3		12.3
2023-11-18 18:58:30	10.12		10.28		11.14		11.14		12.3		12.29
2023-11-18 18:59:00	10.14		10.27		11.13		11.15		12.3		12.29
2023-11-18 18:59:30	10.13		10.28		11.13		11.15		12.29		12.29
2023-11-18 19:00:00	10.14		10.29		11.13		11.14		12.29		12.29
2023-11-18 19:00:30	10.15		10.29		11.14		11.14		12.29		12.29
2023-11-18 19:01:00	10.13		10.3		11.14		11.15		12.29		12.3
2023-11-18 19:01:30	10.14		10.28		11.13		11.14		12.29		12.31
2023-11-18 19:02:00	10.13		10.27		11.14		11.14		12.3		12.3
2023-11-18 19:02:30	10.1		10.28		11.14		11.15		12.31		12.3
2023-11-18 19:03:00	10.12		10.29		11.13		11.15		12.3		12.31
2023-11-18 19:03:30	10.13		10.29		11.13		11.14		12.3		12.3
2023-11-18 19:04:00	10.14		10.3		11.13		11.15		12.31		12.3
2023-11-18 19:04:30	10.12		10.28		11.14		11.14		12.3		12.29
2023-11-18 19:05:00	10.15		10.27		11.14		11.14		12.3		12.29
2023-11-18 19:05:30	10.13		10.28		11.13		11.15		12.29		12.29
2023-11-18 19:06:00	10.11		10.29		11.14		11.14		12.29		12.3
2023-11-18 19:06:30	10.14		10.27		11.14		11.14		12.29		12.3
2023-11-18 19:07:00	10.13		10.28		11.13		11.15		12.31		12.31
2023-11-18 19:07:30	10.12		10.26		11.13		11.15		12.3		12.3
2023-11-18 19:08:00	10.15		10.27		11.13		11.14		12.3		12.3
2023-11-18 19:08:30	10.12		10.28		11.14		11.15		12.31		12.31
2023-11-18 19:09:00	10.14		10.27		11.14		11.14		12.31		12.31
2023-11-18 19:09:30	10.13		10.27		11.13		11.14		13.29		12.3
2023-11-18 19:10:00	10.14		10.29		11.14		11.15		12.29		12.3
2023-11-18 19:10:30	10.15		10.27		11.14		11.14		12.29		12.31
2023-11-18 19:11:00	10.13		10.28		11.13		11.14		12.3		12.31
2023-11-18 19:11:30	10.14		10.28		11.13		11.15		12.3		13.29
2023-11-18 19:12:00	10.13		10.29		11.13		11.15		12.3		12.29
2023-11-18 19:12:30	10.1		10.28		11.14		11.14		12.29		12.29
2023-11-18 19:13:00	10.12		10.28		11.14		11.15		12.29		12.3
2023-11-18 19:13:30	10.13		10.27		11.13		11.14		12.29		12.3
2023-11-18 19:14:00	10.14		10.28		11.14		11.15		12.29		12.3
2023-11-18 19:14:30	10.12		10.29		11.14		11.15		12.29		12.29
2023-11-18 19:15:00	10.15		10.29		11.13		11.14		12.3		12.29
2023-11-18 19:15:30	10.13		10.3		11.13		11.14		12.31		12.29
2023-11-18 19:16:00	10.11		10.28		11.13		11.15		12.3		12.29
2023-11-18 19:16:30	10.14		10.27		11.14		11.14		12.3		12.29
2023-11-18 19:17:00	10.13		10.28		11.14		11.14		12.31		12.3
2023-11-18 19:17:30	10.12		10.29		11.13		11.15		12.3		12.31
2023-11-18 19:18:00	10.14		10.29		11.14		11.15		12.3		12.3
2023-11-18 19:18:30	10.13		10.3		11.14		11.14		12.29		12.3
2023-11-18 19:19:00	10.14		10.28		11.13		11.15		12.29		12.31
2023-11-18 19:19:30	10.15		10.27		11.13		11.14		12.29		12.3
2023-11-18 19:20:00	10.13		10.28		11.13		11.14		12.3		12.3
2023-11-18 19:20:30	10.14		10.29		11.14		11.15		12.3		12.29
2023-11-18 19:21:00	10.13		10.27		11.14		11.14		12.31		12.29
2023-11-18 19:21:30	10.1		10.28		11.13		11.14		12.3		12.29
2023-11-18 19:22:00	10.12		10.26		11.13		11.15		12.3		12.31
2023-11-18 19:22:30	10.13		10.27		11.13		11.15		12.31		12.3
2023-11-18 19:23:00	10.14		10.28		11.14		11.14		12.31		12.3
2023-11-18 19:23:30	10.12		10.27		11.14		11.15		12.3		12.31
2023-11-18 19:24:00	10.15		10.27		11.13		11.14		12.3		12.31
2023-11-18 19:24:30	10.13		10.29		11.14		11.14		12.31		12.3
2023-11-18 19:25:00	10.12		10.27		11.14		11.15		12.31		12.3
2023-11-18 19:25:30	10.14		10.28		11.13		11.14		13.29		12.31
2023-11-18 19:26:00	10.13		10.28		11.13		11.14		12.29		12.31
2023-11-18 19:26:30	10.12		10.29		11.13		11.15		12.29		13.29
2023-11-18 19:27:00	10.15		10.28		11.14		11.15		12.3		12.29
2023-11-18 19:27:30	10.12		10.28		11.14		11.14		12.3		12.29
2023-11-18 19:28:00	10.14		10.27		11.13		11.15		12.3		12.3
2023-11-18 19:28:30	10.13		10.28		11.14		11.14		12.29		12.3
2023-11-18 19:29:00	10.14		10.29		11.14		11.15		12.29		12.3
2023-11-18 19:29:30	10.15		10.29		11.13		11.15		12.29		12.29
2023-11-18 19:30:00	10.13		10.3		11.13		11.14		12.29		12.29
2023-11-18 19:30:30	10.14		10.28		11.13		11.14		12.29		12.29
2023-11-18 19:31:00	10.13		10.27		11.14		11.15		12.3		12.29
2023-11-18 19:31:30	10.1		10.28		11.14		11.14		12.31		12.29
2023-11-18 19:32:00	10.12		10.29		11.13		11.14		12.3		12.3
2023-11-18 19:32:30	10.13		10.29		11.14		11.15		12.3		12.31
2023-11-18 19:33:00	10.14		10.3		11.14		11.14		12.31		12.3
2023-11-18 19:33:30	10.12		10.28		11.13		11.14		12.3		12.3
2023-11-18 19:34:00	10.15		10.27		11.13		11.15		12.3		12.31
2023-11-18 19:34:30	10.13		10.28		11.13		11.15		12.29		12.3
2023-11-18 19:35:00	10.12		10.29		11.14		11.14		12.29		12.3
2023-11-18 19:35:30	10.14		10.27		11.14		11.15		12.29		12.29
2023-11-18 19:36:00	10.13		10.28		11.13		11.14		12.31		12.29
2023-11-18 19:36:30	10.12		10.26		11.14		11.14		12.3		12.29
2023-11-18 19:37:00	10.15		10.27		11.14		11.15		12.3		12.3
2023-11-18 19:37:30	10.12		10.28		11.13		11.14		12.31		12.3
2023-11-18 19:38:00	10.14		10.27		11.13		11.14		12.31		12.31
2023-11-18 19:38:30	10.13		10.27		11.13		11.15		13.29		12.3
2023-11-18 19:39:00	10.14		10.29		11.14		11.15		12.29		12.3
2023-11-18 19:39:30	10.15		10.27		11.14		11.14		12.29		12.31
2023-11-18 19:40:00	10.13		10.28		11.13		11.15		12.3		12.31
2023-11-18 19:40:30	10.14		10.28		11.14		11.14		12.3		12.3
2023-11-18 19:41:00	10.13		10.29		11.14		11.15		12.3		12.3
2023-11-18 19:41:30	10.1		10.28		11.13		11.15		12.29		12.31
2023-11-18 19:42:00	10.12		10.28		11.13		11.14		12.29		12.31
2023-11-18 19:42:30	10.13		10.27		11.13		11.14		12.29		13.29
2023-11-18 19:43:00	10.14		10.28		11.14		11.15		12.29		12.29
2023-11-18 19:43:30	10.12		10.29		11.14		11.14		12.29		12.29
2023-11-18 19:44:00	10.15		10.29		11.13		11.14		12.3		12.3
2023-11-18 19:44:30	10.13		10.3		11.14		11.15		12.31		12.3
2023-11-18 19:45:00	10.11		10.28		11.14		11.15		12.3		12.3
2023-11-18 19:45:30	10.14		10.27		11.13		11.14		12.3		12.29
2023-11-18 19:46:00	10.13		10.28		11.13		11.15		12.31		12.29
2023-11-18 19:46:30	10.12		10.29		11.13		11.14		12.3		12.29
2023-11-18 19:47:00	10.15		10.29		11.14		11.14		12.3		12.29
2023-11-18 19:47:30	10.12		10.3		11.14		11.15		12.29		12.29
2023-11-18 19:48:00	10.14		10.28		11.13		11.14		12.29		12.3
2023-11-18 19:48:30	10.13		10.27		11.14		11.14		12.29		12.31
2023-11-18 19:49:00	10.14		10.28		11.14		11.15		12.3		12.3
2023-11-18 19:49:30	10.15		10.29		11.13		11.15		12.3		12.3
2023-11-18 19:50:00	10.13		10.27		11.13		11.14		12.31		12.31
2023-11-18 19:50:30	10.14		10.28		11.13		11.15		12.3		12.3
2023-11-18 19:51:00	10.13		10.26		11.14		11.14		12.3		12.3
2023-11-18 19:51:30	10.1		10.27		11.14		11.14		12.31		12.29
2023-11-18 19:52:00	10.12		10.28		11.13		11.15		12.31		12.29
2023-11-18 19:52:30	10.13		10.27		11.13		11.14		12.3		12.29
2023-11-18 19:53:00	10.14		10.27		11.13		11.14		12.3		12.31
2023-11-18 19:53:30	10.12		10.29		11.14		11.15		12.31		12.3
2023-11-18 19:54:00	10.15		10.27		11.14		11.15		12.31		12.3
2023-11-18 19:54:30	10.13		10.28		11.13		11.14		13.29		12.27
2023-11-18 19:55:00	10.12		10.28		11.14		11.15		12.29		12.28
2023-11-18 19:55:30	10.14		10.29		11.14		11.14		12.29		12.29
2023-11-18 19:56:00	10.13		10.28		11.13		11.15		12.3		12.28
2023-11-18 19:56:30	10.12		10.28		11.13		11.15		12.3		12.29
2023-11-18 19:57:00	10.15		10.27		11.13		11.14		12.3		12.28
2023-11-18 19:57:30	10.12		10.28		11.14		11.14		12.29		12.27
2023-11-18 19:58:00	10.14		10.29		11.14		11.15		12.29		12.27
2023-11-18 19:58:30	10.13		10.29		11.13		11.14		12.29		12.27
2023-11-18 19:59:00	10.14		10.3		11.14		11.14		12.29		12.27
2023-11-18 19:59:30	10.15		10.28		11.14		11.15		12.29		12.28
2023-11-18 20:00:00	10.13		10.27		11.13		11.15		12.3		12.28
2023-11-18 20:00:30	10.14		10.28		11.13		11.14		12.31		12.28
2023-11-18 20:01:00	10.13		10.29		11.13		11.15		12.3		12.28
2023-11-18 20:01:30	10.1		10.29		11.14		11.14		12.3		12.27
2023-11-18 20:02:00	10.12		10.3		11.14		11.14		12.31		12.28
2023-11-18 20:02:30	10.13		10.28		11.13		11.15		12.3		12.27
2023-11-18 20:03:00	10.14		10.27		11.14		11.14		12.3		12.28
2023-11-18 20:03:30	10.12		10.28		11.14		11.14		12.29		12.27
2023-11-18 20:04:00	10.15		10.29		11.13		11.15		12.29		12.28
2023-11-18 20:04:30	10.13		10.27		11.13		11.15		12.29		12.29
2023-11-18 20:05:00	10.11		10.28		11.13		11.14		12.31		12.28
2023-11-18 20:05:30	10.14		10.26		11.14		11.15		12.3		12.29
2023-11-18 20:06:00	10.13		10.27		11.14		11.14		12.3		12.28
2023-11-18 20:06:30	10.12		10.28		11.13		11.14		12.31		12.27
2023-11-18 20:07:00	10.15		10.27		11.14		11.15		12.31		12.27
2023-11-18 20:07:30	10.12		10.27		11.14		11.14		13.29		12.27
2023-11-18 20:08:00	10.14		10.29		11.13		11.14		12.29		12.27
2023-11-18 20:08:30	10.13		10.27		11.13		11.15		12.29		12.28
2023-11-18 20:09:00	10.14		10.28		11.13		11.15		12.3		12.28
2023-11-18 20:09:30	10.15		10.28		11.14		11.14		12.3		12.28
2023-11-18 20:10:00	10.13		10.29		11.14		11.15		12.3		12.28
2023-11-18 20:10:30	10.14		10.28		11.13		11.14		12.29		12.27
2023-11-18 20:11:00	10.13		10.28		11.14		11.15		12.29		12.28
2023-11-18 20:11:30	10.1		10.27		11.14		11.15		12.29		12.27
2023-11-18 20:12:00	10.12		10.28		11.13		11.14		12.29		12.28
2023-11-18 20:12:30	10.13		10.29		11.13		11.14		12.29		12.27
2023-11-18 20:13:00	10.14		10.29		11.13		11.15		12.3		12.28
2023-11-18 20:13:30	10.12		10.3		11.14		11.14		12.31		12.29
2023-11-18 20:14:00	10.15		10.28		11.14		11.14		12.3		12.28
2023-11-18 20:14:30	10.13		10.27		11.13		11.15		12.3		12.29
2023-11-18 20:15:00	10.11		10.28		11.14		11.15		12.31		12.28
2023-11-18 20:15:30	10.14		10.29		11.14		11.14		12.3		12.27
2023-11-18 20:16:00	10.13		10.29		11.13		11.15		12.3		12.27
2023-11-18 20:16:30	10.12		10.3		11.13		11.14		12.29		12.27
2023-11-18 20:17:00	10.14		10.28		11.13		11.14		12.29		12.27
2023-11-18 20:17:30	10.13		10.27		11.14		11.15		12.29		12.28
2023-11-18 20:18:00	10.14		10.28		11.14		11.14		12.3		12.28
2023-11-18 20:18:30	10.15		10.29		11.13		11.14		12.3		12.28
2023-11-18 20:19:00	10.13		10.27		11.14		11.15		12.31		12.28
2023-11-18 20:19:30	10.14		10.28		11.14		11.15		12.3		12.27
2023-11-18 20:20:00	10.13		10.26		11.13		11.14		12.3		12.28
2023-11-18 20:20:30	10.1		10.27		11.13		11.15		12.31		12.27
2023-11-18 20:21:00	10.12		10.28		11.13		11.14		12.31		12.28
2023-11-18 20:21:30	10.13		10.27		11.14		11.14		12.3		12.27
2023-11-18 20:22:00	10.14		10.27		11.14		11.15		12.3		12.28
2023-11-18 20:22:30	10.12		10.29		11.13		11.14		12.31		12.29
2023-11-18 20:23:00	10.15		10.27		11.13		11.14		12.31		12.28
2023-11-18 20:23:30	10.13		10.28		11.13		11.15		13.29		12.29
2023-11-18 20:24:00	10.12		10.28		11.14		11.15		12.29		12.28
2023-11-18 20:24:30	10.14		10.29		11.14		11.14		12.29		12.27
2023-11-18 20:25:00	10.13		10.28		11.13		11.15		12.3		12.27
2023-11-18 20:25:30	10.12		10.28		11.14		11.14		12.3		12.27
2023-11-18 20:26:00	10.15		10.27		11.14		11.15		12.3		12.27
2023-11-18 20:26:30	10.12		10.28		11.13		11.15		12.29		12.28
2023-11-18 20:27:00	10.14		10.29		11.13		11.14		12.29		12.28
2023-11-18 20:27:30	10.13		10.29		11.13		11.14		12.29		12.28
2023-11-18 20:28:00	10.14		10.3		11.14		11.15		12.29		12.28
2023-11-18 20:28:30	10.15		10.28		11.14		11.14		12.29		12.27
2023-11-18 20:29:00	10.13		10.27		11.13		11.14		12.3		12.28
2023-11-18 20:29:30	10.14		10.28		11.14		11.15		12.31		12.27
2023-11-18 20:30:00	10.13		10.29		11.14		11.14		12.3		12.28
2023-11-18 20:30:30	10.1		10.29		11.13		11.14		12.3		12.27
2023-11-18 20:31:00	10.12		10.3		11.13		11.15		12.31		12.28
2023-11-18 20:31:30	10.13		10.28		11.13		11.15		12.3		12.29
2023-11-18 20:32:00	10.14		10.27		11.14		11.14		12.3		12.28
2023-11-18 20:32:30	10.12		10.28		11.14		11.15		12.29		12.29
2023-11-18 20:33:00	10.15		10.29		11.13		11.14		12.29		12.28
2023-11-18 20:33:30	10.13		10.27		11.14		11.14		12.29		12.27
2023-11-18 20:34:00	10.12		10.28		11.14		11.15		12.31		12.27
2023-11-18 20:34:30	10.14		10.26		11.13		11.14		12.3		12.27
2023-11-18 20:35:00	10.13		10.27		11.13		11.14		12.3		12.27
2023-11-18 20:35:30	10.12		10.28		11.13		11.15		12.31		12.28
2023-11-18 20:36:00	10.15		10.27		11.14		11.15		12.31		12.28
2023-11-18 20:36:30	10.12		10.27		11.14		11.14		13.29		12.28
2023-11-18 20:37:00	10.14		10.29		11.13		11.15		12.29		12.28
2023-11-18 20:37:30	10.13		10.27		11.14		11.14		12.29		12.27
2023-11-18 20:38:00	10.14		10.28		11.14		11.15		12.3		12.28
2023-11-18 20:38:30	10.15		10.28		11.13		11.15		12.3		12.27
2023-11-18 20:39:00	10.13		10.29		11.13		11.14		12.3		12.28
2023-11-18 20:39:30	10.14		10.28		11.13		11.14		12.29		12.27
2023-11-18 20:40:00	10.13		10.28		11.14		11.15		12.29		12.28
2023-11-18 20:40:30	10.1		10.27		11.14		11.14		12.29		12.29
2023-11-18 20:41:00	10.12		10.28		11.13		11.14		12.29		12.28
2023-11-18 20:41:30	10.13		10.29		11.14		11.15		12.29		12.29
2023-11-18 20:42:00	10.14		10.29		11.14		11.15		12.3		12.28
2023-11-18 20:42:30	10.12		10.3		11.13		11.14		12.31		12.27
2023-11-18 20:43:00	10.15		10.28		11.13		11.15		12.3		12.27
2023-11-18 20:43:30	10.13		10.27		11.13		11.14		12.3		12.27
2023-11-18 20:44:00	10.11		10.28		11.14		11.14		12.31		12.27
2023-11-18 20:44:30	10.14		10.29		11.14		11.15		12.3		12.28
2023-11-18 20:45:00	10.13		10.29		11.13		11.14		12.3		12.28
2023-11-18 20:45:30	10.12		10.3		11.14		11.14		12.29		12.28
2023-11-18 20:46:00	10.15		10.28		11.14		11.15		12.29		12.28
2023-11-18 20:46:30	10.12		10.27		11.13		11.15		12.29		12.27
2023-11-18 20:47:00	10.14		10.28		11.13		11.14		12.3		12.28
2023-11-18 20:47:30	10.13		10.29		11.13		11.15		12.3		12.27
2023-11-18 20:48:00	10.14		10.27		11.14		11.14		12.31		12.28
2023-11-18 20:48:30	10.15		10.28		11.14		11.14		12.3		12.27
2023-11-18 20:49:00	10.13		10.26		11.13		11.15		12.3		12.28
2023-11-18 20:49:30	10.14		10.27		11.14		11.14		12.31		12.29
2023-11-18 20:50:00	10.13		10.28		11.14		11.14		12.31		12.28
2023-11-18 20:50:30	10.1		10.27		11.13		11.15		12.3		12.29
2023-11-18 20:51:00	10.12		10.27		11.13		11.15		12.3		12.28
2023-11-18 20:51:30	10.13		10.29		11.13		11.14		12.31		12.27
2023-11-18 20:52:00	10.14		10.27		11.14		11.15		12.31		12.27
2023-11-18 20:52:30	10.12		10.28		11.14		11.14		13.29		12.27
2023-11-18 20:53:00	10.15		10.28		11.13		11.15		12.29		12.27
2023-11-18 20:53:30	10.13		10.29		11.13		11.15		12.29		12.28
2023-11-18 20:54:00	10.12		10.28		11.13		11.14		12.3		12.28
2023-11-18 20:54:30	10.14		10.28		11.14		11.14		12.3		12.28
2023-11-18 20:55:00	10.13		10.27		11.14		11.15		12.3		12.28
2023-11-18 20:55:30	10.12		10.28		11.13		11.14		12.29		12.27
2023-11-18 20:56:00	10.15		10.29		11.14		11.14		12.29		12.28
2023-11-18 20:56:30	10.12		10.29		11.14		11.15		12.29		12.27
2023-11-18 20:57:00	10.14		10.3		11.13		11.15		12.29		12.28
2023-11-18 20:57:30	10.13		10.28		11.13		11.14		12.29		12.27
2023-11-18 20:58:00	10.14		10.27		11.13		11.15		12.3		12.28
2023-11-18 20:58:30	10.15		10.28		11.14		11.14		12.31		12.29
2023-11-18 20:59:00	10.13		10.29		11.14		11.14		12.3		12.28
2023-11-18 20:59:30	10.14		10.29		11.13		11.15		12.3		12.29
2023-11-18 21:00:00	10.13		10.3		11.14		11.14		12.31		12.28
2023-11-18 21:00:30	10.1		10.28		11.14		11.14		12.3		12.27
2023-11-18 21:01:00	10.12		10.27		11.13		11.15		12.3		12.27
2023-11-18 21:01:30	10.13		10.28		11.13		11.15		12.29		12.27
2023-11-18 21:02:00	10.14		10.29		11.13		11.14		12.29		12.27
2023-11-18 21:02:30	10.12		10.27		11.14		11.15		12.29		12.28
2023-11-18 21:03:00	10.15		10.28		11.14		11.14		12.31		12.28
2023-11-18 21:03:30	10.13		10.26		11.13		11.14		12.3		12.28
2023-11-18 21:04:00	10.11		10.27		11.14		11.15		12.3		12.28
2023-11-18 21:04:30	10.14		10.28		11.14		11.14		12.31		12.27
2023-11-18 21:05:00	10.13		10.27		11.13		11.14		12.31		12.28
2023-11-18 21:05:30	10.12		10.27		11.13		11.15		13.29		12.27
2023-11-18 21:06:00	10.15		10.29		11.13		11.15		12.29		12.28
2023-11-18 21:06:30	10.12		10.27		11.14		11.14		12.29		12.27
2023-11-18 21:07:00	10.14		10.28		11.14		11.15		12.3		12.28
2023-11-18 21:07:30	10.13		10.28		11.13		11.14		12.3		12.29
2023-11-18 21:08:00	10.14		10.29		11.14		11.15		12.3		12.28
2023-11-18 21:08:30	10.15		10.28		11.14		11.15		12.29		12.29
2023-11-18 21:09:00	10.13		10.28		11.13		11.14		12.29		12.28
2023-11-18 21:09:30	10.14		10.27		11.13		11.14		12.29		12.27
2023-11-18 21:10:00	10.13		10.28		11.13		11.15		12.29		12.27
2023-11-18 21:10:30	10.1		10.29		11.14		11.14		12.29		12.27
2023-11-18 21:11:00	10.12		10.29		11.14		11.14		12.3		12.27
2023-11-18 21:11:30	10.13		10.3		11.13		11.15		12.31		12.28
2023-11-18 21:12:00	10.14		10.28		11.14		11.15		12.3		12.28
2023-11-18 21:12:30	10.12		10.27		11.14		11.14		12.3		12.28
2023-11-18 21:13:00	10.15		10.28		11.13		11.15		12.31		12.28
2023-11-18 21:13:30	10.13		10.29		11.13		11.14		12.3		12.27
2023-11-18 21:14:00	10.11		10.29		11.13		11.14		12.3		12.28
2023-11-18 21:14:30	10.14		10.3		11.14		11.15		12.29		12.27
2023-11-18 21:15:00	10.13		10.28		11.14		11.14		12.29		12.28
2023-11-18 21:15:30	10.12		10.27		11.13		11.14		12.29		12.27
2023-11-18 21:16:00	10.14		10.28		11.14		11.15		12.3		12.28
2023-11-18 21:16:30	10.13		10.29		11.14		11.15		12.3		12.29
2023-11-18 21:17:00	10.14		10.27		11.13		11.14		12.31		12.28
2023-11-18 21:17:30	10.15		10.28		11.13		11.15		12.3		12.29
2023-11-18 21:18:00	10.13		10.26		11.13		11.14		12.3		12.28
2023-11-18 21:18:30	10.14		10.27		11.14		11.14		12.31		12.27
2023-11-18 21:19:00	10.13		10.28		11.14		11.15		12.31		12.27
2023-11-18 21:19:30	10.1		10.27		11.13		11.14		12.3		12.27
2023-11-18 21:20:00	10.12		10.27		11.14		11.14		12.3		12.27
2023-11-18 21:20:30	10.13		10.29		11.14		11.15		12.31		12.28
2023-11-18 21:21:00	10.14		10.27		11.13		11.15		12.31		12.28
2023-11-18 21:21:30	10.12		10.28		11.13		11.14		13.29		12.28
2023-11-18 21:22:00	10.15		10.28		11.13		11.15		12.29		12.28
2023-11-18 21:22:30	10.13		10.29		11.14		11.14		12.29		12.27
2023-11-18 21:23:00	10.12		10.28		11.14		11.15		12.3		12.28
2023-11-18 21:23:30	10.14		10.28		11.13		11.15		12.3		12.27
2023-11-18 21:24:00	10.13		10.27		11.13		11.14		12.3		12.28
2023-11-18 21:24:30	10.12		10.28		11.13		11.14		12.29		12.27
2023-11-18 21:25:00	10.15		10.29		11.14		11.15		12.29		12.28
2023-11-18 21:25:30	10.12		10.29		11.14		11.14		12.29		12.29
2023-11-18 21:26:00	10.14		10.3		11.13		11.14		12.29		12.28
2023-11-18 21:26:30	10.13		10.28		11.14		11.15		12.29		12.29
2023-11-18 21:27:00	10.14		10.27		11.14		11.14		12.3		12.28
2023-11-18 21:27:30	10.15		10.28		11.13		11.14		12.31		12.27
2023-11-18 21:28:00	10.13		10.29		11.13		11.15		12.3		12.27
2023-11-18 21:28:30	10.14		10.29		11.13		11.15		12.3		12.27
2023-11-18 21:29:00	10.13		10.3		11.14		11.14		12.31		12.27
2023-11-18 21:29:30	10.1		10.28		11.14		11.15		12.3		12.28
2023-11-18 21:30:00	10.12		10.27		11.13		11.14		12.3		12.28
2023-11-18 21:30:30	10.13		10.28		11.14		11.14		12.29		12.28
2023-11-18 21:31:00	10.14		10.29		11.14		11.15		12.29		12.28
2023-11-18 21:31:30	10.12		10.27		11.13		11.14		12.29		12.27
2023-11-18 21:32:00	10.15		10.28		11.13		11.14		12.31		12.28
2023-11-18 21:32:30	10.13		10.26		11.13		11.15		12.3		12.27
2023-11-18 21:33:00	10.12		10.27		11.14		11.15		12.3		12.28
2023-11-18 21:33:30	10.14		10.28		11.14		11.14		12.31		12.27
2023-11-18 21:34:00	10.13		10.27		11.13		11.15		12.31		12.28
2023-11-18 21:34:30	10.12		10.27		11.14		11.14		13.29		12.29
2023-11-18 21:35:00	10.15		10.29		11.14		11.15		12.29		12.28
2023-11-18 21:35:30	10.12		10.27		11.13		11.15		12.29		12.29
2023-11-18 21:36:00	10.14		10.28		11.13		11.14		12.3		12.28
2023-11-18 21:36:30	10.13		10.28		11.13		11.14		12.3		12.27
2023-11-18 21:37:00	10.14		10.29		11.14		11.15		12.3		12.27
2023-11-18 21:37:30	10.15		10.28		11.14		11.14		12.29		12.27
2023-11-18 21:38:00	10.13		10.28		11.13		11.14		12.29		12.27
2023-11-18 21:38:30	10.14		10.27		11.14		11.15		12.29		12.28
2023-11-18 21:39:00	10.13		10.28		11.14		11.15		12.29		12.28
2023-11-18 21:39:30	10.1		10.29		11.13		11.14		12.29		12.28
2023-11-18 21:40:00	10.12		10.29		11.13		11.15		12.3		12.28
2023-11-18 21:40:30	10.13		10.3		11.13		11.14		12.31		12.27
2023-11-18 21:41:00	10.14		10.28		11.14		11.14		12.3		12.28
2023-11-18 21:41:30	10.12		10.27		11.14		11.15		12.3		12.27
2023-11-18 21:42:00	10.15		10.28		11.13		11.14		12.31		12.28
2023-11-18 21:42:30	10.13		10.29		11.14		11.14		12.3		12.27
2023-11-18 21:43:00	10.11		10.29		11.14		11.15		12.3		12.28
2023-11-18 21:43:30	10.14		10.3		11.13		11.15		12.29		12.29
2023-11-18 21:44:00	10.13		10.28		11.13		11.14		12.29		12.28
2023-11-18 21:44:30	10.12		10.27		11.13		11.15		12.29		12.29
2023-11-18 21:45:00	10.15		10.28		11.14		11.14		12.3		12.28
2023-11-18 21:45:30	10.12		10.29		11.14		11.14		12.3		12.27
2023-11-18 21:46:00	10.14		10.27		11.13		11.15		12.31		12.27
2023-11-18 21:46:30	10.13		10.28		11.14		11.14		12.3		12.27
2023-11-18 21:47:00	10.14		10.26		11.14		11.14		12.3		12.27
2023-11-18 21:47:30	10.15		10.27		11.13		11.15		12.31		12.28
2023-11-18 21:48:00	10.13		10.28		11.13		11.15		12.31		12.28
2023-11-18 21:48:30	10.14		10.27		11.13		11.14		12.3		12.28
2023-11-18 21:49:00	10.13		10.27		11.14		11.15		12.3		12.28
2023-11-18 21:49:30	10.1		10.29		11.14		11.14		12.31		12.27
2023-11-18 21:50:00	10.12		10.27		11.13		11.15		12.31		12.28
2023-11-18 21:50:30	10.13		10.28		11.14		11.15		13.29		12.27
2023-11-18 21:51:00	10.14		10.28		11.14		11.14		12.29		12.28
2023-11-18 21:51:30	10.12		10.29		11.13		11.14		12.29		12.27
2023-11-18 21:52:00	10.15		10.28		11.13		11.15		12.3		12.28
2023-11-18 21:52:30	10.13		10.28		11.13		11.14		12.3		12.29
2023-11-18 21:53:00	10.12		10.27		11.14		11.14		12.3		12.28
2023-11-18 21:53:30	10.14		10.28		11.14		11.15		12.29		12.29
2023-11-18 21:54:00	10.13		10.29		11.13		11.15		12.29		12.28
2023-11-18 21:54:30	10.12		10.29		11.13		11.14		12.29		12.27
2023-11-18 21:55:00	10.15		10.3		11.13		11.15		12.29		12.27
2023-11-18 21:55:30	10.12		10.28		11.14		11.14		12.29		12.27
2023-11-18 21:56:00	10.14		10.27		11.14		11.14		12.3		12.27
2023-11-18 21:56:30	10.13		10.28		11.13		11.15		12.31		12.28
2023-11-18 21:57:00	10.14		10.29		11.14		11.14		12.3		12.28
2023-11-18 21:57:30	10.15		10.29		11.14		11.14		12.3		12.28
2023-11-18 21:58:00	10.13		10.3		11.13		11.15		12.31		12.28
2023-11-18 21:58:30	10.14		10.28		11.13		11.15		12.3		12.27
2023-11-18 21:59:00	10.13		10.27		11.13		11.14		12.3		12.28
2023-11-18 21:59:30	10.1		10.28		11.14		11.15		12.29		12.27
2023-11-18 22:00:00	10.12		10.29		11.14		11.14		12.29		12.28
2023-11-18 22:00:30	10.13		10.27		11.13		11.14		12.29		12.27
2023-11-18 22:01:00	10.14		10.28		11.14		11.15		12.29		12.28
2023-11-18 22:01:30	10.12		10.26		11.14		11.14		12.31		12.29
2023-11-18 22:02:00	10.15		10.27		11.13		11.14		12.3		12.28
2023-11-18 22:02:30	10.13		10.28		11.13		11.15		12.3		12.29
2023-11-18 22:03:00	10.11		10.27		11.13		11.15		12.31		12.28
2023-11-18 22:03:30	10.14		10.27		11.14		11.14		12.31		12.27
2023-11-18 22:04:00	10.13		10.29		11.14		11.15		13.29		12.27
2023-11-18 22:04:30	10.12		10.27		11.13		11.14		12.29		12.27
2023-11-18 22:05:00	10.15		10.28		11.14		11.15		12.29		12.27
2023-11-18 22:05:30	10.12		10.28		11.14		11.15		12.3		12.28
2023-11-18 22:06:00	10.14		10.29		11.13		11.14		12.3		12.28
2023-11-18 22:06:30	10.13		10.28		11.13		11.14		12.3		12.28
2023-11-18 22:07:00	10.14		10.28		11.13		11.15		12.29		12.28
2023-11-18 22:07:30	10.15		10.27		11.14		11.14		12.29		12.27
2023-11-18 22:08:00	10.13		10.28		11.14		11.14		12.29		12.28
2023-11-18 22:08:30	10.14		10.29		11.13		11.15		12.29		12.27
2023-11-18 22:09:00	10.13		10.29		11.14		11.15		12.29		12.28
2023-11-18 22:09:30	10.1		10.3		11.14		11.14		12.3		12.27
2023-11-18 22:10:00	10.12		10.28		11.13		11.15		12.31		12.28
2023-11-18 22:10:30	10.13		10.27		11.13		11.14		12.3		12.29
2023-11-18 22:11:00	10.14		10.28		11.13		11.14		12.3		12.28
2023-11-18 22:11:30	10.12		10.29		11.14		11.15		12.31		12.29
2023-11-18 22:12:00	10.15		10.29		11.14		11.14		12.3		12.28
2023-11-18 22:12:30	10.13		10.3		11.13		11.14		12.3		12.27
2023-11-18 22:13:00	10.11		10.28		11.14		11.15		12.29		12.27
2023-11-18 22:13:30	10.14		10.27		11.14		11.15		12.29		12.27
2023-11-18 22:14:00	10.13		10.28		11.13		11.14		12.29		12.27
2023-11-18 22:14:30	10.12		10.29		11.13		11.15		12.3		12.28
2023-11-18 22:15:00	10.14		10.27		11.13		11.14		12.3		12.28
2023-11-18 22:15:30	10.13		10.28		11.14		11.14		12.31		12.28
2023-11-18 22:16:00	10.14		10.26		11.14		11.15		12.3		12.28
2023-11-18 22:16:30	10.15		10.27		11.13		11.14		12.3		12.27
2023-11-18 22:17:00	10.13		10.28		11.14		11.14		12.31		12.28
2023-11-18 22:17:30	10.14		10.27		11.14		11.15		12.31		12.27
2023-11-18 22:18:00	10.13		10.27		11.13		11.15		12.3		12.28
2023-11-18 22:18:30	10.1		10.29		11.13		11.14		12.3		12.27
2023-11-18 22:19:00	10.12		10.27		11.13		11.15		12.31		12.28
2023-11-18 22:19:30	10.13		10.28		11.14		11.14		12.31		12.29
2023-11-18 22:20:00	10.14		10.28		11.14		11.15		13.29		12.28
2023-11-18 22:20:30	10.12		10.29		11.13		11.15		12.29		12.29
2023-11-18 22:21:00	10.15		10.28		11.14		11.14		12.29		12.28
2023-11-18 22:21:30	10.13		10.28		11.14		11.14		12.3		12.27
2023-11-18 22:22:00	10.12		10.27		11.13		11.15		12.3		12.27
2023-11-18 22:22:30	10.14		10.28		11.13		11.14		12.3		12.27
2023-11-18 22:23:00	10.13		10.29		11.13		11.14		12.29		12.27
2023-11-18 22:23:30	10.12		10.29		11.14		11.15		12.29		12.28
2023-11-18 22:24:00	10.15		10.3		11.14		11.14		12.29		12.28
2023-11-18 22:24:30	10.12		10.28		11.13		11.14		12.29		12.28
2023-11-18 22:25:00	10.14		10.27		11.13		11.15		12.29		12.28
2023-11-18 22:25:30	10.13		10.28		11.13		11.15		12.3		12.27
2023-11-18 22:26:00	10.14		10.29		11.14		11.14		12.31		12.28
2023-11-18 22:26:30	10.15		10.29		11.14		11.15		12.3		12.27
2023-11-18 22:27:00	10.13		10.3		11.13		11.14		12.3		12.28
2023-11-18 22:27:30	10.14		10.28		11.14		11.14		12.31		12.27
2023-11-18 22:28:00	10.13		10.27		11.14		11.15		12.3		12.28
2023-11-18 22:28:30	10.1		10.28		11.13		11.14		12.3		12.29
2023-11-18 22:29:00	10.12		10.29		11.13		11.14		12.29		12.28
2023-11-18 22:29:30	10.13		10.27		11.13		11.15		12.29		12.29
2023-11-18 22:30:00	10.14		10.28		11.14		11.15		12.29		12.28
2023-11-18 22:30:30	10.12		10.26		11.14		11.14		12.28		12.27
2023-11-18 22:31:00	10.15		10.27		11.13		11.15		12.28		12.27
2023-11-18 22:31:30	10.13		10.28		11.14		11.14		12.29		12.27
2023-11-18 22:32:00	10.12		10.27		11.14		11.15		12.28		12.27
2023-11-18 22:32:30	10.14		10.27		11.13		11.15		12.29		12.28
2023-11-18 22:33:00	10.13		10.29		11.13		11.14		12.28		12.28
2023-11-18 22:33:30	10.12		10.27		11.13		11.14		12.28		12.28
2023-11-18 22:34:00	10.15		10.28		11.14		11.15		12.28		12.28
2023-11-18 22:34:30	10.12		10.28		11.14		11.14		12.29		12.27
2023-11-18 22:35:00	10.14		10.29		11.13		11.14		12.28		12.28
2023-11-18 22:35:30	10.13		10.28		11.14		11.15		12.29		12.27
2023-11-18 22:36:00	10.14		10.28		11.14		11.15		12.29		12.28
2023-11-18 22:36:30	10.15		10.27		11.13		11.14		12.28		12.27
2023-11-18 22:37:00	10.13		10.28		11.13		11.15		12.27		12.28
2023-11-18 22:37:30	10.14		10.29		11.13		11.14		12.28		12.29
2023-11-18 22:38:00	10.13		10.29		11.14		11.14		12.28		12.28
2023-11-18 22:38:30	10.1		10.3		11.14		11.15		12.28		12.29
2023-11-18 22:39:00	10.12		10.28		11.13		11.14		12.27		12.28
2023-11-18 22:39:30	10.13		10.27		11.14		11.14		12.28		12.27
2023-11-18 22:40:00	10.14		10.28		11.14		11.15		12.27		12.27
2023-11-18 22:40:30	10.12		10.29		11.13		11.15		12.28		12.27
2023-11-18 22:41:00	10.15		10.27		11.13		11.14		12.27		12.27
2023-11-18 22:41:30	10.13		10.26		11.13		11.15		12.27		12.28
2023-11-18 22:42:00	10.11		10.27		11.14		11.14		12.27		12.28
2023-11-18 22:42:30	10.14		10.28		11.14		11.14		12.28		12.28
2023-11-18 22:43:00	10.13		10.26		11.13		11.15		12.28		12.28
2023-11-18 22:43:30	10.12		10.27		11.14		11.14		12.8		12.27
2023-11-18 22:44:00	10.15		10.28		11.14		11.14		12.28		12.28
2023-11-18 22:44:30	10.12		10.27		11.13		11.15		12.27		12.27
2023-11-18 22:45:00	10.14		10.26		11.13		11.15		12.28		12.28
2023-11-18 22:45:30	10.13		10.27		11.13		11.14		12.28		12.27
2023-11-18 22:46:00	10.14		10.26		11.14		11.15		12.29		12.28
2023-11-18 22:46:30	10.15		10.25		11.14		11.14		12.28		12.29
2023-11-18 22:47:00	10.13		10.26		11.13		11.15		12.27		12.28
2023-11-18 22:47:30	10.14		10.24		11.14		11.15		12.28		12.29
2023-11-18 22:48:00	10.13		10.26		11.14		11.14		12.28		12.28
2023-11-18 22:48:30	10.1		10.25		11.13		11.14		12.27		12.27
2023-11-18 22:49:00	10.12		10.24		11.13		11.15		12.28		12.27
2023-11-18 22:49:30	10.13		10.26		11.13		11.14		12.28		12.27
2023-11-18 22:50:00	10.14		10.25		11.14		11.14		12.27		12.27
2023-11-18 22:50:30	10.12		10.26		11.14		11.15		12.28		12.28
2023-11-18 22:51:00	10.15		10.26		11.13		11.15		12.28		12.28
2023-11-18 22:51:30	10.13		10.26		11.14		11.14		12.27		12.28
2023-11-18 22:52:00	10.12		10.25		11.14		11.15		12.27		12.28
2023-11-18 22:52:30	10.14		10.26		11.13		11.14		12.27		12.27
2023-11-18 22:53:00	10.13		10.27		11.13		11.14		12.28		12.28
2023-11-18 22:53:30	10.12		10.26		11.13		11.15		12.27		12.27
2023-11-18 22:54:00	10.15		10.27		11.14		11.14		12.27		12.28
2023-11-18 22:54:30	10.12		10.26		11.14		11.14		12.28		12.27
2023-11-18 22:55:00	10.14		10.26		11.13		11.15		12.27		12.28
2023-11-18 22:55:30	10.13		10.25		11.12		11.15		12.27		12.29
2023-11-18 22:56:00	10.14		10.26		11.12		11.14		12.27		12.28
2023-11-18 22:56:30	10.15		10.27		11.13		11.15		12.27		12.29
2023-11-18 22:57:00	10.13		10.26		11.12		11.14		12.27		12.28
2023-11-18 22:57:30	10.14		10.25		11.13		11.14		12.28		12.27
2023-11-18 22:58:00	10.13		10.27		11.13		11.15		12.27		12.27
2023-11-18 22:58:30	10.1		10.26		11.12		11.14		12.28		12.27
2023-11-18 22:59:00	10.12		10.25		11.13		11.14		12.28		12.27
2023-11-18 22:59:30	10.13		10.26		11.12		11.15		12.27		12.28
2023-11-18 23:00:00	10.14		10.27		11.13		11.15		12.28		12.28
2023-11-18 23:00:30	10.12		10.26		11.12		11.14		12.28		12.28
2023-11-18 23:01:00	10.15		10.25		11.12		11.15		12.27		12.28
2023-11-18 23:01:30	10.13		10.26		11.12		11.14		12.28		12.27
2023-11-18 23:02:00	10.11		10.25		11.12		11.15		12.28		12.28
2023-11-18 23:02:30	10.14		10.26		11.12		11.15		12.27		12.27
2023-11-18 23:03:00	10.13		10.27		11.12		11.14		12.27		12.28
2023-11-18 23:03:30	10.12		10.24		11.13		11.14		12.27		12.27
2023-11-18 23:04:00	10.15		10.26		11.12		11.15		12.28		12.28
2023-11-18 23:04:30	10.12		10.24		11.13		11.14		12.27		12.29
2023-11-18 23:05:00	10.14		10.25		11.12		11.14		12.27		12.28
2023-11-18 23:05:30	10.13		10.26		11.13		11.15		12.28		12.29
2023-11-18 23:06:00	10.14		10.24		11.12		11.15		12.27		12.28
2023-11-18 23:06:30	10.15		10.25		11.12		11.14		12.27		12.27
2023-11-18 23:07:00	10.13		10.26		11.12		11.15		12.27		12.27
2023-11-18 23:07:30	10.14		10.24		11.12		11.14		12.27		12.27
2023-11-18 23:08:00	10.13		10.24		11.12		11.14		12.27		12.27
2023-11-18 23:08:30	10.1		10.25		11.12		11.15		12.28		12.28
2023-11-18 23:09:00	10.12		10.24		11.13		11.14		12.27		12.28
2023-11-18 23:09:30	10.13		10.26		11.12		11.14		12.28		12.28
2023-11-18 23:10:00	10.14		10.25		11.13		11.15		12.28		12.28
2023-11-18 23:10:30	10.12		10.24		11.12		11.15		12.27		12.27
2023-11-18 23:11:00	10.15		10.24		11.13		11.14		12.28		12.28
2023-11-18 23:11:30	10.13		10.24		11.12		11.15		12.28		12.27
2023-11-18 23:12:00	10.11		10.25		11.12		11.14		12.27		12.28
2023-11-18 23:12:30	10.14		10.25		11.12		11.14		12.28		12.27
2023-11-18 23:13:00	10.13		10.25		11.12		11.15		12.28		12.28
2023-11-18 23:13:30	10.12		10.25		11.12		11.14		12.27		12.29
2023-11-18 23:14:00	10.14		10.26		11.12		11.14		12.27		12.28
2023-11-18 23:14:30	10.13		10.25		11.13		11.15		12.27		12.29
2023-11-18 23:15:00	10.14		10.24		11.12		11.15		12.28		12.28
2023-11-18 23:15:30	10.15		10.24		11.13		11.14		12.27		12.27
2023-11-18 23:16:00	10.13		10.26		11.12		11.15		12.27		12.27
2023-11-18 23:16:30	10.14		10.24		11.13		11.14		12.28		12.27
2023-11-18 23:17:00	10.13		10.25		11.12		11.15		12.27		12.27
2023-11-18 23:17:30	10.1		10.26		11.12		11.15		12.27		12.28
2023-11-18 23:18:00	10.12		10.24		11.12		11.14		12.27		12.28
2023-11-18 23:18:30	10.13		10.25		11.12		11.14		12.27		12.28
2023-11-18 23:19:00	10.14		10.26		11.12		11.15		12.27		12.28
2023-11-18 23:19:30	10.12		10.24		11.12		11.14		12.28		12.27
2023-11-18 23:20:00	10.15		10.24		11.13		11.14		12.27		12.28
2023-11-18 23:20:30	10.13		10.25		11.12		11.15		12.28		12.27
2023-11-18 23:21:00	10.12		10.24		11.13		11.14		12.28		12.28
2023-11-18 23:21:30	10.14		10.26		11.12		11.14		12.27		12.27
2023-11-18 23:22:00	10.13		10.25		11.13		11.15		12.28		12.28
2023-11-18 23:22:30	10.12		10.24		11.12		11.15		12.28		12.29
2023-11-18 23:23:00	10.15		10.24		11.12		11.14		12.27		12.28
2023-11-18 23:23:30	10.12		10.24		11.12		11.15		12.28		12.29
2023-11-18 23:24:00	10.14		10.25		11.12		11.14		12.28		12.28
2023-11-18 23:24:30	10.13		10.25		11.12		11.14		12.27		12.27
2023-11-18 23:25:00	10.14		10.25		11.13		11.15		12.27		12.27
2023-11-18 23:25:30	10.15		10.25		11.12		11.14		12.27		12.27
2023-11-18 23:26:00	10.13		10.26		11.13		11.14		12.28		12.27
2023-11-18 23:26:30	10.14		10.25		11.12		11.15		12.27		12.28
2023-11-18 23:27:00	10.13		10.24		11.13		11.15		12.27		12.28
2023-11-18 23:27:30	10.1		10.24		11.12		11.14		12.28		12.28
2023-11-18 23:28:00	10.12		10.26		11.12		11.15		12.27		12.28
2023-11-18 23:28:30	10.13		10.24		11.12		11.14		12.27		12.27
2023-11-18 23:29:00	10.14		10.25		11.12		11.15		12.27		12.28
2023-11-18 23:29:30	10.12		10.26		11.12		11.15		12.27		12.27
2023-11-18 23:30:00	10.15		10.24		11.12		11.14		12.27		12.28
2023-11-18 23:30:30	10.13		10.25		11.12		11.14		12.28		12.27
2023-11-18 23:31:00	10.12		10.26		11.13		11.15		12.27		12.28
2023-11-18 23:31:30	10.14		10.24		11.12		11.14		12.28		12.29
2023-11-18 23:32:00	10.13		10.24		11.13		11.14		12.28		12.28
2023-11-18 23:32:30	10.12		10.25		11.12		11.15		12.27		12.29
2023-11-18 23:33:00	10.15		10.24		11.13		11.15		12.28		12.28
2023-11-18 23:33:30	10.12		10.26		11.12		11.14		12.28		12.27
2023-11-18 23:34:00	10.14		10.25		11.12		11.15		12.27		12.27
2023-11-18 23:34:30	10.13		10.24		11.12		11.14		12.28		12.27
2023-11-18 23:35:00	10.14		10.24		11.12		11.14		12.28		12.27
2023-11-18 23:35:30	10.15		10.24		11.12		11.15		12.27		12.28
2023-11-18 23:36:00	10.13		10.25		11.12		11.14		12.27		12.28
2023-11-18 23:36:30	10.14		10.25		11.13		11.14		12.27		12.28
2023-11-18 23:37:00	10.13		10.25		11.12		11.15		12.28		12.28
2023-11-18 23:37:30	10.1		10.25		11.13		11.15		12.27		12.27
2023-11-18 23:38:00	10.12		10.26		11.12		11.14		12.27		12.28
2023-11-18 23:38:30	10.13		10.25		11.13		11.15		12.28		12.27
2023-11-18 23:39:00	10.14		10.24		11.12		11.14		12.27		12.28
2023-11-18 23:39:30	10.12		10.24		11.12		11.14		12.27		12.27
2023-11-18 23:40:00	10.15		10.26		11.12		11.15		12.27		12.28
2023-11-18 23:40:30	10.13		10.24		11.12		11.14		12.27		12.29
2023-11-18 23:41:00	10.11		10.25		11.12		11.14		12.27		12.28
2023-11-18 23:41:30	10.14		10.26		11.12		11.15		12.28		12.29
2023-11-18 23:42:00	10.13		10.24		11.13		11.15		12.27		12.28
2023-11-18 23:42:30	10.12		10.25		11.12		11.14		12.28		12.27
2023-11-18 23:43:00	10.15		10.26		11.13		11.15		12.28		12.27
2023-11-18 23:43:30	10.12		10.24		11.12		11.14		12.27		12.27
2023-11-18 23:44:00	10.14		10.24		11.13		11.15		12.28		12.27
2023-11-18 23:44:30	10.13		10.25		11.12		11.15		12.28		12.28
2023-11-18 23:45:00	10.14		10.24		11.12		11.14		12.27		12.28
2023-11-18 23:45:30	10.15		10.26		11.12		11.14		12.28		12.28
2023-11-18 23:46:00	10.13		10.25		11.12		11.15		12.28		12.28
2023-11-18 23:46:30	10.14		10.24		11.12		11.14		12.27		12.27
2023-11-18 23:47:00	10.13		10.24		11.12		11.14		12.27		12.28
2023-11-18 23:47:30	10.1		10.24		11.13		11.15		12.27		12.27
2023-11-18 23:48:00	10.12		10.25		11.12		11.15		12.28		12.28
2023-11-18 23:48:30	10.13		10.25		11.13		11.14		12.27		12.27
2023-11-18 23:49:00	10.14		10.25		11.12		11.15		12.27		12.28
2023-11-18 23:49:30	10.12		10.25		11.13		11.14		12.28		12.29
2023-11-18 23:50:00	10.15		10.26		11.12		11.14		12.27		12.28
2023-11-18 23:50:30	10.13		10.25		11.12		11.13		12.27		12.29
2023-11-18 23:51:00	10.12		10.24		11.13		11.14		12.27		12.28
2023-11-18 23:51:30	10.14		10.24		11.12		11.13		12.27		12.27
2023-11-18 23:52:00	10.13		10.26		11.13		11.13		12.27		12.27
2023-11-18 23:52:30	10.12		10.24		11.12		11.13		12.28		12.27
2023-11-18 23:53:00	10.15		10.25		11.13		11.13		12.27		12.27
2023-11-18 23:53:30	10.12		10.26		11.12		11.14		12.28		12.28
2023-11-18 23:54:00	10.14		10.24		11.12		11.13		12.28		12.28
2023-11-18 23:54:30	10.13		10.25		11.12		11.13		12.27		12.28
2023-11-18 23:55:00	10.14		10.26		11.12		11.14		12.28		12.28
2023-11-18 23:55:30	10.15		10.24		11.12		11.14		12.28		12.27
2023-11-18 23:56:00	10.13		10.24		11.12		11.13		12.27		12.28
2023-11-18 23:56:30	10.14		10.25		11.13		11.14		12.28		12.27
2023-11-18 23:57:00	10.13		10.24		11.12		11.13		12.28		12.28
2023-11-18 23:57:30	10.1		10.26		11.13		11.13		12.27		12.27
2023-11-18 23:58:00	10.12		10.25		11.12		11.13		12.27		12.28
2023-11-18 23:58:30	10.13		10.24		11.13		11.13		12.27		12.27

## Sheet: 11.19
2023-11-19 11:03:30	10.13		10.26		11.12		11.15		12.28		12.27
2023-11-19 11:03:35	10.14		10.24		11.13		11.14		12.27		12.28
2023-11-19 11:03:40	10.13		10.25		11.12		11.14		12.28		12.27
2023-11-19 11:03:50	10.1		10.26		11.13		11.15		12.28		12.28
2023-11-19 11:03:55	10.12		10.24		11.12		11.14		12.27		12.27
2023-11-19 11:04:30	10.13		10.24		11.12		11.14		12.28		12.28
2023-11-19 11:04:30	10.14		10.25		11.12		11.15		12.28		12.29
2023-11-19 11:05:00	10.12		10.24		11.12		11.15		12.27		12.28
2023-11-19 11:05:30	10.15		10.26		11.12		11.14		12.28		12.29
2023-11-19 11:06:00	10.13		10.25		11.12		11.15		12.28		12.28
2023-11-19 11:06:30	10.11		10.24		11.13		11.14		12.27		12.27
2023-11-19 11:07:00	10.14		10.24		11.12		11.14		12.27		12.27
2023-11-19 11:07:30	10.13		10.24		11.13		11.15		12.27		12.27
2023-11-19 11:08:00	10.12		10.25		11.12		11.14		12.28		12.27
2023-11-19 11:08:30	10.15		10.25		11.13		11.14		12.27		12.28
2023-11-19 11:09:00	10.12		10.25		11.12		11.15		12.27		12.28
2023-11-19 11:09:30	10.14		10.25		11.12		11.15		12.28		12.28
2023-11-19 11:10:00	10.13		10.26		11.12		11.14		12.27		12.28
2023-11-19 11:10:30	10.14		10.25		11.12		11.15		12.27		12.27
2023-11-19 11:11:00	10.15		10.24		11.12		11.14		12.27		12.28
2023-11-19 11:11:30	10.13		10.24		11.13		11.14		12.27		12.27
2023-11-19 11:12:00	10.14		10.26		11.12		11.15		12.27		12.28
2023-11-19 11:13:00	10.13		10.24		11.13		11.14		12.28		12.27
2023-11-19 11:13:30	10.1		10.25		11.12		11.14		12.27		12.28
2023-11-19 11:14:00	10.12		10.26		11.13		11.15		12.28		12.29
2023-11-19 11:14:30	10.13		10.24		11.12		11.15		12.28		12.28
2023-11-19 11:15:00	10.14		10.25		11.12		11.14		12.27		12.29
2023-11-19 11:15:30	10.12		10.26		11.12		11.15		12.28		12.28
2023-11-19 11:16:00	10.15		10.24		11.12		11.14		12.28		12.27
2023-11-19 11:16:30	10.13		10.24		11.12		11.15		12.27		12.27
2023-11-19 11:17:00	10.11		10.25		11.12		11.15		12.28		12.27
2023-11-19 11:17:30	10.14		10.24		11.12		11.14		12.28		12.27
2023-11-19 11:18:00	10.13		10.26		11.13		11.14		12.27		12.28
2023-11-19 11:18:30	10.12		10.25		11.12		11.15		12.28		12.27
2023-11-19 11:19:00	10.14		10.24		11.13		11.14		12.27		12.28
2023-11-19 11:19:30	10.13		10.24		11.12		11.14		12.28		12.29
2023-11-19 11:20:00	10.14		10.24		11.13		11.15		12.28		12.28
2023-11-19 11:20:30	10.15		10.25		11.12		11.14		12.27		12.29
2023-11-19 11:21:00	10.13		10.25		11.12		11.14		12.28		12.28
2023-11-19 11:21:30	10.14		10.25		11.12		11.15		12.28		12.27
2023-11-19 11:22:00	10.13		10.25		11.12		11.15		12.27		12.27
2023-11-19 11:22:30	10.1		10.26		11.12		11.14		12.28		12.27
2023-11-19 11:23:00	10.12		10.25		11.12		11.15		12.28		12.27
2023-11-19 11:23:30	10.13		10.24		11.13		11.14		12.27		12.28
2023-11-19 11:24:00	10.14		10.24		11.12		11.14		12.27		12.28
2023-11-19 11:24:30	10.12		10.26		11.13		11.15		12.32		12.3
2023-11-19 11:25:00	10.15		10.24		11.12		11.14		12.43		12.36
2023-11-19 11:25:30	10.13		10.25		11.13		11.14		12.49		12.42
2023-11-19 11:26:00	10.12		10.26		11.12		11.15		12.55		12.49
2023-11-19 11:26:30	10.14		10.24		11.12		11.15		12.58		12.51
2023-11-19 11:27:00	10.13		10.25		11.12		11.14		12.61		12.55
2023-11-19 11:27:30	10.12		10.26		11.12		11.15		12.68		12.58
2023-11-19 11:28:00	10.15		10.24		11.12		11.14		12.74		12.63
2023-11-19 11:28:30	10.12		10.24		11.12		11.15		12.79		12.7
2023-11-19 11:29:00	10.14		10.25		11.13		11.15		12.83		12.74
2023-11-19 11:29:30	10.13		10.24		11.12		11.14		12.87		12.8
2023-11-19 11:30:00	10.14		10.26		11.13		11.14		12.92		12.85
2023-11-19 11:30:30	10.15		10.25		11.12		11.15		12.98		12.9
2023-11-19 11:31:00	10.13		10.24		11.13		11.14		13.05		12.94
2023-11-19 11:31:30	10.14		10.24		11.12		11.14		13.1		12.99
2023-11-19 11:32:00	10.13		10.24		11.12		11.15		13.17		13.06
2023-11-19 11:32:30	10.1		10.25		11.12		11.15		13.24		13.09
2023-11-19 11:33:00	10.12		10.25		11.12		11.14		13.29		13.15
2023-11-19 11:33:30	10.13		10.25		11.12		11.15		13.35		13.18
2023-11-19 11:34:00	10.14		10.25		11.12		11.14		13.41		13.22
2023-11-19 11:34:30	10.12		10.26		11.13		11.14		13.48		13.29
2023-11-19 11:35:00	10.15		10.25		11.12		11.15		13.53		13.33
2023-11-19 11:35:30	10.13		10.24		11.13		11.14		13.59		13.38
2023-11-19 11:36:00	10.12		10.24		11.12		11.14		13.64		13.42
2023-11-19 11:36:30	10.14		10.26		11.13		11.15		13.7		13.49
2023-11-19 11:37:00	10.13		10.24		11.12		11.15		13.76		13.56
2023-11-19 11:37:30	10.12		10.25		11.12		11.14		13.81		13.6
2023-11-19 11:38:00	10.15		10.26		11.13		11.15		13.95		13.66
2023-11-19 11:38:30	10.12		10.24		11.12		11.14		14.01		13.7
2023-11-19 11:39:00	10.14		10.25		11.13		11.14		14.08		13.72
2023-11-19 11:39:30	10.13		10.26		11.12		11.15		14.15		13.78
2023-11-19 11:40:00	10.14		10.24		11.13		11.14		14.19		13.81
2023-11-19 11:40:30	10.15		10.24		11.12		11.14		14.25		13.88
2023-11-19 11:41:00	10.13		10.25		11.12		11.15		14.3		13.94
2023-11-19 11:41:30	10.14		10.24		11.12		11.14		14.36		14
2023-11-19 11:42:00	10.13		10.26		11.12		11.14		14.42		14.06
2023-11-19 11:42:30	10.1		10.25		11.12		11.15		14.49		14.11
2023-11-19 11:43:00	10.12		10.24		11.12		11.15		14.56		14.19
2023-11-19 11:43:30	10.13		10.26		11.13		11.14		14.61		14.23
2023-11-19 11:44:00	10.14		10.24		11.12		11.15		14.68		14.27
2023-11-19 11:44:30	10.12		10.25		11.13		11.14		14.72		14.35
2023-11-19 11:45:00	10.15		10.26		11.12		11.14		14.78		14.4
2023-11-19 11:45:30	10.13		10.24		11.13		11.15		14.83		14.47
2023-11-19 11:46:00	10.11		10.24		11.12		11.14		14.88		14.51
2023-11-19 11:46:30	10.14		10.25		11.13		11.14		14.91		14.56
2023-11-19 11:47:00	10.13		10.24		11.12		11.15		14.97		14.6
2023-11-19 11:47:30	10.12		10.26		11.13		11.2		15.04		14.65
2023-11-19 11:48:00	10.15		10.25		11.21		11.25		15.1		14.69
2023-11-19 11:48:30	10.12		10.24		11.23		11.29		15.15		14.74
2023-11-19 11:49:00	10.14		10.24		11.32		11.32		15.21		14.78
2023-11-19 11:49:30	10.13		10.24		11.43		11.38		15.29		14.83
2023-11-19 11:50:00	10.14		10.25		11.49		11.38		15.35		14.89
2023-11-19 11:50:30	10.15		10.25		11.52		11.43		15.41		14.96
2023-11-19 11:51:00	10.13		10.25		11.59		11.49		15.48		15.02
2023-11-19 11:51:30	10.14		10.25		11.64		11.52		15.52		15.08
2023-11-19 11:52:00	10.13		10.26		11.68		11.58		15.57		15.13
2023-11-19 11:52:30	10.1		10.25		11.71		11.59		15.63		15.18
2023-11-19 11:53:00	10.12		10.24		11.78		11.61		15.7		15.23
2023-11-19 11:53:30	10.13		10.24		11.83		11.65		15.76		15.28
2023-11-19 11:54:00	10.14		10.26		11.89		11.69		15.81		15.32
2023-11-19 11:54:30	10.12		10.24		11.92		11.73		15.87		15.37
2023-11-19 11:55:00	10.15		10.25		12.05		11.76		15.92		15.44
2023-11-19 11:55:30	10.13		10.26		12.1		11.8		16		15.49
2023-11-19 11:56:00	10.12		10.24		12.13		11.85		16.05		15.57
2023-11-19 11:56:30	10.14		10.25		12.21		11.89		16.11		15.64
2023-11-19 11:57:00	10.13		10.26		12.28		11.91		16.16		15.69
2023-11-19 11:57:30	10.12		10.24		12.32		11.95		16.23		15.73
2023-11-19 11:58:00	10.15		10.24		12.38		11.99		16.34		15.77
2023-11-19 11:58:30	10.12		10.25		12.42		12.03		16.45		15.82
2023-11-19 11:59:00	10.14		10.24		12.49		12.07		16.52		15.88
2023-11-19 11:59:30	10.13		10.26		12.53		12.11		16.64		15.93
2023-11-19 12:00:00	10.14		10.25		12.61		12.16		16.73		15.99
2023-11-19 12:00:30	10.15		10.24		12.68		12.2		16.85		16.06
2023-11-19 12:01:00	10.13		10.24		12.72		12.24		16.94		16.14
2023-11-19 12:01:30	10.14		10.24		12.79		12.29		17.01		16.22
2023-11-19 12:02:00	10.13		10.25		12.83		12.35		17.1		16.3
2023-11-19 12:02:30	10.14		10.25		12.88		12.38		17.16		16.35
2023-11-19 12:03:00	10.13		10.25		12.94		12.42		17.25		16.41
2023-11-19 12:03:30	10.1		10.25		13.1		12.49		17.26		16.48
2023-11-19 12:04:00	10.12		10.26		13.16		12.53		17.24		16.52
2023-11-19 12:04:30	10.13		10.25		13.24		12.55		17.22		16.61
2023-11-19 12:05:00	10.14		10.24		13.3		12.6		17.2		16.69
2023-11-19 12:05:30	10.12		10.24		13.36		12.64		17.18		16.76
2023-11-19 12:06:00	10.15		10.26		13.41		12.69		17.17		16.73
2023-11-19 12:06:30	10.13		10.24		13.48		12.73		17.15		16.81
2023-11-19 12:07:00	10.11		10.25		13.52		12.81		17.14		16.89
2023-11-19 12:07:30	10.14		10.26		13.59		12.87		17.12		16.95
2023-11-19 12:08:00	10.13		10.24		13.63		12.92		17.1		17.03
2023-11-19 12:08:30	10.12		10.25		13.7		12.98		17.1		17.08
2023-11-19 12:09:00	10.15		10.26		13.75		13.06		17.08		17.15
2023-11-19 12:09:30	10.12		10.24		13.81		13.11		17.06		17.2
2023-11-19 12:10:00	10.14		10.24		13.87		13.26		17.05		17.26
2023-11-19 12:10:30	10.13		10.51		13.93		13.35		17.03		17.27
2023-11-19 12:11:00	10.14		10.61		13.99		13.43		17.01		17.25
2023-11-19 12:11:30	10.15		10.71		14.01		13.57		16.97		17.24
2023-11-19 12:12:00	10.13		10.83		14.1		13.62		16.95		17.22
2023-11-19 12:12:30	10.14		10.91		14.15		13.71		16.94		17.22
2023-11-19 12:13:00	10.13		11.12		14.21		13.79		16.89		17.2
2023-11-19 12:13:30	10.1		11.34		14.25		13.83		16.9		17.18
2023-11-19 12:14:00	10.12		11.36		14.27		13.9		16.87		17.17
2023-11-19 12:14:30	10.13		11.42		14.29		13.98		16.86		17.16
2023-11-19 12:15:00	10.14		11.43		14.35		14.06		16.85		17.15
2023-11-19 12:15:30	10.12		11.49		14.42		14.14		16.83		17.14
2023-11-19 12:16:00	10.15		11.56		14.48		14.23		16.82		17.13
2023-11-19 12:16:30	10.13		11.6		14.53		14.35		16.79		17.12
2023-11-19 12:17:00	10.11		11.67		14.6		14.42		16.78		17.1
2023-11-19 12:17:30	10.14		11.7		14.64		14.49		16.77		17.09
2023-11-19 12:18:00	10.13		11.76		14.7		14.54		16.75		17.05
2023-11-19 12:18:30	10.12		11.81		14.69		14.58		16.75		17.02
2023-11-19 12:19:00	10.14		11.91		14.69		14.62		16.74		17.01
2023-11-19 12:19:30	10.13		11.98		14.68		14.65		16.72		17
2023-11-19 12:20:00	10.14		12.05		14.67		14.63		16.71		16.98
2023-11-19 12:20:30	10.15		12.09		14.65		14.62		16.68		16.97
2023-11-19 12:21:00	10.13		12.13		14.66		14.61		16.67		16.96
2023-11-19 12:21:30	10.14		12.18		14.65		14.61		16.66		16.95
2023-11-19 12:22:00	10.13		12.25		14.64		14.61		16.65		16.94
2023-11-19 12:22:30	10.1		12.29		14.63		14.61		16.64		16.92
2023-11-19 12:23:00	10.12		12.32		14.62		14.62		16.62		16.9
2023-11-19 12:23:30	10.13		12.41		14.61		14.61		16.62		16.88
2023-11-19 12:24:00	10.14		12.52		14.6		14.6		16.6		16.87
2023-11-19 12:24:30	10.12		12.59		13.58		14.59		16.58		16.85
2023-11-19 12:25:00	10.15		12.64		13.58		14.57		16.55		16.84
2023-11-19 12:25:30	10.13		12.68		13.57		14.57		16.54		16.83
2023-11-19 12:26:00	10.12		12.75		13.56		14.55		16.53		16.81
2023-11-19 12:26:30	10.14		12.81		13.54		14.54		16.52		16.78
2023-11-19 12:27:00	10.13		12.87		13.53		14.53		16.5		16.77
2023-11-19 12:27:30	10.12		12.93		13.52		14.52		16.49		16.76
2023-11-19 12:28:00	10.15		12.98		13.51		14.51		16.48		16.74
2023-11-19 12:28:30	10.12		13.05		13.5		14.5		16.45		16.73
2023-11-19 12:29:00	10.14		13.11		13.5		14.5		16.44		16.72
2023-11-19 12:29:30	10.13		13.17		13.5		14.49		16.42		16.71
2023-11-19 12:30:00	10.14		13.23		13.49		14.48		16.42		16.69
2023-11-19 12:30:30	10.15		13.29		13.49		14.47		16.4		16.67
2023-11-19 12:31:00	10.13		13.33		13.48		14.46		16.37		16.65
2023-11-19 12:31:30	10.14		13.39		13.48		14.45		16.36		16.62
2023-11-19 12:32:00	10.13		13.46		13.46		14.44		16.35		16.62
2023-11-19 12:32:30	10.1		13.51		13.45		14.43		16.34		16.63
2023-11-19 12:33:00	10.12		13.58		13.45		14.42		16.32		16.6
2023-11-19 12:33:30	10.13		13.62		13.44		14.41		16.3		16.58
2023-11-19 12:34:00	10.14		13.67		13.44		14.4		16.28		16.56
2023-11-19 12:34:30	10.12		13.72		13.44		14.39		16.28		16.54
2023-11-19 12:35:00	10.15		13.79		13.42		14.38		16.26		16.55
2023-11-19 12:35:30	10.13		13.84		13.42		14.36		16.23		16.53
2023-11-19 12:36:00	10.12		13.91		13.4		14.36		16.24		16.52
2023-11-19 12:36:30	10.14		14.06		13.39		14.35		16.21		16.51
2023-11-19 12:37:00	10.13		14.11		13.39		14.34		16.2		16.5
2023-11-19 12:37:30	10.12		14.15		13.38		14.33		16.17		16.48
2023-11-19 12:38:00	10.15		14.2		13.37		14.31		16.15		16.47
2023-11-19 12:38:30	10.12		14.26		13.36		14.31		16.15		16.46
2023-11-19 12:39:00	10.14		14.31		13.35		14.3		16.14		16.45
2023-11-19 12:39:30	10.13		14.37		13.34		14.29		16.13		16.44
2023-11-19 12:40:00	10.14		14.43		13.33		14.29		16.11		16.43
2023-11-19 12:40:30	10.15		14.49		13.32		14.28		16.09		16.41
2023-11-19 12:41:00	10.13		14.52		13.31		14.27		16.07		16.4
2023-11-19 12:41:30	10.14		14.58		13.29		14.26		16.05		16.38
2023-11-19 12:42:00	10.13		14.62		13.28		14.25		16.04		16.37
2023-11-19 12:42:30	10.1		14.69		13.27		14.22		16.02		16.35
2023-11-19 12:43:00	10.12		14.71		13.26		14.2		16		16.32
2023-11-19 12:43:30	10.26		14.7		13.26		14.18		15.98		16.3
2023-11-19 12:44:00	10.42		14.7		13.26		14.17		15.95		16.28
2023-11-19 12:44:30	10.51		14.69		13.25		14.16		16		16.26
2023-11-19 12:45:00	10.62		14.68		13.24		14.14		15.97		16.25
2023-11-19 12:45:30	10.69		14.67		13.26		14.14		15.92		16.24
2023-11-19 12:46:00	10.73		14.64		13.23		14.13		15.87		16.23
2023-11-19 12:46:30	10.81		14.63		13.22		14.12		15.88		16.21
2023-11-19 12:47:00	10.95		14.61		13.21		14.1		15.87		16.18
2023-11-19 12:47:30	11.02		14.6		13.2		14.08		15.86		16.16
2023-11-19 12:48:00	11.09		14.59		13.18		14.07		15.84		16.15
2023-11-19 12:48:30	11.1		14.57		13.17		14.06		15.83		16.13
2023-11-19 12:49:00	11.1		1456		13.16		14.05		15.81		16.11
2023-11-19 12:49:30	11.08		14.54		13.15		14.03		15.81		16.1
2023-11-19 12:50:00	11.08		14.52		13.14		14.02		15.79		16.08
2023-11-19 12:50:30	11.07		14.52		13.12		14.01		15.76		16.07
2023-11-19 12:51:00	11.07		14.52		13.12		13.98		15.75		16.06
2023-11-19 12:51:30	11.07		14.5		13.1		13.97		15.74		16.05
2023-11-19 12:52:00	11.07		14.48		13.09		13.96		15.73		16.04
2023-11-19 12:52:30	11.06		14.48		13.08		13.96		15.72		16.02
2023-11-19 12:53:00	11.05		14.46		13.07		13.95		15.7		16.01
2023-11-19 12:53:30	11.04		14.46		13.06		13.94		15.68		15.99
2023-11-19 12:54:00	11.06		14.45		13.05		13.93		15.67		15.97
2023-11-19 12:54:30	11.03		14.43		13.04		13.92		15.66		15.96
2023-11-19 12:55:00	11.02		14.42		13.02		13.92		15.64		15.94
2023-11-19 12:55:30	11.02		14.41		13.01		13.9		15.62		15.93
2023-11-19 12:56:00	11.01		14.39		13		13.86		15.6		15.91
2023-11-19 12:56:30	11.01		14.38		12.98		13.86		15.58		15.89
2023-11-19 12:57:00	11		14.37		12.97		13.87		15.57		15.88
2023-11-19 12:57:30	10.99		14.36		12.96		13.85		15.55		15.76
2023-11-19 12:58:00	10.97		14.35		12.95		13.85		15.53		15.74
2023-11-19 12:58:30	10.95		14.34		12.94		13.84		15.52		15.7
2023-11-19 12:59:00	10.94		14.33		12.94		13.83		15.51		15.68
2023-11-19 12:59:30	10.93		14.32		12.93		13.82		15.49		15.64
2023-11-19 13:00:00	10.92		14.31		12.91		13.8		15.47		15.63
2023-11-19 13:00:30	10.9		14.3		12.91		13.77		15.46		15.61
2023-11-19 13:01:00	10.86		14.28		12.9		13.76		15.45		15.6
2023-11-19 13:01:30	10.86		14.26		12.89		13.75		15.43		15.59
2023-11-19 13:02:00	10.85		14.25		12.86		13.72		15.42		15.58
2023-11-19 13:02:30	10.84		14.24		12.86		13.7		15.4		15.56
2023-11-19 13:03:00	10.83		14.23		12.85		13.7		15.39		15.55
2023-11-19 13:03:30	10.82		14.22		12.84		13.68		15.37		15.52
2023-11-19 13:04:00	10.81		14.21		12.83		13.67		15.35		15.51
2023-11-19 13:04:30	10.8		14.18		12.82		13.65		15.32		15.5
2023-11-19 13:05:00	10.78		14.17		12.81		13.64		15.3		15.48
2023-11-19 13:05:30	10.77		14.16		12.78		13.62		15.3		15.47
2023-11-19 13:06:00	10.76		14.15		12.76		13.6		15.29		15.45
2023-11-19 13:06:30	10.75		14.14		12.75		13.58		15.27		15.43
2023-11-19 13:07:00	10.74		14.14		12.74		13.57		15.26		15.42
2023-11-19 13:07:30	10.73		14.14		12.72		13.55		15.25		15.41
2023-11-19 13:08:00	10.71		14.15		12.72		13.55		15.23		15.37
2023-11-19 13:08:30	10.7		14.13		12.71		13.52		15.22		15.36
2023-11-19 13:09:00	10.69		14.12		12.68		13.52		15.2		15.32
2023-11-19 13:09:30	10.68		14.11		12.67		13.49		15.18		15.32
2023-11-19 13:10:00	10.68		14.08		12.66		13.47		15.17		15.3
2023-11-19 13:10:30	10.67		14.06		12.65		13.46		15.16		15.29
2023-11-19 13:11:00	10.65		14.06		12.64		13.42		15.14		15.28
2023-11-19 13:11:30	10.65		14.05		12.63		13.43		15.12		15.26
2023-11-19 13:12:00	10.64		14.03		12.62		13.42		15.1		15.25
2023-11-19 13:12:30	10.63		14.01		12.61		13.4		15.08		15.24
2023-11-19 13:13:00	10.62		14.01		12.59		13.38		15.05		15.22
2023-11-19 13:13:30	10.61		13.98		12.57		13.35		15.03		15.2
2023-11-19 13:14:00	10.61		13.98		12.57		13.32		15.02		15.18
2023-11-19 13:14:30	10.59		13.97		12.54		13.32		15.01		15.17
2023-11-19 13:15:00	10.58		13.96		12.55		13.3		14.99		15.15
2023-11-19 13:15:30	10.58		13.95		12.54		13.29		14.97		15.14
2023-11-19 13:16:00	10.58		13.94		12.53		13.28		14.95		15.12
2023-11-19 13:16:30	10.57		13.95		12.52		13.27		14.94		15.09
2023-11-19 13:17:00	10.57		13.93		12.51		13.25		14.93		15.08
2023-11-19 13:17:30	10.56		13.92		12.49		13.24		14.91		15.07
2023-11-19 13:18:00	10.54		13.9		12.47		13.23		14.9		15.06
2023-11-19 13:18:30	10.56		13.88		12.46		13.22		14.88		15.03
2023-11-19 13:19:00	10.55		13.87		12.45		13.2		14.87		15.01
2023-11-19 13:19:30	10.54		13.86		12.43		13.18		14.85		14.95
2023-11-19 13:20:00	10.53		13.85		12.42		13.17		14.84		14.94
2023-11-19 13:20:30	10.53		13.84		12.41		13.15		14.83		14.92
2023-11-19 13:21:00	10.52		13.81		12.4		13.15		14.82		14.92
2023-11-19 13:21:30	10.52		13.8		12.38		13.14		14.8		14.9
2023-11-19 13:22:00	10.51		13.8		12.37		13.12		14.79		14.88
2023-11-19 13:22:30	10.51		13.78		12.36		13.09		14.76		14.87
2023-11-19 13:23:00	10.5		13.78		12.34		1308		14.75		14.86
2023-11-19 13:23:30	10.49		13.76		12.32		13.06		14.74		14.85
2023-11-19 13:24:00	10.48		13.75		12.34		13.04		14.73		14.82
2023-11-19 13:24:30	10.47		13.7		12.32		13.01		14.71		14.8
2023-11-19 13:25:00	10.46		13.74		12.32		13.02		14.71		14.78
2023-11-19 13:25:30	10.45		13.7		12.34		13.02		14.69		14.76
2023-11-19 13:26:00	10.45		13.71		12.31		12.99		14.68		14.75
2023-11-19 13:26:30	10.44		13.7		12.3		12.97		14.65		14.75
2023-11-19 13:27:00	10.43		13.69		12.29		12.95		14.64		14.73
2023-11-19 13:27:30	10.41		13.68		12.28		12.95		14.62		14.71
2023-11-19 13:28:00	10.4		13.67		2.27		12.94		14.61		14.67
2023-11-19 13:28:30	10.4		13.65		12.26		12.92		14.6		14.65
2023-11-19 13:29:00	10.38		13.64		12.25		12.92		14.58		14.65
2023-11-19 13:29:30	10.38		13.63		12.24		12.89		14.57		14.64
2023-11-19 13:30:00	10.38		13.62		12.23		12.86		14.56		14.63
2023-11-19 13:30:30	10.37		13.61		12.21		12.86		14.55		14.62
2023-11-19 13:31:00	10.36		13.6		12.2		12.81		14.53		14.6
2023-11-19 13:31:30	10.35		13.58		12.18		12.82		14.51		14.58
2023-11-19 13:32:00	10.34		13.56		12.17		12.81		14.47		14.57
2023-11-19 13:32:30	10.33		13.55		12.17		12.78		14.46		14.56
2023-11-19 13:33:00	10.32		13.53		12.16		12.76		14.45		14.53
2023-11-19 13:33:30	10.31		13.54		12.14		12.74		14.42		14.52
2023-11-19 13:34:00	10.31		13.53		12.13		12.73		14.41		14.5
2023-11-19 13:34:30	10.3		13.52		12.14		12.72		14.39		14.49
2023-11-19 13:35:00	10.3		13.51		12.13		12.71		14.37		14.47
2023-11-19 13:35:30	10.28		13.49		12.15		12.67		14.35		14.46
2023-11-19 13:36:00	10.28		13.48		12.12		12.67		14.34		14.42
2023-11-19 13:36:30	10.28		13.47		12.1		12.65		14.32		14.43
2023-11-19 13:37:00	10.27		13.46		12.09		12.65		14.3		14.42
2023-11-19 13:37:30	10.28		13.45		12.08		12.64		14.28		14.38
2023-11-19 13:38:00	10.26		13.44		12.06		12.63		14.26		14.37
2023-11-19 13:38:30	10.25		13.43		12.06		12.62		14.25		14.36
2023-11-19 13:39:00	10.24		13.42		12.04		12.6		14.24		14.35
2023-11-19 13:39:30	10.24		13.4		12.03		12.58		14.22		14.32
2023-11-19 13:40:00	10.23		13.38		12.02		12.57		14.2		14.3
2023-11-19 13:40:30	10.26		13.37		12		12.55		14.18		14.3
2023-11-19 13:41:00	10.25		13.36		11.96		12.53		14.17		14.29
2023-11-19 13:41:30	10.26		13.35		11.96		12.51		14.15		14.27
2023-11-19 13:42:00	10.24		13.34		11.95		12.51		14.13		14.26
2023-11-19 13:42:30	10.25		13.33		11.94		12.48		14.12		14.25
2023-11-19 13:43:00	10.26		13.32		11.92		12.46		14.1		14.24
2023-11-19 13:43:30	10.25		13.3		11.92		12.44		14.08		14.22
2023-11-19 13:44:00	10.24		13.29		11.92		12.43		14.06		14.2
2023-11-19 13:44:30	10.26		13.28		11.9		12.42		14.05		14.17
2023-11-19 13:45:00	10.26		13.26		11.9		12.4		14.04		14.16
2023-11-19 13:45:30	10.25		13.24		11.91		12.36		14.03		14.15
2023-11-19 13:46:00	10.25		13.23		11.91		12.34		14.01		14.12
2023-11-19 13:46:30	10.25		13.23		11.9		12.3		13.99		14.12
2023-11-19 13:47:00	10.24		13.2		11.88		12.28		13.97		14.1
2023-11-19 13:47:30	10.26		13.2		11.88		12.26		13.95		14.08
2023-11-19 13:48:00	10.25		13.19		11.87		12.24		13.92		14.06
2023-11-19 13:48:30	10.26		13.17		11.86		12.2		13.91		14.04
2023-11-19 13:49:00	10.26		13.15		12.86		12.18		13.89		14.03
2023-11-19 13:49:30	10.25		13.14		11.84		12.16		13.87		14.02
2023-11-19 13:50:00	10.24		13.12		11.84		12.14		13.87		14.01
2023-11-19 13:50:30	10.26		13.12		11.84		12.12		13.85		13.96
2023-11-19 13:51:00	10.25		13.1		11.83		12.1		13.84		13.95
2023-11-19 13:51:30	10.26		13.08		11.83		12.08		13.8		13.94
2023-11-19 13:52:00	10.24		13.07		11.83		12.06		13.81		13.93
2023-11-19 13:52:30	10.25		13.06		11.8		12.04		13.8		13.92
2023-11-19 13:53:00	10.26		13.05		11.81		12		13.79		13.9
2023-11-19 13:53:30	10.25		13.04		11.81		11.99		13.77		13.89
2023-11-19 13:54:00	10.24		13.03		11.75		11.98		13.75		13.87
2023-11-19 13:54:30	10.26		13.02		11.75		11.96		13.76		13.86
2023-11-19 13:55:00	10.26		13.01		11.76		11.95		13.75		13.84
2023-11-19 13:55:30	10.25		13		11.74		11.94		13.74		13.83
2023-11-19 13:56:00	10.25		12.95		11.73		11.93		13.73		13.81
2023-11-19 13:56:30	10.25		12.94		11.72		11.91		13.72		13.8
2023-11-19 13:57:00	10.24		12.92		11.71		11.88		13.7		13.79
2023-11-19 13:57:30	10.26		12.9		11.68		11.86		13.68		13.78
2023-11-19 13:58:00	10.25		12.88		11.65		11.85		13.67		13.77
2023-11-19 13:58:30	10.26		12.87		11.65		11.84		13.65		13.76
2023-11-19 13:59:00	10.26		12.86		11.65		11.83		13.64		13.75
2023-11-19 13:59:30	10.25		12.85		11.64		11.82		13.62		13.74
2023-11-19 14:00:00	10.24		12.84		11.63		11.8		13.61		13.74
2023-11-19 14:00:30	10.26		12.83		11.61		11.78		13.6		13.73
2023-11-19 14:01:00	10.25		12.81		11.61		11.77		13.59		13.72
2023-11-19 14:01:30	10.26		12.79		11.6		11.76		13.58		13.7
2023-11-19 14:02:00	10.24		12.78		11.6		11.75		13.56		13.7
2023-11-19 14:02:30	10.25		12.76		11.6		11.74		13.55		13.7
2023-11-19 14:03:00	10.26		12.75		11.59		11.72		13.54		13.68
2023-11-19 14:03:30	10.25		12.73		11.57		11.72		13.52		13.67
2023-11-19 14:04:00	10.24		12.72		11.57		11.7		13.51		13.65
2023-11-19 14:04:30	10.26		12.7		11.56		11.69		13.49		13.64
2023-11-19 14:05:00	10.26		12.68		11.54		11.67		13.18		13.62
2023-11-19 14:05:30	10.25		12.68		11.53		11.66		13.17		13.61
2023-11-19 14:06:00	10.25		12.65		11.53		11.65		13.15		13.57
2023-11-19 14:06:30	10.25		12.64		11.52		11.63		13.13		13.56
2023-11-19 14:07:00	10.24		12.63		11.52		11.63		13.11		13.52
2023-11-19 14:07:30	10.26		12.62		11.52		11.62		13.08		13.5
2023-11-19 14:08:00	10.25		12.61		11.53		11.6		13.06		13.49
2023-11-19 14:08:30	10.26		12.6		11.5		11.6		13.05		13.46
2023-11-19 14:09:00	10.26		12.57		11.5		11.6		13.05		13.44
2023-11-19 14:09:30	10.25		12.56		11.52		11.59		13.04		13.42
2023-11-19 14:10:00	10.24		12.55		11.51		11.59		13.04		13.4
2023-11-19 14:10:30	10.26		12.52		11.52		11.58		13.05		13.38
2023-11-19 14:11:00	10.25		12.5		11.51		11.57		13.05		13.37
2023-11-19 14:11:30	10.26		12.5		11.53		11.56		13.04		13.36
2023-11-19 14:12:00	10.24		12.48		11.52		11.55		13.06		13.35
2023-11-19 14:12:30	10.25		12.47		11.52		11.54		13.05		13.32
2023-11-19 14:13:00	10.26		12.46		11.53		11.53		13.05		13.3
2023-11-19 14:13:30	10.25		12.45		11.53		11.52		13.06		13.29
2023-11-19 14:14:00	10.24		12.44		11.52		11.51		13.05		13.28
2023-11-19 14:14:30	10.26		12.42		11.53		11.5		13.04		13.26
2023-11-19 14:15:00	10.26		12.4		11.52		11.49		13.06		13.25
2023-11-19 14:15:30	10.25		12.38		11.54		11.48		13.05		13.23
2023-11-19 14:16:00	10.25		12.37		11.52		11.47		13.05		13.21
2023-11-19 14:16:30	10.25		12.35		11.53		11.45		13.05		13.2
2023-11-19 14:17:00	10.24		12.34		11.52		11.45		13.05		13.19
2023-11-19 14:17:30	10.26		12.31		11.52		11.45		13.05		13.18
2023-11-19 14:18:00	10.25		12.3		11.52		11.46		13.04		13.17
2023-11-19 14:18:30	10.26		12.3		11.52		11.46		13.04		13.15
2023-11-19 14:19:00	10.26		12.3		11.53		11.45		13.05		13.14
2023-11-19 14:19:30	10.25		12.28		11.53		11.44		13.05		13.12
2023-11-19 14:20:00	10.24		12.26		11.52		11.45		13.04		13.13
2023-11-19 14:20:30	10.25		12.25		11.52		11.46		13.06		13.12
2023-11-19 14:21:00	10.25		12.23		11.52		11.45		13.05		13.12
2023-11-19 14:21:30	10.24		12.22		11.53		11.46		13.05		13.12
2023-11-19 14:22:00	10.26		12.21		11.5		11.44		13.06		13.13
2023-11-19 14:22:30	10.25		12.21		11.5		11.45		13.05		13.12
2023-11-19 14:23:00	10.26		12.19		11.52		11.45		13.04		13.12
2023-11-19 14:23:30	10.26		12.18		11.51		11.46		13.06		13.12
2023-11-19 14:24:00	10.25		12.16		11.52		11.45		13.05		13.12
2023-11-19 14:24:30	10.24		12.15		11.51		11.45		13.05		13.13
2023-11-19 14:25:00	10.26		12.14		11.53		11.45		13.05		13.11
2023-11-19 14:25:30	10.25		12.12		11.52		11.46		13.05		13.11
2023-11-19 14:26:00	10.26		12.1		11.52		11.46		13.05		13.12
2023-11-19 14:26:30	10.24		12.08		11.53		11.46		13.04		13.11
2023-11-19 14:27:00	10.25		12.07		11.53		11.45		13.04		13.11
2023-11-19 14:27:30	10.26		12.06		11.52		11.45		13.05		13.11
2023-11-19 14:28:00	10.25		12.05		11.53		11.46		13.05		13.11
2023-11-19 14:28:30	10.24		12.03		11.52		11.45		13.04		13.01
2023-11-19 14:29:00	10.26		12.01		11.54		11.46		13.06		13.08
2023-11-19 14:29:30	10.26		11.95		11.52		11.46		13.05		13.08
2023-11-19 14:30:00	10.25		11.94		11.53		11.46		13.05		13.07
2023-11-19 14:30:30	10.25		11.92		11.52		11.45		13.06		13.08
2023-11-19 14:31:00	10.25		11.91		11.52		11.45		13.05		13.08
2023-11-19 14:31:30	10.24		11.89		11.52		11.45		13.04		13.07
2023-11-19 14:32:00	10.26		11.86		11.52		11.46		13.06		13.07
2023-11-19 14:32:30	10.25		11.85		11.53		11.45		13.05		13.06
2023-11-19 14:33:00	10.26		11.84		11.53		11.44		13.05		13.06
2023-11-19 14:33:30	10.26		11.83		11.52		11.45		13.05		13.07
2023-11-19 14:34:00	10.25		11.75		11.52		11.46		13.05		13.08
2023-11-19 14:34:30	10.24		11.74		11.52		11.45		13.05		13.07
2023-11-19 14:35:00	10.26		11.73		11.53		11.46		13.04		13.08
2023-11-19 14:35:30	10.25		11.72		11.5		11.44		13.04		13.08
2023-11-19 14:36:00	10.26		11.71		11.5		11.45		13.05		13.07
2023-11-19 14:36:30	10.24		11.7		11.52		11.45		13.05		13.08
2023-11-19 14:37:00	10.25		11.69		11.51		11.46		13.04		13.08
2023-11-19 14:37:30	10.26		11.68		11.52		11.45		13.06		13.08
2023-11-19 14:38:00	10.25		11.67		11.51		11.45		13.05		13.08
2023-11-19 14:38:30	10.24		11.66		11.53		11.45		13.05		13.07
2023-11-19 14:39:00	10.26		11.64		11.52		11.46		13.06		13.07
2023-11-19 14:39:30	10.26		11.63		11.52		11.46		13.05		13.07
2023-11-19 14:40:00	10.25		11.62		11.53		11.46		13.04		13.07
2023-11-19 14:40:30	10.25		11.61		11.53		11.45		13.06		13.08
2023-11-19 14:41:00	10.25		11.6		11.52		11.45		13.05		13.08
2023-11-19 14:41:30	10.24		11.58		11.53		11.46		13.05		13.07
2023-11-19 14:42:00	10.26		11.56		11.52		11.45		13.05		13.07
2023-11-19 14:42:30	10.25		11.54		11.54		11.46		13.05		13.06
2023-11-19 14:43:00	10.26		11.55		11.52		11.46		13.04		13.08
2023-11-19 14:43:30	10.26		11.53		11.53		11.46		13.06		13.07
2023-11-19 14:44:00	10.25		11.52		11.52		11.45		13.05		13.07
2023-11-19 14:44:30	10.24		11.51		11.52		11.45		13.05		13.07
2023-11-19 14:45:00	10.25		11.49		11.52		11.45		13.06		13.08
2023-11-19 14:45:30	10.25		11.48		11.52		11.45		13.05		13.07
2023-11-19 14:46:00	10.24		11.47		11.53		11.45		13.04		13.08
2023-11-19 14:46:30	10.26		11.46		11.53		11.45		13.06		13.08
2023-11-19 14:47:00	10.25		11.45		11.52		11.46		13.05		13.07
2023-11-19 14:47:30	10.26		11.44		11.52		11.46		13.05		13.08
2023-11-19 14:48:00	10.26		11.42		11.52		11.45		13.05		13.08
2023-11-19 14:48:30	10.25		11.4		11.53		11.44		13.06		13.08
2023-11-19 14:49:00	10.24		11.38		11.5		11.45		13.06		13.08
2023-11-19 14:49:30	10.26		11.37		11.5		11.46		13.06		13.07
2023-11-19 14:50:00	10.25		11.36		11.52		11.45		13.05		13.07
2023-11-19 14:50:30	10.26		11.35		11.51		11.46		13.06		13.07
2023-11-19 14:51:00	10.24		11.34		11.52		11.44		13.06		13.07
2023-11-19 14:51:30	10.25		11.3		11.51		11.45		13.05		13.08
2023-11-19 14:52:00	10.26		11.31		11.53		11.45		13.05		13.08
2023-11-19 14:52:30	10.25		11.31		11.52		11.46		13.05		13.07
2023-11-19 14:53:00	10.24		11.3		11.52		11.45		13.05		13.07
2023-11-19 14:53:30	10.26		11.3		11.53		11.45		13.04		13.06
2023-11-19 14:54:00	10.26		11.28		11.53		11.45		13.04		13.08
2023-11-19 14:54:30	10.25		11.27		11.52		11.46		13.05		13.07
2023-11-19 14:55:00	10.25		11.26		11.53		11.46		13.05		13.07
2023-11-19 14:55:30	10.25		11.25		11.52		11.46		13.06		13.07
2023-11-19 14:56:00	10.24		11.24		11.54		11.45		13.05		13.08
2023-11-19 14:56:30	10.26		11.23		11.52		11.45		13.05		13.07
2023-11-19 14:57:00	10.25		11.22		11.53		11.46		13.06		13.08
2023-11-19 14:57:30	10.26		11.21		11.52		11.45		13.06		13.08
2023-11-19 14:58:00	10.26		11.2		11.52		11.46		13.05		13.07
2023-11-19 14:58:30	10.25		11.18		11.52		11.46		13.04		13.08
2023-11-19 14:59:00	10.24		11.19		11.52		11.46		13.04		13.08
2023-11-19 14:59:30	10.26		11.17		11.53		11.45		13.05		13.08
2023-11-19 15:00:00	10.25		11.17		11.53		11.45		13.04		13.08
2023-11-19 15:00:30	10.26		11.16		11.52		11.45		13.05		13.07
2023-11-19 15:01:00	10.24		11.15		11.52		11.46		13.05		13.07
2023-11-19 15:01:30	10.25		11.14		11.52		11.45		13.05		13.07
2023-11-19 15:02:00	10.26		11.13		11.53		11.44		13.05		13.07
2023-11-19 15:02:30	10.25		11.12		11.5		11.45		13.06		13.08
2023-11-19 15:03:00	10.24		11.12		11.5		11.46		13.05		13.08
2023-11-19 15:03:30	10.26		11.1		11.52		11.45		13.05		13.07
2023-11-19 15:04:00	10.26		11.08		11.51		11.46		13.05		13.07
2023-11-19 15:04:30	10.25		11.1		11.52		11.44		13.05		13.06
2023-11-19 15:05:00	10.25		11.06		11.51		11.45		13.04		13.08
2023-11-19 15:05:30	10.25		11.05		11.53		11.45		13.04		13.07
2023-11-19 15:06:00	10.24		11.04		11.52		11.46		13.05		13.07
2023-11-19 15:06:30	10.26		11.03		11.52		11.45		13.05		13.07
2023-11-19 15:07:00	10.25		11.02		11.53		11.45		13.06		13.08
2023-11-19 15:07:30	10.26		11.02		11.53		11.45		13.05		13.07
2023-11-19 15:08:00	10.26		11.01		11.52		11.46		13.05		13.08
2023-11-19 15:08:30	10.25		11.02		11.53		11.46		13.06		13.08
2023-11-19 15:09:00	10.24		11.02		11.52		11.46		13.06		13.07
2023-11-19 15:09:30	10.25		11.03		11.54		11.45		13.05		13.08
2023-11-19 15:10:00	10.25		11.05		11.52		11.45		13.04		13.08
2023-11-19 15:10:30	10.24		11.03		11.53		11.46		13.04		13.08
2023-11-19 15:11:00	10.26		11.02		11.52		11.45		13.05		13.08
2023-11-19 15:11:30	10.25		11.03		11.52		11.46		13.04		13.07
2023-11-19 15:12:00	10.26		11.04		11.52		11.46		13.05		13.07
2023-11-19 15:12:30	10.26		11.03		11.52		11.46		13.05		13.07
2023-11-19 15:13:00	10.25		11.02		11.53		11.45		13.05		13.07
2023-11-19 15:13:30	10.24		11.01		11.53		11.45		13.05		13.08
2023-11-19 15:14:00	10.26		11.02		11.52		11.45		13.06		13.08
2023-11-19 15:14:30	10.25		11.01		11.52		11.45		13.05		13.07
2023-11-19 15:15:00	10.26		11.02		11.52		11.45		13.05		13.07
2023-11-19 15:15:30	10.24		11.01		11.53		11.45		13.05		13.06
2023-11-19 15:16:00	10.25		11.02		11.5		11.46		13.05		13.08
2023-11-19 15:16:30	10.26		11.01		11.5		11.46		13.04		13.07
2023-11-19 15:17:00	10.25		11.02		11.52		11.45		13.04		13.07
2023-11-19 15:17:30	10.24		11.01		11.51		11.44		13.05		13.07
2023-11-19 15:18:00	10.26		11.02		11.52		11.45		13.05		13.08
2023-11-19 15:18:30	10.26		11.01		11.51		11.46		13.06		13.07
2023-11-19 15:19:00	10.25		11.02		11.53		11.45		13.05		13.08
2023-11-19 15:19:30	10.25		11.02		11.52		11.46		13.05		13.08
2023-11-19 15:20:00	10.25		11.01		11.52		11.44		13.06		13.07
2023-11-19 15:20:30	10.24		11.02		11.53		11.45		13.06		13.08
2023-11-19 15:21:00	10.26		11.01		11.53		11.45		13.05		13.08
2023-11-19 15:21:30	10.25		11.02		11.52		11.46		13.04		13.08
2023-11-19 15:22:00	10.26		11.01		11.53		11.45		13.04		13.08
2023-11-19 15:22:30	10.26		11.02		11.52		11.45		13.05		13.07
2023-11-19 15:23:00	10.25		11.01		11.54		11.45		13.04		13.07
2023-11-19 15:23:30	10.24		11.02		11.52		11.46		13.05		13.07
2023-11-19 15:24:00	10.26		11.01		11.53		11.46		13.05		13.07
2023-11-19 15:24:30	10.25		11.02		11.52		11.46		13.05		13.08
2023-11-19 15:25:00	10.26		11.01		11.52		11.45		13.05		13.08
2023-11-19 15:25:30	10.24		11.02		11.52		11.45		13.06		13.07
2023-11-19 15:26:00	10.25		11.02		11.52		11.46		13.05		13.07
2023-11-19 15:26:30	10.26		11.01		11.53		11.45		13.05		13.06
2023-11-19 15:27:00	10.25		11.02		11.53		11.46		13.05		13.08
2023-11-19 15:27:30	10.24		11.01		11.52		11.46		13.05		13.07
2023-11-19 15:28:00	10.26		11.02		11.52		11.46		13.04		13.07
2023-11-19 15:28:30	10.26		11.01		11.52		11.45		13.04		13.07
2023-11-19 15:29:00	10.25		11.02		11.53		11.45		13.05		13.08
2023-11-19 15:29:30	10.25		11.01		11.5		11.45		13.05		13.07
2023-11-19 15:30:00	10.25		11.02		11.5		11.46		13.06		13.08
2023-11-19 15:30:30	10.24		11.01		11.52		11.45		13.05		13.08
2023-11-19 15:31:00	10.26		11.02		11.51		11.44		13.05		13.07
2023-11-19 15:31:30	10.25		11.01		11.52		11.45		13.06		13.08
2023-11-19 15:32:00	10.26		11.02		11.51		11.46		13.06		13.08
2023-11-19 15:32:30	10.26		11.02		11.53		11.45		13.05		13.08
2023-11-19 15:33:00	10.25		11.01		11.52		11.46		13.04		13.08
2023-11-19 15:33:30	10.24		11.02		11.52		11.44		13.04		13.07
2023-11-19 15:34:00	10.25		11.01		11.53		11.45		13.05		13.07
2023-11-19 15:34:30	10.25		11.02		11.53		11.45		13.04		13.07
2023-11-19 15:35:00	10.24		11.01		11.52		11.46		13.05		13.07
2023-11-19 15:35:30	10.26		11.02		11.53		11.45		13.05		13.08
2023-11-19 15:36:00	10.25		11.01		11.52		11.45		13.05		13.08
2023-11-19 15:36:30	10.26		11.02		11.54		11.45		13.05		13.07
2023-11-19 15:37:00	10.26		11.01		11.52		11.46		13.06		13.07
2023-11-19 15:37:30	10.25		11.02		11.53		11.46		13.05		13.06
2023-11-19 15:38:00	10.24		11.01		11.52		11.46		13.05		13.08
2023-11-19 15:38:30	10.26		11.02		11.52		11.45		13.05		13.07
2023-11-19 15:39:00	10.25		11.02		11.52		11.45		13.05		13.07
2023-11-19 15:39:30	10.26		11.01		11.52		11.46		13.04		13.07
2023-11-19 15:40:00	10.24		11.02		11.53		11.45		13.04		13.08
2023-11-19 15:40:30	10.25		11.01		11.53		11.46		13.05		13.07
2023-11-19 15:41:00	10.26		11.02		11.52		11.46		13.05		13.08
2023-11-19 15:41:30	10.25		11.01		11.52		11.46		13.06		13.08
2023-11-19 15:42:00	10.24		11.02		11.52		11.45		13.05		13.07
2023-11-19 15:42:30	10.26		11.01		11.53		11.45		13.05		13.08
2023-11-19 15:43:00	10.26		11.02		11.5		11.45		13.06		13.08
2023-11-19 15:43:30	10.25		11.01		11.5		11.45		13.06		13.08
2023-11-19 15:44:00	10.25		11.02		11.52		11.45		13.05		13.08
2023-11-19 15:44:30	10.25		11.01		11.51		11.45		13.04		13.07
2023-11-19 15:45:00	10.24		11.02		11.52		11.46		13.04		13.07
2023-11-19 15:45:30	10.26		11.02		11.51		11.46		13.05		13.07
2023-11-19 15:46:00	10.25		11.01		11.53		11.45		13.04		13.07
2023-11-19 15:46:30	10.26		11.02		11.52		11.44		13.05		13.08
2023-11-19 15:47:00	10.26		11.01		11.52		11.45		13.05		13.08
2023-11-19 15:47:30	10.25		11.02		11.53		11.46		13.05		13.07
2023-11-19 15:48:00	10.24		11.01		11.53		11.45		13.05		13.07
2023-11-19 15:48:30	10.26		11.02		11.52		11.46		13.06		13.06
2023-11-19 15:49:00	10.25		11.01		11.53		11.44		13.05		13.08
2023-11-19 15:49:30	10.26		11.02		11.52		11.45		13.05		13.07
2023-11-19 15:50:00	10.24		11.01		11.54		11.45		13.05		13.07
2023-11-19 15:50:30	10.25		11.02		11.52		11.46		13.05		13.07
2023-11-19 15:51:00	10.26		11.01		11.53		11.45		13.04		13.08
2023-11-19 15:51:30	10.25		11.02		11.52		11.45		13.04		13.07
2023-11-19 15:52:00	10.24		11.02		11.52		11.45		13.05		13.08
2023-11-19 15:52:30	10.26		11.01		11.52		11.46		13.05		13.08
2023-11-19 15:53:00	10.26		11.02		11.52		11.46		13.06		13.07
2023-11-19 15:53:30	10.25		11.01		11.53		11.46		13.05		13.08
2023-11-19 15:54:00	10.25		11.02		11.53		11.45		13.05		13.08
2023-11-19 15:54:30	10.25		11.01		11.52		11.45		13.06		13.08
2023-11-19 15:55:00	10.24		11.02		11.52		11.46		13.06		13.08
2023-11-19 15:55:30	10.26		11.01		11.52		11.45		13.05		13.07
2023-11-19 15:56:00	10.25		11.02		11.53		11.46		13.04		13.07
2023-11-19 15:56:30	10.26		11.01		11.5		11.46		13.04		13.07
2023-11-19 15:57:00	10.26		11.02		11.5		11.46		13.05		13.07
2023-11-19 15:57:30	10.25		11.01		11.52		11.45		13.04		13.08
2023-11-19 15:58:00	10.24		11.02		11.51		11.45		13.05		13.08
2023-11-19 15:58:30	10.24		11.02		11.52		11.45		13.05		13.07
2023-11-19 15:59:00	10.25		11.01		11.51		11.46		13.05		13.07
2023-11-19 15:59:30	10.26		11.02		11.53		11.45		13.05		13.06
2023-11-19 16:00:00	10.25		11.01		11.52		11.44		13.06		13.08
2023-11-19 16:00:30	10.24		11.02		11.52		11.45		13.05		13.07
2023-11-19 16:01:00	10.26		11.01		11.53		11.46		13.05		13.07
2023-11-19 16:01:30	10.26		11.02		11.53		11.45		13.05		13.07
2023-11-19 16:02:00	10.25		11.01		11.52		11.46		13.05		13.08
2023-11-19 16:02:30	10.25		11.02		11.53		11.44		13.04		13.07
2023-11-19 16:03:00	10.25		11.01		11.52		11.45		13.04		13.08
2023-11-19 16:03:30	10.24		11.02		11.54		11.45		13.05		13.08
2023-11-19 16:04:00	10.26		11.01		11.52		11.46		13.05		13.07
2023-11-19 16:04:30	10.25		11.02		11.53		11.45		13.06		13.08
2023-11-19 16:05:00	10.26		11.02		11.52		11.45		13.05		13.08
2023-11-19 16:05:30	10.26		11.01		11.52		11.45		13.05		13.08
2023-11-19 16:06:00	10.25		11.02		11.52		11.46		13.06		13.08
2023-11-19 16:06:30	10.24		11.01		11.52		11.46		13.06		13.07
2023-11-19 16:07:00	10.25		11.02		11.53		11.46		13.05		13.07
2023-11-19 16:07:30	10.25		11.01		11.53		11.45		13.04		13.07
2023-11-19 16:08:00	10.24		11.02		11.52		11.45		13.04		13.07
2023-11-19 16:08:30	10.26		11.01		11.52		11.46		13.05		13.08
2023-11-19 16:09:00	10.25		11.02		11.52		11.45		13.04		13.08
2023-11-19 16:09:30	10.26		11.01		11.53		11.46		13.05		13.07
2023-11-19 16:10:00	10.26		11.02		11.5		11.46		13.05		13.07
2023-11-19 16:10:30	10.25		11.01		11.5		11.46		13.05		13.06
2023-11-19 16:11:00	10.24		11.02		11.52		11.45		13.05		13.08
2023-11-19 16:11:30	10.26		11.02		11.51		11.45		13.06		13.07
2023-11-19 16:12:00	10.25		11.01		11.52		11.45		13.05		13.07
2023-11-19 16:12:30	10.26		11.02		11.51		11.45		13.05		13.07
2023-11-19 16:13:00	10.24		11.01		11.53		11.45		13.05		13.08
2023-11-19 16:13:30	10.25		11.02		11.52		11.45		13.05		13.07
2023-11-19 16:14:00	10.26		11.01		11.52		11.46		13.04		13.08
2023-11-19 16:14:30	10.25		11.02		11.53		11.46		13.04		13.08
2023-11-19 16:15:00	10.24		11.01		11.53		11.45		13.05		13.07
2023-11-19 16:15:30	10.26		11.02		11.52		11.44		13.05		13.08
2023-11-19 16:16:00	10.26		11.01		11.53		11.45		13.06		13.08
2023-11-19 16:16:30	10.25		11.02		11.52		11.46		13.05		13.08
2023-11-19 16:17:00	10.25		11.01		11.54		11.45		13.05		13.08
2023-11-19 16:17:30	10.25		11.02		11.52		11.46		13.06		13.07
2023-11-19 16:18:00	10.24		11.02		11.53		11.44		13.06		13.07
2023-11-19 16:18:30	10.26		11.01		11.52		11.45		13.05		13.07
2023-11-19 16:19:00	10.25		11.02		11.52		11.45		13.04		13.07
2023-11-19 16:19:30	10.26		11.01		11.52		11.46		13.04		13.08
2023-11-19 16:20:00	10.26		11.02		11.52		11.45		13.05		13.08
2023-11-19 16:20:30	10.25		11.01		11.53		11.45		13.04		13.07
2023-11-19 16:21:00	10.24		11.02		11.53		11.45		13.05		13.07
2023-11-19 16:21:30	10.26		11.01		11.52		11.46		13.05		13.06
2023-11-19 16:22:00	10.25		11.02		11.52		11.46		13.05		13.08
2023-11-19 16:22:30	10.26		11.01		11.52		11.46		13.05		13.07
2023-11-19 16:23:00	10.24		11.02		11.53		11.45		13.06		13.07
2023-11-19 16:23:30	10.25		11.01		11.5		11.45		13.05		13.07
2023-11-19 16:24:00	10.26		11.02		11.5		11.46		13.05		13.08
2023-11-19 16:24:30	10.25		11.02		11.52		11.45		13.05		13.07
2023-11-19 16:25:00	10.24		11.01		11.51		11.46		13.05		13.08
2023-11-19 16:25:30	10.26		11.02		11.52		11.46		13.04		13.08
2023-11-19 16:26:00	10.26		11.01		11.51		11.46		13.04		13.08
2023-11-19 16:26:30	10.25		11.02		11.53		11.45		13.05		13.08
2023-11-19 16:27:00	10.25		11.01		11.52		11.45		13.05		13.07
2023-11-19 16:27:30	10.25		11.02		11.52		11.45		13.06		13.07
2023-11-19 16:28:00	10.24		11.01		11.53		11.46		13.05		13.06
2023-11-19 16:28:30	10.26		11.02		11.53		11.45		13.05		13.08
2023-11-19 16:29:00	10.25		11.01		11.52		11.44		13.06		13.07
2023-11-19 16:29:30	10.26		11.02		11.53		11.45		13.06		13.07
2023-11-19 16:30:00	10.26		11.01		11.52		11.46		13.05		13.07
2023-11-19 16:30:30	10.25		11.02		11.54		11.45		13.04		13.08
2023-11-19 16:31:00	10.24		11.02		11.52		11.46		13.04		13.07
2023-11-19 16:31:30	10.25		11.01		11.53		11.44		13.05		13.08
2023-11-19 16:32:00	10.25		11.02		11.52		11.45		13.04		13.08
2023-11-19 16:32:30	10.24		11.01		11.52		11.45		13.05		13.07
2023-11-19 16:33:00	10.26		11.02		11.52		11.46		13.05		13.08
2023-11-19 16:33:30	10.25		11.01		11.52		11.45		13.05		13.08
2023-11-19 16:34:00	10.26		11.02		11.53		11.45		13.05		13.08
2023-11-19 16:34:30	10.26		11.01		11.53		11.45		13.06		13.08
2023-11-19 16:35:00	10.25		11.02		11.52		11.46		13.05		13.07
2023-11-19 16:35:30	10.24		11.01		11.52		11.46		13.05		13.07
2023-11-19 16:36:00	10.26		11.02		11.52		11.46		13.05		13.07
2023-11-19 16:36:30	10.25		11.01		11.53		11.45		13.05		13.07
2023-11-19 16:37:00	10.26		11.02		11.5		11.45		13.04		13.08
2023-11-19 16:37:30	10.24		11.02		11.5		11.46		13.04		13.08
2023-11-19 16:38:00	10.25		11.01		11.52		11.45		13.05		13.07
2023-11-19 16:38:30	10.26		11.02		11.51		11.46		13.05		13.07
2023-11-19 16:39:00	10.25		11.01		11.52		11.46		13.06		13.06
2023-11-19 16:39:30	10.24		11.02		11.51		11.46		13.05		13.08
2023-11-19 16:40:00	10.26		11.01		11.53		11.45		13.05		13.07
2023-11-19 16:40:30	10.26		11.02		11.52		11.45		13.06		13.07
2023-11-19 16:41:00	10.25		11.01		11.52		11.45		13.06		13.07
2023-11-19 16:41:30	10.25		11.02		11.53		11.45		13.05		13.08
2023-11-19 16:42:00	10.25		11.01		11.53		11.45		13.04		13.07
2023-11-19 16:42:30	10.24		11.02		11.52		11.45		13.04		13.08
2023-11-19 16:43:00	10.26		11.01		11.53		11.46		13.05		13.08
2023-11-19 16:43:30	10.25		11.02		11.52		11.46		13.04		13.08
2023-11-19 16:44:00	10.26		11.02		11.54		11.45		13.05		13.08
2023-11-19 16:44:30	10.26		11.01		11.52		11.44		13.05		13.07
2023-11-19 16:45:00	10.25		11.02		11.53		11.45		13.05		13.07
2023-11-19 16:45:30	10.24		11.01		11.52		11.46		13.05		13.06
2023-11-19 16:46:00	10.26		11.02		11.52		11.45		13.06		13.08
2023-11-19 16:46:30	10.25		11.01		11.52		11.46		13.05		13.07
2023-11-19 16:47:00	10.26		11.02		11.52		11.44		13.05		13.07
2023-11-19 16:47:30	10.24		11.01		11.53		11.45		13.05		13.07
2023-11-19 16:48:00	10.25		11.02		11.53		11.45		13.05		13.08
2023-11-19 16:48:30	10.26		11.01		11.52		11.46		13.04		13.07
2023-11-19 16:49:00	10.25		11.02		11.52		11.45		13.04		13.08
2023-11-19 16:49:30	10.24		11.01		11.52		11.45		13.05		13.08
2023-11-19 16:50:00	10.26		11.02		11.53		11.45		13.05		13.07
2023-11-19 16:50:30	10.26		11.02		11.5		11.46		13.06		13.08
2023-11-19 16:51:00	10.25		11.01		11.5		11.46		13.05		13.08
2023-11-19 16:51:30	10.25		11.02		11.52		11.46		13.05		13.08
2023-11-19 16:52:00	10.25		11.01		11.51		11.45		13.06		13.08
2023-11-19 16:52:30	10.24		11.02		11.52		11.45		13.06		13.07
2023-11-19 16:53:00	10.26		11.01		11.51		11.46		13.05		13.07
2023-11-19 16:53:30	10.25		11.02		11.53		11.45		13.04		13.07
2023-11-19 16:54:00	10.26		11.01		11.52		11.46		13.04		13.07
2023-11-19 16:54:30	10.26		11.02		11.52		11.46		13.05		13.08
2023-11-19 16:55:00	10.25		11.01		11.53		11.46		13.04		13.08
2023-11-19 16:55:30	10.24		11.02		11.53		11.45		13.05		13.07
2023-11-19 16:56:00	10.25		11.01		11.52		11.45		13.05		13.07
2023-11-19 16:56:30	10.24		11.02		11.53		11.45		13.05		13.06
2023-11-19 16:57:00	10.26		11.02		11.52		11.46		13.05		13.08
2023-11-19 16:57:30	10.25		11.01		11.54		11.45		13.06		13.07
2023-11-19 16:58:00	10.26		11.02		11.52		11.44		13.05		13.07
2023-11-19 16:58:30	10.24		11.01		11.53		11.45		13.05		13.07
2023-11-19 16:59:00	10.25		11.02		11.52		11.46		13.05		13.08
2023-11-19 16:59:30	10.26		11.01		11.52		11.45		13.05		13.07
2023-11-19 17:00:00	10.25		11.02		11.52		11.46		13.04		13.08
2023-11-19 17:00:30	10.24		11.01		11.52		11.44		13.04		13.08
2023-11-19 17:01:00	10.26		11.02		11.53		11.45		13.05		13.08
2023-11-19 17:01:30	10.26		11.01		11.53		11.45		13.05		13.07
2023-11-19 17:02:00	10.25		11.02		11.52		11.46		13.06		13.07
2023-11-19 17:02:30	10.25		11.01		11.52		11.45		13.05		13.07
2023-11-19 17:03:00	10.25		11.02		11.52		11.45		13.05		13.07
2023-11-19 17:03:30	10.24		11.02		11.53		11.45		13.06		13.08
2023-11-19 17:04:00	10.26		11.01		11.5		11.46		13.06		13.08
2023-11-19 17:04:30	10.25		11.02		11.5		11.46		13.05		13.07
2023-11-19 17:05:00	10.26		11.01		11.52		11.46		13.04		13.07
2023-11-19 17:05:30	10.26		11.02		11.51		11.45		13.04		13.06
2023-11-19 17:06:00	10.25		11.01		11.52		11.45		13.05		13.08
2023-11-19 17:06:30	10.24		11.02		11.51		11.46		13.04		13.07
2023-11-19 17:07:00	10.26		11.01		11.53		11.45		13.05		13.07
2023-11-19 17:07:30	10.25		11.02		11.52		11.46		13.05		13.07
2023-11-19 17:08:00	10.26		11.01		11.52		11.46		13.05		13.08
2023-11-19 17:08:30	10.24		11.02		11.53		11.46		13.05		13.07
2023-11-19 17:09:00	10.25		11.01		11.53		11.45		13.06		13.08
2023-11-19 17:09:30	10.26		11.02		11.52		11.45		13.05		13.08
2023-11-19 17:10:00	10.25		11.02		11.53		11.45		13.05		13.08
2023-11-19 17:10:30	10.24		11.01		11.52		11.45		13.05		13.08
2023-11-19 17:11:00	10.26		11.02		11.54		11.45		13.05		13.07
2023-11-19 17:11:30	10.26		11.01		11.52		11.45		13.04		13.07
2023-11-19 17:12:00	10.25		11.02		11.53		11.46		13.04		13.06
2023-11-19 17:12:30	10.25		11.01		11.52		11.46		13.05		13.08
2023-11-19 17:13:00	10.25		11.02		11.52		11.45		13.05		13.07
2023-11-19 17:13:30	10.24		11.01		11.52		11.44		13.06		13.07
2023-11-19 17:14:00	10.26		11.02		11.52		11.45		13.05		13.07
2023-11-19 17:14:30	10.25		11.01		11.53		11.46		13.05		13.08
2023-11-19 17:15:00	10.26		11.02		11.52		11.45		13.06		13.07
2023-11-19 17:15:30	10.26		11.01		11.52		11.46		13.06		13.08
2023-11-19 17:16:00	10.25		11.02		11.52		11.44		13.05		13.08
2023-11-19 17:16:30	10.24		11.02		11.53		11.45		13.04		13.07
2023-11-19 17:17:00	10.25		11.01		11.5		11.45		13.04		13.08
2023-11-19 17:17:30	10.25		11.02		11.5		11.46		13.05		13.08
2023-11-19 17:18:00	10.24		11.01		11.52		11.45		13.04		13.08
2023-11-19 17:18:30	10.26		11.02		11.51		11.45		13.05		13.08
2023-11-19 17:19:00	10.25		11.01		11.52		11.45		13.05		13.07
2023-11-19 17:19:30	10.26		11.02		11.51		11.46		13.05		13.07
2023-11-19 17:20:00	10.26		11.01		11.53		11.46		13.05		13.07
2023-11-19 17:20:30	10.25		11.02		11.52		11.46		13.06		13.07
2023-11-19 17:21:00	10.24		11.01		11.52		11.45		13.05		13.08
2023-11-19 17:21:30	10.26		11.02		11.53		11.45		13.05		13.08
2023-11-19 17:22:00	10.25		11.01		11.53		11.46		13.05		13.07
2023-11-19 17:22:30	10.26		11.02		11.52		11.45		13.05		13.07
2023-11-19 17:23:00	10.24		11.02		11.53		11.46		13.04		13.06
2023-11-19 17:23:30	10.25		11.01		11.52		11.46		13.04		13.08
2023-11-19 17:24:00	10.26		11.02		11.54		11.46		13.05		13.07
2023-11-19 17:24:30	10.25		11.01		11.52		11.45		13.05		13.07
2023-11-19 17:25:00	10.24		11.02		11.53		11.45		13.06		13.07
2023-11-19 17:25:30	10.26		11.01		11.52		11.45		13.05		13.08
2023-11-19 17:26:00	10.26		11.02		11.52		11.46		13.05		13.07
2023-11-19 17:26:30	10.25		11.01		11.52		11.45		13.06		13.08
2023-11-19 17:27:00	10.25		11.02		11.52		11.44		13.06		13.08
2023-11-19 17:27:30	10.25		11.01		11.53		11.45		13.05		13.08
2023-11-19 17:28:00	10.24		11.02		11.53		11.46		13.04		13.08
2023-11-19 17:28:30	10.26		11.01		11.52		11.45		13.04		13.07
2023-11-19 17:29:00	10.25		11.02		11.52		11.46		13.05		13.07
2023-11-19 17:29:30	10.26		11.02		11.52		11.44		13.04		13.06
2023-11-19 17:30:00	10.26		11.01		11.53		11.45		13.05		13.08
2023-11-19 17:30:30	10.25		11.02		11.5		11.45		13.05		13.07
2023-11-19 17:31:00	10.24		11.01		11.5		11.46		13.05		13.07
2023-11-19 17:31:30	10.26		11.02		11.52		11.45		13.05		13.07
2023-11-19 17:32:00	10.25		11.01		11.51		11.45		13.06		13.08
2023-11-19 17:32:30	10.26		11.02		11.52		11.45		13.05		13.07
2023-11-19 17:33:00	10.24		11.01		11.51		11.46		13.05		13.08
2023-11-19 17:33:30	10.25		11.02		11.53		11.46		13.05		13.08
2023-11-19 17:34:00	10.26		11.01		11.52		11.46		13.05		13.07
2023-11-19 17:34:30	10.25		11.02		11.52		11.45		13.04		13.08
2023-11-19 17:35:00	10.24		11.01		11.53		11.45		13.04		13.08
2023-11-19 17:35:30	10.26		11.02		11.53		11.46		13.05		13.08
2023-11-19 17:36:00	10.26		11.02		11.52		11.45		13.05		13.08
2023-11-19 17:36:30	10.25		11.01		11.53		11.46		13.06		13.07
2023-11-19 17:37:00	10.25		11.02		11.52		11.46		13.05		13.07
2023-11-19 17:37:30	10.25		11.01		11.54		11.46		13.05		13.07
2023-11-19 17:38:00	10.24		11.02		11.52		11.45		13.06		13.07
2023-11-19 17:38:30	10.26		11.01		11.53		11.45		13.06		13.08
2023-11-19 17:39:00	10.25		11.02		11.52		11.45		13.05		13.08
2023-11-19 17:39:30	10.26		11.01		11.52		11.45		13.04		13.07
2023-11-19 17:40:00	10.26		11.02		11.52		11.45		13.04		13.07
2023-11-19 17:40:30	10.25		11.01		11.52		11.45		13.05		13.06
2023-11-19 17:41:00	10.24		11.02		11.53		11.46		13.04		13.08
2023-11-19 17:41:30	10.25		11.01		11.53		11.46		13.05		13.07
2023-11-19 17:42:00	10.25		11.02		11.52		11.45		13.05		13.07
2023-11-19 17:42:30	10.24		11.02		11.52		11.44		13.05		13.07
2023-11-19 17:43:00	10.26		11.01		11.52		11.45		13.05		13.08
2023-11-19 17:43:30	10.25		11.02		11.53		11.46		13.06		13.07
2023-11-19 17:44:00	10.26		11.01		11.5		11.45		13.05		13.08
2023-11-19 17:44:30	10.26		11.02		11.5		11.46		13.05		13.08
2023-11-19 17:45:00	10.25		11.01		11.52		11.44		13.05		13.08
2023-11-19 17:45:30	10.24		11.02		11.51		11.45		13.05		13.07
2023-11-19 17:46:00	10.26		11.01		11.52		11.45		13.04		13.07
2023-11-19 17:46:30	10.25		11.02		11.51		11.46		13.04		13.07
2023-11-19 17:47:00	10.26		11.01		11.53		11.45		13.05		13.07
2023-11-19 17:47:30	10.24		11.02		11.52		11.45		13.05		13.08
2023-11-19 17:48:00	10.25		11.01		11.52		11.45		13.06		13.08
2023-11-19 17:48:30	10.26		11.02		11.53		11.46		13.05		13.07
2023-11-19 17:49:00	10.25		11.02		11.53		11.46		13.05		13.07
2023-11-19 17:49:30	10.24		11.01		11.52		11.46		13.06		13.06
2023-11-19 17:50:00	10.26		11.02		11.53		11.45		13.06		13.08
2023-11-19 17:50:30	10.26		11.01		11.52		11.45		13.05		13.07
2023-11-19 17:51:00	10.25		11.02		11.54		11.46		13.04		13.07
2023-11-19 17:51:30	10.25		11.01		11.52		11.45		13.04		13.07
2023-11-19 17:52:00	10.25		11.02		11.53		11.46		13.05		13.08
2023-11-19 17:52:30	10.24		11.01		11.52		11.46		13.04		13.07
2023-11-19 17:53:00	10.26		11.02		11.52		11.46		13.05		13.08
2023-11-19 17:53:30	10.25		11.01		11.52		11.45		13.05		13.08
2023-11-19 17:54:00	10.26		11.02		11.52		11.45		13.05		13.08
2023-11-19 17:54:30	10.26		11.01		11.53		11.45		13.05		13.08
2023-11-19 17:55:00	10.25		11.02		11.53		11.46		13.06		13.07
2023-11-19 17:55:30	10.24		11.02		11.52		11.45		13.05		13.07
2023-11-19 17:56:00	10.26		11.01		11.52		11.44		13.05		13.06
2023-11-19 17:56:30	10.25		11.02		11.52		11.45		13.05		13.08
2023-11-19 17:57:00	10.26		11.01		11.53		11.46		13.05		13.07
2023-11-19 17:57:30	10.24		11.02		11.5		11.45		13.04		13.07
2023-11-19 17:58:00	10.25		11.01		11.5		11.46		13.04		13.07
2023-11-19 17:58:30	10.26		11.02		11.52		11.44		13.05		13.08
2023-11-19 17:59:00	10.25		11.01		11.51		11.45		13.05		13.07
2023-11-19 17:59:30	10.24		11.02		11.52		11.45		13.06		13.08
2023-11-19 18:00:00	10.26		11.01		11.51		11.46		13.05		13.08
2023-11-19 18:00:30	10.26		11.02		11.53		11.45		13.05		13.07
2023-11-19 18:01:00	10.25		11.01		11.52		11.45		13.06		13.08
2023-11-19 18:01:30	10.25		11.02		11.52		11.45		13.06		13.08
2023-11-19 18:02:00	10.25		11.02		11.53		11.46		13.05		13.08
2023-11-19 18:02:30	10.24		11.01		11.53		11.46		13.04		13.08
2023-11-19 18:03:00	10.26		11.02		11.52		11.46		13.04		13.07
2023-11-19 18:03:30	10.25		11.01		11.53		11.45		13.05		13.07
2023-11-19 18:04:00	10.26		11.02		11.52		11.45		13.04		13.07
2023-11-19 18:04:30	10.26		11.01		11.54		11.46		13.05		13.07
2023-11-19 18:05:00	10.25		11.02		11.52		11.45		13.05		13.08
2023-11-19 18:05:30	10.24		11.01		11.53		11.46		13.05		13.08
2023-11-19 18:06:00	10.24		11.02		11.52		11.46		13.05		13.07
2023-11-19 18:06:30	10.25		11.01		11.52		11.46		13.06		13.07
2023-11-19 18:07:00	10.26		11.02		11.52		11.45		13.05		13.06
2023-11-19 18:07:30	10.25		11.01		11.52		11.45		13.05		13.08
2023-11-19 18:08:00	10.24		11.02		11.53		11.45		13.05		13.07
2023-11-19 18:08:30	10.26		11.02		11.53		11.45		13.05		13.07
2023-11-19 18:09:00	10.26		11.01		11.52		11.45		13.04		13.07
2023-11-19 18:09:30	10.25		11.02		11.52		11.45		13.04		13.08
2023-11-19 18:10:00	10.25		11.01		11.52		11.46		13.05		13.07
2023-11-19 18:10:30	10.25		11.02		11.53		11.46		13.05		13.08
2023-11-19 18:11:00	10.24		11.01		11.5		11.45		13.06		13.08
2023-11-19 18:11:30	10.26		11.02		11.5		11.44		13.05		13.08
2023-11-19 18:12:00	10.25		11.01		11.52		11.45		13.05		13.08
2023-11-19 18:12:30	10.26		11.02		11.51		11.46		13.06		13.07
2023-11-19 18:13:00	10.26		11.01		11.52		11.45		13.06		13.07
2023-11-19 18:13:30	10.25		11.02		11.51		11.46		13.05		13.06
2023-11-19 18:14:00	10.24		11.01		11.53		11.44		13.04		13.08
2023-11-19 18:14:30	10.25		11.02		11.52		11.45		13.04		13.07
2023-11-19 18:15:00	10.25		11.02		11.52		11.45		13.05		13.07
2023-11-19 18:15:30	10.24		11.01		11.53		11.46		13.04		13.07
2023-11-19 18:16:00	10.26		11.02		11.53		11.45		13.05		13.08
2023-11-19 18:16:30	10.25		11.01		11.52		11.45		13.05		13.07
2023-11-19 18:17:00	10.26		11.02		11.53		11.45		13.05		13.08
2023-11-19 18:17:30	10.26		11.01		11.52		11.46		13.05		13.08
2023-11-19 18:18:00	10.25		11.02		11.54		11.46		13.06		13.07
2023-11-19 18:18:30	10.24		11.01		11.52		11.46		13.05		13.08
2023-11-19 18:19:00	10.26		11.02		11.53		11.45		13.05		13.08
2023-11-19 18:19:30	10.25		11.01		11.52		11.45		13.05		13.08
2023-11-19 18:20:00	10.26		11.02		11.52		11.46		13.05		13.08
2023-11-19 18:20:30	10.24		11.01		11.52		11.45		13.04		13.07
2023-11-19 18:21:00	10.25		11.02		11.52		11.46		13.04		13.07
2023-11-19 18:21:30	10.26		11.02		11.53		11.46		13.05		13.07
2023-11-19 18:22:00	10.25		11.01		11.53		11.46		13.05		13.07
2023-11-19 18:22:30	10.24		11.02		11.52		11.45		13.06		13.08
2023-11-19 18:23:00	10.26		11.01		11.52		11.45		13.05		13.08
2023-11-19 18:23:30	10.26		11.02		11.52		11.45		13.05		13.07
2023-11-19 18:24:00	10.25		11.01		11.53		11.46		13.06		13.07
2023-11-19 18:24:30	10.25		11.02		11.5		11.45		13.06		13.06
2023-11-19 18:25:00	10.25		11.01		11.5		11.44		13.05		13.08
2023-11-19 18:25:30	10.24		11.02		11.52		11.45		13.04		13.07
2023-11-19 18:26:00	10.26		11.01		11.51		11.46		13.04		13.07
2023-11-19 18:26:30	10.25		11.02		11.52		11.45		13.05		13.07
2023-11-19 18:27:00	10.26		11.01		11.51		11.46		13.04		13.08
2023-11-19 18:27:30	10.26		11.02		11.53		11.44		13.05		13.07
2023-11-19 18:28:00	10.25		11.02		11.52		11.45		13.05		13.08
2023-11-19 18:28:30	10.24		11.01		11.52		11.45		13.05		13.08
2023-11-19 18:29:00	10.26		11.02		11.53		11.46		13.05		13.08
2023-11-19 18:29:30	10.25		11.01		11.53		11.45		13.06		13.07
2023-11-19 18:30:00	10.26		11.02		11.52		11.45		13.05		13.07
2023-11-19 18:30:30	10.24		11.01		11.53		11.45		13.05		13.07
2023-11-19 18:31:00	10.25		11.02		11.52		11.46		13.05		13.07
2023-11-19 18:31:30	10.26		11.01		11.54		11.46		13.05		13.08
2023-11-19 18:32:00	10.25		11.02		11.52		11.46		13.04		13.08
2023-11-19 18:32:30	10.24		11.01		11.53		11.45		13.04		13.07
2023-11-19 18:33:00	10.26		11.02		11.52		11.45		13.05		13.07
2023-11-19 18:33:30	10.26		11.01		11.52		11.46		13.05		13.06
2023-11-19 18:34:00	10.25		11.02		11.52		11.45		13.06		13.08
2023-11-19 18:34:30	10.25		11.02		11.52		11.46		13.05		13.07
2023-11-19 18:35:00	10.25		11.01		11.53		11.46		13.05		13.07
2023-11-19 18:35:30	10.24		11.02		11.53		11.46		13.06		13.07
2023-11-19 18:36:00	10.26		11.01		11.52		11.45		13.06		13.08
2023-11-19 18:36:30	10.25		11.02		11.52		11.45		13.05		13.07
2023-11-19 18:37:00	10.26		11.01		11.52		11.45		13.04		13.08
2023-11-19 18:37:30	10.26		11.02		11.53		11.45		13.04		13.08
2023-11-19 18:38:00	10.25		11.01		11.5		11.45		13.05		13.08
2023-11-19 18:38:30	10.24		11.02		11.5		11.45		13.04		13.08
2023-11-19 18:39:00	10.25		11.01		11.52		11.46		13.05		13.07
2023-11-19 18:39:30	10.25		11.02		11.51		11.46		13.05		13.07
2023-11-19 18:40:00	10.24		11.01		11.52		11.45		13.05		13.06
2023-11-19 18:40:30	10.26		11.02		11.51		11.44		13.05		13.08
2023-11-19 18:41:00	10.25		11.02		11.53		11.45		13.06		13.07
2023-11-19 18:41:30	10.26		11.01		11.52		11.46		13.05		13.07
2023-11-19 18:42:00	10.26		11.02		11.52		11.45		13.05		13.07
2023-11-19 18:42:30	10.25		11.01		11.53		11.46		13.05		13.08
2023-11-19 18:43:00	10.24		11.02		11.53		11.44		13.05		13.07
2023-11-19 18:43:30	10.26		11.01		11.52		11.45		13.04		13.08
2023-11-19 18:44:00	10.25		11.02		11.53		11.45		13.04		13.08
2023-11-19 18:44:30	10.26		11.01		11.52		11.46		13.05		13.07
2023-11-19 18:45:00	10.24		11.02		11.54		11.45		13.05		13.08
2023-11-19 18:45:30	10.25		11.01		11.52		11.45		13.06		13.08
2023-11-19 18:46:00	10.26		11.02		11.53		11.45		13.05		13.08
2023-11-19 18:46:30	10.25		11.01		11.52		11.46		13.05		13.08
2023-11-19 18:47:00	10.24		11.02		11.52		11.46		13.06		13.07
2023-11-19 18:47:30	10.26		11.02		11.52		11.46		13.06		13.07
2023-11-19 18:48:00	10.26		11.01		11.52		11.45		13.05		13.07
2023-11-19 18:48:30	10.25		11.02		11.53		11.45		13.04		13.07
2023-11-19 18:49:00	10.25		11.01		11.53		11.46		13.04		13.08
2023-11-19 18:49:30	10.25		11.02		11.52		11.45		13.05		13.08
2023-11-19 18:50:00	10.24		11.01		11.52		11.46		13.04		13.07
2023-11-19 18:50:30	10.26		11.02		11.52		11.46		13.05		13.07
2023-11-19 18:51:00	10.25		11.01		11.53		11.46		13.05		13.06
2023-11-19 18:51:30	10.26		11.02		11.5		11.45		13.05		13.08
2023-11-19 18:52:00	10.26		11.01		11.5		11.45		13.05		13.07
2023-11-19 18:52:30	10.25		11.02		11.52		11.45		13.06		13.07
2023-11-19 18:53:00	10.24		11.01		11.51		11.46		13.05		13.07
2023-11-19 18:53:30	10.26		11.02		11.52		11.45		13.05		13.08
2023-11-19 18:54:00	10.25		11.02		11.51		11.44		13.05		13.07
2023-11-19 18:54:30	10.26		11.01		11.53		11.45		13.05		13.08
2023-11-19 18:55:00	10.24		11.02		11.52		11.46		13.04		13.08
2023-11-19 18:55:30	10.25		11.01		11.52		11.45		13.04		13.08
2023-11-19 18:56:00	10.26		11.02		11.53		11.46		13.05		13.08
2023-11-19 18:56:30	10.25		11.01		11.53		11.44		13.05		13.07
2023-11-19 18:57:00	10.24		11.02		11.52		11.45		13.06		13.07
2023-11-19 18:57:30	10.26		11.01		11.53		11.45		13.05		13.06
2023-11-19 18:58:00	10.26		11.02		11.52		11.46		13.05		13.08
2023-11-19 18:58:30	10.25		11.01		11.54		11.45		13.06		13.07
2023-11-19 18:59:00	10.25		11.02		11.52		11.45		13.06		13.07
2023-11-19 18:59:30	10.25		11.01		11.53		11.45		13.05		13.07
2023-11-19 19:00:00	10.24		11.02		11.52		11.46		13.04		13.08
2023-11-19 19:00:30	10.26		11.02		11.52		11.46		13.04		13.07
2023-11-19 19:01:00	10.25		11.01		11.52		11.46		13.05		13.08
2023-11-19 19:01:30	10.26		11.02		11.52		11.45		13.04		13.08
2023-11-19 19:02:00	10.26		11.01		11.53		11.45		13.05		13.07
2023-11-19 19:02:30	10.25		11.02		11.53		11.46		13.05		13.08
2023-11-19 19:03:00	10.24		11.01		11.52		11.45		13.05		13.08
2023-11-19 19:03:30	10.24		11.02		11.52		11.46		13.05		13.08
2023-11-19 19:04:00	10.26		11.01		11.52		11.46		13.06		13.08
2023-11-19 19:04:30	10.25		11.02		11.53		11.46		13.05		13.07
2023-11-19 19:05:00	10.26		11.01		11.5		11.45		13.05		13.07
2023-11-19 19:05:30	10.24		11.02		11.5		11.45		13.05		13.07
2023-11-19 19:06:00	10.25		11.01		11.52		11.45		13.05		13.07
2023-11-19 19:06:30	10.26		11.02		11.51		11.45		13.04		13.08
2023-11-19 19:07:00	10.25		11.02		11.52		11.45		13.04		13.08
2023-11-19 19:07:30	10.24		11.01		11.51		11.45		13.05		13.07
2023-11-19 19:08:00	10.26		11.02		11.53		11.46		13.05		13.07
2023-11-19 19:08:30	10.26		11.01		11.52		11.46		13.06		13.06
2023-11-19 19:09:00	10.25		11.02		11.52		11.45		13.05		13.08
2023-11-19 19:09:30	10.25		11.01		11.53		11.44		13.05		13.07
2023-11-19 19:10:00	10.25		11.02		11.53		11.45		13.06		13.07
2023-11-19 19:10:30	10.24		11.01		11.52		11.46		13.06		13.07
2023-11-19 19:11:00	10.26		11.02		11.53		11.45		13.05		13.08
2023-11-19 19:11:30	10.25		11.01		11.52		11.46		13.04		13.07
2023-11-19 19:12:00	10.26		11.02		11.54		11.44		13.04		13.08
2023-11-19 19:12:30	10.26		11.01		11.52		11.45		13.05		13.08
2023-11-19 19:13:00	10.25		11.02		11.53		11.45		13.04		13.08
2023-11-19 19:13:30	10.24		11.02		11.52		11.46		13.05		13.07
2023-11-19 19:14:00	10.24		11.01		11.52		11.45		13.05		13.07
2023-11-19 19:14:30	10.25		11.02		11.52		11.45		13.05		13.07
2023-11-19 19:15:00	10.26		11.01		11.52		11.45		13.05		13.07
2023-11-19 19:15:30	10.25		11.02		11.53		11.46		13.06		13.08
2023-11-19 19:16:00	10.24		11.01		11.53		11.46		13.05		13.08
2023-11-19 19:16:30	10.26		11.02		11.52		11.46		13.05		13.07
2023-11-19 19:17:00	10.26		11.01		11.52		11.45		13.05		13.07
2023-11-19 19:17:30	10.25		11.02		11.52		11.45		13.05		13.06
2023-11-19 19:18:00	10.25		11.01		11.53		11.46		13.04		13.08
2023-11-19 19:18:30	10.25		11.02		11.5		11.45		13.04		13.07
2023-11-19 19:19:00	10.24		11.01		11.5		11.46		13.05		13.07
2023-11-19 19:19:30	10.26		11.02		11.52		11.46		13.05		13.07
2023-11-19 19:20:00	10.25		11.02		11.51		11.46		13.06		13.08
2023-11-19 19:20:30	10.26		11.01		11.52		11.45		13.05		13.07
2023-11-19 19:21:00	10.26		11.02		11.51		11.45		13.05		13.08
2023-11-19 19:21:30	10.25		11.01		11.53		11.45		13.06		13.08
2023-11-19 19:22:00	10.24		11.02		11.52		11.46		13.06		13.08
2023-11-19 19:22:30	10.25		11.01		11.52		11.45		13.05		13.08
2023-11-19 19:23:00	10.25		11.02		11.53		11.44		13.04		13.07
2023-11-19 19:23:30	10.24		11.01		11.53		11.45		13.04		13.07
2023-11-19 19:24:00	10.26		11.02		11.52		11.46		13.05		13.06
2023-11-19 19:24:30	10.25		11.01		11.53		11.45		13.04		13.08
2023-11-19 19:25:00	10.26		11.02		11.52		11.46		13.05		13.07
2023-11-19 19:25:30	10.26		11.01		11.54		11.44		13.05		13.07
2023-11-19 19:26:00	10.25		11.02		11.52		11.45		13.05		13.07
2023-11-19 19:26:30	10.24		11.02		11.53		11.45		13.05		13.08
2023-11-19 19:27:00	10.26		11.01		11.52		11.46		13.06		13.07
2023-11-19 19:27:30	10.25		11.02		11.52		11.45		13.05		13.08
2023-11-19 19:28:00	10.26		11.01		11.52		11.45		13.05		13.08
2023-11-19 19:28:30	10.24		11.02		11.52		11.45		13.05		13.07
2023-11-19 19:29:00	10.25		11.01		11.53		11.46		13.05		13.08
2023-11-19 19:29:30	10.26		11.02		11.53		11.46		13.04		13.08
2023-11-19 19:30:00	10.25		11.01		11.52		11.46		13.04		13.08
2023-11-19 19:30:30	10.24		11.02		11.52		11.45		13.05		13.08
2023-11-19 19:31:00	10.26		11.01		11.52		11.45		13.05		13.07
2023-11-19 19:31:30	10.26		11.02		11.53		11.46		13.06		13.07
2023-11-19 19:32:00	10.25		11.01		11.5		11.45		13.05		13.07
2023-11-19 19:32:30	10.25		11.02		11.5		11.46		13.05		13.07
2023-11-19 19:33:00	10.25		11.02		11.52		11.46		13.06		13.08
2023-11-19 19:33:30	10.24		11.01		11.51		11.46		13.06		13.08
2023-11-19 19:34:00	10.26		11.02		11.52		11.45		13.05		13.07
2023-11-19 19:34:30	10.25		11.01		11.51		11.45		13.04		13.07
2023-11-19 19:35:00	10.26		11.02		11.53		11.45		13.04		13.06
2023-11-19 19:35:30	10.26		11.01		11.52		11.45		13.05		13.08
2023-11-19 19:36:00	10.25		11.02		11.52		11.45		13.04		13.07
2023-11-19 19:36:30	10.24		11.01		11.53		11.45		13.05		13.07
2023-11-19 19:37:00	10.26		11.02		11.53		11.46		13.05		13.07
2023-11-19 19:37:30	10.25		11.01		11.52		11.46		13.05		13.08
2023-11-19 19:38:00	10.26		11.02		11.53		11.45		13.05		13.07
2023-11-19 19:38:30	10.24		11.01		11.52		11.44		13.06		13.08
2023-11-19 19:39:00	10.25		11.02		11.54		11.45		13.05		13.08
2023-11-19 19:39:30	10.26		11.02		11.52		11.46		13.05		13.08
2023-11-19 19:40:00	10.25		11.01		11.53		11.45		13.05		13.08
2023-11-19 19:40:30	10.24		11.02		11.52		11.46		13.05		13.07
2023-11-19 19:41:00	10.26		11.01		11.52		11.44		13.04		13.07
2023-11-19 19:41:30	10.26		11.02		11.52		11.45		13.04		13.06
2023-11-19 19:42:00	10.25		11.01		11.52		11.45		13.05		13.08
2023-11-19 19:42:30	10.25		11.02		11.53		11.46		13.05		13.07
2023-11-19 19:43:00	10.25		11.01		11.53		11.45		13.06		13.07
2023-11-19 19:43:30	10.24		11.02		11.52		11.45		13.05		13.07
2023-11-19 19:44:00	10.26		11.01		11.52		11.45		13.05		13.08
2023-11-19 19:44:30	10.25		11.02		11.52		11.46		13.06		13.07
2023-11-19 19:45:00	10.26		11.01		11.53		11.46		13.06		13.08
2023-11-19 19:45:30	10.26		11.02		11.5		11.46		13.05		13.08
2023-11-19 19:46:00	10.25		11.02		11.5		11.45		13.04		13.07
2023-11-19 19:46:30	10.24		11.01		11.52		11.45		13.04		13.08
2023-11-19 19:47:00	10.25		11.02		11.51		11.46		13.05		13.08
2023-11-19 19:47:30	10.25		11.01		11.52		11.45		13.04		13.08
2023-11-19 19:48:00	10.24		11.02		11.51		11.46		13.05		13.08
2023-11-19 19:48:30	10.26		11.01		11.53		11.46		13.05		13.07
2023-11-19 19:49:00	10.25		11.02		11.52		11.46		13.05		13.07
2023-11-19 19:49:30	10.26		11.01		11.52		11.45		13.05		13.07
2023-11-19 19:50:00	10.26		11.02		11.53		11.45		13.06		13.07
2023-11-19 19:50:30	10.25		11.01		11.53		11.45		13.05		13.08
2023-11-19 19:51:00	10.24		11.02		11.52		11.46		13.05		13.08
2023-11-19 19:51:30	10.26		11.01		11.53		11.45		13.05		13.07
2023-11-19 19:52:00	10.25		11.02		11.52		11.44		13.05		13.07
2023-11-19 19:52:30	10.26		11.02		11.54		11.45		13.04		13.06
2023-11-19 19:53:00	10.24		11.01		11.52		11.46		13.04		13.08
2023-11-19 19:53:30	10.25		11.02		11.53		11.45		13.05		13.07
2023-11-19 19:54:00	10.26		11.01		11.52		11.46		13.05		13.07
2023-11-19 19:54:30	10.25		11.02		11.52		11.44		13.06		13.07
2023-11-19 19:55:00	10.24		11.01		11.52		11.45		13.05		13.08
2023-11-19 19:55:30	10.26		11.02		11.52		11.45		13.05		13.07
2023-11-19 19:56:00	10.26		11.01		11.53		11.46		13.06		13.08
2023-11-19 19:56:30	10.25		11.02		11.53		11.45		13.06		13.08
2023-11-19 19:57:00	10.25		11.01		11.52		11.45		13.05		13.08
2023-11-19 19:57:30	10.25		11.02		11.52		11.45		13.04		13.07
2023-11-19 19:58:00	10.24		11.01		11.52		11.46		13.04		13.07
2023-11-19 19:58:30	10.26		11.02		11.53		11.46		13.05		13.07
2023-11-19 19:59:00	10.25		11.02		11.5		11.46		13.04		13.07
2023-11-19 19:59:30	10.26		11.01		11.5		11.45		13.05		13.08
2023-11-19 20:00:00	10.26		11.02		11.52		11.45		13.05		13.08
2023-11-19 20:00:30	10.25		11.01		11.51		11.46		13.05		13.07
2023-11-19 20:01:00	10.24		11.02		11.52		11.45		13.05		13.07
2023-11-19 20:01:30	10.26		11.01		11.51		11.46		13.06		13.06
2023-11-19 20:02:00	10.25		11.02		11.53		11.46		13.05		13.08
2023-11-19 20:02:30	10.26		11.01		11.52		11.46		13.05		13.07
2023-11-19 20:03:00	10.24		11.02		11.52		11.45		13.05		13.07
2023-11-19 20:03:30	10.25		11.01		11.53		11.45		13.05		13.07
2023-11-19 20:04:00	10.26		11.02		11.53		11.45		13.04		13.08
2023-11-19 20:04:30	10.25		11.01		11.52		11.45		13.04		13.07
2023-11-19 20:05:00	10.24		11.02		11.53		11.45		13.05		13.08
2023-11-19 20:05:30	10.26		11.02		11.52		11.45		13.05		13.08
2023-11-19 20:06:00	10.26		11.01		11.54		11.46		13.06		13.08
2023-11-19 20:06:30	10.25		11.02		11.52		11.46		13.05		13.08
2023-11-19 20:07:00	10.25		11.01		11.53		11.45		13.05		13.07
2023-11-19 20:07:30	10.25		11.02		11.52		11.44		13.06		13.07
2023-11-19 20:08:00	10.24		11.01		11.52		11.45		13.06		13.06
2023-11-19 20:08:30	10.26		11.02		11.52		11.46		13.05		13.08
2023-11-19 20:09:00	10.25		11.01		11.52		11.45		13.04		13.07
2023-11-19 20:09:30	10.26		11.02		11.53		11.46		13.04		13.07
2023-11-19 20:10:00	10.26		11.01		11.53		11.44		13.05		13.07
2023-11-19 20:10:30	10.25		11.02		11.52		11.45		13.04		13.08
2023-11-19 20:11:00	10.24		11.01		11.52		11.45		13.05		13.07
2023-11-19 20:11:30	10.24		11.02		11.52		11.46		13.05		13.08
2023-11-19 20:12:00	10.26		11.02		11.53		11.45		13.05		13.08
2023-11-19 20:12:30	10.25		11.01		11.5		11.45		13.05		13.07
2023-11-19 20:13:00	10.26		11.02		11.5		11.45		13.06		13.08
2023-11-19 20:13:30	10.24		11.01		11.52		11.46		13.05		13.08
2023-11-19 20:14:00	10.25		11.02		11.51		11.46		13.05		13.08
2023-11-19 20:14:30	10.26		11.01		11.52		11.46		13.05		13.08
2023-11-19 20:15:00	10.25		11.02		11.51		11.45		13.05		13.07
2023-11-19 20:15:30	10.24		11.01		11.53		11.45		13.04		13.07
2023-11-19 20:16:00	10.26		11.02		11.52		11.46		13.04		13.07
2023-11-19 20:16:30	10.26		11.01		11.52		11.45		13.05		13.07
2023-11-19 20:17:00	10.25		11.02		11.53		11.46		13.05		13.08
2023-11-19 20:17:30	10.25		11.01		11.53		11.46		13.06		13.08
2023-11-19 20:18:00	10.25		11.02		11.52		11.46		13.05		13.07
2023-11-19 20:18:30	10.24		11.02		11.53		11.45		13.05		13.07
2023-11-19 20:19:00	10.26		11.01		11.52		11.45		13.06		13.06
2023-11-19 20:19:30	10.25		11.02		11.54		11.45		13.06		13.08
2023-11-19 20:20:00	10.26		11.01		11.52		11.46		13.05		13.07
2023-11-19 20:20:30	10.26		11.02		11.53		11.45		13.04		13.07
2023-11-19 20:21:00	10.25		11.01		11.52		11.44		13.04		13.07
2023-11-19 20:21:30	10.24		11.02		11.52		11.45		13.05		13.08
2023-11-19 20:22:00	10.26		11.01		11.52		11.46		13.04		13.07
2023-11-19 20:22:30	10.25		11.02		11.52		11.45		13.05		13.08
2023-11-19 20:23:00	10.26		11.01		11.52		11.46		13.05		13.08
2023-11-19 20:23:30	10.24		11.02		11.51		11.44		13.05		13.08
2023-11-19 20:24:00	10.25		11.01		11.5		11.45		13.05		13.08
2023-11-19 20:24:30	10.26		11.02		11.51		11.45		13.06		13.07
2023-11-19 20:25:00	10.25		11.02		11.51		11.46		13.05		13.07
2023-11-19 20:25:30	10.24		11.01		11.51		11.45		13.05		13.06
2023-11-19 20:26:00	10.26		11.02		11.51		11.45		13.05		13.08
2023-11-19 20:26:30	10.26		11.01		11.52		11.45		13.05		13.07
2023-11-19 20:27:00	10.25		11.02		11.51		11.46		13.04		13.07
2023-11-19 20:27:30	10.25		11.01		11.5		11.46		13.04		13.07
2023-11-19 20:28:00	10.25		11.02		11.51		11.46		13.05		13.08
2023-11-19 20:28:30	10.24		11.01		11.5		11.45		13.05		13.07
2023-11-19 20:29:00	10.26		11.02		11.5		11.45		13.06		13.08
2023-11-19 20:29:30	10.25		11.01		11.51		11.46		13.05		13.08
2023-11-19 20:30:00	10.26		11.02		11.51		11.45		13.05		13.07
2023-11-19 20:30:30	10.26		11.01		11.51		11.46		13.06		13.08
2023-11-19 20:31:00	10.25		11.02		11.51		11.46		13.06		13.08
2023-11-19 20:31:30	10.24		11.02		11.52		11.46		13.05		13.08
2023-11-19 20:32:00	10.25		11.01		11.5		11.45		13.04		13.08
2023-11-19 20:32:30	10.25		11.02		11.5		11.45		13.04		13.07
2023-11-19 20:33:00	10.24		11.01		11.5		11.45		13.05		13.07
2023-11-19 20:33:30	10.26		11.02		11.51		11.45		13.04		13.07
2023-11-19 20:34:00	10.25		11.01		11.51		11.45		13.05		13.07
2023-11-19 20:34:30	10.26		11.02		11.52		11.45		13.05		13.08
2023-11-19 20:35:00	10.26		11.01		11.51		11.46		13.05		13.08
2023-11-19 20:35:30	10.25		11.02		11.51		11.46		13.05		13.07
2023-11-19 20:36:00	10.24		11.01		11.51		11.45		13.06		13.07
2023-11-19 20:36:30	10.26		11.02		11.51		11.44		13.05		13.06
2023-11-19 20:37:00	10.25		11.01		11.52		11.45		13.05		13.08
2023-11-19 20:37:30	10.26		11.02		11.52		11.46		13.05		13.07
2023-11-19 20:38:00	10.24		11.02		11.51		11.45		13.05		13.07
2023-11-19 20:38:30	10.25		11.01		11.51		11.46		13.04		13.07
2023-11-19 20:39:00	10.26		11.02		11.51		11.44		13.04		13.08
2023-11-19 20:39:30	10.25		11.01		11.51		11.45		13.05		13.07
2023-11-19 20:40:00	10.24		11.02		11.51		11.45		13.05		13.08
2023-11-19 20:40:30	10.26		11.01		11.5		11.46		13.06		13.08
2023-11-19 20:41:00	10.26		11.02		11.5		11.45		13.05		13.08
2023-11-19 20:41:30	10.25		11.01		11.5		11.45		13.05		13.07
2023-11-19 20:42:00	10.25		11.02		11.51		11.45		13.06		13.07
2023-11-19 20:42:30	10.25		11.01		11.51		11.46		13.06		13.07
2023-11-19 20:43:00	10.24		11.02		11.51		11.46		13.05		13.07
2023-11-19 20:43:30	10.26		11.01		11.5		11.46		13.04		13.08
2023-11-19 20:44:00	10.25		11.02		11.5		11.45		13.04		13.08
2023-11-19 20:44:30	10.26		11.02		11.51		11.45		13.05		13.07
2023-11-19 20:45:00	10.26		11.01		11.5		11.46		13.04		13.07
2023-11-19 20:45:30	10.25		11.02		11.51		11.45		13.05		13.06
2023-11-19 20:46:00	10.24		11.01		11.51		11.46		13.05		13.08
2023-11-19 20:46:30	10.26		11.02		11.51		11.46		13.05		13.07
2023-11-19 20:47:00	10.25		11.01		11.51		11.46		13.05		13.07
2023-11-19 20:47:30	10.26		11.02		11.51		11.45		13.06		13.07
2023-11-19 20:48:00	10.24		11.01		11.5		11.45		13.05		13.08
2023-11-19 20:48:30	10.25		11.02		11.51		11.45		13.05		13.07
2023-11-19 20:49:00	10.26		11.01		11.51		11.46		13.05		13.08
2023-11-19 20:49:30	10.25		11.02		11.51		11.45		13.05		13.08
2023-11-19 20:50:00	10.24		11.01		11.51		11.44		13.04		13.08
2023-11-19 20:50:30	10.26		11.02		11.52		11.45		13.04		13.08
2023-11-19 20:51:00	10.26		11.02		11.5		11.46		13.05		13.07
2023-11-19 20:51:30	10.25		11.01		11.5		11.45		13.05		13.07
2023-11-19 20:52:00	10.25		11.02		11.5		11.46		13.06		13.06
2023-11-19 20:52:30	10.25		11.01		11.51		11.44		13.05		13.08
2023-11-19 20:53:00	10.24		11.02		11.51		11.45		13.05		13.07
2023-11-19 20:53:30	10.26		11.01		11.52		11.45		13.06		13.07
2023-11-19 20:54:00	10.25		11.02		11.51		11.46		13.06		13.07
2023-11-19 20:54:30	10.26		11.01		11.51		11.45		13.05		13.08
2023-11-19 20:55:00	10.26		11.02		11.51		11.45		13.04		13.07
2023-11-19 20:55:30	10.25		11.01		11.51		11.45		13.04		13.08
2023-11-19 20:56:00	10.24		11.02		11.52		11.46		13.05		13.08
2023-11-19 20:56:30	10.24		11.01		11.52		11.46		13.04		13.07
2023-11-19 20:57:00	10.26		11.02		11.51		11.46		13.05		13.08
2023-11-19 20:57:30	10.25		11.02		11.51		11.45		13.05		13.08
2023-11-19 20:58:00	10.26		11.01		11.51		11.45		13.05		13.08
2023-11-19 20:58:30	10.24		11.02		11.51		11.46		13.05		13.08
2023-11-19 20:59:00	10.25		11.01		11.51		11.45		13.04		13.07
2023-11-19 20:59:30	10.26		11.02		11.5		11.46		13.04		13.07
2023-11-19 21:00:00	10.25		11.01		11.5		11.46		13.04		13.07
2023-11-19 21:00:30	10.24		11.02		11.5		11.46		13.03		13.07
2023-11-19 21:01:00	10.26		11.01		11.51		11.45		13.03		13.08
2023-11-19 21:01:30	10.26		11.02		11.51		11.45		13.03		13.08
2023-11-19 21:02:00	10.25		11.01		11.51		11.45		13.04		13.07
2023-11-19 21:02:30	10.25		11.02		11.5		11.45		13.03		13.07
2023-11-19 21:03:00	10.25		11.01		11.5		11.45		13.02		13.06
2023-11-19 21:03:30	10.24		11.02		11.51		11.45		13.02		13.08
2023-11-19 21:04:00	10.26		11.02		11.5		11.46		13.01		13.07
2023-11-19 21:04:30	10.25		11.01		11.51		11.46		13.02		13.07
2023-11-19 21:05:00	10.26		11.02		11.51		11.45		13.02		13.07
2023-11-19 21:05:30	10.26		11.01		11.51		11.44		13.03		13.08
2023-11-19 21:06:00	10.25		11.02		11.51		11.45		13.03		13.07
2023-11-19 21:06:30	10.24		11.01		11.51		11.46		13.02		13.08
2023-11-19 21:07:00	10.26		11.02		11.5		11.45		13.02		13.08
2023-11-19 21:07:30	10.25		11.01		11.51		11.46		13.01		13.08
2023-11-19 21:08:00	10.26		11.02		11.51		11.44		13.02		13.08
2023-11-19 21:08:30	10.24		11.01		11.51		11.45		13.01		13.07
2023-11-19 21:09:00	10.25		11.02		11.51		11.45		13.02		13.07
2023-11-19 21:09:30	10.26		11.01		11.52		11.46		13.03		13.06
2023-11-19 21:10:00	10.25		11.02		11.5		11.45		13.01		13.08
2023-11-19 21:10:30	10.24		11.02		11.5		11.45		13.02		13.07
2023-11-19 21:11:00	10.26		11.01		11.5		11.45		13.02		13.07
2023-11-19 21:11:30	10.26		11.02		11.51		11.46		13.02		13.07
2023-11-19 21:12:00	10.25		11.01		11.51		11.46		13.02		13.08
2023-11-19 21:12:30	10.25		11.02		11.52		11.46		13.03		13.07
2023-11-19 21:13:00	10.25		11.01		11.51		11.45		13.02		13.08
2023-11-19 21:13:30	10.24		11.02		11.51		11.45		13.02		13.08
2023-11-19 21:14:00	10.26		11.01		11.51		11.46		13.01		13.07
2023-11-19 21:14:30	10.25		11.02		11.51		11.45		13.02		13.08
2023-11-19 21:15:00	10.26		11.01		11.52		11.46		13.02		13.08
2023-11-19 21:15:30	10.26		11.02		11.52		11.46		13.03		13.08
2023-11-19 21:16:00	10.25		11.01		11.51		11.46		13.03		13.08
2023-11-19 21:16:30	10.24		11.02		11.51		11.45		13.02		13.07
2023-11-19 21:17:00	10.25		11.02		11.51		11.45		13.02		13.07
2023-11-19 21:17:30	10.25		11.01		11.51		11.45		13.01		13.07
2023-11-19 21:18:00	10.24		11.02		11.51		11.46		13.02		13.07
2023-11-19 21:18:30	10.26		11.01		11.5		11.45		13.01		13.08
2023-11-19 21:19:00	10.25		11.02		11.5		11.44		13.02		13.08
2023-11-19 21:19:30	10.26		11.01		11.5		11.45		13.03		13.07
2023-11-19 21:20:00	10.26		11.02		11.51		11.46		13.01		13.07
2023-11-19 21:20:30	10.25		11.01		11.51		11.45		13.02		13.06
2023-11-19 21:21:00	10.24		11.02		11.51		11.46		13.02		13.08
2023-11-19 21:21:30	10.26		11.01		11.5		11.44		13.02		13.07
2023-11-19 21:22:00	10.25		11.02		11.5		11.45		13.02		13.07
2023-11-19 21:22:30	10.26		11.01		11.51		11.45		13.03		13.07
2023-11-19 21:23:00	10.24		11.02		11.5		11.46		13.02		13.08
2023-11-19 21:23:30	10.25		11.02		11.51		11.45		13.02		13.07
2023-11-19 21:24:00	10.26		11.01		11.51		11.45		13.01		13.08
2023-11-19 21:24:30	10.25		11.02		11.51		11.45		13.02		13.08
2023-11-19 21:25:00	10.24		11.01		11.51		11.46		13.02		13.07
2023-11-19 21:25:30	10.26		11.02		11.51		11.46		13.03		13.07
2023-11-19 21:26:00	10.26		11.01		11.5		11.46		13.03		13.06
2023-11-19 21:26:30	10.25		11.02		11.51		11.45		13.02		13.05
2023-11-19 21:27:00	10.25		11.01		11.51		11.45		13.02		13.06
2023-11-19 21:27:30	10.25		11.02		11.51		11.46		13.01		13.05
2023-11-19 21:28:00	10.24		11.01		11.51		11.45		13.02		13.05
2023-11-19 21:28:30	10.26		11.02		11.52		11.46		13.01		13.05
2023-11-19 21:29:00	10.25		11.01		11.5		11.46		13.02		13.04
2023-11-19 21:29:30	10.26		11.02		11.5		11.46		13.03		13.05
2023-11-19 21:30:00	10.26		11.02		11.5		11.45		13.01		13.05
2023-11-19 21:30:30	10.25		11.01		11.51		11.45		13.02		13.04
2023-11-19 21:31:00	10.24		11.02		11.51		11.45		13.02		13.05
2023-11-19 21:31:30	10.26		11.01		11.52		11.45		13.02		13.04
2023-11-19 21:32:00	10.25		11.02		11.51		11.45		13.02		13.05
2023-11-19 21:32:30	10.26		11.01		11.51		11.45		13.03		13.04
2023-11-19 21:33:00	10.24		11.02		11.51		11.44		13.02		13.04
2023-11-19 21:33:30	10.25		11.01		11.51		11.44		13.02		13.04
2023-11-19 21:34:00	10.26		11.02		11.52		11.45		13.01		13.03
2023-11-19 21:34:30	10.25		11.01		11.52		11.44		13.02		13.03
2023-11-19 21:35:00	10.24		11.02		11.51		11.44		13.02		13.03
2023-11-19 21:35:30	10.26		11.01		11.51		11.44		13.03		13.05
2023-11-19 21:36:00	10.26		11.02		11.51		11.44		13.03		13.03
2023-11-19 21:36:30	10.25		11.02		11.51		11.44		13.02		13.04
2023-11-19 21:37:00	10.25		11.01		11.51		11.44		13.02		13.03
2023-11-19 21:37:30	10.25		11.02		11.5		11.44		13.01		13.03
2023-11-19 21:38:00	10.24		11.01		11.5		11.45		13.02		13.03
2023-11-19 21:38:30	10.26		11.02		11.5		11.45		13.01		13.04
2023-11-19 21:39:00	10.25		11.01		11.51		11.44		13.02		13.03
2023-11-19 21:39:30	10.26		11.02		11.51		11.44		13.03		13.04
2023-11-19 21:40:00	10.26		11.01		11.51		11.45		13.01		13.04
2023-11-19 21:40:30	10.25		11.02		11.5		11.44		13.02		13.04
2023-11-19 21:41:00	10.24		11.01		11.5		11.44		13.02		13.04
2023-11-19 21:41:30	10.24		11.02		11.51		11.44		13.02		13.03
2023-11-19 21:42:00	10.26		11.01		11.5		11.45		13.02		13.04
2023-11-19 21:42:30	10.25		11.02		11.51		11.45		13.03		13.04
2023-11-19 21:43:00	10.26		11.02		11.51		11.44		13.02		13.04
2023-11-19 21:43:30	10.24		11.01		11.51		11.44		13.02		13.04
2023-11-19 21:44:00	10.25		11.02		11.51		11.44		13.01		13.03
2023-11-19 21:44:30	10.26		11.01		11.51		11.45		13.02		13.03
2023-11-19 21:45:00	10.25		11.02		11.5		11.44		13.02		13.03
2023-11-19 21:45:30	10.24		11.01		11.51		11.45		13.03		13.04
2023-11-19 21:46:00	10.26		11.02		11.51		11.45		13.03		13.04
2023-11-19 21:46:30	10.26		11.01		11.51		11.45		13.02		13.03
2023-11-19 21:47:00	10.25		11.02		11.51		11.44		13.02		13.04
2023-11-19 21:47:30	10.25		11.01		11.52		11.44		13.01		13.04
2023-11-19 21:48:00	10.25		11.02		11.5		11.44		13.02		13.04
2023-11-19 21:48:30	10.24		11.01		11.5		11.45		13.01		13.04
2023-11-19 21:49:00	10.26		11.02		11.5		11.44		13.02		13.03
2023-11-19 21:49:30	10.25		11.02		11.51		11.44		13.03		13.03
2023-11-19 21:50:00	10.26		11.01		11.51		11.44		13.01		13.03
2023-11-19 21:50:30	10.26		11.02		11.52		11.44		13.02		13.04
2023-11-19 21:51:00	10.25		11.01		11.51		11.45		13.02		13.04
2023-11-19 21:51:30	10.24		11.02		11.51		11.45		13.02		13.03
2023-11-19 21:52:00	10.26		11.01		11.51		11.44		13.02		13.04
2023-11-19 21:52:30	10.25		11.02		11.51		11.45		13.03		13.04
2023-11-19 21:53:00	10.26		11.01		11.52		11.45		13.02		13.04
2023-11-19 21:53:30	10.24		11.02		11.52		11.45		13.02		13.04
2023-11-19 21:54:00	10.25		11.01		11.51		11.44		13.01		13.03
2023-11-19 21:54:30	10.26		11.02		11.51		11.44		13.02		13.03
2023-11-19 21:55:00	10.25		11.01		11.51		11.44		13.02		13.03
2023-11-19 21:55:30	10.24		11.02		11.51		11.45		13.03		13.04
2023-11-19 21:56:00	10.26		11.02		11.51		11.45		13.03		13.04
2023-11-19 21:56:30	10.26		11.01		11.5		11.44		13.02		13.03
2023-11-19 21:57:00	10.25		11.02		11.5		11.44		13.02		13.04
2023-11-19 21:57:30	10.25		11.01		11.5		11.45		13.01		13.04
2023-11-19 21:58:00	10.25		11.02		11.51		11.45		13.02		13.04
2023-11-19 21:58:30	10.24		11.01		11.51		11.45		13.01		13.04
2023-11-19 21:59:00	10.26		11.02		11.51		11.44		13.02		13.03
2023-11-19 21:59:30	10.25		11.01		11.5		11.45		13.03		13.03
2023-11-19 22:00:00	10.26		11.02		11.5		11.45		13.01		13.03
2023-11-19 22:00:30	10.26		11.01		11.51		11.44		13.02		13.04
2023-11-19 22:01:00	10.25		11.02		11.5		11.44		13.02		13.04
2023-11-19 22:01:30	10.24		11.01		11.51		11.44		13.02		13.03
2023-11-19 22:02:00	10.25		11.02		11.51		11.44		13.02		13.04
2023-11-19 22:02:30	10.25		11.02		11.51		11.44		13.03		13.04
2023-11-19 22:03:00	10.24		11.01		11.51		11.44		13.02		13.04
2023-11-19 22:03:30	10.26		11.02		11.51		11.44		13.02		13.04
2023-11-19 22:04:00	10.25		11.01		11.5		11.44		13.01		13.03
2023-11-19 22:04:30	10.26		11.02		11.51		11.44		13.02		13.03
2023-11-19 22:05:00	10.26		11.01		11.51		11.44		13.02		13.03
2023-11-19 22:05:30	10.25		11.02		11.51		11.44		13.03		13.04
2023-11-19 22:06:00	10.24		11.01		11.51		11.45		13.03		13.04
2023-11-19 22:06:30	10.26		11.02		11.52		11.44		13.02		13.03
2023-11-19 22:07:00	10.25		11.01		11.5		11.44		13.02		13.04
2023-11-19 22:07:30	10.26		11.02		11.5		11.45		13.01		13.04
2023-11-19 22:08:00	10.24		11.01		11.5		11.44		13.02		13.04
2023-11-19 22:08:30	10.25		11.02		11.51		11.45		13.01		13.04
2023-11-19 22:09:00	10.26		11.02		11.51		11.44		13.02		13.03
2023-11-19 22:09:30	10.25		11.01		11.52		11.44		13.03		13.03
2023-11-19 22:10:00	10.24		11.02		11.51		11.44		13.01		13.03
2023-11-19 22:10:30	10.26		11.01		11.51		11.44		13.02		13.04
2023-11-19 22:11:00	10.26		11.02		11.51		11.45		13.02		13.04
2023-11-19 22:11:30	10.25		11.01		11.51		11.44		13.02		13.03
2023-11-19 22:12:00	10.25		11.02		11.52		11.44		13.02		13.04
2023-11-19 22:12:30	10.25		11.01		11.52		11.44		13.03		13.04
2023-11-19 22:13:00	10.24		11.02		11.51		11.44		13.02		13.04
2023-11-19 22:13:30	10.26		11.01		11.51		11.44		13.02		13.04
2023-11-19 22:14:00	10.25		11.02		11.51		11.44		13.01		13.03
2023-11-19 22:14:30	10.26		11.01		11.51		11.44		13.02		13.03
2023-11-19 22:15:00	10.26		11.02		11.51		11.44		13.02		13.03
2023-11-19 22:15:30	10.25		11.02		11.5		11.44		13.03		13.04
2023-11-19 22:16:00	10.24		11.01		11.5		11.44		13.03		13.04
2023-11-19 22:16:30	10.26		11.02		11.5		11.44		13.02		13.03
2023-11-19 22:17:00	10.25		11.01		11.51		11.45		13.02		13.04
2023-11-19 22:17:30	10.26		11.02		11.51		11.44		13.01		13.04
2023-11-19 22:18:00	10.24		11.01		11.51		11.44		13.02		13.04
2023-11-19 22:18:30	10.25		11.02		11.5		11.45		13.01		13.04
2023-11-19 22:19:00	10.26		11.01		11.5		11.44		13.02		13.03
2023-11-19 22:19:30	10.25		11.02		11.51		11.45		13.03		13.03
2023-11-19 22:20:00	10.24		11.01		11.5		11.44		13.01		13.03
2023-11-19 22:20:30	10.26		11.02		11.51		11.44		13.02		13.04
2023-11-19 22:21:00	10.26		11.01		11.51		11.44		13.02		13.04
2023-11-19 22:21:30	10.25		11.02		11.51		11.44		13.02		13.03
2023-11-19 22:22:00	10.25		11.02		11.51		11.45		13.02		13.04
2023-11-19 22:22:30	10.25		11.01		11.51		11.45		13.03		13.04
2023-11-19 22:23:00	10.24		11.02		11.5		11.45		13.02		13.04
2023-11-19 22:23:30	10.26		11.01		11.51		11.44		13.02		13.04
2023-11-19 22:24:00	10.25		11.02		11.51		11.45		13.01		13.03
2023-11-19 22:24:30	10.26		11.01		11.51		11.45		13.02		13.03
2023-11-19 22:25:00	10.26		11.02		11.51		11.44		13.02		13.03
2023-11-19 22:25:30	10.25		11.01		11.52		11.44		13.03		13.04
2023-11-19 22:26:00	10.24		11.02		11.5		11.44		13.03		13.04
2023-11-19 22:26:30	10.24		11.01		11.5		11.44		13.02		13.03
2023-11-19 22:27:00	10.26		11.02		11.5		11.44		13.02		13.04
2023-11-19 22:27:30	10.25		11.01		11.51		11.44		13.01		13.04
2023-11-19 22:28:00	10.26		11.02		11.51		11.44		13.02		13.04
2023-11-19 22:28:30	10.24		11.02		11.52		11.44		13.01		13.04
2023-11-19 22:29:00	10.25		11.01		11.51		11.44		13.02		13.03
2023-11-19 22:29:30	10.26		11.02		11.51		11.44		13.03		13.03
2023-11-19 22:30:00	10.25		11.01		11.51		11.44		13.01		13.03
2023-11-19 22:30:30	10.24		11.02		11.51		11.45		13.02		13.04
2023-11-19 22:31:00	10.26		11.01		11.52		11.44		13.02		13.04
2023-11-19 22:31:30	10.26		11.02		11.52		11.44		13.02		13.03
2023-11-19 22:32:00	10.25		11.01		11.51		11.45		13.02		13.04
2023-11-19 22:32:30	10.25		11.02		11.51		11.44		13.03		13.04
2023-11-19 22:33:00	10.25		11.01		11.51		11.45		13.02		13.04
2023-11-19 22:33:30	10.24		11.02		11.51		11.44		13.02		13.04
2023-11-19 22:34:00	10.26		11.01		11.51		11.44		13.01		13.03
2023-11-19 22:34:30	10.25		11.02		11.5		11.44		13.02		13.03
2023-11-19 22:35:00	10.26		11.02		11.5		11.44		13.02		13.03
2023-11-19 22:35:30	10.26		11.01		11.5		11.45		13.03		13.03
2023-11-19 22:36:00	10.25		11.02		11.51		11.44		13.03		13.02
2023-11-19 22:36:30	10.24		11.01		11.51		11.44		13.02		13.02
2023-11-19 22:37:00	10.26		11.02		11.51		11.44		13.02		13.01
2023-11-19 22:37:30	10.25		11.01		11.5		11.44		13.01		13.02
2023-11-19 22:38:00	10.26		11.02		11.5		11.44		13.02		13.01
2023-11-19 22:38:30	10.24		11.01		11.51		11.44		13.01		13.02
2023-11-19 22:39:00	10.25		11.02		11.5		11.44		13.02		13.03
2023-11-19 22:39:30	10.26		11.01		11.51		11.44		13.03		13.01
2023-11-19 22:40:00	10.25		11.02		11.51		11.44		13.01		13.02
2023-11-19 22:40:30	10.24		11.01		11.51		11.44		13.02		13.02
2023-11-19 22:41:00	10.26		11.02		11.51		11.44		13.02		13.02
2023-11-19 22:41:30	10.26		11.02		11.51		11.45		13.02		13.02
2023-11-19 22:42:00	10.25		11.01		11.5		11.44		13.02		13.03
2023-11-19 22:42:30	10.25		11.02		11.51		11.44		13.03		13.02
2023-11-19 22:43:00	10.25		11.01		11.51		11.45		13.02		13.02
2023-11-19 22:43:30	10.24		11.02		11.51		11.44		13.02		13.01
2023-11-19 22:44:00	10.26		11.01		11.51		11.45		13.01		13.02
2023-11-19 22:44:30	10.25		11.02		11.52		11.44		13.02		13.02
2023-11-19 22:45:00	10.26		11.01		11.5		11.44		13.02		13.01
2023-11-19 22:45:30	10.26		11.02		11.5		11.44		13.03		13.02
2023-11-19 22:46:00	10.25		11.01		11.5		11.44		13.03		13.02
2023-11-19 22:46:30	10.24		11.02		11.51		11.45		13.02		13.02
2023-11-19 22:47:00	10.25		11.01		11.51		11.45		13.02		13.01
2023-11-19 22:47:30	10.25		11.02		11.52		11.45		13.01		13.02
2023-11-19 22:48:00	10.24		11.02		11.51		11.44		13.02		13.01
2023-11-19 22:48:30	10.26		11.01		11.51		11.45		13.01		13.02
2023-11-19 22:49:00	10.25		11.02		11.51		11.45		13.02		13.02
2023-11-19 22:49:30	10.26		11.01		11.51		11.44		13.03		13.01
2023-11-19 22:50:00	10.26		11.02		11.52		11.44		13.01		13.02
2023-11-19 22:50:30	10.25		11.01		11.52		11.44		13.02		13.02
2023-11-19 22:51:00	10.24		11.02		11.51		11.44		13.02		13.02
2023-11-19 22:51:30	10.26		11.01		11.51		11.44		13.02		13.02
2023-11-19 22:52:00	10.25		11.02		11.51		11.44		13.02		13.01
2023-11-19 22:52:30	10.26		11.01		11.51		11.44		13.03		13.02
2023-11-19 22:53:00	10.24		11.02		11.51		11.44		13.02		13.02
2023-11-19 22:53:30	10.25		11.01		11.5		11.44		13.02		13.01
2023-11-19 22:54:00	10.26		11.02		11.5		11.44		13.01		13.02
2023-11-19 22:54:30	10.25		11.02		11.5		11.44		13.02		13.02
2023-11-19 22:55:00	10.24		11.01		11.51		11.45		13.02		13.01
2023-11-19 22:55:30	10.26		11.02		11.51		11.44		13.03		13.01
2023-11-19 22:56:00	10.26		11.01		11.51		11.44		13.03		13.02
2023-11-19 22:56:30	10.25		11.02		11.5		11.45		13.02		13.02
2023-11-19 22:57:00	10.25		11.01		11.5		11.44		13.02		13.01
2023-11-19 22:57:30	10.25		11.02		11.51		11.45		13.01		13.02
2023-11-19 22:58:00	10.24		11.01		11.5		11.44		13.02		13.01
2023-11-19 22:58:30	10.26		11.02		11.51		11.44		13.01		13.02
2023-11-19 22:59:00	10.25		11.01		11.51		11.44		13.02		3.01
2023-11-19 22:59:30	10.26		11.02		11.51		11.44		13.03		13.01
2023-11-19 23:00:00	10.26		11.01		11.51		11.45		13.01		13.02
2023-11-19 23:00:30	10.25		11.02		11.51		11.44		13.02		13.02
2023-11-19 23:01:00	10.24		11.02		11.5		11.44		13.02		13.02
2023-11-19 23:01:30	10.26		11.01		11.51		11.44		13.02		13.02
2023-11-19 23:02:00	10.25		11.02		11.51		11.44		13.02		13.01
2023-11-19 23:02:30	10.26		11.01		11.51		11.44		13.03		13.02
2023-11-19 23:03:00	10.24		11.02		11.51		11.44		13.02		13.02
2023-11-19 23:03:30	10.25		11.01		11.52		11.44		13.02		13.01
2023-11-19 23:04:00	10.26		11.02		11.5		11.44		13.01		13.02
2023-11-19 23:04:30	10.25		11.01		11.5		11.44		13.02		13.02
2023-11-19 23:05:00	10.24		11.02		11.5		11.44		13.02		13.02
2023-11-19 23:05:30	10.26		11.01		11.51		11.44		13.03		13.01
2023-11-19 23:06:00	10.26		11.02		11.51		11.45		13.03		13.02
2023-11-19 23:06:30	10.25		11.01		11.52		11.44		13.02		13.02
2023-11-19 23:07:00	10.25		11.02		11.51		11.44		13.02		13.01
2023-11-19 23:07:30	10.25		11.02		11.51		11.45		13.01		13.02
2023-11-19 23:08:00	10.24		11.01		11.51		11.44		13.02		13.01
2023-11-19 23:08:30	10.26		11.02		11.51		11.45		13.01		13.02
2023-11-19 23:09:00	10.25		11.01		11.52		11.44		13.02		13.02
2023-11-19 23:09:30	10.26		11.02		11.52		11.44		13.03		13.01
2023-11-19 23:10:00	10.26		11.01		11.51		11.44		13.01		13.02
2023-11-19 23:10:30	10.25		11.02		11.51		11.44		13.02		13.02
2023-11-19 23:11:00	10.24		11.01		11.51		11.45		13.02		13.02
2023-11-19 23:11:30	10.23		11.02		11.51		11.45		13.02		13.02
2023-11-19 23:12:00	10.23		11.01		11.51		11.45		13.02		13.01
2023-11-19 23:12:30	10.24		11.02		11.5		11.44		13.03		13.01
2023-11-19 23:13:00	10.23		11.01		11.5		11.45		13.02		13.02
2023-11-19 23:13:30	10.23		11.02		11.5		11.45		13.02		13.01
2023-11-19 23:14:00	12.22		11.02		11.51		11.44		13.01		13.02
2023-11-19 23:14:30	10.22		11.01		11.51		11.44		13.02		13.02
2023-11-19 23:15:00	10.21		11.02		11.51		11.44		13.02		13.02
2023-11-19 23:15:30	10.23		11.01		11.5		11.44		13.03		13.01
2023-11-19 23:16:00	10.22		11.02		11.5		11.44		13.03		13.02
2023-11-19 23:16:30	10.21		11.01		11.51		11.44		13.02		13.02
2023-11-19 23:17:00	10.2		11.02		11.5		11.44		13.02		13.01
2023-11-19 23:17:30	10.2		11.01		11.51		11.44		13.01		13.02
2023-11-19 23:18:00	10.22		11.02		11.51		11.44		13.02		13.01
2023-11-19 23:18:30	10.23		11.01		11.51		11.44		13.01		13.02
2023-11-19 23:19:00	10.21		11.02		11.51		11.44		13.02		13.01
2023-11-19 23:19:30	10.21		11.01		11.51		11.45		13.03		13.01
2023-11-19 23:20:00	10.22		11.02		11.5		11.44		13.01		13.02
2023-11-19 23:20:30	10.21		11.02		11.51		11.44		13.02		13.02
2023-11-19 23:21:00	10.21		11.01		11.51		11.45		13.02		13.02
2023-11-19 23:21:30	10.22		11.02		11.51		11.44		13.02		13.02
2023-11-19 23:22:00	10.21		11.01		11.51		11.45		13.02		13.02
2023-11-19 23:22:30	10.23		11.02		11.52		11.44		13.03		13.02
2023-11-19 23:23:00	10.22		11.01		11.5		11.44		13.02		13.02
2023-11-19 23:23:30	10.22		11.02		11.5		11.44		13.02		13.01
2023-11-19 23:24:00	10.21		11.01		11.5		11.44		13.01		13.02
2023-11-19 23:24:30	10.21		11.02		11.51		11.45		13.02		13.02
2023-11-19 23:25:00	10.2		11.01		11.51		11.44		13.02		13.02
2023-11-19 23:25:30	10.21		11.02		11.52		11.44		13.03		13.01
2023-11-19 23:26:00	10.21		11.01		11.51		11.44		13.03		13.02
2023-11-19 23:26:30	10.2		11.02		11.51		11.44		13.02		13.02
2023-11-19 23:27:00	10.23		11.02		11.51		11.44		13.02		13.01
2023-11-19 23:27:30	10.21		11.01		11.51		11.44		13.01		13.02
2023-11-19 23:28:00	10.22		11.02		11.52		11.44		13.02		13.01
2023-11-19 23:28:30	10.2		11.01		11.52		11.44		13.01		13.02
2023-11-19 23:29:00	10.22		11.02		11.51		11.44		13.02		13.01
2023-11-19 23:29:30	10.21		11.01		11.51		11.44		13.03		13.01
2023-11-19 23:30:00	10.22		11.02		11.51		11.44		13.01		13.02
2023-11-19 23:30:30	10.22		11.01		11.51		11.45		13.02		13.02
2023-11-19 23:31:00	10.21		11.02		11.51		11.44		13.02		13.02
2023-11-19 23:31:30	10.21		11.01		11.5		11.44		13.02		13.02
2023-11-19 23:32:00	10.21		11.02		11.5		11.45		13.02		13.01
2023-11-19 23:32:30	10.2		11.01		11.5		11.44		13.03		13.01
2023-11-19 23:33:00	10.21		11.02		11.51		11.45		13.02		13.02
2023-11-19 23:33:30	10.21		11.02		11.51		11.44		13.02		13.01
2023-11-19 23:34:00	10.2		11.01		11.51		11.44		13.01		13.02
2023-11-19 23:34:30	10.23		11.02		11.5		11.44		13.02		13.02
2023-11-19 23:35:00	10.21		11.01		11.5		11.44		13.02		13.02
2023-11-19 23:35:30	10.22		11.02		11.51		11.45		13.03		13.01
2023-11-19 23:36:00	10.2		11.01		11.5		11.45		13.03		13.02
2023-11-19 23:36:30	10.22		11.02		11.51		11.45		13.02		13.02
2023-11-19 23:37:00	10.21		11.01		11.51		11.44		13.02		13.01
2023-11-19 23:37:30	10.22		11.02		11.51		11.45		13.01		13.02
2023-11-19 23:38:00	10.22		11.01		11.51		11.45		13.02		13.01
2023-11-19 23:38:30	10.21		11.02		11.51		11.44		13.01		13.02
2023-11-19 23:39:00	10.23		11.01		11.5		11.44		13.02		13.01
2023-11-19 23:39:30	10.21		11.02		11.51		11.44		13.03		13.01
2023-11-19 23:40:00	10.22		11.02		11.51		11.44		13.01		13.02
2023-11-19 23:40:30	10.2		11.01		11.51		11.44		13.02		13.02
2023-11-19 23:41:00	10.22		11.02		11.51		11.44		13.02		13.02
2023-11-19 23:41:30	10.21		11.01		11.52		11.44		13.02		13.02
2023-11-19 23:42:00	10.22		11.02		11.5		11.44		13.02		13.01
2023-11-19 23:42:30	10.22		11.01		11.5		11.44		13.03		13.02
2023-11-19 23:43:00	10.21		11.02		11.5		11.44		13.02		13.02
2023-11-19 23:43:30	10.21		11.01		11.51		11.44		13.02		13.01
2023-11-19 23:44:00	10.21		11.02		11.51		11.45		13.01		13.02
2023-11-19 23:44:30	10.2		11.01		11.52		11.44		13.02		13.02
2023-11-19 23:45:00	10.21		11.02		11.51		11.44		13.02		13.02
2023-11-19 23:45:30	10.21		11.01		11.51		11.45		13.03		13.02
2023-11-19 23:46:00	10.2		11.02		11.51		11.44		13.03		13.02
2023-11-19 23:46:30	10.23		11.02		11.51		11.45		13.02		13.02
2023-11-19 23:47:00	10.21		11.01		11.52		11.44		13.02		13.01
2023-11-19 23:47:30	10.22		11.02		11.52		11.44		13.01		13.02
2023-11-19 23:48:00	10.2		11.01		11.51		11.44		13.02		13.01
2023-11-19 23:48:30	10.22		11.02		11.51		11.44		13.01		13.02
2023-11-19 23:49:00	10.21		11.01		11.51		11.45		13.02		13.01
2023-11-19 23:49:30	10.22		11.02		11.51		11.44		13.03		13.01
2023-11-19 23:50:00	10.22		11.01		11.51		11.44		13.01		13.02
2023-11-19 23:50:30	10.21		11.02		11.5		11.44		13.02		13.02
2023-11-19 23:51:00	10.23		11.02		11.5		11.44		13.02		13.02
2023-11-19 23:51:30	10.21		11.01		11.5		11.44		13.02		13.02
2023-11-19 23:52:00	10.22		11.02		11.51		11.44		13.02		13.02
2023-11-19 23:52:30	10.2		11.01		11.51		11.44		13.02		13.02
2023-11-19 23:53:00	10.22		11.02		11.51		11.44		13.02		13.02
2023-11-19 23:53:30	10.21		11.01		11.5		11.44		13.02		13.02
2023-11-19 23:54:00	10.22		11.02		11.5		11.44		13.02		13.02
2023-11-19 23:54:30	10.22		11.01		11.51		11.44		13.01		13.01
2023-11-19 23:55:00	10.21		11.02		11.5		11.45		13.01		13.01
2023-11-19 23:55:30	10.21		11.01		11.51		11.44		13.02		13.01
2023-11-19 23:56:00	10.21		11.02		11.51		11.44		13.01		13.02
2023-11-19 23:56:30	10.2		11.01		11.51		11.45		13.01		13.02
2023-11-19 23:57:00	10.21		11.02		11.51		11.44		13.01		13.01
2023-11-19 23:57:30	10.21		11.02		11.51		11.45		13.02		13.01
2023-11-19 23:58:00	10.2		11.01		11.5		11.44		13.01		13.02
2023-11-19 23:58:30	10.2		11.02		11.5		11.44		13.01		13.02

## Sheet: 11.20
2023-11-20 11:03:30	10.23		11.01		11.51		11.44		13.01		13.02
2023-11-20 11:03:35	10.23		11.02		11.51		11.45		13.02		13.01
2023-11-20 11:03:40	10.23		11.02		11.52		11.44		13.01		13.02
2023-11-20 11:03:50	10.22		11.01		11.52		11.44		13.02		13.01
2023-11-20 11:03:55	10.21		11.02		11.51		11.44		13.03		13.01
2023-11-20 11:04:30	10.23		11.01		11.51		11.44		13.01		13.02
2023-11-20 11:04:30	10.22		11.02		11.51		11.45		13.02		13.02
2023-11-20 11:05:00	10.21		11.01		11.51		11.45		13.02		13.02
2023-11-20 11:05:30	10.2		11.02		11.51		11.45		13.02		13.02
2023-11-20 11:06:00	10.2		11.01		11.5		11.44		13.02		13.02
2023-11-20 11:06:30	10.22		11.02		11.5		11.45		13.03		13.02
2023-11-20 11:07:00	10.23		11.01		11.5		11.45		13.02		13.02
2023-11-20 11:07:30	10.21		11.02		11.51		11.44		13.02		13.01
2023-11-20 11:08:00	10.21		11.01		11.51		11.44		13.01		13.02
2023-11-20 11:08:30	10.22		11.02		11.51		11.44		13.02		13.02
2023-11-20 11:09:00	10.21		11.02		11.5		11.44		13.02		13.02
2023-11-20 11:09:30	10.21		11.01		11.5		11.44		13.03		13.01
2023-11-20 11:10:00	10.22		11.02		11.51		11.44		13.03		13.02
2023-11-20 11:10:30	10.21		11.01		11.5		11.44		13.02		13.02
2023-11-20 11:11:00	10.23		11.02		11.51		11.44		13.02		13.01
2023-11-20 11:11:30	10.22		11.01		11.51		11.44		13.01		13.02
2023-11-20 11:12:00	10.22		11.02		11.51		11.44		13.02		13.01
2023-11-20 11:13:00	10.21		11.01		11.51		11.44		13.01		13.02
2023-11-20 11:13:30	10.21		11.02		11.51		11.45		13.02		13.01
2023-11-20 11:14:00	10.2		11.01		11.5		11.44		13.03		13.01
2023-11-20 11:14:30	10.21		11.02		11.51		11.44		13.01		13.02
2023-11-20 11:15:00	10.21		11.01		11.51		11.45		13.02		13.02
2023-11-20 11:15:30	10.2		11.02		11.51		11.44		13.02		13.02
2023-11-20 11:16:00	10.23		11.02		11.51		11.45		13.02		13.02
2023-11-20 11:16:30	10.21		11.01		11.52		11.44		13.02		13.01
2023-11-20 11:17:00	10.22		11.02		11.5		11.44		13.03		13.01
2023-11-20 11:17:30	10.2		11.01		11.5		11.44		13.02		13.02
2023-11-20 11:18:00	10.22		11.02		11.5		11.44		13.02		13.01
2023-11-20 11:18:30	10.21		11.01		11.51		11.45		13.01		13.02
2023-11-20 11:19:00	10.22		11.02		11.51		11.44		13.02		13.02
2023-11-20 11:19:30	10.22		11.01		11.52		11.44		13.02		13.02
2023-11-20 11:20:00	10.21		11.02		11.51		11.44		13.03		13.01
2023-11-20 11:20:30	10.21		11.01		11.51		11.44		13.03		13.02
2023-11-20 11:21:00	10.21		11.02		11.51		11.44		13.02		13.02
2023-11-20 11:21:30	10.2		11.01		11.51		11.44		13.02		13.01
2023-11-20 11:22:00	10.21		11.02		11.52		11.44		13.01		13.02
2023-11-20 11:22:30	10.21		11.02		11.52		11.44		13.02		13.01
2023-11-20 11:23:00	10.2		11.01		11.51		11.44		13.01		13.02
2023-11-20 11:23:30	10.23		11.02		11.51		11.44		13.02		13.01
2023-11-20 11:24:00	10.21		11.01		11.51		11.44		13.03		13.01
2023-11-20 11:24:30	10.22		11.02		11.51		11.45		13.01		13.02
2023-11-20 11:25:00	10.2		11.01		11.51		11.44		13.02		13.02
2023-11-20 11:25:30	10.22		11.02		11.5		11.44		13.02		13.02
2023-11-20 11:26:00	10.21		11.01		11.5		11.45		13.02		13.02
2023-11-20 11:26:30	10.22		11.02		11.5		11.44		13.02		13.01
2023-11-20 11:27:00	10.22		11.01		11.51		11.45		13.03		13.02
2023-11-20 11:27:30	10.21		11.02		11.51		11.44		13.1		13.02
2023-11-20 11:28:00	10.23		11.01		11.51		11.44		13.15		13.05
2023-11-20 11:28:30	10.21		11.02		11.5		11.44		13.2		13.09
2023-11-20 11:29:00	10.22		11.02		11.5		11.44		13.24		13.11
2023-11-20 11:29:30	10.2		11.01		11.51		11.45		13.29		13.15
2023-11-20 11:30:00	10.22		11.02		11.5		11.45		13.34		13.18
2023-11-20 11:30:30	10.21		11.01		11.51		11.45		13.4		13.2
2023-11-20 11:31:00	10.22		11.02		11.51		11.44		13.44		13.23
2023-11-20 11:31:30	10.22		11.01		11.51		11.45		13.48		13.28
2023-11-20 11:32:00	10.21		11.02		11.51		11.45		13.55		13.32
2023-11-20 11:32:30	10.21		11.01		11.51		11.44		13.61		13.37
2023-11-20 11:33:00	10.21		11.02		11.5		11.44		13.68		13.41
2023-11-20 11:33:30	10.2		11.01		11.51		11.44		13.73		13.44
[truncated: 1,490 more rows]

## Sheet: 11.21
2023-11-21 11:03:30	11.48		12.41		13.28		13.31		14.6		14.51
[truncated: 1,553 more rows]

[truncated: 5 more sheets: 11.22, 11.23, 11.24, 11.25, Sheet3]
