# Supplementary material for: Effects of soil particle size on rainfall-induced erosion of near-horizontal layered slopes
Source: PLoS One. 2025 Sep 22;20(9):e0331153. doi: 10.1371/journal.pone.0331153 (PMC12453241; doi:10.1371/journal.pone.0331153)
Supplement: S2 File — (ZIP) [file pone.0331153.s002.zip › Fig.9(b):Internal moisture content of layered soil slope.xlsx]

## Sheet: 12.2
	1		2		3		4		5		6
2023-12-02 11:03:30	9		9		9		9		9		9
2023-12-02 11:03:35	9.01		9		9		9		9.01		9.01
2023-12-02 11:03:40	9.01		9.01		9.01		9.01		9.02		9.01
2023-12-02 11:03:50	9.02		9.01		9.01		9.01		9.01		9.02
2023-12-02 11:03:55	9		9.02		9.02		9.02		9.02		9
2023-12-02 11:04:30	9.01		9.01		9.01		9.01		9.01		9.01
2023-12-02 11:04:30	9		9		9		9		9.01		9.02
2023-12-02 11:05:00	9.01		9.01		9.01		9.01		9.02		9.01
2023-12-02 11:05:30	9.01		9.01		9.02		9.01		9		9.01
2023-12-02 11:06:00	9.02		9.02		9.04		9.02		9.01		9.02
2023-12-02 11:06:30	9		9		9.02		9		9		9
2023-12-02 11:07:00	9.01		9.01		9.01		9.01		9.01		9.01
2023-12-02 11:07:30	9.01		9.02		9.01		9		9.01		9.01
2023-12-02 11:08:00	9.02		9.04		9.02		9.01		9.02		9.02
2023-12-02 11:08:30	9.01		9.02		9		9.01		9		9.01
2023-12-02 11:09:00	9.02		9.01		9.01		9.02		9.01		9.02
2023-12-02 11:09:30	9.04		9.01		9		9		9.01		9.04
2023-12-02 11:10:00	9.02		9.02		9		9.01		9.02		9.02
2023-12-02 11:10:30	9.01		9		9.01		9.01		9.01		9.01
2023-12-02 11:11:00	9.01		9.01		9.02		9.02		9.02		9.01
2023-12-02 11:11:30	9.02		9		9		9.04		9.04		9.02
2023-12-02 11:12:00	9		9		9.01		9.02		9.02		9
2023-12-02 11:13:00	9.01		9.01		9.01		9.01		9.01		9.01
2023-12-02 11:13:30	9		9.02		9.02		9.01		9.01		9
2023-12-02 11:14:00	9		9		9.01		9.02		9.02		9
2023-12-02 11:14:30	9.01		9.01		9.01		9		9		9.01
2023-12-02 11:15:00	9.02		9.01		9.01		9.01		9.01		9.02
2023-12-02 11:15:30	9		9.02		9.02		9		9		9
2023-12-02 11:16:00	9.01		9.01		9		9		9		9.01
2023-12-02 11:16:30	9.01		9.01		9.01		9.01		9.01		9.01
2023-12-02 11:17:00	9.02		9.01		9		9.02		9.02		9.02
2023-12-02 11:17:30	9.01		9.02		9		9		9		9.01
2023-12-02 11:18:00	9.01		9		9.01		9.01		9.01		9.01
2023-12-02 11:18:30	9.01		9.01		9.02		9.01		9.01		9.01
2023-12-02 11:19:00	9.02		9		9		9.02		9.02		9.02
2023-12-02 11:19:30	9		9		9.01		9.01		9.01		9
2023-12-02 11:20:00	9.01		9.01		9.01		9.01		9.01		9.01
2023-12-02 11:20:30	9		9.02		9.02		9.01		9.01		9
2023-12-02 11:21:00	9		9		9.01		9.02		9.02		9
2023-12-02 11:21:30	9.01		9.01		9.01		9		9		9.01
2023-12-02 11:22:00	9.02		9.01		9.01		9.01		9.01		9.02
2023-12-02 11:22:30	9		9.02		9.02		9		9		9
2023-12-02 11:23:00	9.01		9.01		9		9		9		9.01
2023-12-02 11:23:30	9.01		9.01		9.01		9.01		9.01		9.01
2023-12-02 11:24:00	9.02		9.01		9		9.02		9.02		9.02
2023-12-02 11:24:30	9.01		9.02		9		9		9		9.01
2023-12-02 11:25:00	9.01		9		9.01		9.01		9.01		9.01
2023-12-02 11:25:30	9.01		9.01		9.02		9.01		9.01		9.01
2023-12-02 11:26:00	9.02		9		9		9.02		9.02		9.02
2023-12-02 11:26:30	9		9		9.01		9.01		9.01		9
2023-12-02 11:27:00	9.01		9.01		9.01		9.01		9.01		9.01
2023-12-02 11:27:30	9		9.02		9.02		9.01		9.01		9
2023-12-02 11:28:00	9		9		9.01		9.02		9.02		9
2023-12-02 11:28:30	9.01		9.01		9		9		9		9.01
2023-12-02 11:29:00	9.02		9.01		9.01		9.01		9.01		9.02
2023-12-02 11:29:30	9		9.02		9.01		9		9		9
2023-12-02 11:30:00	9.01		9.01		9.02		9		9		9.01
2023-12-02 11:30:30	9.01		9		9		9.01		9.01		9.01
2023-12-02 11:31:00	9.02		9.01		9.01		9.02		9.02		9.02
2023-12-02 11:31:30	9.01		9.01		9		9		9.05		9.01
2023-12-02 11:32:00	9		9.02		9.01		9.01		9.07		9
2023-12-02 11:32:30	9.01		9		9.01		9.01		9.11		9.01
2023-12-02 11:33:00	9.01		9.01		9.02		9.02		9.13		9.01
2023-12-02 11:33:30	9.02		9		9		9.01		9.16		9.02
2023-12-02 11:34:00	9		9.01		9.01		9		9.18		9.04
2023-12-02 11:34:30	9.01		9.01		9.01		9.01		9.22		9.06
2023-12-02 11:35:00	9		9.02		9.02		9.01		9.25		9.05
2023-12-02 11:35:30	9.01		9		9.01		9.02		9.21		9.06
2023-12-02 11:36:00	9.01		9.01		9.02		9		9.26		9.12
2023-12-02 11:36:30	9.02		9.01		9.04		9.01		9.29		9.15
2023-12-02 11:37:00	9		9.02		9.02		9		9.33		9.18
2023-12-02 11:37:30	9.01		9.01		9.01		9.01		9.37		9.23
2023-12-02 11:38:00	9.01		9.02		9.01		9.01		9.42		9.25
2023-12-02 11:38:30	9.02		9.04		9.02		9.02		9.46		9.31
2023-12-02 11:39:00	9.01		9.02		9		9		9.51		9.36
2023-12-02 11:39:30	9.02		9.01		9.01		9.01		9.52		9.39
2023-12-02 11:40:00	9.04		9.01		9		9.01		9.55		9.45
2023-12-02 11:40:30	9.02		9.02		9		9.02		9.58		9.48
2023-12-02 11:41:00	9.01		9		9.01		9.01		9.62		9.52
2023-12-02 11:41:30	9.01		9.01		9.02		9.02		9.64		9.56
2023-12-02 11:42:00	9.02		9		9		9.04		9.65		9.64
2023-12-02 11:42:30	9		9		9.01		9.02		9.68		9.65
2023-12-02 11:43:00	9.01		9.01		9.01		9.01		9.73		9.59
2023-12-02 11:43:30	9		9.02		9.02		9.01		9.76		9.62
2023-12-02 11:44:00	9		9		9.01		9.02		9.82		9.65
2023-12-02 11:44:30	9.01		9.01		9.01		9		9.85		9.69
2023-12-02 11:45:00	9.02		9.01		9.01		9.01		9.88		9.73
2023-12-02 11:45:30	9		9.02		9.02		9		9.89		9.77
2023-12-02 11:46:00	9.01		9.01		9		9		9.9		9.79
2023-12-02 11:46:30	9.01		9.01		9.01		9.01		9.92		9.82
2023-12-02 11:47:00	9.02		9.01		9		9.02		9.93		9.85
2023-12-02 11:47:30	9.01		9.02		9		9		9.93		9.89
2023-12-02 11:48:00	9.01		9		9.01		9.01		9.93		9.89
2023-12-02 11:48:30	9.01		9.01		9.02		9.01		9.92		9.89
2023-12-02 11:49:00	9.02		9		9		9.02		9.92		9.88
2023-12-02 11:49:30	9		9		9.01		9.01		9.91		9.9
2023-12-02 11:50:00	9.01		9.01		9.01		9.01		9.91		9.9
2023-12-02 11:50:30	9		9.02		9.02		9.01		9.91		9.87
2023-12-02 11:51:00	9		9		9.01		9.02		9.89		9.87
2023-12-02 11:51:30	9.01		9.01		9.01		9		9.87		9.8
2023-12-02 11:52:00	9.02		9.01		9.01		9.01		9.88		9.88
2023-12-02 11:52:30	9		9.02		9.02		9		9.86		9.85
2023-12-02 11:53:00	9.01		9.01		9		9		9.84		9.85
2023-12-02 11:53:30	9.01		9.01		9.01		9.01		9.85		9.86
2023-12-02 11:54:00	9.02		9.01		9		9.02		9.83		9.85
2023-12-02 11:54:30	9.01		9.02		9		9		9.82		9.84
2023-12-02 11:55:00	9.01		9		9.01		9.01		9.8		9.82
2023-12-02 11:55:30	9.01		9.01		9.02		9.01		9.79		9.83
2023-12-02 11:56:00	9.02		9		9		9.02		9.75		9.82
2023-12-02 11:56:30	9		9		9.01		9.01		9.76		9.82
2023-12-02 11:57:00	9.01		9.01		9.01		9.01		9.77		9.8
2023-12-02 11:57:30	9		9.02		9.02		9.01		9.75		9.78
2023-12-02 11:58:00	9		9		9.01		9.02		9.73		9.78
2023-12-02 11:58:30	9.01		9.01		9		9		9.73		9.76
2023-12-02 11:59:00	9.02		9.01		9.01		9.01		9.72		9.76
2023-12-02 11:59:30	9		9.02		9.01		9		9.7		9.75
2023-12-02 12:00:00	9.01		9.01		9.02		9		9.69		9.75
2023-12-02 12:00:30	9.01		9		9		9.01		9.68		9.75
2023-12-02 12:01:00	9.02		9.01		9.01		9.02		9.65		9.74
2023-12-02 12:01:30	9.01		9.01		9		9		9.62		9.73
2023-12-02 12:02:00	9		9.02		9.01		9.01		9.61		9.72
2023-12-02 12:02:30	9.01		9		9.01		9.01		9.6		9.69
2023-12-02 12:03:00	9.01		9.01		9.02		9.02		9.61		9.68
2023-12-02 12:03:30	9.02		9		9		9.01		9.58		9.66
2023-12-02 12:04:00	9		9.01		9.01		9		9.57		9.64
2023-12-02 12:04:30	9.01		9.01		9.01		9.01		9.56		9.65
2023-12-02 12:05:00	9		9.02		9.02		9.01		9.54		9.65
2023-12-02 12:05:30	9.01		9		9.01		9.02		9.55		9.64
2023-12-02 12:06:00	9.01		9.01		9.02		9		9.53		9.62
2023-12-02 12:06:30	9.02		9.01		9.04		9.01		9.52		9.62
2023-12-02 12:07:00	9		9.02		9.02		9		9.49		9.61
2023-12-02 12:07:30	9.01		9.01		9.01		9.01		9.48		9.58
2023-12-02 12:08:00	9.01		9.02		9.01		9.01		9.46		9.58
2023-12-02 12:08:30	9.02		9.04		9.02		9.02		9.45		9.57
2023-12-02 12:09:00	9.01		9.02		9		9		9.43		9.56
2023-12-02 12:09:30	9.02		9.01		9.01		9.01		9.41		9.54
2023-12-02 12:10:00	9.04		9.01		9		9.01		9.38		9.53
2023-12-02 12:10:30	9.02		9.02		9		9.02		9.37		9.51
2023-12-02 12:11:00	9.01		9		9.01		9.01		9.36		9.49
2023-12-02 12:11:30	9.01		9.01		9.02		9.02		9.35		9.46
2023-12-02 12:12:00	9.02		9		9		9.04		9.34		9.45
2023-12-02 12:12:30	9		9		9.01		9.02		9.32		9.44
2023-12-02 12:13:00	9.01		9.01		9.01		9.01		9.31		9.43
2023-12-02 12:13:30	9		9.02		9.02		9.01		9.34		9.41
2023-12-02 12:14:00	9		9		9.01		9.02		9.35		9.38
2023-12-02 12:14:30	9.01		9.01		9.01		9		9.36		9.37
2023-12-02 12:15:00	9.02		9.01		9.01		9.01		9.34		9.37
2023-12-02 12:15:30	9		9.02		9.02		9		9.35		9.37
2023-12-02 12:16:00	9.01		9.01		9		9		9.34		9.36
2023-12-02 12:16:30	9.01		9.01		9.01		9.01		9.32		9.36
2023-12-02 12:17:00	9.02		9.01		9		9.02		9.33		9.35
2023-12-02 12:17:30	9.01		9.02		9		9		9.34		9.36
2023-12-02 12:18:00	9.01		9		9.01		9.01		9.32		9.36
2023-12-02 12:18:30	9.01		9.01		9.02		9.01		9.31		9.35
2023-12-02 12:19:00	9.02		9		9		9.02		9.33		9.36
2023-12-02 12:19:30	9		9		9.01		9.01		9.32		9.35
2023-12-02 12:20:00	9.01		9.01		9.01		9.01		9.32		9.35
2023-12-02 12:20:30	9		9.02		9.02		9.01		9.32		9.36
2023-12-02 12:21:00	9		9		9.01		9.02		9.31		9.36
2023-12-02 12:21:30	9.01		9.01		9.01		9		9.34		9.35
2023-12-02 12:22:00	9.02		9.01		9.01		9.01		9.32		9.36
2023-12-02 12:22:30	9		9.02		9.02		9		9.33		9.35
2023-12-02 12:23:00	9.01		9.01		9		9		9.31		9.35
2023-12-02 12:23:30	9.01		9.01		9.01		9.01		9.32		9.35
2023-12-02 12:24:00	9.02		9.01		9		9.02		9.33		9.35
2023-12-02 12:24:30	9.01		9.02		9		9		9.31		9.36
2023-12-02 12:25:00	9.01		9		9.01		9.01		9.31		9.36
2023-12-02 12:25:30	9.01		9.01		9.02		9.01		9.32		9.36
2023-12-02 12:26:00	9.02		9		9		9.02		9.32		9.35
2023-12-02 12:26:30	9		9		9.01		9.01		9.32		9.35
2023-12-02 12:27:00	9.01		9.01		9.01		9.01		9.31		9.36
2023-12-02 12:27:30	9		9.02		9.02		9.01		9.32		9.35
2023-12-02 12:28:00	9		9		9.01		9.02		9.33		9.36
2023-12-02 12:28:30	9.01		9.01		9		9		9.31		9.35
2023-12-02 12:29:00	9.02		9.01		9.01		9.01		9.31		9.35
2023-12-02 12:29:30	9		9.02		9.01		9		9.32		9.34
2023-12-02 12:30:00	9.01		9.01		9.02		9		9.31		9.35
2023-12-02 12:30:30	9.01		9		9		9.01		9.32		9.35
2023-12-02 12:31:00	9.02		9.01		9.01		9.02		9.31		9.36
2023-12-02 12:31:30	9.01		9.01		9		9		9.31		9.35
2023-12-02 12:32:00	9		9.02		9.01		9.01		9.31		9.36
2023-12-02 12:32:30	9.01		9		9.01		9.01		9.31		9.35
2023-12-02 12:33:00	9.01		9.01		9.02		9.02		9.32		9.36
2023-12-02 12:33:30	9.02		9		9		9.01		9.32		9.36
2023-12-02 12:34:00	9		9.01		9.01		9		9.32		9.34
2023-12-02 12:34:30	9.01		9.01		9.01		9.01		9.32		9.35
2023-12-02 12:35:00	9		9.02		9.02		9.01		9.32		9.36
2023-12-02 12:35:30	9.01		9		9.01		9.02		9.33		9.35
2023-12-02 12:36:00	9.01		9.01		9.02		9		9.31		9.35
2023-12-02 12:36:30	9.02		9.01		9.04		9.01		9.32		9.35
2023-12-02 12:37:00	9		9.02		9.02		9		9.33		9.35
2023-12-02 12:37:30	9.01		9.01		9.01		9.01		9.31		9.36
2023-12-02 12:38:00	9.01		9.02		9.01		9.01		9.31		9.36
2023-12-02 12:38:30	9.02		9.04		9.02		9.02		9.32		9.36
2023-12-02 12:39:00	9.01		9.02		9		9		9.32		9.35
2023-12-02 12:39:30	9.02		9.01		9.01		9.01		9.32		9.35
2023-12-02 12:40:00	9.04		9.01		9		9.01		9.31		9.36
2023-12-02 12:40:30	9.02		9.02		9		9.02		9.32		9.35
2023-12-02 12:41:00	9.01		9		9.01		9.01		9.33		9.36
2023-12-02 12:41:30	9.01		9.01		9.02		9.02		9.31		9.35
2023-12-02 12:42:00	9.02		9		9		9.04		9.31		9.35
2023-12-02 12:42:30	9		9		9.01		9.02		9.32		9.34
2023-12-02 12:43:00	9.01		9.01		9.01		9.01		9.31		9.35
2023-12-02 12:43:30	9		9.02		9.02		9.01		9.32		9.35
2023-12-02 12:44:00	9		9		9.01		9.02		9.31		9.36
2023-12-02 12:44:30	9.01		9.01		9.01		9		9.31		9.35
2023-12-02 12:45:00	9.02		9.01		9.01		9.01		9.31		9.36
2023-12-02 12:45:30	9		9.02		9		9		9.31		9.35
2023-12-02 12:46:00	9.01		9.01		9.01		9		9.32		9.36
2023-12-02 12:46:30	9.01		9.01		9.01		9.01		9.32		9.36
2023-12-02 12:47:00	9.02		9.01		9.02		9.02		9.32		9.34
2023-12-02 12:47:30	9.01		9		9		9		9.32		9.35
2023-12-02 12:48:00	9.01		9.01		9.01		9.01		9.32		9.35
2023-12-02 12:48:30	9.01		9.01		9		9.01		9.33		9.35
2023-12-02 12:49:00	9		9.02		9.01		9.02		9.31		9.35
2023-12-02 12:49:30	9.01		9		9.01		9.01		9.32		9.36
2023-12-02 12:50:00	9.01		9.01		9.02		9.01		9.33		9.36
2023-12-02 12:50:30	9.02		9		9		9.01		9.31		9.36
2023-12-02 12:51:00	9		9.01		9.01		9		9.31		9.35
2023-12-02 12:51:30	9.01		9.01		9		9.01		9.32		9.35
2023-12-02 12:52:00	9		9		9		9.01		9.32		9.36
2023-12-02 12:52:30	9.01		9.01		9.01		9.02		9.32		9.35
2023-12-02 12:53:00	9.01		9.02		9.02		9		9.31		9.36
2023-12-02 12:53:30	9.02		9		9		9.01		9.32		9.35
2023-12-02 12:54:00	9		9.01		9.01		9		9.33		9.35
2023-12-02 12:54:30	9.01		9.01		9.01		9.01		9.31		9.34
2023-12-02 12:55:00	9.01		9.02		9.02		9.01		9.31		9.35
2023-12-02 12:55:30	9.02		9.01		9.01		9.01		9.32		9.35
2023-12-02 12:56:00	9.01		9		9		9		9.31		9.36
2023-12-02 12:56:30	9.02		9.01		9.01		9.01		9.32		9.35
2023-12-02 12:57:00	9.04		9.01		9.01		9.01		9.31		9.36
2023-12-02 12:57:30	9.02		9.02		9.02		9.02		9.31		9.35
2023-12-02 12:58:00	9.01		9		9		9		9.31		9.36
2023-12-02 12:58:30	9.01		9.01		9.01		9.01		9.31		9.36
2023-12-02 12:59:00	9.02		9		9		9		9.32		9.34
2023-12-02 12:59:30	9		9.01		9.01		9.01		9.32		9.35
2023-12-02 13:00:00	9.01		9.01		9.01		9.01		9.32		9.36
2023-12-02 13:00:30	9		9.02		9.02		9.02		9.32		9.35
2023-12-02 13:01:00	9		9		9		9		9.32		9.35
2023-12-02 13:01:30	9.01		9.01		9.01		9.01		9.33		9.35
2023-12-02 13:02:00	9.02		9.01		9.01		9.01		9.31		9.35
2023-12-02 13:02:30	9		9.02		9.02		9.02		9.32		9.36
2023-12-02 13:03:00	9.01		9.01		9.01		9.01		9.33		9.36
2023-12-02 13:03:30	9.01		9.02		9.02		9.02		9.31		9.36
2023-12-02 13:04:00	9.02		9.04		9.04		9.04		9.31		9.35
2023-12-02 13:04:30	9.01		9.02		9.02		9.02		9.32		9.35
2023-12-02 13:05:00	9.01		9.01		9.01		9.01		9.32		9.36
2023-12-02 13:05:30	9.01		9.01		9.01		9.01		9.32		9.35
2023-12-02 13:06:00	9.02		9.02		9.02		9.02		9.31		9.36
2023-12-02 13:06:30	9		9		9		9		9.32		9.35
2023-12-02 13:07:00	9.01		9.01		9.01		9.01		9.33		9.35
2023-12-02 13:07:30	9		9		9		9.02		9.31		9.34
2023-12-02 13:08:00	9		9		9		9.04		9.31		9.35
2023-12-02 13:08:30	9.01		9.01		9.01		9.02		9.32		9.35
2023-12-02 13:09:00	9.02		9.02		9.02		9.01		9.31		9.36
2023-12-02 13:09:30	9		9		9		9.01		9.32		9.35
2023-12-02 13:10:00	9.01		9.01		9.01		9.02		9.31		9.36
2023-12-02 13:10:30	9.01		9.01		9.01		9		9.31		9.35
2023-12-02 13:11:00	9.02		9.02		9.02		9.01		9.31		9.36
2023-12-02 13:11:30	9.01		9.01		9.01		9		9.31		9.36
2023-12-02 13:12:00	9.01		9.01		9.01		9		9.32		9.34
2023-12-02 13:12:30	9.01		9.01		9.01		9.01		9.32		9.35
2023-12-02 13:13:00	9.02		9.02		9		9.02		9.32		9.36
2023-12-02 13:13:30	9		9		9.01		9		9.32		9.35
2023-12-02 13:14:00	9.01		9.01		9.01		9.01		9.32		9.36
2023-12-02 13:14:30	9		9		9.02		9.01		9.33		9.35
2023-12-02 13:15:00	9		9		9		9.02		9.31		9.35
2023-12-02 13:15:30	9.01		9.01		9.01		9.01		9.32		9.36
2023-12-02 13:16:00	9.02		9.02		9		9.01		9.33		9.36
2023-12-02 13:16:30	9		9		9.01		9.01		9.31		9.35
2023-12-02 13:17:00	9.01		9.01		9.01		9.02		9.31		9.36
2023-12-02 13:17:30	9.01		9.01		9.02		9		9.32		9.35
2023-12-02 13:18:00	9.02		9.02		9		9.01		9.32		9.35
2023-12-02 13:18:30	9.01		9.01		9.01		9		9.32		9.35
2023-12-02 13:19:00	9		9.01		9.01		9		9.31		9.35
2023-12-02 13:19:30	9.01		9.01		9.02		9.01		9.32		9.36
2023-12-02 13:20:00	9.01		9.02		9.01		9.02		9.33		9.36
2023-12-02 13:20:30	9.02		9		9.02		9		9.31		9.36
2023-12-02 13:21:00	9		9.01		9.04		9.01		9.31		9.35
2023-12-02 13:21:30	9.01		9		9.02		9.01		9.32		9.35
2023-12-02 13:22:00	9		9		9.01		9.02		9.31		9.36
2023-12-02 13:22:30	9.01		9.01		9.01		9.01		9.32		9.35
2023-12-02 13:23:00	9.01		9.02		9.02		9.01		9.31		9.36
2023-12-02 13:23:30	9.02		9		9		9.01		9.31		9.35
2023-12-02 13:24:00	9		9.01		9.01		9.02		9.31		9.35
2023-12-02 13:24:30	9.01		9.01		9		9		9.31		9.34
2023-12-02 13:25:00	9.01		9.02		9		9.01		9.32		9.35
2023-12-02 13:25:30	9.02		9.01		9.01		9		9.32		9.35
2023-12-02 13:26:00	9.01		9		9.02		9		9.32		9.36
2023-12-02 13:26:30	9.02		9.01		9		9.01		9.32		9.35
2023-12-02 13:27:00	9.04		9.01		9.01		9.02		9.32		9.36
2023-12-02 13:27:30	9.02		9.02		9.01		9		9.33		9.35
2023-12-02 13:28:00	9.01		9		9.02		9.01		9.31		9.36
2023-12-02 13:28:30	9.01		9.01		9.01		9.01		9.32		9.36
2023-12-02 13:29:00	9.02		9		9.01		9.02		9.33		9.34
2023-12-02 13:29:30	9		9.01		9.01		9.01		9.31		9.35
2023-12-02 13:30:00	9.01		9.01		9.02		9		9.31		9.36
2023-12-02 13:30:30	9		9.02		9		9.01		9.32		9.35
2023-12-02 13:31:00	9		9		9.01		9.01		9.32		9.35
2023-12-02 13:31:30	9.01		9.01		9		9.02		9.32		9.35
2023-12-02 13:32:00	9.02		9.01		9		9		9.31		9.35
2023-12-02 13:32:30	9		9.02		9.01		9.01		9.32		9.36
2023-12-02 13:33:00	9.01		9.01		9.02		9		9.33		9.36
2023-12-02 13:33:30	9.01		9.02		9		9.01		9.31		9.36
2023-12-02 13:34:00	9.02		9.04		9.01		9.01		9.31		9.35
2023-12-02 13:34:30	9.01		9.02		9.01		9.02		9.32		9.35
2023-12-02 13:35:00	9.01		9.01		9.02		9		9.31		9.36
2023-12-02 13:35:30	9.01		9.01		9.01		9.01		9.32		9.35
2023-12-02 13:36:00	9.02		9.02		9.01		9.01		9.31		9.36
2023-12-02 13:36:30	9		9		9.01		9.02		9.31		9.35
2023-12-02 13:37:00	9.01		9.01		9.02		9.01		9.31		9.35
2023-12-02 13:37:30	9		9		9		9.02		9.31		9.34
2023-12-02 13:38:00	9		9		9.01		9.04		9.32		9.35
2023-12-02 13:38:30	9.01		9.01		9		9.02		9.32		9.35
2023-12-02 13:39:00	9.02		9.02		9		9.01		9.32		9.36
2023-12-02 13:39:30	9		9		9.01		9.01		9.32		9.35
2023-12-02 13:40:00	9.01		9.01		9.02		9.02		9.32		9.36
2023-12-02 13:40:30	9.01		9.01		9		9		9.33		9.35
2023-12-02 13:41:00	9.02		9.02		9.01		9.01		9.31		9.36
2023-12-02 13:41:30	9.01		9.01		9.01		9		9.32		9.36
2023-12-02 13:42:00	9.01		9.01		9.02		9		9.33		9.34
2023-12-02 13:42:30	9.01		9.01		9.01		9.01		9.31		9.35
2023-12-02 13:43:00	9.02		9.02		9		9.02		9.31		9.35
2023-12-02 13:43:30	9		9		9.01		9		9.32		9.35
2023-12-02 13:44:00	9.01		9.01		9.01		9.01		9.32		9.35
2023-12-02 13:44:30	9		9		9.02		9.01		9.32		9.36
2023-12-02 13:45:00	9		9		9		9.02		9.31		9.36
2023-12-02 13:45:30	9.01		9.01		9.01		9.01		9.32		9.36
2023-12-02 13:46:00	9.02		9.02		9		9.01		9.33		9.35
2023-12-02 13:46:30	9		9		9.01		9.01		9.31		9.35
2023-12-02 13:47:00	9.01		9.01		9.01		9.02		9.31		9.36
2023-12-02 13:47:30	9.01		9.01		9.02		9		9.32		9.35
2023-12-02 13:48:00	9.02		9.02		9		9.01		9.31		9.36
2023-12-02 13:48:30	9.01		9.01		9.01		9		9.32		9.35
2023-12-02 13:49:00	9		9.01		9.01		9		9.31		9.35
2023-12-02 13:49:30	9.01		9.02		9.02		9.01		9.31		9.34
2023-12-02 13:50:00	9.01		9.01		9.01		9.02		9.31		9.35
2023-12-02 13:50:30	9.02		9.01		9.02		9		9.31		9.35
2023-12-02 13:51:00	9		9.01		9.04		9.01		9.32		9.36
2023-12-02 13:51:30	9.01		9.02		9.02		9.01		9.32		9.35
2023-12-02 13:52:00	9		9		9.01		9.02		9.32		9.36
2023-12-02 13:52:30	9.01		9.01		9.01		9.01		9.32		9.35
2023-12-02 13:53:00	9.01		9		9.02		9.01		9.32		9.36
2023-12-02 13:53:30	9.02		9		9		9.01		9.33		9.36
2023-12-02 13:54:00	9		9.01		9.01		9.02		9.31		9.34
2023-12-02 13:54:30	9.01		9.02		9		9		9.32		9.35
2023-12-02 13:55:00	9.01		9		9		9.01		9.33		9.36
2023-12-02 13:55:30	9.02		9.01		9.01		9		9.31		9.35
2023-12-02 13:56:00	9.01		9.01		9.02		9		9.31		9.35
2023-12-02 13:56:30	9.02		9.02		9		9.01		9.32		9.35
2023-12-02 13:57:00	9.04		9.01		9.01		9.02		9.32		9.35
2023-12-02 13:57:30	9.02		9		9.01		9		9.32		9.36
2023-12-02 13:58:00	9.01		9.01		9.02		9.01		9.31		9.36
2023-12-02 13:58:30	9.01		9.01		9.01		9.01		9.32		9.36
2023-12-02 13:59:00	9.02		9.02		9.01		9.02		9.33		9.35
2023-12-02 13:59:30	9		9		9.01		9.01		9.31		9.35
2023-12-02 14:00:00	9.01		9.01		9.02		9		9.31		9.36
2023-12-02 14:00:30	9		9		9		9.01		9.32		9.35
2023-12-02 14:01:00	9		9.01		9.01		9.01		9.31		9.36
2023-12-02 14:01:30	9.01		9.01		9		9.02		9.32		9.35
2023-12-02 14:02:00	9.02		9.02		9		9		9.31		9.35
2023-12-02 14:02:30	9		9		9.01		9.01		9.31		9.34
2023-12-02 14:03:00	9.01		9.01		9.02		9		9.31		9.35
2023-12-02 14:03:30	9.01		9.01		9		9.01		9.31		9.35
2023-12-02 14:04:00	9.02		9.02		9.01		9.01		9.32		9.36
2023-12-02 14:04:30	9.01		9.01		9.01		9.02		9.32		9.35
2023-12-02 14:05:00	9.01		9.02		9.02		9		9.32		9.36
2023-12-02 14:05:30	9.01		9.04		9.01		9.01		9.32		9.35
2023-12-02 14:06:00	9.02		9.02		9.01		9.01		9.32		9.36
2023-12-02 14:06:30	9		9.01		9.01		9.02		9.33		9.36
2023-12-02 14:07:00	9.01		9.01		9.02		9.01		9.31		9.34
2023-12-02 14:07:30	9		9		9		9.02		9.32		9.35
2023-12-02 14:08:00	9		9		9.01		9.04		9.33		9.35
2023-12-02 14:08:30	9.01		9.01		9		9.02		9.31		9.36
2023-12-02 14:09:00	9.02		9.02		9		9.01		9.31		9.35
2023-12-02 14:09:30	9		9		9.01		9.01		9.32		9.35
2023-12-02 14:10:00	9.01		9.01		9.02		9.02		9.32		9.34
2023-12-02 14:10:30	9.01		9.01		9		9		9.32		9.35
2023-12-02 14:11:00	9.02		9.02		9.01		9.01		9.31		9.35
2023-12-02 14:11:30	9.01		9.01		9.01		9		9.32		9.36
2023-12-02 14:12:00	9.01		9.01		9.02		9		9.33		9.35
2023-12-02 14:12:30	9.01		9.01		9.01		9.01		9.31		9.36
2023-12-02 14:13:00	9.02		9.02		9		9.02		9.31		9.35
2023-12-02 14:13:30	9		9		9.01		9		9.32		9.36
2023-12-02 14:14:00	9.01		9.01		9.01		9.01		9.31		9.36
2023-12-02 14:14:30	9		9		9.02		9.01		9.32		9.34
2023-12-02 14:15:00	9		9		9		9.02		9.31		9.35
2023-12-02 14:15:30	9.01		9.01		9.01		9.01		9.31		9.36
2023-12-02 14:16:00	9.02		9.02		9		9.01		9.31		9.35
2023-12-02 14:16:30	9		9		9.01		9.01		9.31		9.35
2023-12-02 14:17:00	9.01		9.01		9.01		9.01		9.32		9.35
2023-12-02 14:17:30	9.01		9.01		9.02		9.01		9.32		9.35
2023-12-02 14:18:00	9.02		9.02		9		9.02		9.32		9.36
2023-12-02 14:18:30	9.01		9.01		9.01		9.01		9.32		9.36
2023-12-02 14:19:00	9		9.01		9.01		9.01		9.32		9.36
2023-12-02 14:19:30	9.01		9.01		9.02		9.01		9.33		9.35
2023-12-02 14:20:00	9.01		9.02		9.01		9.02		9.31		9.35
2023-12-02 14:20:30	9.02		9		9.02		9		9.32		9.36
2023-12-02 14:21:00	9		9.01		9.04		9.01		9.33		9.35
2023-12-02 14:21:30	9.01		9		9.02		9		9.31		9.36
2023-12-02 14:22:00	9		9		9.01		9		9.31		9.35
2023-12-02 14:22:30	9.01		9.01		9.01		9.01		9.32		9.35
2023-12-02 14:23:00	9.01		9.02		9.02		9.02		9.32		9.34
2023-12-02 14:23:30	9.02		9		9		9		9.32		9.35
2023-12-02 14:24:00	9		9.01		9.01		9.01		9.31		9.35
2023-12-02 14:24:30	9.01		9.01		9		9.01		9.32		9.36
2023-12-02 14:25:00	9.01		9.02		9		9.02		9.33		9.35
2023-12-02 14:25:30	9.02		9.01		9.01		9.01		9.31		9.36
2023-12-02 14:26:00	9.01		9		9.02		9		9.31		9.35
2023-12-02 14:26:30	9.02		9.01		9		9.01		9.32		9.36
2023-12-02 14:27:00	9.04		9.01		9.01		9.01		9.31		9.36
2023-12-02 14:27:30	9.02		9.02		9.01		9.02		9.32		9.34
2023-12-02 14:28:00	9.01		9		9.02		9		9.31		9.35
2023-12-02 14:28:30	9.01		9.01		9.01		9.01		9.31		9.35
2023-12-02 14:29:00	9.02		9		9.01		9		9.31		9.35
2023-12-02 14:29:30	9		9.01		9.01		9.01		9.31		9.35
2023-12-02 14:30:00	9.01		9.01		9.02		9.01		9.32		9.36
2023-12-02 14:30:30	9		9.02		9		9.02		9.32		9.36
2023-12-02 14:31:00	9		9		9.01		9		9.32		9.36
2023-12-02 14:31:30	9.01		9.01		9		9.01		9.32		9.35
2023-12-02 14:32:00	9.02		9.01		9		9.01		9.32		9.35
2023-12-02 14:32:30	9		9.02		9.01		9.02		9.33		9.36
2023-12-02 14:33:00	9.01		9.01		9.02		9.01		9.31		9.35
2023-12-02 14:33:30	9.01		9.02		9		9.02		9.32		9.36
2023-12-02 14:34:00	9.02		9.04		9.01		9.04		9.33		9.35
2023-12-02 14:34:30	9.01		9.02		9.01		9.02		9.31		9.35
2023-12-02 14:35:00	9.01		9.01		9.02		9.01		9.31		9.34
2023-12-02 14:35:30	9.01		9.01		9.01		9.01		9.32		9.35
2023-12-02 14:36:00	9		9.02		9.01		9.01		9.32		9.35
2023-12-02 14:36:30	9.01		9		9.01		9.02		9.32		9.36
2023-12-02 14:37:00	9.01		9.01		9.02		9.01		9.31		9.35
2023-12-02 14:37:30	9.02		9		9		9.02		9.32		9.36
2023-12-02 14:38:00	9		9		9.01		9.04		9.33		9.35
2023-12-02 14:38:30	9.01		9.01		9		9.02		9.31		9.36
2023-12-02 14:39:00	9		9.02		9		9.01		9.31		9.36
2023-12-02 14:39:30	9.01		9		9.01		9.01		9.32		9.34
2023-12-02 14:40:00	9.01		9.01		9.02		9.02		9.31		9.35
2023-12-02 14:40:30	9.02		9.01		9		9		9.32		9.36
2023-12-02 14:41:00	9		9.02		9.01		9.01		9.31		9.35
2023-12-02 14:41:30	9.01		9.01		9.01		9		9.31		9.35
2023-12-02 14:42:00	9.01		9.01		9.02		9		9.31		9.35
2023-12-02 14:42:30	9.02		9.01		9.01		9.01		9.31		9.35
2023-12-02 14:43:00	9.01		9		9		9.02		9.32		9.36
2023-12-02 14:43:30	9.02		9.01		9.01		9		9.32		9.36
2023-12-02 14:44:00	9.04		9.01		9.01		9.01		9.32		9.36
2023-12-02 14:44:30	9.02		9.02		9.02		9.01		9.32		9.35
2023-12-02 14:45:00	9.01		9		9		9.02		9.32		9.35
2023-12-02 14:45:30	9.01		9.01		9.01		9.01		9.31		9.36
2023-12-02 14:46:00	9.02		9		9		9.01		9.32		9.35
2023-12-02 14:46:30	9		9.01		9.01		9.01		9.33		9.36
2023-12-02 14:47:00	9.01		9.01		9.01		9		9.31		9.35
2023-12-02 14:47:30	9		9.02		9.02		9.01		9.31		9.35
2023-12-02 14:48:00	9		9.01		9		9.01		9.32		9.34
2023-12-02 14:48:30	9.01		9.01		9.01		9.02		9.31		9.35
2023-12-02 14:49:00	9.02		9.01		9.01		9		9.32		9.35
2023-12-02 14:49:30	9		9.02		9.02		9.01		9.31		9.36
2023-12-02 14:50:00	9.01		9.01		9.01		9		9.31		9.35
2023-12-02 14:50:30	9.01		9.02		9.02		9.01		9.31		9.36
2023-12-02 14:51:00	9.02		9		9.04		9.01		9.31		9.35
2023-12-02 14:51:30	9.01		9.01		9.02		9.02		9.32		9.36
2023-12-02 14:52:00	9.01		9		9.01		9.01		9.32		9.36
2023-12-02 14:52:30	9.01		9.01		9.01		9.01		9.32		9.34
2023-12-02 14:53:00	9.02		9.01		9.02		9.02		9.32		9.35
2023-12-02 14:53:30	9		9.02		9		9		9.32		9.36
2023-12-02 14:54:00	9.01		9		9.01		9.01		9.33		9.35
2023-12-02 14:54:30	9		9.01		9		9		9.31		9.36
2023-12-02 14:55:00	9		9.01		9		9		9.32		9.35
2023-12-02 14:55:30	9.01		9.02		9.01		9.01		9.33		9.35
2023-12-02 14:56:00	9.02		9.01		9.02		9.02		9.31		9.36
2023-12-02 14:56:30	9		9.02		9		9		9.31		9.36
2023-12-02 14:57:00	9.01		9.04		9.01		9.01		9.32		9.35
2023-12-02 14:57:30	9.01		9.02		9.01		9.01		9.32		9.36
2023-12-02 14:58:00	9.02		9.01		9.02		9.02		9.32		9.35
2023-12-02 14:58:30	9.01		9.01		9.01		9.01		9.31		9.35
2023-12-02 14:59:00	9.01		9.02		9.01		9.01		9.32		9.35
2023-12-02 14:59:30	9.01		9		9.01		9.01		9.33		9.35
2023-12-02 15:00:00	9.02		9.01		9		9		9.31		9.36
2023-12-02 15:00:30	9		9		9.01		9.01		9.31		9.36
2023-12-02 15:01:00	9.01		9		9.01		9.01		9.32		9.36
2023-12-02 15:01:30	9		9.01		9.02		9.02		9.31		9.35
2023-12-02 15:02:00	9		9.02		9		9		9.32		9.35
2023-12-02 15:02:30	9.01		9		9.01		9.01		9.31		9.36
2023-12-02 15:03:00	9.02		9.01		9		9		9.31		9.35
2023-12-02 15:03:30	9		9.01		9.01		9.01		9.31		9.36
2023-12-02 15:04:00	9.01		9.02		9.01		9.01		9.31		9.35
2023-12-02 15:04:30	9.01		9.01		9.02		9.02		9.32		9.35
2023-12-02 15:05:00	9.02		9.01		9		9		9.32		9.34
2023-12-02 15:05:30	9.01		9.01		9.01		9.01		9.32		9.35
2023-12-02 15:06:00	9		9.02		9.01		9.01		9.32		9.35
2023-12-02 15:06:30	9.01		9		9.02		9.02		9.32		9.36
2023-12-02 15:07:00	9.01		9.01		9.01		9.01		9.33		9.35
2023-12-02 15:07:30	9.02		9		9.02		9.02		9.31		9.36
2023-12-02 15:08:00	9		9		9.04		9.04		9.32		9.35
2023-12-02 15:08:30	9.01		9.01		9.02		9.02		9.33		9.36
2023-12-02 15:09:00	9		9.02		9.01		9.01		9.31		9.36
2023-12-02 15:09:30	9.01		9		9.01		9.01		9.31		9.34
2023-12-02 15:10:00	9.01		9.01		9.02		9.02		9.32		9.35
2023-12-02 15:10:30	9.02		9.01		9		9		9.32		9.36
2023-12-02 15:11:00	9		9.02		9.01		9.01		9.32		9.35
2023-12-02 15:11:30	9.01		9.01		9		9		9.31		9.35
2023-12-02 15:12:00	9.01		9.01		9		9		9.32		9.35
2023-12-02 15:12:30	9.02		9.01		9.01		9.01		9.33		9.35
2023-12-02 15:13:00	9.01		9.02		9.02		9.02		9.31		9.36
2023-12-02 15:13:30	9.02		9		9		9		9.31		9.36
2023-12-02 15:14:00	9.04		9.01		9.01		9.01		9.32		9.36
2023-12-02 15:14:30	9.02		9		9.01		9.01		9.31		9.35
2023-12-02 15:15:00	9.01		9		9.02		9.02		9.32		9.35
2023-12-02 15:15:30	9.01		9.01		9.01		9.01		9.31		9.36
2023-12-02 15:16:00	9.02		9.02		9.01		9.01		9.31		9.35
2023-12-02 15:16:30	9		9		9.01		9.01		9.31		9.36
2023-12-02 15:17:00	9.01		9.01		9.02		9.02		9.31		9.35
2023-12-02 15:17:30	9		9.01		9		9		9.32		9.35
2023-12-02 15:18:00	9		9.02		9.01		9.01		9.32		9.34
2023-12-02 15:18:30	9.01		9.01		9		9		9.32		9.35
2023-12-02 15:19:00	9.02		9		9		9		9.32		9.35
2023-12-02 15:19:30	9		9.01		9.01		9.01		9.32		9.36
2023-12-02 15:20:00	9.01		9.01		9.02		9.02		9.33		9.35
2023-12-02 15:20:30	9.01		9.02		9		9		9.31		9.36
2023-12-02 15:21:00	9.02		9		9.01		9.01		9.32		9.35
2023-12-02 15:21:30	9.01		9.01		9.01		9.01		9.33		9.36
2023-12-02 15:22:00	9.01		9		9.02		9.02		9.31		9.36
2023-12-02 15:22:30	9.01		9.01		9.01		9.01		9.31		9.34
2023-12-02 15:23:00	9.02		9.01		9.01		9.01		9.32		9.35
2023-12-02 15:23:30	9		9.02		9.01		9.01		9.32		9.35
2023-12-02 15:24:00	9.01		9		9.02		9.01		9.32		9.35
2023-12-02 15:24:30	9		9.01		9		9.01		9.31		9.35
2023-12-02 15:25:00	9		9.01		9.01		9.02		9.32		9.36
2023-12-02 15:25:30	9.01		9.02		9		9.01		9.33		9.36
2023-12-02 15:26:00	9.02		9.01		9		9.01		9.31		9.36
2023-12-02 15:26:30	9		9.02		9.01		9.01		9.31		9.35
2023-12-02 15:27:00	9.01		9.04		9.02		9.02		9.32		9.35
2023-12-02 15:27:30	9.01		9.02		9		9		9.31		9.36
2023-12-02 15:28:00	9.02		9.01		9.01		9.01		9.32		9.35
2023-12-02 15:28:30	9.01		9.01		9.01		9		9.31		9.36
2023-12-02 15:29:00	9.01		9.02		9.02		9		9.31		9.35
2023-12-02 15:29:30	9.01		9		9.01		9.01		9.31		9.35
2023-12-02 15:30:00	9.02		9.01		9		9.02		9.31		9.34
2023-12-02 15:30:30	9		9		9.01		9		9.32		9.35
2023-12-02 15:31:00	9.01		9		9.01		9.01		9.32		9.35
2023-12-02 15:31:30	9		9.01		9.02		9.01		9.32		9.36
2023-12-02 15:32:00	9		9.02		9		9.02		9.32		9.35
2023-12-02 15:32:30	9.01		9		9.01		9.01		9.32		9.36
2023-12-02 15:33:00	9.02		9.01		9		9		9.33		9.35
2023-12-02 15:33:30	9		9.01		9.01		9.01		9.31		9.36
2023-12-02 15:34:00	9.01		9.02		9.01		9.01		9.32		9.36
2023-12-02 15:34:30	9.01		9.01		9.02		9.02		9.33		9.34
2023-12-02 15:35:00	9.02		9.01		9		9		9.31		9.35
2023-12-02 15:35:30	9.01		9.01		9.01		9.01		9.31		9.36
2023-12-02 15:36:00	9		9.02		9.01		9		9.32		9.35
2023-12-02 15:36:30	9.01		9		9.02		9.01		9.32		9.35
2023-12-02 15:37:00	9.01		9.01		9.01		9.01		9.32		9.35
2023-12-02 15:37:30	9.02		9		9.02		9.02		9.31		9.35
2023-12-02 15:38:00	9		9		9.04		9		9.32		9.36
2023-12-02 15:38:30	9.01		9.01		9.02		9.01		9.33		9.36
2023-12-02 15:39:00	9		9.02		9.01		9.01		9.31		9.36
2023-12-02 15:39:30	9.01		9		9.01		9.02		9.31		9.35
2023-12-02 15:40:00	9.01		9.01		9.02		9.01		9.32		9.35
2023-12-02 15:40:30	9.02		9.01		9		9.02		9.31		9.36
2023-12-02 15:41:00	9		9.02		9.01		9.04		9.32		9.35
2023-12-02 15:41:30	9.01		9.01		9		9.02		9.31		9.36
2023-12-02 15:42:00	9.01		9.01		9		9.01		9.31		9.35
2023-12-02 15:42:30	9.02		9.01		9.01		9.01		9.31		9.35
2023-12-02 15:43:00	9.01		9.02		9.02		9.02		9.31		9.36
2023-12-02 15:43:30	9.02		9		9		9		9.32		9.35
2023-12-02 15:44:00	9.04		9.01		9.01		9.01		9.32		9.35
2023-12-02 15:44:30	9.02		9		9.01		9.01		9.32		9.34
2023-12-02 15:45:00	9.01		9		9.02		9.02		9.32		9.35
2023-12-02 15:45:30	9.01		9.01		9.01		9.01		9.32		9.35
2023-12-02 15:46:00	9.02		9.02		9.01		9.01		9.32		9.36
2023-12-02 15:46:30	9		9		9.01		9.01		9.31		9.35
2023-12-02 15:47:00	9.01		9.01		9.02		9.02		9.31		9.36
2023-12-02 15:47:30	9		9.01		9		9		9.31		9.35
2023-12-02 15:48:00	9		9.02		9.01		9.01		9.31		9.36
2023-12-02 15:48:30	9.01		9.01		9		9		9.32		9.36
2023-12-02 15:49:00	9.02		9		9		9		9.32		9.34
2023-12-02 15:49:30	9		9.01		9.01		9.01		9.32		9.35
2023-12-02 15:50:00	9.01		9.01		9.02		9.02		9.32		9.36
2023-12-02 15:50:30	9.01		9.02		9		9		9.32		9.35
2023-12-02 15:51:00	9.02		9		9.01		9.01		9.33		9.35
2023-12-02 15:51:30	9.01		9.01		9.01		9.01		9.31		9.35
2023-12-02 15:52:00	9.01		9		9.02		9.02		9.32		9.35
2023-12-02 15:52:30	9.01		9.01		9.01		9.01		9.33		9.36
2023-12-02 15:53:00	9.02		9.01		9.01		9.01		9.31		9.36
2023-12-02 15:53:30	9		9.02		9.01		9.01		9.31		9.36
2023-12-02 15:54:00	9.01		9		9.02		9.02		9.32		9.35
2023-12-02 15:54:30	9		9.01		9		9		9.32		9.35
2023-12-02 15:55:00	9		9.01		9.01		9.01		9.32		9.36
2023-12-02 15:55:30	9.01		9.02		9		9		9.31		9.35
2023-12-02 15:56:00	9.02		9.01		9		9		9.32		9.36
2023-12-02 15:56:30	9		9.02		9.01		9.01		9.33		9.35
2023-12-02 15:57:00	9.01		9.04		9.02		9.02		9.31		9.35
2023-12-02 15:57:30	9.01		9.02		9		9		9.31		9.34
2023-12-02 15:58:00	9.02		9.01		9.01		9.01		9.32		9.35
2023-12-02 15:58:30	9.01		9.01		9.01		9.01		9.31		9.35
2023-12-02 15:59:00	9.01		9.02		9.02		9.02		9.32		9.36
2023-12-02 15:59:30	9.01		9		9.01		9.01		9.31		9.35
2023-12-02 16:00:00	9.02		9.01		9		9		9.31		9.36
2023-12-02 16:00:30	9		9		9.01		9.01		9.31		9.35
2023-12-02 16:01:00	9.01		9		9.01		9.01		9.31		9.36
2023-12-02 16:01:30	9		9.01		9.02		9.02		9.32		9.36
2023-12-02 16:02:00	9		9.02		9		9		9.32		9.34
2023-12-02 16:02:30	9.01		9		9.01		9.01		9.32		9.35
2023-12-02 16:03:00	9.02		9.01		9		9		9.32		9.35
2023-12-02 16:03:30	9		9.01		9.01		9.01		9.32		9.35
2023-12-02 16:04:00	9.01		9.02		9.01		9.01		9.33		9.35
2023-12-02 16:04:30	9.01		9.01		9.02		9.02		9.31		9.36
2023-12-02 16:05:00	9.02		9.01		9		9		9.32		9.36
2023-12-02 16:05:30	9.01		9.01		9.01		9.01		9.33		9.36
2023-12-02 16:06:00	9		9		9.01		9.01		9.31		9.35
2023-12-02 16:06:30	9.01		9.01		9.02		9.02		9.31		9.35
2023-12-02 16:07:00	9.01		9.01		9.01		9.01		9.32		9.36
2023-12-02 16:07:30	9.02		9.02		9.02		9.02		9.32		9.35
2023-12-02 16:08:00	9		9		9.04		9.04		9.32		9.36
2023-12-02 16:08:30	9.01		9.01		9.02		9.02		9.31		9.35
2023-12-02 16:09:00	9		9		9.01		9.01		9.32		9.35
2023-12-02 16:09:30	9.01		9.01		9.01		9.01		9.33		9.34
2023-12-02 16:10:00	9.01		9.01		9.02		9.02		9.31		9.35
2023-12-02 16:10:30	9.02		9.02		9		9		9.31		9.35
2023-12-02 16:11:00	9		9		9.01		9.01		9.32		9.36
2023-12-02 16:11:30	9.01		9.01		9		9		9.31		9.35
2023-12-02 16:12:00	9.01		9.01		9		9		9.32		9.36
2023-12-02 16:12:30	9.02		9.02		9.01		9.01		9.31		9.35
2023-12-02 16:13:00	9.01		9.01		9.02		9.02		9.31		9.36
2023-12-02 16:13:30	9.02		9.02		9		9		9.31		9.36
2023-12-02 16:14:00	9.04		9.04		9.01		9.01		9.31		9.34
2023-12-02 16:14:30	9.02		9.02		9.01		9.01		9.32		9.35
2023-12-02 16:15:00	9.01		9.01		9.02		9.02		9.32		9.36
2023-12-02 16:15:30	9.01		9.01		9.01		9.01		9.32		9.35
2023-12-02 16:16:00	9.02		9.02		9.01		9.01		9.32		9.35
2023-12-02 16:16:30	9		9		9.01		9.01		9.32		9.35
2023-12-02 16:17:00	9.01		9.02		9.02		9.02		9.33		9.35
2023-12-02 16:17:30	9		9		9		9		9.31		9.36
2023-12-02 16:18:00	9		9.01		9.01		9.01		9.32		9.36
2023-12-02 16:18:30	9.01		9		9		9		9.33		9.36
2023-12-02 16:19:00	9.02		9		9		9		9.31		9.35
2023-12-02 16:19:30	9		9.01		9.01		9.01		9.31		9.35
2023-12-02 16:20:00	9.01		9.02		9.02		9.02		9.32		9.36
2023-12-02 16:20:30	9.01		9		9		9		9.32		9.35
2023-12-02 16:21:00	9.02		9.01		9.01		9.01		9.32		9.36
2023-12-02 16:21:30	9.01		9.01		9.01		9.01		9.31		9.35
2023-12-02 16:22:00	9.01		9.02		9.02		9.02		9.32		9.35
2023-12-02 16:22:30	9.01		9.01		9.01		9.01		9.33		9.34
2023-12-02 16:23:00	9		9.01		9.01		9.01		9.31		9.35
2023-12-02 16:23:30	9.01		9.01		9.01		9.01		9.31		9.35
2023-12-02 16:24:00	9.01		9.02		9.02		9.02		9.32		9.36
2023-12-02 16:24:30	9.02		9		9		9		9.31		9.35
2023-12-02 16:25:00	9		9.01		9.01		9.01		9.32		9.36
2023-12-02 16:25:30	9.01		9		9		9		9.31		9.35
2023-12-02 16:26:00	9		9		9		9		9.31		9.36
2023-12-02 16:26:30	9.01		9.01		9.01		9.01		9.31		9.36
2023-12-02 16:27:00	9.01		9.02		9.02		9.02		9.31		9.34
2023-12-02 16:27:30	9.02		9		9		9		9.32		9.35
2023-12-02 16:28:00	9		9.01		9.01		9.01		9.32		9.36
2023-12-02 16:28:30	9.01		9.01		9.01		9.01		9.32		9.35
2023-12-02 16:29:00	9.01		9.02		9.02		9.02		9.32		9.36
2023-12-02 16:29:30	9.02		9.01		9.01		9.01		9.32		9.35
2023-12-02 16:30:00	9.01		9		9		9		9.33		9.35
2023-12-02 16:30:30	9.02		9.01		9.01		9.01		9.31		9.36
2023-12-02 16:31:00	9.04		9.01		9.01		9.01		9.32		9.36
2023-12-02 16:31:30	9.02		9.02		9.02		9.02		9.33		9.35
2023-12-02 16:32:00	9.01		9		9		9		9.31		9.36
2023-12-02 16:32:30	9.01		9.01		9.01		9.01		9.31		9.35
2023-12-02 16:33:00	9.02		9		9		9		9.32		9.35
2023-12-02 16:33:30	9		9.01		9.01		9.01		9.32		9.35
2023-12-02 16:34:00	9.01		9.01		9.01		9.01		9.32		9.35
2023-12-02 16:34:30	9		9.02		9.02		9.02		9.31		9.36
2023-12-02 16:35:00	9		9		9		9		9.32		9.36
2023-12-02 16:35:30	9.01		9.01		9.01		9.01		9.33		9.36
2023-12-02 16:36:00	9.02		9.01		9.01		9.01		9.31		9.35
2023-12-02 16:36:30	9		9.02		9.02		9.02		9.31		9.35
2023-12-02 16:37:00	9.01		9.01		9.01		9.01		9.32		9.36
2023-12-02 16:37:30	9.01		9.02		9.02		9.02		9.31		9.35
2023-12-02 16:38:00	9.02		9.04		9.04		9.04		9.32		9.36
2023-12-02 16:38:30	9.01		9.02		9.02		9.02		9.31		9.35
2023-12-02 16:39:00	9.01		9.01		9.01		9.01		9.31		9.35
2023-12-02 16:39:30	9.01		9.01		9.01		9.01		9.31		9.34
2023-12-02 16:40:00	9.02		9.02		9.02		9.02		9.31		9.35
2023-12-02 16:40:30	9		9		9		9		9.32		9.35
2023-12-02 16:41:00	9.01		9.01		9.01		9.01		9.32		9.36
2023-12-02 16:41:30	9		9		9		9		9.32		9.35
2023-12-02 16:42:00	9		9		9		9		9.32		9.36
2023-12-02 16:42:30	9.01		9.01		9.01		9.01		9.32		9.35
2023-12-02 16:43:00	9.02		9.02		9.02		9.02		9.33		9.36
2023-12-02 16:43:30	9		9		9		9		9.31		9.36
2023-12-02 16:44:00	9.01		9.01		9.01		9.01		9.32		9.34
2023-12-02 16:44:30	9.01		9.01		9.01		9.01		9.33		9.35
2023-12-02 16:45:00	9.02		9.02		9.02		9.02		9.31		9.36
2023-12-02 16:45:30	9.01		9.01		9.01		9.01		9.31		9.35
2023-12-02 16:46:00	9.01		9.01		9.01		9.01		9.32		9.35
2023-12-02 16:46:30	9.01		9.01		9.01		9.01		9.32		9.35
2023-12-02 16:47:00	9.02		9		9		9		9.32		9.35
2023-12-02 16:47:30	9		9.01		9.01		9.01		9.31		9.36
2023-12-02 16:48:00	9.01		9.01		9.01		9.01		9.32		9.36
2023-12-02 16:48:30	9		9.02		9.02		9.02		9.33		9.36
2023-12-02 16:49:00	9		9		9		9		9.31		9.35
2023-12-02 16:49:30	9.01		9.01		9.01		9.01		9.31		9.35
2023-12-02 16:50:00	9.02		9		9		9		9.32		9.36
2023-12-02 16:50:30	9		9.01		9.01		9.01		9.31		9.35
2023-12-02 16:51:00	9.01		9.01		9.01		9.01		9.32		9.36
2023-12-02 16:51:30	9.01		9.02		9.02		9.02		9.31		9.35
2023-12-02 16:52:00	9.02		9		9		9		9.31		9.35
2023-12-02 16:52:30	9.01		9.01		9.01		9.01		9.31		9.34
2023-12-02 16:53:00	9		9.01		9.01		9.01		9.31		9.35
2023-12-02 16:53:30	9.01		9.02		9.02		9.02		9.32		9.35
2023-12-02 16:54:00	9.01		9		9.01		9.01		9.32		9.36
2023-12-02 16:54:30	9.02		9.01		9.02		9.02		9.32		9.35
2023-12-02 16:55:00	9		9		9.04		9.04		9.32		9.36
2023-12-02 16:55:30	9.01		9.01		9.02		9.02		9.32		9.35
2023-12-02 16:56:00	9		9.01		9.01		9.01		9.31		9.36
2023-12-02 16:56:30	9.01		9.02		9.01		9.01		9.32		9.36
2023-12-02 16:57:00	9.01		9		9.02		9.02		9.33		9.34
2023-12-02 16:57:30	9.02		9.01		9		9		9.31		9.35
2023-12-02 16:58:00	9		9.01		9.01		9.01		9.31		9.35
2023-12-02 16:58:30	9.01		9.02		9		9		9.32		9.35
2023-12-02 16:59:00	9.01		9.01		9		9		9.31		9.35
2023-12-02 16:59:30	9.02		9.02		9.01		9.01		9.32		9.36
2023-12-02 17:00:00	9.01		9.04		9.02		9.02		9.31		9.36
2023-12-02 17:00:30	9.02		9.02		9		9		9.31		9.36
2023-12-02 17:01:00	9.04		9.01		9.01		9.01		9.31		9.35
2023-12-02 17:01:30	9.02		9.01		9.01		9.01		9.31		9.35
2023-12-02 17:02:00	9.01		9.02		9.02		9.02		9.32		9.36
2023-12-02 17:02:30	9.01		9		9.01		9.01		9.32		9.35
2023-12-02 17:03:00	9.02		9.01		9.01		9.01		9.32		9.36
2023-12-02 17:03:30	9		9		9.01		9.01		9.32		9.35
2023-12-02 17:04:00	9.01		9		9.02		9.02		9.32		9.35
2023-12-02 17:04:30	9		9		9		9		9.33		9.34
2023-12-02 17:05:00	9		9.01		9.01		9.01		9.31		9.35
2023-12-02 17:05:30	9.01		9		9		9		9.32		9.35
2023-12-02 17:06:00	9.02		9		9		9		9.33		9.36
2023-12-02 17:06:30	9		9.01		9.01		9.01		9.31		9.35
2023-12-02 17:07:00	9.01		9.02		9.02		9.02		9.31		9.36
2023-12-02 17:07:30	9.01		9		9		9		9.32		9.35
2023-12-02 17:08:00	9.02		9.01		9.01		9.01		9.32		9.36
2023-12-02 17:08:30	9.01		9.01		9.01		9.01		9.32		9.36
2023-12-02 17:09:00	9.01		9.02		9.02		9.02		9.31		9.34
2023-12-02 17:09:30	9.01		9.01		9.01		9.01		9.32		9.35
2023-12-02 17:10:00	9.02		9.01		9.01		9.01		9.33		9.36
2023-12-02 17:10:30	9		9.01		9.01		9.01		9.31		9.35
2023-12-02 17:11:00	9.01		9.02		9.02		9.02		9.31		9.35
2023-12-02 17:11:30	9		9		9		9		9.32		9.35
2023-12-02 17:12:00	9		9.01		9.01		9.01		9.31		9.35
2023-12-02 17:12:30	9.01		9		9		9		9.32		9.36
2023-12-02 17:13:00	9.02		9		9		9		9.31		9.36
2023-12-02 17:13:30	9		9.01		9.01		9.01		9.31		9.36
2023-12-02 17:14:00	9.01		9.02		9.02		9.02		9.31		9.35
2023-12-02 17:14:30	9.01		9		9		9		9.31		9.35
2023-12-02 17:15:00	9.02		9.01		9.01		9.01		9.32		9.36
2023-12-02 17:15:30	9.01		9.01		9.01		9.01		9.32		9.35
2023-12-02 17:16:00	9.01		9.02		9.02		9.02		9.32		9.36
2023-12-02 17:16:30	9.01		9.01		9.01		9.01		9.32		9.35
2023-12-02 17:17:00	9.02		9		9		9		9.32		9.35
2023-12-02 17:17:30	9		9.01		9.01		9.01		9.33		9.34
2023-12-02 17:18:00	9.01		9.01		9.01		9.01		9.31		9.35
2023-12-02 17:18:30	9		9.02		9.02		9.02		9.32		9.35
2023-12-02 17:19:00	9		9		9		9		9.33		9.35
2023-12-02 17:19:30	9.01		9.01		9.01		9.01		9.31		9.36
2023-12-02 17:20:00	9.02		9		9		9		9.31		9.35
2023-12-02 17:20:30	9		9.01		9.01		9.01		9.32		9.35
2023-12-02 17:21:00	9.01		9.01		9.01		9.01		9.32		9.34
2023-12-02 17:21:30	9.01		9.02		9.02		9.02		9.32		9.35
2023-12-02 17:22:00	9.02		9		9		9		9.31		9.35
2023-12-02 17:22:30	9.01		9.01		9.01		9.01		9.32		9.36
2023-12-02 17:23:00	9		9.01		9.01		9.01		9.33		9.35
2023-12-02 17:23:30	9.01		9.02		9.02		9.02		9.31		9.36
2023-12-02 17:24:00	9.01		9.01		9.01		9.01		9.31		9.35
2023-12-02 17:24:30	9.02		9.02		9.02		9.02		9.32		9.36
2023-12-02 17:25:00	9		9.04		9.04		9.04		9.31		9.36
2023-12-02 17:25:30	9.01		9.02		9.02		9.02		9.32		9.34
2023-12-02 17:26:00	9		9.01		9.01		9.01		9.31		9.35
2023-12-02 17:26:30	9.01		9.01		9.01		9.01		9.31		9.36
2023-12-02 17:27:00	9.01		9.02		9.02		9.02		9.31		9.35
2023-12-02 17:27:30	9.02		9		9		9		9.31		9.35
2023-12-02 17:28:00	9		9.01		9.01		9.01		9.32		9.35
2023-12-02 17:28:30	9.01		9		9		9		9.32		9.35
2023-12-02 17:29:00	9.01		9		9		9		9.32		9.36
2023-12-02 17:29:30	9.02		9.01		9.01		9.01		9.32		9.36
2023-12-02 17:30:00	9.01		9.02		9.02		9.02		9.32		9.36
2023-12-02 17:30:30	9.02		9		9		9		9.33		9.35
2023-12-02 17:31:00	9.04		9.01		9.01		9.01		9.31		9.35
2023-12-02 17:31:30	9.02		9.01		9.01		9.01		9.32		9.36
2023-12-02 17:32:00	9.01		9.02		9.02		9.02		9.33		9.35
2023-12-02 17:32:30	9.01		9.01		9.01		9.01		9.31		9.36
2023-12-02 17:33:00	9.02		9.01		9.01		9.01		9.31		9.35
2023-12-02 17:33:30	9		9.01		9.01		9.01		9.32		9.35
2023-12-02 17:34:00	9.01		9.02		9.02		9.02		9.32		9.34
2023-12-02 17:34:30	9		9		9		9		9.32		9.35
2023-12-02 17:35:00	9		9.01		9.01		9.01		9.31		9.35
2023-12-02 17:35:30	9.01		9		9		9		9.32		9.36
2023-12-02 17:36:00	9.02		9		9		9		9.33		9.35
2023-12-02 17:36:30	9		9.01		9.01		9.01		9.31		9.36
2023-12-02 17:37:00	9.01		9.02		9.02		9.02		9.31		9.35
2023-12-02 17:37:30	9.01		9		9		9		9.32		9.36
2023-12-02 17:38:00	9.02		9.01		9.01		9.01		9.31		9.36
2023-12-02 17:38:30	9.01		9.01		9.01		9.01		9.32		9.34
2023-12-02 17:39:00	9.01		9.02		9.02		9.02		9.31		9.35
2023-12-02 17:39:30	9.01		9.01		9.01		9.01		9.31		9.35
2023-12-02 17:40:00	9.02		9.01		9.01		9.01		9.31		9.35
2023-12-02 17:40:30	9		9.01		9.01		9.01		9.31		9.35
2023-12-02 17:41:00	9.01		9.02		9.02		9.02		9.32		9.36
2023-12-02 17:41:30	9		9		9		9		9.32		9.36
2023-12-02 17:42:00	9		9.01		9.01		9.01		9.32		9.36
2023-12-02 17:42:30	9.01		9		9		9		9.32		9.35
2023-12-02 17:43:00	9.02		9		9		9		9.32		9.35
2023-12-02 17:43:30	9		9.01		9.01		9.01		9.33		9.36
2023-12-02 17:44:00	9.01		9.02		9.02		9.02		9.31		9.35
2023-12-02 17:44:30	9.01		9		9		9		9.32		9.36
2023-12-02 17:45:00	9.02		9.01		9.01		9.01		9.33		9.35
2023-12-02 17:45:30	9.01		9.01		9.01		9.01		9.31		9.35
2023-12-02 17:46:00	9.01		9.02		9.02		9.02		9.31		9.34
2023-12-02 17:46:30	9.01		9.01		9.01		9.01		9.32		9.35
2023-12-02 17:47:00	9.02		9		9		9		9.32		9.35
2023-12-02 17:47:30	9		9.01		9.01		9.01		9.32		9.36
2023-12-02 17:48:00	9.01		9.01		9.01		9.01		9.31		9.35
2023-12-02 17:48:30	9		9.02		9.02		9.02		9.32		9.36
2023-12-02 17:49:00	9		9		9		9		9.33		9.35
2023-12-02 17:49:30	9.01		9.01		9.01		9.01		9.31		9.36
2023-12-02 17:50:00	9.02		9		9		9		9.31		9.36
2023-12-02 17:50:30	9		9.01		9.01		9.01		9.32		9.34
2023-12-02 17:51:00	9.01		9.01		9.01		9.01		9.31		9.35
2023-12-02 17:51:30	9.01		9.02		9.02		9.02		9.32		9.36
2023-12-02 17:52:00	9.02		9		9		9		9.31		9.35
2023-12-02 17:52:30	9.01		9.01		9.01		9.01		9.31		9.35
2023-12-02 17:53:00	9		9.01		9.01		9.01		9.31		9.35
2023-12-02 17:53:30	9.01		9.02		9.02		9.02		9.31		9.35
2023-12-02 17:54:00	9.01		9.01		9.01		9.01		9.32		9.36
2023-12-02 17:54:30	9.02		9.02		9.02		9.02		9.32		9.36
2023-12-02 17:55:00	9		9.04		9.04		9.04		9.32		9.36
2023-12-02 17:55:30	9.01		9.02		9.02		9.02		9.32		9.35
2023-12-02 17:56:00	9		9.01		9.01		9.01		9.32		9.35
2023-12-02 17:56:30	9.01		9.01		9.01		9.01		9.32		9.36
2023-12-02 17:57:00	9.01		9.02		9.02		9.02		9.31		9.35
2023-12-02 17:57:30	9.02		9		9		9		9.31		9.36
2023-12-02 17:58:00	9		9.01		9.01		9.01		9.31		9.35
2023-12-02 17:58:30	9.01		9		9		9		9.31		9.35
2023-12-02 17:59:00	9.01		9		9		9		9.32		9.34
2023-12-02 17:59:30	9.02		9.01		9.01		9.01		9.32		9.35
2023-12-02 18:00:00	9.01		9.02		9.02		9.02		9.32		9.35
2023-12-02 18:00:30	9.02		9		9		9		9.32		9.36
2023-12-02 18:01:00	9.04		9.01		9.01		9.01		9.32		9.35
2023-12-02 18:01:30	9.02		9.01		9.01		9.01		9.33		9.36
2023-12-02 18:02:00	9.01		9.02		9.02		9.02		9.31		9.35
2023-12-02 18:02:30	9.01		9.01		9.01		9.01		9.32		9.36
2023-12-02 18:03:00	9.02		9.01		9.01		9.01		9.33		9.36
2023-12-02 18:03:30	9		9.01		9.01		9.01		9.31		9.34
2023-12-02 18:04:00	9.01		9.02		9.02		9.02		9.31		9.35
2023-12-02 18:04:30	9		9		9		9		9.32		9.36
2023-12-02 18:05:00	9		9.01		9.01		9.01		9.32		9.35
2023-12-02 18:05:30	9.01		9		9		9		9.32		9.36
2023-12-02 18:06:00	9.02		9		9		9		9.31		9.35
2023-12-02 18:06:30	9		9.01		9.01		9.01		9.32		9.35
2023-12-02 18:07:00	9.01		9.02		9.02		9.02		9.33		9.36
2023-12-02 18:07:30	9.01		9		9		9		9.31		9.36
2023-12-02 18:08:00	9.02		9.01		9.01		9.01		9.31		9.35
2023-12-02 18:08:30	9.01		9.01		9.01		9.01		9.32		9.36
2023-12-02 18:09:00	9.01		9.02		9.02		9.02		9.31		9.35
2023-12-02 18:09:30	9.01		9.01		9.01		9.01		9.32		9.35
2023-12-02 18:10:00	9		9.01		9.01		9.01		9.31		9.35
2023-12-02 18:10:30	9.01		9.01		9.01		9.01		9.31		9.35
2023-12-02 18:11:00	9.01		9.02		9.02		9.02		9.31		9.36
2023-12-02 18:11:30	9.02		9		9		9		9.31		9.36
2023-12-02 18:12:00	9		9.01		9.01		9.01		9.32		9.36
2023-12-02 18:12:30	9.01		9		9		9		9.32		9.35
2023-12-02 18:13:00	9		9		9		9		9.32		9.35
2023-12-02 18:13:30	9.01		9.01		9.01		9.01		9.32		9.36
2023-12-02 18:14:00	9.01		9.02		9.01		9.02		9.32		9.35
2023-12-02 18:14:30	9.02		9		9.02		9		9.33		9.36
2023-12-02 18:15:00	9		9.01		9		9.01		9.31		9.35
2023-12-02 18:15:30	9.01		9.01		9.01		9.01		9.32		9.35
2023-12-02 18:16:00	9.01		9.02		9		9.02		9.33		9.34
2023-12-02 18:16:30	9.02		9.01		9.01		9.01		9.31		9.35
2023-12-02 18:17:00	9.01		9		9.01		9		9.31		9.35
2023-12-02 18:17:30	9.02		9.01		9.02		9.01		9.32		9.36
2023-12-02 18:18:00	9.04		9.01		9		9.01		9.32		9.35
2023-12-02 18:18:30	9.02		9.02		9.01		9.02		9.32		9.36
2023-12-02 18:19:00	9.01		9		9.01		9		9.31		9.35
2023-12-02 18:19:30	9.01		9.01		9.02		9.01		9.32		9.36
2023-12-02 18:20:00	9.02		9		9.01		9		9.33		9.36
2023-12-02 18:20:30	9		9.01		9.02		9.01		9.31		9.34
2023-12-02 18:21:00	9.01		9.01		9.04		9.01		9.31		9.35
2023-12-02 18:21:30	9		9.02		9.02		9.02		9.32		9.36
2023-12-02 18:22:00	9		9		9.01		9		9.31		9.35
2023-12-02 18:22:30	9.01		9.01		9.01		9.01		9.32		9.35
2023-12-02 18:23:00	9.02		9.01		9.02		9.01		9.31		9.35
2023-12-02 18:23:30	9		9.02		9		9.02		9.31		9.35
2023-12-02 18:24:00	9.01		9.01		9.01		9.01		9.31		9.36
2023-12-02 18:24:30	9.01		9.02		9		9.02		9.31		9.36
2023-12-02 18:25:00	9.02		9.04		9		9.04		9.32		9.36
2023-12-02 18:25:30	9.01		9.02		9.01		9.02		9.32		9.35
2023-12-02 18:26:00	9.01		9.01		9.02		9.01		9.32		9.35
2023-12-02 18:26:30	9.01		9.01		9		9.01		9.32		9.36
2023-12-02 18:27:00	9.02		9.02		9.01		9.02		9.32		9.35
2023-12-02 18:27:30	9		9		9.01		9		9.33		9.36
2023-12-02 18:28:00	9.01		9.01		9.02		9.01		9.31		9.35
2023-12-02 18:28:30	9		9		9.01		9		9.32		9.35
2023-12-02 18:29:00	9		9		9.01		9		9.33		9.34
2023-12-02 18:29:30	9.01		9.01		9.01		9.01		9.31		9.35
2023-12-02 18:30:00	9.02		9.02		9.02		9.02		9.31		9.35
2023-12-02 18:30:30	9		9		9		9		9.32		9.36
2023-12-02 18:31:00	9.01		9.01		9.01		9.01		9.32		9.35
2023-12-02 18:31:30	9.01		9.01		9		9.01		9.32		9.36
2023-12-02 18:32:00	9.02		9.02		9		9.02		9.31		9.35
2023-12-02 18:32:30	9.01		9.01		9.01		9.01		9.32		9.36
2023-12-02 18:33:00	9.01		9.01		9.02		9.01		9.33		9.36
2023-12-02 18:33:30	9.01		9.01		9		9.01		9.31		9.34
2023-12-02 18:34:00	9.02		9		9.01		9		9.31		9.35
2023-12-02 18:34:30	9		9.01		9.01		9.01		9.32		9.35
2023-12-02 18:35:00	9.01		9.01		9.02		9.01		9.31		9.35
2023-12-02 18:35:30	9		9.02		9.01		9.02		9.32		9.35
2023-12-02 18:36:00	9		9		9.01		9		9.31		9.36
2023-12-02 18:36:30	9.01		9.01		9.01		9.01		9.31		9.36
2023-12-02 18:37:00	9.02		9		9.02		9		9.31		9.36
2023-12-02 18:37:30	9		9.01		9		9.01		9.31		9.35
2023-12-02 18:38:00	9.01		9.01		9.01		9.01		9.32		9.35
2023-12-02 18:38:30	9.01		9.02		9		9.02		9.32		9.36
2023-12-02 18:39:00	9.02		9		9		9		9.32		9.35
2023-12-02 18:39:30	9.01		9.01		9.01		9.01		9.32		9.36
2023-12-02 18:40:00	9		9.01		9.02		9.01		9.32		9.35
2023-12-02 18:40:30	9.01		9.02		9		9.02		9.33		9.35
2023-12-02 18:41:00	9.01		9.01		9.01		9.01		9.31		9.34
2023-12-02 18:41:30	9.02		9.02		9.01		9.02		9.32		9.35
2023-12-02 18:42:00	9		9.04		9.02		9.04		9.33		9.35
2023-12-02 18:42:30	9.01		9.02		9.01		9.02		9.31		9.36
2023-12-02 18:43:00	9		9.01		9		9.01		9.31		9.35
2023-12-02 18:43:30	9.01		9.01		9.01		9.01		9.32		9.36
2023-12-02 18:44:00	9.01		9.02		9.01		9.02		9.32		9.35
2023-12-02 18:44:30	9.02		9		9.02		9		9.32		9.36
2023-12-02 18:45:00	9		9.01		9		9.01		9.31		9.36
2023-12-02 18:45:30	9.01		9		9.01		9		9.32		9.34
2023-12-02 18:46:00	9.01		9		9		9		9.33		9.35
2023-12-02 18:46:30	9.02		9.01		9.01		9.01		9.31		9.36
2023-12-02 18:47:00	9.01		9.02		9.01		9.02		9.31		9.35
2023-12-02 18:47:30	9.02		9		9.02		9		9.32		9.35
2023-12-02 18:48:00	9.04		9.01		9		9.01		9.31		9.35
2023-12-02 18:48:30	9.02		9.01		9.01		9.01		9.32		9.35
2023-12-02 18:49:00	9.01		9.02		9.01		9.02		9.31		9.36
2023-12-02 18:49:30	9.01		9.01		9.02		9.01		9.31		9.36
2023-12-02 18:50:00	9.02		9.01		9.01		9.01		9.31		9.36
2023-12-02 18:50:30	9		9.01		9.02		9.01		9.31		9.35
2023-12-02 18:51:00	9.01		9.02		9.04		9.02		9.32		9.35
2023-12-02 18:51:30	9		9		9.02		9		9.32		9.36
2023-12-02 18:52:00	9		9.01		9.01		9.01		9.32		9.35
2023-12-02 18:52:30	9.01		9		9.01		9		9.32		9.36
2023-12-02 18:53:00	9.02		9		9.02		9		9.32		9.35
2023-12-02 18:53:30	9		9.01		9		9.01		9.33		9.35
2023-12-02 18:54:00	9.01		9.02		9.01		9.02		9.31		9.34
2023-12-02 18:54:30	9.01		9		9		9		9.32		9.35
2023-12-02 18:55:00	9.02		9.01		9		9.01		9.33		9.35
2023-12-02 18:55:30	9.01		9.01		9.01		9.01		9.31		9.35
2023-12-02 18:56:00	9.01		9.02		9.02		9.02		9.31		9.36
2023-12-02 18:56:30	9.01		9.01		9		9.01		9.32		9.35
2023-12-02 18:57:00	9.02		9.01		9.01		9.01		9.32		9.35
2023-12-02 18:57:30	9		9.01		9.01		9.01		9.32		9.34
2023-12-02 18:58:00	9.01		9.02		9.02		9.02		9.31		9.35
2023-12-02 18:58:30	9		9		9.01		9		9.32		9.35
2023-12-02 18:59:00	9		9.01		9.01		9.01		9.33		9.36
2023-12-02 18:59:30	9.01		9		9.01		9		9.31		9.35
2023-12-02 19:00:00	9.02		9		9.02		9		9.31		9.36
2023-12-02 19:00:30	9		9.01		9		9.01		9.32		9.35
2023-12-02 19:01:00	9.01		9.02		9.01		9.02		9.31		9.36
2023-12-02 19:01:30	9.01		9		9		9		9.32		9.36
2023-12-02 19:02:00	9.02		9.01		9		9.01		9.31		9.34
2023-12-02 19:02:30	9.01		9.01		9.01		9.01		9.31		9.35
2023-12-02 19:03:00	9.01		9.02		9.02		9.02		9.31		9.36
2023-12-02 19:03:30	9.01		9.01		9		9.01		9.31		9.35
2023-12-02 19:04:00	9.02		9		9.01		9		9.32		9.35
2023-12-02 19:04:30	9		9.01		9.01		9.01		9.32		9.35
2023-12-02 19:05:00	9.01		9.01		9.02		9.01		9.32		9.35
2023-12-02 19:05:30	9		9.02		9.01		9.02		9.32		9.36
2023-12-02 19:06:00	9		9		9.01		9		9.32		9.36
2023-12-02 19:06:30	9.01		9.01		9.01		9.01		9.31		9.36
2023-12-02 19:07:00	9.02		9		9.02		9		9.32		9.35
2023-12-02 19:07:30	9		9.01		9		9.01		9.33		9.35
2023-12-02 19:08:00	9.01		9.01		9.01		9.01		9.31		9.36
2023-12-02 19:08:30	9.01		9.02		9		9.02		9.31		9.35
2023-12-02 19:09:00	9.02		9		9		9		9.32		9.36
2023-12-02 19:09:30	9.01		9.01		9.01		9.01		9.31		9.35
2023-12-02 19:10:00	9		9.01		9.02		9.01		9.32		9.35
2023-12-02 19:10:30	9.01		9.02		9		9.02		9.31		9.34
2023-12-02 19:11:00	9.01		9.01		9.01		9.01		9.31		9.35
2023-12-02 19:11:30	9.02		9.02		9.01		9.02		9.31		9.35
2023-12-02 19:12:00	9		9.04		9.02		9.04		9.31		9.36
2023-12-02 19:12:30	9.01		9.02		9.01		9.02		9.32		9.35
2023-12-02 19:13:00	9		9.01		9		9.01		9.32		9.36
2023-12-02 19:13:30	9.01		9.01		9.01		9.01		9.32		9.35
2023-12-02 19:14:00	9.01		9.02		9.01		9.02		9.32		9.36
2023-12-02 19:14:30	9.02		9		9.02		9		9.32		9.36
2023-12-02 19:15:00	9		9.01		9		9.01		9.33		9.34
2023-12-02 19:15:30	9.01		9		9.01		9		9.31		9.35
2023-12-02 19:16:00	9.01		9		9		9		9.32		9.35
2023-12-02 19:16:30	9.02		9.01		9.01		9.01		9.33		9.35
2023-12-02 19:17:00	9.01		9.02		9.01		9.02		9.31		9.35
2023-12-02 19:17:30	9.02		9		9.02		9		9.31		9.36
2023-12-02 19:18:00	9.04		9.01		9		9.01		9.32		9.36
2023-12-02 19:18:30	9.02		9.01		9.01		9.01		9.32		9.36
2023-12-02 19:19:00	9.01		9.02		9.01		9.02		9.32		9.35
2023-12-02 19:19:30	9.01		9.01		9.02		9.01		9.31		9.35
2023-12-02 19:20:00	9.02		9.01		9.01		9.01		9.32		9.36
2023-12-02 19:20:30	9		9.01		9.02		9.01		9.33		9.35
2023-12-02 19:21:00	9.01		9.02		9.04		9.02		9.31		9.36
2023-12-02 19:21:30	9		9		9.02		9		9.31		9.35
2023-12-02 19:22:00	9		9.01		9.01		9.01		9.32		9.35
2023-12-02 19:22:30	9.01		9		9.01		9		9.31		9.34
2023-12-02 19:23:00	9.02		9		9.02		9		9.32		9.35
2023-12-02 19:23:30	9		9.01		9		9.01		9.31		9.35
2023-12-02 19:24:00	9.01		9.02		9.01		9.02		9.31		9.36
2023-12-02 19:24:30	9.01		9		9		9		9.31		9.35
2023-12-02 19:25:00	9.02		9.01		9		9.01		9.31		9.36
2023-12-02 19:25:30	9.01		9.01		9.01		9.01		9.32		9.35
2023-12-02 19:26:00	9.01		9.02		9.02		9.02		9.32		9.36
2023-12-02 19:26:30	9.01		9.01		9		9.01		9.32		9.36
2023-12-02 19:27:00	9.02		9.01		9.01		9.01		9.32		9.34
2023-12-02 19:27:30	9		9.01		9.01		9.01		9.32		9.35
2023-12-02 19:28:00	9.01		9.02		9.02		9.02		9.33		9.36
2023-12-02 19:28:30	9		9		9.01		9		9.31		9.35
2023-12-02 19:29:00	9		9.01		9.01		9.01		9.32		9.35
2023-12-02 19:29:30	9.01		9		9.01		9		9.33		9.35
2023-12-02 19:30:00	9.02		9		9		9		9.31		9.35
2023-12-02 19:30:30	9		9.01		9.01		9.01		9.31		9.36
2023-12-02 19:31:00	9.01		9.02		9.01		9.02		9.32		9.36
2023-12-02 19:31:30	9.01		9		9.02		9		9.32		9.36
2023-12-02 19:32:00	9.02		9.01		9		9.01		9.32		9.35
2023-12-02 19:32:30	9.01		9.01		9.01		9.01		9.31		9.35
2023-12-02 19:33:00	9.01		9.02		9		9.02		9.32		9.36
2023-12-02 19:33:30	9.01		9.01		9.01		9.01		9.33		9.35
2023-12-02 19:34:00	9.02		9		9.01		9		9.31		9.36
2023-12-02 19:34:30	9		9.01		9.02		9.01		9.31		9.35
2023-12-02 19:35:00	9.01		9.01		9		9.01		9.32		9.35
2023-12-02 19:35:30	9		9.02		9.01		9.02		9.31		9.34
2023-12-02 19:36:00	9		9		9.01		9		9.32		9.35
2023-12-02 19:36:30	9.01		9.01		9.02		9.01		9.31		9.35
2023-12-02 19:37:00	9.02		9		9.01		9		9.31		9.36
2023-12-02 19:37:30	9		9.01		9.02		9.01		9.31		9.35
2023-12-02 19:38:00	9.01		9.01		9.04		9.01		9.31		9.36
2023-12-02 19:38:30	9.01		9.02		9.02		9.02		9.32		9.35
2023-12-02 19:39:00	9.02		9		9.01		9		9.32		9.36
2023-12-02 19:39:30	9.01		9.01		9.01		9.01		9.32		9.36
2023-12-02 19:40:00	9		9.01		9.02		9.01		9.32		9.34
2023-12-02 19:40:30	9.01		9.02		9		9.02		9.32		9.35
2023-12-02 19:41:00	9.01		9.01		9.01		9.01		9.33		9.36
2023-12-02 19:41:30	9.02		9.02		9.02		9.02		9.31		9.35
2023-12-02 19:42:00	9		9.04		9.04		9.04		9.32		9.36
2023-12-02 19:42:30	9.01		9.02		9.02		9.02		9.33		9.35
2023-12-02 19:43:00	9		9.01		9.01		9.01		9.31		9.35
2023-12-02 19:43:30	9.01		9.01		9.01		9.01		9.31		9.36
2023-12-02 19:44:00	9.01		9.02		9.02		9.02		9.32		9.36
2023-12-02 19:44:30	9.02		9		9		9		9.32		9.35
2023-12-02 19:45:00	9		9.01		9.01		9.01		9.32		9.36
2023-12-02 19:45:30	9.01		9		9		9		9.31		9.35
2023-12-02 19:46:00	9.01		9		9		9		9.32		9.35
2023-12-02 19:46:30	9.02		9.01		9.01		9.01		9.33		9.35
2023-12-02 19:47:00	9.01		9.02		9.02		9.02		9.31		9.35
2023-12-02 19:47:30	9.02		9		9		9		9.31		9.36
2023-12-02 19:48:00	9.04		9.01		9.01		9.01		9.32		9.36
2023-12-02 19:48:30	9.02		9.01		9.01		9.01		9.31		9.36
2023-12-02 19:49:00	9.01		9.02		9.02		9.02		9.32		9.35
2023-12-02 19:49:30	9.01		9.01		9.01		9.01		9.31		9.35
2023-12-02 19:50:00	9.02		9.01		9.01		9.01		9.31		9.36
2023-12-02 19:50:30	9		9.01		9.01		9.01		9.31		9.35
2023-12-02 19:51:00	9.01		9.02		9.02		9.02		9.31		9.36
2023-12-02 19:51:30	9		9		9		9		9.32		9.35
2023-12-02 19:52:00	9		9.01		9.01		9.01		9.32		9.35
2023-12-02 19:52:30	9.01		9		9		9		9.32		9.34
2023-12-02 19:53:00	9.02		9		9		9		9.32		9.35
2023-12-02 19:53:30	9		9.01		9.01		9.01		9.32		9.35
2023-12-02 19:54:00	9.01		9.02		9.02		9.02		9.33		9.36
2023-12-02 19:54:30	9.01		9.01		9		9		9.31		9.35
2023-12-02 19:55:00	9.02		9.02		9.01		9.01		9.32		9.36
2023-12-02 19:55:30	9.01		9		9.01		9.01		9.33		9.35
2023-12-02 19:56:00	9.01		9.01		9.02		9.02		9.31		9.36
2023-12-02 19:56:30	9.01		9		9.01		9.01		9.31		9.36
2023-12-02 19:57:00	9		9.01		9.01		9.01		9.32		9.34
2023-12-02 19:57:30	9.01		9.01		9.01		9.01		9.32		9.35
2023-12-02 19:58:00	9.01		9.02		9.02		9.02		9.32		9.36
2023-12-02 19:58:30	9.02		9		9		9		9.31		9.35
2023-12-02 19:59:00	9		9.01		9.01		9.01		9.32		9.35
2023-12-02 19:59:30	9.01		9.01		9		9		9.33		9.35
2023-12-02 20:00:00	9		9.02		9		9		9.31		9.35
2023-12-02 20:00:30	9.01		9.01		9.01		9.01		9.31		9.36
2023-12-02 20:01:00	9.01		9.02		9.02		9.02		9.32		9.36
2023-12-02 20:01:30	9.02		9.04		9		9		9.31		9.36
2023-12-02 20:02:00	9		9.02		9.01		9.01		9.32		9.35
2023-12-02 20:02:30	9.01		9.01		9.01		9.01		9.31		9.35
2023-12-02 20:03:00	9.01		9.01		9.02		9.02		9.31		9.36
2023-12-02 20:03:30	9.02		9.02		9.01		9.01		9.31		9.35
2023-12-02 20:04:00	9.01		9		9		9		9.31		9.36
2023-12-02 20:04:30	9.02		9.01		9.01		9.01		9.32		9.35
2023-12-02 20:05:00	9.04		9		9.01		9.01		9.32		9.35
2023-12-02 20:05:30	9.02		9		9.02		9.02		9.32		9.34
2023-12-02 20:06:00	9.01		9.01		9		9		9.32		9.35
2023-12-02 20:06:30	9.01		9.02		9.01		9.01		9.32		9.35
2023-12-02 20:07:00	9.02		9		9		9		9.31		9.36
2023-12-02 20:07:30	9		9.01		9.01		9.01		9.31		9.35
2023-12-02 20:08:00	9.01		9.01		9.01		9.01		9.31		9.36
2023-12-02 20:08:30	9		9.02		9.02		9.02		9.31		9.35
2023-12-02 20:09:00	9		9.01		9		9		9.32		9.36
2023-12-02 20:09:30	9.01		9.01		9.01		9.01		9.32		9.36
2023-12-02 20:10:00	9.02		9.01		9.01		9.01		9.32		9.34
2023-12-02 20:10:30	9		9.02		9.02		9.02		9.32		9.35
2023-12-02 20:11:00	9.01		9		9.01		9.01		9.32		9.35
2023-12-02 20:11:30	9.01		9.01		9.02		9.02		9.33		9.35
2023-12-02 20:12:00	9.02		9		9.04		9.04		9.31		9.35
2023-12-02 20:12:30	9.01		9		9.02		9.02		9.32		9.36
2023-12-02 20:13:00	9.01		9.01		9.01		9.01		9.33		9.36
2023-12-02 20:13:30	9.01		9.02		9.01		9.01		9.31		9.36
2023-12-02 20:14:00	9.02		9		9.02		9.02		9.31		9.35
2023-12-02 20:14:30	9		9.01		9		9		9.32		9.35
2023-12-02 20:15:00	9.01		9.01		9.01		9.01		9.32		9.36
2023-12-02 20:15:30	9		9.02		9		9		9.32		9.35
2023-12-02 20:16:00	9		9.01		9		9		9.31		9.36
2023-12-02 20:16:30	9.01		9.01		9.01		9.01		9.32		9.35
2023-12-02 20:17:00	9.02		9.01		9.02		9.02		9.33		9.35
2023-12-02 20:17:30	9		9.02		9		9		9.31		9.34
2023-12-02 20:18:00	9.01		9		9.01		9.01		9.31		9.35
2023-12-02 20:18:30	9.01		9.01		9.01		9.01		9.32		9.35
2023-12-02 20:19:00	9.02		9		9.02		9.02		9.31		9.36
2023-12-02 20:19:30	9.01		9		9.01		9.01		9.32		9.35
2023-12-02 20:20:00	9.01		9.01		9.01		9.01		9.31		9.36
2023-12-02 20:20:30	9.01		9.02		9.01		9.01		9.31		9.35
2023-12-02 20:21:00	9.02		9		9		9		9.31		9.36
2023-12-02 20:21:30	9		9.01		9.01		9.01		9.31		9.36
2023-12-02 20:22:00	9.01		9.01		9.01		9.01		9.32		9.34
2023-12-02 20:22:30	9		9.02		9.02		9.02		9.32		9.35
2023-12-02 20:23:00	9		9.01		9		9		9.32		9.36
2023-12-02 20:23:30	9.01		9		9.01		9.01		9.32		9.35
2023-12-02 20:24:00	9.02		9.01		9		9		9.32		9.35
2023-12-02 20:24:30	9		9.01		9.01		9.01		9.33		9.35
2023-12-02 20:25:00	9.01		9.02		9.01		9.01		9.31		9.35
2023-12-02 20:25:30	9.01		9		9.02		9.02		9.32		9.36
2023-12-02 20:26:00	9.02		9.01		9		9		9.33		9.36
2023-12-02 20:26:30	9.01		9		9.01		9.01		9.31		9.36
2023-12-02 20:27:00	9		9.01		9.01		9.01		9.31		9.35
2023-12-02 20:27:30	9.01		9.01		9.02		9.02		9.32		9.35
2023-12-02 20:28:00	9.01		9.02		9.01		9.01		9.32		9.36
2023-12-02 20:28:30	9.02		9		9.02		9.02		9.32		9.35
2023-12-02 20:29:00	9		9.01		9.04		9.04		9.31		9.36
2023-12-02 20:29:30	9.01		9.01		9.02		9.02		9.32		9.35
2023-12-02 20:30:00	9		9.02		9.01		9.01		9.33		9.35
2023-12-02 20:30:30	9.01		9.01		9.01		9.01		9.31		9.34
2023-12-02 20:31:00	9.01		9.02		9.02		9.02		9.31		9.35
2023-12-02 20:31:30	9.02		9.04		9		9		9.32		9.35
2023-12-02 20:32:00	9		9.02		9.01		9.01		9.31		9.36
2023-12-02 20:32:30	9.01		9.01		9		9		9.32		9.35
2023-12-02 20:33:00	9.01		9.01		9		9		9.31		9.36
2023-12-02 20:33:30	9.02		9.02		9.01		9.01		9.31		9.35
2023-12-02 20:34:00	9.01		9		9.02		9.02		9.31		9.35
2023-12-02 20:34:30	9.02		9.01		9		9		9.31		9.34
2023-12-02 20:35:00	9.04		9		9.01		9.01		9.32		9.35
2023-12-02 20:35:30	9.02		9		9.01		9.01		9.32		9.35
2023-12-02 20:36:00	9.01		9.01		9.02		9.02		9.32		9.36
2023-12-02 20:36:30	9.01		9.02		9.01		9.01		9.32		9.35
2023-12-02 20:37:00	9.02		9		9.01		9.01		9.32		9.36
2023-12-02 20:37:30	9		9.01		9.01		9.01		9.33		9.35
2023-12-02 20:38:00	9.01		9.01		9.02		9.02		9.31		9.36
2023-12-02 20:38:30	9		9.02		9		9		9.32		9.36
2023-12-02 20:39:00	9		9.01		9.01		9.01		9.33		9.34
2023-12-02 20:39:30	9.01		9.01		9		9		9.31		9.35
2023-12-02 20:40:00	9.02		9.01		9		9		9.31		9.36
2023-12-02 20:40:30	9		9.02		9.01		9.01		9.32		9.35
2023-12-02 20:41:00	9.01		9		9.02		9.02		9.32		9.35
2023-12-02 20:41:30	9.01		9.01		9		9		9.32		9.35
2023-12-02 20:42:00	9.02		9		9.01		9.01		9.31		9.35
2023-12-02 20:42:30	9.01		9		9.01		9.01		9.32		9.36
2023-12-02 20:43:00	9.01		9.01		9.02		9.02		9.33		9.36
2023-12-02 20:43:30	9.01		9.02		9.01		9.01		9.31		9.36
2023-12-02 20:44:00	9.02		9		9.01		9.01		9.31		9.35
2023-12-02 20:44:30	9		9.01		9.01		9.01		9.32		9.35
2023-12-02 20:45:00	9.01		9.01		9.02		9.02		9.31		9.36
2023-12-02 20:45:30	9		9.02		9		9		9.32		9.35
2023-12-02 20:46:00	9		9.01		9.01		9.01		9.31		9.36
2023-12-02 20:46:30	9.01		9.01		9		9		9.31		9.35
2023-12-02 20:47:00	9.02		9.01		9		9		9.31		9.35
2023-12-02 20:47:30	9		9.02		9.01		9.01		9.31		9.34
2023-12-02 20:48:00	9.01		9		9.02		9.02		9.32		9.35
2023-12-02 20:48:30	9.01		9.01		9		9		9.32		9.35
2023-12-02 20:49:00	9.02		9		9.01		9.01		9.32		9.36
2023-12-02 20:49:30	9.01		9		9.01		9.01		9.32		9.35
2023-12-02 20:50:00	9.01		9.01		9.02		9.02		9.32		9.36
2023-12-02 20:50:30	9.01		9.02		9.01		9.01		9.33		9.35
2023-12-02 20:51:00	9.02		9		9		9		9.31		9.36
2023-12-02 20:51:30	9		9.01		9.01		9.01		9.32		9.36
2023-12-02 20:52:00	9.01		9.01		9.01		9.01		9.33		9.34
2023-12-02 20:52:30	9		9.02		9.02		9.02		9.31		9.35
2023-12-02 20:53:00	9		9.01		9		9		9.31		9.35
2023-12-02 20:53:30	9.01		9		9.01		9.01		9.32		9.35
2023-12-02 20:54:00	9.02		9.01		9		9		9.32		9.35
2023-12-02 20:54:30	9		9.01		9.01		9.01		9.32		9.36
2023-12-02 20:55:00	9.01		9.02		9.01		9.01		9.31		9.36
2023-12-02 20:55:30	9.01		9		9.02		9.02		9.32		9.36
2023-12-02 20:56:00	9.02		9.01		9		9		9.33		9.35
2023-12-02 20:56:30	9.01		9		9.01		9.01		9.31		9.35
2023-12-02 20:57:00	9		9.01		9.01		9.01		9.31		9.36
2023-12-02 20:57:30	9.01		9.01		9.02		9.02		9.32		9.35
2023-12-02 20:58:00	9.01		9.02		9.01		9.01		9.31		9.36
2023-12-02 20:58:30	9.02		9		9.02		9.02		9.32		9.35
2023-12-02 20:59:00	9		9.01		9.04		9.04		9.31		9.35
2023-12-02 20:59:30	9.01		9.01		9.02		9.02		9.31		9.34
2023-12-02 21:00:00	9		9.02		9.01		9.01		9.31		9.35
2023-12-02 21:00:30	9.01		9.01		9.01		9.01		9.31		9.35
2023-12-02 21:01:00	9.01		9.02		9.02		9.02		9.32		9.36
2023-12-02 21:01:30	9.02		9.04		9		9		9.32		9.35
2023-12-02 21:02:00	9		9.02		9.01		9.01		9.32		9.36
2023-12-02 21:02:30	9.01		9.01		9		9		9.32		9.35
2023-12-02 21:03:00	9.01		9.01		9		9		9.32		9.36
2023-12-02 21:03:30	9.02		9.02		9.01		9.01		9.33		9.36
2023-12-02 21:04:00	9.01		9		9.02		9.02		9.31		9.34
2023-12-02 21:04:30	9.02		9.01		9		9		9.32		9.35
2023-12-02 21:05:00	9.04		9		9.01		9.01		9.33		9.36
2023-12-02 21:05:30	9.02		9		9.01		9.01		9.31		9.35
2023-12-02 21:06:00	9.01		9.01		9.02		9.02		9.31		9.35
2023-12-02 21:06:30	9.01		9.02		9.01		9.01		9.32		9.35
2023-12-02 21:07:00	9.02		9		9.01		9.01		9.32		9.35
2023-12-02 21:07:30	9		9.01		9.01		9.01		9.32		9.36
2023-12-02 21:08:00	9.01		9.01		9.02		9.02		9.31		9.36
2023-12-02 21:08:30	9		9.02		9		9		9.32		9.36
2023-12-02 21:09:00	9		9.01		9.01		9.01		9.33		9.35
2023-12-02 21:09:30	9.01		9.01		9		9		9.31		9.35
2023-12-02 21:10:00	9.02		9.01		9		9		9.31		9.36
2023-12-02 21:10:30	9		9		9.01		9.01		9.32		9.35
2023-12-02 21:11:00	9.01		9.01		9.02		9.02		9.31		9.36
2023-12-02 21:11:30	9.01		9.01		9		9		9.32		9.35
2023-12-02 21:12:00	9.02		9.02		9.01		9.01		9.31		9.35
2023-12-02 21:12:30	9.01		9		9.01		9.01		9.31		9.34
2023-12-02 21:13:00	9.01		9.01		9.02		9.02		9.31		9.35
2023-12-02 21:13:30	9.01		9		9.01		9.01		9.31		9.35
2023-12-02 21:14:00	9.02		9.01		9.01		9.01		9.32		9.36
2023-12-02 21:14:30	9		9.01		9.01		9.01		9.32		9.35
2023-12-02 21:15:00	9.01		9.02		9.02		9.02		9.32		9.36
2023-12-02 21:15:30	9		9		9		9		9.32		9.35
2023-12-02 21:16:00	9		9.01		9.01		9.01		9.32		9.36
2023-12-02 21:16:30	9.01		9.01		9		9		9.31		9.36
2023-12-02 21:17:00	9.02		9.02		9		9		9.32		9.34
2023-12-02 21:17:30	9		9.01		9.01		9.01		9.33		9.35
2023-12-02 21:18:00	9.01		9.02		9.02		9.02		9.31		9.36
2023-12-02 21:18:30	9.01		9.04		9		9		9.31		9.35
2023-12-02 21:19:00	9.02		9.02		9.01		9.01		9.32		9.36
2023-12-02 21:19:30	9.01		9.01		9.01		9.01		9.31		9.35
2023-12-02 21:20:00	9.01		9.01		9.02		9.02		9.32		9.35
2023-12-02 21:20:30	9.01		9.02		9.01		9.01		9.31		9.36
2023-12-02 21:21:00	9.02		9		9		9		9.31		9.36
2023-12-02 21:21:30	9		9.01		9.01		9.01		9.31		9.35
2023-12-02 21:22:00	9.01		9.01		9.01		9.01		9.31		9.36
2023-12-02 21:22:30	9		9.02		9.02		9.02		9.32		9.35
2023-12-02 21:23:00	9		9		9		9		9.32		9.35
2023-12-02 21:23:30	9.01		9.01		9.01		9.01		9.32		9.35
2023-12-02 21:24:00	9.02		9		9		9		9.32		9.35
2023-12-02 21:24:30	9		9.01		9.01		9.01		9.32		9.36
2023-12-02 21:25:00	9.01		9.01		9.01		9.01		9.33		9.36
2023-12-02 21:25:30	9.01		9.02		9.02		9.01		9.31		9.36
2023-12-02 21:26:00	9.02		9		9		9.02		9.32		9.35
2023-12-02 21:26:30	9.01		9.01		9.01		9		9.33		9.35
2023-12-02 21:27:00	9		9		9		9.01		9.31		9.36
2023-12-02 21:27:30	9.01		9		9		9		9.31		9.35
2023-12-02 21:28:00	9.01		9.01		9.01		9.01		9.32		9.36
2023-12-02 21:28:30	9.02		9.02		9.02		9.01		9.32		9.35
2023-12-02 21:29:00	9		9		9		9.02		9.32		9.35
2023-12-02 21:29:30	9.01		9.01		9.01		9		9.31		9.34
2023-12-02 21:30:00	9		9.01		9.01		9.01		9.32		9.35
2023-12-02 21:30:30	9.01		9.02		9.02		9.01		9.33		9.35
2023-12-02 21:31:00	9.01		9.01		9.01		9.02		9.31		9.36
2023-12-02 21:31:30	9.02		9		9		9.01		9.31		9.35
2023-12-02 21:32:00	9		9.01		9.01		9.02		9.32		9.36
2023-12-02 21:32:30	9.01		9.01		9.01		9.04		9.31		9.35
2023-12-02 21:33:00	9.01		9.02		9.02		9.02		9.32		9.36
2023-12-02 21:33:30	9.02		9		9		9.01		9.31		9.36
2023-12-02 21:34:00	9.01		9.01		9.01		9.01		9.31		9.34
2023-12-02 21:34:30	9.02		9		9		9.02		9.31		9.35
2023-12-02 21:35:00	9.04		9.01		9.01		9		9.31		9.36
2023-12-02 21:35:30	9.02		9.01		9.01		9.01		9.32		9.35
2023-12-02 21:36:00	9.01		9.02		9.02		9		9.32		9.35
2023-12-02 21:36:30	9.01		9		9		9		9.32		9.35
2023-12-02 21:37:00	9.02		9.01		9.01		9.01		9.32		9.35
2023-12-02 21:37:30	9		9.01		9.01		9.02		9.32		9.36
2023-12-02 21:38:00	9.01		9.02		9.02		9		9.33		9.36
2023-12-02 21:38:30	9		9.01		9.01		9.01		9.31		9.36
2023-12-02 21:39:00	9		9.02		9.02		9.01		9.32		9.35
2023-12-02 21:39:30	9.01		9.04		9.04		9.02		9.33		9.35
2023-12-02 21:40:00	9.02		9.02		9.02		9.01		9.31		9.36
2023-12-02 21:40:30	9		9.01		9.01		9.01		9.31		9.35
2023-12-02 21:41:00	9.01		9.01		9.01		9.01		9.32		9.36
2023-12-02 21:41:30	9.01		9.02		9.02		9.02		9.32		9.35
2023-12-02 21:42:00	9.02		9		9		9		9.32		9.35
2023-12-02 21:42:30	9.01		9.01		9.01		9.01		9.31		9.34
2023-12-02 21:43:00	9.01		9		9		9		9.32		9.35
2023-12-02 21:43:30	9.01		9		9		9		9.33		9.35
2023-12-02 21:44:00	9		9.01		9.01		9.01		9.31		9.36
2023-12-02 21:44:30	9.01		9.02		9.02		9.02		9.31		9.35
2023-12-02 21:45:00	9.01		9		9		9		9.32		9.36
2023-12-02 21:45:30	9.02		9.01		9.01		9.01		9.31		9.35
2023-12-02 21:46:00	9		9.01		9.01		9.01		9.32		9.36
2023-12-02 21:46:30	9.01		9.02		9.02		9.02		9.31		9.36
2023-12-02 21:47:00	9		9.01		9.01		9.01		9.31		9.34
2023-12-02 21:47:30	9.01		9.01		9.01		9.01		9.31		9.35
2023-12-02 21:48:00	9.01		9.01		9.01		9.01		9.31		9.35
2023-12-02 21:48:30	9.02		9		9		9.02		9.32		9.35
2023-12-02 21:49:00	9		9.01		9.01		9		9.32		9.35
2023-12-02 21:49:30	9.01		9.01		9.01		9.01		9.32		9.36
2023-12-02 21:50:00	9.01		9.02		9.02		9		9.32		9.36
2023-12-02 21:50:30	9.02		9		9		9		9.32		9.36
2023-12-02 21:51:00	9.01		9.01		9.01		9.01		9.33		9.35
2023-12-02 21:51:30	9.02		9		9		9.02		9.31		9.35
2023-12-02 21:52:00	9.04		9.01		9.01		9		9.32		9.36
2023-12-02 21:52:30	9.02		9.01		9.01		9.01		9.33		9.35
2023-12-02 21:53:00	9.01		9.02		9.02		9.01		9.31		9.36
2023-12-02 21:53:30	9.01		9		9		9.02		9.31		9.35
2023-12-02 21:54:00	9.02		9.01		9.01		9.01		9.32		9.35
2023-12-02 21:54:30	9		9.01		9.01		9		9.32		9.34
2023-12-02 21:55:00	9.01		9.02		9.02		9.01		9.32		9.35
2023-12-02 21:55:30	9		9.01		9.01		9.01		9.31		9.35
2023-12-02 21:56:00	9		9.02		9.02		9.02		9.32		9.36
2023-12-02 21:56:30	9.01		9.04		9.04		9		9.33		9.35
2023-12-02 21:57:00	9.02		9.02		9.02		9.01		9.31		9.36
2023-12-02 21:57:30	9		9.01		9.01		9		9.31		9.35
2023-12-02 21:58:00	9.01		9.01		9.01		9.01		9.32		9.36
2023-12-02 21:58:30	9.01		9.02		9.02		9.01		9.31		9.36
2023-12-02 21:59:00	9.02		9		9		9.02		9.32		9.34
2023-12-02 21:59:30	9.01		9.01		9.01		9		9.31		9.35
2023-12-02 22:00:00	9.01		9		9		9.01		9.31		9.36
2023-12-02 22:00:30	9.01		9		9		9.01		9.31		9.35
2023-12-02 22:01:00	9.02		9.01		9.01		9.02		9.31		9.35
2023-12-02 22:01:30	9		9.02		9.02		9.01		9.32		9.35
2023-12-02 22:02:00	9.01		9		9		9.02		9.32		9.35
2023-12-02 22:02:30	9		9.01		9.01		9.04		9.32		9.36
2023-12-02 22:03:00	9		9.01		9.01		9.02		9.32		9.36
2023-12-02 22:03:30	9.01		9.02		9.02		9.01		9.32		9.36
2023-12-02 22:04:00	9.02		9.01		9.01		9.01		9.33		9.35
2023-12-02 22:04:30	9		9.01		9.01		9.02		9.31		9.35
2023-12-02 22:05:00	9.01		9.01		9.01		9		9.32		9.36
2023-12-02 22:05:30	9.01		9.02		9.02		9.01		9.33		9.35
2023-12-02 22:06:00	9.02		9		9		9		9.31		9.36
2023-12-02 22:06:30	9.01		9.01		9.01		9		9.31		9.35
2023-12-02 22:07:00	9.01		9		9		9.01		9.32		9.35
2023-12-02 22:07:30	9.01		9		9		9.02		9.32		9.34
2023-12-02 22:08:00	9.02		9.01		9.01		9		9.32		9.35
2023-12-02 22:08:30	9		9.02		9.02		9.01		9.31		9.35
2023-12-02 22:09:00	9.01		9		9		9.01		9.32		9.36
2023-12-02 22:09:30	9		9.01		9.01		9.02		9.33		9.35
2023-12-02 22:10:00	9		9.01		9.01		9.01		9.31		9.36
2023-12-02 22:10:30	9.01		9.02		9.02		9.01		9.31		9.35
2023-12-02 22:11:00	9.02		9.01		9.01		9.01		9.32		9.36
2023-12-02 22:11:30	9		9.01		9.01		9.02		9.31		9.36
2023-12-02 22:12:00	9.01		9.01		9.01		9		9.32		9.35
2023-12-02 22:12:30	9.01		9.02		9.02		9.01		9.31		9.36
2023-12-02 22:13:00	9.02		9		9		9		9.31		9.35
2023-12-02 22:13:30	9.01		9.01		9.01		9		9.31		9.35
2023-12-02 22:14:00	9		9		9		9.01		9.31		9.34
2023-12-02 22:14:30	9.01		9		9		9.02		9.32		9.35
2023-12-02 22:15:00	9.01		9.01		9.01		9		9.32		9.35
2023-12-02 22:15:30	9.02		9.02		9.02		9.01		9.32		9.36
2023-12-02 22:16:00	9		9		9		9.01		9.32		9.35
2023-12-02 22:16:30	9.01		9.01		9.01		9.02		9.31		9.36
2023-12-02 22:17:00	9		9.01		9.01		9.01		9.31		9.35
2023-12-02 22:17:30	9.01		9.02		9.02		9.01		9.31		9.36
2023-12-02 22:18:00	9.01		9.01		9.01		9.01		9.31		9.36
2023-12-02 22:18:30	9.02		9		9		9.02		9.32		9.34
2023-12-02 22:19:00	9		9.01		9.01		9		9.32		9.35
2023-12-02 22:19:30	9.01		9.01		9.01		9.01		9.32		9.36
2023-12-02 22:20:00	9.01		9.02		9.02		9		9.32		9.35
2023-12-02 22:20:30	9.02		9		9		9		9.32		9.35
2023-12-02 22:21:00	9.01		9.01		9.01		9.01		9.33		9.35
2023-12-02 22:21:30	9.02		9		9		9.02		9.31		9.35
2023-12-02 22:22:00	9.04		9.01		9.01		9		9.32		9.36
2023-12-02 22:22:30	9.02		9.01		9.01		9.01		9.33		9.36
2023-12-02 22:23:00	9.01		9.02		9.02		9.01		9.31		9.36
2023-12-02 22:23:30	9.01		9		9		9.02		9.31		9.35
2023-12-02 22:24:00	9.02		9.01		9.01		9.01		9.32		9.35
2023-12-02 22:24:30	9		9.01		9.01		9		9.32		9.36
2023-12-02 22:25:00	9.01		9.02		9.02		9.01		9.32		9.35
2023-12-02 22:25:30	9		9.01		9.01		9.01		9.31		9.36
2023-12-02 22:26:00	9		9.02		9.02		9.02		9.32		9.35
2023-12-02 22:26:30	9.01		9.04		9.04		9		9.33		9.35
2023-12-02 22:27:00	9.02		9.02		9.02		9.01		9.31		9.34
2023-12-02 22:27:30	9		9.01		9.01		9		9.31		9.35
2023-12-02 22:28:00	9.01		9.01		9.01		9.01		9.32		9.35
2023-12-02 22:28:30	9.01		9.02		9.02		9.01		9.31		9.36
2023-12-02 22:29:00	9.02		9		9		9.02		9.32		9.35
2023-12-02 22:29:30	9.01		9.01		9.01		9		9.31		9.36
2023-12-02 22:30:00	9.01		9		9		9.01		9.31		9.35
2023-12-02 22:30:30	9.01		9		9		9.01		9.31		9.36
2023-12-02 22:31:00	9.02		9.01		9.01		9.02		9.31		9.36
2023-12-02 22:31:30	9		9.02		9.02		9.01		9.32		9.34
2023-12-02 22:32:00	9.01		9		9		9.02		9.32		9.35
2023-12-02 22:32:30	9		9.01		9.01		9.04		9.32		9.35
2023-12-02 22:33:00	9		9.01		9.01		9.02		9.32		9.35
2023-12-02 22:33:30	9.01		9.02		9.02		9.01		9.32		9.35
2023-12-02 22:34:00	9.02		9.01		9.01		9.01		9.33		9.36
2023-12-02 22:34:30	9		9.01		9.01		9.02		9.31		9.36
2023-12-02 22:35:00	9.01		9.01		9.01		9		9.32		9.36
2023-12-02 22:35:30	9.01		9.02		9.02		9.01		9.33		9.35
2023-12-02 22:36:00	9.02		9		9		9		9.31		9.35
2023-12-02 22:36:30	9.01		9.01		9.01		9		9.31		9.36
2023-12-02 22:37:00	9.01		9		9		9.01		9.32		9.35
2023-12-02 22:37:30	9.01		9		9		9.02		9.32		9.36
2023-12-02 22:38:00	9.02		9.01		9.01		9		9.32		9.35
2023-12-02 22:38:30	9		9.02		9.02		9.01		9.31		9.35
2023-12-02 22:39:00	9.01		9		9		9.01		9.32		9.34
2023-12-02 22:39:30	9		9.01		9.01		9.02		9.33		9.35
2023-12-02 22:40:00	9		9.01		9.01		9.01		9.31		9.35
2023-12-02 22:40:30	9.01		9.02		9.02		9.01		9.31		9.36
2023-12-02 22:41:00	9.02		9.01		9.01		9.01		9.32		9.35
2023-12-02 22:41:30	9		9.01		9.01		9		9.31		9.36
2023-12-02 22:42:00	9.01		9.01		9.01		9.01		9.32		9.35
2023-12-02 22:42:30	9.01		9.02		9.02		9.01		9.31		9.36
2023-12-02 22:43:00	9.02		9		9		9.02		9.31		9.36
2023-12-02 22:43:30	9.01		9.01		9.01		9		9.31		9.34
2023-12-02 22:44:00	9		9		9		9.01		9.31		9.35
2023-12-02 22:44:30	9.01		9		9		9		9.32		9.36
2023-12-02 22:45:00	9.01		9.01		9.01		9.01		9.32		9.35
2023-12-02 22:45:30	9.02		9.02		9.02		9.01		9.32		9.35
2023-12-02 22:46:00	9		9		9		9.02		9.32		9.35
2023-12-02 22:46:30	9.01		9.01		9.01		9		9.32		9.35
2023-12-02 22:47:00	9		9.01		9.01		9.01		9.33		9.36
2023-12-02 22:47:30	9.01		9.02		9.02		9.01		9.31		9.36
2023-12-02 22:48:00	9.01		9.01		9.01		9.02		9.32		9.36
2023-12-02 22:48:30	9.02		9		9		9.01		9.33		9.35
2023-12-02 22:49:00	9		9.01		9.01		9.02		9.31		9.35
2023-12-02 22:49:30	9.01		9.01		9.01		9.04		9.31		9.36
2023-12-02 22:50:00	9.01		9.02		9.02		9.02		9.32		9.35
2023-12-02 22:50:30	9.02		9		9		9.01		9.32		9.36
2023-12-02 22:51:00	9.01		9.01		9.01		9.01		9.32		9.35
2023-12-02 22:51:30	9.02		9		9		9.02		9.31		9.35
2023-12-02 22:52:00	9.04		9.01		9.01		9		9.32		9.34
2023-12-02 22:52:30	9.02		9.01		9.01		9.01		9.33		9.35
2023-12-02 22:53:00	9.01		9.02		9.02		9.02		9.31		9.35
2023-12-02 22:53:30	9.01		9		9		9		9.31		9.36
2023-12-02 22:54:00	9.02		9.01		9.01		9.01		9.32		9.35
2023-12-02 22:54:30	9		9.01		9.01		9.01		9.31		9.36
2023-12-02 22:55:00	9.01		9.02		9.02		9.02		9.32		9.35
2023-12-02 22:55:30	9		9.01		9.01		9.01		9.31		9.36
2023-12-02 22:56:00	9		9.02		9.02		9.02		9.31		9.36
2023-12-02 22:56:30	9.01		9.04		9.04		9.04		9.31		9.34
2023-12-02 22:57:00	9.02		9.02		9.02		9.02		9.31		9.35
2023-12-02 22:57:30	9		9.01		9.01		9.01		9.32		9.36
2023-12-02 22:58:00	9.01		9.01		9.01		9.01		9.32		9.35
2023-12-02 22:58:30	9.01		9.02		9.02		9.02		9.32		9.36
2023-12-02 22:59:00	9.02		9		9		9		9.32		9.35
2023-12-02 22:59:30	9.01		9.01		9.01		9.01		9.32		9.35
2023-12-02 23:00:00	9.01		9		9		9		9.33		9.36
2023-12-02 23:00:30	9.01		9		9		9		9.31		9.36
2023-12-02 23:01:00	9.02		9.01		9.01		9.01		9.32		9.35
2023-12-02 23:01:30	9		9.02		9.02		9.02		9.33		9.36
2023-12-02 23:02:00	9.01		9		9		9		9.31		9.35
2023-12-02 23:02:30	9		9.01		9.01		9.01		9.31		9.35
2023-12-02 23:03:00	9		9.02		9.01		9.01		9.32		9.35
2023-12-02 23:03:30	9.01		9		9.02		9.02		9.32		9.35
2023-12-02 23:04:00	9.02		9.01		9.01		9.01		9.32		9.36
2023-12-02 23:04:30	9		9		9.01		9.01		9.31		9.36
2023-12-02 23:05:00	9.01		9.01		9.01		9.01		9.32		9.36
2023-12-02 23:05:30	9.01		9.01		9.02		9.02		9.33		9.35
2023-12-02 23:06:00	9.02		9.02		9		9		9.31		9.35
2023-12-02 23:06:30	9.01		9		9.01		9.01		9.31		9.36
2023-12-02 23:07:00	9.01		9.01		9		9		9.32		9.35
2023-12-02 23:07:30	9.01		9.01		9		9		9.31		9.36
2023-12-02 23:08:00	9.02		9.02		9.01		9.01		9.32		9.35
2023-12-02 23:08:30	9		9.01		9.02		9.02		9.31		9.35
2023-12-02 23:09:00	9.01		9.02		9		9		9.31		9.34
2023-12-02 23:09:30	9		9.04		9.01		9.01		9.31		9.35
2023-12-02 23:10:00	9		9.02		9.01		9.01		9.31		9.35
2023-12-02 23:10:30	9.01		9.01		9.02		9.02		9.32		9.36
2023-12-02 23:11:00	9.02		9.01		9.01		9.01		9.32		9.35
2023-12-02 23:11:30	9		9.02		9.01		9.01		9.32		9.36
2023-12-02 23:12:00	9.01		9		9.01		9.01		9.32		9.35
2023-12-02 23:12:30	9.01		9.01		9.02		9.02		9.32		9.36
2023-12-02 23:13:00	9.02		9		9		9		9.33		9.36
2023-12-02 23:13:30	9.01		9		9.01		9.01		9.31		9.34
2023-12-02 23:14:00	9		9.01		9		9		9.32		9.35
2023-12-02 23:14:30	9.01		9.02		9		9		9.33		9.36
2023-12-02 23:15:00	9.01		9		9.01		9.01		9.31		9.35
2023-12-02 23:15:30	9.02		9.01		9.02		9.02		9.31		9.35
2023-12-02 23:16:00	9		9.01		9		9		9.32		9.35
2023-12-02 23:16:30	9.01		9.02		9		9.01		9.32		9.35
2023-12-02 23:17:00	9		9.01		9.01		9.01		9.32		9.36
2023-12-02 23:17:30	9.01		9.01		9.01		9.02		9.31		9.36
2023-12-02 23:18:00	9.01		9.01		9.02		9.01		9.32		9.36
2023-12-02 23:18:30	9.02		9.02		9.01		9		9.33		9.35
2023-12-02 23:19:00	9		9		9		9.01		9.31		9.35
2023-12-02 23:19:30	9.01		9.01		9.01		9.01		9.31		9.36
2023-12-02 23:20:00	9.01		9		9.01		9.02		9.32		9.35
2023-12-02 23:20:30	9.02		9		9.02		9		9.31		9.36
2023-12-02 23:21:00	9.01		9.01		9		9.01		9.32		9.35
2023-12-02 23:21:30	9.02		9.02		9.01		9		9.31		9.35
2023-12-02 23:22:00	9.04		9		9		9.01		9.31		9.34
2023-12-02 23:22:30	9.02		9.01		9.01		9.01		9.31		9.35
2023-12-02 23:23:00	9.01		9.01		9.01		9.02		9.31		9.35
2023-12-02 23:23:30	9.01		9.02		9.02		9		9.32		9.36
2023-12-02 23:24:00	9.02		9.01		9		9.01		9.32		9.35
2023-12-02 23:24:30	9		9.01		9.01		9.01		9.32		9.36
2023-12-02 23:25:00	9.01		9.01		9.01		9.02		9.32		9.35
2023-12-02 23:25:30	9		9.02		9.02		9.01		9.32		9.36
2023-12-02 23:26:00	9		9		9.01		9.02		9.31		9.36
2023-12-02 23:26:30	9.01		9.01		9.02		9.04		9.32		9.34
2023-12-02 23:27:00	9.02		9		9.04		9.02		9.33		9.35
2023-12-02 23:27:30	9		9		9.02		9.01		9.31		9.35
2023-12-02 23:28:00	9.01		9.01		9.01		9.01		9.31		9.35
2023-12-02 23:28:30	9.01		9.02		9.01		9.02		9.32		9.35
2023-12-02 23:29:00	9.02		9		9.02		9		9.31		9.36
2023-12-02 23:29:30	9.01		9.01		9		9.01		9.32		9.36
2023-12-02 23:30:00	9.01		9.01		9.01		9		9.31		9.36
2023-12-02 23:30:30	9.01		9.02		9		9		9.31		9.35
2023-12-02 23:31:00	9		9.01		9		9.01		9.31		9.35
2023-12-02 23:31:30	9.01		9		9.01		9.02		9.31		9.36
2023-12-02 23:32:00	9.01		9.01		9.02		9		9.32		9.35
2023-12-02 23:32:30	9.02		9.01		9		9.01		9.32		9.36
2023-12-02 23:33:00	9		9.02		9.01		9.01		9.32		9.35
2023-12-02 23:33:30	9.01		9		9.01		9.02		9.32		9.35
2023-12-02 23:34:00	9		9.01		9.02		9.01		9.32		9.34
2023-12-02 23:34:30	9.01		9		9.01		9.01		9.33		9.35
2023-12-02 23:35:00	9.01		9.01		9.01		9.01		9.31		9.35
2023-12-02 23:35:30	9.02		9.01		9.01		9		9.32		9.36
2023-12-02 23:36:00	9		9.02		9		9.01		9.33		9.35
2023-12-02 23:36:30	9.01		9		9.01		9.01		9.31		9.36
2023-12-02 23:37:00	9.01		9.01		9.01		9.02		9.31		9.35
2023-12-02 23:37:30	9.02		9.01		9.02		9		9.32		9.36
2023-12-02 23:38:00	9.01		9.02		9		9.01		9.32		9.36
2023-12-02 23:38:30	9.02		9.01		9.01		9		9.32		9.34
2023-12-02 23:39:00	9.04		9.02		9		9.01		9.31		9.35
2023-12-02 23:39:30	9.02		9.04		9.01		9.01		9.32		9.36
2023-12-02 23:40:00	9.01		9.02		9.01		9.02		9.33		9.35
2023-12-02 23:40:30	9.01		9.01		9.02		9		9.31		9.35
2023-12-02 23:41:00	9.02		9.01		9		9.01		9.31		9.35
2023-12-02 23:41:30	9		9.02		9.01		9.01		9.32		9.35
2023-12-02 23:42:00	9.01		9		9.01		9.02		9.31		9.36
2023-12-02 23:42:30	9		9.01		9.02		9.01		9.32		9.36
2023-12-02 23:43:00	9		9		9.01		9.02		9.31		9.36
2023-12-02 23:43:30	9.01		9		9.02		9.04		9.31		9.35
2023-12-02 23:44:00	9.02		9.01		9.04		9.02		9.31		9.35
2023-12-02 23:44:30	9		9.02		9.02		9.01		9.31		9.36
2023-12-02 23:45:00	9.01		9		9.01		9.01		9.32		9.35
2023-12-02 23:45:30	9.01		9.01		9.01		9.02		9.32		9.36
2023-12-02 23:46:00	9.02		9.01		9.02		9		9.32		9.35
2023-12-02 23:46:30	9.01		9.02		9		9.01		9.32		9.35
2023-12-02 23:47:00	9.01		9.01		9		9		9.32		9.34
2023-12-02 23:47:30	9.01		9.01		9		9		9.33		9.35
2023-12-02 23:48:00	9.02		9.01		9.01		9.01		9.31		9.35
2023-12-02 23:48:30	9		9.02		9.02		9.02		9.32		9.36
2023-12-02 23:49:00	9.01		9		9		9		9.33		9.35
2023-12-02 23:49:30	9		9.01		9.01		9.01		9.31		9.36
2023-12-02 23:50:00	9		9		9.01		9.01		9.31		9.35
2023-12-02 23:50:30	9.01		9		9.02		9.02		9.32		9.36
2023-12-02 23:51:00	9.02		9.01		9.01		9.01		9.32		9.36
2023-12-02 23:51:30	9		9.02		9.01		9.01		9.32		9.36
2023-12-02 23:52:00	9.01		9		9.01		9.01		9.31		9.35
2023-12-02 23:52:30	9.01		9.01		9.02		9.02		9.32		9.35
2023-12-02 23:53:00	9.02		9.01		9		9		9.33		9.36
2023-12-02 23:53:30	9.01		9.02		9.01		9.01		9.31		9.35
2023-12-02 23:54:00	9.01		9.01		9		9		9.31		9.36
2023-12-02 23:54:30	9.01		9.01		9		9		9.32		9.35
2023-12-02 23:55:00	9.02		9.01		9.01		9.01		9.31		9.35
2023-12-02 23:55:30	9		9.02		9.02		9.02		9.32		9.34
2023-12-02 23:56:00	9.01		9		9		9		9.31		9.35
2023-12-02 23:56:30	9		9.01		9.01		9.01		9.31		9.35
2023-12-02 23:57:00	9		9		9.01		9.01		9.31		9.36
2023-12-02 23:57:30	9.01		9		9.02		9.02		9.31		9.35
2023-12-02 23:58:00	9.02		9.01		9.01		9.01		9.32		9.36
2023-12-02 23:58:30	9		9.02		9.01		9.01		9.32		9.35

## Sheet: 12.3
2023-12-03 11:03:30	9.02		9.01		9.02		9.02		9.32		9.35
2023-12-03 11:03:35	9.01		9.01		9.03		9.03		9.32		9.35
2023-12-03 11:03:40	9.01		9.01		9.01		9.01		9.32		9.36
2023-12-03 11:03:50	9.02		9.01		9.01		9.01		9.31		9.36
2023-12-03 11:03:55	9		9.02		9.02		9.02		9.32		9.36
2023-12-03 11:04:30	9.01		9.01		9.01		9.01		9.33		9.35
2023-12-03 11:04:30	9		9		9		9		9.31		9.35
2023-12-03 11:05:00	9.01		9.01		9.01		9.01		9.31		9.36
2023-12-03 11:05:30	9.01		9.01		9.02		9.01		9.32		9.35
2023-12-03 11:06:00	9.02		9.02		9.04		9.02		9.31		9.36
2023-12-03 11:06:30	9		9		9.02		9		9.32		9.35
2023-12-03 11:07:00	9.01		9.01		9.01		9.01		9.31		9.35
2023-12-03 11:07:30	9.01		9.02		9.01		9		9.31		9.34
2023-12-03 11:08:00	9.02		9.04		9.02		9.01		9.31		9.35
2023-12-03 11:08:30	9.01		9.02		9		9.01		9.31		9.35
2023-12-03 11:09:00	9.02		9.01		9.01		9.02		9.32		9.36
2023-12-03 11:09:30	9.04		9.01		9		9		9.32		9.35
2023-12-03 11:10:00	9.02		9.02		9		9.01		9.32		9.36
2023-12-03 11:10:30	9.01		9		9.01		9.01		9.32		9.35
2023-12-03 11:11:00	9.01		9.01		9.02		9.02		9.32		9.36
2023-12-03 11:11:30	9.02		9		9		9.04		9.31		9.36
2023-12-03 11:12:00	9		9		9.01		9.02		9.32		9.34
2023-12-03 11:13:00	9.01		9.01		9.01		9.01		9.33		9.35
2023-12-03 11:13:30	9		9.02		9.02		9.01		9.31		9.35
2023-12-03 11:14:00	9		9		9.01		9.02		9.31		9.35
2023-12-03 11:14:30	9.01		9.01		9.01		9		9.32		9.35
2023-12-03 11:15:00	9.02		9.01		9.01		9.01		9.31		9.36
2023-12-03 11:15:30	9		9.02		9.02		9		9.32		9.36
2023-12-03 11:16:00	9.01		9.01		9		9		9.31		9.36
2023-12-03 11:16:30	9.01		9.01		9.01		9.01		9.31		9.35
2023-12-03 11:17:00	9.02		9.01		9		9.02		9.31		9.35
2023-12-03 11:17:30	9.01		9.02		9		9		9.31		9.36
2023-12-03 11:18:00	9.01		9		9.01		9.01		9.32		9.35
2023-12-03 11:18:30	9.01		9.01		9.02		9.01		9.32		9.36
2023-12-03 11:19:00	9.02		9		9		9.02		9.32		9.35
2023-12-03 11:19:30	9		9		9.01		9.01		9.32		9.35
2023-12-03 11:20:00	9.01		9.01		9.01		9.01		9.32		9.34
2023-12-03 11:20:30	9		9.02		9.02		9.01		9.33		9.35
2023-12-03 11:21:00	9		9		9.01		9.02		9.31		9.35
2023-12-03 11:21:30	9.01		9.01		9.01		9		9.32		9.36
2023-12-03 11:22:00	9.02		9.01		9.01		9.01		9.33		9.35
2023-12-03 11:22:30	9		9.02		9.02		9		9.31		9.36
2023-12-03 11:23:00	9.01		9.01		9		9		9.31		9.35
2023-12-03 11:23:30	9.01		9.01		9.01		9.01		9.32		9.36
2023-12-03 11:24:00	9.02		9.01		9		9.02		9.32		9.36
2023-12-03 11:24:30	9.01		9.02		9		9		9.32		9.34
2023-12-03 11:25:00	9.01		9		9.01		9.01		9.31		9.35
2023-12-03 11:25:30	9.01		9.01		9.02		9.01		9.32		9.36
2023-12-03 11:26:00	9.02		9		9		9.02		9.33		9.35
2023-12-03 11:26:30	9		9		9.01		9.01		9.31		9.35
2023-12-03 11:27:00	9.01		9.01		9.01		9.01		9.31		9.35
2023-12-03 11:27:30	9		9.02		9.02		9.01		9.32		9.35
2023-12-03 11:28:00	9		9		9.01		9.02		9.31		9.36
2023-12-03 11:28:30	9.01		9.01		9		9		9.32		9.36
2023-12-03 11:29:00	9.02		9.01		9.01		9.01		9.31		9.36
2023-12-03 11:29:30	9		9.02		9.01		9		9.34		9.38
2023-12-03 11:30:00	9.01		9.01		9.02		9		9.35		9.43
2023-12-03 11:30:30	9.01		9		9		9.01		9.36		9.45
2023-12-03 11:31:00	9.02		9.01		9.01		9.02		9.39		9.52
2023-12-03 11:31:30	9.01		9.01		9		9		9.42		9.55
2023-12-03 11:32:00	9		9.02		9.01		9.01		9.46		9.56
2023-12-03 11:32:30	9.01		9		9.01		9.01		9.49		9.63
2023-12-03 11:33:00	9.01		9.01		9.02		9.02		9.54		9.68
2023-12-03 11:33:30	9.02		9		9		9.01		9.59		9.71
2023-12-03 11:34:00	9		9.01		9.01		9		9.63		9.73
2023-12-03 11:34:30	9.01		9.01		9.01		9.01		9.68		9.75
2023-12-03 11:35:00	9		9.02		9.02		9.01		9.72		9.7
2023-12-03 11:35:30	9.01		9		9.01		9.02		9.75		9.76
2023-12-03 11:36:00	9.01		9.01		9.02		9		9.76		9.83
2023-12-03 11:36:30	9.02		9.01		9.04		9.01		9.81		9.86
2023-12-03 11:37:00	9		9.02		9.02		9		9.85		9.88
2023-12-03 11:37:30	9.01		9.01		9.01		9.01		9.89		9.91
2023-12-03 11:38:00	9.01		9.02		9.01		9.01		9.93		9.9
2023-12-03 11:38:30	9.02		9.04		9.02		9.02		9.98		9.92
2023-12-03 11:39:00	9.01		9.02		9		9		10.01		9.95
2023-12-03 11:39:30	9.02		9.01		9.01		9.01		10.13		9.98
2023-12-03 11:40:00	9.04		9.01		9		9.01		10.18		10.03
2023-12-03 11:40:30	9.02		9.02		9		9.02		10.23		10.06
2023-12-03 11:41:00	9.01		9		9.01		9.01		10.27		10.09
2023-12-03 11:41:30	9.01		9.01		9.02		9.02		10.35		10.13
2023-12-03 11:42:00	9.02		9		9		9.04		10.44		10.11
2023-12-03 11:42:30	9		9		9.01		9.02		10.29		10.06
2023-12-03 11:43:00	9.01		9.01		9.01		9.01		10.01		10.02
2023-12-03 11:43:30	9		9.02		9.02		9.01		10.07		9.19
2023-12-03 11:44:00	9		9		9.01		9.02		10.18		9.69
2023-12-03 11:44:30	9.01		9.01		9.01		9		10.15		9.83
2023-12-03 11:45:00	9.02		9.01		9.01		9.01		10.27		11.62
2023-12-03 11:45:30	9		9.02		9.02		9		10.36		10.21
2023-12-03 11:46:00	9.01		9.01		9		9		10.44		10.63
2023-12-03 11:46:30	9.01		9.01		9.01		9.01		10.45		9.48
2023-12-03 11:47:00	9.02		9.01		9		9.02		10.46		9.75
2023-12-03 11:47:30	9.01		9.02		9		9		10.48		10.15
2023-12-03 11:48:00	9.01		9		9.01		9.01		10.5		10.23
2023-12-03 11:48:30	9.01		9.01		9.02		9.01		10.51		9.59
2023-12-03 11:49:00	9.02		9		9		9.02		9.76		9.85
2023-12-03 11:49:30	9		9		9.01		9.01		9.65		10.24
2023-12-03 11:50:00	9.01		9.01		9.01		9.01		10.32		9.58
2023-12-03 11:50:30	9		9.02		9.02		9.01		10.28		9.96
2023-12-03 11:51:00	9		9		9.01		9.02		10.22		9.02
2023-12-03 11:51:30	9.01		9.01		9.01		9		9.37		11.12
2023-12-03 11:52:00	9.02		9.01		9.01		9.01		9.77		9.76
2023-12-03 11:52:30	9		9.02		9.02		9		10.04		9.98
2023-12-03 11:53:00	9.01		9.01		9		9		10.33		9.62
2023-12-03 11:53:30	9.01		9.01		9.01		9.01		10.6		9.44
2023-12-03 11:54:00	9.02		9.01		9		9.02		9.32		10.35
2023-12-03 11:54:30	9.01		9.02		9		9		9.56		9.45
2023-12-03 11:55:00	9.01		9		9.01		9.01		11.29		9.74
2023-12-03 11:55:30	9.01		9.01		9.02		9.01		9.72		10.35
2023-12-03 11:56:00	9.02		9		9		9.02		10.3		9.71
2023-12-03 11:56:30	9		9		9.01		9.01		9.85		9.91
2023-12-03 11:57:00	9.01		9.01		9.01		9.01		9.87		9.52
2023-12-03 11:57:30	9		9.02		9.02		9.01		9.72		9.2
2023-12-03 11:58:00	9		9		9.01		9.02		9.76		9.96
2023-12-03 11:58:30	9.01		9.01		9		9		10.11		9.96
2023-12-03 11:59:00	9.02		9.01		9.01		9.01		10.06		10.09
2023-12-03 11:59:30	9		9.02		9.01		9		10.02		9.13
2023-12-03 12:00:00	9.01		9.01		9.02		9		9.19		9.87
2023-12-03 12:00:30	9.01		9		9		9.01		9.69		9.69
2023-12-03 12:01:00	9.02		9.01		9.01		9.02		9.83		11.5
2023-12-03 12:01:30	9.01		9.01		9		9		11.62		9.9
2023-12-03 12:02:00	9		9.02		9.01		9.01		10.21		9.93
2023-12-03 12:02:30	9.01		9		9.01		9.01		10.63		9.91
2023-12-03 12:03:00	9.01		9.01		9.02		9.02		9.48		9.83
2023-12-03 12:03:30	9.02		9		9		9.01		9.75		9.8
2023-12-03 12:04:00	9		9.01		9.01		9		10.15		10.2
2023-12-03 12:04:30	9.01		9.01		9.01		9.01		10.23		9.18
2023-12-03 12:05:00	9		9.02		9.02		9.01		9.59		10.35
2023-12-03 12:05:30	9.01		9		9.01		9.02		9.85		9.79
2023-12-03 12:06:00	9.01		9.01		9.02		9		10.24		10.05
2023-12-03 12:06:30	9.02		9.01		9.04		9.01		9.58		9.79
2023-12-03 12:07:00	9		9.02		9.02		9		9.96		9.62
2023-12-03 12:07:30	9.01		9.01		9.01		9.01		9.02		11.5
2023-12-03 12:08:00	9.01		9.02		9.01		9.01		11.12		10.63
2023-12-03 12:08:30	9.02		9.04		9.02		9.02		9.76		9.02
2023-12-03 12:09:00	9.01		9.02		9		9		9.98		10.99
2023-12-03 12:09:30	9.02		9.01		9.01		9.01		9.62		9.51
2023-12-03 12:10:00	9.04		9.01		9		9.01		9.44		10.42
2023-12-03 12:10:30	9.02		9.02		9		9.02		10.35		10.2
2023-12-03 12:11:00	9.01		9		9.01		9.01		9.45		10.2
2023-12-03 12:11:30	9.01		9.01		9.02		9.02		9.74		9.66
2023-12-03 12:12:00	9.02		9		9		9.04		10.35		10.28
2023-12-03 12:12:30	9		9		9.01		9.02		9.71		9.41
2023-12-03 12:13:00	9.01		9.01		9.01		9.01		9.91		9.88
2023-12-03 12:13:30	9		9.02		9.02		9.01		9.52		9.25
2023-12-03 12:14:00	9		9		9.01		9.02		9.2		9.6
2023-12-03 12:14:30	9.01		9.01		9.01		9		9.96		10.49
2023-12-03 12:15:00	9.02		9.01		9.01		9.01		9.96		10.41
2023-12-03 12:15:30	9		9.02		9.02		9		10.09		9.85
2023-12-03 12:16:00	9.01		9.01		9		9		9.13		10.42
2023-12-03 12:16:30	9.01		9.01		9.01		9.01		9.87		9.46
2023-12-03 12:17:00	9.02		9.01		9		9.02		9.69		9.06
2023-12-03 12:17:30	9.01		9.02		9		9		11.5		9.5
2023-12-03 12:18:00	9.01		9		9.01		9.01		9.9		9.75
2023-12-03 12:18:30	9.01		9.01		9.02		9.01		9.93		9.69
2023-12-03 12:19:00	9.02		9		9		9.02		9.91		9.37
2023-12-03 12:19:30	9		9		9.01		9.01		9.83		10.16
2023-12-03 12:20:00	9.01		9.01		9.01		9.01		9.8		9.57
2023-12-03 12:20:30	9		9.02		9.02		9.01		10.2		9.54
2023-12-03 12:21:00	9		9		9.01		9.02		9.18		9.44
2023-12-03 12:21:30	9.01		9.01		9.01		9		10.35		9.47
2023-12-03 12:22:00	9.02		9.01		9.01		9.01		9.79		10.89
2023-12-03 12:22:30	9		9.02		9.02		9		10.05		9.85
2023-12-03 12:23:00	9.01		9.01		9		9		9.79		9.76
2023-12-03 12:23:30	9.01		9.01		9.01		9.01		9.62		9.84
2023-12-03 12:24:00	9.02		9.01		9		9.02		11.5		12.42
2023-12-03 12:24:30	9.01		9.02		9		9		10.63		9.4
2023-12-03 12:25:00	9.01		9		9.01		9.01		9.02		10.78
2023-12-03 12:25:30	9.01		9.01		9.02		9.01		10.99		10.55
2023-12-03 12:26:00	9.02		9		9		9.02		9.51		10.03
2023-12-03 12:26:30	9		9		9.01		9.01		10.42		10.47
2023-12-03 12:27:00	9.01		9.01		9.01		9.01		10.2		9.41
2023-12-03 12:27:30	9		9.02		9.02		9.01		10.2		9.7
2023-12-03 12:28:00	9		9		9.01		9.02		9.66		9.67
2023-12-03 12:28:30	9.01		9.01		9		9		10.28		9.73
2023-12-03 12:29:00	9.02		9.01		9.01		9.01		9.41		9.5
2023-12-03 12:29:30	9		9.02		9.01		9		9.88		9.33
2023-12-03 12:30:00	9.01		9.01		9.02		9		9.25		10.45
2023-12-03 12:30:30	9.01		9		9		9.01		9.6		11.11
2023-12-03 12:31:00	9.02		9.01		9.01		9.02		10.49		11.55
2023-12-03 12:31:30	9.01		9.01		9		9		10.41		10.88
2023-12-03 12:32:00	9		9.02		9.01		9.01		9.85		12.62
2023-12-03 12:32:30	9.01		9		9.01		9.01		10.42		11.33
2023-12-03 12:33:00	9.01		9.01		9.02		9.02		9.46		10.01
2023-12-03 12:33:30	9.02		9		9		9.01		9.06		10.38
2023-12-03 12:34:00	9		9.01		9.01		9		9.5		9.25
2023-12-03 12:34:30	9.01		9.01		9.01		9.01		9.75		9.84
2023-12-03 12:35:00	9		9.02		9.02		9.01		9.69		9.76
2023-12-03 12:35:30	9.01		9		9.01		9.02		9.37		10.15
2023-12-03 12:36:00	9.01		9.01		9.02		9		10.16		9.66
2023-12-03 12:36:30	9.02		9.01		9.04		9.01		9.57		9.5
2023-12-03 12:37:00	9		9.02		9.02		9		9.54		9.57
2023-12-03 12:37:30	9.01		9.01		9.01		9.01		9.44		10.42
2023-12-03 12:38:00	9.01		9.02		9.01		9.01		9.47		9.68
2023-12-03 12:38:30	9.02		9.04		9.02		9.02		10.89		9.83
2023-12-03 12:39:00	9.01		9.02		9		9		9.85		10.27
2023-12-03 12:39:30	9.02		9.01		9.01		9.01		9.76		10.04
2023-12-03 12:40:00	9.04		9.01		9		9.01		9.84		10.61
2023-12-03 12:40:30	9.02		9.02		9		9.02		10.31		10.51
2023-12-03 12:41:00	9.01		9		9.01		9.01		9.4		9.67
2023-12-03 12:41:30	9.01		9.01		9.02		9.02		10.78		10.61
2023-12-03 12:42:00	9.02		9		9		9.04		10.55		9.56
2023-12-03 12:42:30	9		9		9.01		9.02		10.03		10.01
2023-12-03 12:43:00	9.01		9.01		9.01		9.01		10.47		9.58
2023-12-03 12:43:30	9		9.02		9.02		9.01		9.41		9.76
2023-12-03 12:44:00	9		9		9.01		9.02		9.7		9.43
2023-12-03 12:44:30	9.01		9.01		9.01		9		9.67		9.89
2023-12-03 12:45:00	9.02		9.01		9.01		9.01		9.73		10.23
2023-12-03 12:45:30	9		9.02		9		9		9.5		10.09
2023-12-03 12:46:00	9.01		9.01		9.01		9		9.33		9.42
2023-12-03 12:46:30	9.01		9.01		9.01		9.01		10.45		9.96
2023-12-03 12:47:00	9.02		9.01		9.02		9.02		11.11		9.33
2023-12-03 12:47:30	9.01		9		9		9		11.55		10.65
2023-12-03 12:48:00	9.01		9.01		9.01		9.01		10.88		11.59
2023-12-03 12:48:30	9.01		9.01		9		9.01		12.62		11.86
2023-12-03 12:49:00	9		9.02		9.01		9.02		11.33		10.41
2023-12-03 12:49:30	9.01		9		9.01		9.01		10.01		9.98
2023-12-03 12:50:00	9.01		9.01		9.02		9.01		10.38		10.51
2023-12-03 12:50:30	9.02		9		9		9.01		9.25		9.35
2023-12-03 12:51:00	9		9.01		9.01		9		9.84		9.72
2023-12-03 12:51:30	9.01		9.01		9		9.01		9.76		9.77
2023-12-03 12:52:00	9		9		9		9.01		10.15		10.21
2023-12-03 12:52:30	9.01		9.01		9.01		9.02		9.66		9.53
2023-12-03 12:53:00	9.01		9.02		9.02		9		9.5		9.9
2023-12-03 12:53:30	9.02		9		9		9.01		9.57		9.74
2023-12-03 12:54:00	9		9.01		9.01		9		10.42		10.14
2023-12-03 12:54:30	9.01		9.01		9.01		9.01		9.68		9.8
2023-12-03 12:55:00	9.01		9.02		9.02		9.01		9.83		9.84
2023-12-03 12:55:30	9.02		9.01		9.01		9.01		10.27		10
2023-12-03 12:56:00	9.01		9		9		9		10.04		9.57
2023-12-03 12:56:30	9.02		9.01		9.01		9.01		10.61		10.34
2023-12-03 12:57:00	9.04		9.01		9.01		9.01		10.51		12.13
2023-12-03 12:57:30	9.02		9.02		9.02		9.02		9.67		9.58
2023-12-03 12:58:00	9.01		9		9		9		10.61		9.59
2023-12-03 12:58:30	9.01		9.01		9.01		9.01		9.56		10.69
2023-12-03 12:59:00	9.02		9		9		9		10.01		10.42
2023-12-03 12:59:30	9		9.01		9.01		9.01		9.58		10.25
2023-12-03 13:00:00	9.01		9.01		9.01		9.01		9.76		9.29
2023-12-03 13:00:30	9		9.02		9.02		9.02		9.43		9.5
2023-12-03 13:01:00	9		9		9		9		9.89		9.97
2023-12-03 13:01:30	9.01		9.01		9.01		9.01		10.23		10.39
2023-12-03 13:02:00	9.02		9.01		9.01		9.01		10.09		9.93
2023-12-03 13:02:30	9		9.02		9.02		9.02		9.42		9.67
2023-12-03 13:03:00	9.01		9.01		9.01		9.01		9.96		10.03
2023-12-03 13:03:30	9.01		9.02		9.02		9.02		9.33		9.6
2023-12-03 13:04:00	9.02		9.04		9.04		9.04		10.65		9.85
2023-12-03 13:04:30	9.01		9.02		9.02		9.02		11.59		9.8
2023-12-03 13:05:00	9.01		9.01		9.01		9.01		11.86		11.12
2023-12-03 13:05:30	9.01		9.01		9.01		9.01		10.41		9.94
2023-12-03 13:06:00	9.02		9.02		9.02		9.02		9.98		10.23
2023-12-03 13:06:30	9		9		9		9		10.51		11.64
2023-12-03 13:07:00	9.01		9.01		9.01		9.01		9.35		10.63
2023-12-03 13:07:30	9		9		9		9.02		9.72		10.48
2023-12-03 13:08:00	9		9		9		9.04		9.77		9.64
2023-12-03 13:08:30	9.01		9.01		9.01		9.02		10.21		9.88
2023-12-03 13:09:00	9.02		9.02		9.02		9.01		9.53		9.56
2023-12-03 13:09:30	9		9		9		9.01		9.9		9.7
2023-12-03 13:10:00	9.01		9.01		9.01		9.02		9.74		10.34
2023-12-03 13:10:30	9.01		9.01		9.01		9		10.14		9.61
2023-12-03 13:11:00	9.02		9.02		9.02		9.01		9.8		9.76
2023-12-03 13:11:30	9.01		9.01		9.01		9		9.84		9.56
2023-12-03 13:12:00	9.01		9.01		9.01		9		10		10.44
2023-12-03 13:12:30	9.01		9.01		9.01		9.01		9.57		10.31
2023-12-03 13:13:00	9.02		9.02		9		9.02		10.34		10.3
2023-12-03 13:13:30	9		9		9.01		9		12.13		9.05
2023-12-03 13:14:00	9.01		9.01		9.01		9.01		9.58		9.74
2023-12-03 13:14:30	9		9		9.02		9.01		9.59		9.11
2023-12-03 13:15:00	9		9		9		9.02		10.69		10.07
2023-12-03 13:15:30	9.01		9.01		9.01		9.01		10.42		10.1
2023-12-03 13:16:00	9.02		9.02		9		9.01		10.25		10.23
2023-12-03 13:16:30	9		9		9.01		9.01		9.29		9.74
2023-12-03 13:17:00	9.01		9.01		9.01		9.02		9.5		9.34
2023-12-03 13:17:30	9.01		9.01		9.02		9		9.97		10.02
2023-12-03 13:18:00	9.02		9.02		9		9.01		10.39		9.86
2023-12-03 13:18:30	9.01		9.01		9.01		9		9.93		9.92
2023-12-03 13:19:00	9		9.01		9.01		9		9.67		9.58
2023-12-03 13:19:30	9.01		9.01		9.02		9.01		10.03		10.32
2023-12-03 13:20:00	9.01		9.02		9.01		9.02		9.6		9.21
2023-12-03 13:20:30	9.02		9		9.02		9		9.85		10.52
2023-12-03 13:21:00	9		9.01		9.04		9.01		9.8		10.51
2023-12-03 13:21:30	9.01		9		9.02		9.01		11.12		10.46
2023-12-03 13:22:00	9		9		9.01		9.02		9.94		10.74
2023-12-03 13:22:30	9.01		9.01		9.01		9.01		10.23		9.53
2023-12-03 13:23:00	9.01		9.02		9.02		9.01		11.64		10.19
2023-12-03 13:23:30	9.02		9		9		9.01		10.63		9.66
2023-12-03 13:24:00	9		9.01		9.01		9.02		10.48		9.03
2023-12-03 13:24:30	9.01		9.01		9		9		9.64		9.96
2023-12-03 13:25:00	9.01		9.02		9		9.01		9.88		9.77
2023-12-03 13:25:30	9.02		9.01		9.01		9		9.56		9.52
2023-12-03 13:26:00	9.01		9		9.02		9		9.7		9.52
2023-12-03 13:26:30	9.02		9.01		9		9.01		10.34		10.28
2023-12-03 13:27:00	9.04		9.01		9.01		9.02		9.61		9.81
2023-12-03 13:27:30	9.02		9.02		9.01		9		9.81		9.6
2023-12-03 13:28:00	9.01		9		9.02		9.01		9.74		10.31
2023-12-03 13:28:30	9.01		9.01		9.01		9.01		10.49		9.35
2023-12-03 13:29:00	9.02		9		9.01		9.02		9.82		10.07
2023-12-03 13:29:30	9		9.01		9.01		9.01		9.76		9.96
2023-12-03 13:30:00	9.01		9.01		9.02		9		9.56		9.48
2023-12-03 13:30:30	9		9.02		9		9.01		10.44		10.3
2023-12-03 13:31:00	9		9		9.01		9.01		10.31		10.22
2023-12-03 13:31:30	9.01		9.01		9		9.02		10.3		10.68
2023-12-03 13:32:00	9.02		9.01		9		9		9.05		11.3
2023-12-03 13:32:30	9		9.02		9.01		9.01		9.74		11.3
2023-12-03 13:33:00	9.01		9.01		9.02		9		9.11		10.99
2023-12-03 13:33:30	9.01		9.02		9		9.01		10.07		10.74
2023-12-03 13:34:00	9.02		9.04		9.01		9.01		10.1		9.28
2023-12-03 13:34:30	9.01		9.02		9.01		9.02		10.23		9.41
2023-12-03 13:35:00	9.01		9.01		9.02		9		9.74		10.65
2023-12-03 13:35:30	9.01		9.01		9.01		9.01		9.34		9.89
2023-12-03 13:36:00	9.02		9.02		9.01		9.01		10.02		9.69
2023-12-03 13:36:30	9		9		9.01		9.02		9.86		9.98
2023-12-03 13:37:00	9.01		9.01		9.02		9.01		9.92		9.89
2023-12-03 13:37:30	9		9		9		9.02		9.58		9.68
2023-12-03 13:38:00	9		9		9.01		9.04		10.32		9.38
2023-12-03 13:38:30	9.01		9.01		9		9.02		9.21		9.78
2023-12-03 13:39:00	9.02		9.02		9		9.01		10.52		9.42
2023-12-03 13:39:30	9		9		9.01		9.01		10.51		9.62
2023-12-03 13:40:00	9.01		9.01		9.02		9.02		10.46		9.94
2023-12-03 13:40:30	9.01		9.01		9		9		10.74		10.22
2023-12-03 13:41:00	9.02		9.02		9.01		9.01		9.53		10.55
2023-12-03 13:41:30	9.01		9.01		9.01		9		10.19		10.66
2023-12-03 13:42:00	9.01		9.01		9.02		9		9.66		10.23
2023-12-03 13:42:30	9.01		9.01		9.01		9.01		9.03		10.25
2023-12-03 13:43:00	9.02		9.02		9		9.02		9.96		10.23
2023-12-03 13:43:30	9		9		9.01		9		9.77		10.21
2023-12-03 13:44:00	9.01		9.01		9.01		9.01		9.52		10.17
2023-12-03 13:44:30	9		9		9.02		9.01		9.52		10.14
2023-12-03 13:45:00	9		9		9		9.02		10.28		10.21
2023-12-03 13:45:30	9.01		9.01		9.01		9.01		9.81		9.69
2023-12-03 13:46:00	9.02		9.02		9		9.01		9.6		9.6
2023-12-03 13:46:30	9		9		9.01		9.01		10.31		9.73
2023-12-03 13:47:00	9.01		9.01		9.01		9.02		9.35		9.81
2023-12-03 13:47:30	9.01		9.01		9.02		9		10.07		9.94
2023-12-03 13:48:00	9.02		9.02		9		9.01		9.96		9.69
2023-12-03 13:48:30	9.01		9.01		9.01		9		9.48		10.08
2023-12-03 13:49:00	9		9.01		9.01		9		10.3		10.12
2023-12-03 13:49:30	9.01		9.02		9.02		9.01		10.22		9.47
2023-12-03 13:50:00	9.01		9.01		9.01		9.02		10.68		10.13
2023-12-03 13:50:30	9.02		9.01		9.02		9		11.3		9.58
2023-12-03 13:51:00	9		9.01		9.04		9.01		11.3		10.06
2023-12-03 13:51:30	9.01		9.02		9.02		9.01		10.99		10.02
2023-12-03 13:52:00	9		9		9.01		9.02		10.74		9.32
2023-12-03 13:52:30	9.01		9.01		9.01		9.01		9.28		10.34
2023-12-03 13:53:00	9.01		9		9.02		9.01		9.41		9.23
2023-12-03 13:53:30	9.02		9		9		9.01		10.65		9.86
2023-12-03 13:54:00	9		9.01		9.01		9.02		9.89		9.52
2023-12-03 13:54:30	9.01		9.02		9		9		9.69		9.96
2023-12-03 13:55:00	9.01		9		9		9.01		9.98		9.99
2023-12-03 13:55:30	9.02		9.01		9.01		9		9.89		10.38
2023-12-03 13:56:00	9.01		9.01		9.02		9		9.68		9.87
2023-12-03 13:56:30	9.02		9.02		9		9.01		9.38		9.68
2023-12-03 13:57:00	9.04		9.01		9.01		9.02		9.78		10.65
2023-12-03 13:57:30	9.02		9		9.01		9		9.42		9.58
2023-12-03 13:58:00	9.01		9.01		9.02		9.01		9.62		10.54
2023-12-03 13:58:30	9.01		9.01		9.01		9.01		9.94		10.3
2023-12-03 13:59:00	9.02		9.02		9.01		9.02		10.22		10.01
2023-12-03 13:59:30	9		9		9.01		9.01		10.55		10.51
2023-12-03 14:00:00	9.01		9.01		9.02		9		10.66		9.4
2023-12-03 14:00:30	9		9		9		9.01		10.23		10.36
2023-12-03 14:01:00	9		9.01		9.01		9.01		10.25		9.54
2023-12-03 14:01:30	9.01		9.01		9		9.02		10.23		9.76
2023-12-03 14:02:00	9.02		9.02		9		9		10.21		9.72
2023-12-03 14:02:30	9		9		9.01		9.01		10.17		10.07
2023-12-03 14:03:00	9.01		9.01		9.02		9		10.14		10.31
2023-12-03 14:03:30	9.01		9.01		9		9.01		10.21		9.88
2023-12-03 14:04:00	9.02		9.02		9.01		9.01		9.69		10.14
2023-12-03 14:04:30	9.01		9.01		9.01		9.02		9.6		9.79
2023-12-03 14:05:00	9.01		9.02		9.02		9		9.73		9.28
2023-12-03 14:05:30	9.01		9.04		9.01		9.01		9.81		10.64
2023-12-03 14:06:00	9.02		9.02		9.01		9.01		9.94		9.69
2023-12-03 14:06:30	9		9.01		9.01		9.02		9.69		10.74
2023-12-03 14:07:00	9.01		9.01		9.02		9.01		10.08		10.22
2023-12-03 14:07:30	9		9		9		9.02		10.12		9.83
2023-12-03 14:08:00	9		9		9.01		9.04		9.47		9.6
2023-12-03 14:08:30	9.01		9.01		9		9.02		10.13		9.72
2023-12-03 14:09:00	9.02		9.02		9		9.01		9.58		10.77
2023-12-03 14:09:30	9		9		9.01		9.01		10.06		9.39
2023-12-03 14:10:00	9.01		9.01		9.02		9.02		10.02		9.53
2023-12-03 14:10:30	9.01		9.01		9		9		9.32		10.1
2023-12-03 14:11:00	9.02		9.02		9.01		9.01		10.34		9.23
2023-12-03 14:11:30	9.01		9.01		9.01		9		9.23		10.05
2023-12-03 14:12:00	9.01		9.01		9.02		9		9.86		10.72
2023-12-03 14:12:30	9.01		9.01		9.01		9.01		9.52		10.2
2023-12-03 14:13:00	9.02		9.02		9		9.02		9.96		10.01
2023-12-03 14:13:30	9		9		9.01		9		9.99		9.66
2023-12-03 14:14:00	9.01		9.01		9.01		9.01		10.38		10.32
2023-12-03 14:14:30	9		9		9.02		9.01		9.87		10.11
2023-12-03 14:15:00	9		9		9		9.02		9.68		9.73
2023-12-03 14:15:30	9.01		9.01		9.01		9.01		10.65		9.98
2023-12-03 14:16:00	9.02		9.02		9		9.01		9.58		10.02
2023-12-03 14:16:30	9		9		9.01		9.01		10.54		9.51
2023-12-03 14:17:00	9.01		9.01		9.01		9.01		10.3		10.7
2023-12-03 14:17:30	9.01		9.01		9.02		9.01		10.01		9.95
2023-12-03 14:18:00	9.02		9.02		9		9.02		10.51		9.75
2023-12-03 14:18:30	9.01		9.01		9.01		9.01		9.4		9.54
2023-12-03 14:19:00	9		9.01		9.01		9.01		10.36		9.93
2023-12-03 14:19:30	9.01		9.01		9.02		9.01		9.54		9.78
2023-12-03 14:20:00	9.01		9.02		9.01		9.02		9.76		10.31
2023-12-03 14:20:30	9.02		9		9.02		9		9.72		9.84
2023-12-03 14:21:00	9		9.01		9.04		9.01		10.07		10.02
2023-12-03 14:21:30	9.01		9		9.02		9		10.31		9.72
2023-12-03 14:22:00	9		9		9.01		9		9.88		9.78
2023-12-03 14:22:30	9.01		9.01		9.01		9.01		10.14		9.39
2023-12-03 14:23:00	9.01		9.02		9.02		9.02		9.79		10.39
2023-12-03 14:23:30	9.02		9		9		9		9.28		9.82
2023-12-03 14:24:00	9		9.01		9.01		9.01		10.64		9.54
2023-12-03 14:24:30	9.01		9.01		9		9.01		9.69		9.96
2023-12-03 14:25:00	9.01		9.02		9		9.02		10.74		9.56
2023-12-03 14:25:30	9.02		9.01		9.01		9.01		10.22		10.37
2023-12-03 14:26:00	9.01		9		9.02		9		9.83		9.91
2023-12-03 14:26:30	9.02		9.01		9		9.01		9.6		9.78
2023-12-03 14:27:00	9.04		9.01		9.01		9.01		9.72		9.79
2023-12-03 14:27:30	9.02		9.02		9.01		9.02		10.77		9.86
2023-12-03 14:28:00	9.01		9		9.02		9		9.39		10.62
2023-12-03 14:28:30	9.01		9.01		9.01		9.01		9.53		9.28
2023-12-03 14:29:00	9.02		9		9.01		9		10.1		9.79
2023-12-03 14:29:30	9		9.01		9.01		9.01		9.23		11.86
2023-12-03 14:30:00	9.01		9.01		9.02		9.01		10.05		9.5
2023-12-03 14:30:30	9		9.02		9		9.02		10.72		11.22
2023-12-03 14:31:00	9		9		9.01		9		10.2		9.03
2023-12-03 14:31:30	9.01		9.01		9		9.01		10.01		9.86
2023-12-03 14:32:00	9.02		9.01		9		9.01		9.66		10.55
2023-12-03 14:32:30	9		9.02		9.01		9.02		10.32		11.1
2023-12-03 14:33:00	9.01		9.01		9.02		9.01		10.11		9.35
2023-12-03 14:33:30	9.01		9.02		9		9.02		9.73		9.69
2023-12-03 14:34:00	9.02		9.04		9.01		9.04		9.98		9.59
2023-12-03 14:34:30	9.01		9.02		9.01		9.02		10.02		9.44
2023-12-03 14:35:00	9.01		9.01		9.02		9.01		9.51		9.95
2023-12-03 14:35:30	9.01		9.01		9.01		9.01		10.7		9.68
2023-12-03 14:36:00	9		9.02		9.01		9.01		9.95		10.1
2023-12-03 14:36:30	9.01		9		9.01		9.02		9.75		10.27
2023-12-03 14:37:00	9.01		9.01		9.02		9.01		9.54		10.03
2023-12-03 14:37:30	9.02		9		9		9.02		9.93		10.1
2023-12-03 14:38:00	9		9		9.01		9.04		9.78		9.89
2023-12-03 14:38:30	9.01		9.01		9		9.02		10.31		9.43
2023-12-03 14:39:00	9		9.02		9		9.01		9.84		9.62
2023-12-03 14:39:30	9.01		9		9.01		9.01		10.02		10.01
2023-12-03 14:40:00	9.01		9.01		9.02		9.02		9.72		9.97
2023-12-03 14:40:30	9.02		9.01		9		9		9.78		9.55
2023-12-03 14:41:00	9		9.02		9.01		9.01		9.39		10.07
2023-12-03 14:41:30	9.01		9.01		9.01		9		10.39		9.79
2023-12-03 14:42:00	9.01		9.01		9.02		9		9.82		9.51
2023-12-03 14:42:30	9.02		9.01		9.01		9.01		9.54		9.9
2023-12-03 14:43:00	9.01		9		9		9.02		9.96		9.74
2023-12-03 14:43:30	9.02		9.01		9.01		9		9.56		9.91
2023-12-03 14:44:00	9.04		9.01		9.01		9.01		10.37		10.38
2023-12-03 14:44:30	9.02		9.02		9.02		9.01		9.91		10.45
2023-12-03 14:45:00	9.01		9		9		9.02		9.78		11.11
2023-12-03 14:45:30	9.01		9.01		9.01		9.01		9.79		11.55
2023-12-03 14:46:00	9.02		9		9		9.01		9.86		10.88
2023-12-03 14:46:30	9		9.01		9.01		9.01		10.62		10.62
2023-12-03 14:47:00	9.01		9.01		9.01		9		9.28		11.33
2023-12-03 14:47:30	9		9.02		9.02		9.01		9.79		10.01
2023-12-03 14:48:00	9		9.01		9		9.01		11.86		10.38
2023-12-03 14:48:30	9.01		9.01		9.01		9.02		9.5		9.25
2023-12-03 14:49:00	9.02		9.01		9.01		9		11.22		9.84
2023-12-03 14:49:30	9		9.02		9.02		9.01		9.03		9.76
2023-12-03 14:50:00	9.01		9.01		9.01		9		9.86		10.15
2023-12-03 14:50:30	9.01		9.02		9.02		9.01		10.55		9.66
2023-12-03 14:51:00	9.02		9		9.04		9.01		11.1		9.5
2023-12-03 14:51:30	9.01		9.01		9.02		9.02		9.35		9.57
2023-12-03 14:52:00	9.01		9		9.01		9.01		9.69		10.42
2023-12-03 14:52:30	9.01		9.01		9.01		9.01		9.59		9.68
2023-12-03 14:53:00	9.02		9.01		9.02		9.02		9.44		9.83
2023-12-03 14:53:30	9		9.02		9		9		9.95		10.27
2023-12-03 14:54:00	9.01		9		9.01		9.01		9.68		10.04
2023-12-03 14:54:30	9		9.01		9		9		10.1		10.61
2023-12-03 14:55:00	9		9.01		9		9		10.27		10.51
2023-12-03 14:55:30	9.01		9.02		9.01		9.01		10.03		9.67
2023-12-03 14:56:00	9.02		9.01		9.02		9.02		10.1		10.61
2023-12-03 14:56:30	9		9.02		9		9		9.89		9.56
2023-12-03 14:57:00	9.01		9.04		9.01		9.01		9.43		10.01
2023-12-03 14:57:30	9.01		9.02		9.01		9.01		9.62		9.58
2023-12-03 14:58:00	9.02		9.01		9.02		9.02		10.01		9.76
2023-12-03 14:58:30	9.01		9.01		9.01		9.01		9.97		9.43
2023-12-03 14:59:00	9.01		9.02		9.01		9.01		9.55		9.89
2023-12-03 14:59:30	9.01		9		9.01		9.01		10.07		10.23
2023-12-03 15:00:00	9.02		9.01		9		9		9.79		10.09
2023-12-03 15:00:30	9		9		9.01		9.01		9.51		9.42
2023-12-03 15:01:00	9.01		9		9.01		9.01		9.9		9.96
2023-12-03 15:01:30	9		9.01		9.02		9.02		9.74		9.33
2023-12-03 15:02:00	9		9.02		9		9		9.91		10.65
2023-12-03 15:02:30	9.01		9		9.01		9.01		10.38		11.59
2023-12-03 15:03:00	9.02		9.01		9		9		9.5		11.86
2023-12-03 15:03:30	9		9.01		9.01		9.01		9.38		10.41
2023-12-03 15:04:00	9.01		9.02		9.01		9.01		11.02		9.98
2023-12-03 15:04:30	9.01		9.01		9.02		9.02		11.01		10.51
2023-12-03 15:05:00	9.02		9.01		9		9		11.97		9.35
2023-12-03 15:05:30	9.01		9.01		9.01		9.01		11.64		9.72
2023-12-03 15:06:00	9		9.02		9.01		9.01		10.63		9.77
2023-12-03 15:06:30	9.01		9		9.02		9.02		9.34		10.21
2023-12-03 15:07:00	9.01		9.01		9.01		9.01		9.39		9.53
2023-12-03 15:07:30	9.02		9		9.02		9.02		9.91		9.9
2023-12-03 15:08:00	9		9		9.04		9.04		11.38		9.74
2023-12-03 15:08:30	9.01		9.01		9.02		9.02		10.6		10.14
2023-12-03 15:09:00	9		9.02		9.01		9.01		10.54		9.8
2023-12-03 15:09:30	9.01		9		9.01		9.01		10.31		9.84
2023-12-03 15:10:00	9.01		9.01		9.02		9.02		9.45		10
2023-12-03 15:10:30	9.02		9.01		9		9		9.36		9.57
2023-12-03 15:11:00	9		9.02		9.01		9.01		10.26		10.34
2023-12-03 15:11:30	9.01		9.01		9		9		10.4		10.13
2023-12-03 15:12:00	9.01		9.01		9		9		10.69		9.58
2023-12-03 15:12:30	9.02		9.01		9.01		9.01		10.02		9.59
2023-12-03 15:13:00	9.01		9.02		9.02		9.02		10.32		10.69
2023-12-03 15:13:30	9.02		9		9		9		9.77		10.42
2023-12-03 15:14:00	9.04		9.01		9.01		9.01		9.91		10.25
2023-12-03 15:14:30	9.02		9		9.01		9.01		9.55		9.29
2023-12-03 15:15:00	9.01		9		9.02		9.02		10.09		9.5
2023-12-03 15:15:30	9.01		9.01		9.01		9.01		9.5		9.97
2023-12-03 15:16:00	9.02		9.02		9.01		9.01		10.15		10.39
2023-12-03 15:16:30	9		9		9.01		9.01		9.9		9.93
2023-12-03 15:17:00	9.01		9.01		9.02		9.02		9.64		9.67
2023-12-03 15:17:30	9		9.01		9		9		10.34		10.03
2023-12-03 15:18:00	9		9.02		9.01		9.01		9.71		9.6
2023-12-03 15:18:30	9.01		9.01		9		9		10.13		9.85
2023-12-03 15:19:00	9.02		9		9		9		9.81		9.8
2023-12-03 15:19:30	9		9.01		9.01		9.01		10.05		11.12
2023-12-03 15:20:00	9.01		9.01		9.02		9.02		9.44		9.94
2023-12-03 15:20:30	9.01		9.02		9		9		10.14		10.23
2023-12-03 15:21:00	9.02		9		9.01		9.01		11.43		11.64
2023-12-03 15:21:30	9.01		9.01		9.01		9.01		10.06		10.63
2023-12-03 15:22:00	9.01		9		9.02		9.02		10.33		10.48
2023-12-03 15:22:30	9.01		9.01		9.01		9.01		10.93		9.64
2023-12-03 15:23:00	9.02		9.01		9.01		9.01		11.04		9.88
2023-12-03 15:23:30	9		9.02		9.01		9.01		10.19		9.56
2023-12-03 15:24:00	9.01		9		9.02		9.01		10.18		9.7
2023-12-03 15:24:30	9		9.01		9		9.01		9.29		10.34
2023-12-03 15:25:00	9		9.01		9.01		9.02		9.66		9.61
2023-12-03 15:25:30	9.01		9.02		9		9.01		9.83		9.81
2023-12-03 15:26:00	9.02		9.01		9		9.01		9.57		9.74
2023-12-03 15:26:30	9		9.02		9.01		9.01		10.14		10.49
2023-12-03 15:27:00	9.01		9.04		9.02		9.02		9.39		9.82
2023-12-03 15:27:30	9.01		9.02		9		9		10		9.76
2023-12-03 15:28:00	9.02		9.01		9.01		9.01		10.29		9.56
2023-12-03 15:28:30	9.01		9.01		9.01		9		9.8		10.44
2023-12-03 15:29:00	9.01		9.02		9.02		9		9.36		10.31
2023-12-03 15:29:30	9.01		9		9.01		9.01		9.97		10.3
2023-12-03 15:30:00	9.02		9.01		9		9.02		9.77		9.05
2023-12-03 15:30:30	9		9		9.01		9		9.69		9.74
2023-12-03 15:31:00	9.01		9		9.01		9.01		10.19		9.11
2023-12-03 15:31:30	9		9.01		9.02		9.01		9.42		10.07
2023-12-03 15:32:00	9		9.02		9		9.02		9.99		10.1
2023-12-03 15:32:30	9.01		9		9.01		9.01		10.17		10.23
2023-12-03 15:33:00	9.02		9.01		9		9		9.47		9.74
2023-12-03 15:33:30	9		9.01		9.01		9.01		10.28		9.34
2023-12-03 15:34:00	9.01		9.02		9.01		9.01		9.6		10.02
2023-12-03 15:34:30	9.01		9.01		9.02		9.02		9.48		9.86
2023-12-03 15:35:00	9.02		9.01		9		9		9.54		9.92
2023-12-03 15:35:30	9.01		9.01		9.01		9.01		9.64		9.58
2023-12-03 15:36:00	9		9.02		9.01		9		10.33		10.32
2023-12-03 15:36:30	9.01		9		9.02		9.01		9.37		9.21
2023-12-03 15:37:00	9.01		9.01		9.01		9.01		9.71		10.52
2023-12-03 15:37:30	9.02		9		9.02		9.02		10.07		10.51
2023-12-03 15:38:00	9		9		9.04		9		9.94		10.46
2023-12-03 15:38:30	9.01		9.01		9.02		9.01		9.81		10.74
2023-12-03 15:39:00	9		9.02		9.01		9.01		9.64		9.53
2023-12-03 15:39:30	9.01		9		9.01		9.02		10.08		10.19
2023-12-03 15:40:00	9.01		9.01		9.02		9.01		9.95		9.66
2023-12-03 15:40:30	9.02		9.01		9		9.02		9.84		9.03
2023-12-03 15:41:00	9		9.02		9.01		9.04		9.76		9.96
2023-12-03 15:41:30	9.01		9.01		9		9.02		9.85		9.77
2023-12-03 15:42:00	9.01		9.01		9		9.01		10.12		9.52
2023-12-03 15:42:30	9.02		9.01		9.01		9.01		10.67		9.52
2023-12-03 15:43:00	9.01		9.02		9.02		9.02		9.45		10.28
2023-12-03 15:43:30	9.02		9		9		9		10.23		9.81
2023-12-03 15:44:00	9.04		9.01		9.01		9.01		10.23		9.6
2023-12-03 15:44:30	9.02		9		9.01		9.01		9.58		10.31
2023-12-03 15:45:00	9.01		9		9.02		9.02		9.78		9.35
2023-12-03 15:45:30	9.01		9.01		9.01		9.01		10.36		10.07
2023-12-03 15:46:00	9.02		9.02		9.01		9.01		9.93		9.96
2023-12-03 15:46:30	9		9		9.01		9.01		10.06		9.48
2023-12-03 15:47:00	9.01		9.01		9.02		9.02		9.27		10.3
2023-12-03 15:47:30	9		9.01		9		9		9.85		10.22
2023-12-03 15:48:00	9		9.02		9.01		9.01		10.19		10.68
2023-12-03 15:48:30	9.01		9.01		9		9		9.76		11.3
2023-12-03 15:49:00	9.02		9		9		9		9.53		11.3
2023-12-03 15:49:30	9		9.01		9.01		9.01		10		10.99
2023-12-03 15:50:00	9.01		9.01		9.02		9.02		10.52		10.74
2023-12-03 15:50:30	9.01		9.02		9		9		9.98		9.28
2023-12-03 15:51:00	9.02		9		9.01		9.01		9.42		9.41
2023-12-03 15:51:30	9.01		9.01		9.01		9.01		10.46		10.65
2023-12-03 15:52:00	9.01		9		9.02		9.02		9.47		9.89
2023-12-03 15:52:30	9.01		9.01		9.01		9.01		10.24		9.69
2023-12-03 15:53:00	9.02		9.01		9.01		9.01		10.52		9.98
2023-12-03 15:53:30	9		9.02		9.01		9.01		9.94		9.89
2023-12-03 15:54:00	9.01		9		9.02		9.02		9.58		9.68
2023-12-03 15:54:30	9		9.01		9		9		10.11		9.38
2023-12-03 15:55:00	9		9.01		9.01		9.01		9.7		9.78
2023-12-03 15:55:30	9.01		9.02		9		9		9.58		9.42
2023-12-03 15:56:00	9.02		9.01		9		9		9.3		9.62
2023-12-03 15:56:30	9		9.02		9.01		9.01		10.29		9.94
2023-12-03 15:57:00	9.01		9.04		9.02		9.02		10.38		10.22
2023-12-03 15:57:30	9.01		9.02		9		9		11.98		10.55
2023-12-03 15:58:00	9.02		9.01		9.01		9.01		10.32		10.66
2023-12-03 15:58:30	9.01		9.01		9.01		9.01		10.26		10.23
2023-12-03 15:59:00	9.01		9.02		9.02		9.02		10.21		10.25
2023-12-03 15:59:30	9.01		9		9.01		9.01		9.29		10.23
2023-12-03 16:00:00	9.02		9.01		9		9		9.98		10.21
2023-12-03 16:00:30	9		9		9.01		9.01		9.89		10.17
2023-12-03 16:01:00	9.01		9		9.01		9.01		9.27		10.14
2023-12-03 16:01:30	9		9.01		9.02		9.02		10.49		10.21
2023-12-03 16:02:00	9		9.02		9		9		9.56		9.69
2023-12-03 16:02:30	9.01		9		9.01		9.01		10.22		9.6
2023-12-03 16:03:00	9.02		9.01		9		9		9.73		9.73
2023-12-03 16:03:30	9		9.01		9.01		9.01		9.74		9.81
2023-12-03 16:04:00	9.01		9.02		9.01		9.01		9.84		9.94
2023-12-03 16:04:30	9.01		9.01		9.02		9.02		9.76		9.69
2023-12-03 16:05:00	9.02		9.01		9		9		10.29		10.08
2023-12-03 16:05:30	9.01		9.01		9.01		9.01		9.46		10.12
2023-12-03 16:06:00	9		9		9.01		9.01		10.29		9.47
2023-12-03 16:06:30	9.01		9.01		9.02		9.02		9.97		10.13
2023-12-03 16:07:00	9.01		9.01		9.01		9.01		9.92		9.58
2023-12-03 16:07:30	9.02		9.02		9.02		9.02		9.88		10.06
2023-12-03 16:08:00	9		9		9.04		9.04		9.82		10.02
2023-12-03 16:08:30	9.01		9.01		9.02		9.02		10.17		9.32
2023-12-03 16:09:00	9		9		9.01		9.01		9.47		10.34
2023-12-03 16:09:30	9.01		9.01		9.01		9.01		9.43		9.23
2023-12-03 16:10:00	9.01		9.01		9.02		9.02		10.23		9.86
2023-12-03 16:10:30	9.02		9.02		9		9		9.07		9.52
2023-12-03 16:11:00	9		9		9.01		9.01		10.42		9.96
2023-12-03 16:11:30	9.01		9.01		9		9		10.07		9.99
2023-12-03 16:12:00	9.01		9.01		9		9		10.18		10.38
2023-12-03 16:12:30	9.02		9.02		9.01		9.01		10.11		9.87
2023-12-03 16:13:00	9.01		9.01		9.02		9.02		9.45		9.68
2023-12-03 16:13:30	9.02		9.02		9		9		9.86		10.65
2023-12-03 16:14:00	9.04		9.04		9.01		9.01		9.7		9.58
2023-12-03 16:14:30	9.02		9.02		9.01		9.01		9.84		10.54
2023-12-03 16:15:00	9.01		9.01		9.02		9.02		10.86		10.3
2023-12-03 16:15:30	9.01		9.01		9.01		9.01		9.83		10.01
2023-12-03 16:16:00	9.02		9.02		9.01		9.01		9.91		10.51
2023-12-03 16:16:30	9		9		9.01		9.01		9.93		9.4
2023-12-03 16:17:00	9.01		9.02		9.02		9.02		10.23		10.36
2023-12-03 16:17:30	9		9		9		9		10.53		9.54
2023-12-03 16:18:00	9		9.01		9.01		9.01		10.12		9.76
2023-12-03 16:18:30	9.01		9		9		9		10.23		9.72
2023-12-03 16:19:00	9.02		9		9		9		10.43		10.07
2023-12-03 16:19:30	9		9.01		9.01		9.01		9.39		10.31
2023-12-03 16:20:00	9.01		9.02		9.02		9.02		9.72		9.88
2023-12-03 16:20:30	9.01		9		9		9		9.6		10.14
2023-12-03 16:21:00	9.02		9.01		9.01		9.01		9.41		9.79
2023-12-03 16:21:30	9.01		9.01		9.01		9.01		10.05		9.28
2023-12-03 16:22:00	9.01		9.02		9.02		9.02		10.15		10.64
2023-12-03 16:22:30	9.01		9.01		9.01		9.01		9.84		9.69
2023-12-03 16:23:00	9		9.01		9.01		9.01		9.99		10.74
2023-12-03 16:23:30	9.01		9.01		9.01		9.01		10.01		10.22
2023-12-03 16:24:00	9.01		9.02		9.02		9.02		9.6		9.83
2023-12-03 16:24:30	9.02		9		9		9		10.23		9.6
2023-12-03 16:25:00	9		9.01		9.01		9.01		9.65		9.72
2023-12-03 16:25:30	9.01		9		9		9		9.65		10.77
2023-12-03 16:26:00	9		9		9		9		9.25		9.39
2023-12-03 16:26:30	9.01		9.01		9.01		9.01		11.22		9.53
2023-12-03 16:27:00	9.01		9.02		9.02		9.02		10.37		10.1
2023-12-03 16:27:30	9.02		9		9		9		10.72		9.23
2023-12-03 16:28:00	9		9.01		9.01		9.01		10.36		10.05
2023-12-03 16:28:30	9.01		9.01		9.01		9.01		10.54		10.72
2023-12-03 16:29:00	9.01		9.02		9.02		9.02		10.79		10.2
2023-12-03 16:29:30	9.02		9.01		9.01		9.01		10.25		10.01
2023-12-03 16:30:00	9.01		9		9		9		10.03		9.66
2023-12-03 16:30:30	9.02		9.01		9.01		9.01		9.9		10.32
2023-12-03 16:31:00	9.04		9.01		9.01		9.01		9.94		10.11
2023-12-03 16:31:30	9.02		9.02		9.02		9.02		9.73		9.73
2023-12-03 16:32:00	9.01		9		9		9		9.09		9.98
2023-12-03 16:32:30	9.01		9.01		9.01		9.01		10.58		10.02
2023-12-03 16:33:00	9.02		9		9		9		9.43		9.51
2023-12-03 16:33:30	9		9.01		9.01		9.01		10.47		10.7
2023-12-03 16:34:00	9.01		9.01		9.01		9.01		9.37		9.95
2023-12-03 16:34:30	9		9.02		9.02		9.02		9.64		9.75
2023-12-03 16:35:00	9		9		9		9		10.08		9.54
2023-12-03 16:35:30	9.01		9.01		9.01		9.01		9.96		9.93
2023-12-03 16:36:00	9.02		9.01		9.01		9.01		10.06		9.78
2023-12-03 16:36:30	9		9.02		9.02		9.02		9.43		10.31
2023-12-03 16:37:00	9.01		9.01		9.01		9.01		9.29		9.84
2023-12-03 16:37:30	9.01		9.02		9.02		9.02		9.68		10.02
2023-12-03 16:38:00	9.02		9.04		9.04		9.04		10.46		9.72
2023-12-03 16:38:30	9.01		9.02		9.02		9.02		10.06		9.78
2023-12-03 16:39:00	9.01		9.01		9.01		9.01		10.41		9.39
2023-12-03 16:39:30	9.01		9.01		9.01		9.01		9.9		10.39
2023-12-03 16:40:00	9.02		9.02		9.02		9.02		9.93		9.82
2023-12-03 16:40:30	9		9		9		9		9.82		9.54
2023-12-03 16:41:00	9.01		9.01		9.01		9.01		10.11		9.96
2023-12-03 16:41:30	9		9		9		9		10.11		9.56
2023-12-03 16:42:00	9		9		9		9		9.34		10.37
2023-12-03 16:42:30	9.01		9.01		9.01		9.01		9.15		9.91
2023-12-03 16:43:00	9.02		9.02		9.02		9.02		11.18		9.78
2023-12-03 16:43:30	9		9		9		9		11.07		9.79
2023-12-03 16:44:00	9.01		9.01		9.01		9.01		9.81		9.86
2023-12-03 16:44:30	9.01		9.01		9.01		9.01		10.98		10.62
2023-12-03 16:45:00	9.02		9.02		9.02		9.02		10.74		9.28
2023-12-03 16:45:30	9.01		9.01		9.01		9.01		10.62		9.79
2023-12-03 16:46:00	9.01		9.01		9.01		9.01		10.21		11.86
2023-12-03 16:46:30	9.01		9.01		9.01		9.01		10.04		9.5
2023-12-03 16:47:00	9.02		9		9		9		10.07		11.22
2023-12-03 16:47:30	9		9.01		9.01		9.01		9.34		9.03
2023-12-03 16:48:00	9.01		9.01		9.01		9.01		10.09		9.86
2023-12-03 16:48:30	9		9.02		9.02		9.02		10.11		10.55
2023-12-03 16:49:00	9		9		9		9		9.41		11.1
2023-12-03 16:49:30	9.01		9.01		9.01		9.01		9.77		9.35
2023-12-03 16:50:00	9.02		9		9		9		10.36		9.69
2023-12-03 16:50:30	9		9.01		9.01		9.01		10.14		9.59
2023-12-03 16:51:00	9.01		9.01		9.01		9.01		9.88		9.44
2023-12-03 16:51:30	9.01		9.02		9.02		9.02		9.72		9.95
2023-12-03 16:52:00	9.02		9		9		9		10.05		9.68
2023-12-03 16:52:30	9.01		9.01		9.01		9.01		9.96		10.1
2023-12-03 16:53:00	9		9.01		9.01		9.01		9.51		10.27
2023-12-03 16:53:30	9.01		9.02		9.02		9.02		9.89		10.03
2023-12-03 16:54:00	9.01		9		9.01		9.01		9.8		10.1
2023-12-03 16:54:30	9.02		9.01		9.02		9.02		9.84		9.89
2023-12-03 16:55:00	9		9		9.04		9.04		10.89		9.43
2023-12-03 16:55:30	9.01		9.01		9.02		9.02		9.13		9.62
2023-12-03 16:56:00	9		9.01		9.01		9.01		10.88		10.01
2023-12-03 16:56:30	9.01		9.02		9.01		9.01		9.94		9.97
2023-12-03 16:57:00	9.01		9		9.02		9.02		10.56		9.55
2023-12-03 16:57:30	9.02		9.01		9		9		10.64		10.07
2023-12-03 16:58:00	9		9.01		9.01		9.01		10.98		9.79
2023-12-03 16:58:30	9.01		9.02		9		9		11.96		9.51
2023-12-03 16:59:00	9.01		9.01		9		9		11.22		9.9
2023-12-03 16:59:30	9.02		9.02		9.01		9.01		10.58		9.74
2023-12-03 17:00:00	9.01		9.04		9.02		9.02		11.99		9.91
2023-12-03 17:00:30	9.02		9.02		9		9		9.33		10.38
2023-12-03 17:01:00	9.04		9.01		9.01		9.01		10.16		9.5
2023-12-03 17:01:30	9.02		9.01		9.01		9.01		11.17		9.38
2023-12-03 17:02:00	9.01		9.02		9.02		9.02		10.36		11.02
2023-12-03 17:02:30	9.01		9		9.01		9.01		9.81		11.01
2023-12-03 17:03:00	9.02		9.01		9.01		9.01		10.45		11.97
2023-12-03 17:03:30	9		9		9.01		9.01		9.83		11.64
2023-12-03 17:04:00	9.01		9		9.02		9.02		9.51		10.63
2023-12-03 17:04:30	9		9		9		9		10.28		9.34
2023-12-03 17:05:00	9		9.01		9.01		9.01		10.16		9.39
2023-12-03 17:05:30	9.01		9		9		9		9.49		9.91
2023-12-03 17:06:00	9.02		9		9		9		10.19		11.38
2023-12-03 17:06:30	9		9.01		9.01		9.01		9.95		10.6
2023-12-03 17:07:00	9.01		9.02		9.02		9.02		10.01		10.54
2023-12-03 17:07:30	9.01		9		9		9		9.81		10.31
2023-12-03 17:08:00	9.02		9.01		9.01		9.01		10		9.45
2023-12-03 17:08:30	9.01		9.01		9.01		9.01		9.82		9.36
2023-12-03 17:09:00	9.01		9.02		9.02		9.02		9.87		10.26
2023-12-03 17:09:30	9.01		9.01		9.01		9.01		9.54		10.4
2023-12-03 17:10:00	9.02		9.01		9.01		9.01		10.16		10.69
2023-12-03 17:10:30	9		9.01		9.01		9.01		9.4		10.02
2023-12-03 17:11:00	9.01		9.02		9.02		9.02		10.18		10.32
2023-12-03 17:11:30	9		9		9		9		9.64		9.77
2023-12-03 17:12:00	9		9.01		9.01		9.01		9.52		9.91
2023-12-03 17:12:30	9.01		9		9		9		10.5		9.55
2023-12-03 17:13:00	9.02		9		9		9		9.2		10.09
2023-12-03 17:13:30	9		9.01		9.01		9.01		9.82		9.5
2023-12-03 17:14:00	9.01		9.02		9.02		9.02		10.12		10.15
2023-12-03 17:14:30	9.01		9		9		9		10.37		9.9
2023-12-03 17:15:00	9.02		9.01		9.01		9.01		10.55		9.64
2023-12-03 17:15:30	9.01		9.01		9.01		9.01		9.41		10.34
2023-12-03 17:16:00	9.01		9.02		9.02		9.02		9.42		9.71
2023-12-03 17:16:30	9.01		9.01		9.01		9.01		10.15		10.13
2023-12-03 17:17:00	9.02		9		9		9		10.26		9.81
2023-12-03 17:17:30	9		9.01		9.01		9.01		10.78		10.05
2023-12-03 17:18:00	9.01		9.01		9.01		9.01		9.84		9.44
2023-12-03 17:18:30	9		9.02		9.02		9.02		9.32		10.14
2023-12-03 17:19:00	9		9		9		9		10.07		11.43
2023-12-03 17:19:30	9.01		9.01		9.01		9.01		9.96		10.06
2023-12-03 17:20:00	9.02		9		9		9		10		10.33
2023-12-03 17:20:30	9		9.01		9.01		9.01		9.51		10.93
2023-12-03 17:21:00	9.01		9.01		9.01		9.01		10.1		11.04
2023-12-03 17:21:30	9.01		9.02		9.02		9.02		9.54		10.19
2023-12-03 17:22:00	9.02		9		9		9		9.89		10.18
2023-12-03 17:22:30	9.01		9.01		9.01		9.01		10.27		9.29
2023-12-03 17:23:00	9		9.01		9.01		9.01		9.95		9.66
2023-12-03 17:23:30	9.01		9.02		9.02		9.02		9.8		9.83
2023-12-03 17:24:00	9.01		9.01		9.01		9.01		9.77		9.57
2023-12-03 17:24:30	9.02		9.02		9.02		9.02		9.51		10.14
2023-12-03 17:25:00	9		9.04		9.04		9.04		9.87		9.39
2023-12-03 17:25:30	9.01		9.02		9.02		9.02		9.99		10
2023-12-03 17:26:00	9		9.01		9.01		9.01		10.23		10.29
2023-12-03 17:26:30	9.01		9.01		9.01		9.01		9.73		9.8
2023-12-03 17:27:00	9.01		9.02		9.02		9.02		10.53		9.36
2023-12-03 17:27:30	9.02		9		9		9		9.82		9.97
2023-12-03 17:28:00	9		9.01		9.01		9.01		9.93		9.77
2023-12-03 17:28:30	9.01		9		9		9		9.8		9.69
2023-12-03 17:29:00	9.01		9		9		9		10.48		10.19
2023-12-03 17:29:30	9.02		9.01		9.01		9.01		10.12		9.42
2023-12-03 17:30:00	9.01		9.02		9.02		9.02		10.57		9.99
2023-12-03 17:30:30	9.02		9		9		9		10.01		10.17
2023-12-03 17:31:00	9.04		9.01		9.01		9.01		9.45		9.47
2023-12-03 17:31:30	9.02		9.01		9.01		9.01		10.7		10.28
2023-12-03 17:32:00	9.01		9.02		9.02		9.02		9.82		9.6
2023-12-03 17:32:30	9.01		9.01		9.01		9.01		10.26		9.48
2023-12-03 17:33:00	9.02		9.01		9.01		9.01		10.75		9.54
2023-12-03 17:33:30	9		9.01		9.01		9.01		10.93		9.64
2023-12-03 17:34:00	9.01		9.02		9.02		9.02		9.95		10.33
2023-12-03 17:34:30	9		9		9		9		11.05		9.37
2023-12-03 17:35:00	9		9.01		9.01		9.01		10.09		9.71
2023-12-03 17:35:30	9.01		9		9		9		10.99		10.07
2023-12-03 17:36:00	9.02		9		9		9		10.51		9.94
2023-12-03 17:36:30	9		9.01		9.01		9.01		10.71		9.81
2023-12-03 17:37:00	9.01		9.02		9.02		9.02		10.58		9.64
2023-12-03 17:37:30	9.01		9		9		9		10.56		10.08
2023-12-03 17:38:00	9.02		9.01		9.01		9.01		11.37		9.95
2023-12-03 17:38:30	9.01		9.01		9.01		9.01		10.33		9.84
2023-12-03 17:39:00	9.01		9.02		9.02		9.02		10.99		9.76
2023-12-03 17:39:30	9.01		9.01		9.01		9.01		10.62		9.85
2023-12-03 17:40:00	9.02		9.01		9.01		9.01		10.72		10.12
2023-12-03 17:40:30	9		9.01		9.01		9.01		9.22		10.67
2023-12-03 17:41:00	9.01		9.02		9.02		9.02		11.66		9.45
2023-12-03 17:41:30	9		9		9		9		10.79		10.23
2023-12-03 17:42:00	9		9.01		9.01		9.01		10.89		10.23
2023-12-03 17:42:30	9.01		9		9		9		10.52		9.58
2023-12-03 17:43:00	9.02		9		9		9		10.86		9.78
2023-12-03 17:43:30	9		9.01		9.01		9.01		11.1		10.36
2023-12-03 17:44:00	9.01		9.02		9.02		9.02		10.53		9.93
2023-12-03 17:44:30	9.01		9		9		9		10.8		10.06
2023-12-03 17:45:00	9.02		9.01		9.01		9.01		10.23		9.27
2023-12-03 17:45:30	9.01		9.01		9.01		9.01		10.3		9.85
2023-12-03 17:46:00	9.01		9.02		9.02		9.02		11.4		10.19
2023-12-03 17:46:30	9.01		9.01		9.01		9.01		10.19		9.76
2023-12-03 17:47:00	9.02		9		9		9		10.31		9.53
2023-12-03 17:47:30	9		9.01		9.01		9.01		10.75		10
2023-12-03 17:48:00	9.01		9.01		9.01		9.01		10.53		10.52
2023-12-03 17:48:30	9		9.02		9.02		9.02		9.87		9.98
2023-12-03 17:49:00	9		9		9		9		10.71		9.42
2023-12-03 17:49:30	9.01		9.01		9.01		9.01		11.47		10.46
2023-12-03 17:50:00	9.02		9		9		9		10.53		9.47
2023-12-03 17:50:30	9		9.01		9.01		9.01		9.12		10.24
2023-12-03 17:51:00	9.01		9.01		9.01		9.01		10.63		10.52
2023-12-03 17:51:30	9.01		9.02		9.02		9.02		11.64		9.94
2023-12-03 17:52:00	9.02		9		9		9		10.91		9.58
2023-12-03 17:52:30	9.01		9.01		9.01		9.01		11.5		10.11
2023-12-03 17:53:00	9		9.01		9.01		9.01		11.99		9.7
2023-12-03 17:53:30	9.01		9.02		9.02		9.02		10.78		9.58
2023-12-03 17:54:00	9.01		9.01		9.01		9.01		10.08		9.3
2023-12-03 17:54:30	9.02		9.02		9.02		9.02		10.78		10.29
2023-12-03 17:55:00	9		9.04		9.04		9.04		10.51		10.38
2023-12-03 17:55:30	9.01		9.02		9.02		9.02		9.93		11.98
2023-12-03 17:56:00	9		9.01		9.01		9.01		10.13		10.32
2023-12-03 17:56:30	9.01		9.01		9.01		9.01		9.84		10.26
2023-12-03 17:57:00	9.01		9.02		9.02		9.02		9.84		10.21
2023-12-03 17:57:30	9.02		9		9		9		10.73		9.29
2023-12-03 17:58:00	9		9.01		9.01		9.01		9.98		9.98
2023-12-03 17:58:30	9.01		9		9		9		10.32		9.89
2023-12-03 17:59:00	9.01		9		9		9		10.08		9.27
2023-12-03 17:59:30	9.02		9.01		9.01		9.01		9.99		10.49
2023-12-03 18:00:00	9.01		9.02		9.02		9.02		10.78		9.56
2023-12-03 18:00:30	9.02		9		9		9		10.33		10.22
2023-12-03 18:01:00	9.04		9.01		9.01		9.01		9.49		9.73
2023-12-03 18:01:30	9.02		9.01		9.01		9.01		10.9		9.74
2023-12-03 18:02:00	9.01		9.02		9.02		9.02		10.76		9.84
2023-12-03 18:02:30	9.01		9.01		9.01		9.01		9.84		9.76
2023-12-03 18:03:00	9.02		9.01		9.01		9.01		9.92		10.29
2023-12-03 18:03:30	9		9.01		9.01		9.01		10.25		9.46
2023-12-03 18:04:00	9.01		9.02		9.02		9.02		10.21		10.29
2023-12-03 18:04:30	9		9		9		9		9.81		9.97
2023-12-03 18:05:00	9		9.01		9.01		9.01		10.08		9.92
2023-12-03 18:05:30	9.01		9		9		9		10.31		9.88
2023-12-03 18:06:00	9.02		9		9		9		10.26		9.82
2023-12-03 18:06:30	9		9.01		9.01		9.01		9.93		10.17
2023-12-03 18:07:00	9.01		9.02		9.02		9.02		10.33		9.47
2023-12-03 18:07:30	9.01		9		9		9		9.99		9.43
2023-12-03 18:08:00	9.02		9.01		9.01		9.01		9.96		10.23
2023-12-03 18:08:30	9.01		9.01		9.01		9.01		9.16		9.07
2023-12-03 18:09:00	9.01		9.02		9.02		9.02		10.22		10.42
2023-12-03 18:09:30	9.01		9.01		9.01		9.01		9.8		10.07
2023-12-03 18:10:00	9		9.01		9.01		9.01		9.79		10.18
2023-12-03 18:10:30	9.01		9.01		9.01		9.01		9.46		10.11
2023-12-03 18:11:00	9.01		9.02		9.02		9.02		9.7		9.45
2023-12-03 18:11:30	9.02		9		9		9		9.73		9.86
2023-12-03 18:12:00	9		9.01		9.01		9.01		10.02		9.7
2023-12-03 18:12:30	9.01		9		9		9		10.18		9.84
2023-12-03 18:13:00	9		9		9		9		10.82		10.86
2023-12-03 18:13:30	9.01		9.01		9.01		9.01		11.75		9.83
2023-12-03 18:14:00	9.01		9.02		9.01		9.02		10		9.91
2023-12-03 18:14:30	9.02		9		9.02		9		9.43		9.93
2023-12-03 18:15:00	9		9.01		9		9.01		10.56		10.23
2023-12-03 18:15:30	9.01		9.01		9.01		9.01		9.25		10.53
2023-12-03 18:16:00	9.01		9.02		9		9.02		10.29		10.12
2023-12-03 18:16:30	9.02		9.01		9.01		9.01		9.76		10.23
2023-12-03 18:17:00	9.01		9		9.01		9		10.16		10.43
2023-12-03 18:17:30	9.02		9.01		9.02		9.01		9.61		9.39
2023-12-03 18:18:00	9.04		9.01		9		9.01		9.77		9.72
2023-12-03 18:18:30	9.02		9.02		9.01		9.02		10.45		9.6
2023-12-03 18:19:00	9.01		9		9.01		9		9.66		9.41
2023-12-03 18:19:30	9.01		9.01		9.02		9.01		9.84		10.05
2023-12-03 18:20:00	9.02		9		9.01		9		9.95		10.15
2023-12-03 18:20:30	9		9.01		9.02		9.01		10.46		9.84
2023-12-03 18:21:00	9.01		9.01		9.04		9.01		10.32		9.99
2023-12-03 18:21:30	9		9.02		9.02		9.02		10.18		10.01
2023-12-03 18:22:00	9		9		9.01		9		10.27		9.6
2023-12-03 18:22:30	9.01		9.01		9.01		9.01		10.44		10.23
2023-12-03 18:23:00	9.02		9.01		9.02		9.01		9.14		9.65
2023-12-03 18:23:30	9		9.02		9		9.02		11.83		9.65
2023-12-03 18:24:00	9.01		9.01		9.01		9.01		9.3		9.25
2023-12-03 18:24:30	9.01		9.02		9		9.02		9.74		11.22
2023-12-03 18:25:00	9.02		9.04		9		9.04		9.98		10.37
2023-12-03 18:25:30	9.01		9.02		9.01		9.02		9.87		10.72
2023-12-03 18:26:00	9.01		9.01		9.02		9.01		10.28		10.36
2023-12-03 18:26:30	9.01		9.01		9		9.01		9.53		10.54
2023-12-03 18:27:00	9.02		9.02		9.01		9.02		10.1		10.79
2023-12-03 18:27:30	9		9		9.01		9		10.13		10.25
2023-12-03 18:28:00	9.01		9.01		9.02		9.01		10.12		10.03
2023-12-03 18:28:30	9		9		9.01		9		9.62		9.9
2023-12-03 18:29:00	9		9		9.01		9		9.17		9.94
2023-12-03 18:29:30	9.01		9.01		9.01		9.01		9.86		9.73
2023-12-03 18:30:00	9.02		9.02		9.02		9.02		10.42		9.09
2023-12-03 18:30:30	9		9		9		9		10.9		10.58
2023-12-03 18:31:00	9.01		9.01		9.01		9.01		9.19		9.43
2023-12-03 18:31:30	9.01		9.01		9		9.01		10.07		10.47
2023-12-03 18:32:00	9.02		9.02		9		9.02		9.86		9.37
2023-12-03 18:32:30	9.01		9.01		9.01		9.01		9.79		9.64
2023-12-03 18:33:00	9.01		9.01		9.02		9.01		10.66		10.08
2023-12-03 18:33:30	9.01		9.01		9		9.01		10.95		9.96
2023-12-03 18:34:00	9.02		9		9.01		9		9.56		10.06
2023-12-03 18:34:30	9		9.01		9.01		9.01		10.5		9.43
2023-12-03 18:35:00	9.01		9.01		9.02		9.01		9.6		9.29
2023-12-03 18:35:30	9		9.02		9.01		9.02		10.19		9.68
2023-12-03 18:36:00	9		9		9.01		9		9.55		10.46
2023-12-03 18:36:30	9.01		9.01		9.01		9.01		9.87		10.06
2023-12-03 18:37:00	9.02		9		9.02		9		10.17		10.41
2023-12-03 18:37:30	9		9.01		9		9.01		9.31		9.9
2023-12-03 18:38:00	9.01		9.01		9.01		9.01		10.43		9.93
2023-12-03 18:38:30	9.01		9.02		9		9.02		9.79		9.82
2023-12-03 18:39:00	9.02		9		9		9		9.64		10.11
2023-12-03 18:39:30	9.01		9.01		9.01		9.01		10.22		10.11
2023-12-03 18:40:00	9		9.01		9.02		9.01		10.21		9.34
2023-12-03 18:40:30	9.01		9.02		9		9.02		9.25		9.15
2023-12-03 18:41:00	9.01		9.01		9.01		9.01		10.51		11.18
2023-12-03 18:41:30	9.02		9.02		9.01		9.02		9.11		11.07
2023-12-03 18:42:00	9		9.04		9.02		9.04		9.6		9.81
2023-12-03 18:42:30	9.01		9.02		9.01		9.02		9.92		10.98
2023-12-03 18:43:00	9		9.01		9		9.01		10.25		10.74
2023-12-03 18:43:30	9.01		9.01		9.01		9.01		9.63		10.62
2023-12-03 18:44:00	9.01		9.02		9.01		9.02		10.2		10.21
2023-12-03 18:44:30	9.02		9		9.02		9		11.48		10.04
2023-12-03 18:45:00	9		9.01		9		9.01		9.8		10.07
2023-12-03 18:45:30	9.01		9		9.01		9		9.63		9.34
2023-12-03 18:46:00	9.01		9		9		9		10.2		10.09
2023-12-03 18:46:30	9.02		9.01		9.01		9.01		10.04		10.11
2023-12-03 18:47:00	9.01		9.02		9.01		9.02		10.18		9.41
2023-12-03 18:47:30	9.02		9		9.02		9		10.3		9.77
2023-12-03 18:48:00	9.04		9.01		9		9.01		10.57		10.36
2023-12-03 18:48:30	9.02		9.01		9.01		9.01		9.97		10.14
2023-12-03 18:49:00	9.01		9.02		9.01		9.02		9.53		9.88
2023-12-03 18:49:30	9.01		9.01		9.02		9.01		9.51		9.72
2023-12-03 18:50:00	9.02		9.01		9.01		9.01		9.41		10.05
2023-12-03 18:50:30	9		9.01		9.02		9.01		9.89		9.96
2023-12-03 18:51:00	9.01		9.02		9.04		9.02		9.92		9.51
2023-12-03 18:51:30	9		9		9.02		9		10.35		9.89
2023-12-03 18:52:00	9		9.01		9.01		9.01		9.45		9.8
2023-12-03 18:52:30	9.01		9		9.01		9		9.57		9.84
2023-12-03 18:53:00	9.02		9		9.02		9		9.79		10.89
2023-12-03 18:53:30	9		9.01		9		9.01		9.68		9.13
2023-12-03 18:54:00	9.01		9.02		9.01		9.02		11.42		10.88
2023-12-03 18:54:30	9.01		9		9		9		11		9.94
2023-12-03 18:55:00	9.02		9.01		9		9.01		10.56		10.56
2023-12-03 18:55:30	9.01		9.01		9.01		9.01		10.62		10.64
2023-12-03 18:56:00	9.01		9.02		9.02		9.02		9.92		10.98
2023-12-03 18:56:30	9.01		9.01		9		9.01		9.77		11.96
2023-12-03 18:57:00	9.02		9.01		9.01		9.01		10.04		11.22
2023-12-03 18:57:30	9		9.01		9.01		9.01		10.37		10.58
2023-12-03 18:58:00	9.01		9.02		9.02		9.02		10.26		11.99
2023-12-03 18:58:30	9		9		9.01		9		9.61		9.33
2023-12-03 18:59:00	9		9.01		9.01		9.01		9.28		10.16
2023-12-03 18:59:30	9.01		9		9.01		9		10.37		11.17
2023-12-03 19:00:00	9.02		9		9.02		9		9.84		10.36
2023-12-03 19:00:30	9		9.01		9		9.01		9.92		9.81
2023-12-03 19:01:00	9.01		9.02		9.01		9.02		10.38		10.45
2023-12-03 19:01:30	9.01		9		9		9		10.21		9.83
2023-12-03 19:02:00	9.02		9.01		9		9.01		9.78		9.51
2023-12-03 19:02:30	9.01		9.01		9.01		9.01		10.74		10.28
2023-12-03 19:03:00	9.01		9.02		9.02		9.02		10.21		10.16
2023-12-03 19:03:30	9.01		9.01		9		9.01		10.47		9.49
2023-12-03 19:04:00	9.02		9		9.01		9		10.25		10.19
2023-12-03 19:04:30	9		9.01		9.01		9.01		10.8		9.95
2023-12-03 19:05:00	9.01		9.01		9.02		9.01		10.23		10.01
2023-12-03 19:05:30	9		9.02		9.01		9.02		10.07		9.81
2023-12-03 19:06:00	9		9		9.01		9		9.6		10
2023-12-03 19:06:30	9.01		9.01		9.01		9.01		11.61		9.82
2023-12-03 19:07:00	9.02		9		9.02		9		9.2		9.87
2023-12-03 19:07:30	9		9.01		9		9.01		10.9		9.54
2023-12-03 19:08:00	9.01		9.01		9.01		9.01		9.7		10.16
2023-12-03 19:08:30	9.01		9.02		9		9.02		11.07		9.4
2023-12-03 19:09:00	9.02		9		9		9		9.73		10.18
2023-12-03 19:09:30	9.01		9.01		9.01		9.01		10.57		9.64
2023-12-03 19:10:00	9		9.01		9.02		9.01		10.2		9.52
2023-12-03 19:10:30	9.01		9.02		9		9.02		10.25		10.5
2023-12-03 19:11:00	9.01		9.01		9.01		9.01		10.08		9.2
2023-12-03 19:11:30	9.02		9.02		9.01		9.02		10.07		9.82
2023-12-03 19:12:00	9		9.04		9.02		9.04		10.62		10.12
2023-12-03 19:12:30	9.01		9.02		9.01		9.02		10.53		10.37
2023-12-03 19:13:00	9		9.01		9		9.01		10.65		10.55
2023-12-03 19:13:30	9.01		9.01		9.01		9.01		10.74		9.41
2023-12-03 19:14:00	9.01		9.02		9.01		9.02		9.7		9.42
2023-12-03 19:14:30	9.02		9		9.02		9		10.53		10.15
2023-12-03 19:15:00	9		9.01		9		9.01		10.97		10.26
2023-12-03 19:15:30	9.01		9		9.01		9		9.35		10.78
2023-12-03 19:16:00	9.01		9		9		9		10.62		9.84
2023-12-03 19:16:30	9.02		9.01		9.01		9.01		10.15		9.32
2023-12-03 19:17:00	9.01		9.02		9.01		9.02		10.03		10.07
2023-12-03 19:17:30	9.02		9		9.02		9		9.81		9.96
2023-12-03 19:18:00	9.04		9.01		9		9.01		9.68		10
2023-12-03 19:18:30	9.02		9.01		9.01		9.01		10.75		9.51
2023-12-03 19:19:00	9.01		9.02		9.01		9.02		9.82		10.1
2023-12-03 19:19:30	9.01		9.01		9.02		9.01		9.53		9.54
2023-12-03 19:20:00	9.02		9.01		9.01		9.01		9.15		9.89
2023-12-03 19:20:30	9		9.01		9.02		9.01		10.37		10.27
2023-12-03 19:21:00	9.01		9.02		9.04		9.02		10.65		9.95
2023-12-03 19:21:30	9		9		9.02		9		9.45		9.8
2023-12-03 19:22:00	9		9.01		9.01		9.01		10.65		9.77
2023-12-03 19:22:30	9.01		9		9.01		9		10.49		9.51
2023-12-03 19:23:00	9.02		9		9.02		9		9.61		9.87
2023-12-03 19:23:30	9		9.01		9		9.01		10.16		9.99
2023-12-03 19:24:00	9.01		9.02		9.01		9.02		10.25		10.23
2023-12-03 19:24:30	9.01		9		9		9		9.94		9.73
2023-12-03 19:25:00	9.02		9.01		9		9.01		9.79		10.53
2023-12-03 19:25:30	9.01		9.01		9.01		9.01		10.44		9.82
2023-12-03 19:26:00	9.01		9.02		9.02		9.02		10.3		9.93
2023-12-03 19:26:30	9.01		9.01		9		9.01		10.16		9.8
2023-12-03 19:27:00	9.02		9.01		9.01		9.01		11.87		10.48
2023-12-03 19:27:30	9		9.01		9.01		9.01		10.83		10.12
2023-12-03 19:28:00	9.01		9.02		9.02		9.02		10.21		10.57
2023-12-03 19:28:30	9		9		9.01		9		9.7		10.01
2023-12-03 19:29:00	9		9.01		9.01		9.01		9.96		9.45
2023-12-03 19:29:30	9.01		9		9.01		9		9.7		10.7
2023-12-03 19:30:00	9.02		9		9		9		10.19		9.82
2023-12-03 19:30:30	9		9.01		9.01		9.01		10.07		10.26
2023-12-03 19:31:00	9.01		9.02		9.01		9.02		9.96		10.75
2023-12-03 19:31:30	9.01		9		9.02		9		9.75		10.93
2023-12-03 19:32:00	9.02		9.01		9		9.01		10.61		9.95
2023-12-03 19:32:30	9.01		9.01		9.01		9.01		10.19		11.05
2023-12-03 19:33:00	9.01		9.02		9		9.02		11.92		10.09
2023-12-03 19:33:30	9.01		9.01		9.01		9.01		9.95		10.99
2023-12-03 19:34:00	9.02		9		9.01		9		9.82		10.51
2023-12-03 19:34:30	9		9.01		9.02		9.01		9.67		10.71
2023-12-03 19:35:00	9.01		9.01		9		9.01		10.22		10.58
2023-12-03 19:35:30	9		9.02		9.01		9.02		10.66		10.56
2023-12-03 19:36:00	9		9		9.01		9		9.48		11.37
2023-12-03 19:36:30	9.01		9.01		9.02		9.01		10.52		10.33
2023-12-03 19:37:00	9.02		9		9.01		9		9.92		10.99
2023-12-03 19:37:30	9		9.01		9.02		9.01		9.39		10.62
2023-12-03 19:38:00	9.01		9.01		9.04		9.01		9.91		10.72
2023-12-03 19:38:30	9.01		9.02		9.02		9.02		10.07		9.22
2023-12-03 19:39:00	9.02		9		9.01		9		9.15		11.66
2023-12-03 19:39:30	9.01		9.01		9.01		9.01		11.07		10.79
2023-12-03 19:40:00	9		9.01		9.02		9.01		9.82		10.89
2023-12-03 19:40:30	9.01		9.02		9		9.02		10.05		10.52
2023-12-03 19:41:00	9.01		9.01		9.01		9.01		10.6		10.86
2023-12-03 19:41:30	9.02		9.02		9.02		9.02		9.26		11.1
2023-12-03 19:42:00	9		9.04		9.04		9.04		10.5		10.53
2023-12-03 19:42:30	9.01		9.02		9.02		9.02		9.85		10.8
2023-12-03 19:43:00	9		9.01		9.01		9.01		10.04		10.23
2023-12-03 19:43:30	9.01		9.01		9.01		9.01		9.79		10.3
2023-12-03 19:44:00	9.01		9.02		9.02		9.02		9.14		11.4
2023-12-03 19:44:30	9.02		9		9		9		10.54		10.19
2023-12-03 19:45:00	9		9.01		9.01		9.01		10.13		10.31
2023-12-03 19:45:30	9.01		9		9		9		12		10.75
2023-12-03 19:46:00	9.01		9		9		9		11.85		10.53
2023-12-03 19:46:30	9.02		9.01		9.01		9.01		9		9.87
2023-12-03 19:47:00	9.01		9.02		9.02		9.02		9.91		10.71
2023-12-03 19:47:30	9.02		9		9		9		10.01		11.47
2023-12-03 19:48:00	9.04		9.01		9.01		9.01		9.74		10.53
2023-12-03 19:48:30	9.02		9.01		9.01		9.01		9.94		9.12
2023-12-03 19:49:00	9.01		9.02		9.02		9.02		10.1		10.63
2023-12-03 19:49:30	9.01		9.01		9.01		9.01		9.66		11.64
2023-12-03 19:50:00	9.02		9.01		9.01		9.01		10.34		10.91
2023-12-03 19:50:30	9		9.01		9.01		9.01		10.9		11.5
2023-12-03 19:51:00	9.01		9.02		9.02		9.02		9.9		11.99
2023-12-03 19:51:30	9		9		9		9		9.45		10.78
2023-12-03 19:52:00	9		9.01		9.01		9.01		10.29		10.08
2023-12-03 19:52:30	9.01		9		9		9		9.39		10.78
2023-12-03 19:53:00	9.02		9		9		9		9.64		10.51
2023-12-03 19:53:30	9		9.01		9.01		9.01		9.6		9.93
2023-12-03 19:54:00	9.01		9.02		9.02		9.02		10.01		10.13
2023-12-03 19:54:30	9.01		9.01		9		9		9.87		9.84
2023-12-03 19:55:00	9.02		9.02		9.01		9.01		10.05		9.84
2023-12-03 19:55:30	9.01		9		9.01		9.01		9.79		10.73
2023-12-03 19:56:00	9.01		9.01		9.02		9.02		9.6		9.98
2023-12-03 19:56:30	9.01		9		9.01		9.01		9.61		10.32
2023-12-03 19:57:00	9		9.01		9.01		9.01		10.16		10.08
2023-12-03 19:57:30	9.01		9.01		9.01		9.01		10.47		9.99
2023-12-03 19:58:00	9.01		9.02		9.02		9.02		9.12		10.78
2023-12-03 19:58:30	9.02		9		9		9		10.4		10.33
2023-12-03 19:59:00	9		9.01		9.01		9.01		9.29		9.49
2023-12-03 19:59:30	9.01		9.01		9		9		10.83		10.9
2023-12-03 20:00:00	9		9.02		9		9		9.68		10.76
2023-12-03 20:00:30	9.01		9.01		9.01		9.01		10.14		9.84
2023-12-03 20:01:00	9.01		9.02		9.02		9.02		9.54		9.92
2023-12-03 20:01:30	9.02		9.04		9		9		10.19		10.25
2023-12-03 20:02:00	9		9.02		9.01		9.01		10.06		10.21
2023-12-03 20:02:30	9.01		9.01		9.01		9.01		9.49		9.81
2023-12-03 20:03:00	9.01		9.01		9.02		9.02		10.48		10.08
2023-12-03 20:03:30	9.02		9.02		9.01		9.01		9.24		10.31
2023-12-03 20:04:00	9.01		9		9		9		9.56		10.26
2023-12-03 20:04:30	9.02		9.01		9.01		9.01		9.54		9.93
2023-12-03 20:05:00	9.04		9		9.01		9.01		9.84		10.33
2023-12-03 20:05:30	9.02		9		9.02		9.02		10.37		9.99
2023-12-03 20:06:00	9.01		9.01		9		9		10.76		9.96
2023-12-03 20:06:30	9.01		9.02		9.01		9.01		11.99		9.16
2023-12-03 20:07:00	9.02		9		9		9		10.33		10.22
2023-12-03 20:07:30	9		9.01		9.01		9.01		10.49		9.8
2023-12-03 20:08:00	9.01		9.01		9.01		9.01		10.2		9.79
2023-12-03 20:08:30	9		9.02		9.02		9.02		10.12		9.46
2023-12-03 20:09:00	9		9.01		9		9		9.02		9.7
2023-12-03 20:09:30	9.01		9.01		9.01		9.01		9.51		9.73
2023-12-03 20:10:00	9.02		9.01		9.01		9.01		9.93		10.02
2023-12-03 20:10:30	9		9.02		9.02		9.02		9.48		10.18
2023-12-03 20:11:00	9.01		9		9.01		9.01		9.96		10.82
2023-12-03 20:11:30	9.01		9.01		9.02		9.02		9.34		11.75
2023-12-03 20:12:00	9.02		9		9.04		9.04		9.83		10
2023-12-03 20:12:30	9.01		9		9.02		9.02		10.39		9.43
2023-12-03 20:13:00	9.01		9.01		9.01		9.01		9.37		10.56
2023-12-03 20:13:30	9.01		9.02		9.01		9.01		10.13		9.25
2023-12-03 20:14:00	9.02		9		9.02		9.02		9.76		10.29
2023-12-03 20:14:30	9		9.01		9		9		9.87		9.76
2023-12-03 20:15:00	9.01		9.01		9.01		9.01		9.36		10.16
2023-12-03 20:15:30	9		9.02		9		9		10.36		9.61
2023-12-03 20:16:00	9		9.01		9		9		9.88		9.77
2023-12-03 20:16:30	9.01		9.01		9.01		9.01		9.95		10.45
2023-12-03 20:17:00	9.02		9.01		9.02		9.02		9.9		9.66
2023-12-03 20:17:30	9		9.02		9		9		9.52		9.84
2023-12-03 20:18:00	9.01		9		9.01		9.01		10.98		9.95
2023-12-03 20:18:30	9.01		9.01		9.01		9.01		10.3		10.46
2023-12-03 20:19:00	9.02		9		9.02		9.02		10.16		10.32
2023-12-03 20:19:30	9.01		9		9.01		9.01		10.48		10.18
2023-12-03 20:20:00	9.01		9.01		9.01		9.01		10.34		10.27
2023-12-03 20:20:30	9.01		9.02		9.01		9.01		10.46		10.44
2023-12-03 20:21:00	9.02		9		9		9		10.67		9.14
2023-12-03 20:21:30	9		9.01		9.01		9.01		10.74		11.83
2023-12-03 20:22:00	9.01		9.01		9.01		9.01		10.83		9.3
2023-12-03 20:22:30	9		9.02		9.02		9.02		10.16		9.74
2023-12-03 20:23:00	9		9.01		9		9		9.87		9.98
2023-12-03 20:23:30	9.01		9		9.01		9.01		9.54		9.87
2023-12-03 20:24:00	9.02		9.01		9		9		9.92		10.28
2023-12-03 20:24:30	9		9.01		9.01		9.01		10.03		9.53
2023-12-03 20:25:00	9.01		9.02		9.01		9.01		9.71		10.1
2023-12-03 20:25:30	9.01		9		9.02		9.02		9.88		10.13
2023-12-03 20:26:00	9.02		9.01		9		9		9.44		10.12
2023-12-03 20:26:30	9.01		9		9.01		9.01		10.26		9.62
2023-12-03 20:27:00	9		9.01		9.01		9.01		9.67		9.17
2023-12-03 20:27:30	9.01		9.01		9.02		9.02		9.97		9.86
2023-12-03 20:28:00	9.01		9.02		9.01		9.01		10.02		10.42
2023-12-03 20:28:30	9.02		9		9.02		9.02		9.45		10.9
2023-12-03 20:29:00	9		9.01		9.04		9.04		9.77		9.19
2023-12-03 20:29:30	9.01		9.01		9.02		9.02		9.97		10.07
2023-12-03 20:30:00	9		9.02		9.01		9.01		9.44		9.86
2023-12-03 20:30:30	9.01		9.01		9.01		9.01		10.2		9.79
2023-12-03 20:31:00	9.01		9.02		9.02		9.02		9.57		10.66
2023-12-03 20:31:30	9.02		9.04		9		9		9.74		10.95
2023-12-03 20:32:00	9		9.02		9.01		9.01		9.67		9.56
2023-12-03 20:32:30	9.01		9.01		9		9		9.86		10.5
2023-12-03 20:33:00	9.01		9.01		9		9		10.05		9.6
2023-12-03 20:33:30	9.02		9.02		9.01		9.01		9.76		10.19
2023-12-03 20:34:00	9.01		9		9.02		9.02		9.68		9.55
2023-12-03 20:34:30	9.02		9.01		9		9		9.84		9.87
2023-12-03 20:35:00	9.04		9		9.01		9.01		9.55		10.17
2023-12-03 20:35:30	9.02		9		9.01		9.01		9.57		9.31
2023-12-03 20:36:00	9.01		9.01		9.02		9.02		9.87		10.43
2023-12-03 20:36:30	9.01		9.02		9.01		9.01		9.58		9.79
2023-12-03 20:37:00	9.02		9		9.01		9.01		9.69		9.64
2023-12-03 20:37:30	9		9.01		9.01		9.01		9.71		10.22
2023-12-03 20:38:00	9.01		9.01		9.02		9.02		10.01		10.21
2023-12-03 20:38:30	9		9.02		9		9		9.37		9.25
2023-12-03 20:39:00	9		9.01		9.01		9.01		9.99		10.51
2023-12-03 20:39:30	9.01		9.01		9		9		9.17		9.11
2023-12-03 20:40:00	9.02		9.01		9		9		9.76		9.6
2023-12-03 20:40:30	9		9.02		9.01		9.01		10.03		9.92
2023-12-03 20:41:00	9.01		9		9.02		9.02		10.24		10.25
2023-12-03 20:41:30	9.01		9.01		9		9		9.63		9.63
2023-12-03 20:42:00	9.02		9		9.01		9.01		9.52		10.2
2023-12-03 20:42:30	9.01		9		9.01		9.01		11.94		11.48
2023-12-03 20:43:00	9.01		9.01		9.02		9.02		11.86		9.8
2023-12-03 20:43:30	9.01		9.02		9.01		9.01		11.86		9.63
2023-12-03 20:44:00	9.02		9		9.01		9.01		11.19		10.2
2023-12-03 20:44:30	9		9.01		9.01		9.01		11.08		10.04
2023-12-03 20:45:00	9.01		9.01		9.02		9.02		11.1		10.18
2023-12-03 20:45:30	9		9.02		9		9		9.58		10.3
2023-12-03 20:46:00	9		9.01		9.01		9.01		10.61		10.57
2023-12-03 20:46:30	9.01		9.01		9		9		10.04		9.97
2023-12-03 20:47:00	9.02		9.01		9		9		10.65		9.53
2023-12-03 20:47:30	9		9.02		9.01		9.01		9.56		9.51
2023-12-03 20:48:00	9.01		9		9.02		9.02		9.61		9.41
2023-12-03 20:48:30	9.01		9.01		9		9		9.52		9.89
2023-12-03 20:49:00	9.02		9		9.01		9.01		10.13		9.92
2023-12-03 20:49:30	9.01		9		9.01		9.01		10.76		10.35
2023-12-03 20:50:00	9.01		9.01		9.02		9.02		10.23		9.45
2023-12-03 20:50:30	9.01		9.02		9.01		9.01		9.92		9.57
2023-12-03 20:51:00	9.02		9		9		9		9.17		9.79
2023-12-03 20:51:30	9		9.01		9.01		9.01		9.82		9.68
2023-12-03 20:52:00	9.01		9.01		9.01		9.01		10.26		11.42
2023-12-03 20:52:30	9		9.02		9.02		9.02		9.28		11
2023-12-03 20:53:00	9		9.01		9		9		9.92		10.56
2023-12-03 20:53:30	9.01		9		9.01		9.01		9.58		10.62
2023-12-03 20:54:00	9.02		9.01		9		9		9.67		9.92
2023-12-03 20:54:30	9		9.01		9.01		9.01		12		9.77
2023-12-03 20:55:00	9.01		9.02		9.01		9.01		11.53		10.04
2023-12-03 20:55:30	9.01		9		9.02		9.02		11.03		10.37
2023-12-03 20:56:00	9.02		9.01		9		9		10.64		10.26
2023-12-03 20:56:30	9.01		9		9.01		9.01		11.36		9.61
2023-12-03 20:57:00	9		9.01		9.01		9.01		11.84		9.28
2023-12-03 20:57:30	9.01		9.01		9.02		9.02		9.27		10.37
2023-12-03 20:58:00	9.01		9.02		9.01		9.01		10.21		9.84
2023-12-03 20:58:30	9.02		9		9.02		9.02		9.52		9.92
2023-12-03 20:59:00	9		9.01		9.04		9.04		10.08		10.38
2023-12-03 20:59:30	9.01		9.01		9.02		9.02		9.58		10.21
2023-12-03 21:00:00	9		9.02		9.01		9.01		10.24		9.78
2023-12-03 21:00:30	9.01		9.01		9.01		9.01		9.39		10.74
2023-12-03 21:01:00	9.01		9.02		9.02		9.02		9.97		10.21
2023-12-03 21:01:30	9.02		9.04		9		9		9.21		10.47
2023-12-03 21:02:00	9		9.02		9.01		9.01		9.76		10.25
2023-12-03 21:02:30	9.01		9.01		9		9		9.93		10.8
2023-12-03 21:03:00	9.01		9.01		9		9		10.19		10.23
2023-12-03 21:03:30	9.02		9.02		9.01		9.01		10.62		10.07
2023-12-03 21:04:00	9.01		9		9.02		9.02		10.02		9.6
2023-12-03 21:04:30	9.02		9.01		9		9		9.45		11.61
2023-12-03 21:05:00	9.04		9		9.01		9.01		9.77		9.2
2023-12-03 21:05:30	9.02		9		9.01		9.01		9.97		10.9
2023-12-03 21:06:00	9.01		9.01		9.02		9.02		9.44		9.7
2023-12-03 21:06:30	9.01		9.02		9.01		9.01		10.2		11.07
2023-12-03 21:07:00	9.02		9		9.01		9.01		9.57		9.73
2023-12-03 21:07:30	9		9.01		9.01		9.01		9.74		10.57
2023-12-03 21:08:00	9.01		9.01		9.02		9.02		9.67		10.2
2023-12-03 21:08:30	9		9.02		9		9		9.86		10.25
2023-12-03 21:09:00	9		9.01		9.01		9.01		10.05		10.08
2023-12-03 21:09:30	9.01		9.01		9		9		9.76		10.07
2023-12-03 21:10:00	9.02		9.01		9		9		9.68		10.62
2023-12-03 21:10:30	9		9		9.01		9.01		9.84		10.53
2023-12-03 21:11:00	9.01		9.01		9.02		9.02		9.55		10.65
2023-12-03 21:11:30	9.01		9.01		9		9		9.57		10.74
2023-12-03 21:12:00	9.02		9.02		9.01		9.01		9.87		9.7
2023-12-03 21:12:30	9.01		9		9.01		9.01		9.58		10.53
2023-12-03 21:13:00	9.01		9.01		9.02		9.02		9.69		10.97
2023-12-03 21:13:30	9.01		9		9.01		9.01		9.71		9.35
2023-12-03 21:14:00	9.02		9.01		9.01		9.01		10.01		10.62
2023-12-03 21:14:30	9		9.01		9.01		9.01		9.37		10.15
2023-12-03 21:15:00	9.01		9.02		9.02		9.02		9.99		10.03
2023-12-03 21:15:30	9		9		9		9		9.17		9.81
2023-12-03 21:16:00	9		9.01		9.01		9.01		9.76		9.68
2023-12-03 21:16:30	9.01		9.01		9		9		10.03		10.75
2023-12-03 21:17:00	9.02		9.02		9		9		10.24		9.82
2023-12-03 21:17:30	9		9.01		9.01		9.01		9.63		9.53
2023-12-03 21:18:00	9.01		9.02		9.02		9.02		9.52		9.15
2023-12-03 21:18:30	9.01		9.04		9		9		11.94		10.37
2023-12-03 21:19:00	9.02		9.02		9.01		9.01		11.86		10.65
2023-12-03 21:19:30	9.01		9.01		9.01		9.01		11.86		9.45
2023-12-03 21:20:00	9.01		9.01		9.02		9.02		11.19		10.65
2023-12-03 21:20:30	9.01		9.02		9.01		9.01		11.08		10.49
2023-12-03 21:21:00	9.02		9		9		9		11.1		9.61
2023-12-03 21:21:30	9		9.01		9.01		9.01		9.58		10.16
2023-12-03 21:22:00	9.01		9.01		9.01		9.01		10.61		10.25
2023-12-03 21:22:30	9		9.02		9.02		9.02		10.04		9.94
2023-12-03 21:23:00	9		9		9		9		10.65		9.79
2023-12-03 21:23:30	9.01		9.01		9.01		9.01		9.56		10.44
2023-12-03 21:24:00	9.02		9		9		9		9.61		10.45
2023-12-03 21:24:30	9		9.01		9.01		9.01		9.52		11.11
2023-12-03 21:25:00	9.01		9.01		9.01		9.01		10.13		11.55
2023-12-03 21:25:30	9.01		9.02		9.02		9.01		10.76		10.88
2023-12-03 21:26:00	9.02		9		9		9.02		10.23		10.62
2023-12-03 21:26:30	9.01		9.01		9.01		9		9.92		11.33
2023-12-03 21:27:00	9		9		9		9.01		9.17		10.01
2023-12-03 21:27:30	9.01		9		9		9		9.82		10.38
2023-12-03 21:28:00	9.01		9.01		9.01		9.01		10.26		9.25
2023-12-03 21:28:30	9.02		9.02		9.02		9.01		9.28		9.84
2023-12-03 21:29:00	9		9		9		9.02		9.92		9.76
2023-12-03 21:29:30	9.01		9.01		9.01		9		9.58		10.15
2023-12-03 21:30:00	9		9.01		9.01		9.01		9.67		9.66
2023-12-03 21:30:30	9.01		9.02		9.02		9.01		12		9.5
2023-12-03 21:31:00	9.01		9.01		9.01		9.02		11.53		9.57
2023-12-03 21:31:30	9.02		9		9		9.01		11.03		10.42
2023-12-03 21:32:00	9		9.01		9.01		9.02		10.64		9.68
2023-12-03 21:32:30	9.01		9.01		9.01		9.04		11.36		9.83
2023-12-03 21:33:00	9.01		9.02		9.02		9.02		11.84		10.27
2023-12-03 21:33:30	9.02		9		9		9.01		9.27		10.04
2023-12-03 21:34:00	9.01		9.01		9.01		9.01		10.21		10.61
2023-12-03 21:34:30	9.02		9		9		9.02		9.52		10.51
2023-12-03 21:35:00	9.04		9.01		9.01		9		10.08		9.67
2023-12-03 21:35:30	9.02		9.01		9.01		9.01		9.58		10.61
2023-12-03 21:36:00	9.01		9.02		9.02		9		10.24		9.56
2023-12-03 21:36:30	9.01		9		9		9		10.02		10.01
2023-12-03 21:37:00	9.02		9.01		9.01		9.01		9.45		9.58
2023-12-03 21:37:30	9		9.01		9.01		9.02		9.77		9.76
2023-12-03 21:38:00	9.01		9.02		9.02		9		9.97		9.43
2023-12-03 21:38:30	9		9.01		9.01		9.01		9.44		9.89
2023-12-03 21:39:00	9		9.02		9.02		9.01		10.2		10.23
2023-12-03 21:39:30	9.01		9.04		9.04		9.02		9.57		10.09
2023-12-03 21:40:00	9.02		9.02		9.02		9.01		9.74		9.42
2023-12-03 21:40:30	9		9.01		9.01		9.01		9.67		9.96
2023-12-03 21:41:00	9.01		9.01		9.01		9.01		9.86		9.33
2023-12-03 21:41:30	9.01		9.02		9.02		9.02		10.05		10.65
2023-12-03 21:42:00	9.02		9		9		9		9.76		11.59
2023-12-03 21:42:30	9.01		9.01		9.01		9.01		9.68		11.86
2023-12-03 21:43:00	9.01		9		9		9		9.84		10.41
2023-12-03 21:43:30	9.01		9		9		9		9.55		9.98
2023-12-03 21:44:00	9		9.01		9.01		9.01		9.57		10.51
2023-12-03 21:44:30	9.01		9.02		9.02		9.02		9.87		9.35
2023-12-03 21:45:00	9.01		9		9		9		9.58		9.72
2023-12-03 21:45:30	9.02		9.01		9.01		9.01		9.69		9.77
2023-12-03 21:46:00	9		9.01		9.01		9.01		9.71		10.21
2023-12-03 21:46:30	9.01		9.02		9.02		9.02		10.01		9.53
2023-12-03 21:47:00	9		9.01		9.01		9.01		9.37		9.9
2023-12-03 21:47:30	9.01		9.01		9.01		9.01		9.99		9.74
2023-12-03 21:48:00	9.01		9.01		9.01		9.01		9.17		10.14
2023-12-03 21:48:30	9.02		9		9		9.02		9.76		9.8
2023-12-03 21:49:00	9		9.01		9.01		9		10.03		9.84
2023-12-03 21:49:30	9.01		9.01		9.01		9.01		10.24		10
2023-12-03 21:50:00	9.01		9.02		9.02		9		9.63		9.57
2023-12-03 21:50:30	9.02		9		9		9		9.52		10.34
2023-12-03 21:51:00	9.01		9.01		9.01		9.01		11.94		10.13
2023-12-03 21:51:30	9.02		9		9		9.02		11.86		9.58
2023-12-03 21:52:00	9.04		9.01		9.01		9		11.86		9.59
2023-12-03 21:52:30	9.02		9.01		9.01		9.01		11.19		10.69
2023-12-03 21:53:00	9.01		9.02		9.02		9.01		11.08		10.42
2023-12-03 21:53:30	9.01		9		9		9.02		11.1		10.25
2023-12-03 21:54:00	9.02		9.01		9.01		9.01		9.58		9.29
2023-12-03 21:54:30	9		9.01		9.01		9		10.61		9.5
2023-12-03 21:55:00	9.01		9.02		9.02		9.01		10.04		9.97
2023-12-03 21:55:30	9		9.01		9.01		9.01		10.65		10.39
2023-12-03 21:56:00	9		9.02		9.02		9.02		9.56		9.93
2023-12-03 21:56:30	9.01		9.04		9.04		9		9.61		9.67
2023-12-03 21:57:00	9.02		9.02		9.02		9.01		9.52		10.03
2023-12-03 21:57:30	9		9.01		9.01		9		10.13		9.6
2023-12-03 21:58:00	9.01		9.01		9.01		9.01		10.76		9.85
2023-12-03 21:58:30	9.01		9.02		9.02		9.01		10.23		9.8
2023-12-03 21:59:00	9.02		9		9		9.02		9.92		11.12
2023-12-03 21:59:30	9.01		9.01		9.01		9		9.17		9.94
2023-12-03 22:00:00	9.01		9		9		9.01		9.82		10.23
2023-12-03 22:00:30	9.01		9		9		9.01		10.26		11.64
2023-12-03 22:01:00	9.02		9.01		9.01		9.02		9.28		10.63
2023-12-03 22:01:30	9		9.02		9.02		9.01		9.92		10.48
2023-12-03 22:02:00	9.01		9		9		9.02		9.58		9.64
2023-12-03 22:02:30	9		9.01		9.01		9.04		9.67		9.88
2023-12-03 22:03:00	9		9.01		9.01		9.02		12		9.56
2023-12-03 22:03:30	9.01		9.02		9.02		9.01		11.53		9.7
2023-12-03 22:04:00	9.02		9.01		9.01		9.01		11.03		10.34
2023-12-03 22:04:30	9		9.01		9.01		9.02		10.02		9.61
2023-12-03 22:05:00	9.01		9.01		9.01		9		9.45		9.81
2023-12-03 22:05:30	9.01		9.02		9.02		9.01		9.77		9.74
2023-12-03 22:06:00	9.02		9		9		9		9.97		10.49
2023-12-03 22:06:30	9.01		9.01		9.01		9		9.44		9.82
2023-12-03 22:07:00	9.01		9		9		9.01		10.2		9.76
2023-12-03 22:07:30	9.01		9		9		9.02		9.57		9.56
2023-12-03 22:08:00	9.02		9.01		9.01		9		9.74		10.44
2023-12-03 22:08:30	9		9.02		9.02		9.01		9.67		10.31
2023-12-03 22:09:00	9.01		9		9		9.01		9.86		10.3
2023-12-03 22:09:30	9		9.01		9.01		9.02		10.05		9.05
2023-12-03 22:10:00	9		9.01		9.01		9.01		9.76		9.74
2023-12-03 22:10:30	9.01		9.02		9.02		9.01		9.68		9.11
2023-12-03 22:11:00	9.02		9.01		9.01		9.01		9.84		10.07
2023-12-03 22:11:30	9		9.01		9.01		9.02		9.55		10.1
2023-12-03 22:12:00	9.01		9.01		9.01		9		9.57		10.23
2023-12-03 22:12:30	9.01		9.02		9.02		9.01		9.87		9.74
2023-12-03 22:13:00	9.02		9		9		9		9.58		9.34
2023-12-03 22:13:30	9.01		9.01		9.01		9		9.69		10.02
2023-12-03 22:14:00	9		9		9		9.01		9.71		9.86
2023-12-03 22:14:30	9.01		9		9		9.02		10.01		9.92
2023-12-03 22:15:00	9.01		9.01		9.01		9		9.37		9.58
2023-12-03 22:15:30	9.02		9.02		9.02		9.01		9.99		10.32
2023-12-03 22:16:00	9		9		9		9.01		9.17		9.21
2023-12-03 22:16:30	9.01		9.01		9.01		9.02		9.76		10.52
2023-12-03 22:17:00	9		9.01		9.01		9.01		10.03		10.51
2023-12-03 22:17:30	9.01		9.02		9.02		9.01		10.24		10.46
2023-12-03 22:18:00	9.01		9.01		9.01		9.01		9.63		10.74
2023-12-03 22:18:30	9.02		9		9		9.02		9.52		9.53
2023-12-03 22:19:00	9		9.01		9.01		9		11.94		10.19
2023-12-03 22:19:30	9.01		9.01		9.01		9.01		11.86		9.66
2023-12-03 22:20:00	9.01		9.02		9.02		9		11.86		9.03
2023-12-03 22:20:30	9.02		9		9		9		11.19		9.96
2023-12-03 22:21:00	9.01		9.01		9.01		9.01		11.08		9.77
2023-12-03 22:21:30	9.02		9		9		9.02		11.1		9.52
2023-12-03 22:22:00	9.04		9.01		9.01		9		9.58		9.52
2023-12-03 22:22:30	9.02		9.01		9.01		9.01		10.61		10.28
2023-12-03 22:23:00	9.01		9.02		9.02		9.01		10.04		9.81
2023-12-03 22:23:30	9.01		9		9		9.02		10.65		9.6
2023-12-03 22:24:00	9.02		9.01		9.01		9.01		9.56		10.31
2023-12-03 22:24:30	9		9.01		9.01		9		9.61		9.35
2023-12-03 22:25:00	9.01		9.02		9.02		9.01		10.02		10.07
2023-12-03 22:25:30	9		9.01		9.01		9.01		9.45		9.96
2023-12-03 22:26:00	9		9.02		9.02		9.02		9.77		9.48
2023-12-03 22:26:30	9.01		9.04		9.04		9		9.97		10.3
2023-12-03 22:27:00	9.02		9.02		9.02		9.01		9.44		10.22
2023-12-03 22:27:30	9		9.01		9.01		9		10.2		10.68
2023-12-03 22:28:00	9.01		9.01		9.01		9.01		9.57		11.3
2023-12-03 22:28:30	9.01		9.02		9.02		9.01		9.74		11.3
2023-12-03 22:29:00	9.02		9		9		9.02		9.67		10.99
2023-12-03 22:29:30	9.01		9.01		9.01		9		9.86		10.74
2023-12-03 22:30:00	9.01		9		9		9.01		10.05		9.28
2023-12-03 22:30:30	9.01		9		9		9.01		9.76		9.41
2023-12-03 22:31:00	9.02		9.01		9.01		9.02		9.68		10.65
2023-12-03 22:31:30	9		9.02		9.02		9.01		9.84		9.89
2023-12-03 22:32:00	9.01		9		9		9.02		9.55		9.69
2023-12-03 22:32:30	9		9.01		9.01		9.04		9.57		9.98
2023-12-03 22:33:00	9		9.01		9.01		9.02		9.87		9.89
2023-12-03 22:33:30	9.01		9.02		9.02		9.01		9.58		9.68
2023-12-03 22:34:00	9.02		9.01		9.01		9.01		9.69		9.38
2023-12-03 22:34:30	9		9.01		9.01		9.02		9.71		9.78
2023-12-03 22:35:00	9.01		9.01		9.01		9		10.01		9.42
2023-12-03 22:35:30	9.01		9.02		9.02		9.01		9.37		9.62
2023-12-03 22:36:00	9.02		9		9		9		9.99		9.94
2023-12-03 22:36:30	9.01		9.01		9.01		9		9.17		10.22
2023-12-03 22:37:00	9.01		9		9		9.01		9.76		10.55
2023-12-03 22:37:30	9.01		9		9		9.02		10.03		10.66
2023-12-03 22:38:00	9.02		9.01		9.01		9		10.24		10.23
2023-12-03 22:38:30	9		9.02		9.02		9.01		9.63		10.25
2023-12-03 22:39:00	9.01		9		9		9.01		9.52		10.23
2023-12-03 22:39:30	9		9.01		9.01		9.02		11.94		10.21
2023-12-03 22:40:00	9		9.01		9.01		9.01		11.86		10.17
2023-12-03 22:40:30	9.01		9.02		9.02		9.01		11.86		10.14
2023-12-03 22:41:00	9.02		9.01		9.01		9.01		11.19		10.21
2023-12-03 22:41:30	9		9.01		9.01		9		11.08		9.69
2023-12-03 22:42:00	9.01		9.01		9.01		9.01		11.1		9.6
2023-12-03 22:42:30	9.01		9.02		9.02		9.01		9.58		9.73
2023-12-03 22:43:00	9.02		9		9		9.02		10.61		9.81
2023-12-03 22:43:30	9.01		9.01		9.01		9		10.04		9.94
2023-12-03 22:44:00	9		9		9		9.01		10.65		9.69
2023-12-03 22:44:30	9.01		9		9		9		9.56		10.08
2023-12-03 22:45:00	9.01		9.01		9.01		9.01		9.61		10.12
2023-12-03 22:45:30	9.02		9.02		9.02		9.01		9.52		9.47
2023-12-03 22:46:00	9		9		9		9.02		10.13		10.13
2023-12-03 22:46:30	9.01		9.01		9.01		9		10.76		9.58
2023-12-03 22:47:00	9		9.01		9.01		9.01		10.23		10.06
2023-12-03 22:47:30	9.01		9.02		9.02		9.01		9.92		10.02
2023-12-03 22:48:00	9.01		9.01		9.01		9.02		9.17		9.32
2023-12-03 22:48:30	9.02		9		9		9.01		9.82		10.34
2023-12-03 22:49:00	9		9.01		9.01		9.02		10.26		9.23
2023-12-03 22:49:30	9.01		9.01		9.01		9.04		9.28		9.86
2023-12-03 22:50:00	9.01		9.02		9.02		9.02		9.92		9.52
2023-12-03 22:50:30	9.02		9		9		9.01		9.58		9.96
2023-12-03 22:51:00	9.01		9.01		9.01		9.01		9.67		9.99
2023-12-03 22:51:30	9.02		9		9		9.02		12		10.38
2023-12-03 22:52:00	9.04		9.01		9.01		9		11.53		9.87
2023-12-03 22:52:30	9.02		9.01		9.01		9.01		11.03		9.68
2023-12-03 22:53:00	9.01		9.02		9.02		9.02		10.64		10.65
2023-12-03 22:53:30	9.01		9		9		9		11.36		9.58
2023-12-03 22:54:00	9.02		9.01		9.01		9.01		11.84		10.54
2023-12-03 22:54:30	9		9.01		9.01		9.01		9.27		10.3
2023-12-03 22:55:00	9.01		9.02		9.02		9.02		10.21		10.01
2023-12-03 22:55:30	9		9.01		9.01		9.01		9.52		10.51
2023-12-03 22:56:00	9		9.02		9.02		9.02		10.08		9.4
2023-12-03 22:56:30	9.01		9.04		9.04		9.04		9.58		10.36
2023-12-03 22:57:00	9.02		9.02		9.02		9.02		10.24		9.54
2023-12-03 22:57:30	9		9.01		9.01		9.01		9.39		9.76
2023-12-03 22:58:00	9.01		9.01		9.01		9.01		9.97		9.72
2023-12-03 22:58:30	9.01		9.02		9.02		9.02		9.21		10.07
2023-12-03 22:59:00	9.02		9		9		9		9.76		10.31
2023-12-03 22:59:30	9.01		9.01		9.01		9.01		9.93		9.88
2023-12-03 23:00:00	9.01		9		9		9		10.19		10.14
2023-12-03 23:00:30	9.01		9		9		9		10.02		9.79
2023-12-03 23:01:00	9.02		9.01		9.01		9.01		9.45		9.28
2023-12-03 23:01:30	9		9.02		9.02		9.02		9.77		10.64
2023-12-03 23:02:00	9.01		9		9		9		9.97		9.69
2023-12-03 23:02:30	9		9.01		9.01		9.01		9.44		10.74
2023-12-03 23:03:00	9		9.02		9.01		9.01		10.2		10.22
2023-12-03 23:03:30	9.01		9		9.02		9.02		9.57		9.83
2023-12-03 23:04:00	9.02		9.01		9.01		9.01		9.74		9.6
2023-12-03 23:04:30	9		9		9.01		9.01		9.67		9.72
2023-12-03 23:05:00	9.01		9.01		9.01		9.01		9.86		10.77
2023-12-03 23:05:30	9.01		9.01		9.02		9.02		10.05		9.39
2023-12-03 23:06:00	9.02		9.02		9		9		9.76		9.53
2023-12-03 23:06:30	9.01		9		9.01		9.01		9.68		10.1
2023-12-03 23:07:00	9.01		9.01		9		9		9.84		9.23
2023-12-03 23:07:30	9.01		9.01		9		9		9.55		10.05
2023-12-03 23:08:00	9.02		9.02		9.01		9.01		9.57		10.72
2023-12-03 23:08:30	9		9.01		9.02		9.02		9.87		10.2
2023-12-03 23:09:00	9.01		9.02		9		9		9.58		10.01
2023-12-03 23:09:30	9		9.04		9.01		9.01		9.69		9.66
2023-12-03 23:10:00	9		9.02		9.01		9.01		9.71		10.32
2023-12-03 23:10:30	9.01		9.01		9.02		9.02		10.01		10.11
2023-12-03 23:11:00	9.02		9.01		9.01		9.01		9.37		9.73
2023-12-03 23:11:30	9		9.02		9.01		9.01		9.99		9.98
2023-12-03 23:12:00	9.01		9		9.01		9.01		9.17		10.02
2023-12-03 23:12:30	9.01		9.01		9.02		9.02		9.76		9.51
2023-12-03 23:13:00	9.02		9		9		9		10.03		10.7
2023-12-03 23:13:30	9.01		9		9.01		9.01		10.24		9.95
2023-12-03 23:14:00	9		9.01		9		9		9.63		9.75
2023-12-03 23:14:30	9.01		9.02		9		9		9.52		9.54
2023-12-03 23:15:00	9.01		9		9.01		9.01		11.94		9.93
2023-12-03 23:15:30	9.02		9.01		9.02		9.02		11.86		9.78
2023-12-03 23:16:00	9		9.01		9		9		11.86		10.31
2023-12-03 23:16:30	9.01		9.02		9		9.01		11.19		9.84
2023-12-03 23:17:00	9		9.01		9.01		9.01		11.08		10.02
2023-12-03 23:17:30	9.01		9.01		9.01		9.02		11.1		9.72
2023-12-03 23:18:00	9.01		9.01		9.02		9.01		9.58		9.78
2023-12-03 23:18:30	9.02		9.02		9.01		9		10.61		9.39
2023-12-03 23:19:00	9		9		9		9.01		10.04		10.39
2023-12-03 23:19:30	9.01		9.01		9.01		9.01		10.65		9.82
2023-12-03 23:20:00	9.01		9		9.01		9.02		9.56		9.54
2023-12-03 23:20:30	9.02		9		9.02		9		9.61		9.96
2023-12-03 23:21:00	9.01		9.01		9		9.01		9.52		9.56
2023-12-03 23:21:30	9.02		9.02		9.01		9		10.13		10.37
2023-12-03 23:22:00	9.04		9		9		9.01		10.76		9.91
2023-12-03 23:22:30	9.02		9.01		9.01		9.01		10.23		9.78
2023-12-03 23:23:00	9.01		9.01		9.01		9.02		9.92		9.79
2023-12-03 23:23:30	9.01		9.02		9.02		9		9.17		9.86
2023-12-03 23:24:00	9.02		9.01		9		9.01		9.82		10.62
2023-12-03 23:24:30	9		9.01		9.01		9.01		10.26		9.28
2023-12-03 23:25:00	9.01		9.01		9.01		9.02		9.28		9.79
2023-12-03 23:25:30	9		9.02		9.02		9.01		9.92		11.86
2023-12-03 23:26:00	9		9		9.01		9.02		9.58		9.5
2023-12-03 23:26:30	9.01		9.01		9.02		9.04		9.67		11.22
2023-12-03 23:27:00	9.02		9		9.04		9.02		12		9.03
2023-12-03 23:27:30	9		9		9.02		9.01		11.53		9.86
2023-12-03 23:28:00	9.01		9.01		9.01		9.01		11.03		10.55
2023-12-03 23:28:30	9.01		9.02		9.01		9.02		10.64		11.1
2023-12-03 23:29:00	9.02		9		9.02		9		11.36		9.35
2023-12-03 23:29:30	9.01		9.01		9		9.01		11.84		9.69
2023-12-03 23:30:00	9.01		9.01		9.01		9		9.27		9.59
2023-12-03 23:30:30	9.01		9.02		9		9		10.21		9.44
2023-12-03 23:31:00	9		9.01		9		9.01		9.52		9.95
2023-12-03 23:31:30	9.01		9		9.01		9.02		10.08		9.68
2023-12-03 23:32:00	9.01		9.01		9.02		9		9.58		10.1
2023-12-03 23:32:30	9.02		9.01		9		9.01		10.24		10.27
2023-12-03 23:33:00	9		9.02		9.01		9.01		9.39		10.03
2023-12-03 23:33:30	9.01		9		9.01		9.02		9.97		10.1
2023-12-03 23:34:00	9		9.01		9.02		9.01		10.02		9.89
2023-12-03 23:34:30	9.01		9		9.01		9.01		9.45		9.43
2023-12-03 23:35:00	9.01		9.01		9.01		9.01		9.77		9.62
2023-12-03 23:35:30	9.02		9.01		9.01		9		9.97		10.01
2023-12-03 23:36:00	9		9.02		9		9.01		9.44		9.97
2023-12-03 23:36:30	9.01		9		9.01		9.01		10.2		9.55
2023-12-03 23:37:00	9.01		9.01		9.01		9.02		9.57		10.07
2023-12-03 23:37:30	9.02		9.01		9.02		9		9.74		9.79
2023-12-03 23:38:00	9.01		9.02		9		9.01		9.67		9.51
2023-12-03 23:38:30	9.02		9.01		9.01		9		9.86		9.9
2023-12-03 23:39:00	9.04		9.02		9		9.01		10.05		9.74
2023-12-03 23:39:30	9.02		9.04		9.01		9.01		9.76		9.91
2023-12-03 23:40:00	9.01		9.02		9.01		9.02		9.68		10.38
2023-12-03 23:40:30	9.01		9.01		9.02		9		9.84		9.5
2023-12-03 23:41:00	9.02		9.01		9		9.01		9.55		9.38
2023-12-03 23:41:30	9		9.02		9.01		9.01		9.57		11.02
2023-12-03 23:42:00	9.01		9		9.01		9.02		9.87		11.01
2023-12-03 23:42:30	9		9.01		9.02		9.01		9.58		11.97
2023-12-03 23:43:00	9		9		9.01		9.02		9.69		11.64
2023-12-03 23:43:30	9.01		9		9.02		9.04		9.71		10.63
2023-12-03 23:44:00	9.02		9.01		9.04		9.02		10.01		9.34
2023-12-03 23:44:30	9		9.02		9.02		9.01		9.37		9.39
2023-12-03 23:45:00	9.01		9		9.01		9.01		9.99		9.91
2023-12-03 23:45:30	9.01		9.01		9.01		9.02		9.17		11.38
2023-12-03 23:46:00	9.02		9.01		9.02		9		9.76		10.6
2023-12-03 23:46:30	9.01		9.02		9		9.01		10.03		10.54
2023-12-03 23:47:00	9.01		9.01		9		9		10.24		10.31
2023-12-03 23:47:30	9.01		9.01		9		9		9.63		9.45
2023-12-03 23:48:00	9.02		9.01		9.01		9.01		9.52		9.36
2023-12-03 23:48:30	9		9.02		9.02		9.02		11.94		10.26
2023-12-03 23:49:00	9.01		9		9		9		11.86		10.4
2023-12-03 23:49:30	9		9.01		9.01		9.01		11.86		10.69
2023-12-03 23:50:00	9		9		9.01		9.01		11.19		10.02
2023-12-03 23:50:30	9.01		9		9.02		9.02		11.08		10.32
2023-12-03 23:51:00	9.02		9.01		9.01		9.01		11.1		9.77
2023-12-03 23:51:30	9		9.02		9.01		9.01		9.58		9.91
2023-12-03 23:52:00	9.01		9		9.01		9.01		10.61		9.55
2023-12-03 23:52:30	9.01		9.01		9.02		9.02		10.04		10.09
2023-12-03 23:53:00	9.02		9.01		9		9		10.65		9.5
2023-12-03 23:53:30	9.01		9.02		9.01		9.01		9.56		10.15
2023-12-03 23:54:00	9.01		9.01		9		9		9.61		9.9
2023-12-03 23:54:30	9.01		9.01		9		9		9.52		9.64
2023-12-03 23:55:00	9.02		9.01		9.01		9.01		10.13		10.34
2023-12-03 23:55:30	9		9.02		9.02		9.02		10.76		9.71
2023-12-03 23:56:00	9.01		9		9		9		10.23		10.13
2023-12-03 23:56:30	9		9.01		9.01		9.01		9.92		9.81
2023-12-03 23:57:00	9		9		9.01		9.01		9.17		10.05
2023-12-03 23:57:30	9.01		9		9.02		9.02		9.82		9.44
2023-12-03 23:58:00	9.02		9.01		9.01		9.01		10.26		10.14
2023-12-03 23:58:30	9		9.02		9.01		9.01		10.23		11.43

## Sheet: 12.4
2023-12-04 11:03:30	9.02		9.04		9.02		9.01		9.76		9.41
2023-12-04 11:03:35	9.01		9.02		9		9.01		9.68		9.65
2023-12-04 11:03:40	9.02		9.01		9.01		9.02		9.84		9.89
2023-12-04 11:03:50	9.04		9.01		9		9		9.55		9.69
2023-12-04 11:03:55	9.02		9.02		9		9.01		9.57		9.98
2023-12-04 11:04:30	9.01		9		9.01		9.01		9.87		9.89
2023-12-04 11:04:30	9.01		9.01		9.02		9.02		9.58		9.68
2023-12-04 11:05:00	9.02		9		9		9.04		9.69		9.38
2023-12-04 11:05:30	9		9		9.01		9.02		9.71		9.78
2023-12-04 11:06:00	9.01		9.01		9.01		9.01		10.01		9.42
2023-12-04 11:06:30	9		9.02		9.02		9.01		9.37		9.62
2023-12-04 11:07:00	9		9		9.01		9.02		9.99		9.94
2023-12-04 11:07:30	9.01		9.01		9.01		9		9.17		10.22
2023-12-04 11:08:00	9.02		9.01		9.01		9.01		9.76		10.55
2023-12-04 11:08:30	9		9.02		9.02		9		10.03		10.66
2023-12-04 11:09:00	9.01		9.01		9		9		10.24		10.23
2023-12-04 11:09:30	9.01		9.01		9.01		9.01		9.63		10.25
2023-12-04 11:10:00	9.02		9.01		9		9.02		9.52		10.23
2023-12-04 11:10:30	9.01		9.02		9		9		11.94		10.21
2023-12-04 11:11:00	9.01		9		9.01		9.01		11.86		10.17
2023-12-04 11:11:30	9.01		9.01		9.02		9.01		11.86		10.14
2023-12-04 11:12:00	9.02		9		9		9.02		11.19		10.21
2023-12-04 11:13:00	9		9		9.01		9.01		11.08		9.69
2023-12-04 11:13:30	9.01		9.01		9.01		9.01		11.1		9.6
2023-12-04 11:14:00	9		9.02		9.02		9.01		9.58		9.73
2023-12-04 11:14:30	9		9		9.01		9.02		10.61		9.81
2023-12-04 11:15:00	9.01		9.01		9.01		9		10.04		9.94
2023-12-04 11:15:30	9.02		9.01		9.01		9.01		10.65		9.69
2023-12-04 11:16:00	9		9.02		9.02		9		9.56		10.08
2023-12-04 11:16:30	9.01		9.01		9		9		9.61		10.12
2023-12-04 11:17:00	9.01		9.01		9.01		9.01		9.52		9.47
2023-12-04 11:17:30	9.02		9.01		9		9.02		10.13		10.13
2023-12-04 11:18:00	9.01		9.02		9		9		10.76		9.58
2023-12-04 11:18:30	9.01		9		9.01		9.01		10.23		10.06
2023-12-04 11:19:00	9.01		9.01		9.02		9.01		9.92		10.02
2023-12-04 11:19:30	9.02		9		9		9.02		9.17		9.32
2023-12-04 11:20:00	9		9		9.01		9.01		9.82		10.34
2023-12-04 11:20:30	9.01		9.01		9.01		9.01		10.26		9.23
2023-12-04 11:21:00	9		9.02		9.02		9.01		9.28		9.86
2023-12-04 11:21:30	9		9		9.01		9.02		9.92		9.52
2023-12-04 11:22:00	9.01		9.01		9		9		9.58		9.96
2023-12-04 11:22:30	9.02		9.01		9.01		9.01		9.67		9.99
2023-12-04 11:23:00	9		9.02		9.01		9		12		10.38
2023-12-04 11:23:30	9.01		9.01		9.02		9		11.53		9.87
2023-12-04 11:24:00	9.01		9		9		9.01		11.03		9.68
2023-12-04 11:24:30	9.02		9.01		9.01		9.02		10.64		10.65
2023-12-04 11:25:00	9.01		9.01		9		9		11.36		9.58
2023-12-04 11:25:30	9		9.02		9.01		9.01		11.06		10.54
2023-12-04 11:26:00	9.01		9		9.01		9.01		11.12		10.3
2023-12-04 11:26:30	9.01		9.01		9.02		9.02		11.71		10.01
2023-12-04 11:27:00	9.02		9		9		9.01		11.39		10.51
2023-12-04 11:27:30	9		9.01		9.01		9		11.84		9.4
2023-12-04 11:28:00	9.01		9.01		9.01		9.01		11.64		10.36
2023-12-04 11:28:30	9		9.02		9.02		9.01		11.87		9.54
2023-12-04 11:29:00	9.01		9		9.01		9.02		12.17		9.76
2023-12-04 11:29:30	9.01		9.01		9.02		9		12.59		9.72
2023-12-04 11:30:00	9.02		9.01		9.04		9.01		12.43		10.07
2023-12-04 11:30:30	9		9.02		9.02		9		12.87		10.31
2023-12-04 11:31:00	9.01		9.01		9.01		9.01		12.54		9.88
2023-12-04 11:31:30	9.01		9.02		9.01		9.01		13.63		10.14
2023-12-04 11:32:00	9.02		9.04		9.02		9.02		13.36		9.79
2023-12-04 11:32:30	9.01		9.02		9		9		13.52		9.28
2023-12-04 11:33:00	9.02		9.01		9.01		9.01		12.65		10.64
2023-12-04 11:33:30	9.04		9.01		9		9.01		12.93		9.69
2023-12-04 11:34:00	9.02		9.02		9		9.02		13.1		10.74
2023-12-04 11:34:30	9.01		9		9.01		9.01		13.3		10.22
2023-12-04 11:35:00	9.01		9.01		9.02		9.02		13.57		10.65
2023-12-04 11:35:30	9.02		9		9		9.04		13.41		10.69
2023-12-04 11:36:00	9		9		9.01		9.02		13.37		10.72
2023-12-04 11:36:30	9.01		9.01		9.01		9.01		13.19		10.76
2023-12-04 11:37:00	9		9.02		9.02		9.01		13.4		10.88
2023-12-04 11:37:30	9		9		9.01		9.02		13.68		10.94
2023-12-04 11:38:00	9.01		9.01		9.01		9		13.56		11.03
2023-12-04 11:38:30	9.02		9.01		9.01		9.01		13.64		11.08
2023-12-04 11:39:00	9		9.02		9.02		9		13.59		11.12
2023-12-04 11:39:30	9.01		9.01		9		9		13.58		11.22
2023-12-04 11:40:00	9.01		9.01		9.01		9.01		13.85		11.26
2023-12-04 11:40:30	9.02		9.01		9		9.02		13.88		11.31
2023-12-04 11:41:00	9.01		9.02		9		9		14.51		11.35
2023-12-04 11:41:30	9.01		9		9.01		9.01		13.67		11.42
2023-12-04 11:42:00	9.01		9.01		9.02		9.01		14.03		11.48
2023-12-04 11:42:30	9.02		9		9		9.02		14.33		11.55
2023-12-04 11:43:00	9		9		9.01		9.01		14.21		11.62
2023-12-04 11:43:30	9.01		9.01		9.01		9.01		13.38		11.67
2023-12-04 11:44:00	9		9.02		9.02		9.01		15.24		11.73
2023-12-04 11:44:30	9		9		9.01		9.02		15.05		11.75
2023-12-04 11:45:00	9.01		9.01		9.01		9		15.66		11.77
2023-12-04 11:45:30	9.02		9.01		9.01		9.01		14.79		11.81
2023-12-04 11:46:00	9		9.02		9.02		9		15.09		11.94
2023-12-04 11:46:30	9.01		9.01		9		9		15.47		12.15
2023-12-04 11:47:00	9.01		9.01		9.01		9.01		15.35		12.34
2023-12-04 11:47:30	9.02		9.01		9		9.02		15.59		12.46
2023-12-04 11:48:00	9.01		9.02		9		9		15.31		12.67
2023-12-04 11:48:30	9.01		9		9.01		9.01		15.56		12.89
2023-12-04 11:49:00	9.01		9.01		9.02		9.01		14.93		13.13
2023-12-04 11:49:30	9.02		9		9		9.02		15.82		13.36
2023-12-04 11:50:00	9		9		9.01		9.01		15.81		13.44
2023-12-04 11:50:30	9.01		9.01		9.11		9.06		16.06		13.51
2023-12-04 11:51:00	9		9.02		9.13		9.02		16.29		13.55
2023-12-04 11:51:30	9		9		9.15		9.05		16.08		13.63
2023-12-04 11:52:00	9.01		9.01		9.21		9.07		16.48		13.72
2023-12-04 11:52:30	9.02		9.01		9.15		9.15		16.26		13.96
2023-12-04 11:53:00	9		9.02		9.18		9.16		16.27		14.08
2023-12-04 11:53:30	9.01		9.01		9.25		9.12		16.67		14.24
2023-12-04 11:54:00	9.01		9		9.28		9.15		16.39		14.35
2023-12-04 11:54:30	9.02		9.01		9.32		9.18		16.59		14.41
2023-12-04 11:55:00	9.01		9.01		9.33		9.15		16.87		14.46
2023-12-04 11:55:30	9		9.02		9.35		9.22		17.31		14.49
2023-12-04 11:56:00	9.01		9		9.38		9.28		17.17		14.55
2023-12-04 11:56:30	9.01		9.01		9.38		9.24		16.89		14.62
2023-12-04 11:57:00	9.02		9		9.41		9.34		17.18		14.67
2023-12-04 11:57:30	9		9.01		9.45		9.38		17.22		14.73
2023-12-04 11:58:00	9.01		9.01		9.53		9.3		17.13		14.8
2023-12-04 11:58:30	9		9.02		9.64		9.42		17.05		14.86
2023-12-04 11:59:00	9.01		9		9.77		9.46		17.38		14.94
2023-12-04 11:59:30	9.01		9.01		9.83		9.49		17.38		15.11
2023-12-04 12:00:00	9.02		9.01		9.89		9.51		17.35		15.33
2023-12-04 12:00:30	9		9.02		9.98		9.56		17.36		15.36
2023-12-04 12:01:00	9.01		9.01		10.05		9.55		17.31		15.42
2023-12-04 12:01:30	9.01		9.02		10.18		9.52		17.28		15.64
2023-12-04 12:02:00	9.02		9.04		10.11		9.61		17.26		15.71
2023-12-04 12:02:30	9.01		9.02		10.13		9.67		17.23		15.55
2023-12-04 12:03:00	9.02		9.01		10.15		9.7		17.19		15.84
2023-12-04 12:03:30	9.04		9.01		10.12		9.65		17.17		15.92
2023-12-04 12:04:00	9.02		9.02		10.11		9.55		17.14		16.02
2023-12-04 12:04:30	9.01		9		10.06		9.76		17.11		16.24
2023-12-04 12:05:00	9.01		9.01		10.03		9.85		17.07		16.3
2023-12-04 12:05:30	9.02		9		10.05		9.82		17.04		16.43
2023-12-04 12:06:00	9		9		10.11		9.82		17.01		16.55
2023-12-04 12:06:30	9.01		9.01		10.05		9.85		16.97		16.76
2023-12-04 12:07:00	9		9.02		10.13		9.91		16.93		16.78
2023-12-04 12:07:30	9		9		9.98		9.95		16.89		16.65
2023-12-04 12:08:00	9.01		9.01		9.86		9.92		16.85		16.87
2023-12-04 12:08:30	9.02		9.01		9.86		9.94		16.82		16.92
2023-12-04 12:09:00	9		9.02		9.87		10.02		16.78		17.01
2023-12-04 12:09:30	9.01		9.01		9.91		9.99		16.75		17.06
2023-12-04 12:10:00	9.01		9.01		9.85		10.05		16.72		17.11
2023-12-04 12:10:30	9.02		9.01		9.88		9.11		16.69		17.5
2023-12-04 12:11:00	9.01		9.02		9.79		10.08		16.65		17.21
2023-12-04 12:11:30	9.01		9		9.83		10.11		16.65		17.19
2023-12-04 12:12:00	9.01		9.01		9.84		10.12		16.8		17.23
2023-12-04 12:12:30	9.02		9		9.83		10.15		16.62		17.25
2023-12-04 12:13:00	9		9		9.86		10.15		16.63		17.61
2023-12-04 12:13:30	9.01		9.01		9.78		10.15		16.57		17.32
2023-12-04 12:14:00	9		9.02		9.76		10.08		16.56		17.33
2023-12-04 12:14:30	9		9		9.78		10.06		16.58		17.31
2023-12-04 12:15:00	9.01		9.01		9.76		10.05		16.51		17.55
2023-12-04 12:15:30	9.02		9.01		9.76		9.98		16.51		17.54
2023-12-04 12:16:00	9		9.03		9.75		9.98		16.47		17.42
2023-12-04 12:16:30	9.01		9.05		9.81		9.99		16.45		17.45
2023-12-04 12:17:00	9.01		9.06		9.74		9.94		16.42		17.51
2023-12-04 12:17:30	9.02		9.05		9.85		9.92		16.39		17.53
2023-12-04 12:18:00	9.01		9.07		9.82		9.95		16.35		17.44
2023-12-04 12:18:30	9.01		9.09		9.68		9.91		16.31		17.46
2023-12-04 12:19:00	9.01		9.1		9.64		9.89		16.28		17.43
2023-12-04 12:19:30	9.02		9.09		9.61		9.86		16.26		17.41
2023-12-04 12:20:00	9		9.09		9.68		9.84		16.28		17.39
2023-12-04 12:20:30	9.01		9.1		9.65		9.82		16.21		17.36
2023-12-04 12:21:00	9		9.11		9.65		9.81		16.17		17.34
2023-12-04 12:21:30	9		9.09		9.66		9.82		16.23		17.31
2023-12-04 12:22:00	9.01		9.1		9.64		9.88		16.15		17.29
2023-12-04 12:22:30	9.02		9.1		9.57		9.85		16.12		17.26
2023-12-04 12:23:00	9		9.11		9.59		9.79		16.07		17.28
2023-12-04 12:23:30	9.01		9.1		9.55		9.75		16.06		17.21
2023-12-04 12:24:00	9.01		9.09		9.54		9.74		16.01		17.24
2023-12-04 12:24:30	9.02		9.1		9.46		9.73		15.95		17.17
2023-12-04 12:25:00	9.01		9.1		9.51		9.6		15.94		17.18
2023-12-04 12:25:30	9		9.11		9.5		9.76		15.99		17.15
2023-12-04 12:26:00	9.01		9.09		9.48		9.78		15.91		17.12
2023-12-04 12:26:30	9.01		9.1		9.46		9.67		15.88		17.08
2023-12-04 12:27:00	9.02		9.09		9.45		9.64		15.82		17.06
2023-12-04 12:27:30	9		9.1		9.43		9.68		15.85		17.05
2023-12-04 12:28:00	9.01		9.1		9.52		9.61		15.81		17.03
2023-12-04 12:28:30	9		9.11		9.12		9.62		15.78		17.01
2023-12-04 12:29:00	9.01		9.09		9.19		9.58		15.76		16.68
2023-12-04 12:29:30	9.01		9.1		9.14		9.59		15.79		16.94
2023-12-04 12:30:00	9.02		9.1		9.25		9.55		15.73		16.92
2023-12-04 12:30:30	9		9.11		9.34		9.51		15.71		16.86
2023-12-04 12:31:00	9.01		9.1		9.26		9.52		15.67		16.89
2023-12-04 12:31:30	9.01		9.11		9.26		9.53		15.62		16.82
2023-12-04 12:32:00	9.02		9.13		9.37		9.49		15.65		16.81
2023-12-04 12:32:30	9.01		9.11		9.2		9.48		15.63		16.84
2023-12-04 12:33:00	9.02		9.1		9.19		9.42		15.61		16.81
2023-12-04 12:33:30	9.04		9.1		9.18		9.37		15.55		16.76
2023-12-04 12:34:00	9.02		9.11		9.92		9.38		15.58		16.73
2023-12-04 12:34:30	9.01		9.09		9.23		9.95		15.56		16.72
2023-12-04 12:35:00	9.01		9.1		9.23		9.15		15.52		16.75
2023-12-04 12:35:30	9.02		9.09		9.15		9.13		15.51		16.71
2023-12-04 12:36:00	9		9.09		9.2		9.29		15.96		16.66
2023-12-04 12:36:30	9.01		9.1		9.1		9.53		14.59		16.62
2023-12-04 12:37:00	9		9.11		9.16		9.19		15.55		16.65
2023-12-04 12:37:30	9		9.09		9.17		9.35		15.5		16.61
2023-12-04 12:38:00	9.01		9.1		9.92		9.23		16.29		16.55
2023-12-04 12:38:30	9.02		9.1		9.16		9.18		15.46		16.67
2023-12-04 12:39:00	9		9.11		9.14		9.17		16.35		16.52
2023-12-04 12:39:30	9.01		9.1		9.17		9.2		15.59		16.5
2023-12-04 12:40:00	9.01		9.1		9.12		9.99		16.26		16.46
2023-12-04 12:40:30	9.02		9.1		9.95		9.17		15.81		16.48
2023-12-04 12:41:00	9.01		9.09		9.15		9.23		15.63		16.43
2023-12-04 12:41:30	9.01		9.1		9.13		9.35		15.41		16.41
2023-12-04 12:42:00	9.01		9.1		9.29		9.19		14.61		16.39
2023-12-04 12:42:30	9.05		9.11		9.53		9.34		15.57		16.37
2023-12-04 12:43:00	9.06		9.09		9.19		9.28		15.07		16.28
2023-12-04 12:43:30	9.06		9.1		9.35		9.17		14.93		16.25
2023-12-04 12:44:00	9.07		9.09		9.23		9.12		15.38		16.23
2023-12-04 12:44:30	9.05		9.1		9.18		9		15.12		16.25
2023-12-04 12:45:00	9.06		9.1		9.17		9.21		15.15		16.17
2023-12-04 12:45:30	9.05		9.09		9.2		9.17		14.73		16.18
2023-12-04 12:46:00	9.06		9.1		9.99		9.16		15.51		16.19
2023-12-04 12:46:30	9.06		9.11		9.17		9.41		15.49		16.12
2023-12-04 12:47:00	9.07		9.09		9.23		9.35		15.41		16.07
2023-12-04 12:47:30	9.05		9.1		9.35		9.16		15.47		16.09
2023-12-04 12:48:00	9.06		9.1		9.19		9.96		15.57		16.05
2023-12-04 12:48:30	9.06		9.11		9.34		9.13		15.51		16.01
2023-12-04 12:49:00	9.07		9.1		9.28		9.21		15.3		15.97
2023-12-04 12:49:30	9.06		9.09		9.17		9.99		15.58		15.94
2023-12-04 12:50:00	9.07		9.1		9.12		9.98		15.04		15.95
2023-12-04 12:50:30	9.09		9.1		9		9.43		15.16		15.86
2023-12-04 12:51:00	9.07		9.11		9.21		9.13		15.33		15.82
2023-12-04 12:51:30	9.06		9.09		9.17		9.2		15.17		15.85
2023-12-04 12:52:00	9.06		9.1		9.16		9.23		15.43		15.72
2023-12-04 12:52:30	9.07		9.09		9.41		9.17		15.24		15.64
2023-12-04 12:53:00	9.05		9.1		9.35		9.54		15.28		15.61
2023-12-04 12:53:30	9.06		9.1		9.16		9.17		15.25		15.68
2023-12-04 12:54:00	9.05		9.11		9.96		9.88		15.11		15.59
2023-12-04 12:54:30	9.05		9.09		9.13		9.2		15.33		15.54
2023-12-04 12:55:00	9.06		9.1		9.21		9.99		15.33		15.51
2023-12-04 12:55:30	9.07		9.1		9.99		9.85		15.23		15.53
2023-12-04 12:56:00	9.05		9.11		9.98		9.13		15.25		15.47
2023-12-04 12:56:30	9.06		9.1		9.43		9.96		15.45		15.43
2023-12-04 12:57:00	9.06		9.11		9.13		9.74		15.23		15.45
2023-12-04 12:57:30	9.07		9.13		9.2		9.44		15.37		15.42
2023-12-04 12:58:00	9.06		9.11		9.23		9.17		15.24		15.35
2023-12-04 12:58:30	9.06		9.1		9.17		9.23		15.21		15.38
2023-12-04 12:59:00	9.06		9.1		9.54		9.15		15.46		15.32
2023-12-04 12:59:30	9.07		9.11		9.17		9.99		14.76		15.29
2023-12-04 13:00:00	9.05		9.09		9.88		9.86		15.15		15.26
2023-12-04 13:00:30	9.06		9.1		9.2		9.85		15.08		15.24
2023-12-04 13:01:00	9.05		9.09		9.99		9.99		15.8		15.33
2023-12-04 13:01:30	9.05		9.09		9.85		9.67		15.28		15.19
2023-12-04 13:02:00	9.06		9.1		9.13		9.12		15.34		15.32
2023-12-04 13:02:30	9.07		9.11		9.96		9.14		15.15		14.92
2023-12-04 13:03:00	9.05		9.09		9.74		9.25		15.23		15.2
2023-12-04 13:03:30	9.06		9.1		9.44		9.97		15.22		15.4
2023-12-04 13:04:00	9.06		9.1		9.17		9.3		15.51		15.12
2023-12-04 13:04:30	9.07		9.11		9.23		9.12		15.63		15.24
2023-12-04 13:05:00	9.06		9.1		9.15		9.15		15.79		15.37
2023-12-04 13:05:30	9.06		9.1		9.99		9.45		14.94		15.37
2023-12-04 13:06:00	9.06		9.1		9.86		9.93		15.38		15.24
2023-12-04 13:06:30	9.07		9.11		9.85		9.92		15.28		15.62
2023-12-04 13:07:00	9.05		9.09		9.99		9.21		15.21		14.98
2023-12-04 13:07:30	9.06		9.1		9.67		9.98		15.2		15.25
2023-12-04 13:08:00	9.05		9.09		9.12		9.18		15.68		15.34
2023-12-04 13:08:30	9.05		9.09		9.14		9.2		15.35		15.16
2023-12-04 13:09:00	9.06		9.1		9.25		9.87		15.31		15.54
2023-12-04 13:09:30	9.07		9.11		9.97		9.36		15.39		14.85
2023-12-04 13:10:00	9.05		9.09		9.3		9.15		15.3		15.46
2023-12-04 13:10:30	9.06		9.1		9.12		9.24		15.4		14.85
2023-12-04 13:11:00	9.06		9.1		9.15		9.83		15.03		15.84
2023-12-04 13:11:30	9.07		9.11		9.45		9.14		15.5		15.1
2023-12-04 13:12:00	9.06		9.1		9.93		9.12		14.69		15.47
2023-12-04 13:12:30	9.05		9.1		9.92		9.11		15.7		15.16
2023-12-04 13:13:00	9.06		9.1		9.21		9.92		15.64		15.37
2023-12-04 13:13:30	9.06		9.11		9.98		9.24		15.2		15.3
2023-12-04 13:14:00	9.07		9.09		9.18		9.45		15.33		15.19
2023-12-04 13:14:30	9.05		9.1		9.2		9.99		15.36		15.34
2023-12-04 13:15:00	9.06		9.09		9.87		9.18		15.33		15.12
2023-12-04 13:15:30	9.05		9.09		9.36		9.17		15.45		14.91
2023-12-04 13:16:00	9.06		9.1		9.15		9.14		15.46		15.71
2023-12-04 13:16:30	9.06		9.11		9.24		9.19		15.3		15.3
2023-12-04 13:17:00	9.07		9.09		9.83		9.19		15.28		15.11
2023-12-04 13:17:30	9.05		9.1		9.14		9.17		15.33		15.18
2023-12-04 13:18:00	9.06		9.1		9.12		9.17		15.22		15.29
2023-12-04 13:18:30	9.06		9.11		9.11		9.14		15.36		15.28
2023-12-04 13:19:00	9.07		9.1		9.92		9.22		15		15.48
2023-12-04 13:19:30	9.06		9.09		9.24		9.14		15.63		15.01
2023-12-04 13:20:00	9.07		9.1		9.45		9.23		15.46		15.6
2023-12-04 13:20:30	9.09		9.1		9.99		9.92		15.29		15.94
2023-12-04 13:21:00	9.07		9.11		9.18		9.2		15.45		16
2023-12-04 13:21:30	9.06		9.09		9.17		9.11		15.25		15.34
2023-12-04 13:22:00	9.06		9.1		9.14		9.34		15.12		15.79
2023-12-04 13:22:30	9.07		9.09		9.19		9.9		15.27		15.25
2023-12-04 13:23:00	9.05		9.1		9.19		9.19		15.11		15.27
2023-12-04 13:23:30	9.06		9.1		9.17		9.19		14.34		15.24
2023-12-04 13:24:00	9.05		9.11		9.17		9.96		14.63		15.14
2023-12-04 13:24:30	9.05		9.09		9.14		9.1		15.63		15.32
2023-12-04 13:25:00	9.06		9.1		9.22		9.89		15.42		15.1
2023-12-04 13:25:30	9.07		9.1		9.14		9.25		15		15.58
2023-12-04 13:26:00	9.05		9.11		9.23		9.97		15.23		15.61
2023-12-04 13:26:30	9.06		9.1		9.92		9.14		15.14		15.21
2023-12-04 13:27:00	9.06		9.11		9.2		9.14		15.3		15.45
2023-12-04 13:27:30	9.07		9.13		9.11		9.94		15.37		15.16
2023-12-04 13:28:00	9.06		9.11		9.34		9.34		14.89		15.32
2023-12-04 13:28:30	9.06		9.1		9.9		9.17		15.41		15.25
2023-12-04 13:29:00	9.06		9.1		9.19		9.11		15.34		15.3
2023-12-04 13:29:30	9.07		9.11		9.19		9.34		15.29		15.47
2023-12-04 13:30:00	9.05		9.09		9.96		9.16		15.21		14.92
2023-12-04 13:30:30	9.06		9.1		9.1		9.17		15.21		15.22
2023-12-04 13:31:00	9.05		9.09		9.89		9.98		15.1		15.35
2023-12-04 13:31:30	9.05		9.09		9.25		9.1		15.19		15.02
2023-12-04 13:32:00	9.06		9.1		9.97		9.93		15.15		14.99
2023-12-04 13:32:30	9.07		9.11		9.14		9.15		15.11		14.82
2023-12-04 13:33:00	9.05		9.09		9.14		9.16		15.44		14.79
2023-12-04 13:33:30	9.06		9.1		9.94		9.16		15.22		15.6
2023-12-04 13:34:00	9.06		9.1		9.34		9.16		15.26		15.52
2023-12-04 13:34:30	9.07		9.11		9.17		9.12		15.06		15.18
2023-12-04 13:35:00	9.06		9.1		9.11		9.98		15.68		15.15
2023-12-04 13:35:30	9.06		9.1		9.34		9.17		15.13		15.08
2023-12-04 13:36:00	9.06		9.1		9.16		9.15		14.98		14.93
2023-12-04 13:36:30	9.07		9.11		9.17		9.19		15.74		15.44
2023-12-04 13:37:00	9.05		9.09		9.98		9.12		14.93		15.06
2023-12-04 13:37:30	9.06		9.1		9.1		9.24		15.36		15.14
2023-12-04 13:38:00	9.05		9.09		9.93		9.12		15.29		15.25
2023-12-04 13:38:30	9.05		9.09		9.15		9.22		15.03		15.5
2023-12-04 13:39:00	9.06		9.1		9.16		9.1		15.37		15.12
2023-12-04 13:39:30	9.07		9.11		9.16		9.14		15.09		15.07
2023-12-04 13:40:00	9.05		9.09		9.16		9.14		15.71		15.33
2023-12-04 13:40:30	9.06		9.1		9.12		9.26		15.28		15.59
2023-12-04 13:41:00	9.06		9.1		9.98		9.98		15.26		15.61
2023-12-04 13:41:30	9.07		9.11		9.17		9.3		15.27		14.96
2023-12-04 13:42:00	9.06		9.1		9.15		9.28		15.3		15.27
2023-12-04 13:42:30	9.05		9.1		9.19		9.87		14.98		15.54
2023-12-04 13:43:00	9.06		9.11		9.12		9.32		15.33		15.27
2023-12-04 13:43:30	9.06		9.1		9.24		9.92		15.26		15.2
2023-12-04 13:44:00	9.07		9.1		9.12		9.27		14.65		15.24
2023-12-04 13:44:30	9.05		9.1		9.22		9.15		15.34		15.59
2023-12-04 13:45:00	9.06		9.11		9.1		9.29		15.23		15.05
2023-12-04 13:45:30	9.05		9.09		9.14		9.99		15.24		15.23
2023-12-04 13:46:00	9.06		9.1		9.14		9.15		15.07		15.63
2023-12-04 13:46:30	9.06		9.09		9.26		9.19		15.21		15.27
2023-12-04 13:47:00	9.07		9.09		9.98		9.95		15.38		15.6
2023-12-04 13:47:30	9.05		9.1		9.3		9.49		15.11		15.46
2023-12-04 13:48:00	9.06		9.11		9.28		9.18		15.07		14.71
2023-12-04 13:48:30	9.06		9.09		9.87		9.22		15		15.72
2023-12-04 13:49:00	9.07		9.1		9.32		9.95		15.31		15.41
2023-12-04 13:49:30	9.06		9.1		9.92		9.27		14.98		15.28
2023-12-04 13:50:00	9.07		9.11		9.27		9.78		15.22		14.98
2023-12-04 13:50:30	9.09		9.1		9.15		9.14		15.27		15.42
2023-12-04 13:51:00	9.07		9.09		9.29		9.17		15.32		14.99
2023-12-04 13:51:30	9.06		9.1		9.99		9.19		15.02		14.64
2023-12-04 13:52:00	9.06		9.1		9.15		9.28		15.57		14.71
2023-12-04 13:52:30	9.07		9.11		9.19		9.98		14.86		15.33
2023-12-04 13:53:00	9.05		9.09		9.95		9.19		15.25		15.15
2023-12-04 13:53:30	9.06		9.1		9.49		9.13		15.18		15.34
2023-12-04 13:54:00	9.05		9.09		9.18		9.11		15.31		15.17
2023-12-04 13:54:30	9.05		9.1		9.22		9.97		15.32		15.36
2023-12-04 13:55:00	9.06		9.1		9.95		9.12		15.25		15.19
2023-12-04 13:55:30	9.07		9.11		9.27		9.24		15.35		15.12
2023-12-04 13:56:00	9.05		9.09		9.78		9.97		15.67		15.19
2023-12-04 13:56:30	9.06		9.1		9.14		9.32		15.46		15.1
2023-12-04 13:57:00	9.06		9.1		9.17		9.2		15.36		15.43
2023-12-04 13:57:30	9.07		9.11		9.19		9.14		15.14		15.35
2023-12-04 13:58:00	9.06		9.1		9.28		9.89		15.29		14.97
2023-12-04 13:58:30	9.06		9.11		9.98		9.33		15.2		15.45
2023-12-04 13:59:00	9.06		9.13		9.19		9.36		15.18		14.91
2023-12-04 13:59:30	9.07		9.11		9.13		9.28		15.25		15.43
2023-12-04 14:00:00	9.05		9.1		9.11		9.27		15.6		15.8
2023-12-04 14:00:30	9.06		9.1		9.97		9.98		15.15		15.27
2023-12-04 14:01:00	9.05		9.09		9.12		9.88		15.64		14.73
2023-12-04 14:01:30	9.05		9.09		9.24		9.29		15.56		15.22
2023-12-04 14:02:00	9.06		9.1		9.97		9.12		14.66		15.43
2023-12-04 14:02:30	9.07		9.11		9.32		9.37		14.8		15.14
2023-12-04 14:03:00	9.05		9.09		9.2		9.9		15.59		15.86
2023-12-04 14:03:30	9.06		9.1		9.14		9.24		15.3		15.28
2023-12-04 14:04:00	9.06		9.1		9.89		9.18		15.27		15.28
2023-12-04 14:04:30	9.07		9.11		9.33		9.94		15.16		15.3
2023-12-04 14:05:00	9.06		9.1		9.36		9.84		15.33		15.26
2023-12-04 14:05:30	9.06		9.1		9.28		9.61		15.19		15.23
2023-12-04 14:06:00	9.06		9.1		9.27		9.82		15.32		15.27
2023-12-04 14:06:30	9.07		9.11		9.98		9.18		14.92		15.35
2023-12-04 14:07:00	9.05		9.09		9.88		9.17		15.2		15.15
2023-12-04 14:07:30	9.06		9.1		9.29		9.54		15.4		15.51
2023-12-04 14:08:00	9.05		9.09		9.12		9.3		15.12		15.17
2023-12-04 14:08:30	9.05		9.09		9.37		9.87		15.24		14.76
2023-12-04 14:09:00	9.06		9.1		9.9		9.9		15.37		15.35
2023-12-04 14:09:30	9.07		9.11		9.24		9.16		15.37		15.17
2023-12-04 14:10:00	9.05		9.09		9.18		9.39		15.24		15.24
2023-12-04 14:10:30	9.06		9.1		9.94		9.29		15.62		15.34
2023-12-04 14:11:00	9.06		9.1		9.84		9.2		14.98		15.42
2023-12-04 14:11:30	9.07		9.11		9.61		9.62		15.25		15.5
2023-12-04 14:12:00	9.06		9.1		9.82		9		15.34		15.12
2023-12-04 14:12:30	9.05		9.1		9.18		9.35		15.16		15.87
2023-12-04 14:13:00	9.06		9.1		9.17		9.38		15.54		15.76
2023-12-04 14:13:30	9.06		9.11		9.54		9.16		14.85		15.56
2023-12-04 14:14:00	9.07		9.09		9.3		9.2		15.46		15.37
2023-12-04 14:14:30	9.05		9.1		9.87		9.17		14.85		15.09
2023-12-04 14:15:00	9.06		9.09		9.9		9.38		15.84		15.44
2023-12-04 14:15:30	9.05		9.09		9.16		9.19		15.1		15.48
2023-12-04 14:16:00	9.06		9.1		9.39		9.89		15.47		15.16
2023-12-04 14:16:30	9.06		9.11		9.29		9.58		15.16		15.13
2023-12-04 14:17:00	9.07		9.09		9.2		9.83		15.37		15.01
2023-12-04 14:17:30	9.05		9.1		9.62		9.2		15.3		15.44
2023-12-04 14:18:00	9.06		9.1		9		9.17		15.19		15.18
2023-12-04 14:18:30	9.06		9.11		9.35		9.18		15.34		15.52
2023-12-04 14:19:00	9.07		9.1		9.38		9.12		15.12		15.87
2023-12-04 14:19:30	9.06		9.09		9.16		9.23		14.91		15.49
2023-12-04 14:20:00	9.07		9.1		9.2		9.23		15.71		15.25
2023-12-04 14:20:30	9.09		9.1		9.17		9.33		15.3		15.19
2023-12-04 14:21:00	9.07		9.11		9.38		9		15.11		15.23
2023-12-04 14:21:30	9.06		9.09		9.19		9.19		15.18		15.09
2023-12-04 14:22:00	9.06		9.1		9.89		9.19		15.29		15.37
2023-12-04 14:22:30	9.07		9.09		9.58		9.15		15.28		15.29
2023-12-04 14:23:00	9.05		9.1		9.83		9.26		15.48		15.17
2023-12-04 14:23:30	9.06		9.1		9.2		9.1		15.01		15.25
2023-12-04 14:24:00	9.05		9.11		9.17		9.19		15.6		15.32
2023-12-04 14:24:30	9.05		9.09		9.18		9.27		15.94		15.26
2023-12-04 14:25:00	9.06		9.1		9.12		9.98		16		14.83
2023-12-04 14:25:30	9.07		9.1		9.23		9.21		15.34		14.68
2023-12-04 14:26:00	9.05		9.11		9.23		9.15		15.79		14.9
2023-12-04 14:26:30	9.06		9.1		9.33		9.14		15.25		15.14
2023-12-04 14:27:00	9.06		9.11		9		9.14		15.27		14.94
2023-12-04 14:27:30	9.07		9.13		9.19		9.19		15.24		15.06
2023-12-04 14:28:00	9.06		9.11		9.19		9.18		15.14		15.52
2023-12-04 14:28:30	9.06		9.1		9.15		9.12		15.32		14.94
2023-12-04 14:29:00	9.06		9.1		9.26		9.17		15.1		15.32
2023-12-04 14:29:30	9.05		9.11		9.1		9.97		15.58		15.01
2023-12-04 14:30:00	9.06		9.09		9.19		9.23		15.61		15.45
2023-12-04 14:30:30	9.06		9.1		9.27		9.99		15.21		15.08
2023-12-04 14:31:00	9.07		9.09		9.98		9.19		15.45		14.78
2023-12-04 14:31:30	9.05		9.09		9.21		9.19		15.16		15.24
2023-12-04 14:32:00	9.06		9.1		9.15		9.16		15.32		15.47
2023-12-04 14:32:30	9.05		9.11		9.14		9.17		15.25		14.97
2023-12-04 14:33:00	9.06		9.09		9.14		9.12		15.3		15.02
2023-12-04 14:33:30	9.06		9.1		9.19		9.2		15.47		15.17
2023-12-04 14:34:00	9.07		9.1		9.18		9.91		14.92		15.26
2023-12-04 14:34:30	9.05		9.11		9.12		9.23		15.22		15.44
2023-12-04 14:35:00	9.06		9.1		9.17		9.1		15.35		15.25
2023-12-04 14:35:30	9.06		9.1		9.97		9.11		15.02		15.34
2023-12-04 14:36:00	9.07		9.1		9.23		9.13		14.99		15.27
2023-12-04 14:36:30	9.06		9.09		9.99		9.14		14.82		15.47
2023-12-04 14:37:00	9.07		9.1		9.19		9.1		14.79		15.51
2023-12-04 14:37:30	9.09		9.1		9.19		9.21		15.6		15.16
2023-12-04 14:38:00	9.07		9.11		9.16		9.94		15.52		15.6
2023-12-04 14:38:30	9.06		9.09		9.17		9.56		15.18		15.05
2023-12-04 14:39:00	9.06		9.1		9.12		9.37		15.15		15.21
2023-12-04 14:39:30	9.07		9.09		9.2		9.88		15.08		15.48
2023-12-04 14:40:00	9.05		9.1		9.91		9		14.93		15.13
2023-12-04 14:40:30	9.06		9.1		9.23		9.27		15.44		14.88
2023-12-04 14:41:00	9.05		9.11		9.1		9.26		15.06		15.44
2023-12-04 14:41:30	9.05		9.1		9.11		9.21		15.14		15.03
2023-12-04 14:42:00	9.06		9.1		9.13		9.94		15.25		14.77
2023-12-04 14:42:30	9.07		9.1		9.14		9.13		15.5		14.96
2023-12-04 14:43:00	9.05		9.11		9.1		9.55		15.12		14.86
2023-12-04 14:43:30	9.06		9.1		9.21		9.21		15.07		15.95
2023-12-04 14:44:00	9.06		9.11		9.94		9.79		15.33		15.65
2023-12-04 14:44:30	9.07		9.09		9.56		9		15.59		15.42
2023-12-04 14:45:00	9.06		9.1		9.37		9.32		15.61		15.19
2023-12-04 14:45:30	9.06		9.09		9.88		9.94		14.96		15.31
2023-12-04 14:46:00	9.06		9.1		9		9.38		15.27		15.09
2023-12-04 14:46:30	9.07		9.1		9.27		9.88		15.54		15.43
2023-12-04 14:47:00	9.05		9.11		9.26		9.1		15.27		15.37
2023-12-04 14:47:30	9.06		9.09		9.21		9.44		15.2		15.77
2023-12-04 14:48:00	9.05		9.1		9.94		9.83		15.24		14.98
2023-12-04 14:48:30	9.05		9.1		9.13		9.37		15.59		15.17
2023-12-04 14:49:00	9.06		9.11		9.55		9.14		15.05		15.44
2023-12-04 14:49:30	9.07		9.1		9.21		9.96		15.23		15.21
2023-12-04 14:50:00	9.05		9.11		9.79		9.16		15.63		15.01
2023-12-04 14:50:30	9.06		9.13		9		9.4		15.27		14.7
2023-12-04 14:51:00	9.06		9.11		9.32		9.28		15.6		15.04
2023-12-04 14:51:30	9.07		9.1		9.94		9.46		15.46		15.15
2023-12-04 14:52:00	9.06		9.1		9.38		9.4		14.71		14.82
2023-12-04 14:52:30	9.06		9.11		9.88		9.81		15.72		15.28
2023-12-04 14:53:00	9.06		9.09		9.1		9.81		15.41		15
2023-12-04 14:53:30	9.07		9.1		9.44		9.55		15.28		15.45
2023-12-04 14:54:00	9.05		9.09		9.83		9.83		14.98		15.08
2023-12-04 14:54:30	9.06		9.09		9.37		9.94		15.42		14.86
2023-12-04 14:55:00	9.05		9.1		9.14		9.99		14.99		15.16
2023-12-04 14:55:30	9.05		9.11		9.96		9.26		14.64		15.06
2023-12-04 14:56:00	9.06		9.09		9.16		9.27		14.71		15.57
2023-12-04 14:56:30	9.07		9.1		9.4		9.42		15.33		15.55
2023-12-04 14:57:00	9.05		9.1		9.28		9.21		15.15		14.55
2023-12-04 14:57:30	9.06		9.11		9.46		9.15		15.34		14.69
2023-12-04 14:58:00	9.06		9.1		9.4		9.12		15.17		14.58
2023-12-04 14:58:30	9.07		9.1		9.81		9.12		15.36		15.49
2023-12-04 14:59:00	9.06		9.1		9.81		9.34		15.19		15.02
2023-12-04 14:59:30	9.05		9.11		9.55		9.25		15.12		15.39
2023-12-04 15:00:00	9.06		9.09		9.83		9.89		15.19		15.24
2023-12-04 15:00:30	9.06		9.1		9.94		9.18		15.1		15.39
2023-12-04 15:01:00	9.07		9.09		9.99		9.14		15.43		15.04
2023-12-04 15:01:30	9.05		9.09		9.26		9.17		15.35		15.34
2023-12-04 15:02:00	9.06		9.1		9.27		9.24		14.97		15.07
2023-12-04 15:02:30	9.05		9.11		9.42		9.18		15.45		15.38
2023-12-04 15:03:00	9.06		9.09		9.21		9.12		14.91		15.26
2023-12-04 15:03:30	9.06		9.1		9.15		9.37		15.43		15.41
2023-12-04 15:04:00	9.07		9.1		9.12		9.26		15.8		14.87
2023-12-04 15:04:30	9.05		9.11		9.12		9.31		15.27		14.82
2023-12-04 15:05:00	9.06		9.1		9.34		9.12		14.73		15.62
2023-12-04 15:05:30	9.06		9.1		9.25		9.25		15.22		15.19
2023-12-04 15:06:00	9.07		9.1		9.89		9.15		15.43		15.18
2023-12-04 15:06:30	9.06		9.11		9.18		9.24		15.14		15.42
2023-12-04 15:07:00	9.07		9.09		9.14		9.1		15.86		15.18
2023-12-04 15:07:30	9.09		9.1		9.17		9.28		15.28		15.31
2023-12-04 15:08:00	9.07		9.09		9.24		9.12		15.28		15.35
2023-12-04 15:08:30	9.06		9.09		9.18		9.38		15.3		15.13
2023-12-04 15:09:00	9.06		9.1		9.12		9.16		15.26		15.24
2023-12-04 15:09:30	9.07		9.11		9.37		9.95		15.23		15.35
2023-12-04 15:10:00	9.05		9.09		9.26		9.15		15.27		15.8
2023-12-04 15:10:30	9.06		9.1		9.31		9.13		15.35		15.8
2023-12-04 15:11:00	9.05		9.1		9.12		9.29		15.15		15.37
2023-12-04 15:11:30	9.05		9.11		9.25		9.53		15.51		15.35
2023-12-04 15:12:00	9.06		9.1		9.15		9.19		15.17		15.64
2023-12-04 15:12:30	9.07		9.09		9.24		9.35		14.76		15.2
2023-12-04 15:13:00	9.05		9.1		9.1		9.23		15.35		15.33
2023-12-04 15:13:30	9.06		9.1		9.28		9.18		15.17		15.03
2023-12-04 15:14:00	9.06		9.11		9.12		9.17		15.24		15.32
2023-12-04 15:14:30	9.07		9.09		9.38		9.2		15.34		15.13
2023-12-04 15:15:00	9.06		9.1		9.16		9.99		15.42		15.41
2023-12-04 15:15:30	9.06		9.09		9.14		9.17		15.5		15.43
2023-12-04 15:16:00	9.06		9.1		9.23		9.23		15.12		15
2023-12-04 15:16:30	9.07		9.1		9.17		9.35		15.87		15.36
2023-12-04 15:17:00	9.05		9.11		9.13		9.19		15.76		15.2
2023-12-04 15:17:30	9.06		9.09		9.16		9.34		15.56		15.12
2023-12-04 15:18:00	9.05		9.1		9.25		9.28		15.37		15.12
2023-12-04 15:18:30	9.05		9.1		9.14		9.17		15.09		15.36
2023-12-04 15:19:00	9.06		9.11		9.21		9.12		15.44		15.33
2023-12-04 15:19:30	9.07		9.1		9.24		9		15.48		15.51
2023-12-04 15:20:00	9.05		9.11		9.25		9.21		15.16		15.17
2023-12-04 15:20:30	9.06		9.13		9.15		9.17		15.13		15.19
2023-12-04 15:21:00	9.06		9.11		9.34		9.16		15.01		15.44
2023-12-04 15:21:30	9.07		9.1		9.99		9.41		15.44		14.86
2023-12-04 15:22:00	9.06		9.1		9.14		9.35		15.18		15.51
2023-12-04 15:22:30	9.06		9.11		9.16		9.16		15.52		14.74
2023-12-04 15:23:00	9.06		9.09		9.14		9.96		15.87		14.78
2023-12-04 15:23:30	9.07		9.1		9.15		9.13		15.49		15.3
2023-12-04 15:24:00	9.05		9.09		9.25		9.21		15.25		15.13
2023-12-04 15:24:30	9.06		9.09		9.98		9.99		15.19		15.24
2023-12-04 15:25:00	9.05		9.1		9.79		9.98		15.23		15.07
2023-12-04 15:25:30	9.05		9.11		9.17		9.43		15.09		15.2
2023-12-04 15:26:00	9.06		9.09		9.3		9.13		15.37		15.29
2023-12-04 15:26:30	9.07		9.1		9.94		9.2		15.29		15.7
2023-12-04 15:27:00	9.05		9.1		9.17		9.23		15.17		15.78
2023-12-04 15:27:30	9.06		9.11		9.31		9.17		15.25		14.77
2023-12-04 15:28:00	9.06		9.1		9.99		9.54		15.32		14.9
2023-12-04 15:28:30	9.07		9.1		9.94		9.17		15.26		15.57
2023-12-04 15:29:00	9.06		9.1		9.19		9.88		14.83		15.21
2023-12-04 15:29:30	9.05		9.11		9.14		9.2		14.68		15.05
2023-12-04 15:30:00	9.06		9.09		9.38		9.99		14.9		15.55
2023-12-04 15:30:30	9.06		9.1		9.97		9.85		15.14		15.46
2023-12-04 15:31:00	9.07		9.09		9.38		9.13		14.94		15.13
2023-12-04 15:31:30	9.05		9.09		9.19		9.96		15.06		15.27
2023-12-04 15:32:00	9.06		9.1		9.16		9.74		15.52		15.21
2023-12-04 15:32:30	9.05		9.11		9.3		9.44		14.94		15.17
2023-12-04 15:33:00	9.06		9.09		9.1		9.17		15.32		15.27
2023-12-04 15:33:30	9.06		9.1		9.18		9.23		15.01		15.39
2023-12-04 15:34:00	9.07		9.1		9.27		9.15		15.45		15.13
2023-12-04 15:34:30	9.05		9.11		9.21		9.99		15.08		15.17
2023-12-04 15:35:00	9.06		9.1		9.5		9.86		14.78		15.4
2023-12-04 15:35:30	9.06		9.1		9.19		9.85		15.24		15
2023-12-04 15:36:00	9.07		9.1		9.17		9.99		15.47		15.36
2023-12-04 15:36:30	9.06		9.11		9.16		9.67		14.97		15.28
2023-12-04 15:37:00	9.07		9.09		9.19		9.12		15.02		15.25
2023-12-04 15:37:30	9.09		9.1		9.13		9.14		15.17		15.38
2023-12-04 15:38:00	9.07		9.09		9.11		9.25		15.26		15.27
2023-12-04 15:38:30	9.06		9.09		9.17		9.97		15.44		15.45
2023-12-04 15:39:00	9.06		9.1		9.16		9.3		15.25		15.25
2023-12-04 15:39:30	9.07		9.11		9.17		9.12		15.34		15.22
2023-12-04 15:40:00	9.05		9.09		9.29		9.15		15.27		15.23
2023-12-04 15:40:30	9.06		9.1		9.13		9.45		15.47		15.08
2023-12-04 15:41:00	9.05		9.1		9.18		9.93		15.51		15.25
2023-12-04 15:41:30	9.05		9.11		9.11		9.92		15.16		15.49
2023-12-04 15:42:00	9.06		9.1		9.4		9.21		15.6		15.24
2023-12-04 15:42:30	9.07		9.09		9.15		9.98		15.05		15.71
2023-12-04 15:43:00	9.05		9.1		9.19		9.18		15.21		14.87
2023-12-04 15:43:30	9.06		9.1		9.16		9.2		15.48		15.54
2023-12-04 15:44:00	9.06		9.11		9.16		9.87		15.13		15.05
2023-12-04 15:44:30	9.07		9.09		9.12		9.36		14.88		15.23
2023-12-04 15:45:00	9.06		9.1		9.17		9.15		15.44		15.14
2023-12-04 15:45:30	9.06		9.09		9.18		9.24		15.03		15.15
2023-12-04 15:46:00	9.06		9.1		9.97		9.83		14.77		15.21
2023-12-04 15:46:30	9.07		9.1		9.13		9.14		14.96		15.19
2023-12-04 15:47:00	9.05		9.11		9.18		9.12		14.86		15.04
2023-12-04 15:47:30	9.06		9.09		9.17		9.11		15.95		15.36
2023-12-04 15:48:00	9.05		9.1		9.27		9.92		15.65		15.24
2023-12-04 15:48:30	9.05		9.1		9.23		9.24		15.42		15.62
2023-12-04 15:49:00	9.06		9.11		9.29		9.45		15.19		15.06
2023-12-04 15:49:30	9.07		9.1		9.24		9.99		15.31		14.63
2023-12-04 15:50:00	9.05		9.11		9.35		9.18		15.09		14.53
2023-12-04 15:50:30	9.06		9.13		9.21		9.17		15.43		15.37
2023-12-04 15:51:00	9.06		9.11		9.18		9.14		15.37		15.66
2023-12-04 15:51:30	9.07		9.1		9.33		9.19		15.77		15.49
2023-12-04 15:52:00	9.06		9.1		9.31		9.19		14.98		15.32
2023-12-04 15:52:30	9.06		9.11		9.88		9.17		15.17		15.45
2023-12-04 15:53:00	9.06		9.09		9.3		9.17		15.44		15.57
2023-12-04 15:53:30	9.07		9.1		9.21		9.14		15.21		15.53
2023-12-04 15:54:00	9.05		9.09		9.28		9.22		15.01		15.51
2023-12-04 15:54:30	9.06		9.09		9.12		9.14		14.7		15.6
2023-12-04 15:55:00	9.05		9.1		9.69		9.23		15.04		15.42
2023-12-04 15:55:30	9.05		9.11		9.74		9.92		15.15		15.58
2023-12-04 15:56:00	9.06		9.09		9.41		9.2		14.82		15.6
2023-12-04 15:56:30	9.07		9.1		9.19		9.11		15.28		15.77
2023-12-04 15:57:00	9.05		9.1		9		9.34		15		15.59
2023-12-04 15:57:30	9.06		9.11		9.15		9.9		15.45		15.41
2023-12-04 15:58:00	9.06		9.1		9.23		9.19		15.08		15.54
2023-12-04 15:58:30	9.07		9.1		9.24		9.19		14.86		15.93
2023-12-04 15:59:00	9.06		9.1		9.25		9.96		15.16		15.74
2023-12-04 15:59:30	9.05		9.09		9.13		9.1		15.06		15.61
2023-12-04 16:00:00	9.06		9.1		9.16		9.89		15.57		15.69
2023-12-04 16:00:30	9.06		9.1		9.26		9.25		15.55		15.68
2023-12-04 16:01:00	9.07		9.11		9.28		9.97		14.55		15.13
2023-12-04 16:01:30	9.05		9.09		9.13		9.14		14.69		15.55
2023-12-04 16:02:00	9.06		9.1		9.13		9.14		14.58		15.58
2023-12-04 16:02:30	9.05		9.09		9.12		9.94		15.49		15.42
2023-12-04 16:03:00	9.06		9.1		9.22		9.34		15.02		15.72
2023-12-04 16:03:30	9.06		9.1		9.14		9.17		15.39		15.6
2023-12-04 16:04:00	9.07		9.11		9.35		9.11		15.24		15.44
2023-12-04 16:04:30	9.05		9.09		9.2		9.34		15.39		15.52
2023-12-04 16:05:00	9.06		9.1		9.17		9.16		15.04		15.17
2023-12-04 16:05:30	9.06		9.1		9.19		9.17		15.34		15.39
2023-12-04 16:06:00	9.07		9.11		9.19		9.98		15.07		15.4
2023-12-04 16:06:30	9.06		9.1		9.11		9.1		15.38		15.43
2023-12-04 16:07:00	9.07		9.11		9.59		9.93		15.26		15.72
2023-12-04 16:07:30	9.09		9.13		9.21		9.15		15.41		15.05
2023-12-04 16:08:00	9.07		9.11		9.23		9.16		14.87		15.49
2023-12-04 16:08:30	9.06		9.1		9.2		9.16		14.82		15.65
2023-12-04 16:09:00	9.06		9.1		9.19		9.16		15.62		14.92
2023-12-04 16:09:30	9.07		9.11		9.11		9.12		15.19		14.78
2023-12-04 16:10:00	9.05		9.09		9.22		9.98		15.18		15.03
2023-12-04 16:10:30	9.06		9.11		9.13		9.17		15.42		14.88
2023-12-04 16:11:00	9.05		9.09		9.13		9.15		15.18		15.75
2023-12-04 16:11:30	9.05		9.1		9.15		9.19		15.31		14.82
2023-12-04 16:12:00	9.06		9.09		9.16		9.12		15.35		15.37
2023-12-04 16:12:30	9.07		9.09		9.12		9.24		15.13		15.34
2023-12-04 16:13:00	9.05		9.1		9.92		9.12		15.24		15.08
2023-12-04 16:13:30	9.06		9.11		9.34		9.22		15.35		15.57
2023-12-04 16:14:00	9.06		9.09		9.16		9.1		15.8		14.86
2023-12-04 16:14:30	9.07		9.1		9.98		9.14		15.8		15.37
2023-12-04 16:15:00	9.06		9.1		9.16		9.14		15.37		15.3
2023-12-04 16:15:30	9.06		9.11		9.26		9.26		15.35		15.42
2023-12-04 16:16:00	9.06		9.1		9.13		9.98		15.64		15.86
2023-12-04 16:16:30	9.05		9.1		9.26		9.3		15.2		15.21
2023-12-04 16:17:00	9.06		9.1		9.15		9.28		15.33		15.35
2023-12-04 16:17:30	9.06		9.11		9.17		9.87		15.03		15.36
2023-12-04 16:18:00	9.07		9.09		9.3		9.32		15.32		15.59
2023-12-04 16:18:30	9.05		9.1		9.14		9.92		15.13		15.6
2023-12-04 16:19:00	9.06		9.09		9.13		9.27		15.41		15.49
2023-12-04 16:19:30	9.05		9.09		9.1		9.15		15.43		15.32
2023-12-04 16:20:00	9.06		9.1		9.95		9.29		15		15.45
2023-12-04 16:20:30	9.06		9.11		9.77		9.99		15.36		15.57
2023-12-04 16:21:00	9.07		9.09		9.22		9.15		15.2		15.53
2023-12-04 16:21:30	9.05		9.1		9.29		9.19		15.12		15.51
2023-12-04 16:22:00	9.06		9.1		9.16		9.95		15.12		15.6
2023-12-04 16:22:30	9.06		9.11		9.97		9.49		15.36		15.42
2023-12-04 16:23:00	9.07		9.1		9.11		9.18		15.33		15.58
2023-12-04 16:23:30	9.06		9.09		9.12		9.22		15.51		15.6
2023-12-04 16:24:00	9.07		9.1		9.24		9.95		15.17		15.77
2023-12-04 16:24:30	9.09		9.1		9.1		9.27		15.19		15.59
2023-12-04 16:25:00	9.07		9.11		9.25		9.78		15.44		15.41
2023-12-04 16:25:30	9.06		9.09		9.19		9.14		14.86		15.54
2023-12-04 16:26:00	9.06		9.1		9.34		9.17		15.51		15.93
2023-12-04 16:26:30	9.07		9.09		9.17		9.19		14.74		15.74
2023-12-04 16:27:00	9.05		9.1		9.16		9.28		14.78		15.61
2023-12-04 16:27:30	9.06		9.1		9.16		9.98		14.73		15.69
2023-12-04 16:28:00	9.05		9.11		9.95		9.19		15.16		15.68
2023-12-04 16:28:30	9.05		9.09		9.31		9.13		15.45		15.13
2023-12-04 16:29:00	9.06		9.1		9.42		9.11		15.18		15.55
2023-12-04 16:29:30	9.07		9.1		9.99		9.97		15.23		15.58
2023-12-04 16:30:00	9.05		9.11		9.22		9.12		15.25		15.42
2023-12-04 16:30:30	9.06		9.1		9.23		9.24		15.32		15.72
2023-12-04 16:31:00	9.06		9.11		9.99		9.97		15.4		15.6
2023-12-04 16:31:30	9.07		9.13		9.96		9.32		14.9		15.44
2023-12-04 16:32:00	9.06		9.11		9.16		9.2		15.57		15.52
2023-12-04 16:32:30	9.06		9.1		9.48		9.14		15.71		15.17
2023-12-04 16:33:00	9.06		9.1		9.11		9.89		15.11		15.39
2023-12-04 16:33:30	9.07		9.11		9.17		9.33		14.36		15.4
2023-12-04 16:34:00	9.05		9.09		9.16		9.36		15.52		15.43
2023-12-04 16:34:30	9.06		9.1		9.55		9.28		15.15		15.72
2023-12-04 16:35:00	9.05		9.09		9.18		9.27		15.22		15.05
2023-12-04 16:35:30	9.05		9.09		9.14		9.98		15.62		15.49
2023-12-04 16:36:00	9.06		9.1		9.91		9.88		15		15.65
2023-12-04 16:36:30	9.07		9.11		9.14		9.29		14.99		14.92
2023-12-04 16:37:00	9.05		9.09		9.19		9.12		14.99		14.78
2023-12-04 16:37:30	9.06		9.1		9.19		9.37		15.33		15.03
2023-12-04 16:38:00	9.06		9.1		9.42		9.9		15.34		14.88
2023-12-04 16:38:30	9.07		9.11		9.23		9.24		15.16		15.75
2023-12-04 16:39:00	9.06		9.1		9.27		9.18		15.39		14.82
2023-12-04 16:39:30	9.06		9.1		9.1		9.94		15.37		15.37
2023-12-04 16:40:00	9.06		9.1		9.35		9.84		15.26		15.34
2023-12-04 16:40:30	9.07		9.09		9.23		9.61		15.34		15.08
2023-12-04 16:41:00	9.05		9.1		9.18		9.82		15.84		15.57
2023-12-04 16:41:30	9.06		9.1		9.14		9.18		15.19		14.86
2023-12-04 16:42:00	9.05		9.11		9.19		9.17		15.31		15.37
2023-12-04 16:42:30	9.05		9.09		9.97		9.54		15.15		15.3
2023-12-04 16:43:00	9.06		9.1		9.12		9.3		15.08		15.42
2023-12-04 16:43:30	9.07		9.09		9.52		9.87		15.26		15.86
2023-12-04 16:44:00	9.05		9.1		9.44		9.9		15.18		15.21
2023-12-04 16:44:30	9.06		9.1		9.19		9.16		15.22		15.35
2023-12-04 16:45:00	9.06		9.11		9.32		9.39		15.17		15.36
2023-12-04 16:45:30	9.07		9.09		9.93		9.29		15.34		15.59
2023-12-04 16:46:00	9.06		9.1		9.17		9.2		14.79		15.6
2023-12-04 16:46:30	9.05		9.1		9.2		9.62		15.84		15.49
2023-12-04 16:47:00	9.06		9.11		9.13		9		15.73		15.32
2023-12-04 16:47:30	9.06		9.09		9.15		9.35		14.82		15.45
2023-12-04 16:48:00	9.07		9.1		9.33		9.38		14.95		15.57
2023-12-04 16:48:30	9.05		9.09		9.34		9.16		15.18		15.53
2023-12-04 16:49:00	9.06		9.1		9.16		9.2		15.23		15.51
2023-12-04 16:49:30	9.05		9.1		9.95		9.17		15.18		15.6
2023-12-04 16:50:00	9.06		9.11		9.23		9.38		15.25		15.42
2023-12-04 16:50:30	9.06		9.09		9.2		9.19		15.4		15.58
2023-12-04 16:51:00	9.07		9.1		9.12		9.89		15.18		15.6
2023-12-04 16:51:30	9.05		9.1		9.13		9.58		15.34		15.77
2023-12-04 16:52:00	9.06		9.11		9.17		9.83		15.18		15.59
2023-12-04 16:52:30	9.06		9.1		9.23		9.2		15.34		15.41
2023-12-04 16:53:00	9.07		9.11		9.13		9.17		15.06		15.54
2023-12-04 16:53:30	9.06		9.13		9.16		9.18		15.18		15.93
2023-12-04 16:54:00	9.07		9.11		9.19		9.12		15.17		15.74
2023-12-04 16:54:30	9.09		9.1		9.22		9.23		14.84		15.61
2023-12-04 16:55:00	9.07		9.1		9.17		9.23		14.69		15.69
2023-12-04 16:55:30	9.06		9.11		9.12		9.33		15.78		15.68
2023-12-04 16:56:00	9.06		9.09		9.22		9		15.28		15.13
2023-12-04 16:56:30	9.07		9.1		9.18		9.19		15.35		15.55
2023-12-04 16:57:00	9.05		9.09		9.12		9.19		15.14		15.58
2023-12-04 16:57:30	9.06		9.09		9.18		9.15		15.15		15.42
2023-12-04 16:58:00	9.05		9.09		9.11		9.26		15.2		15.72
2023-12-04 16:58:30	9.05		9.1		9.19		9.1		15.3		15.6
2023-12-04 16:59:00	9.06		9.09		9.92		9.19		15.13		15.44
2023-12-04 16:59:30	9.07		9.09		9.14		9.27		15.24		15.52
2023-12-04 17:00:00	9.05		9.1		9.19		9.98		15.07		15.17
2023-12-04 17:00:30	9.06		9.11		9.1		9.21		15.2		15.39
2023-12-04 17:01:00	9.06		9.09		9.23		9.15		15.29		15.4
2023-12-04 17:01:30	9.07		9.1		9.14		9.14		15.7		15.43
2023-12-04 17:02:00	9.06		9.1		9.14		9.14		15.78		15.72
2023-12-04 17:02:30	9.06		9.11		9.27		9.19		14.77		15.05
2023-12-04 17:03:00	9.06		9.1		9.13		9.18		14.9		15.49
2023-12-04 17:03:30	9.07		9.1		9.92		9.12		15.57		15.65
2023-12-04 17:04:00	9.05		9.1		9.4		9.17		15.21		14.92
2023-12-04 17:04:30	9.06		9.11		9.34		9.97		15.05		14.78
2023-12-04 17:05:00	9.05		9.09		9.28		9.23		15.55		15.03
2023-12-04 17:05:30	9.05		9.1		9.11		9.99		15.46		14.88
2023-12-04 17:06:00	9.06		9.09		9.9		9.19		15.13		15.75
2023-12-04 17:06:30	9.07		9.09		9.76		9.19		15.27		14.82
2023-12-04 17:07:00	9.05		9.1		9.13		9.16		15.21		15.37
2023-12-04 17:07:30	9.06		9.11		9.21		9.17		15.17		15.34
2023-12-04 17:08:00	9.06		9.09		9.35		9.12		15.27		15.08
2023-12-04 17:08:30	9.07		9.1		9.91		9.2		15.39		15.57
2023-12-04 17:09:00	9.06		9.1		9.48		9.91		15.13		14.86
2023-12-04 17:09:30	9.06		9.11		9.11		9.23		15.17		15.37
2023-12-04 17:10:00	9.06		9.1		9.13		9.1		15.4		15.3
2023-12-04 17:10:30	9.07		9.09		9.22		9.11		15		15.42
2023-12-04 17:11:00	9.05		9.1		9.1		9.13		15.36		15.86
2023-12-04 17:11:30	9.06		9.1		9.14		9.14		15.28		15.21
2023-12-04 17:12:00	9.05		9.11		9.2		9.1		15.25		15.35
2023-12-04 17:12:30	9.05		9.09		9.14		9.21		15.38		15.36
2023-12-04 17:13:00	9.06		9.1		9.17		9.94		15.27		15.59
2023-12-04 17:13:30	9.07		9.09		9.37		9.56		15.45		15.6
2023-12-04 17:14:00	9.05		9.1		9.4		9.37		15.25		15.41
2023-12-04 17:14:30	9.06		9.1		9.23		9.88		15.22		15.28
2023-12-04 17:15:00	9.06		9.11		9.2		9		15.23		14.98
2023-12-04 17:15:30	9.07		9.09		9.22		9.27		15.08		15.42
2023-12-04 17:16:00	9.06		9.1		9.18		9.26		15.25		14.99
2023-12-04 17:16:30	9.05		9.1		9.94		9.21		15.49		14.64
2023-12-04 17:17:00	9.06		9.11		9.87		9.94		15.24		14.71
2023-12-04 17:17:30	9.06		9.1		9.1		9.13		15.71		15.33
2023-12-04 17:18:00	9.07		9.11		9.16		9.55		14.87		15.15
2023-12-04 17:18:30	9.05		9.13		9.16		9.21		15.54		15.34
2023-12-04 17:19:00	9.06		9.11		9.27		9.79		15.05		15.17
2023-12-04 17:19:30	9.05		9.1		9.15		9		15.23		15.36
2023-12-04 17:20:00	9.06		9.1		9.2		9.32		15.14		15.19
2023-12-04 17:20:30	9.06		9.11		9.19		9.94		15.15		15.12
2023-12-04 17:21:00	9.07		9.09		9.12		9.38		15.21		15.19
2023-12-04 17:21:30	9.05		9.1		9.17		9.88		15.19		15.1
2023-12-04 17:22:00	9.06		9.09		9.15		9.1		15.04		15.43
2023-12-04 17:22:30	9.06		9.09		9.25		9.44		15.36		15.35
2023-12-04 17:23:00	9.07		9.1		9.18		9.83		15.24		14.97
2023-12-04 17:23:30	9.06		9.11		9.25		9.37		15.62		15.45
2023-12-04 17:24:00	9.07		9.09		9.1		9.14		15.06		14.91
2023-12-04 17:24:30	9.09		9.1		9.15		9.96		14.63		15.43
2023-12-04 17:25:00	9.07		9.1		9.23		9.16		14.53		15.8
2023-12-04 17:25:30	9.06		9.11		9.37		9.4		15.37		15.27
2023-12-04 17:26:00	9.06		9.1		9.12		9.28		15.66		14.73
2023-12-04 17:26:30	9.07		9.1		9.15		9.46		15.32		15.22
2023-12-04 17:27:00	9.05		9.1		9.12		9.4		15.18		15.43
2023-12-04 17:27:30	9.06		9.11		9.18		9.81		15.14		15.14
2023-12-04 17:28:00	9.05		9.09		9.27		9.81		15.24		15.86
2023-12-04 17:28:30	9.05		9.1		9.14		9.55		15.42		15.28
2023-12-04 17:29:00	9.06		9.09		9.24		9.83		15.19		15.28
2023-12-04 17:29:30	9.07		9.09		9.11		9.94		15.19		15.3
2023-12-04 17:30:00	9.05		9.1		9.19		9.99		15.14		15.26
2023-12-04 17:30:30	9.06		9.11		9.13		9.26		15.24		15.23
2023-12-04 17:31:00	9.06		9.09		9.26		9.27		15.18		15.27
2023-12-04 17:31:30	9.07		9.1		9.23		9.42		15.36		15.35
2023-12-04 17:32:00	9.06		9.1		9.18		9.21		15.1		15.15
2023-12-04 17:32:30	9.06		9.11		9.17		9.15		14.73		15.51
2023-12-04 17:33:00	9.06		9.1		9.77		9.12		14.41		15.17
2023-12-04 17:33:30	9.07		9.1		9.96		9.12		15.39		14.76
2023-12-04 17:34:00	9.05		9.1		9.15		9.34		15.17		15.35
2023-12-04 17:34:30	9.06		9.11		9.34		9.25		15.12		15.17
2023-12-04 17:35:00	9.05		9.09		9.52		9.89		15.35		15.24
2023-12-04 17:35:30	9.05		9.1		9.23		9.18		15.3		15.34
2023-12-04 17:36:00	9.06		9.09		9.16		9.14		15.22		15.41
2023-12-04 17:36:30	9.07		9.09		9.14		9.17		15.23		15.28
2023-12-04 17:37:00	9.05		9.1		9.95		9.24		15.29		14.98
2023-12-04 17:37:30	9.06		9.11		9.2		9.18		15.21		15.42
2023-12-04 17:38:00	9.06		9.09		9.32		9.12		15.14		14.99
2023-12-04 17:38:30	9.07		9.1		9.14		9.37		15.25		14.64
2023-12-04 17:39:00	9.06		9.1		9.2		9.26		15.17		14.71
2023-12-04 17:39:30	9.06		9.11		9.91		9.31		15.54		15.33
2023-12-04 17:40:00	9.06		9.1		9.15		9.12		15.9		15.15
2023-12-04 17:40:30	9.07		9.09		9.29		9.25		15.27		15.34
2023-12-04 17:41:00	9.05		9.1		9.16		9.15		15.92		15.17
2023-12-04 17:41:30	9.06		9.1		9.2		9.24		15.25		15.36
2023-12-04 17:42:00	9.05		9.11		9.13		9.1		15.73		15.19
2023-12-04 17:42:30	9.05		9.09		9.24		9.28		14.76		15.12
2023-12-04 17:43:00	9.06		9.1		9.31		9.12		15.22		15.19
2023-12-04 17:43:30	9.07		9.09		9.88		9.38		15.83		15.1
2023-12-04 17:44:00	9.05		9.1		9.16		9.16		15.28		15.43
2023-12-04 17:44:30	9.06		9.1		9.48		9.14		14.86		15.35
2023-12-04 17:45:00	9.06		9.11		9.21		9.23		15.42		14.97
2023-12-04 17:45:30	9.07		9.09		9.11		9.32		15.61		15.45
2023-12-04 17:46:00	9.06		9.1		9.21		9.11		15.49		14.91
2023-12-04 17:46:30	9.05		9.1		9.27		9.12		15.32		15.43
2023-12-04 17:47:00	9.06		9.11		9.12		9.45		15.45		15.8
2023-12-04 17:47:30	9.06		9.1		9.24		9.42		15.57		15.27
2023-12-04 17:48:00	9.07		9.11		9.19		9.23		15.53		14.73
2023-12-04 17:48:30	9.05		9.13		9.1		9.32		15.51		15.22
2023-12-04 17:49:00	9.06		9.11		9.15		9.15		15.6		15.43
2023-12-04 17:49:30	9.05		9.1		9.15		9.11		15.42		15.14
2023-12-04 17:50:00	9.06		9.1		9.19		9.95		15.58		15.86
2023-12-04 17:50:30	9.06		9.11		9.17		9.17		15.6		15.28
2023-12-04 17:51:00	9.07		9.09		9.13		9.4		15.77		15.28
2023-12-04 17:51:30	9.05		9.1		9.98		9.99		15.59		15.3
2023-12-04 17:52:00	9.06		9.09		9.39		9.18		15.41		15.26
2023-12-04 17:52:30	9.06		9.09		9.25		9.38		15.54		15.23
2023-12-04 17:53:00	9.07		9.1		9.28		9.13		15.93		15.27
2023-12-04 17:53:30	9.06		9.11		9.14		9.2		15.74		15.35
2023-12-04 17:54:00	9.07		9.09		9.27		9.15		15.61		15.15
2023-12-04 17:54:30	9.09		9.1		9.1		9.32		15.69		15.51
2023-12-04 17:55:00	9.07		9.1		9.45		9.15		15.68		15.17
2023-12-04 17:55:30	9.06		9.11		9.94		9.99		15.13		14.76
2023-12-04 17:56:00	9.06		9.1		9.78		9.18		15.55		15.35
2023-12-04 17:56:30	9.07		9.1		9.34		9.2		15.58		15.17
2023-12-04 17:57:00	9.05		9.1		9.11		9.16		15.42		15.24
2023-12-04 17:57:30	9.06		9.11		9.18		9.23		15.72		15.34
2023-12-04 17:58:00	9.05		9.09		9.25		9.23		15.6		15.42
2023-12-04 17:58:30	9.05		9.1		9.79		9.13		15.44		15.5
2023-12-04 17:59:00	9.06		9.09		9.44		9.88		15.52		15.12
2023-12-04 17:59:30	9.07		9.09		9.18		9.18		15.17		15.56
2023-12-04 18:00:00	9.05		9.1		9.19		9.26		15.39		14.66
2023-12-04 18:00:30	9.06		9.11		9.2		9.33		15.4		14.8
2023-12-04 18:01:00	9.06		9.09		9.16		9.17		15.43		15.59
2023-12-04 18:01:30	9.07		9.1		9.1		9.54		15.72		15.3
2023-12-04 18:02:00	9.06		9.1		9.21		9.1		15.05		15.27
2023-12-04 18:02:30	9.06		9.11		9.44		9.19		15.49		15.16
2023-12-04 18:03:00	9.06		9.1		9.16		9.14		15.58		15.33
2023-12-04 18:03:30	9.05		9.1		9.19		9.15		15.04		15.19
2023-12-04 18:04:00	9.06		9.1		9.93		9.19		15.16		15.32
2023-12-04 18:04:30	9.06		9.11		9		9.14		15.33		14.92
2023-12-04 18:05:00	9.07		9.09		9.31		9.12		15.17		15.2
2023-12-04 18:05:30	9.05		9.1		9.26		9.1		15.43		15.4
2023-12-04 18:06:00	9.06		9.09		9.28		9.18		15.24		15.12
2023-12-04 18:06:30	9.05		9.09		9.32		9.13		15.28		15.24
2023-12-04 18:07:00	9.06		9.1		9.2		9.14		15.25		15.37
2023-12-04 18:07:30	9.06		9.11		9.12		9.93		15.11		15.37
2023-12-04 18:08:00	9.07		9.09		9.19		9.26		15.33		15.24
2023-12-04 18:08:30	9.05		9.1		9		9.13		15.33		15.62
2023-12-04 18:09:00	9.06		9.1		9.17		9.26		15.23		14.98
2023-12-04 18:09:30	9.06		9.11		9.26		9.18		15.25		15.25
2023-12-04 18:10:00	9.07		9.1		9.24		9.18		15.45		15.34
2023-12-04 18:10:30	9.06		9.09		9.91		9.31		15.23		15.16
2023-12-04 18:11:00	9.07		9.1		9.18		9.12		15.37		15.54
2023-12-04 18:11:30	9.09		9.1		9.2		9.13		15.24		14.85
2023-12-04 18:12:00	9.07		9.11		9.98		9.2		15.21		15.46
2023-12-04 18:12:30	9.06		9.09		9.39		9.13		15.46		14.85
2023-12-04 18:13:00	9.06		9.1		9.12		9.26		14.76		15.84
2023-12-04 18:13:30	9.07		9.09		9.76		9.35		15.15		15.1
2023-12-04 18:14:00	9.05		9.1		9.28		9.14		15.08		15.47
2023-12-04 18:14:30	9.06		9.1		9.31		9.13		15.8		15.16
2023-12-04 18:15:00	9.05		9.11		9.4		9.21		15.28		15.37
2023-12-04 18:15:30	9.05		9.09		9.19		9.11		15.34		15.3
2023-12-04 18:16:00	9.06		9.1		9.26		9.2		15.15		15.19
2023-12-04 18:16:30	9.07		9.1		9.13		9.2		15.23		15.34
2023-12-04 18:17:00	9.05		9.11		9.93		9.19		15.22		15.12
2023-12-04 18:17:30	9.06		9.1		9.13		9.22		15.51		14.91
2023-12-04 18:18:00	9.06		9.11		9.92		9.25		15.63		15.71
2023-12-04 18:18:30	9.07		9.13		9.32		9.79		15.79		15.3
2023-12-04 18:19:00	9.06		9.11		9.89		9.27		14.94		15.11
2023-12-04 18:19:30	9.06		9.1		9.29		9.3		15.38		15.18
2023-12-04 18:20:00	9.06		9.1		9.27		9.32		15.28		15.29
2023-12-04 18:20:30	9.07		9.11		9.13		9.17		15.21		15.28
2023-12-04 18:21:00	9.05		9.09		9.29		9.18		15.2		15.48
2023-12-04 18:21:30	9.06		9.1		9.17		9.14		15.68		15.01
2023-12-04 18:22:00	9.05		9.09		9.16		9.17		15.35		15.6
2023-12-04 18:22:30	9.05		9.09		9.97		9.27		15.31		15.94
2023-12-04 18:23:00	9.06		9.1		9.15		9.12		15.39		16
2023-12-04 18:23:30	9.07		9.11		9.18		9.17		15.3		15.34
2023-12-04 18:24:00	9.05		9.09		9.13		9.17		15.4		15.79
2023-12-04 18:24:30	9.06		9.1		9.12		9.11		15.03		15.25
2023-12-04 18:25:00	9.06		9.1		9.14		9.27		15.5		15.27
2023-12-04 18:25:30	9.07		9.11		9.21		9.16		14.69		15.24
2023-12-04 18:26:00	9.06		9.1		9.29		9.94		15.7		15.14
2023-12-04 18:26:30	9.06		9.1		9.29		9.27		15.64		15.32
2023-12-04 18:27:00	9.06		9.1		9.86		9.25		15.2		15.1
2023-12-04 18:27:30	9.07		9.09		9.22		9.26		15.33		15.58
2023-12-04 18:28:00	9.05		9.1		9.11		9.18		15.36		15.61
2023-12-04 18:28:30	9.06		9.1		9.16		9.21		15.33		15.21
2023-12-04 18:29:00	9.05		9.11		9.1		9.24		15.45		15.45
2023-12-04 18:29:30	9.05		9.09		9.18		9.12		15.46		15.56
2023-12-04 18:30:00	9.06		9.1		9.11		9.19		15.3		14.66
2023-12-04 18:30:30	9.07		9.09		9		9.33		15.28		14.8
2023-12-04 18:31:00	9.05		9.1		9.17		9.21		15.33		15.59
2023-12-04 18:31:30	9.06		9.1		9.44		9.21		15.22		15.3
2023-12-04 18:32:00	9.06		9.11		9.94		9.23		15.36		15.27
2023-12-04 18:32:30	9.07		9.09		9.9		9.16		15		15.16
2023-12-04 18:33:00	9.06		9.1		9.21		9.4		15.63		15.33
2023-12-04 18:33:30	9.05		9.1		9.23		9.16		15.46		15.19
2023-12-04 18:34:00	9.06		9.11		9.97		9.26		15.29		15.32
2023-12-04 18:34:30	9.06		9.1		9.26		9.23		15.45		14.92
2023-12-04 18:35:00	9.07		9.11		9.21		9.25		15.25		15.2
2023-12-04 18:35:30	9.05		9.13		9		9		15.12		15.4
2023-12-04 18:36:00	9.06		9.11		9.23		9.25		15.27		15.12
2023-12-04 18:36:30	9.05		9.1		9.17		8.87		15.11		15.24
2023-12-04 18:37:00	9.06		9.1		9.43		9.26		14.34		15.37
2023-12-04 18:37:30	9.06		9.11		9.44		9.16		14.63		15.37
2023-12-04 18:38:00	9.07		9.09		9.27		9.17		15.63		15.24
2023-12-04 18:38:30	9.05		9.1		9.32		9.38		15.42		15.62
2023-12-04 18:39:00	9.06		9.09		9.5		9.33		15		14.98
2023-12-04 18:39:30	9.06		9.09		9.19		8.97		15.23		15.25
2023-12-04 18:40:00	9.07		9.1		9.24		9.32		15.14		15.34
2023-12-04 18:40:30	9.06		9.11		9.99		9.28		15.3		15.16
2023-12-04 18:41:00	9.07		9.09		9.47		9.2		15.37		15.54
2023-12-04 18:41:30	9.09		9.1		9.42		9.28		14.89		14.85
2023-12-04 18:42:00	9.07		9.1		9.1		9.21		15.41		15.46
2023-12-04 18:42:30	9.06		9.11		9.33		9.18		15.34		14.85
2023-12-04 18:43:00	9.06		9.1		9.29		9.12		15.29		15.84
2023-12-04 18:43:30	9.07		9.1		9.23		9.1		15.21		15.1
2023-12-04 18:44:00	9.05		9.1		9.25		9.14		15.21		15.47
2023-12-04 18:44:30	9.06		9.11		9.15		9.29		15.1		15.16
2023-12-04 18:45:00	9.05		9.09		9.17		9.2		15.19		15.37
2023-12-04 18:45:30	9.05		9.1		9.13		9.18		15.15		15.3
2023-12-04 18:46:00	9.06		9.09		9.29		9.13		15.11		15.19
2023-12-04 18:46:30	9.07		9.09		9.16		9.31		15.44		15.34
2023-12-04 18:47:00	9.05		9.1		9.18		9.22		15.22		15.12
2023-12-04 18:47:30	9.06		9.11		9.16		9.16		15.26		14.91
2023-12-04 18:48:00	9.06		9.09		9.1		9.35		15.06		15.71
2023-12-04 18:48:30	9.07		9.1		9.12		9.24		15.68		15.3
2023-12-04 18:49:00	9.06		9.1		9.15		9.37		15.13		15.11
2023-12-04 18:49:30	9.06		9.11		9.16		9.21		14.98		15.18
2023-12-04 18:50:00	9.06		9.1		9.99		9.16		15.74		15.29
2023-12-04 18:50:30	9.07		9.1		9.19		9.14		14.93		15.28
2023-12-04 18:51:00	9.05		9.1		9.34		9.48		15.36		15.48
2023-12-04 18:51:30	9.06		9.11		9.35		9.17		15.29		15.01
2023-12-04 18:52:00	9.05		9.09		9.13		9.12		15.03		15.6
2023-12-04 18:52:30	9.05		9.1		9		9.14		15.37		15.94
2023-12-04 18:53:00	9.06		9.09		9.33		9.27		15.09		16
2023-12-04 18:53:30	9.07		9.09		9.99		9.25		15.71		15.34
2023-12-04 18:54:00	9.05		9.1		9.14		9.19		15.28		15.79
2023-12-04 18:54:30	9.06		9.11		9.11		9.26		15.26		15.25
2023-12-04 18:55:00	9.06		9.09		9.37		9.17		15.27		15.27
2023-12-04 18:55:30	9.07		9.1		9.21		9.11		15.3		15.24
2023-12-04 18:56:00	9.06		9.1		9.26		9.14		14.98		15.14
2023-12-04 18:56:30	9.06		9.11		9.92		9.12		15.33		15.32
2023-12-04 18:57:00	9.06		9.1		9.14		9.19		15.26		15.1
2023-12-04 18:57:30	9.07		9.09		9.17		9.1		14.65		15.58
2023-12-04 18:58:00	9.05		9.1		9.19		9.26		15.34		15.61
2023-12-04 18:58:30	9.06		9.1		9.15		9.16		15.23		15.21
2023-12-04 18:59:00	9.05		9.11		9.26		9.21		15.24		15.45
2023-12-04 18:59:30	9.05		9.09		9.13		9.4		15.07		15.17
2023-12-04 19:00:00	9.06		9.1		9.42		9.28		15.21		15.39
2023-12-04 19:00:30	9.07		9.09		9.25		9.36		15.38		15.58
2023-12-04 19:01:00	9.05		9.1		9.11		9.28		15.11		15.04
2023-12-04 19:01:30	9.06		9.1		9.23		9.27		15.07		15.16
2023-12-04 19:02:00	9.06		9.11		9.3		9.98		15		15.33
2023-12-04 19:02:30	9.07		9.09		9.22		9.88		15.31		15.17
2023-12-04 19:03:00	9.06		9.1		9.22		9.29		14.98		15.43
2023-12-04 19:03:30	9.05		9.1		9.19		9.12		15.22		15.24
2023-12-04 19:04:00	9.06		9.11		9.21		9.37		15.27		15.28
2023-12-04 19:04:30	9.06		9.1		9.17		9.9		15.32		15.25
2023-12-04 19:05:00	9.07		9.11		9.17		9.24		15.02		15.11
2023-12-04 19:05:30	9.05		9.13		9.18		9.18		15.57		15.33
2023-12-04 19:06:00	9.06		9.11		9.16		9.94		14.86		15.33
2023-12-04 19:06:30	9.05		9.1		9.26		9.84		15.25		15.23
2023-12-04 19:07:00	9.06		9.1		9.16		9.61		15.18		15.25
2023-12-04 19:07:30	9.06		9.11		9.1		9.82		15.31		15.45
2023-12-04 19:08:00	9.07		9.09		9.28		9.18		15.32		15.23
2023-12-04 19:08:30	9.05		9.1		9.15		9.17		15.25		15.37
2023-12-04 19:09:00	9.06		9.09		9.28		9.54		15.35		15.24
2023-12-04 19:09:30	9.06		9.09		9.13		9.3		15.67		15.21
2023-12-04 19:10:00	9.07		9.1		9.24		9.87		15.46		15.46
2023-12-04 19:10:30	9.06		9.11		9.76		9.9		15.36		14.76
2023-12-04 19:11:00	9.07		9.09		9.23		9.16		15.14		15.15
2023-12-04 19:11:30	9.09		9.1		9.29		9.39		15.29		15.08
2023-12-04 19:12:00	9.07		9.1		9.96		9.29		15.2		15.8
2023-12-04 19:12:30	9.06		9.11		9.19		9.2		15.18		15.28
2023-12-04 19:13:00	9.06		9.1		9.71		9.62		15.25		15.34
2023-12-04 19:13:30	9.07		9.1		9.12		9		15.6		15.15
2023-12-04 19:14:00	9.05		9.1		9.11		9.35		15.15		15.23
2023-12-04 19:14:30	9.06		9.11		9.24		9.38		15.64		15.22
2023-12-04 19:15:00	9.05		9.09		9.14		9.16		15.56		15.51
2023-12-04 19:15:30	9.05		9.1		9.99		9.2		14.66		15.63
2023-12-04 19:16:00	9.06		9.09		9.33		9.17		14.8		15.79
2023-12-04 19:16:30	9.07		9.09		9.32		9.38		15.59		14.94
2023-12-04 19:17:00	9.05		9.1		9.17		9.19		15.3		15.38
2023-12-04 19:17:30	9.06		9.11		9.33		9.89		15.27		15.28
2023-12-04 19:18:00	9.06		9.09		9.87		9.58		15.16		15.21
2023-12-04 19:18:30	9.07		9.1		9.12		9.83		15.33		15.2
2023-12-04 19:19:00	9.06		9.1		9.21		9.2		15.19		15.68
2023-12-04 19:19:30	9.06		9.11		9.11		9.17		15.32		15.35
2023-12-04 19:20:00	9.06		9.1		9.15		9.18		14.92		15.31
2023-12-04 19:20:30	9.07		9.1		9.11		9.12		15.2		15.39
2023-12-04 19:21:00	9.05		9.1		9.12		9.23		15.4		15.3
2023-12-04 19:21:30	9.06		9.11		9.23		9.23		15.12		15.4
2023-12-04 19:22:00	9.05		9.09		9.1		9.33		15.24		15.03
2023-12-04 19:22:30	9.05		9.1		9.17		9		15.37		15.5
2023-12-04 19:23:00	9.06		9.09		9.94		9.19		15.37		14.69
2023-12-04 19:23:30	9.07		9.09		9.24		9.19		15.24		15.7
2023-12-04 19:24:00	9.05		9.1		9.45		9.15		15.62		15.64
2023-12-04 19:24:30	9.06		9.11		9.15		9.26		14.98		15.2
2023-12-04 19:25:00	9.06		9.09		9.14		9.1		15.25		15.33
2023-12-04 19:25:30	9.07		9.1		9.15		9.19		15.34		15.36
2023-12-04 19:26:00	9.06		9.1		9.18		9.27		15.16		15.33
2023-12-04 19:26:30	9.06		9.11		9.17		9.98		15.54		15.45
2023-12-04 19:27:00	9.06		9.1		9.97		9.21		14.85		15.46
2023-12-04 19:27:30	9.07		9.09		9.94		9.15		15.46		15.3
2023-12-04 19:28:00	9.05		9.1		9.49		9.14		14.85		15.28
2023-12-04 19:28:30	9.06		9.1		9.14		9.14		15.84		15.33
2023-12-04 19:29:00	9.05		9.11		9.19		9.19		15.1		15.22
2023-12-04 19:29:30	9.05		9.09		9.19		9.18		15.47		15.36
2023-12-04 19:30:00	9.06		9.1		9.18		9.12		15.16		15
2023-12-04 19:30:30	9.07		9.09		9.24		9.17		15.37		15.63
2023-12-04 19:31:00	9.05		9.1		9.1		9.97		15.3		15.46
2023-12-04 19:31:30	9.06		9.1		9.17		9.23		15.19		15.29
2023-12-04 19:32:00	9.06		9.11		9.41		9.99		15.34		15.45
2023-12-04 19:32:30	9.07		9.09		9.25		9.19		15.12		15.25
2023-12-04 19:33:00	9.06		9.1		9.4		9.19		14.91		15.12
2023-12-04 19:33:30	9.05		9.1		9.16		9.16		15.71		15.27
2023-12-04 19:34:00	9.06		9.11		9.21		9.17		15.3		15.11
2023-12-04 19:34:30	9.06		9.1		9.3		9.12		15.11		14.34
2023-12-04 19:35:00	9.07		9.11		9.48		9.2		15.18		14.63
2023-12-04 19:35:30	9.05		9.13		9.37		9.91		15.29		15.63
2023-12-04 19:36:00	9.06		9.11		9.21		9.23		15.28		15.42
2023-12-04 19:36:30	9.05		9.1		9.17		9.1		15.48		15
2023-12-04 19:37:00	9.06		9.1		9.86		9.11		15.01		15.23
2023-12-04 19:37:30	9.06		9.11		9.93		9.13		15.6		15.14
2023-12-04 19:38:00	9.07		9.09		9.75		9.14		15.94		15.3
2023-12-04 19:38:30	9.05		9.1		9.17		9.1		16		15.37
2023-12-04 19:39:00	9.06		9.09		9.19		9.21		15.34		14.89
2023-12-04 19:39:30	9.06		9.09		9.3		9.94		15.79		15.41
2023-12-04 19:40:00	9.07		9.1		9.88		9.56		15.25		15.34
2023-12-04 19:40:30	9.06		9.11		9.25		9.37		15.27		15.29
2023-12-04 19:41:00	9.07		9.09		9.95		9.88		15.24		15.21
2023-12-04 19:41:30	9.09		9.1		9.33		9		15.14		15.21
2023-12-04 19:42:00	9.07		9.1		9.1		9.27		15.32		15.1
2023-12-04 19:42:30	9.06		9.11		9.13		9.26		15.1		15.19
2023-12-04 19:43:00	9.06		9.1		9.32		9.21		15.58		15.15
2023-12-04 19:43:30	9.07		9.1		9.16		9.94		15.61		15.11
2023-12-04 19:44:00	9.05		9.1		9.11		9.13		15.21		15.44
2023-12-04 19:44:30	9.06		9.11		9.11		9.55		15.45		15.22
2023-12-04 19:45:00	9.05		9.09		9.22		9.21		15.16		15.26
2023-12-04 19:45:30	9.05		9.1		9.43		9.79		15.32		15.06
2023-12-04 19:46:00	9.06		9.09		9.19		9		15.25		15.68
2023-12-04 19:46:30	9.07		9.09		9.24		9.32		15.3		15.13
2023-12-04 19:47:00	9.05		9.1		9.34		9.94		15.47		14.98
2023-12-04 19:47:30	9.06		9.11		9.13		9.38		14.92		15.74
2023-12-04 19:48:00	9.06		9.1		9.13		9.88		15.22		14.93
2023-12-04 19:48:30	9.07		9.11		9.88		9.1		15.35		15.36
2023-12-04 19:49:00	9.06		9.09		9.43		9.44		15.02		15.29
2023-12-04 19:49:30	9.06		9.1		9.91		9.83		14.99		15.03
2023-12-04 19:50:00	9.06		9.09		9.2		9.37		14.82		15.37
2023-12-04 19:50:30	9.05		9.1		9.17		9.14		14.79		15.09
2023-12-04 19:51:00	9.06		9.1		9.98		9.96		15.6		15.71
2023-12-04 19:51:30	9.06		9.11		9.32		9.16		15.52		15.28
2023-12-04 19:52:00	9.07		9.09		9.14		9.4		15.18		15.26
2023-12-04 19:52:30	9.05		9.1		9.26		9.28		15.15		15.27
2023-12-04 19:53:00	9.06		9.1		9.35		9.46		15.08		15.3
2023-12-04 19:53:30	9.05		9.11		9.12		9.4		14.93		14.98
2023-12-04 19:54:00	9.06		9.1		9.98		9.81		15.44		15.33
2023-12-04 19:54:30	9.06		9.11		9.21		9.81		15.06		15.26
2023-12-04 19:55:00	9.07		9.13		9.99		9.55		15.14		14.65
2023-12-04 19:55:30	9.05		9.11		9.14		9.83		15.25		15.34
2023-12-04 19:56:00	9.06		9.1		9.23		9.94		15.5		15.23
2023-12-04 19:56:30	9.06		9.1		9.32		9.99		15.12		15.24
2023-12-04 19:57:00	9.07		9.11		9.11		9.26		15.07		15.07
2023-12-04 19:57:30	9.06		9.09		9.12		9.27		15.33		15.21
2023-12-04 19:58:00	9.07		9.1		9.45		9.42		15.59		15.38
2023-12-04 19:58:30	9.09		9.09		9.42		9.21		15.61		15.11
2023-12-04 19:59:00	9.07		9.09		9.23		9.15		14.96		15.07
2023-12-04 19:59:30	9.06		9.1		9.32		9.12		15.27		15
2023-12-04 20:00:00	9.06		9.11		9.15		9.12		15.54		15.31
2023-12-04 20:00:30	9.07		9.09		9.11		9.34		15.27		14.98
2023-12-04 20:01:00	9.05		9.1		9.95		9.25		15.2		15.22
2023-12-04 20:01:30	9.06		9.1		9.17		9.89		15.24		15.27
2023-12-04 20:02:00	9.05		9.11		9.4		9.18		15.59		15.32
2023-12-04 20:02:30	9.05		9.1		9.99		9.14		15.05		15.02
2023-12-04 20:03:00	9.06		9.1		9.18		9.17		15.23		15.57
2023-12-04 20:03:30	9.07		9.1		9.38		9.24		15.63		14.86
2023-12-04 20:04:00	9.05		9.11		9.13		9.18		15.27		15.25
2023-12-04 20:04:30	9.06		9.09		9.2		9.12		15.6		15.18
2023-12-04 20:05:00	9.06		9.1		9.15		9.37		15.46		15.31
2023-12-04 20:05:30	9.07		9.09		9.32		9.26		14.71		15.32
2023-12-04 20:06:00	9.06		9.09		9.15		9.31		15.72		15.25
2023-12-04 20:06:30	9.06		9.1		9.99		9.12		15.41		15.35
2023-12-04 20:07:00	9.06		9.11		9.18		9.25		15.28		15.67
2023-12-04 20:07:30	9.07		9.09		9.2		9.15		14.98		15.46
2023-12-04 20:08:00	9.05		9.1		9.16		9.24		15.42		15.36
2023-12-04 20:08:30	9.06		9.1		9.23		9.1		14.99		15.14
2023-12-04 20:09:00	9.05		9.11		9.23		9.28		14.64		15.29
2023-12-04 20:09:30	9.05		9.1		9.13		9.12		14.71		15.2
2023-12-04 20:10:00	9.06		9.1		9.88		9.38		15.33		15.18
2023-12-04 20:10:30	9.07		9.1		9.18		9.16		15.15		15.25
2023-12-04 20:11:00	9.05		9.11		9.26		9.14		15.34		15.6
2023-12-04 20:11:30	9.06		9.09		9.33		9.23		15.17		15.15
2023-12-04 20:12:00	9.06		9.1		9.17		9.17		15.36		15.64
2023-12-04 20:12:30	9.07		9.09		9.54		9.13		15.19		15.56
2023-12-04 20:13:00	9.06		9.09		9.1		9.16		15.12		14.66
2023-12-04 20:13:30	9.06		9.1		9.19		9.25		15.19		14.8
2023-12-04 20:14:00	9.06		9.11		9.14		9.14		15.1		15.59
2023-12-04 20:14:30	9.07		9.09		9.15		9.21		15.43		15.3
2023-12-04 20:15:00	9.05		9.1		9.19		9.24		15.35		15.27
2023-12-04 20:15:30	9.06		9.1		9.14		9.25		14.97		15.16
2023-12-04 20:16:00	9.05		9.11		9.12		9.15		15.45		15.33
2023-12-04 20:16:30	9.05		9.1		9.1		9.34		14.91		15.19
2023-12-04 20:17:00	9.06		9.09		9.18		9.99		15.43		15.32
2023-12-04 20:17:30	9.07		9.1		9.13		9.14		15.8		14.92
2023-12-04 20:18:00	9.05		9.1		9.14		9.16		15.27		15.2
2023-12-04 20:18:30	9.06		9.11		9.93		9.14		14.73		15.4
2023-12-04 20:19:00	9.06		9.09		9.26		9.15		15.22		15.12
2023-12-04 20:19:30	9.07		9.1		9.13		9.25		15.43		15.24
2023-12-04 20:20:00	9.06		9.09		9.26		9.98		15.14		15.37
2023-12-04 20:20:30	9.05		9.1		9.18		9.79		15.86		15.37
2023-12-04 20:21:00	9.06		9.1		9.18		9.17		15.28		15.24
2023-12-04 20:21:30	9.06		9.11		9.31		9.3		15.28		15.62
2023-12-04 20:22:00	9.07		9.09		9.12		9.94		15.3		14.98
2023-12-04 20:22:30	9.05		9.1		9.13		9.17		15.26		15.25
2023-12-04 20:23:00	9.06		9.1		9.2		9.31		15.23		15.34
2023-12-04 20:23:30	9.05		9.11		9.13		9.99		15.27		15.16
2023-12-04 20:24:00	9.06		9.1		9.26		9.94		15.35		15.54
2023-12-04 20:24:30	9.06		9.11		9.35		9.19		15.15		14.85
2023-12-04 20:25:00	9.07		9.13		9.14		9.14		15.51		15.46
2023-12-04 20:25:30	9.05		9.11		9.13		9.38		15.17		14.85
2023-12-04 20:26:00	9.06		9.1		9.21		9.97		14.76		15.84
2023-12-04 20:26:30	9.06		9.1		9.11		9.38		15.35		15.1
2023-12-04 20:27:00	9.07		9.11		9.2		9.19		15.17		15.47
2023-12-04 20:27:30	9.06		9.09		9.2		9.16		15.24		15.16
2023-12-04 20:28:00	9.07		9.1		9.19		9.3		15.34		15.37
2023-12-04 20:28:30	9.09		9.09		9.22		9.1		15.42		15.3
2023-12-04 20:29:00	9.07		9.09		9.25		9.18		15.5		15.19
2023-12-04 20:29:30	9.06		9.1		9.79		9.27		15.12		15.34
2023-12-04 20:30:00	9.06		9.11		9.27		9.21		15.87		15.12
2023-12-04 20:30:30	9.07		9.09		9.3		9.5		15.76		14.91
2023-12-04 20:31:00	9.05		9.1		9.32		9.19		15.56		15.71
2023-12-04 20:31:30	9.06		9.1		9.17		9.17		15.37		15.3
2023-12-04 20:32:00	9.05		9.11		9.18		9.16		15.09		15.11
2023-12-04 20:32:30	9.05		9.1		9.14		9.19		15.44		15.18
2023-12-04 20:33:00	9.06		9.1		9.17		9.13		15.48		15.29
2023-12-04 20:33:30	9.07		9.1		9.27		9.11		15.16		15.28
2023-12-04 20:34:00	9.05		9.11		9.12		9.17		15.13		15.48
2023-12-04 20:34:30	9.06		9.09		9.17		9.16		15.01		15.01
2023-12-04 20:35:00	9.06		9.1		9.17		9.17		15.44		15.6
2023-12-04 20:35:30	9.07		9.09		9.11		9.29		15.18		15.94
2023-12-04 20:36:00	9.06		9.09		9.27		9.13		15.52		16
2023-12-04 20:36:30	9.06		9.1		9.16		9.18		15.87		15.34
2023-12-04 20:37:00	9.06		9.11		9.94		9.11		15.49		15.79
2023-12-04 20:37:30	9.07		9.09		9.27		9.4		15.25		15.25
2023-12-04 20:38:00	9.05		9.1		9.25		9.15		15.19		15.27
2023-12-04 20:38:30	9.06		9.1		9.37		9.19		15.23		15.24
2023-12-04 20:39:00	9.05		9.11		9.88		9.16		15.09		15.14
2023-12-04 20:39:30	9.05		9.1		9		9.16		15.37		15.32
2023-12-04 20:40:00	9.06		9.1		9.27		9.12		15.29		15.1
2023-12-04 20:40:30	9.07		9.1		9.26		9.17		15.17		15.58
2023-12-04 20:41:00	9.05		9.11		9.21		9.18		15.25		15.61
2023-12-04 20:41:30	9.06		9.09		9.94		9.97		15.32		15.21
2023-12-04 20:42:00	9.06		9.1		9.13		9.13		15.26		15.45
2023-12-04 20:42:30	9.07		9.09		9.55		9.18		14.83		15.16
2023-12-04 20:43:00	9.06		9.09		9.21		9.17		14.68		15.32
2023-12-04 20:43:30	9.06		9.1		9.79		9.27		14.9		15.25
2023-12-04 20:44:00	9.06		9.11		9		9.23		15.14		15.3
2023-12-04 20:44:30	9.07		9.09		9.32		9.29		14.94		15.47
2023-12-04 20:45:00	9.05		9.1		9.94		9.24		15.06		14.92
2023-12-04 20:45:30	9.06		9.1		9.38		9.35		15.52		15.22
2023-12-04 20:46:00	9.05		9.11		9.88		9.21		14.94		15.35
2023-12-04 20:46:30	9.05		9.1		9.1		9.18		15.32		15.02
2023-12-04 20:47:00	9.06		9.09		9.44		9.33		15.01		14.99
2023-12-04 20:47:30	9.07		9.1		9.83		9.31		15.45		14.82
2023-12-04 20:48:00	9.05		9.1		9.37		9.88		15.08		14.79
2023-12-04 20:48:30	9.06		9.11		9.14		9.3		14.78		15.6
2023-12-04 20:49:00	9.06		9.09		9.96		9.21		15.24		15.52
2023-12-04 20:49:30	9.07		9.1		9.16		9.28		15.47		15.18
2023-12-04 20:50:00	9.06		9.09		9.4		9.12		14.97		15.15
2023-12-04 20:50:30	9.05		9.1		9.28		9.69		15.02		15.08
2023-12-04 20:51:00	9.06		9.1		9.46		9.74		15.17		14.93
2023-12-04 20:51:30	9.06		9.11		9.4		9.41		15.26		15.44
2023-12-04 20:52:00	9.07		9.09		9.81		9.19		15.44		15.06
2023-12-04 20:52:30	9.05		9.1		9.81		9		15.25		15.14
2023-12-04 20:53:00	9.06		9.1		9.55		9.15		15.34		15.25
2023-12-04 20:53:30	9.05		9.11		9.83		9.23		15.27		15.5
2023-12-04 20:54:00	9.06		9.1		9.94		9.24		15.47		15.12
2023-12-04 20:54:30	9.06		9.11		9.99		9.25		15.51		15.07
2023-12-04 20:55:00	9.07		9.13		9.26		9.13		15.16		15.33
2023-12-04 20:55:30	9.05		9.11		9.27		9.16		15.6		15.59
2023-12-04 20:56:00	9.06		9.1		9.42		9.26		15.05		15.61
2023-12-04 20:56:30	9.06		9.1		9.21		9.28		15.21		14.96
2023-12-04 20:57:00	9.07		9.11		9.15		9.13		15.48		15.27
2023-12-04 20:57:30	9.06		9.09		9.12		9.13		15.13		15.54
2023-12-04 20:58:00	9.07		9.1		9.12		9.12		14.88		15.27
2023-12-04 20:58:30	9.09		9.09		9.34		9.22		15.44		15.2
2023-12-04 20:59:00	9.07		9.09		9.25		9.14		15.03		15.24
2023-12-04 20:59:30	9.06		9.1		9.89		9.35		14.77		15.59
2023-12-04 21:00:00	9.06		9.11		9.18		9.2		14.96		15.05
2023-12-04 21:00:30	9.07		9.09		9.14		9.17		14.86		15.23
2023-12-04 21:01:00	9.05		9.1		9.17		9.19		15.95		15.63
2023-12-04 21:01:30	9.06		9.1		9.24		9.19		15.65		15.27
2023-12-04 21:02:00	9.05		9.11		9.18		9.11		15.42		15.6
2023-12-04 21:02:30	9.05		9.1		9.12		9.59		15.19		15.46
2023-12-04 21:03:00	9.06		9.1		9.37		9.21		15.31		14.71
2023-12-04 21:03:30	9.07		9.1		9.26		9.23		15.09		15.72
2023-12-04 21:04:00	9.05		9.09		9.31		9.2		15.43		15.41
2023-12-04 21:04:30	9.06		9.1		9.12		9.19		15.37		15.28
2023-12-04 21:05:00	9.06		9.1		9.25		9.11		15.77		14.98
2023-12-04 21:05:30	9.07		9.11		9.15		9.22		14.98		15.42
2023-12-04 21:06:00	9.06		9.09		9.24		9.13		15.17		14.99
2023-12-04 21:06:30	9.06		9.1		9.1		9.13		15.44		14.64
2023-12-04 21:07:00	9.06		9.09		9.28		9.15		15.21		14.71
2023-12-04 21:07:30	9.07		9.1		9.12		9.16		15.01		15.33
2023-12-04 21:08:00	9.05		9.1		9.38		9.12		14.7		15.15
2023-12-04 21:08:30	9.06		9.11		9.16		9.92		15.04		15.34
2023-12-04 21:09:00	9.05		9.09		9.14		9.34		15.15		15.17
2023-12-04 21:09:30	9.05		9.1		9.23		9.16		14.82		15.36
2023-12-04 21:10:00	9.06		9.1		9.17		9.98		15.28		15.19
2023-12-04 21:10:30	9.07		9.11		9.13		9.16		15		15.12
2023-12-04 21:11:00	9.05		9.1		9.16		9.26		15.45		15.19
2023-12-04 21:11:30	9.06		9.11		9.25		9.13		15.08		15.1
2023-12-04 21:12:00	9.06		9.13		9.14		9.26		14.86		15.43
2023-12-04 21:12:30	9.07		9.11		9.21		9.15		15.16		15.35
2023-12-04 21:13:00	9.06		9.1		9.24		9.17		15.06		14.97
2023-12-04 21:13:30	9.06		9.1		9.25		9.3		15.57		15.45
2023-12-04 21:14:00	9.06		9.11		9.15		9.14		15.55		14.91
2023-12-04 21:14:30	9.07		9.09		9.34		9.13		14.55		15.43
2023-12-04 21:15:00	9.05		9.1		9.99		9.1		14.69		15.8
2023-12-04 21:15:30	9.06		9.1		9.14		9.95		14.58		15.27
2023-12-04 21:16:00	9.05		9.11		9.16		9.77		15.49		14.73
2023-12-04 21:16:30	9.05		9.09		9.14		9.22		15.02		15.22
2023-12-04 21:17:00	9.06		9.1		9.15		9.29		15.39		15.43
2023-12-04 21:17:30	9.07		9.09		9.25		9.16		15.24		15.14
2023-12-04 21:18:00	9.05		9.1		9.98		9.97		15.39		15.86
2023-12-04 21:18:30	9.06		9.1		9.79		9.11		15.04		15.28
2023-12-04 21:19:00	9.06		9.11		9.17		9.12		15.34		15.28
2023-12-04 21:19:30	9.07		9.09		9.3		9.24		15.07		15.3
2023-12-04 21:20:00	9.06		9.1		9.94		9.1		15.38		15.26
2023-12-04 21:20:30	9.05		9.09		9.17		9.25		15.26		15.23
2023-12-04 21:21:00	9.06		9.09		9.31		9.19		15.41		15.27
2023-12-04 21:21:30	9.06		9.1		9.99		9.34		14.87		15.35
2023-12-04 21:22:00	9.07		9.11		9.94		9.17		14.82		15.15
2023-12-04 21:22:30	9.05		9.09		9.19		9.16		15.62		15.51
2023-12-04 21:23:00	9.06		9.1		9.14		9.16		15.19		15.17
2023-12-04 21:23:30	9.05		9.1		9.38		9.95		15.18		14.76
2023-12-04 21:24:00	9.06		9.11		9.97		9.31		15.42		15.35
2023-12-04 21:24:30	9.06		9.1		9.38		9.42		15.18		15.17
2023-12-04 21:25:00	9.07		9.09		9.19		9.99		15.31		15.24
2023-12-04 21:25:30	9.05		9.1		9.16		9.22		15.35		15.34
2023-12-04 21:26:00	9.06		9.1		9.3		9.23		15.13		15.42
2023-12-04 21:26:30	9.06		9.11		9.1		9.99		15.24		15.5
2023-12-04 21:27:00	9.07		9.09		9.18		9.96		15.35		15.12
2023-12-04 21:27:30	9.06		9.1		9.27		9.16		15.8		15.87
2023-12-04 21:28:00	9.07		9.09		9.21		9.48		15.8		15.76
2023-12-04 21:28:30	9.09		9.1		9.5		9.11		15.37		15.56
2023-12-04 21:29:00	9.07		9.1		9.19		9.17		15.35		15.37
2023-12-04 21:29:30	9.06		9.11		9.17		9.16		15.64		15.09
2023-12-04 21:30:00	9.06		9.09		9.16		9.55		15.2		15.44
2023-12-04 21:30:30	9.07		9.1		9.19		9.18		15.33		15.48
2023-12-04 21:31:00	9.05		9.1		9.13		9.14		15.03		15.16
2023-12-04 21:31:30	9.06		9.11		9.11		9.91		15.32		15.13
2023-12-04 21:32:00	9.05		9.1		9.17		9.14		15.13		15.01
2023-12-04 21:32:30	9.05		9.11		9.16		9.19		15.41		15.44
2023-12-04 21:33:00	9.06		9.13		9.17		9.19		15.43		15.18
2023-12-04 21:33:30	9.07		9.11		9.29		9.42		15		15.52
2023-12-04 21:34:00	9.05		9.1		9.13		9.23		15.36		15.87
2023-12-04 21:34:30	9.06		9.1		9.18		9.27		15.2		15.49
2023-12-04 21:35:00	9.06		9.11		9.11		9.1		15.12		15.25
2023-12-04 21:35:30	9.07		9.09		9.4		9.35		15.12		15.19
2023-12-04 21:36:00	9.06		9.1		9.15		9.23		15.36		15.23
2023-12-04 21:36:30	9.06		9.09		9.19		9.18		15.33		15.09
2023-12-04 21:37:00	9.06		9.09		9.16		9.14		15.51		15.37
2023-12-04 21:37:30	9.05		9.1		9.16		9.19		15.17		15.29
2023-12-04 21:38:00	9.06		9.11		9.12		9.97		15.19		15.17
2023-12-04 21:38:30	9.06		9.09		9.17		9.12		15.44		15.25
2023-12-04 21:39:00	9.07		9.1		9.18		9.52		14.86		15.32
2023-12-04 21:39:30	9.05		9.1		9.97		9.44		15.51		15.26
2023-12-04 21:40:00	9.06		9.11		9.13		9.19		14.74		14.83
2023-12-04 21:40:30	9.05		9.1		9.18		9.32		14.78		14.68
2023-12-04 21:41:00	9.06		9.1		9.17		9.93		14.73		14.9
2023-12-04 21:41:30	9.06		9.1		9.27		9.17		15.16		15.14
2023-12-04 21:42:00	9.07		9.09		9.23		9.2		15.45		14.94
2023-12-04 21:42:30	9.05		9.1		9.29		9.13		15.18		15.06
2023-12-04 21:43:00	9.06		9.1		9.24		9.15		15.23		15.52
2023-12-04 21:43:30	9.06		9.11		9.35		9.33		15.25		14.94
2023-12-04 21:44:00	9.07		9.09		9.21		9.34		15.32		15.32
2023-12-04 21:44:30	9.06		9.1		9.18		9.16		15.4		15.01
2023-12-04 21:45:00	9.07		9.09		9.33		9.95		14.9		15.45
2023-12-04 21:45:30	9.09		9.1		9.31		9.23		15.57		15.08
2023-12-04 21:46:00	9.07		9.1		9.88		9.2		15.71		14.78
2023-12-04 21:46:30	9.06		9.11		9.3		9.12		15.11		15.24
2023-12-04 21:47:00	9.06		9.09		9.21		9.13		14.36		15.47
2023-12-04 21:47:30	9.07		9.1		9.28		9.17		15.52		14.97
2023-12-04 21:48:00	9.05		9.1		9.12		9.23		15.15		15.02
2023-12-04 21:48:30	9.06		9.11		9.69		9.13		15.22		15.17
2023-12-04 21:49:00	9.05		9.1		9.74		9.16		15.62		15.26
2023-12-04 21:49:30	9.05		9.11		9.41		9.19		15		15.44
2023-12-04 21:50:00	9.06		9.13		9.19		9.22		14.99		15.25
2023-12-04 21:50:30	9.07		9.11		9		9.17		14.99		15.34
2023-12-04 21:51:00	9.05		9.1		9.15		9.12		15.33		15.27
2023-12-04 21:51:30	9.06		9.1		9.23		9.22		15.34		15.47
2023-12-04 21:52:00	9.06		9.11		9.24		9.18		15.16		15.51
2023-12-04 21:52:30	9.07		9.09		9.25		9.12		15.39		15.16
2023-12-04 21:53:00	9.06		9.1		9.13		9.18		15.37		15.6
2023-12-04 21:53:30	9.06		9.09		9.16		9.11		15.26		15.05
2023-12-04 21:54:00	9.06		9.09		9.26		9.19		15.34		15.21
2023-12-04 21:54:30	9.07		9.1		9.28		9.92		15.84		15.48
2023-12-04 21:55:00	9.05		9.11		9.13		9.14		15.19		15.13
2023-12-04 21:55:30	9.06		9.09		9.13		9.19		15.31		14.88
2023-12-04 21:56:00	9.05		9.1		9.12		9.1		15.15		15.44
2023-12-04 21:56:30	9.05		9.1		9.22		9.23		15.08		15.03
2023-12-04 21:57:00	9.06		9.11		9.14		9.14		15.26		14.77
2023-12-04 21:57:30	9.07		9.1		9.35		9.14		15.18		14.96
2023-12-04 21:58:00	9.05		9.1		9.2		9.27		15.22		14.86
2023-12-04 21:58:30	9.06		9.1		9.17		9.13		15.17		15.95
2023-12-04 21:59:00	9.06		9.11		9.19		9.92		15.34		15.65
2023-12-04 21:59:30	9.07		9.09		9.19		9.4		14.79		15.42
2023-12-04 22:00:00	9.06		9.1		9.11		9.34		15.84		15.19
2023-12-04 22:00:30	9.06		9.09		9.59		9.28		15.73		15.31
2023-12-04 22:01:00	9.06		9.09		9.21		9.11		14.82		15.09
2023-12-04 22:01:30	9.07		9.1		9.23		9.9		14.95		15.43
2023-12-04 22:02:00	9.05		9.11		9.2		9.76		15.18		15.37
2023-12-04 22:02:30	9.06		9.09		9.19		9.13		15.23		15.77
2023-12-04 22:03:00	9.05		9.1		9.11		9.21		15.18		14.98
2023-12-04 22:03:30	9.05		9.1		9.22		9.35		15.25		15.17
2023-12-04 22:04:00	9.06		9.11		9.13		9.91		15.4		15.44
2023-12-04 22:04:30	9.07		9.1		9.13		9.48		15.18		15.21
2023-12-04 22:05:00	9.05		9.1		9.15		9.11		15.34		15.01
2023-12-04 22:05:30	9.06		9.1		9.16		9.13		15.18		14.7
2023-12-04 22:06:00	9.06		9.11		9.12		9.22		15.34		15.04
2023-12-04 22:06:30	9.07		9.09		9.37		9.1		15.06		15.15
2023-12-04 22:07:00	9.06		9.1		9.88		9.14		15.18		14.82
2023-12-04 22:07:30	9.05		9.09		9		9.2		15.17		15.28
2023-12-04 22:08:00	9.06		9.09		9.27		9.14		14.84		15
2023-12-04 22:08:30	9.06		9.1		9.26		9.17		14.69		15.45
2023-12-04 22:09:00	9.07		9.11		9.21		9.37		15.78		15.08
2023-12-04 22:09:30	9.05		9.09		9.94		9.4		15.28		14.86
2023-12-04 22:10:00	9.06		9.1		9.13		9.23		15.35		15.16
2023-12-04 22:10:30	9.05		9.1		9.55		9.2		15.14		15.06
2023-12-04 22:11:00	9.06		9.11		9.21		9.22		15.15		15.57
2023-12-04 22:11:30	9.06		9.1		9.79		9.18		15.2		15.55
2023-12-04 22:12:00	9.07		9.09		9		9.94		15.3		14.55
2023-12-04 22:12:30	9.05		9.1		9.32		9.87		15.13		14.69
2023-12-04 22:13:00	9.06		9.1		9.94		9.1		15.24		14.58
2023-12-04 22:13:30	9.06		9.11		9.38		9.16		15.07		15.49
2023-12-04 22:14:00	9.07		9.09		9.88		9.16		15.2		15.02
2023-12-04 22:14:30	9.06		9.1		9.1		9.27		15.29		15.39
2023-12-04 22:15:00	9.07		9.09		9.44		9.15		15.7		15.24
2023-12-04 22:15:30	9.09		9.1		9.83		9.2		15.78		15.39
2023-12-04 22:16:00	9.07		9.1		9.37		9.19		14.77		15.04
2023-12-04 22:16:30	9.06		9.11		9.14		9.12		14.9		15.34
2023-12-04 22:17:00	9.06		9.09		9.96		9.17		15.57		15.07
2023-12-04 22:17:30	9.07		9.1		9.16		9.15		15.21		15.38
2023-12-04 22:18:00	9.05		9.1		9.4		9.25		15.05		15.26
2023-12-04 22:18:30	9.06		9.11		9.28		9.18		15.55		15.41
2023-12-04 22:19:00	9.05		9.1		9.46		9.25		15.46		14.87
2023-12-04 22:19:30	9.05		9.11		9.4		9.1		15.13		14.82
2023-12-04 22:20:00	9.06		9.13		9.81		9.15		15.27		15.62
2023-12-04 22:20:30	9.07		9.11		9.81		9.23		15.21		15.19
2023-12-04 22:21:00	9.05		9.1		9.55		9.37		15.17		15.18
2023-12-04 22:21:30	9.06		9.1		9.83		9.12		15.27		15.42
2023-12-04 22:22:00	9.06		9.11		9.94		9.15		15.39		15.18
2023-12-04 22:22:30	9.07		9.09		9.99		9.12		15.13		15.31
2023-12-04 22:23:00	9.06		9.1		9.26		9.18		15.17		15.35
2023-12-04 22:23:30	9.06		9.09		9.27		9.27		15.4		15.13
2023-12-04 22:24:00	9.06		9.09		9.42		9.14		15		15.24
2023-12-04 22:24:30	9.07		9.1		9.21		9.24		15.36		15.35
2023-12-04 22:25:00	9.05		9.11		9.15		9.11		15.28		15.8
2023-12-04 22:25:30	9.06		9.09		9.12		9.19		15.25		15.8
2023-12-04 22:26:00	9.05		9.1		9.12		9.13		15.38		15.37
2023-12-04 22:26:30	9.05		9.1		9.34		9.26		15.27		15.35
2023-12-04 22:27:00	9.06		9.11		9.25		9.23		15.45		15.64
2023-12-04 22:27:30	9.07		9.1		9.89		9.18		15.25		15.2
2023-12-04 22:28:00	9.05		9.1		9.18		9.17		15.22		15.33
2023-12-04 22:28:30	9.06		9.1		9.14		9.77		15.23		15.03
2023-12-04 22:29:00	9.06		9.11		9.17		9.96		15.08		15.32
2023-12-04 22:29:30	9.07		9.09		9.24		9.15		15.25		15.13
2023-12-04 22:30:00	9.06		9.1		9.18		9.34		15.49		15.41
2023-12-04 22:30:30	9.06		9.09		9.12		9.52		15.24		15.43
2023-12-04 22:31:00	9.06		9.09		9.37		9.23		15.71		15
2023-12-04 22:31:30	9.07		9.1		9.26		9.16		14.87		15.36
2023-12-04 22:32:00	9.05		9.11		9.31		9.14		15.54		15.2
2023-12-04 22:32:30	9.06		9.09		9.12		9.95		15.05		15.12
2023-12-04 22:33:00	9.05		9.1		9.25		9.2		15.23		15.12
2023-12-04 22:33:30	9.05		9.1		9.15		9.32		15.14		15.36
2023-12-04 22:34:00	9.06		9.11		9.24		9.14		15.15		15.33
2023-12-04 22:34:30	9.07		9.1		9.1		9.2		15.21		15.51
2023-12-04 22:35:00	9.05		9.1		9.28		9.91		15.19		15.17
2023-12-04 22:35:30	9.06		9.1		9.12		9.15		15.04		15.19
2023-12-04 22:36:00	9.06		9.11		9.38		9.29		15.36		15.44
2023-12-04 22:36:30	9.07		9.09		9.16		9.16		15.24		14.86
2023-12-04 22:37:00	9.06		9.1		9.14		9.2		15.62		15.51
2023-12-04 22:37:30	9.05		9.09		9.23		9.13		15.06		14.74
2023-12-04 22:38:00	9.06		9.09		9.17		9.24		14.63		14.78
2023-12-04 22:38:30	9.06		9.1		9.13		9.31		14.53		14.73
2023-12-04 22:39:00	9.07		9.11		9.16		9.88		15.37		15.16
2023-12-04 22:39:30	9.05		9.09		9.25		9.16		15.66		15.45
2023-12-04 22:40:00	9.06		9.1		9.14		9.48		15.32		15.18
2023-12-04 22:40:30	9.05		9.1		9.21		9.21		15.18		15.23
2023-12-04 22:41:00	9.06		9.11		9.24		9.11		15.14		15.25
2023-12-04 22:41:30	9.06		9.1		9.25		9.21		15.24		15.32
2023-12-04 22:42:00	9.07		9.09		9.15		9.27		15.42		15.4
2023-12-04 22:42:30	9.05		9.1		9.34		9.12		15.19		14.9
2023-12-04 22:43:00	9.06		9.1		9.99		9.24		15.19		15.57
2023-12-04 22:43:30	9.06		9.11		9.14		9.19		15.14		15.71
2023-12-04 22:44:00	9.07		9.09		9.16		9.1		15.24		15.11
2023-12-04 22:44:30	9.06		9.1		9.14		9.15		15.18		14.36
2023-12-04 22:45:00	9.07		9.09		9.15		9.15		15.36		15.52
2023-12-04 22:45:30	9.09		9.1		9.25		9.19		15.1		15.15
2023-12-04 22:46:00	9.07		9.1		9.98		9.17		14.73		15.22
2023-12-04 22:46:30	9.06		9.11		9.79		9.13		14.41		15.62
2023-12-04 22:47:00	9.06		9.09		9.17		9.98		15.39		15
2023-12-04 22:47:30	9.07		9.1		9.3		9.39		15.17		14.99
2023-12-04 22:48:00	9.05		9.1		9.94		9.25		15.12		14.99
2023-12-04 22:48:30	9.06		9.11		9.17		9.28		15.35		15.33
2023-12-04 22:49:00	9.05		9.1		9.31		9.14		15.3		15.34
2023-12-04 22:49:30	9.05		9.11		9.99		9.27		15.22		15.16
2023-12-04 22:50:00	9.06		9.13		9.94		9.1		15.23		15.39
2023-12-04 22:50:30	9.07		9.11		9.19		9.45		15.29		15.37
2023-12-04 22:51:00	9.05		9.1		9.14		9.94		15.21		15.26
2023-12-04 22:51:30	9.06		9.1		9.38		9.78		15.14		15.34
2023-12-04 22:52:00	9.06		9.11		9.97		9.34		15.25		15.84
2023-12-04 22:52:30	9.07		9.09		9.38		9.11		15.17		15.19
2023-12-04 22:53:00	9.06		9.1		9.19		9.18		15.54		15.31
2023-12-04 22:53:30	9.06		9.09		9.16		9.25		15.9		15.15
2023-12-04 22:54:00	9.06		9.09		9.3		9.79		15.27		15.08
2023-12-04 22:54:30	9.07		9.1		9.1		9.44		15.92		15.26
2023-12-04 22:55:00	9.05		9.11		9.18		9.18		15.25		15.18
2023-12-04 22:55:30	9.06		9.09		9.27		9.19		15.73		15.22
2023-12-04 22:56:00	9.05		9.1		9.21		9.2		14.76		15.17
2023-12-04 22:56:30	9.05		9.11		9.5		9.16		15.22		15.34
2023-12-04 22:57:00	9.06		9.09		9.19		9.1		15.83		14.79
2023-12-04 22:57:30	9.07		9.1		9.17		9.21		15.28		15.84
2023-12-04 22:58:00	9.05		9.09		9.16		9.44		14.86		15.73
2023-12-04 22:58:30	9.06		9.1		9.19		9.16		15.42		14.82
2023-12-04 22:59:00	9.06		9.1		9.13		9.19		15.61		14.95
2023-12-04 22:59:30	9.07		9.11		9.11		9.93		15.49		15.18
2023-12-04 23:00:00	9.06		9.09		9.17		9		15.32		15.23
2023-12-04 23:00:30	9.06		9.1		9.16		9.31		15.45		15.18
2023-12-04 23:01:00	9.06		9.1		9.17		9.26		15.57		15.25
2023-12-04 23:01:30	9.07		9.11		9.29		9.28		15.53		15.4
2023-12-04 23:02:00	9.05		9.1		9.13		9.32		15.51		15.18
2023-12-04 23:02:30	9.06		9.11		9.18		9.2		15.6		15.34
2023-12-04 23:03:00	9.05		9.13		9.11		9.12		15.42		15.18
2023-12-04 23:03:30	9.05		9.11		9.4		9.19		15.58		15.34
2023-12-04 23:04:00	9.06		9.1		9.15		9		15.6		15.06
2023-12-04 23:04:30	9.07		9.1		9.19		9.17		15.77		15.18
2023-12-04 23:05:00	9.05		9.11		9.16		9.26		15.59		15.17
2023-12-04 23:05:30	9.06		9.09		9.16		9.24		15.41		14.84
2023-12-04 23:06:00	9.06		9.1		9.12		9.91		15.54		14.69
2023-12-04 23:06:30	9.07		9.09		9.17		9.18		15.93		15.78
2023-12-04 23:07:00	9.06		9.09		9.18		9.2		15.74		15.28
2023-12-04 23:07:30	9.05		9.1		9.97		9.98		15.61		15.35
2023-12-04 23:08:00	9.06		9.11		9.13		9.39		15.69		15.14
2023-12-04 23:08:30	9.06		9.09		9.18		9.12		15.68		15.15
2023-12-04 23:09:00	9.07		9.1		9.17		9.76		15.13		15.2
2023-12-04 23:09:30	9.05		9.1		9.27		9.28		15.55		15.3
2023-12-04 23:10:00	9.06		9.11		9.23		9.31		15.58		15.13
2023-12-04 23:10:30	9.05		9.1		9.29		9.4		15.42		15.24
2023-12-04 23:11:00	9.06		9.1		9.24		9.19		15.72		15.07
2023-12-04 23:11:30	9.06		9.1		9.35		9.26		15.6		15.2
2023-12-04 23:12:00	9.07		9.11		9.21		9.13		15.44		15.29
2023-12-04 23:12:30	9.05		9.09		9.18		9.93		15.52		15.7
2023-12-04 23:13:00	9.06		9.1		9.33		9.13		15.17		15.78
2023-12-04 23:13:30	9.06		9.09		9.31		9.92		15.39		14.77
2023-12-04 23:14:00	9.07		9.09		9.88		9.32		15.4		14.9
2023-12-04 23:14:30	9.06		9.1		9.3		9.89		15.43		15.57
2023-12-04 23:15:00	9.07		9.11		9.21		9.29		15.72		15.21
2023-12-04 23:15:30	9.09		9.09		9.28		9.27		15.05		15.05
2023-12-04 23:16:00	9.07		9.1		9.12		9.13		15.49		15.55
2023-12-04 23:16:30	9.06		9.1		9.69		9.29		15.22		15.46
2023-12-04 23:17:00	9.06		9.11		9.74		9.17		15.23		15.13
2023-12-04 23:17:30	9.07		9.1		9.41		9.16		15.08		15.27
2023-12-04 23:18:00	9.05		9.1		9.19		9.97		15.25		15.21
2023-12-04 23:18:30	9.06		9.1		9		9.15		15.49		15.17
2023-12-04 23:19:00	9.05		9.11		9.15		9.18		15.24		15.27
2023-12-04 23:19:30	9.05		9.09		9.23		9.13		15.71		15.39
2023-12-04 23:20:00	9.06		9.1		9.24		9.12		14.87		15.13
2023-12-04 23:20:30	9.07		9.09		9.25		9.14		15.54		15.17
2023-12-04 23:21:00	9.05		9.09		9.13		9.21		15.05		15.4
2023-12-04 23:21:30	9.06		9.1		9.16		9.29		15.23		15
2023-12-04 23:22:00	9.06		9.11		9.26		9.29		15.14		15.36
2023-12-04 23:22:30	9.07		9.09		9.28		9.86		15.15		15.28
2023-12-04 23:23:00	9.06		9.1		9.13		9.22		15.21		15.25
2023-12-04 23:23:30	9.06		9.1		9.13		9.11		15.19		15.38
2023-12-04 23:24:00	9.06		9.11		9.12		9.16		15.04		15.27
2023-12-04 23:24:30	9.05		9.1		9.22		9.1		15.36		15.45
2023-12-04 23:25:00	9.06		9.09		9.14		9.18		15.24		15.25
2023-12-04 23:25:30	9.06		9.1		9.35		9.11		15.62		15.22
2023-12-04 23:26:00	9.07		9.1		9.2		9		15.06		15.23
2023-12-04 23:26:30	9.05		9.11		9.17		9.17		14.63		15.08
2023-12-04 23:27:00	9.06		9.09		9.19		9.44		14.53		15.25
2023-12-04 23:27:30	9.05		9.1		9.19		9.94		15.37		15.49
2023-12-04 23:28:00	9.06		9.09		9.11		9.9		15.66		15.24
2023-12-04 23:28:30	9.06		9.1		9.59		9.21		15.32		15.71
2023-12-04 23:29:00	9.07		9.1		9.21		9.23		15.18		14.87
2023-12-04 23:29:30	9.05		9.11		9.23		9.97		15.14		15.54
2023-12-04 23:30:00	9.06		9.09		9.2		9.26		15.24		15.05
2023-12-04 23:30:30	9.06		9.1		9.19		9.21		15.42		15.23
2023-12-04 23:31:00	9.07		9.1		9.11		9		15.19		15.14
2023-12-04 23:31:30	9.06		9.11		9.22		9.23		15.19		15.15
2023-12-04 23:32:00	9.07		9.1		9.13		9.17		15.14		15.21
2023-12-04 23:32:30	9.09		9.11		9.13		9.43		15.24		15.19
2023-12-04 23:33:00	9.07		9.13		9.15		9.44		15.18		15.04
2023-12-04 23:33:30	9.06		9.11		9.16		9.27		15.36		15.36
2023-12-04 23:34:00	9.06		9.1		9.12		9.32		15.1		15.24
2023-12-04 23:34:30	9.07		9.1		9.92		9.5		14.73		15.62
2023-12-04 23:35:00	9.05		9.11		9.34		9.19		14.41		15.06
2023-12-04 23:35:30	9.06		9.09		9.18		9.24		15.39		14.63
2023-12-04 23:36:00	9.05		9.1		9.12		9.99		15.17		14.53
2023-12-04 23:36:30	9.05		9.09		9.23		9.47		15.12		15.37
2023-12-04 23:37:00	9.06		9.09		9.23		9.42		15.35		15.66
2023-12-04 23:37:30	9.07		9.1		9.33		9.1		15.3		15.32
2023-12-04 23:38:00	9.05		9.11		9		9.33		15.22		15.18
2023-12-04 23:38:30	9.06		9.09		9.19		9.29		15.23		15.14
2023-12-04 23:39:00	9.06		9.1		9.19		9.23		15.29		15.24
2023-12-04 23:39:30	9.07		9.1		9.15		9.25		15.21		15.42
2023-12-04 23:40:00	9.06		9.11		9.26		9.15		15.14		15.19
2023-12-04 23:40:30	9.06		9.1		9.1		9.17		15.25		15.19
2023-12-04 23:41:00	9.06		9.1		9.19		9.13		15.17		15.14
2023-12-04 23:41:30	9.07		9.1		9.27		9.29		15.54		15.24
2023-12-04 23:42:00	9.05		9.11		9.98		9.16		15.9		15.18
2023-12-04 23:42:30	9.06		9.09		9.21		9.18		15.27		15.36
2023-12-04 23:43:00	9.05		9.1		9.15		9.16		15.92		15.1
2023-12-04 23:43:30	9.05		9.09		9.14		9.1		15.25		14.73
2023-12-04 23:44:00	9.06		9.09		9.14		9.12		15.73		14.41
2023-12-04 23:44:30	9.07		9.1		9.19		9.15		14.76		15.39
2023-12-04 23:45:00	9.05		9.11		9.18		9.16		15.22		15.17
2023-12-04 23:45:30	9.06		9.09		9.12		9.99		15.83		15.12
2023-12-04 23:46:00	9.06		9.1		9.17		9.19		15.28		15.35
2023-12-04 23:46:30	9.07		9.1		9.97		9.34		14.86		15.3
2023-12-04 23:47:00	9.06		9.11		9.23		9.35		15.42		15.22
2023-12-04 23:47:30	9.06		9.1		9.99		9.13		15.61		15.23
2023-12-04 23:48:00	9.06		9.1		9.19		9		15.49		15.29
2023-12-04 23:48:30	9.07		9.1		9.19		9.33		15.32		15.21
2023-12-04 23:49:00	9.05		9.11		9.16		9.99		15.45		15.14
2023-12-04 23:49:30	9.06		9.09		9.17		9.14		15.57		15.25
2023-12-04 23:50:00	9.05		9.1		9.12		9.11		15.53		15.17
2023-12-04 23:50:30	9.05		9.09		9.2		9.37		15.51		15.54
2023-12-04 23:51:00	9.06		9.09		9.91		9.21		15.6		15.9
2023-12-04 23:51:30	9.07		9.1		9.23		9.26		15.42		15.27
2023-12-04 23:52:00	9.05		9.11		9.1		9.92		15.58		15.92
2023-12-04 23:52:30	9.07		9.1		9.11		9.14		15.6		15.25
2023-12-04 23:53:00	9.06		9.11		9.13		9.17		15.77		15.73
2023-12-04 23:53:30	9.07		9.1		9.14		9.19		15.59		14.76
2023-12-04 23:54:00	9.09		9.11		9.1		9.15		15.41		15.22
2023-12-04 23:54:30	9.07		9.13		9.21		9.26		15.54		15.83
2023-12-04 23:55:00	9.06		9.11		9.94		9.13		15.93		15.28
2023-12-04 23:55:30	9.06		9.1		9.56		9.42		15.74		14.86
2023-12-04 23:56:00	9.07		9.1		9.37		9.25		15.61		15.42
2023-12-04 23:56:30	9.05		9.11		9.88		9.11		15.69		15.61
2023-12-04 23:57:00	9.06		9.09		9		9.23		15.68		15.49
2023-12-04 23:57:30	9.07		9.1		9.27		9.3		15.13		15.32
2023-12-04 23:58:00	9.05		9.11		9.26		9.22		15.55		15.45
2023-12-04 23:58:30	9.06		9.09		9.21		9.22		15.58		15.57

## Sheet: 12.5
2023-12-05 11:03:30	9.05		9.09		9.29		9.4		15.24		14.86
2023-12-05 11:03:35	9.06		9.1		9.24		9.09		15.62		15.51
2023-12-05 11:03:40	9.05		9.1		9.35		9.26		15.06		14.74
2023-12-05 11:03:50	9.05		9.11		9.21		9.03		14.63		14.78
2023-12-05 11:03:55	9.06		9.1		9.18		9.93		14.53		14.73
2023-12-05 11:04:30	9.07		9.11		9.33		9.13		15.37		15.16
2023-12-05 11:04:30	9.05		9.13		9.31		9.92		15.66		15.45
2023-12-05 11:05:00	9.06		9.11		9.88		9.32		15.32		15.18
2023-12-05 11:05:30	9.06		9.1		9.3		9.89		15.18		15.23
2023-12-05 11:06:00	9.07		9.1		9.21		9.29		15.14		15.25
2023-12-05 11:06:30	9.06		9.11		9.28		9.27		15.24		15.32
2023-12-05 11:07:00	9.06		9.09		9.02		9.13		15.42		15.4
2023-12-05 11:07:30	9.06		9.1		9.69		9.29		15.19		14.9
2023-12-05 11:08:00	9.05		9.09		9.74		9.17		15.19		15.57
2023-12-05 11:08:30	9.06		9.09		9.41		9.06		15.14		15.71
2023-12-05 11:09:00	9.06		9.1		9.09		9.97		15.24		15.11
2023-12-05 11:09:30	9.07		9.11		9		9.05		15.18		14.36
2023-12-05 11:10:00	9.05		9.09		9.15		9.08		15.36		15.52
2023-12-05 11:10:30	9.06		9.1		9.23		9.03		15.1		15.15
2023-12-05 11:11:00	9.05		9.11		9.24		9.12		14.73		15.22
2023-12-05 11:11:30	9.06		9.09		9.25		9.14		14.41		15.62
2023-12-05 11:12:00	9.06		9.1		9.13		9.21		15.39		15
2023-12-05 11:13:00	9.07		9.09		9.16		9.29		15.17		14.99
2023-12-05 11:13:30	9.05		9.1		9.26		9.29		15.12		14.99
2023-12-05 11:14:00	9.06		9.1		9.28		9.86		15.35		15.33
2023-12-05 11:14:30	9.06		9.11		9.13		9.22		15.3		15.34
2023-12-05 11:15:00	9.07		9.09		9.13		9.11		15.22		15.16
2023-12-05 11:15:30	9.06		9.1		9.12		9.16		15.23		15.39
2023-12-05 11:16:00	9.07		9.1		9.22		9.1		15.29		15.37
2023-12-05 11:16:30	9.09		9.11		9.14		9.08		15.21		15.26
2023-12-05 11:17:00	9.07		9.1		9.35		9.11		15.14		15.34
2023-12-05 11:17:30	9.06		9.11		9.2		9		15.25		15.84
2023-12-05 11:18:00	9.06		9.13		9.17		9.17		15.17		15.19
2023-12-05 11:18:30	9.07		9.11		9.09		9.44		15.54		15.31
2023-12-05 11:19:00	9.05		9.1		9.19		9.94		15.9		15.15
2023-12-05 11:19:30	9.06		9.1		9.11		9.9		15.27		15.08
2023-12-05 11:20:00	9.05		9.11		9.59		9.21		15.92		15.26
2023-12-05 11:20:30	9.05		9.09		9.21		9.23		15.25		15.18
2023-12-05 11:21:00	9.06		9.1		9.23		9.97		15.73		15.22
2023-12-05 11:21:30	9.07		9.09		9.2		9.26		14.76		15.17
2023-12-05 11:22:00	9.05		9.09		9.09		9.21		15.22		15.34
2023-12-05 11:22:30	9.06		9.1		9.11		9		15.83		14.79
2023-12-05 11:23:00	9.06		9.11		9.22		9.23		15.28		15.84
2023-12-05 11:23:30	9.07		9.09		9.13		9.07		14.86		15.73
2023-12-05 11:24:00	9.06		9.1		9.03		9.43		15.42		14.82
2023-12-05 11:24:30	9.06		9.1		9.15		9.44		15.61		14.95
2023-12-05 11:25:00	9.06		9.11		9.16		9.27		15.49		15.18
2023-12-05 11:25:30	9.07		9.1		9.02		9.32		15.32		15.23
2023-12-05 11:26:00	9.05		9.1		9.92		9.5		15.45		15.34
2023-12-05 11:26:30	9.06		9.1		9.34		9.09		15.57		15.38
2023-12-05 11:27:00	9.05		9.11		9.08		9.24		15.53		15.42
2023-12-05 11:27:30	9.05		9.09		9.02		9.99		15.51		15.51
2023-12-05 11:28:00	9.06		9.1		9.23		9.47		15.6		15.64
2023-12-05 11:28:30	9.07		9.09		9.23		9.42		15.42		15.86
2023-12-05 11:29:00	9.05		9.09		9.33		9.1		15.58		15.85
2023-12-05 11:29:30	9.06		9.1		9		9.33		15.6		15.94
2023-12-05 11:30:00	9.06		9.11		9.09		9.29		15.77		15.99
2023-12-05 11:30:30	9.07		9.09		9.19		9.23		15.88		16.13
2023-12-05 11:31:00	9.06		9.1		9.05		9.25		15.9		16.23
2023-12-05 11:31:30	9.06		9.1		9.26		9.15		15.98		16.34
2023-12-05 11:32:00	9.06		9.11		9.1		9.07		16.06		16.45
2023-12-05 11:32:30	9.07		9.1		9.19		9.13		16.12		16.56
2023-12-05 11:33:00	9.05		9.1		9.27		9.29		16.18		16.73
2023-12-05 11:33:30	9.06		9.1		9.98		9.16		16.34		16.81
2023-12-05 11:34:00	9.05		9.11		9.21		9.18		16.39		16.76
2023-12-05 11:34:30	9.05		9.09		9.15		9.16		16.42		16.82
2023-12-05 11:35:00	9.06		9.1		9.14		9.1		16.53		16.94
2023-12-05 11:35:30	9.07		9.09		9.14		9.12		16.59		17.21
2023-12-05 11:36:00	9.05		9.09		9.09		9.05		16.71		17.25
2023-12-05 11:36:30	9.07		9.1		9.18		9.06		16.82		17.34
2023-12-05 11:37:00	9.06		9.11		9.12		9.99		16.98		17.38
2023-12-05 11:37:30	9.07		9.09		9.17		9.09		17.11		17.46
2023-12-05 11:38:00	9.09		9.1		9.97		9.34		17.16		17.55
2023-12-05 11:38:30	9.07		9.1		9.23		9.35		17.23		17.68
2023-12-05 11:39:00	9.06		9.11		9.99		9.13		17.29		17.87
2023-12-05 11:39:30	9.06		9.1		9.09		9		17.35		17.98
2023-12-05 11:40:00	9.07		9.09		9.19		9.33		17.46		18.05
2023-12-05 11:40:30	9.05		9.1		9.06		9.99		17.51		18.11
2023-12-05 11:41:00	9.06		9.1		9.07		9.14		17.59		18.08
2023-12-05 11:41:30	9.07		9.11		9.12		9.11		17.62		18.17
2023-12-05 11:42:00	9.05		9.09		9.2		9.37		17.74		18.23
2023-12-05 11:42:30	9.06		9.1		9.91		9.21		17.88		18.31
2023-12-05 11:43:00	9.05		9.09		9.23		9.26		17.96		18.38
2023-12-05 11:43:30	9.06		9.1		9.1		9.92		18.06		18.43
2023-12-05 11:44:00	9.05		9.1		9.11		9.04		18.13		18.52
2023-12-05 11:44:30	9.05		9.11		9.13		9.07		18.32		18.61
2023-12-05 11:45:00	9.06		9.09		9.04		9.09		18.15		18.72
2023-12-05 11:45:30	9.07		9.1		9.1		9.15		18.43		18.88
2023-12-05 11:46:00	9.05		9.1		9.21		9.26		18.57		18.93
2023-12-05 11:46:30	9.06		9.11		9.94		9.03		18.65		19.06
2023-12-05 11:47:00	9.06		9.1		9.56		9.42		18.73		19.15
2023-12-05 11:47:30	9.07		9.11		9.37		9.25		18.86		19.27
2023-12-05 11:48:00	9.06		9.13		9.88		9.11		18.94		19.32
2023-12-05 11:48:30	9.06		9.11		9		9.23		19.05		19.41
2023-12-05 11:49:00	9.06		9.1		9.27		9.3		19.08		19.55
2023-12-05 11:49:30	9.05		9.1		9.26		9.22		19.12		19.56
2023-12-05 11:50:00	9.06		9.11		9.21		9.22		19.15		19.52
2023-12-05 11:50:30	9.06		9.09		9.31		9.36		19.21		19.64
2023-12-05 11:51:00	9.07		9.1		9.46		9.51		19.25		19.71
2023-12-05 11:51:30	9.05		9.09		9.55		9.65		19.34		19.76
2023-12-05 11:52:00	9.06		9.09		9.58		9.67		19.43		19.83
2023-12-05 11:52:30	9.05		9.1		9.71		9.75		19.55		19.92
2023-12-05 11:53:00	9.06		9.11		9.78		9.76		19.67		20.01
2023-12-05 11:53:30	9.06		9.09		9.75		9.72		19.65		20.08
2023-12-05 11:54:00	9.07		9.1		9.78		9.75		19.79		20.16
2023-12-05 11:54:30	9.05		9.1		9.82		9.78		19.85		20.18
2023-12-05 11:55:00	9.06		9.11		9.83		9.75		19.88		20.25
2023-12-05 11:55:30	9.06		9.1		9.85		9.72		19.92		20.34
2023-12-05 11:56:00	9.07		9.1		9.88		9.78		19.97		20.43
2023-12-05 11:56:30	9.06		9.1		9.88		9.74		20.25		20.49
2023-12-05 11:57:00	9.07		9.11		9.91		9.84		20.31		20.58
2023-12-05 11:57:30	9.09		9.09		9.95		9.88		20.42		20.58
2023-12-05 11:58:00	9.07		9.1		9.93		9.8		20.51		20.64
2023-12-05 11:58:30	9.06		9.09		10.04		9.92		20.56		20.77
2023-12-05 11:59:00	9.06		9.09		10.07		9.96		20.61		20.75
2023-12-05 11:59:30	9.07		9.1		10.13		9.99		20.68		20.83
2023-12-05 12:00:00	9.05		9.11		10.19		9.91		20.79		20.91
2023-12-05 12:00:30	9.06		9.09		10.18		9.96		20.91		20.98
2023-12-05 12:01:00	9.05		9.1		10.05		9.95		20.94		21.05
2023-12-05 12:01:30	9.05		9.1		10.18		9.92		20.95		21.1
2023-12-05 12:02:00	9.06		9.11		10.11		10.01		21.13		21.05
2023-12-05 12:02:30	9.07		9.1		10.13		10.07		21.26		21.13
2023-12-05 12:03:00	9.05		9.1		10.15		10		21.34		21.15
2023-12-05 12:03:30	9.06		9.1		10.12		10.05		21.38		21.24
2023-12-05 12:04:00	9.06		9.11		10.11		9.95		21.46		21.37
2023-12-05 12:04:30	9.07		9.09		10.06		10.06		21.53		21.43
2023-12-05 12:05:00	9.06		9.1		10.03		10.15		21.61		21.48
2023-12-05 12:05:30	9.06		9.09		10.05		10.12		21.73		21.56
2023-12-05 12:06:00	9.06		9.09		10.11		10.12		21.76		21.76
2023-12-05 12:06:30	9.07		9.1		10.05		10.15		21.81		21.74
2023-12-05 12:07:00	9.05		9.11		10.13		10.11		21.89		21.86
2023-12-05 12:07:30	9.06		9.1		10.18		10.15		21.95		21.85
2023-12-05 12:08:00	9.05		9.11		10.16		10.12		22.08		21.91
2023-12-05 12:08:30	9.05		9.1		10.16		10.14		22.16		21.95
2023-12-05 12:09:00	9.06		9.11		10.17		10.02		22.28		22.04
2023-12-05 12:09:30	9.07		9.13		10.11		10.19		22.37		22.15
2023-12-05 12:10:00	9.05		9.11		10.15		10.05		22.43		22.32
2023-12-05 12:10:30	9.06		9.1		10.18		9.71		22.55		22.35
2023-12-05 12:11:00	9.06		9.1		10.09		10.08		22.53		22.43
2023-12-05 12:11:30	9.07		9.11		10.13		10.11		22.64		22.48
2023-12-05 12:12:00	9.06		9.09		10.14		10.12		22.73		22.51
2023-12-05 12:12:30	9.06		9.1		10.13		10.15		22.72		22.59
2023-12-05 12:13:00	9.06		9.11		10.16		10.15		22.75		22.65
2023-12-05 12:13:30	9.07		9.09		10.08		10.15		22.71		22.61
2023-12-05 12:14:00	9.05		9.45		10.06		10.08		22.72		22.75
2023-12-05 12:14:30	9.06		9.66		10.08		10.06		22.68		22.77
2023-12-05 12:15:00	9.05		9.6		10.06		10.05		22.67		22.86
2023-12-05 12:15:30	9.05		9.66		10.06		10.18		22.64		22.67
2023-12-05 12:16:00	9.06		9.59		10.05		10.18		22.62		22.75
2023-12-05 12:16:30	9.07		9.41		10.11		10.19		22.65		22.79
2023-12-05 12:17:00	9.05		9.58		10.04		10.14		22.64		22.76
2023-12-05 12:17:30	9.06		9.6		10.15		10.12		22.61		22.71
2023-12-05 12:18:00	9.06		9.64		10.12		10.15		22.58		22.64
2023-12-05 12:18:30	9.07		9.08		10.08		10.11		22.57		22.65
2023-12-05 12:19:00	9.06		9.42		10.04		10.19		22.55		22.61
2023-12-05 12:19:30	9.05		9.61		10.01		10.16		22.56		22.53
2023-12-05 12:20:00	9.06		9.45		10.08		10.14		22.51		22.51
2023-12-05 12:20:30	9.06		9.64		10.05		10.12		22.53		22.46
2023-12-05 12:21:00	9.07		9.47		10.05		10.11		22.55		22.48
2023-12-05 12:21:30	9.05		9.41		10.06		10.12		22.49		22.41
2023-12-05 12:22:00	9.06		9.66		10.04		10.18		22.46		22.36
2023-12-05 12:22:30	9.05		9.45		9.97		10.15		22.48		22.27
2023-12-05 12:23:00	9.06		9.61		9.99		10.09		22.45		22.35
2023-12-05 12:23:30	9.06		9.47		9.95		10.05		22.43		22.37
2023-12-05 12:24:00	9.07		9.61		9.94		10.04		22.34		22.18
2023-12-05 12:24:30	9.05		9.41		9.96		10.03		22.39		22.16
2023-12-05 12:25:00	9.06		9.4		9.91		10		22.35		22.15
2023-12-05 12:25:30	9.06		9.39		9.9		10.06		22.21		22.15
2023-12-05 12:26:00	9.07		9.46		9.98		10.08		22.28		22.15
2023-12-05 12:26:30	9.06		9.64		9.96		10.07		22.16		22.17
2023-12-05 12:27:00	9.07		9.59		9.95		10.04		22.18		22.15
2023-12-05 12:27:30	9.09		9.63		9.93		10.08		22.14		22.08
2023-12-05 12:28:00	9.07		9.64		9.92		10.01		22.1		22.21
2023-12-05 12:28:30	9.06		9.65		9.72		10.02		22.11		22.11
2023-12-05 12:29:00	9.06		9.46		9.79		9.98		22.08		22.07
2023-12-05 12:29:30	9.07		9.65		9.74		9.99		22.05		22.13
2023-12-05 12:30:00	9.11		9.64		9.75		9.95		22.06		22.01
2023-12-05 12:30:30	9.22		9.61		9.84		9.91		21.97		22.05
2023-12-05 12:31:00	9.23		9.62		9.76		9.92		21.94		21.95
2023-12-05 12:31:30	9.25		9.65		9.76		9.93		21.95		21.98
2023-12-05 12:32:00	9.2		9.63		9.87		9.99		21.92		21.95
2023-12-05 12:32:30	9.11		9.38		9.7		9.98		21.87		21.94
2023-12-05 12:33:00	9.15		9.62		9.79		9.92		21.86		21.92
2023-12-05 12:33:30	9.12		9.67		9.78		9.87		21.83		21.86
2023-12-05 12:34:00	9.12		9.44		10.12		9.88		21.78		21.83
2023-12-05 12:34:30	9.26		9.66		9.73		10.15		21.76		21.81
2023-12-05 12:35:00	9.12		9.47		9.73		9.75		21.73		21.75
2023-12-05 12:35:30	9.02		9.63		9.65		9.73		21.72		21.76
2023-12-05 12:36:00	9.07		9.6		9.7		9.79		21.64		21.73
2023-12-05 12:36:30	9.26		9.63		9.7		9.93		21.61		21.67
2023-12-05 12:37:00	9.12		9.61		9.76		9.79		21.56		21.64
2023-12-05 12:37:30	9.18		9.63		9.67		9.85		21.55		21.65
2023-12-05 12:38:00	9.1		9.4		10.12		9.73		21.58		21.64
2023-12-05 12:38:30	9.1		9.62		9.76		9.68		21.55		21.38
2023-12-05 12:39:00	9.15		9.45		9.74		9.77		21.54		21.34
2023-12-05 12:39:30	9.12		9.6		9.77		9.7		21.48		21.32
2023-12-05 12:40:00	9.23		9.61		9.72		10.19		21.46		21.28
2023-12-05 12:40:30	9.12		9.47		10.15		9.77		21.43		21.21
2023-12-05 12:41:00	9.2		9.4		9.75		9.73		21.38		21.25
2023-12-05 12:41:30	9.29		9.66		9.73		9.85		21.35		21.28
2023-12-05 12:42:00	9.14		9.67		9.79		9.79		21.36		21.18
2023-12-05 12:42:30	9.12		9.46		9.93		9.84		21.34		21.15
2023-12-05 12:43:00	9.15		9.45		9.79		9.78		21.31		21.19
2023-12-05 12:43:30	9.1		9.46		9.85		9.67		21.28		21.15
2023-12-05 12:44:00	9.26		9.46		9.73		9.72		21.26		21.16
2023-12-05 12:44:30	9.22		9.63		9.68		9		21.24		21.14
2023-12-05 12:45:00	9.15		9.47		9.77		9.71		21.25		21.07
2023-12-05 12:45:30	9.11		9.63		9.7		9.67		21.18		21.06
2023-12-05 12:46:00	9.26		9.6		10.19		9.76		21.1		21.08
2023-12-05 12:46:30	9.12		9.45		9.77		9.91		21.15		21.05
2023-12-05 12:47:00	9.15		9.46		9.73		9.85		21.08		21.06
2023-12-05 12:47:30	9.26		9.64		9.85		9.66		21.06		20.95
2023-12-05 12:48:00	9.17		9.59		9.79		10.16		21.04		20.94
2023-12-05 12:48:30	9.18		9.62		9.84		9.63		20.98		20.97
2023-12-05 12:49:00	9.29		9.65		9.78		9.71		20.85		20.92
2023-12-05 12:49:30	9.18		9.08		9.67		10.19		20.85		20.86
2023-12-05 12:50:00	9.1		9.61		9.72		10.18		20.92		20.87
2023-12-05 12:50:30	9.16		9.61		9		9.93		20.91		20.85
2023-12-05 12:51:00	9.16		9.44		9.71		9.73		20.86		20.83
2023-12-05 12:51:30	9.26		9.63		9.67		9.7		20.81		20.81
2023-12-05 12:52:00	9.27		9.45		9.76		9.73		20.75		20.76
2023-12-05 12:52:30	9.11		9.65		9.91		9.77		20.73		20.75
2023-12-05 12:53:00	9.26		9.45		9.85		9.94		20.76		20.71
2023-12-05 12:53:30	9.17		9.45		9.66		9.67		20.77		20.73
2023-12-05 12:54:00	9.18		9.58		9.86		9.88		20.68		20.67
2023-12-05 12:54:30	9.25		9.42		9.63		9.7		20.64		20.68
2023-12-05 12:55:00	9.12		9.41		9.71		9.89		20.61		20.64
2023-12-05 12:55:30	9.17		9.45		9.89		9.85		20.58		20.65
2023-12-05 12:56:00	9.16		9.66		9.88		9.73		20.58		20.62
2023-12-05 12:56:30	9.23		9.44		9.93		9.86		20.55		20.61
2023-12-05 12:57:00	9.28		9.66		9.73		9.04		20.52		20.58
2023-12-05 12:57:30	9.13		9.41		9.7		9.94		20.48		20.56
2023-12-05 12:58:00	9.27		9.43		9.73		9.67		20.46		20.57
2023-12-05 12:58:30	9.16		9.44		9.77		9.73		20.43		20.87
2023-12-05 12:59:00	9.25		9.41		9.94		9.75		20.41		20.57
2023-12-05 12:59:30	9.26		9.42		9.67		9.89		20.38		20.98
2023-12-05 13:00:00	9.23		9.45		9.88		9.86		20.34		20
2023-12-05 13:00:30	9.11		9.39		9.7		9.85		20.31		20.02
2023-12-05 13:01:00	9.16		9.65		9.89		9.89		20.35		20.32
2023-12-05 13:01:30	9.25		9.47		9.85		9.07		20.01		20.89
2023-12-05 13:02:00	9.1		9.62		9.73		9.62		21.13		20.34
2023-12-05 13:02:30	9.17		9.4		9.86		9.74		20.93		20.18
2023-12-05 13:03:00	9.12		9.59		9.04		9.75		20.06		18.68
2023-12-05 13:03:30	9.14		9.45		9.94		9.87		20.08		20.75
2023-12-05 13:04:00	9.18		9.47		9.67		9.8		20.45		20.16
2023-12-05 13:04:30	9.17		9.65		9.73		9.72		20.29		22.44
2023-12-05 13:05:00	9.29		9.6		9.75		9.65		20.45		20.31
2023-12-05 13:05:30	9.23		9.66		9.89		9.95		20.23		20.48
2023-12-05 13:06:00	9.24		9.63		9.86		9.83		19.96		20.91
2023-12-05 13:06:30	9.16		9.67		9.85		9.82		20.41		20.54
2023-12-05 13:07:00	9.15		9.39		9.89		9.71		20.22		20.86
2023-12-05 13:07:30	9.26		9.61		9.07		9.88		20.19		20.38
2023-12-05 13:08:00	9.28		9.63		9.62		9.68		20.7		20.73
2023-12-05 13:08:30	9.2		9.38		9.74		9.7		20.84		20.48
2023-12-05 13:09:00	9.11		9.39		9.75		9.87		20.59		20.74
2023-12-05 13:09:30	9.18		9.44		9.87		9.86		20.8		20.19
2023-12-05 13:10:00	9.1		9.4		9.8		9.75		20.7		20.54
2023-12-05 13:10:30	9.26		9.58		9.72		9.74		20.14		20.68
2023-12-05 13:11:00	9.1		9.38		9.65		9.83		20.88		20.93
2023-12-05 13:11:30	9.23		9.4		9.95		9.64		20.07		20.99
2023-12-05 13:12:00	9.16		9.67		9.83		9.62		20.74		20.85
2023-12-05 13:12:30	9.12		9.44		9.82		9.71		20.98		20.19
2023-12-05 13:13:00	9.12		9.58		9.71		9.82		20.85		20.54
2023-12-05 13:13:30	9.18		9.45		9.88		9.74		20.56		20.35
2023-12-05 13:14:00	9.12		9.45		9.68		9.95		20.93		20.84
2023-12-05 13:14:30	9.14		9.08		9.7		9.89		20.58		20.68
2023-12-05 13:15:00	9.18		9.44		9.87		9.78		20.75		20.34
2023-12-05 13:15:30	9.15		9.62		9.86		9.67		20.15		20.58
2023-12-05 13:16:00	9.17		9.43		9.75		9.74		20.74		20.92
2023-12-05 13:16:30	9.11		9.66		9.74		9.79		20.03		20.48
2023-12-05 13:17:00	9.18		9.45		9.83		9.79		20.68		20.07
2023-12-05 13:17:30	9.11		9.41		9.64		9.67		20.99		20.71
2023-12-05 13:18:00	9.22		9.65		9.62		9.77		20.04		20.78
2023-12-05 13:18:30	9.24		9.44		9.71		9.74		20.78		20.76
2023-12-05 13:19:00	9.12		9.46		9.82		9.72		20.37		20.95
2023-12-05 13:19:30	9.26		9.44		9.74		9.74		20.95		20.51
2023-12-05 13:20:00	9.28		9.45		9.95		9.73		20.87		20.37
2023-12-05 13:20:30	9.14		9.42		9.89		9.82		20.99		20.99
2023-12-05 13:21:00	9.23		9.44		9.78		9.7		20.88		20.07
2023-12-05 13:21:30	9.28		9.42		9.67		9.71		20.83		20.2
2023-12-05 13:22:00	9.11		9.62		9.74		9.84		20.85		20.92
2023-12-05 13:22:30	9.1		9.39		9.79		9.8		20.11		20.44
2023-12-05 13:23:00	9.18		9.41		9.79		9.79		20.75		20.89
2023-12-05 13:23:30	9.17		9.45		9.67		9.69		20.76		20.42
2023-12-05 13:24:00	9.11		9.63		9.77		9.86		20.97		20.73
2023-12-05 13:24:30	9.29		9.41		9.74		9.7		20.71		18.62
2023-12-05 13:25:00	9.17		9.41		9.72		9.89		20.18		18.69
2023-12-05 13:25:30	9.27		9.46		9.74		9.75		20.17		22.14
2023-12-05 13:26:00	9.12		9.38		9.73		9.87		20.93		23
2023-12-05 13:26:30	9.18		9.61		9.82		9.64		20.15		20.14
2023-12-05 13:27:00	9.13		9.66		9.7		9.64		20.6		20.68
2023-12-05 13:27:30	9.24		9.67		9.71		9.84		20.75		20.58
2023-12-05 13:28:00	9.11		9.58		9.84		9.84		20.51		20.33
2023-12-05 13:28:30	9.11		9.42		9.8		9.67		20.1		20.15
2023-12-05 13:29:00	9.11		9.46		9.79		9.71		20.73		20.92
2023-12-05 13:29:30	9.23		9.61		9.69		9.84		22.2		20.75
2023-12-05 13:30:00	9.11		9.65		9.86		9.66		20.21		20.98
2023-12-05 13:30:30	9.1		9.63		9.7		9.77		20.36		20.29
2023-12-05 13:31:00	9.26		9.61		9.89		9.88		20.5		20.72
2023-12-05 13:31:30	9.24		9.45		9.75		9.7		20.38		20.34
2023-12-05 13:32:00	9.14		9.47		9.87		9.83		20.96		20.24
2023-12-05 13:32:30	9.22		9.4		9.64		9.75		20.37		20.77
2023-12-05 13:33:00	9.15		9.39		9.64		9.76		20.43		20.29
2023-12-05 13:33:30	9.15		9.46		9.84		9.66		20.98		20.21
2023-12-05 13:34:00	9.12		9.39		9.84		9.66		20.69		20.03
2023-12-05 13:34:30	9.13		9.46		9.67		9.72		20.86		20.38
2023-12-05 13:35:00	9.22		9.44		9.71		9.88		20.88		20.68
2023-12-05 13:35:30	9.13		9.46		9.84		9.77		20.87		20.13
2023-12-05 13:36:00	9.12		9.41		9.66		9.75		20.08		20.59
2023-12-05 13:36:30	9.17		9.42		9.77		9.69		20.6		20.17
2023-12-05 13:37:00	9.16		9.39		9.88		9.72		20.82		20.67
2023-12-05 13:37:30	9.12		9.4		9.7		9.74		20.97		20.66
2023-12-05 13:38:00	9.2		9.47		9.83		9.72		20.77		20.24
2023-12-05 13:38:30	9.12		9.42		9.75		9.72		20.82		20.33
2023-12-05 13:39:00	9.25		9.43		9.76		9.7		20.74		20.13
2023-12-05 13:39:30	9.22		9.42		9.66		9.74		20.76		20.69
2023-12-05 13:40:00	9.12		9.44		9.66		9.64		20.88		20.28
2023-12-05 13:40:30	9.2		9.44		9.72		9.76		20.99		20.14
2023-12-05 13:41:00	9.17		9.45		9.88		9.88		20.85		20.96
2023-12-05 13:41:30	9.26		9.38		9.77		9.8		20.03		18.52
2023-12-05 13:42:00	9.23		9.47		9.75		9.78		20.72		20.67
2023-12-05 13:42:30	9.14		9.46		9.69		9.87		20.72		20.31
2023-12-05 13:43:00	9.11		9.4		9.72		9.82		20.85		22.54
2023-12-05 13:43:30	9.23		9.41		9.74		9.82		20.93		20.55
2023-12-05 13:44:00	9.27		9.39		9.72		9.77		20.93		20.68
2023-12-05 13:44:30	9.2		9.43		9.72		9.75		20.64		20.38
2023-12-05 13:45:00	9.23		9.38		9.7		9.79		20.87		20.91
2023-12-05 13:45:30	9.15		9.38		9.74		9.89		20.75		20.94
2023-12-05 13:46:00	9.2		9.44		9.64		9.65		20.77		20.97
2023-12-05 13:46:30	9.23		9.45		9.76		9.79		20.43		20.69
2023-12-05 13:47:00	9.26		9.4		9.88		9.85		20.94		20.38
2023-12-05 13:47:30	9.15		9.44		9.8		9.99		20.28		20.32
2023-12-05 13:48:00	9.18		9.42		9.78		9.78		20.93		20.35
2023-12-05 13:48:30	9.24		9.45		9.87		9.72		20.89		20.98
2023-12-05 13:49:00	9.14		9.4		9.82		9.85		20.77		20.32
2023-12-05 13:49:30	9.29		9.43		9.82		9.77		20.61		20.67
2023-12-05 13:50:00	9.13		9.43		9.77		9.08		20.19		20.66
2023-12-05 13:50:30	9.26		9.41		9.75		9.64		22.03		20.24
2023-12-05 13:51:00	9.17		9.47		9.79		9.67		20.19		20.33
2023-12-05 13:51:30	9.23		9.41		9.89		9.79		20.77		20.13
2023-12-05 13:52:00	9.13		9.47		9.65		9.78		22.17		20.69
2023-12-05 13:52:30	9.11		9.43		9.79		9.88		20.18		20.28
2023-12-05 13:53:00	9.12		9.41		9.85		9.79		20.72		20.14
2023-12-05 13:53:30	9.27		9.46		9.99		9.73		20.66		20.96
2023-12-05 13:54:00	9.12		9.45		9.78		9.71		20.16		20.98
2023-12-05 13:54:30	9.15		9.38		9.72		9.87		20.68		20.66
2023-12-05 13:55:00	9.14		9.47		9.85		9.62		20.02		20.94
2023-12-05 13:55:30	9.15		9.45		9.77		9.74		20.95		22.17
2023-12-05 13:56:00	9.14		9.41		9.08		9.87		20.83		20.77
2023-12-05 13:56:30	9.22		9.43		9.64		9.82		20.68		20.93
2023-12-05 13:57:00	9.23		9.47		9.67		9.7		20.86		22.07
2023-12-05 13:57:30	9.23		9.42		9.79		9.74		20.58		20.82
2023-12-05 13:58:00	9.18		9.46		9.78		9.89		20.93		24.03
2023-12-05 13:58:30	9.28		9.45		9.88		9.83		20.82		20.96
2023-12-05 13:59:00	9.26		9.4		9.79		9.86		20.99		22.72
2023-12-05 13:59:30	9.11		9.08		9.73		9.78		20.75		20.57
2023-12-05 14:00:00	9.22		9.39		9.71		9.77		20.71		20.64
2023-12-05 14:00:30	9.14		9.45		9.87		9.88		20.94		20.91
2023-12-05 14:01:00	9.26		9.44		9.62		9.88		20.25		20.83
2023-12-05 14:01:30	9.26		9.39		9.74		9.79		20.46		22.02
2023-12-05 14:02:00	9.25		9.43		9.87		9.62		20.63		20.78
2023-12-05 14:02:30	9.24		9.44		9.82		9.87		20.23		22.01
2023-12-05 14:03:00	9.24		9.44		9.7		9.8		20.58		21
2023-12-05 14:03:30	9.24		9.41		9.74		9.74		20.45		20.48
2023-12-05 14:04:00	9.2		9.39		9.89		9.78		20.96		20.83
2023-12-05 14:04:30	9.23		9.47		9.83		9.84		20.1		22.31
2023-12-05 14:05:00	9.18		9.46		9.86		9.84		20.49		20.21
2023-12-05 14:05:30	9.17		9.41		9.78		9.01		20.01		22.43
2023-12-05 14:06:00	9.23		9.41		9.77		9.82		20.43		22
2023-12-05 14:06:30	9.14		9.38		9.88		9.68		20.66		20.64
2023-12-05 14:07:00	9.15		9.39		9.88		9.67		20.08		22.05
2023-12-05 14:07:30	9.2		9.45		9.79		9.94		20.44		22.92
2023-12-05 14:08:00	9.15		9.42		9.62		9.8		20.44		24.03
2023-12-05 14:08:30	9.15		9.45		9.87		9.87		20.4		20.43
2023-12-05 14:09:00	9.26		9.46		9.8		9.8		20.29		21
2023-12-05 14:09:30	9.12		9.38		9.74		9.76		20.81		24.38
2023-12-05 14:10:00	9.14		9.47		9.78		9.89		20.54		20.96
2023-12-05 14:10:30	9.14		9.43		9.84		9.79		20.69		20.96
2023-12-05 14:11:00	9.17		9.41		9.84		9.7		20.03		20.93
2023-12-05 14:11:30	9.17		9.44		9.01		9.02		20.47		20.47
2023-12-05 14:12:00	9.14		9.42		9.82		9		20.71		20.78
2023-12-05 14:12:30	9.16		9.42		9.68		9.85		20.85		20.69
2023-12-05 14:13:00	9.14		9.45		9.67		9.88		20.86		20.84
2023-12-05 14:13:30	9.12		9.39		9.94		9.66		20.93		20.64
2023-12-05 14:14:00	9.17		9.43		9.8		9.7		20.72		20.22
2023-12-05 14:14:30	9.15		9.47		9.87		9.77		20.77		20.44
2023-12-05 14:15:00	9.22		9.44		9.8		9.88		20.57		20.56
2023-12-05 14:15:30	9.11		9.43		9.76		9.79		20.84		22
2023-12-05 14:16:00	9.2		9.47		9.89		9.89		20.71		20.33
2023-12-05 14:16:30	9.24		9.45		9.79		9.98		20.92		22.38
2023-12-05 14:17:00	9.16		9.4		9.7		9.83		20.8		20.53
2023-12-05 14:17:30	9.16		9.42		9.02		9.7		20.96		20.89
2023-12-05 14:18:00	9.23		9.43		9		9.77		20.71		20.91
2023-12-05 14:18:30	9.25		9.45		9.85		9.68		20.81		20.65
2023-12-05 14:19:00	9.17		9.38		9.88		9.62		20.96		23.49
2023-12-05 14:19:30	9.25		9.4		9.66		9.73		20.8		22.69
2023-12-05 14:20:00	9.18		9.43		9.7		9.73		20.64		20.99
2023-12-05 14:20:30	9.27		9.43		9.77		9.83		20.34		20.88
2023-12-05 14:21:00	9.15		9.41		9.88		9		20.37		20.86
2023-12-05 14:21:30	9.26		9.4		9.79		9.69		20.85		20.3
2023-12-05 14:22:00	9.14		9.39		9.89		9.79		20.94		20.13
2023-12-05 14:22:30	9.1		9.46		9.98		9.65		20.54		22.33
2023-12-05 14:23:00	9.14		9.46		9.83		9.76		20.32		20.44
2023-12-05 14:23:30	9.29		9.38		9.7		9.7		20.43		20.84
2023-12-05 14:24:00	9.16		9.45		9.77		9.79		20.62		20.93
2023-12-05 14:24:30	9.1		9.44		9.68		9.77		20.18		20.71
2023-12-05 14:25:00	9.26		9.43		9.62		9.88		20.52		20.13
2023-12-05 14:25:30	9.18		9.42		9.73		9.71		22.08		20.07
2023-12-05 14:26:00	9.28		9.41		9.73		9.75		20.21		20.58
2023-12-05 14:26:30	9.24		9.42		9.83		9.74		20.92		22
2023-12-05 14:27:00	9.29		9.4		9		9.74		20.96		20.54
2023-12-05 14:27:30	9.14		9.39		9.69		9.69		20.21		20.48
2023-12-05 14:28:00	9.12		9.4		9.79		9.78		20.79		20.77
2023-12-05 14:28:30	9.18		9.42		9.65		9.72		20.6		20.31
2023-12-05 14:29:00	9.14		9.43		9.76		9.77		20.93		22.05
2023-12-05 14:29:30	9.16		9.47		9.7		9.87		20.59		20.14
2023-12-05 14:30:00	9.11		9.46		9.79		9.73		20.67		20.8
2023-12-05 14:30:30	9.23		9.45		9.77		9.89		20.72		20.91
2023-12-05 14:31:00	9.18		9.42		9.88		9.69		20.08		20.58
2023-12-05 14:31:30	9.11		9.47		9.71		9.79		20.68		22.12
2023-12-05 14:32:00	9.22		9.47		9.75		9.66		20.65		22.23
2023-12-05 14:32:30	9.23		9.45		9.74		9.67		20.7		20.7
2023-12-05 14:33:00	9.23		9.45		9.74		9.72		20.47		20.32
2023-12-05 14:33:30	9.11		9.42		9.69		9.7		20.84		20.9
2023-12-05 14:34:00	9.18		9.4		9.78		9.81		20.81		22.42
2023-12-05 14:34:30	9.15		9.42		9.72		9.73		20.81		22.3
2023-12-05 14:35:00	9.23		9.41		9.77		9.7		20.71		20.18
2023-12-05 14:35:30	9.2		9.4		9.87		9.71		20.72		20.16
2023-12-05 14:36:00	9.11		9.38		9.73		9.73		20.93		20.52
2023-12-05 14:36:30	9.17		9.39		9.89		9.64		20.08		22.03
2023-12-05 14:37:00	9.16		9.42		9.69		9.7		20.5		20.45
2023-12-05 14:37:30	9.14		9.38		9.79		9.71		20.05		20.36
2023-12-05 14:38:00	9.18		9.47		9.66		9.84		20.98		20.8
2023-12-05 14:38:30	9.26		9.47		9.67		9.96		20.07		20.61
2023-12-05 14:39:00	9.1		9.44		9.72		9.87		20.67		22.04
2023-12-05 14:39:30	9.26		9.38		9.7		9.88		20.89		20.32
2023-12-05 14:40:00	9.11		9.47		9.81		9		22.06		20.62
2023-12-05 14:40:30	9.15		9.43		9.73		9.77		22.63		22.31
2023-12-05 14:41:00	9.18		9.45		9.7		9.76		22.36		22
2023-12-05 14:41:30	9.14		9.42		9.71		9.71		20.12		20.32
2023-12-05 14:42:00	9.23		9.42		9.73		9.84		20.38		20.44
2023-12-05 14:42:30	9.25		9.42		9.64		9.63		20.38		20.62
2023-12-05 14:43:00	9.12		9.42		9.7		9.95		20.5		20.97
2023-12-05 14:43:30	9.23		9.45		9.71		9.71		20.94		20.66
2023-12-05 14:44:00	9.2		9.39		9.84		9.09		20.9		20.62
2023-12-05 14:44:30	9.13		9.42		9.96		9		20.63		20.25
2023-12-05 14:45:00	9.26		9.44		9.87		9.82		20.53		20.21
2023-12-05 14:45:30	9.13		9.45		9.88		9.84		20.85		18.98
2023-12-05 14:46:00	9.18		9.46		9		9.88		20.66		22.85
2023-12-05 14:46:30	9.13		9.38		9.77		9.88		20.77		20.78
2023-12-05 14:47:00	9.25		9.41		9.76		9.7		20.57		20.85
2023-12-05 14:47:30	9.1		9.43		9.71		9.94		20.01		20.79
2023-12-05 14:48:00	9.14		9.44		9.84		9.83		20.67		22.11
2023-12-05 14:48:30	9.22		9.44		9.63		9.87		20.87		20.43
2023-12-05 14:49:00	9.18		9.44		9.95		9.64		20.74		22.03
2023-12-05 14:49:30	9.2		9.4		9.71		9.86		20.74		20.92
2023-12-05 14:50:00	9.12		9.46		9.09		9.66		20.75		22.45
2023-12-05 14:50:30	9.26		9.45		9		9.9		20.73		20.46
2023-12-05 14:51:00	9.23		9.43		9.82		9.78		20.04		23.71
2023-12-05 14:51:30	9.26		9.47		9.84		9.96		20.42		20.36
2023-12-05 14:52:00	9.2		9.4		9.88		9.9		20.86		20.52
2023-12-05 14:52:30	9.11		9.42		9.88		9.81		20.74		20.57
2023-12-05 14:53:00	9.12		9.4		9.7		9.81		20.42		22.06
2023-12-05 14:53:30	9.23		9.4		9.94		9.95		20.13		20.66
2023-12-05 14:54:00	9.2		9.38		9.83		9.83		20.87		20.65
2023-12-05 14:54:30	9.18		9.42		9.87		9.84		20.9		20.8
2023-12-05 14:55:00	9.18		9.42		9.64		9.89		20.85		20.07
2023-12-05 14:55:30	9.16		9.44		9.86		9.76		20.02		20.57
2023-12-05 14:56:00	9.18		9.46		9.66		9.77		20.22		20.87
2023-12-05 14:56:30	9.23		9.38		9.9		9.92		20.55		20.78
2023-12-05 14:57:00	9.18		9.46		9.78		9.71		22.14		20.26
2023-12-05 14:57:30	9.23		9.45		9.96		9.75		20.06		20.41
2023-12-05 14:58:00	9.12		9.4		9.9		9.62		20.96		22.03
2023-12-05 14:58:30	9.28		9.4		9.81		9.72		20.63		20.23
2023-12-05 14:59:00	9.1		9.45		9.81		9.84		22.1		20.62
2023-12-05 14:59:30	9.13		9.43		9.95		9.75		20.51		20.28
2023-12-05 15:00:00	9.27		9.47		9.83		9.89		20.46		20.67
2023-12-05 15:00:30	9.23		9.47		9.84		9.68		20.97		20.81
2023-12-05 15:01:00	9.18		9.43		9.89		9.64		20.07		22.34
2023-12-05 15:01:30	9.27		9.47		9.76		9.77		20.47		20.54
2023-12-05 15:02:00	9.13		9.43		9.77		9.74		20.79		22.07
2023-12-05 15:02:30	9.23		9.47		9.92		9.78		20.63		20.16
2023-12-05 15:03:00	9.12		9.46		9.71		9.72		20.85		20.25
2023-12-05 15:03:30	9.25		9.4		9.75		9.87		20.88		20.51
2023-12-05 15:04:00	9.12		9.43		9.62		9.76		20.53		20.74
2023-12-05 15:04:30	9.24		9.45		9.72		9.81		20.7		22.31
2023-12-05 15:05:00	9.16		9.46		9.84		9.72		20.98		20.99
2023-12-05 15:05:30	9.12		9.42		9.75		9.75		20.49		20.43
2023-12-05 15:06:00	9.26		9.45		9.89		9.75		20.93		20.55
2023-12-05 15:06:30	9.18		9.47		9.68		9.74		20.63		20.82
2023-12-05 15:07:00	9.22		9.46		9.64		9.7		20.54		23.03
2023-12-05 15:07:30	9.1		9.46		9.77		9.78		20.75		20.44
2023-12-05 15:08:00	9.17		9.47		9.74		9.72		20.76		20.19
2023-12-05 15:08:30	9.29		9.41		9.78		9.88		20.4		20.49
2023-12-05 15:09:00	9.18		9.39		9.72		9.66		20.59		20.09
2023-12-05 15:09:30	9.29		9.45		9.87		9.85		20.53		20.55
2023-12-05 15:10:00	9.27		9.4		9.76		9.75		20.4		20.16
2023-12-05 15:10:30	9.2		9.42		9.81		9.73		20.81		20.95
2023-12-05 15:11:00	9.11		9.45		9.72		9.79		20.93		21
2023-12-05 15:11:30	9.18		9.4		9.75		9.93		20.48		22.43
2023-12-05 15:12:00	9.26		9.38		9.75		9.79		20.89		20.8
2023-12-05 15:12:30	9.22		9.42		9.74		9.85		20.71		20.87
2023-12-05 15:13:00	9.27		9.47		9.7		9.73		20.06		20.89
2023-12-05 15:13:30	9.23		9.41		9.78		9.68		20.22		20.13
2023-12-05 15:14:00	9.15		9.44		9.72		9.77		20.16		20.78
2023-12-05 15:14:30	9.26		9.46		9.88		9.7		20.72		20.08
2023-12-05 15:15:00	9.23		9.45		9.66		9.89		20.55		20.93
2023-12-05 15:15:30	9.16		9.46		9.74		9.77		20.97		20.32
2023-12-05 15:16:00	9.17		9.46		9.73		9.73		20.73		20.15
2023-12-05 15:16:30	9.29		9.47		9.77		9.85		20.97		23.74
2023-12-05 15:17:00	9.2		9.4		9.73		9.79		20.08		22.15
2023-12-05 15:17:30	9.15		9.45		9.76		9.84		20.01		20.75
2023-12-05 15:18:00	9.27		9.38		9.75		9.78		21		20.21
2023-12-05 15:18:30	9.15		9.42		9.64		9.67		20.31		20.36
2023-12-05 15:19:00	9.29		9.46		9.71		9.72		20.69		20.34
2023-12-05 15:19:30	9.29		9.42		9.74		9		20.79		20.78
2023-12-05 15:20:00	9.17		9.42		9.75		9.71		20.52		20.48
2023-12-05 15:20:30	9.12		9.39		9.75		9.67		20.7		20.98
2023-12-05 15:21:00	9.2		9.4		9.84		9.76		20.76		20.62
2023-12-05 15:21:30	9.16		9.46		9.89		9.91		20.86		20.19
2023-12-05 15:22:00	9.23		9.45		9.74		9.85		20.45		20.99
2023-12-05 15:22:30	9.15		9.42		9.76		9.66		20.6		20.23
2023-12-05 15:23:00	9.18		9.38		9.74		9.86		20.44		22.34
2023-12-05 15:23:30	9.24		9.45		9.65		9.63		20.38		20.41
2023-12-05 15:24:00	9.13		9.38		9.75		9.71		20.99		20.46
2023-12-05 15:24:30	9.26		9.44		9.88		9.89		20.73		20.21
2023-12-05 15:25:00	9.16		9.47		9.09		9.88		20.85		20.84
2023-12-05 15:25:30	9.16		9.47		9.67		9.93		20.74		22.11
2023-12-05 15:26:00	9.13		9.38		9.8		9.73		20.88		20.16
2023-12-05 15:26:30	9.25		9.4		9.84		9.7		20.39		20.65
2023-12-05 15:27:00	9.23		9.08		9.77		9.73		20.9		22.72
2023-12-05 15:27:30	9.24		9.43		9.81		9.77		20.57		20.53
2023-12-05 15:28:00	9.22		9.46		9.89		9.94		20.72		23.1
2023-12-05 15:28:30	9.16		9.44		9.84		9.67		20.74		20.72
2023-12-05 15:29:00	9.12		9.38		9.79		9.88		20.05		20.73
2023-12-05 15:29:30	9.24		9.45		9.74		9.7		20.45		20.75
2023-12-05 15:30:00	9.11		9.46		9.88		9.89		20.02		20.38
2023-12-05 15:30:30	9.13		9.47		9.87		9.85		20.46		20.36
2023-12-05 15:31:00	9.16		9.47		9.88		9.73		20.98		20.19
2023-12-05 15:31:30	9.17		9.46		9.69		9.86		20.99		20.78
2023-12-05 15:32:00	9.24		9.41		9.66		9.04		20.03		20.29
2023-12-05 15:32:30	9.26		9.38		9.8		9.94		20.94		22.52
2023-12-05 15:33:00	9.29		9.45		9.7		9.67		20.6		23.52
2023-12-05 15:33:30	9.23		9.46		9.78		9.73		20.03		22.55
2023-12-05 15:34:00	9.13		9.4		9.77		9.75		20.98		20.63
2023-12-05 15:34:30	9.23		9.41		9.71		9.89		20.87		20.74
2023-12-05 15:35:00	9.1		9.39		9.9		9.86		20.71		20.97
2023-12-05 15:35:30	9.11		9.41		9.69		9.85		20.71		20.64
2023-12-05 15:36:00	9.13		9.08		9.77		9.89		20.11		20.59
2023-12-05 15:36:30	9.25		9.47		9.76		9.07		20.89		20.32
2023-12-05 15:37:00	9.13		9.47		9.79		9.62		20.81		20.24
2023-12-05 15:37:30	9.28		9.43		9.73		9.74		20.68		20.54
2023-12-05 15:38:00	9.25		9.44		9.71		9.75		20.35		20.58
2023-12-05 15:38:30	9.23		9.38		9.67		9.87		20.9		22.44
2023-12-05 15:39:00	9.13		9.47		9.76		9.8		20.94		20.41
2023-12-05 15:39:30	9.13		9.45		9.77		9.72		20.58		20.48
2023-12-05 15:40:00	9.27		9.46		9.79		9.65		20.65		20.45
2023-12-05 15:40:30	9.11		9.39		9.73		9.95		20.58		22.37
2023-12-05 15:41:00	9.25		9.43		9.68		9.83		20.78		20.33
2023-12-05 15:41:30	9.14		9.42		9.71		9.82		20.57		20.04
2023-12-05 15:42:00	9.16		9.42		9.9		9.71		20.59		20.21
2023-12-05 15:42:30	9.24		9.47		9.65		9.88		20.84		20.76
2023-12-05 15:43:00	9.13		9.46		9.79		9.68		20.71		20.27
2023-12-05 15:43:30	9.15		9.4		9.66		9.7		20.78		20.31
2023-12-05 15:44:00	9.17		9.45		9.76		9.87		20.76		20.86
2023-12-05 15:44:30	9.26		9.45		9.72		9.86		20.66		20.19
2023-12-05 15:45:00	9.17		9.41		9.67		9.75		20.81		20.44
2023-12-05 15:45:30	9.29		9.47		9.78		9.74		20.61		20.67
2023-12-05 15:46:00	9.14		9.47		9.87		9.83		20.69		20.52
2023-12-05 15:46:30	9.14		9.47		9.73		9.64		20.62		20.92
2023-12-05 15:47:00	9.27		9.44		9.78		9.62		20.58		22.04
2023-12-05 15:47:30	9.24		9.45		9.67		9.71		20.72		20.04
2023-12-05 15:48:00	9.27		9.4		9.77		9.82		20.16		20.46
2023-12-05 15:48:30	9.15		9.38		9.73		9.74		20.3		20.95
2023-12-05 15:49:00	9.18		9.39		9.79		9.95		20.22		20.56
2023-12-05 15:49:30	9.16		9.41		9.74		9.89		20.36		20.02
2023-12-05 15:50:00	9.18		9.38		9.85		9.78		20.07		20.5
2023-12-05 15:50:30	9.2		9.39		9.71		9.67		20.49		20.55
2023-12-05 15:51:00	9.23		9.41		9.78		9.74		20.95		20.81
2023-12-05 15:51:30	9.13		9.42		9.83		9.79		20.76		20.87
2023-12-05 15:52:00	9.26		9.38		9.81		9.79		20.63		23.35
2023-12-05 15:52:30	9.22		9.39		9.88		9.67		20.89		23.46
2023-12-05 15:53:00	9.15		9.42		9.8		9.77		20.63		20.9
2023-12-05 15:53:30	9.11		9.44		9.71		9.74		20.7		20.08
2023-12-05 15:54:00	9.15		9.45		9.78		9.72		20.83		20.99
2023-12-05 15:54:30	9.23		9.46		9.62		9.74		20.84		20.92
2023-12-05 15:55:00	9.16		9.08		9.09		9.73		20.78		20.87
2023-12-05 15:55:30	9.22		9.45		9.04		9.82		20.78		20.41
2023-12-05 15:56:00	9.27		9.44		9.91		9.7		20.26		20.63
2023-12-05 15:56:30	9.27		9.39		9.69		9.71		20.36		20.74
2023-12-05 15:57:00	9.18		9.42		9		9.84		20.35		20.52
2023-12-05 15:57:30	9.1		9.41		9.75		9.8		20.4		20.75
2023-12-05 15:58:00	9.24		9.43		9.73		9.79		20.79		20.38
2023-12-05 15:58:30	9.2		9.39		9.74		9.69		20.43		20.96
2023-12-05 15:59:00	9.11		9.47		9.75		9.86		20.54		20.48
2023-12-05 15:59:30	9.24		9.08		9.73		9.7		20.6		22.07
2023-12-05 16:00:00	9.24		9.4		9.76		9.89		20.62		20.85
2023-12-05 16:00:30	9.23		9.42		9.76		9.75		21		23.38
2023-12-05 16:01:00	9.25		9.46		9.78		9.87		20.74		20.88
2023-12-05 16:01:30	9.16		9.46		9.73		9.64		20.64		20.17
2023-12-05 16:02:00	9.26		9.38		9.73		9.64		20.51		20.34
2023-12-05 16:02:30	9.26		9.42		9.72		9.84		20.67		20.6
2023-12-05 16:03:00	9.24		9.41		9.72		9.84		20.44		20.02
2023-12-05 16:03:30	9.23		9.45		9.74		9.67		20.27		20.31
2023-12-05 16:04:00	9.25		9.42		9.85		9.71		20.2		20.21
2023-12-05 16:04:30	9.25		9.44		9.7		9.84		20.62		20.49
2023-12-05 16:05:00	9.1		9.44		9.77		9.66		20.58		20.36
2023-12-05 16:05:30	9.26		9.38		9.69		9.77		20.04		20.57
2023-12-05 16:06:00	9.23		9.46		9.79		9.88		20.14		22.56
2023-12-05 16:06:30	9.24		9.44		9.71		9.7		20.56		20.16
2023-12-05 16:07:00	9.17		9.38		9.99		9.83		20.87		22.61
2023-12-05 16:07:30	9.16		9.39		9.71		9.75		20.69		20.54
2023-12-05 16:08:00	9.28		9.39		9.73		9.76		20.72		22.75
2023-12-05 16:08:30	9.22		9.43		9.7		9.66		20.68		20.02
2023-12-05 16:09:00	9.2		9.41		9.69		9.66		20.77		20.45
2023-12-05 16:09:30	9.28		9.42		9.71		9.72		20.7		20.21
2023-12-05 16:10:00	9.29		9.47		9.72		9.88		20.5		20.67
2023-12-05 16:10:30	9.23		9.44		9.73		9.77		20.63		20.71
2023-12-05 16:11:00	9.17		9.45		9.63		9.75		20.01		20.75
2023-12-05 16:11:30	9.12		9.4		9.75		9.69		20.41		20.23
2023-12-05 16:12:00	9.17		9.39		9.76		9.72		20.8		20.35
2023-12-05 16:12:30	9.11		9.43		9.62		9.74		20.74		20.83
2023-12-05 16:13:00	9.23		9.4		9.82		9.72		20.65		20.71
2023-12-05 16:13:30	9.2		9.4		9.84		9.72		20.73		20.57
2023-12-05 16:14:00	9.23		9.42		9.66		9.7		20.54		20.46
2023-12-05 16:14:30	9.2		9.43		9.88		9.74		20.86		20.58
2023-12-05 16:15:00	9.1		9.47		9.66		9.64		20.45		20.24
2023-12-05 16:15:30	9.14		9.46		9.76		9.76		20.6		20.85
2023-12-05 16:16:00	9.24		9.42		9.73		9.88		20.62		20.94
2023-12-05 16:16:30	9.22		9.45		9.76		9.8		20.88		20.3
2023-12-05 16:17:00	9.24		9.42		9.75		9.78		20.43		20.54
2023-12-05 16:17:30	9.16		9.46		9.77		9.87		20.13		20.85
2023-12-05 16:18:00	9.17		9.4		9.8		9.82		20.78		20.12
2023-12-05 16:18:30	9.22		9.45		9.74		9.82		20.28		20.48
2023-12-05 16:19:00	9.25		9.44		9.63		9.77		20.73		20.44
2023-12-05 16:19:30	9.26		9.39		9.7		9.75		20.22		20.13
2023-12-05 16:20:00	8.15		9.4		9.85		9.79		20.86		20.17
2023-12-05 16:20:30	9.29		9.43		9.07		9.89		20.14		22.08
2023-12-05 16:21:00	9.23		9.43		9.72		9.65		20.17		20.4
2023-12-05 16:21:30	9.26		9.42		9.79		9.79		20.7		20.87
2023-12-05 16:22:00	9.17		9.38		9.76		9.85		20.26		20.09
2023-12-05 16:22:30	9.24		9.46		9.87		9.99		20.43		20.48
2023-12-05 16:23:00	9.26		9.4		9.71		9.78		20.53		22.16
2023-12-05 16:23:30	9.17		9.46		9.72		9.72		20.66		20.96
2023-12-05 16:24:00	9.17		9.44		9.74		9.85		20.25		20.74
2023-12-05 16:24:30	9.23		9.42		9.7		9.77		20.58		20.54
2023-12-05 16:25:00	9.17		9.41		9.75		9.08		20.66		20.84
2023-12-05 16:25:30	9.24		9.45		9.79		9.64		20.8		20.05
2023-12-05 16:26:00	9.1		9.41		9.84		9.67		20.73		20.34
2023-12-05 16:26:30	9.17		9.44		9.77		9.79		20.81		20.08
2023-12-05 16:27:00	9.12		9.43		9.66		9.78		20.94		20.55
2023-12-05 16:27:30	9.23		9.42		9.76		9.88		20.32		18.98
2023-12-05 16:28:00	9.22		9.39		9.85		9.79		20.54		20.73
2023-12-05 16:28:30	9.17		9.42		9.81		9.73		20.58		22.08
2023-12-05 16:29:00	9.26		9.43		9.92		9.71		20.6		20.28
2023-12-05 16:29:30	9.1		9.43		9.89		9.87		20.89		20.73
2023-12-05 16:30:00	9.28		9.42		9.72		9.62		20.48		20.12
2023-12-05 16:30:30	9.26		9.47		9.73		9.74		20.7		20.03
2023-12-05 16:31:00	9.14		9.42		9.89		9.87		20.72		20.21
2023-12-05 16:31:30	9.23		9.44		9.86		9.82		20.58		20.28
2023-12-05 16:32:00	9.11		9.42		9.76		9.7		20.45		22.03
2023-12-05 16:32:30	9.29		9.43		9.98		9.74		20.45		20.77
2023-12-05 16:33:00	9.2		9.43		9.71		9.89		20.15		20.65
2023-12-05 16:33:30	9.25		9.46		9.67		9.83		20.41		20.58
2023-12-05 16:34:00	9.24		9.47		9.66		9.86		20.21		20.97
2023-12-05 16:34:30	9.16		9.45		9.95		9.78		20.5		22.4
2023-12-05 16:35:00	9.27		9.38		9.78		9.77		20.41		20.6
2023-12-05 16:35:30	9.23		9.42		9.74		9.88		20.82		23.07
2023-12-05 16:36:00	9.12		9.45		9.81		9.88		20.91		20.11
2023-12-05 16:36:30	9.26		9.39		9.74		9.79		20.47		20.45
2023-12-05 16:37:00	9.14		9.47		9.69		9.62		20.35		20.91
2023-12-05 16:37:30	9.27		9.42		9.79		9.87		20.7		20.95
2023-12-05 16:38:00	9.18		9.47		9.92		9.8		20.78		20.32
2023-12-05 16:38:30	9.29		9.42		9.73		9.74		20.49		20.43
2023-12-05 16:39:00	9.1		9.46		9.77		9.78		20.76		20.96
2023-12-05 16:39:30	9.25		9.45		9.7		9.84		20.91		20.94
2023-12-05 16:40:00	9.22		9.46		9.85		9.84		20.67		20.24
2023-12-05 16:40:30	9.29		9.47		9.73		9.01		20.11		20.32
2023-12-05 16:41:00	9.27		9.44		9.78		9.82		20.63		20.75
2023-12-05 16:41:30	9.24		9.38		9.74		9.68		20.23		20.14
2023-12-05 16:42:00	9.16		9.38		9.69		9.67		20.6		20.22
2023-12-05 16:42:30	9.22		9.46		9.87		9.94		20.98		23.56
2023-12-05 16:43:00	9.23		9.45		9.72		9.8		20.49		20.55
2023-12-05 16:43:30	9.1		9.39		9.92		9.87		20.74		20.37
2023-12-05 16:44:00	9.26		9.38		9.94		9.8		20.65		20.96
2023-12-05 16:44:30	9.15		9.47		9.69		9.76		20.8		20.47
2023-12-05 16:45:00	9.18		9.45		9.82		9.89		20.04		20.49
2023-12-05 16:45:30	9.17		9.44		9.83		9.79		20.24		22.02
2023-12-05 16:46:00	9.11		9.47		9.67		9.7		20.05		20.12
2023-12-05 16:46:30	9.2		9.41		9.7		9.02		20.96		20.55
2023-12-05 16:47:00	9.14		9.39		9.73		9		20.27		20.9
2023-12-05 16:47:30	9.18		9.45		9.65		9.85		20.25		20.09
2023-12-05 16:48:00	9.26		9.44		9.83		9.88		20.35		20.26
2023-12-05 16:48:30	9.25		9.45		9.84		9.66		20.26		20.95
2023-12-05 16:49:00	9.16		9.47		9.76		9.7		20.13		20.9
2023-12-05 16:49:30	9.17		9.41		9.85		9.77		20.1		18.97
2023-12-05 16:50:00	9.17		9.46		9.73		9.88		20.67		18.96
2023-12-05 16:50:30	9.23		9.39		9.7		9.79		20.36		20.52
2023-12-05 16:51:00	9.25		9.38		9.72		9.89		20.79		20.96
2023-12-05 16:51:30	9.24		9.43		9.63		9.98		20.44		20.56
2023-12-05 16:52:00	9.23		9.47		9.77		9.83		20.74		20.99
2023-12-05 16:52:30	9.16		9.44		9.73		9.7		20.52		20.36
2023-12-05 16:53:00	9.23		9.44		9.73		9.77		20.72		20.52
2023-12-05 16:53:30	9.26		9.4		9.66		9.68		20.38		20.17
2023-12-05 16:54:00	9.12		9.45		9.79		9.62		20.62		20.34
2023-12-05 16:54:30	9.28		9.46		9.72		9.73		20.64		20.46
2023-12-05 16:55:00	9.26		9.45		9.77		9.73		20.7		20.53
2023-12-05 16:55:30	9.14		9.41		9.72		9.83		20.29		20.08
2023-12-05 16:56:00	8.08		9.46		9.72		9		20.55		20.24
2023-12-05 16:56:30	9.22		9.45		9.78		9.69		20.55		20.67
2023-12-05 16:57:00	9.22		9.45		9.62		9.79		20.63		23.27
2023-12-05 16:57:30	9.27		9.41		9.78		9.65		20.79		20.79
2023-12-05 16:58:00	9.24		9.47		9.71		9.76		20.57		20.35
2023-12-05 16:58:30	9.25		9.42		9.69		9.7		20.8		20.43
2023-12-05 16:59:00	9.29		9.43		9.82		9.79		20.49		20.02
2023-12-05 16:59:30	9.12		9.39		9.74		9.77		20.48		20.27
2023-12-05 17:00:00	9.17		9.46		9.69		9.88		20.74		22.91
2023-12-05 17:00:30	9.27		9.41		9.7		9.71		20.61		20.6
2023-12-05 17:01:00	9.23		9.39		9.73		9.75		20.66		20.63
2023-12-05 17:01:30	9.22		9.46		9.64		9.74		20.57		21
2023-12-05 17:02:00	9.29		9.38		9.74		9.74		20.51		20.55
2023-12-05 17:02:30	9.2		9.39		9.77		9.69		20.57		20.15
2023-12-05 17:03:00	9.23		9.46		9.63		9.78		20.61		20.72
2023-12-05 17:03:30	9.23		9.4		9.82		9.72		20.3		20.82
2023-12-05 17:04:00	9.24		9.47		9.9		9.77		20.33		20.07
2023-12-05 17:04:30	9.28		9.42		9.84		9.87		20.91		20.67
2023-12-05 17:05:00	9.18		9.39		9.78		9.73		20.86		20.24
2023-12-05 17:05:30	9.25		9.47		9.71		9.89		20.75		22.2
2023-12-05 17:06:00	9.25		9.08		9.8		9.69		20.63		20.65
2023-12-05 17:06:30	9.26		9.43		9.06		9.79		20.37		20.54
2023-12-05 17:07:00	9.29		9.39		9.73		9.66		20.85		23.04
2023-12-05 17:07:30	9.26		9.42		9.71		9.67		20.4		20.08
2023-12-05 17:08:00	9.25		9.43		9.85		9.72		20.76		20.54
2023-12-05 17:08:30	9.11		9.41		9.81		9.7		20.64		20.42
2023-12-05 17:09:00	9.18		9.44		9.98		9.81		20.51		20.4
2023-12-05 17:09:30	9.17		9.44		9.71		9.73		20.67		20.26
2023-12-05 17:10:00	9.25		9.46		9.63		9.7		20.86		20.48
2023-12-05 17:10:30	9.1		9.41		9.72		9.71		20.33		20.53
2023-12-05 17:11:00	9.22		9.41		9.7		9.73		20.88		20.69
2023-12-05 17:11:30	9.29		9.4		9.64		9.64		20.69		20.58
2023-12-05 17:12:00	9.18		9.4		9.7		9.7		20.71		20.22
2023-12-05 17:12:30	9.12		9.42		9.74		9.71		20.33		20.22
2023-12-05 17:13:00	9.1		9.43		9.77		9.84		20.6		20.37
2023-12-05 17:13:30	9.26		9.38		9.87		9.96		20.36		20.05
2023-12-05 17:14:00	9.22		9.45		9.9		9.87		20.57		22.41
2023-12-05 17:14:30	9.27		9.47		9.73		9.88		20.71		20.83
2023-12-05 17:15:00	9.26		9.47		9.7		9		20.73		20.47
2023-12-05 17:15:30	9.26		9.39		9.72		9.77		20.56		20.09
2023-12-05 17:16:00	9.15		9.47		9.68		9.76		20.3		20.81
2023-12-05 17:16:30	9.26		9.39		9.84		9.71		20.04		20.4
2023-12-05 17:17:00	9.11		9.41		9.87		9.84		20.99		20.35
2023-12-05 17:17:30	9.23		9.38		9.7		9.63		20.55		20.49
2023-12-05 17:18:00	9.18		9.47		9.76		9.95		20.14		22.37
2023-12-05 17:18:30	9.27		9.39		9.66		9.71		20.94		20.53
2023-12-05 17:19:00	9.23		9.4		9.77		9.09		20.54		23.02
2023-12-05 17:19:30	9.22		9.41		9.75		9		20.49		22.73
2023-12-05 17:20:00	9.23		9.41		9.7		9.82		20.37		20.56
2023-12-05 17:20:30	9.29		9.43		9.79		9.84		20.66		20.14
2023-12-05 17:21:00	9.17		9.44		9.72		9.88		20.61		22.22
2023-12-05 17:21:30	9.25		9.4		9.77		9.88		20.4		20.64
2023-12-05 17:22:00	9.16		9.4		9.75		9.7		20.49		20.05
2023-12-05 17:22:30	9.18		9.42		9.75		9.94		20.04		20.4
2023-12-05 17:23:00	9.2		9.44		9.78		9.83		20.77		21
2023-12-05 17:23:30	9.26		9.46		9.75		9.87		20.7		20.69
2023-12-05 17:24:00	9.18		9.44		9.7		9.64		20.29		20.91
2023-12-05 17:24:30	9.2		9.44		9.75		9.86		20.46		20.58
2023-12-05 17:25:00	9.24		9.41		9.73		9.66		20.49		23.9
2023-12-05 17:25:30	9.22		9.44		9.87		9.9		20.23		20.93
2023-12-05 17:26:00	9.14		9.43		9.62		9.78		20.22		20.71
2023-12-05 17:26:30	9.29		9.45		9.75		9.96		20.82		20.44
2023-12-05 17:27:00	9.12		9.38		9.72		9.9		20.59		20.62
2023-12-05 17:27:30	9.18		9.42		9.68		9.81		20.55		20.59
2023-12-05 17:28:00	9.17		9.41		9.77		9.81		20.47		20.17
2023-12-05 17:28:30	9.2		9.38		9.74		9.95		20.53		20.48
2023-12-05 17:29:00	9.28		9.43		9.74		9.83		20.58		20.82
2023-12-05 17:29:30	9.17		9.45		9.71		9.84		20.56		20.27
2023-12-05 17:30:00	9.18		9.4		9.79		9.89		20.68		20.82
2023-12-05 17:30:30	9.16		9.47		9.73		9.76		20.74		20.13
2023-12-05 17:31:00	9.17		9.44		9.76		9.77		20.01		22.28
2023-12-05 17:31:30	9.11		9.45		9.73		9.92		20.39		20.35
2023-12-05 17:32:00	9.13		9.39		9.78		9.71		20.73		20.81
2023-12-05 17:32:30	9.26		9.4		9.67		9.75		20.29		20.49
2023-12-05 17:33:00	9.23		9.42		9.07		9.62		20.39		20.79
2023-12-05 17:33:30	9.16		9.38		9.86		9.72		20.58		20.47
2023-12-05 17:34:00	9.26		9.43		9.65		9.84		20.55		20.64
2023-12-05 17:34:30	9.26		9.47		9.84		9.75		20.61		20.49
2023-12-05 17:35:00	9.13		9.42		9.92		9.89		20.68		20.95
2023-12-05 17:35:30	9.15		9.45		9.73		9.68		20.44		20.13
2023-12-05 17:36:00	9.26		9.44		9.66		9.64		20.86		20.77
2023-12-05 17:36:30	9.24		9.44		9.74		9.77		20.41		20.24
2023-12-05 17:37:00	9.29		9.43		9.85		9.74		20.55		22.2
2023-12-05 17:37:30	9.1		9.39		9.7		9.78		20.71		20.25
2023-12-05 17:38:00	9.13		9.4		9.82		9.72		20.95		20.83
2023-12-05 17:38:30	9.24		9.47		9.74		9.87		20.17		20.8
2023-12-05 17:39:00	9.1		9.4		9.7		9.76		20.01		20.33
2023-12-05 17:39:30	9.15		9.41		9.81		9.81		20.38		20.75
2023-12-05 17:40:00	9.23		9.47		9.75		9.72		20.97		20.38
2023-12-05 17:40:30	9.1		9.44		9.79		9.75		20.64		20.95
2023-12-05 17:41:00	9.22		9.44		9.76		9.75		20.41		20.3
2023-12-05 17:41:30	9.2		9.46		9.7		9.74		20.39		21
2023-12-05 17:42:00	9.22		9.39		9.63		9.7		20.54		20.06
2023-12-05 17:42:30	9.11		9.45		9.74		9.78		20.63		20.61
2023-12-05 17:43:00	9.29		9.44		9.81		9.72		20.54		20.24
2023-12-05 17:43:30	9.22		9.43		9.88		9.88		20.49		20.41
2023-12-05 17:44:00	9.14		9.46		9.66		9.66		20.57		20.05
2023-12-05 17:44:30	9.14		9.42		9.98		9.74		20.32		22.03
2023-12-05 17:45:00	9.23		9.39		9.71		9.73		20.7		20.36
2023-12-05 17:45:30	9.13		9.42		9.71		9.82		20.41		20.34
2023-12-05 17:46:00	9.18		9.47		9.71		9.71		20.75		22.05
2023-12-05 17:46:30	9.27		9.47		9.77		9.72		20.34		20.27
2023-12-05 17:47:00	9.13		9.4		9.72		9.95		20.76		20.12
2023-12-05 17:47:30	9.27		9.41		9.74		9.92		20.54		20.58
2023-12-05 17:48:00	9.2		9.45		9.69		9.73		20.33		20.8
2023-12-05 17:48:30	9.2		9.38		9.7		9.82		20.37		21
2023-12-05 17:49:00	9.28		9.43		9.65		9.65		20.57		20.79
2023-12-05 17:49:30	9.14		9.39		9.65		9.71		20.57		20.59
2023-12-05 17:50:00	9.29		9.46		9.69		9.85		20.69		20.44
2023-12-05 17:50:30	9.26		9.42		9.77		9.67		20.66		20.69
2023-12-05 17:51:00	9.16		9.47		9.73		9.9		20.45		20.05
2023-12-05 17:51:30	9.17		9.45		9.88		9.89		20.32		20.87
2023-12-05 17:52:00	9.22		9.4		9.89		9.68		20.83		20.15
2023-12-05 17:52:30	9.11		9.4		9.75		9.88		20.4		20.15
2023-12-05 17:53:00	9.1		9.42		9.78		9.63		20.15		22.09
2023-12-05 17:53:30	9.29		9.47		9.74		9.7		20.02		20.44
2023-12-05 17:54:00	9.23		9.4		9.77		9.65		20.28		20.15
2023-12-05 17:54:30	9.12		9.41		9.7		9.82		20.75		20.52
2023-12-05 17:55:00	9.23		9.45		9.95		9.75		20.26		20.77
2023-12-05 17:55:30	9.12		9.38		9.84		9.89		20.59		20.59
2023-12-05 17:56:00	9.23		9.41		9.08		9.78		20.85		20.32
2023-12-05 17:56:30	9.23		9.43		9.84		9.7		20.91		20.17
2023-12-05 17:57:00	9.18		9.41		9.71		9.76		20.44		20.5
2023-12-05 17:57:30	9.24		9.42		9.68		9.73		20.94		20.1
2023-12-05 17:58:00	9.11		9.44		9.75		9.73		20.99		20.73
2023-12-05 17:58:30	9.12		9.43		9.09		9.73		20.82		20.6
2023-12-05 17:59:00	9.26		9.39		9.94		9.88		20.49		23.52
2023-12-05 17:59:30	9.18		9.38		9.78		9.78		20.22		22.59
2023-12-05 18:00:00	9.23		9.4		9.79		9.76		20.6		20.65
2023-12-05 18:00:30	9.2		9.41		9.7		9.83		20.38		20.99
2023-12-05 18:01:00	9.13		9.45		9.76		9.67		20.32		20.32
2023-12-05 18:01:30	9.14		9.41		9.7		9.94		20.41		20.84
2023-12-05 18:02:00	9.13		9.41		9.71		9.7		20.29		20.31
2023-12-05 18:02:30	9.22		9.44		9.94		9.79		20.6		20.89
2023-12-05 18:03:00	9.13		9.47		9.76		9.74		20.08		20.85
2023-12-05 18:03:30	9.12		9.4		9.79		9.75		20.28		20.63
2023-12-05 18:04:00	9.18		9.45		9.83		9.79		20.4		20.31
2023-12-05 18:04:30	9.25		9.4		9		9.74		20.46		23.7
2023-12-05 18:05:00	9.25		9.4		9.81		9.72		20.3		20.25
2023-12-05 18:05:30	9.26		9.46		9.76		9.7		20.64		20.48
2023-12-05 18:06:00	9.18		9.4		9.78		9.78		20.19		20.52
2023-12-05 18:06:30	9.16		9.46		9.82		9.73		20.7		20.87
2023-12-05 18:07:00	9.18		9.39		9.7		9.64		20.85		20.07
2023-12-05 18:07:30	9.11		9.47		9.62		9.83		20.71		20.98
2023-12-05 18:08:00	9.26		9.4		9.79		9.76		20.76		20.23
2023-12-05 18:08:30	9.23		9.42		9		9.63		20.43		20.4
2023-12-05 18:09:00	9.11		9.47		9.67		9.76		20.65		20.65
2023-12-05 18:09:30	9.27		9.38		9.76		9.78		20.63		18.79
2023-12-05 18:10:00	9.16		9.41		9.74		9.78		20.95		22.1
2023-12-05 18:10:30	9.23		9.42		9.81		9.81		20.68		20.77
2023-12-05 18:11:00	9.26		9.42		9.78		9.62		20.03		20.11
2023-12-05 18:11:30	9.27		9.45		9.7		9.73		20.76		20.95
2023-12-05 18:12:00	9.29		9.41		9.88		9.7		20.31		20.22
2023-12-05 18:12:30	9.17		9.4		9.89		9.73		20.46		20.4
2023-12-05 18:13:00	9.11		9.38		9.72		9.76		20.61		20.82
2023-12-05 18:13:30	9.26		9.42		9.06		9.85		20.42		20.48
2023-12-05 18:14:00	9.1		9.46		9.78		9.64		20.15		18.73
2023-12-05 18:14:30	9.28		9.39		9.81		9.73		20.4		20
2023-12-05 18:15:00	9.16		9.38		9.9		9.71		20.57		20.54
2023-12-05 18:15:30	9.14		9.44		9.69		9.71		20.45		22.67
2023-12-05 18:16:00	9.23		9.41		9.76		9.7		20.56		20.1
2023-12-05 18:16:30	9.29		9.39		9.63		9.7		20.47		20.89
2023-12-05 18:17:00	9.18		9.43		9.83		9.69		20.21		20.32
2023-12-05 18:17:30	9.11		9.39		9.73		9.72		20.69		20.71
2023-12-05 18:18:00	9.17		9.46		9.82		9.75		20.37		20.07
2023-12-05 18:18:30	9.14		9.39		9.82		9.09		20.83		20.5
2023-12-05 18:19:00	9.18		9.41		9.89		9.77		20.34		20.28
2023-12-05 18:19:30	9.1		9.4		9.79		9.8		20.69		20.19
2023-12-05 18:20:00	9.25		9.38		9.77		9.82		20.28		20.44
2023-12-05 18:20:30	9.12		9.42		9.73		9.67		20.53		20.75
2023-12-05 18:21:00	9.1		9.38		9.79		9.78		20.81		20.38
2023-12-05 18:21:30	9.13		9.42		9.77		9.74		20.44		20.84
2023-12-05 18:22:00	9.28		9.45		9.66		9.67		20.25		20.55
2023-12-05 18:22:30	9.28		9.45		9.87		9.77		20.39		20.59
2023-12-05 18:23:00	9.22		9.38		9.65		9.72		20.79		20.33
2023-12-05 18:23:30	9.22		9.39		9.68		9.67		20.54		20.8
2023-12-05 18:24:00	9.29		9.38		9.63		9.77		20.51		20.58
2023-12-05 18:24:30	9.28		9.4		9.72		9.71		20.37		20.96
2023-12-05 18:25:00	9.1		9.46		9.74		9.77		20.43		20.96
2023-12-05 18:25:30	9.16		9.42		9.71		9.76		20.62		20.04
2023-12-05 18:26:00	9.12		9.45		9.79		9.84		20.29		22.05
2023-12-05 18:26:30	9.22		9.38		9.79		9.77		20.65		22.08
2023-12-05 18:27:00	9.11		9.44		9.86		9.75		20.44		23.27
2023-12-05 18:27:30	9.24		9.44		9.72		9.76		20.19		20.34
2023-12-05 18:28:00	9.29		9.45		9.71		9.78		20.58		20.33
2023-12-05 18:28:30	9.22		9.43		9.76		9.71		20.49		20.15
2023-12-05 18:29:00	9.23		9.38		9.7		9.74		20.33		20.83
2023-12-05 18:29:30	9.25		9.47		9.68		9.72		20.66		20.33
2023-12-05 18:30:00	9.25		9.4		9.71		9.69		20.28		20.13
2023-12-05 18:30:30	9.1		9.45		9		9.83		20.45		20.56
2023-12-05 18:31:00	9.22		9.43		9.77		9.71		20.67		20.42
2023-12-05 18:31:30	9.14		9.43		9.94		9.71		20.53		22.02
2023-12-05 18:32:00	9.12		9.46		9.84		9.73		20.34		20.68
2023-12-05 18:32:30	9.1		9.43		9.8		9.76		20.49		20.08
2023-12-05 18:33:00	9.17		9.38		9.71		9.9		20.61		20.95
2023-12-05 18:33:30	9.18		9.43		9.73		9.66		20.27		20.27
2023-12-05 18:34:00	9.2		9.41		9.87		9.76		20.54		20.22
2023-12-05 18:34:30	9.26		9.45		9.76		9.73		20.11		20.82
2023-12-05 18:35:00	9.27		9.4		9.71		9.75		20.96		20.15
2023-12-05 18:35:30	9.17		9.43		9		9		20.31		20.93
2023-12-05 18:36:00	9.17		9.4		9.73		9.75		20.08		20.73
2023-12-05 18:36:30	9.23		9.46		9.67		9.27		20.71		20.69
2023-12-05 18:37:00	9.25		9.45		9.93		9.76		20.36		22.95
2023-12-05 18:37:30	9.23		9.42		9.94		9.66		20.11		20.85
2023-12-05 18:38:00	9.18		9.42		9.77		9.77		20.6		20.37
2023-12-05 18:38:30	9.26		9.39		9.82		9.88		20.83		23.18
2023-12-05 18:39:00	9.23		9.47		9.9		9.83		20.17		22.32
2023-12-05 18:39:30	9.1		9.41		9.69		9.87		20		22.28
2023-12-05 18:40:00	9.2		9.44		9.74		9.82		20.81		23.12
2023-12-05 18:40:30	9.17		9.41		9.89		9.78		20.88		20.03
2023-12-05 18:41:00	9.29		9.46		9.97		9.7		20.92		20.82
2023-12-05 18:41:30	9.26		9.45		9.92		9.78		20.25		20.59
2023-12-05 18:42:00	9.26		9.45		9.7		9.71		20.56		22.15
2023-12-05 18:42:30	9.24		9.44		9.83		9.68		20.61		20.53
2023-12-05 18:43:00	9.27		9.43		9.79		9.72		20.5		20.97
2023-12-05 18:43:30	9.2		9.42		9.73		9.7		20.3		20.97
2023-12-05 18:44:00	9.26		9.4		9.75		9.74		20.45		20.58
2023-12-05 18:44:30	9.22		9.41		9.75		9.79		20.62		22.03
2023-12-05 18:45:00	9.23		9.44		9.67		9.7		20.4		20.58
2023-12-05 18:45:30	9.26		9.42		9.73		9.78		20.34		20.31
2023-12-05 18:46:00	9.22		9.43		9.79		9.73		20.51		22.04
2023-12-05 18:46:30	9.26		9.38		9.76		9.81		20.34		22.05
2023-12-05 18:47:00	9.2		9.4		9.78		9.72		20.7		20.63
2023-12-05 18:47:30	9.26		9.42		9.76		9.76		20.37		20.78
2023-12-05 18:48:00	9.28		9.38		9.7		9.85		20.58		20.64
2023-12-05 18:48:30	9.16		9.39		9.72		9.74		20.73		20.82
2023-12-05 18:49:00	9.26		9.43		9.65		9.87		20.46		20.15
2023-12-05 18:49:30	9.2		9.47		9.66		9.71		20.42		22.68
2023-12-05 18:50:00	9.26		9.44		9.89		9.66		20.41		20.48
2023-12-05 18:50:30	9.17		9.38		9.69		9.64		20.6		20.79
2023-12-05 18:51:00	9.27		9.41		9.84		9.98		20.36		20.44
2023-12-05 18:51:30	9.22		9.42		9.85		9.77		20.71		20.55
2023-12-05 18:52:00	9.17		9.39		9.73		9.62		20.33		20.04
2023-12-05 18:52:30	9.23		9.46		9		9.74		20.63		22.04
2023-12-05 18:53:00	9.24		9.44		9.83		9.77		20.28		20.26
2023-12-05 18:53:30	9.27		9.46		9.89		9.75		20.5		20.31
2023-12-05 18:54:00	9.12		9.39		9.74		9.69		20.61		18.93
2023-12-05 18:54:30	9.13		9.39		9.71		9.76		20.63		20.56
2023-12-05 18:55:00	9.24		9.39		9.87		9.67		20.32		22.24
2023-12-05 18:55:30	9.16		9.45		9.71		9.61		20.36		20.74
2023-12-05 18:56:00	9.16		9.4		9.76		9.74		20.66		20.64
2023-12-05 18:56:30	9.2		9.42		9.82		9.62		20.08		20.13
2023-12-05 18:57:00	9.26		9.47		9.64		9.69		20.32		22.04
2023-12-05 18:57:30	9.15		9.38		9.67		9.7		20.69		22.03
2023-12-05 18:58:00	9.24		9.43		9.69		9.76		20.94		20.85
2023-12-05 18:58:30	9.25		9.43		9.75		9.76		20.06		20.56
2023-12-05 18:59:00	9.2		9.47		9.76		9.71		20.81		20.11
2023-12-05 18:59:30	9.23		9.45		9.63		9.9		20.33		20.72
2023-12-05 19:00:00	9.11		9.41		9.92		9.78		20.71		22
2023-12-05 19:00:30	9.26		9.46		9.75		9.86		20.93		20.37
2023-12-05 19:01:00	9.27		9.47		9.71		9.78		20.53		20.24
2023-12-05 19:01:30	9.12		9.43		9.73		9.77		20.98		20.1
2023-12-05 19:02:00	9.23		9.46		9.8		9.88		20.11		20.95
2023-12-05 19:02:30	9.12		9.42		9.72		9.88		20.04		20.3
2023-12-05 19:03:00	9.12		9.45		9.72		9.79		20.13		20.99
2023-12-05 19:03:30	9.24		9.38		9.79		9.62		20.57		20.84
2023-12-05 19:04:00	9.2		9.43		9.71		9.87		20.79		22.11
2023-12-05 19:04:30	9.16		9.42		9.77		9.8		20.23		20.25
2023-12-05 19:05:00	9.14		9.46		9.77		9.74		20.63		20.16
2023-12-05 19:05:30	9.24		9.42		9.78		9.78		20.87		20.06
2023-12-05 19:06:00	9.23		9.39		9.76		9.84		20.42		20.43
2023-12-05 19:06:30	9.13		9.46		9.76		9.84		20.86		20.93
2023-12-05 19:07:00	9.29		9.43		9.76		9.01		20.26		20.6
2023-12-05 19:07:30	9.28		9.47		9.7		9.82		20.51		20.3
2023-12-05 19:08:00	9.22		9.42		9.78		9.68		20.68		20.39
2023-12-05 19:08:30	9.25		9.46		9.75		9.67		20.47		20.96
2023-12-05 19:09:00	9.28		9.47		9.78		9.94		20.62		20.74
2023-12-05 19:09:30	9.25		9.38		9.73		9.8		20.37		20.56
2023-12-05 19:10:00	9.22		9.44		9.74		9.87		20.5		20.54
2023-12-05 19:10:30	9.2		9.38		9.06		9.8		20.38		20.64
2023-12-05 19:11:00	9.14		9.39		9.73		9.76		20.48		20.89
2023-12-05 19:11:30	9.11		9.42		9.79		9.89		20.47		20.28
2023-12-05 19:12:00	9.28		9.44		9.86		9.79		20.48		20.16
2023-12-05 19:12:30	9.15		9.47		9.79		9.7		20.67		20.12
2023-12-05 19:13:00	9.12		9.41		9.01		9.02		20.44		20.66
2023-12-05 19:13:30	9.26		9.08		9.62		9		20.21		20.83
2023-12-05 19:14:00	9.25		9.39		9.71		9.85		20.8		20.35
2023-12-05 19:14:30	9.27		9.44		9.74		9.88		20.65		20.31
2023-12-05 19:15:00	9.26		9.46		9.74		9.66		20.47		20.71
2023-12-05 19:15:30	9.26		9.4		9.89		9.7		20.21		20.84
2023-12-05 19:16:00	9.14		9.38		9.83		9.77		20.71		20.93
2023-12-05 19:16:30	9.23		9.4		9.82		9.88		20.31		20.43
2023-12-05 19:17:00	9.12		9.47		9.77		9.79		20.68		20.89
2023-12-05 19:17:30	9.2		9.08		9.83		9.89		20.25		20.69
2023-12-05 19:18:00	9.13		9.45		9.87		9.98		20.08		20.3
2023-12-05 19:18:30	9.15		9.44		9.72		9.83		20.36		20.73
2023-12-05 19:19:00	9.27		9.42		9.5		9.5		20.67		20.8
2023-12-05 19:19:30	9.1		9.39		9.5		9.57		20.15		20.55
2023-12-05 19:20:00	9.25		9.46		9.45		9.48		20.63		20.71
2023-12-05 19:20:30	9.18		9.38		9.5		9.42		20.45		20.88
2023-12-05 19:21:00	9.28		9.46		9.42		9.53		20.29		20.58
2023-12-05 19:21:30	9.1		9.47		9.53		9.53		20.3		20.5
2023-12-05 19:22:00	9.24		9.4		9.5		9.43		20.48		20.7
2023-12-05 19:22:30	9.22		9.44		9.47		9		20.26		20.54
2023-12-05 19:23:00	9.29		9.46		9.54		9.49		20.5		20.26
2023-12-05 19:23:30	9.27		9.39		9.54		9.59		20.41		20.99
2023-12-05 19:24:00	9.26		9.38		9.55		9.45		20.41		20.72
2023-12-05 19:24:30	9.29		9.47		9.55		9.56		20.47		20.85
2023-12-05 19:25:00	9.29		9.44		9.44		9.5		20.67		20.39
2023-12-05 19:25:30	9.28		9.41		9.45		9.59		20.47		20.61
2023-12-05 19:26:00	9.18		9.41		9.48		9.57		20.29		20.69
2023-12-05 19:26:30	9.14		9.41		9.47		9.58		20.32		20.01
2023-12-05 19:27:00	9.16		9.4		9.57		9.5		20.64		20.99
2023-12-05 19:27:30	9.27		9.4		9.54		9.55		20.52		20.65
2023-12-05 19:28:00	9.14		9.47		9.59		9.54		20.48		20.56
2023-12-05 19:28:30	9.27		9.47		9.54		9.54		20.47		20.58
2023-12-05 19:29:00	9.28		9.45		9.49		9.49		20.66		20.81
2023-12-05 19:29:30	9.25		9.41		9.49		9.58		20.86		20.54
2023-12-05 19:30:00	9.26		9.47		9.58		9.52		20.42		22.08
2023-12-05 19:30:30	9.18		9.45		9.54		9.57		20.12		20.47
2023-12-05 19:31:00	9.26		9.44		9.5		9.57		20.52		20.99
2023-12-05 19:31:30	9.25		9.45		9.57		9.53		20.76		20.63
2023-12-05 19:32:00	9.12		9.43		9.5		9.59		20.25		20.15
2023-12-05 19:32:30	9.28		9.46		9.55		9.49		20.69		20.16
2023-12-05 19:33:00	9.23		9.41		9.5		9.59		20.91		20.03
2023-12-05 19:33:30	9.27		9.4		9.46		9.46		20.63		20.44
2023-12-05 19:34:00	9.1		9.42		9.5		9.47		20.16		23.4
2023-12-05 19:34:30	9.29		9.39		9.4		9.52		20.51		20.84
2023-12-05 19:35:00	9.29		9.47		9.58		9.5		20.56		20.76
2023-12-05 19:35:30	9.26		9.47		9.47		9.51		20.29		20.19
2023-12-05 19:36:00	9.18		9.44		9.5		9.53		20.65		20.62
2023-12-05 19:36:30	9.13		9.4		9.57		9.5		20.65		20.87
2023-12-05 19:37:00	9.14		9.39		9.56		9.5		20.27		20.58
2023-12-05 19:37:30	9.15		9.44		9.53		9.53		20.07		20.75
2023-12-05 19:38:00	9.25		9.38		9.55		9.44		20.43		20.71
2023-12-05 19:38:30	9.24		9.46		9.57		9.5		20.65		22.06
2023-12-05 19:39:00	9.2		9.39		9.59		9.5		20.59		20.98
2023-12-05 19:39:30	9.24		9.08		9.4		9.54		20.41		20.44
2023-12-05 19:40:00	9.17		9.45		9.58		9.56		20.14		20.48
2023-12-05 19:40:30	9.25		9.42		9.55		9.47		20.69		22.05
2023-12-05 19:41:00	9.22		9.42		9.55		9.58		20.5		20.6
2023-12-05 19:41:30	9.25		9.38		9.43		9		20.08		20.24
2023-12-05 19:42:00	9.26		9.39		9.5		9.57		20.45		18.89
2023-12-05 19:42:30	9.28		9.41		9.43		9.56		20.3		18.99
2023-12-05 19:43:00	9.12		9.45		9.42		9.5		20.49		20.89
2023-12-05 19:43:30	9.16		9.44		9.46		9.54		20.44		20.13
2023-12-05 19:44:00	9.16		9.39		9.5		9.43		20.35		20.69
2023-12-05 19:44:30	9.26		9.08		9.5		9.55		20.35		21
2023-12-05 19:45:00	9.23		9.39		9.52		9.5		20.49		20.15
2023-12-05 19:45:30	9.26		9.45		9.53		9.59		20.49		20.88
2023-12-05 19:46:00	9.12		9.41		9.49		9		20.35		20.64
2023-12-05 19:46:30	9.17		9.42		9.54		9.42		20.37		20.67
2023-12-05 19:47:00	9.28		9.45		9.44		9.54		20.74		20.25
2023-12-05 19:47:30	9.1		9.4		9.43		9.48		20.32		20.18
2023-12-05 19:48:00	9.24		9.38		9.53		9.58		20.72		20.38
2023-12-05 19:48:30	9.17		9.47		9.58		9.5		20.26		20.02
2023-12-05 19:49:00	9.16		9.42		9.53		9.54		20.57		20.16
2023-12-05 19:49:30	9.27		9.47		9.51		9.53		20.38		20.19
2023-12-05 19:50:00	9.26		9.45		9.5		9.47		20.22		20.02
2023-12-05 19:50:30	9.28		9.4		9.47		9.44		20.38		20.93
2023-12-05 19:51:00	9.23		9.38		9.58		9.56		20.61		20.01
2023-12-05 19:51:30	9.12		9.41		9.42		9.46		20.92		20.95
2023-12-05 19:52:00	9.16		9.47		9.44		9.5		20.45		20.03
2023-12-05 19:52:30	9.18		9.39		9.56		9.58		20.19		20.1
2023-12-05 19:53:00	9.23		9.43		9.45		9.56		20.11		20.21
2023-12-05 19:53:30	9.22		9.43		9.52		9.5		20.33		20.35
2023-12-05 19:54:00	9.22		9.45		9.58		9.51		20.69		20.52
2023-12-05 19:54:30	9.26		9.41		9.5		9.51		20.55		20.81
2023-12-05 19:55:00	9.22		9.47		9.59		9.55		20.92		20.22
2023-12-05 19:55:30	9.13		9.44		9.44		9.53		20.41		20.02
2023-12-05 19:56:00	9.26		9.46		9.53		9.54		20.45		20.25
2023-12-05 19:56:30	9.18		9.44		9.42		9.59		20.17		20.26
2023-12-05 19:57:00	9.29		9.38		9.5		9.56		20.63		20.67
2023-12-05 19:57:30	9.17		9.4		9.52		9.57		20.24		20.92
2023-12-05 19:58:00	9.14		9.43		9.55		9.52		20.69		20.84
2023-12-05 19:58:30	9.13		9.44		9.52		9.5		20.25		20.48
2023-12-05 19:59:00	9.23		9.47		9.53		9.55		20.48		20.13
2023-12-05 19:59:30	9.14		9.47		9.42		9.42		20.29		20.39
2023-12-05 20:00:00	9.18		9.42		9.45		9.52		20.72		20.85
2023-12-05 20:00:30	9.23		9.43		9.5		9.44		20.48		20.23
2023-12-05 20:01:00	9.16		9.41		9.55		9.55		20.48		20.71
2023-12-05 20:01:30	9.24		9.08		9.47		9.59		20.43		20.05
2023-12-05 20:02:00	9.26		9.41		9.5		9.48		20.08		20.5
2023-12-05 20:02:30	9.26		9.47		9.59		9.44		20.41		20.86
2023-12-05 20:03:00	9.23		9.42		9.48		9.57		20.48		20.2
2023-12-05 20:03:30	9.15		9.39		9.48		9.54		20.46		20.95
2023-12-05 20:04:00	9.15		9.45		9.43		9.58		20.33		20.99
2023-12-05 20:04:30	9.18		9.39		9.5		9.52		20.54		22.98
2023-12-05 20:05:00	9.26		9.44		9.45		9.47		20.42		23.01
2023-12-05 20:05:30	9.14		9.4		9.42		9.56		20.36		20.33
2023-12-05 20:06:00	9.26		9.42		9.55		9.41		20.12		20.22
2023-12-05 20:06:30	9.17		9.45		9.59		9.52		20.82		20.22
2023-12-05 20:07:00	9.22		9.47		9.58		9.55		20		20.93
2023-12-05 20:07:30	9.12		9.43		9.5		9.55		20.76		20.49
2023-12-05 20:08:00	9.1		9.44		9.56		9.54		20.19		20.06
2023-12-05 20:08:30	9.15		9.41		9.53		9.5		20.21		20.83
2023-12-05 20:09:00	9.23		9.4		9.53		9.58		20.39		20.96
2023-12-05 20:09:30	9.27		9.43		9.53		9.52		20.38		20.45
2023-12-05 20:10:00	9.11		9.39		9.58		9.48		20.02		20.93
2023-12-05 20:10:30	9.24		9.41		9.58		9.46		20.84		20.65
2023-12-05 20:11:00	9.27		9.38		9.56		9.54		20.73		20.3
2023-12-05 20:11:30	9.28		9.4		9.43		9.53		20.69		20.81
2023-12-05 20:12:00	9.2		9.4		9.47		9.57		20.13		20.42
2023-12-05 20:12:30	9.15		9.47		9.54		9.53		20.53		20.06
2023-12-05 20:13:00	9.18		9.39		9.5		9.56		20.19		20.13
2023-12-05 20:13:30	9.1		9.45		9.59		9.55		20.91		20.99
2023-12-05 20:14:00	9.23		9.45		9.54		9.44		20.25		20.78
2023-12-05 20:14:30	9.26		9.46		9.55		9.5		20.28		20.28
2023-12-05 20:15:00	9.1		9.44		9.59		9.54		20.68		20.82
2023-12-05 20:15:30	9.23		9.44		9.54		9.55		20.31		20.41
2023-12-05 20:16:00	9.22		9.44		9.52		9.55		20.37		20.21
2023-12-05 20:16:30	9.18		9.38		9.5		9.44		20.11		20.76
2023-12-05 20:17:00	9.2		9.46		9.58		9.59		20.95		20.15
2023-12-05 20:17:30	9.14		9.43		9.53		9.54		20.89		20.81
2023-12-05 20:18:00	9.23		9.46		9.44		9.56		20.66		20.38
2023-12-05 20:18:30	9.28		9.41		9.53		9.54		20.89		20.67
2023-12-05 20:19:00	9.26		9.42		9.56		9.45		20.66		20.06
2023-12-05 20:19:30	9.26		9.44		9.43		9.55		20.34		20.2
2023-12-05 20:20:00	9.27		9.41		9.56		9.58		20.31		20.82
2023-12-05 20:20:30	9.17		9.47		9.58		9.59		20.41		20.38
2023-12-05 20:21:00	9.26		9.44		9.58		9.47		20.79		23.17
2023-12-05 20:21:30	9.18		9.47		9.41		9.4		20.6		20.94
2023-12-05 20:22:00	9.26		9.39		9.42		9.54		20.46		20.96
2023-12-05 20:22:30	9.11		9.4		9.53		9.57		20.44		20.74
2023-12-05 20:23:00	9.11		9.39		9.5		9.41		20.11		20.13
2023-12-05 20:23:30	9.22		9.42		9.53		9.59		20.36		20.97
2023-12-05 20:24:00	9.26		9.42		9.56		9.54		20.44		20.71
2023-12-05 20:24:30	9.22		9.47		9.45		9.59		20.42		21
2023-12-05 20:25:00	9.13		9.41		9.44		9.54		20.21		20.53
2023-12-05 20:25:30	9.1		9.4		9.53		9.48		20.51		20.2
2023-12-05 20:26:00	9.28		9.45		9.5		9.57		20.25		20.18
2023-12-05 20:26:30	9.27		9.41		9.5		9.48		20.5		20.74
2023-12-05 20:27:00	9.14		9.45		9.5		9.49		20.43		20.36
2023-12-05 20:27:30	9.14		9.4		9.5		9.46		20.15		20.91
2023-12-05 20:28:00	9.26		9.39		9.49		9.4		20.4		20.62
2023-12-05 20:28:30	9.23		9.39		9.52		9.5		20.4		20.87
2023-12-05 20:29:00	9.18		9.43		9.55		9.58		20.29		20.97
2023-12-05 20:29:30	9.12		9.39		9.59		9.57		20.29		20.82
2023-12-05 20:30:00	9.1		9.4		9.57		9.5		20.62		20.09
2023-12-05 20:30:30	9.23		9.39		9.4		9.5		20.21		20.89
2023-12-05 20:31:00	9.24		9.38		9.42		9.49		20.4		20.45
2023-12-05 20:31:30	9.16		9.45		9.47		9.57		20.37		20.16
2023-12-05 20:32:00	9.28		9.42		9.58		9.56		20.37		18.84
2023-12-05 20:32:30	9.18		9.42		9.54		9.59		20.25		20.02
2023-12-05 20:33:00	9.15		9.43		9.47		9.53		20.43		20.88
2023-12-05 20:33:30	9.2		9.43		9.57		9.5		20.5		20.77
2023-12-05 20:34:00	9.18		9.42		9.52		9.47		20.23		20.46
2023-12-05 20:34:30	9.26		9.43		9.47		9.56		20.58		20.7
2023-12-05 20:35:00	9.26		9.46		9.57		9.57		20.29		20.54
2023-12-05 20:35:30	9.26		9.45		9.5		9.59		20.23		20.86
2023-12-05 20:36:00	9.23		9.45		9.57		9.53		20.66		20.82
2023-12-05 20:36:30	9.17		9.42		9.56		9.48		20.39		20.18
2023-12-05 20:37:00	9.26		9.47		9.54		9.5		20.14		20.98
2023-12-05 20:37:30	9.25		9.42		9.57		9.5		20.45		20.43
2023-12-05 20:38:00	9.17		9.47		9.55		9.45		20.25		20.28
2023-12-05 20:38:30	9.27		9.47		9.47		9.59		20.22		20.81
2023-12-05 20:39:00	9.29		9.46		9.58		9.46		20.65		20.54
2023-12-05 20:39:30	9.24		9.42		9		9.56		20.25		20.45
2023-12-05 20:40:00	9.25		9.38		9.57		9.52		20.33		20.04
2023-12-05 20:40:30	9.25		9.45		9.56		9.47		20.5		20.81
2023-12-05 20:41:00	9.12		9.39		9.5		9.58		20.3		20.92
2023-12-05 20:41:30	9.17		9.43		9.54		9.57		20.15		20.34
2023-12-05 20:42:00	9.12		9.38		9.43		9.53		20.17		20.6
2023-12-05 20:42:30	9.23		9.44		9.55		9.58		20.48		20.39
2023-12-05 20:43:00	9.22		9.39		9.5		9.47		20.19		20.45
2023-12-05 20:43:30	9.23		9.38		9.59		9.57		20.32		20.77
2023-12-05 20:44:00	9.22		9.46		9		9.53		20.37		20.02
2023-12-05 20:44:30	9.26		9.45		9.42		9.59		20.56		20.45
2023-12-05 20:45:00	9.14		9.39		9.54		9.54		20.48		20.82
2023-12-05 20:45:30	9.28		9.45		9.48		9.45		20.26		20.33
2023-12-05 20:46:00	9.14		9.44		9.58		9.5		20.53		20.12
2023-12-05 20:46:30	9.27		9.41		9.5		9.58		20.3		20.11
2023-12-05 20:47:00	9.26		9.43		9.54		9.43		20.33		20.47
2023-12-05 20:47:30	9.23		9.45		9.53		9.41		20.18		20.5
2023-12-05 20:48:00	9.12		9.47		9.47		9.58		20.16		20.08
2023-12-05 20:48:30	9.18		9.38		9.44		9.4		20.66		20.57
2023-12-05 20:49:00	9.18		9.46		9.56		9.5		20.36		20.94
2023-12-05 20:49:30	9.16		9.43		9.46		9.58		20.05		20.92
2023-12-05 20:50:00	9.12		9.43		9.5		9.42		20.34		20.16
2023-12-05 20:50:30	9.16		9.41		9.58		9.59		20.59		20.37
2023-12-05 20:51:00	9.16		9.38		9.56		9.54		20.31		20.52
2023-12-05 20:51:30	9.26		9.41		9.5		9.5		20.07		20.68
2023-12-05 20:52:00	9.29		9.4		9.51		9.49		20.45		20.6
2023-12-05 20:52:30	9.26		9.44		9.51		9		20.46		22.93
2023-12-05 20:53:00	9.13		9.39		9.55		9.55		20.19		20.76
2023-12-05 20:53:30	9.1		9.39		9.53		9.53		20.13		22.31
2023-12-05 20:54:00	9.23		9.4		9.54		9.54		20.46		20.27
2023-12-05 20:54:30	9.28		9.41		9.59		9.55		20.49		20.55
2023-12-05 20:55:00	9.14		9.47		9.56		9.53		20.35		20.91
2023-12-05 20:55:30	9.22		9.42		9.57		9.56		20.26		20.46
2023-12-05 20:56:00	9.16		9.42		9.52		9.56		20.24		20.13
2023-12-05 20:56:30	9.27		9.41		9.5		9.58		20.28		20.82
2023-12-05 20:57:00	9.22		9.41		9.55		9.53		20.45		20.44
2023-12-05 20:57:30	9.11		9.46		9.42		9.53		20.05		20.65
2023-12-05 20:58:00	9.23		9.41		9.52		9.52		20.63		20.6
2023-12-05 20:58:30	9.14		9.39		9.44		9.52		20.23		20.13
2023-12-05 20:59:00	9.25		9.38		9.55		9.54		20.47		20.25
2023-12-05 20:59:30	9.16		9.45		9.59		9.45		20.44		20.53
2023-12-05 21:00:00	9.26		9.46		9.48		9.5		20.71		20.73
2023-12-05 21:00:30	9.17		9.4		9.44		9.57		20.35		20.22
2023-12-05 21:01:00	9.17		9.42		9.57		9.49		20.07		20.48
2023-12-05 21:01:30	9.15		9.44		9.54		9.59		20.75		20.67
2023-12-05 21:02:00	9.15		9.43		9.58		9.5		20.1		20.82
2023-12-05 21:02:30	9.11		9.4		9.52		9.59		20.41		20.55
2023-12-05 21:03:00	9.12		9.46		9.47		9.5		20.31		20.39
2023-12-05 21:03:30	9.23		9.39		9.56		9.53		20.11		20.4
2023-12-05 21:04:00	9.11		9.47		9.41		9.5		20.25		20.16
2023-12-05 21:04:30	9.18		9.42		9.52		9.49		20.24		20.24
2023-12-05 21:05:00	9.17		9.39		9.55		9.5		20.49		18.42
2023-12-05 21:05:30	9.24		9.4		9.55		9.52		20.7		18.23
2023-12-05 21:06:00	9.13		9.39		9.54		9.53		20.01		20.98
2023-12-05 21:06:30	9.2		9.4		9.5		9.43		20.06		20.3
2023-12-05 21:07:00	9.26		9.43		9.58		9.55		20.33		20.82
2023-12-05 21:07:30	9.1		9.4		9.52		9.56		20.42		20
2023-12-05 21:08:00	9.26		9.39		9.48		9.42		20.53		20.22
2023-12-05 21:08:30	9.29		9.4		9.46		9.52		20.44		20.48
2023-12-05 21:09:00	9.12		9.43		9.54		9.44		20.06		20.35
2023-12-05 21:09:30	9.15		9.39		9.53		9.46		20.82		20.88
2023-12-05 21:10:00	9.18		9.43		9.57		9.58		20.16		20.27
2023-12-05 21:10:30	9.22		9.45		9.53		9.46		20.1		20.93
2023-12-05 21:11:00	9.16		9.38		9.56		9.56		20.42		20.03
2023-12-05 21:11:30	9.26		9.47		9.55		9.53		20.35		20.74
2023-12-05 21:12:00	9.16		9.46		9.44		9.56		20.38		20.95
2023-12-05 21:12:30	9.12		9.46		9.5		9.55		20.1		20.7
2023-12-05 21:13:00	9.27		9.41		9.54		9.57		20.4		20.71
2023-12-05 21:13:30	9.16		9.38		9.55		9.4		20.2		20.42
2023-12-05 21:14:00	9.2		9.43		9.55		9.54		20.5		20.69
2023-12-05 21:14:30	9.17		9.4		9.44		9.43		20.36		20.98
2023-12-05 21:15:00	9.23		9.43		9.59		9.5		20.07		20.61
2023-12-05 21:15:30	9.2		9.47		9.54		9.55		20.47		20.44
2023-12-05 21:16:00	9.26		9.46		9.56		9.57		20.37		20.31
2023-12-05 21:16:30	9.14		9.38		9.54		9.52		20.3		20.21
2023-12-05 21:17:00	9.25		9.44		9.45		9.59		20.33		20.38
2023-12-05 21:17:30	9.22		9.41		9.55		9.56		20.33		20.82
2023-12-05 21:18:00	9.2		9.39		9.58		9.57		20.2		20.37
2023-12-05 21:18:30	9.27		9.41		9.59		9.5		20.39		20.73
2023-12-05 21:19:00	9.24		9.46		9.47		9.52		20.48		21
2023-12-05 21:19:30	9.26		9.46		9.4		9.54		20.48		20.5
2023-12-05 21:20:00	9.17		9.44		9.54		9.5		20.19		20.33
2023-12-05 21:20:30	9.2		9.41		9.57		9.55		20.34		20.55
2023-12-05 21:21:00	9.2		9.45		9.41		9.59		20.14		20.18
2023-12-05 21:21:30	9.23		9.42		9.59		9.44		20.26		20.02
2023-12-05 21:22:00	9.16		9.38		9.54		9.57		20.24		20.28
2023-12-05 21:22:30	9.13		9.47		9.59		9.46		20.59		20.02
2023-12-05 21:23:00	9.17		9.42		9.54		9.56		20.17		20.67
2023-12-05 21:23:30	9.26		9.43		9.48		9.55		20.35		20.65
2023-12-05 21:24:00	9.23		9.47		9.57		9.41		20.54		20.4
2023-12-05 21:24:30	9.26		9.42		9.48		9.52		20.29		20.33
2023-12-05 21:25:00	9.22		9.4		9.49		9.59		20.41		20.71
2023-12-05 21:25:30	9.18		9.38		9.46		9.52		20.31		20.78
2023-12-05 21:26:00	9.2		9.46		9.4		9.53		20.16		20.8
2023-12-05 21:26:30	9.27		9.41		9.5		9.59		20.5		20.9
2023-12-05 21:27:00	9.29		9.42		9.58		9.56		20.26		20.76
2023-12-05 21:27:30	9.25		9.41		9.57		9.56		20.35		20.95
2023-12-05 21:28:00	9.22		9.44		9.5		9.58		20.28		20.4
2023-12-05 21:28:30	9.22		9.41		9.5		9.5		20.29		20.96
2023-12-05 21:29:00	9.18		9.44		9.49		9.47		20.42		20.02
2023-12-05 21:29:30	9.22		9.46		9.57		9.46		20.28		20.59
2023-12-05 21:30:00	9.22		9.46		9.56		9.55		20.22		20.74
2023-12-05 21:30:30	9.22		9.39		9.59		9.58		20.64		20.25
2023-12-05 21:31:00	9.1		9.4		9.53		9.54		20.24		20.85
2023-12-05 21:31:30	9.18		9.41		9.5		9.51		20.1		20.16
2023-12-05 21:32:00	9.13		9.38		9.47		9.54		20.46		20.88
2023-12-05 21:32:30	9.23		9.41		9.56		9.49		20.59		20.25
2023-12-05 21:33:00	9.14		9.44		9.57		9.59		20.55		22.44
2023-12-05 21:33:30	9.11		9.43		9.59		9.52		20		20.54
2023-12-05 21:34:00	9.2		9.42		9.53		9.53		20.05		18.93
2023-12-05 21:34:30	9.26		9.41		9.48		9.57		20.12		18.99
2023-12-05 21:35:00	9.1		9.39		9.5		9.5		20.46		18.41
2023-12-05 21:35:30	9.15		9.39		9.5		9.45		20.65		20.57
2023-12-05 21:36:00	9.26		9.38		9.45		9.53		20.21		20.3
2023-12-05 21:36:30	9.29		9.38		9.59		9.58		20.46		20.14
2023-12-05 21:37:00	9.2		9.47		9.46		9.54		20.51		20.2
2023-12-05 21:37:30	9.11		9.4		9.56		9.49		20.05		20.02
2023-12-05 21:38:00	9.29		9.43		9.52		9.57		20.52		20.19
2023-12-05 21:38:30	9.12		9.47		9.47		9.52		20.75		20.3
2023-12-05 21:39:00	9.15		9.45		9.58		9.52		20.43		20.79
2023-12-05 21:39:30	9.14		9.38		9.57		9.54		20.55		20.62
2023-12-05 21:40:00	9.25		9.4		9.53		9.49		20.04		20.87
2023-12-05 21:40:30	9.26		9.45		9.58		9.42		20.61		20.13
2023-12-05 21:41:00	9.24		9.46		9.47		9.53		20.34		20.39
2023-12-05 21:41:30	9.26		9.42		9.57		9.47		20.03		18.53
2023-12-05 21:42:00	9.1		9.45		9.53		9.5		20.76		18.46
2023-12-05 21:42:30	9.17		9.45		9.59		9.53		20.68		20.64
2023-12-05 21:43:00	9.23		9.4		9.54		9.45		20.3		20.82
2023-12-05 21:43:30	9.1		9.45		9.45		9.43		20.45		20.3
2023-12-05 21:44:00	9.25		9.45		9.5		9.44		20.61		21
2023-12-05 21:44:30	9.13		9.39		9.58		9.56		20.02		20.37
2023-12-05 21:45:00	9.18		9.45		9.43		9.55		20.37		20.55
2023-12-05 21:45:30	9.2		9.44		9.41		9.53		20.38		20.01
2023-12-05 21:46:00	9.27		9.42		9.58		9.5		20.66		20.06
2023-12-05 21:46:30	9.12		9.45		9.4		9.52		20.47		20.04
2023-12-05 21:47:00	9.2		9.43		9.5		9.43		20.13		18.38
2023-12-05 21:47:30	9.28		9.44		9.58		9.57		20.63		20.73
2023-12-05 21:48:00	9.18		9.46		9.42		9.53		20.34		20.99
2023-12-05 21:48:30	9.28		9.39		9.59		9.53		20.17		20.02
2023-12-05 21:49:00	9.27		9.42		9.54		9.46		20.07		20.57
2023-12-05 21:49:30	9.23		9.4		9.5		9.59		20.72		20.76
2023-12-05 21:50:00	9.29		9.47		9.49		9.52		20.8		20.61
2023-12-05 21:50:30	9.15		9.41		9		9.57		20.38		20.91
2023-12-05 21:51:00	9.29		9.39		9.55		9.52		20.29		20.48
2023-12-05 21:51:30	9.25		9.39		9.53		9.52		20.36		20.26
2023-12-05 21:52:00	9.11		9.41		9.54		9.58		20.19		20.23
2023-12-05 21:52:30	9.22		9.44		9.55		9.42		20.04		20.05
2023-12-05 21:53:00	9.22		9.38		9.53		9.58		20.44		20.37
2023-12-05 21:53:30	9.29		9.44		9.56		9.5		20.21		20.24
2023-12-05 21:54:00	9.29		9.44		9.56		9.49		20.19		20.23
2023-12-05 21:54:30	9.12		9.41		9.58		9.52		20.52		20.1
2023-12-05 21:55:00	9.16		9.43		9.53		9.54		20.14		20.67
2023-12-05 21:55:30	9.23		9.08		9.53		9.49		20.4		20.8
2023-12-05 21:56:00	9.29		9.43		9.52		9.5		20.44		23.15
2023-12-05 21:56:30	9.29		9.45		9.52		9.53		20.39		20.32
2023-12-05 21:57:00	9.1		9.44		9.54		9.44		20.1		20.96
2023-12-05 21:57:30	9.2		9.44		9.45		9.54		20.42		20.61
2023-12-05 21:58:00	9.26		9.45		9.5		9.57		20.28		20.86
2023-12-05 21:58:30	9.23		9.46		9.57		9.43		20.13		20.41
2023-12-05 21:59:00	9.24		9.41		9.49		9.52		20.24		20.79
2023-12-05 21:59:30	9.11		9.45		9.59		9.5		20.11		20.07
2023-12-05 22:00:00	9.13		9.4		9.5		9.44		20.33		20.22
2023-12-05 22:00:30	9.23		9.46		9.59		9.58		20.39		20.27
2023-12-05 22:01:00	9.28		9.38		9.5		9.5		20.01		20.8
2023-12-05 22:01:30	9.13		9.46		9.53		9.5		20.55		20.99
2023-12-05 22:02:00	9.13		9.39		9.5		9.56		20.86		20.19
2023-12-05 22:02:30	9.15		9.46		9.49		9.53		20.44		20.6
2023-12-05 22:03:00	9.1		9.4		9.5		9.5		20.03		20.45
2023-12-05 22:03:30	9.13		9.38		9.52		9.45		20.54		20.76
2023-12-05 22:04:00	9.29		9.42		9.53		9.51		20.4		22.1
2023-12-05 22:04:30	9.27		9.47		9.43		9.58		20.12		20.32
2023-12-05 22:05:00	9.23		9.38		9.55		9.5		20.43		20.43
2023-12-05 22:05:30	9.26		9.46		9.56		9.43		20.01		20.63
2023-12-05 22:06:00	9.23		9.41		9.42		9.52		20.04		20.29
2023-12-05 22:06:30	9.13		9.39		9.47		9.5		20.38		20.05
2023-12-05 22:07:00	9.12		9.4		9.58		9.44		20.6		20.9
2023-12-05 22:07:30	9.18		9.44		9		9.5		20.14		22.2
2023-12-05 22:08:00	9.28		9.43		9.57		9.54		20.1		20.07
2023-12-05 22:08:30	9.18		9.42		9.56		9.57		20.01		20.1
2023-12-05 22:09:00	9.25		9.45		9.5		9.47		20.86		20.67
2023-12-05 22:09:30	9.13		9.39		9.54		9.5		20.46		20.69
2023-12-05 22:10:00	9.28		9.44		9.43		9.53		20.79		20.22
2023-12-05 22:10:30	9.22		9.42		9.55		9.5		20.48		20.81
2023-12-05 22:11:00	9.23		9.46		9.5		9.52		20.38		18.53
2023-12-05 22:11:30	9.23		9.45		9.59		9.48		20.94		20.66
2023-12-05 22:12:00	9.26		9.4		9		9.54		20.83		20.49
2023-12-05 22:12:30	9.29		9.42		9.42		9.57		20.78		20.23
2023-12-05 22:13:00	9.11		9.45		9.54		9.5		20.48		20.41
2023-12-05 22:13:30	9.14		9.43		9.48		9.56		20.45		20.73
2023-12-05 22:14:00	9.12		9.47		9.58		9.46		20.72		20.66
2023-12-05 22:14:30	9.27		9.44		9.5		9.57		20.32		18.38
2023-12-05 22:15:00	9.1		9.45		9.54		9.55		20.47		20.84
2023-12-05 22:15:30	9.22		9.39		9.53		9.5		20.43		20.03
2023-12-05 22:16:00	9.14		9.42		9.47		9.59		20.48		20.58
2023-12-05 22:16:30	9.25		9.4		9.44		9.52		20.07		20.93
2023-12-05 22:17:00	9.17		9.47		9.56		9.57		20.51		20.89
2023-12-05 22:17:30	9.26		9.38		9.46		9.55		20.08		20.78
2023-12-05 22:18:00	9.28		9.44		9.5		9.55		20.24		23.09
2023-12-05 22:18:30	9.18		9.44		9.58		9.58		20.53		20.72
2023-12-05 22:19:00	9.15		9.39		9.56		9.55		20.35		20.18
2023-12-05 22:19:30	9.1		9.38		9.5		9.5		20.28		20.35
2023-12-05 22:20:00	9.17		9.46		9.51		9.55		20.9		20.43
2023-12-05 22:20:30	9.18		9.44		9.51		9.53		21		20.67
2023-12-05 22:21:00	9.24		9.38		9.55		9.47		20.81		20.24
2023-12-05 22:21:30	9.25		9.45		9.53		9.42		20.73		23.04
2023-12-05 22:22:00	9.2		9.47		9.54		9.55		20.46		20.95
2023-12-05 22:22:30	9.13		9.42		9.59		9.52		20.53		20.42
2023-12-05 22:23:00	9.26		9.47		9.56		9.48		19.95		20.87
2023-12-05 22:23:30	9.14		9.43		9.57		9.57		20.92		20.75
2023-12-05 22:24:00	9.16		9.42		9.52		9.54		20.35		20.38
2023-12-05 22:24:30	9.26		9.4		9.5		9.54		20.29		20.93
2023-12-05 22:25:00	9.15		9.41		9.55		9.5		20.94		20.84
2023-12-05 22:25:30	9.1		9.39		9.42		9.59		20.4		18.64
2023-12-05 22:26:00	9.24		9.4		9.52		9.53		20.07		20.94
2023-12-05 22:26:30	9.28		9.42		9.44		9.56		20.16		20.92
2023-12-05 22:27:00	9.11		9.4		9.55		9.53		20.36		20.94
2023-12-05 22:27:30	9.27		9.47		9.59		9.58		20.96		20.61
2023-12-05 22:28:00	9.13		9.46		9.48		9.47		20.26		20.88
2023-12-05 22:28:30	9.17		9.47		9.44		9.57		20.65		20.44
2023-12-05 22:29:00	9.28		9.46		9.57		9.56		20.06		20.45
2023-12-05 22:29:30	9.17		9.4		9.54		9.45		20.76		18.94
2023-12-05 22:30:00	9.23		9.47		9.58		9.44		20.94		20.99
2023-12-05 22:30:30	9.26		9.4		9.52		9.52		20.53		20
2023-12-05 22:31:00	9.14		9.39		9.47		9.53		20.12		20.55
2023-12-05 22:31:30	9.29		9.38		9.56		9.46		20.74		20.11
2023-12-05 22:32:00	9.23		9.41		9.41		9.54		20.22		20.78
2023-12-05 22:32:30	9.17		9.41		9.52		9.55		20.05		20.33
2023-12-05 22:33:00	9.17		9.41		9.55		9.5		20.65		20.56
2023-12-05 22:33:30	9.17		9.47		9.55		9.42		20.58		20.45
2023-12-05 22:34:00	9.29		9.39		9.54		9.54		20.4		20.76
2023-12-05 22:34:30	9.13		9.4		9.5		9.5		20.01		20.28
2023-12-05 22:35:00	9.25		9.44		9.58		9.51		20.68		20.86
2023-12-05 22:35:30	9.24		9.41		9.52		9.55		20.95		20.06
2023-12-05 22:36:00	9.24		9.43		9.48		9.59		20.35		20.96
2023-12-05 22:36:30	9.27		9.38		9.46		9.56		20.52		20.56
2023-12-05 22:37:00	9.23		9.42		9.54		9.5		20.05		20.29
2023-12-05 22:37:30	9.22		9.47		9.53		9.43		20.46		20.36
2023-12-05 22:38:00	9.26		9.41		9.57		9.54		20.07		20.3
2023-12-05 22:38:30	9.17		9.46		9.53		9.41		20.9		20.51
2023-12-05 22:39:00	9.24		9.43		9.56		9.58		20.33		20.76
2023-12-05 22:39:30	9.17		9.08		9.55		9.46		20.48		20.73
2023-12-05 22:40:00	9.29		9.39		9.44		9.58		20.13		20.73
2023-12-05 22:40:30	9.25		9.47		9.5		9.5		20.32		20.03
2023-12-05 22:41:00	9.26		9.46		9.54		9.5		20.13		20.97
2023-12-05 22:41:30	9.2		9.38		9.55		9.5		20.13		20.34
2023-12-05 22:42:00	9.18		9.41		9.55		9.57		20.54		20.14
2023-12-05 22:42:30	9.26		9.38		9.44		9.52		20.55		20.02
2023-12-05 22:43:00	9.12		9.45		9.59		9.54		20.01		20.62
2023-12-05 22:43:30	9.26		9.41		9.54		9.49		20.66		21
2023-12-05 22:44:00	9.1		9.46		9.56		9.5		20.89		20.19
2023-12-05 22:44:30	9.26		9.43		9.54		9.45		20.87		20.6
2023-12-05 22:45:00	9.1		9.46		9.45		9.45		20.37		20.68
2023-12-05 22:45:30	9.29		9.39		9.55		9.49		20.28		20.52
2023-12-05 22:46:00	9.27		9.44		9.58		9.57		20.91		20.75
2023-12-05 22:46:30	9.23		9.41		9.59		9.53		20.19		20.65
2023-12-05 22:47:00	9.11		9.38		9.47		9.58		20.35		20.52
2023-12-05 22:47:30	9.25		9.42		9.4		9.49		20.49		20.04
2023-12-05 22:48:00	9.26		9.45		9.54		9.55		20.58		20.18
2023-12-05 22:48:30	9.16		9.43		9.57		9.58		20.77		20.53
2023-12-05 22:49:00	9.24		9.47		9.41		9.54		20.11		20.48
2023-12-05 22:49:30	9.2		9.46		9.59		9.57		20.17		20.49
2023-12-05 22:50:00	9.15		9.41		9.54		9.5		20.06		20.63
2023-12-05 22:50:30	9.1		9.42		9.59		9.55		20.87		20.98
2023-12-05 22:51:00	9.25		9.47		9.54		9.54		20.86		20.43
2023-12-05 22:51:30	9.11		9.38		9.48		9.58		20.06		20.47
2023-12-05 22:52:00	9.17		9.44		9.57		9.44		20.31		20.76
2023-12-05 22:52:30	9.25		9.41		9.48		9.5		20.09		20.28
2023-12-05 22:53:00	9.16		9.4		9.49		9.48		20.39		20.46
2023-12-05 22:53:30	9.26		9.42		9.46		9.55		20.78		20.35
2023-12-05 22:54:00	9.22		9.45		9.4		9.59		20.12		20.51
2023-12-05 22:54:30	9.15		9.47		9.5		9.54		20.06		20.58
2023-12-05 22:55:00	9.16		9.38		9.58		9.58		20.67		20.76
2023-12-05 22:55:30	9.25		9.44		9.57		9.59		20.25		20.02
2023-12-05 22:56:00	9.15		9.42		9.5		9.5		20.31		20.25
2023-12-05 22:56:30	9.29		9.41		9.5		9.56		20.15		20.07
2023-12-05 22:57:00	9.29		9.41		9.49		9.5		20.15		20.88
2023-12-05 22:57:30	9.16		9.42		9.57		9.5		20.29		20.88
2023-12-05 22:58:00	9.1		9.44		9.56		9.54		20.26		20.49
2023-12-05 22:58:30	9.25		9.44		9.59		9.56		20.05		20.46
2023-12-05 22:59:00	9.22		9.39		9.53		9.59		20.11		21
2023-12-05 22:59:30	9.23		9.43		9.5		9.53		20.37		20.76
2023-12-05 23:00:00	9.22		9.46		9.47		9		20.22		20.45
2023-12-05 23:00:30	9.27		9.41		9.56		9.41		20.11		20.75
2023-12-05 23:01:00	9.16		9.42		9.57		9.56		20.37		20
2023-12-05 23:01:30	9.29		9.46		9.59		9.58		20.15		20.39
2023-12-05 23:02:00	9.23		9.4		9.53		9.42		20.15		18.89
2023-12-05 23:02:30	9.2		9.42		9.48		9.5		20.33		20.02
2023-12-05 23:03:00	9.1		9.44		9.5		9.42		20.38		22.06
2023-12-05 23:03:30	9.16		9.42		9.5		9.59		20.5		20.33
2023-12-05 23:04:00	9.1		9.41		9.45		9		20.42		20.02
2023-12-05 23:04:30	9.18		9.43		9.59		9.47		20.57		20.04
2023-12-05 23:05:00	9.17		9.44		9.46		9.56		20.47		20.78
2023-12-05 23:05:30	9.1		9.4		9.56		9.54		20.9		20.82
2023-12-05 23:06:00	9.27		9.43		9.52		9.51		20.82		20.29
2023-12-05 23:06:30	9.26		9.41		9.47		9.58		20.5		20.02
2023-12-05 23:07:00	9.18		9.38		9.58		9.5		20.85		20.39
2023-12-05 23:07:30	9.26		9.45		9.57		9.58		20.87		20.88
2023-12-05 23:08:00	9.27		9.41		9.53		9.49		20.92		20.05
2023-12-05 23:08:30	9.16		9.41		9.58		9.52		20.49		20.89
2023-12-05 23:09:00	9.15		9.42		9.47		9.56		20.71		20.31
2023-12-05 23:09:30	9.16		9.38		9.57		9.58		20.72		20.67
2023-12-05 23:10:00	9.11		9.45		9.53		9.41		20.08		20.07
2023-12-05 23:10:30	9.14		9.39		9.59		9.5		20.76		20.79
2023-12-05 23:11:00	9.12		9.46		9.54		9.49		20.9		20.12
2023-12-05 23:11:30	9.11		9.47		9.45		9.56		20.05		18.3
2023-12-05 23:12:00	9.14		9.42		9.5		9.43		20.38		18.37
2023-12-05 23:12:30	9.11		9.38		9.58		9.53		20.16		20.98
2023-12-05 23:13:00	9.26		9.39		9.43		9.53		20.87		20.23
2023-12-05 23:13:30	9.12		9.38		9.41		9.52		20.4		20.09
2023-12-05 23:14:00	9.14		9.44		9.58		9.42		20.35		20.42
2023-12-05 23:14:30	9.18		9.4		9.4		9.59		20.02		20.5
2023-12-05 23:15:00	9.15		9.45		9.5		9.59		20.47		20.69
2023-12-05 23:15:30	9.23		9.42		9.58		9.57		20.18		20.92
2023-12-05 23:16:00	9.29		9.39		9.42		9.53		20.46		20.97
2023-12-05 23:16:30	9.16		9.38		9.59		9.59		20.52		20.53
2023-12-05 23:17:00	9.13		9.38		9.54		9.57		20.03		20.97
2023-12-05 23:17:30	9.27		9.46		9.5		9.46		20.55		20.44
2023-12-05 23:18:00	9.24		9.38		9.49		9.57		20.35		20.44
2023-12-05 23:18:30	9.23		9.38		9		9.45		20.09		20.94
2023-12-05 23:19:00	9.13		9.39		9.55		9.48		20.65		20.31
2023-12-05 23:19:30	9.27		9.39		9.53		9.43		20.19		20.31
2023-12-05 23:20:00	9.27		9.42		9.54		9.52		20.31		20.12
2023-12-05 23:20:30	9.17		9.4		9.55		9.54		20.64		20.11
2023-12-05 23:21:00	9.22		9.47		9.53		9.5		20.17		20.95
2023-12-05 23:21:30	9.22		9.41		9.56		9.59		20.05		20.15
2023-12-05 23:22:00	9.16		9.39		9.56		9.59		20.2		20.01
2023-12-05 23:22:30	9.13		9.39		9.58		9.56		20.05		20.62
2023-12-05 23:23:00	9.28		9.41		9.53		9.52		20.11		20.66
2023-12-05 23:23:30	9.23		9.44		9.53		9.5		20.46		20.33
2023-12-05 23:24:00	9.11		9.38		9.52		9.56		20.05		20.93
2023-12-05 23:24:30	9.26		9.44		9.52		9.5		20.32		20.85
2023-12-05 23:25:00	9.2		9.44		9.54		9.48		20.27		20.25
2023-12-05 23:25:30	9.23		9.41		9.45		9.5		20.35		18.43
2023-12-05 23:26:00	9.14		9.43		9.5		9		20.51		20.59
2023-12-05 23:26:30	9.22		9.08		9.57		9.57		20.27		20.18
2023-12-05 23:27:00	9.28		9.43		9.49		9.54		20.12		20.56
2023-12-05 23:27:30	9.25		9.45		9.59		9.54		20.29		18.95
2023-12-05 23:28:00	9.22		9.44		9.5		9.5		20.26		18.44
2023-12-05 23:28:30	9.11		9.44		9.59		9.5		20.83		20.36
2023-12-05 23:29:00	9.26		9.45		9.5		9.53		20.18		20.47
2023-12-05 23:29:30	9.17		9.46		9.53		9.57		20.4		20.24
2023-12-05 23:30:00	9.14		9.41		9.5		9.56		20.93		20.92
2023-12-05 23:30:30	9.24		9.45		9.49		9.5		20.38		20.78
2023-12-05 23:31:00	9.23		9.4		9.5		9		20.94		20.76
2023-12-05 23:31:30	9.26		9.46		9.52		9.53		20.42		20.07
2023-12-05 23:32:00	9.25		9.38		9.53		9.47		20.23		20.92
2023-12-05 23:32:30	9.16		9.46		9.43		9.53		20.39		20.95
2023-12-05 23:33:00	9.11		9.39		9.55		9.54		20.08		20.32
2023-12-05 23:33:30	9.25		9.46		9.56		9.57		20.06		20.3
2023-12-05 23:34:00	9.11		9.4		9.42		9.42		20.68		20.44
2023-12-05 23:34:30	9.14		9.38		9.52		9.5		20.46		20.21
2023-12-05 23:35:00	9.2		9.42		9.44		9.49		20.3		20.25
2023-12-05 23:35:30	9.25		9.47		9.48		9.54		20.13		20.68
2023-12-05 23:36:00	9.25		9.38		9.42		9.59		20.31		20.88
2023-12-05 23:36:30	9.14		9.46		9.53		9.57		20.38		20.41
2023-12-05 23:37:00	9.16		9.41		9.53		9.52		20.02		20.77
2023-12-05 23:37:30	9.1		9.39		9.43		9.5		20.31		20.67
2023-12-05 23:38:00	9.14		9.4		9		9.43		20.14		20.25
2023-12-05 23:38:30	9.11		9.44		9.49		9.59		20.21		20.82
2023-12-05 23:39:00	9.27		9.43		9.59		9.53		20.09		20.84
2023-12-05 23:39:30	9.13		9.42		9.45		9.55		20.97		20.99
2023-12-05 23:40:00	9.1		9.45		9.56		9.55		20.39		20.04
2023-12-05 23:40:30	9.15		9.39		9.5		9.47		20.3		20.12
2023-12-05 23:41:00	9.12		9.44		9.59		9.53		20.99		20.56
2023-12-05 23:41:30	9.12		9.42		9.57		9.59		20.72		20.27
2023-12-05 23:42:00	9.15		9.46		9.58		9.56		20.45		20.73
2023-12-05 23:42:30	9.18		9.45		9.5		9.58		20.16		20.75
2023-12-05 23:43:00	9.2		9.4		9.55		9.56		20.11		20.27
2023-12-05 23:43:30	9.23		9.42		9.54		9.5		20.38		20.99
2023-12-05 23:44:00	9.29		9.45		9.54		9.52		20.3		20.36
2023-12-05 23:44:30	9.18		9.43		9.49		9.45		20.19		20.38
2023-12-05 23:45:00	9.2		9.47		9.58		9.46		20.29		20.9
2023-12-05 23:45:30	9.25		9.44		9.52		9.59		20.04		20.13
2023-12-05 23:46:00	9.25		9.45		9.57		9.49		20.23		20.08
2023-12-05 23:46:30	9.22		9.39		9.57		9.44		20.6		20.5
2023-12-05 23:47:00	9.15		9.42		9.53		9.45		20.18		20.92
2023-12-05 23:47:30	9.15		9.4		9.59		9.53		20.28		20.23
2023-12-05 23:48:00	9.28		9.47		9.49		9		20.47		20.99
2023-12-05 23:48:30	9.15		9.38		9.59		9.43		20.02		20.26
2023-12-05 23:49:00	9.14		9.44		9.46		9.59		20.29		20.71
2023-12-05 23:49:30	9.17		9.44		9.47		9.54		20.43		20.86
2023-12-05 23:50:00	9.2		9.39		9.52		9.5		20.82		20.54
2023-12-05 23:50:30	9.13		9.38		9.5		9.47		20.47		20.3
2023-12-05 23:51:00	9.24		9.46		9.51		9.5		20.36		20.67
2023-12-05 23:51:30	9.26		9.44		9.53		9.56		20.42		20.14
2023-12-05 23:52:00	9.16		9.38		9.5		9.52		20.51		20.79
2023-12-05 23:52:30	9.18		9.45		9.5		9.44		20.21		20.67
2023-12-05 23:53:00	9.23		9.47		9.53		9.47		20.84		20.28
2023-12-05 23:53:30	9.14		9.42		9.44		9.49		20.31		20.24
2023-12-05 23:54:00	9.15		9.47		9.5		9.55		20.56		20.87
2023-12-05 23:54:30	9.22		9.43		9.5		9.56		20.2		20.31
2023-12-05 23:55:00	9.17		9.42		9.54		9.43		20.24		20.52
2023-12-05 23:55:30	9.2		9.4		9.56		9.52		20.29		20.54
2023-12-05 23:56:00	9.15		9.41		9.47		9.55		20.47		20.19
2023-12-05 23:56:30	9.28		9.39		9.58		9.5		20.86		20.41
2023-12-05 23:57:00	9.13		9.4		9		9.53		20.95		20.46
2023-12-05 23:57:30	9.14		9.42		9.57		9.4		20.44		20.62
2023-12-05 23:58:00	9.25		9.4		9.56		9.52		20.08		20.53
2023-12-05 23:58:30	9.22		9.47		9.5		9.52		20.06		20.19

## Sheet: 12.6
2023-12-06 11:03:30	9.26		9.38		9.57		9.58		20.35		20.44
2023-12-06 11:03:35	9.34		9.44		9.41		9.54		20.09		20.94
2023-12-06 11:03:40	9.29		9.41		9.59		9.57		20.65		20.31
2023-12-06 11:03:50	9.19		9.4		9.54		9.5		20.19		20.31
2023-12-06 11:03:55	9.17		9.42		9.59		9.55		20.31		20.12
2023-12-06 11:04:30	9.17		9.45		9.54		9.54		20.64		20.11
2023-12-06 11:04:30	9.17		9.47		9.48		9.58		20.17		20.95
2023-12-06 11:05:00	9.29		9.38		9.57		9.44		20.05		20.15
2023-12-06 11:05:30	9.33		9.44		9.48		9.5		20.2		20.01
2023-12-06 11:06:00	9.25		9.42		9.49		9.48		20.05		20.62
2023-12-06 11:06:30	9.24		9.41		9.46		9.55		20.11		20.66
2023-12-06 11:07:00	9.24		9.41		9.4		9.59		20.46		20.33
2023-12-06 11:07:30	9.27		9.42		9.5		9.54		20.05		20.93
2023-12-06 11:08:00	9.23		9.44		9.58		9.58		20.32		20.85
2023-12-06 11:08:30	9.22		9.44		9.57		9.59		20.27		20.25
2023-12-06 11:09:00	9.26		9.39		9.5		9.5		20.35		18.43
2023-12-06 11:09:30	9.17		9.43		9.5		9.56		20.51		20.59
2023-12-06 11:10:00	9.24		9.46		9.49		9.5		20.27		20.18
2023-12-06 11:10:30	9.17		9.41		9.57		9.5		20.12		20.56
2023-12-06 11:11:00	9.29		9.42		9.56		9.54		20.29		18.95
2023-12-06 11:11:30	9.25		9.46		9.59		9.56		20.26		18.44
2023-12-06 11:12:00	9.26		9.4		9.53		9.59		20.83		20.36
2023-12-06 11:13:00	9.2		9.42		9.5		9.53		20.18		20.47
2023-12-06 11:13:30	9.18		9.44		9.47		9		20.4		20.24
2023-12-06 11:14:00	9.21		9.42		9.56		9.41		20.93		20.92
2023-12-06 11:14:30	9.32		9.41		9.57		9.56		20.38		20.78
2023-12-06 11:15:00	9.26		9.43		9.59		9.58		20.94		20.76
2023-12-06 11:15:30	9.3		9.44		9.53		9.42		20.42		20.07
2023-12-06 11:16:00	9.26		9.4		9.48		9.5		20.23		20.92
2023-12-06 11:16:30	9.3		9.43		9.5		9.42		20.39		20.95
2023-12-06 11:17:00	9.29		9.41		9.5		9.59		20.08		20.32
2023-12-06 11:17:30	9.27		9.38		9.45		9		20.06		20.3
2023-12-06 11:18:00	9.19		9.45		9.59		9.47		20.68		20.44
2023-12-06 11:18:30	9.31		9.41		9.46		9.56		20.46		20.21
2023-12-06 11:19:00	9.25		9.41		9.56		9.54		20.3		20.25
2023-12-06 11:19:30	9.21		9.42		9.52		9.51		20.13		20.68
2023-12-06 11:20:00	9.16		9.38		9.47		9.58		20.31		20.88
2023-12-06 11:20:30	9.24		9.45		9.58		9.5		20.38		20.41
2023-12-06 11:21:00	9.2		9.39		9.57		9.58		20.02		20.77
2023-12-06 11:21:30	9.35		9.46		9.53		9.49		20.31		20.67
2023-12-06 11:22:00	9.3		9.47		9.58		9.52		20.14		20.25
2023-12-06 11:22:30	9.25		9.42		9.47		9.56		20.21		20.82
2023-12-06 11:23:00	9.31		9.38		9.57		9.58		20.09		20.84
2023-12-06 11:23:30	9.17		9.39		9.53		9.41		20.97		20.99
2023-12-06 11:24:00	9.25		9.38		9.59		9.5		20.39		20.04
2023-12-06 11:24:30	9.16		9.44		9.54		9.49		20.3		20.12
2023-12-06 11:25:00	9.26		9.4		9.45		9.56		20.99		20.56
2023-12-06 11:25:30	9.22		9.45		9.5		9.43		21.13		20.67
2023-12-06 11:26:00	9.35		9.42		9.58		9.53		21.25		20.81
2023-12-06 11:26:30	9.16		9.39		9.43		9.53		21.38		20.9
2023-12-06 11:27:00	9.25		9.38		9.41		9.52		21.45		20.93
2023-12-06 11:27:30	9.35		9.38		9.58		9.42		21.61		21.03
2023-12-06 11:28:00	9.29		9.46		9.4		9.59		21.79		21.12
2023-12-06 11:28:30	9.29		9.38		9.5		9.59		21.92		21.25
2023-12-06 11:29:00	9.16		9.38		9.58		9.57		21.96		21.31
2023-12-06 11:29:30	9.3		9.39		9.42		9.53		22.05		21.37
2023-12-06 11:30:00	9.25		9.39		9.59		9.59		22.17		21.42
2023-12-06 11:30:30	9.22		9.42		9.54		9.57		22.23		21.53
2023-12-06 11:31:00	9.23		9.4		9.5		9.46		22.37		21.65
2023-12-06 11:31:30	9.22		9.47		9.49		9.57		22.55		21.78
2023-12-06 11:32:00	9.27		9.41		9		9.45		22.56		21.91
2023-12-06 11:32:30	9.16		9.39		9.55		9.48		22.72		21.97
2023-12-06 11:33:00	9.29		9.39		9.53		9.43		22.81		22.04
2023-12-06 11:33:30	9.19		9.41		9.54		9.52		22.89		22.15
2023-12-06 11:34:00	9.2		9.44		9.55		9.54		22.93		22.24
2023-12-06 11:34:30	9.3		9.38		9.53		9.5		23.02		22.43
2023-12-06 11:35:00	9.16		9.44		9.56		9.59		23.14		22.51
2023-12-06 11:35:30	9.3		9.44		9.56		9.59		23.21		22.58
2023-12-06 11:36:00	9.18		9.41		9.58		9.56		23.27		22.64
2023-12-06 11:36:30	9.17		9.43		9.53		9.52		23.35		22.74
2023-12-06 11:37:00	9.3		9.08		9.53		9.5		23.46		22.79
2023-12-06 11:37:30	9.27		9.43		9.52		9.56		23.54		22.86
2023-12-06 11:38:00	9.26		9.45		9.52		9.5		23.71		22.93
2023-12-06 11:38:30	9.18		9.44		9.54		9.48		23.78		23.02
2023-12-06 11:39:00	9.26		9.44		9.45		9.5		23.83		23.11
2023-12-06 11:39:30	9.27		9.45		9.5		9		23.91		23.18
2023-12-06 11:40:00	9.16		9.46		9.57		9.57		23.95		23.26
2023-12-06 11:40:30	9.35		9.41		9.49		9.54		24.01		23.37
2023-12-06 11:41:00	9.16		9.45		9.59		9.54		24.11		23.43
2023-12-06 11:41:30	9.31		9.4		9.5		9.5		24.15		23.55
2023-12-06 11:42:00	9.34		9.46		9.59		9.5		24.34		23.62
2023-12-06 11:42:30	9.32		9.38		9.5		9.53		24.42		23.74
2023-12-06 11:43:00	9.31		9.46		9.53		9.57		24.46		23.81
2023-12-06 11:43:30	9.34		9.39		9.5		9.56		24.57		23.85
2023-12-06 11:44:00	9.31		9.46		9.49		9.5		24.63		23.94
2023-12-06 11:44:30	9.26		9.4		9.5		9		24.71		24.05
2023-12-06 11:45:00	9.32		9.38		9.52		9.53		24.79		24.16
2023-12-06 11:45:30	9.34		9.42		9.53		9.47		24.9		24.22
2023-12-06 11:46:00	9.18		9.47		9.43		9.53		24.9		24.34
2023-12-06 11:46:30	9.35		9.38		9.55		9.54		25.02		24.41
2023-12-06 11:47:00	9.23		9.46		9.56		9.57		25.16		24.5
2023-12-06 11:47:30	9.29		9.41		9.42		9.42		25.27		24.59
2023-12-06 11:48:00	9.16		9.39		9.52		9.5		25.37		24.67
2023-12-06 11:48:30	9.33		9.4		9.44		9.49		25.43		24.83
2023-12-06 11:49:00	9.27		9.44		9.48		9.54		25.49		24.91
2023-12-06 11:49:30	9.24		9.43		9.42		9.59		25.55		25.08
2023-12-06 11:50:00	9.23		9.42		9.53		9.57		25.64		25.11
2023-12-06 11:50:30	9.33		9.45		9.53		9.52		25.73		25.32
2023-12-06 11:51:00	9.27		9.39		9.54		9.62		25.81		25.34
2023-12-06 11:51:30	9.27		9.44		9.61		9.67		25.88		25.52
2023-12-06 11:52:00	9.17		9.42		9.66		9.73		25.95		25.61
2023-12-06 11:52:30	9.22		9.46		9.68		9.81		26.04		25.67
2023-12-06 11:53:00	9.22		9.45		9.73		9.88		26.11		25.73
2023-12-06 11:53:30	9.16		9.4		9.71		9.93		26.19		25.82
2023-12-06 11:54:00	9.33		9.42		9.8		9.99		26.23		25.91
2023-12-06 11:54:30	9.28		9.45		9.81		10.05		26.27		25.95
2023-12-06 11:55:00	9.23		9.43		9.87		10.08		26.34		26.03
2023-12-06 11:55:30	9.31		9.47		9.85		10.05		26.38		26.11
2023-12-06 11:56:00	9.26		9.44		10.11		9.97		26.46		26.24
2023-12-06 11:56:30	9.2		9.45		10.05		10.13		26.51		26.29
2023-12-06 11:57:00	9.19		9.39		10.08		10.17		26.59		26.35
2023-12-06 11:57:30	9.34		9.42		10.12		10.26		26.62		26.42
2023-12-06 11:58:00	9.22		9.4		10.24		10.32		26.67		26.48
2023-12-06 11:58:30	9.28		9.47		10.45		10.38		26.75		26.57
2023-12-06 11:59:00	9.25		9.38		10.51		10.46		26.81		26.64
2023-12-06 11:59:30	9.22		9.44		10.65		10.53		26.88		26.71
2023-12-06 12:00:00	9.31		9.44		10.76		10.61		26.94		26.78
2023-12-06 12:00:30	9.21		9.39		10.84		10.69		27.1		26.83
2023-12-06 12:01:00	9.17		9.38		11		10.75		27.22		26.89
2023-12-06 12:01:30	9.34		9.46		11.06		10.83		27.29		26.94
2023-12-06 12:02:00	9.24		9.44		11.11		10.96		27.36		27.05
2023-12-06 12:02:30	9.23		9.38		11.16		11.06		27.43		27.11
2023-12-06 12:03:00	9.26		9.45		11.18		11.14		27.55		27.16
2023-12-06 12:03:30	9.25		9.47		11.21		11.26		27.61		27.23
2023-12-06 12:04:00	9.16		9.42		11.32		11.3		27.72		27.35
2023-12-06 12:04:30	9.31		9.47		11.39		11.31		27.79		27.42
2023-12-06 12:05:00	9.25		9.43		11.44		11.34		27.84		27.5
2023-12-06 12:05:30	9.31		9.42		11.45		11.37		27.91		27.56
2023-12-06 12:06:00	9.34		9.4		11.5		11.42		27.97		27.67
2023-12-06 12:06:30	9.2		9.41		11.51		11.45		28.06		27.74
2023-12-06 12:07:00	9.25		9.39		11.59		11.49		28.15		27.83
2023-12-06 12:07:30	9.25		9.4		11.62		11.52		28.22		27.91
2023-12-06 12:08:00	9.34		9.42		11.67		11.59		28.33		27.98
2023-12-06 12:08:30	9.16		9.4		11.65		11.56		28.39		28.05
2023-12-06 12:09:00	9.3		9.47		11.62		11.63		28.45		28.13
2023-12-06 12:09:30	9.34		9.31		11.61		11.65		28.52		28.21
2023-12-06 12:10:00	9.31		9.36		11.56		11.64		28.61		28.29
2023-12-06 12:10:30	9.27		9.35		11.58		11.62		28.66		28.33
2023-12-06 12:11:00	9.33		9.29		11.58		11.63		28.75		28.42
2023-12-06 12:11:30	9.3		9.34		11.55		11.58		28.84		28.49
2023-12-06 12:12:00	9.35		9.46		11.69		11.56		28.89		28.55
2023-12-06 12:12:30	9.32		9.67		11.71		11.51		28.93		28.67
2023-12-06 12:13:00	9.32		9.64		11.7		11.52		29.01		28.81
2023-12-06 12:13:30	9.35		9.68		11.71		11.49		29.11		28.94
2023-12-06 12:14:00	9.18		9.75		11.72		11.46		29.15		28.99
2023-12-06 12:14:30	9.2		9.76		11.65		11.41		29.23		29.06
2023-12-06 12:15:00	9.19		9.73		11.61		11.37		29.35		29.15
2023-12-06 12:15:30	9.29		9.83		11.57		11.34		29.33		29.34
2023-12-06 12:16:00	9.18		9.88		11.59		11.31		29.35		29.46
2023-12-06 12:16:30	9.2		9.91		11.58		11.27		29.42		29.51
2023-12-06 12:17:00	9.25		9.95		11.54		11.25		29.48		29.58
2023-12-06 12:17:30	9.25		9.96		11.5		11.22		29.51		29.64
2023-12-06 12:18:00	9.22		9.87		11.44		11.18		29.56		29.79
2023-12-06 12:18:30	9.35		9.95		11.41		11.15		29.61		29.91
2023-12-06 12:19:00	9.35		10.05		11.38		11.21		29.65		29.85
2023-12-06 12:19:30	9.28		9.09		11.37		11.16		29.69		29.94
2023-12-06 12:20:00	9.35		9.99		11.32		11.11		29.73		29.99
2023-12-06 12:20:30	9.34		10.06		11.29		11.09		29.77		30.14
2023-12-06 12:21:00	9.17		10.08		11.31		11.07		29.82		30.25
2023-12-06 12:21:30	9.2		10.02		11.29		11.06		29.86		30.26
2023-12-06 12:22:00	9.33		10		11.24		11.02		29.94		30.29
2023-12-06 12:22:30	9.24		10.04		11.25		10.97		30.03		30.35
2023-12-06 12:23:00	9.26		10.09		11.23		10.95		30.09		30.46
2023-12-06 12:23:30	9.16		10		11.21		10.93		30.12		30.46
2023-12-06 12:24:00	9.18		10.08		11.18		10.91		30.18		30.45
2023-12-06 12:24:30	9.19		10.03		11.16		10.89		30.25		30.51
2023-12-06 12:25:00	9.34		10.01		11.1		10.88		30.31		30.52
2023-12-06 12:25:30	9.35		10.02		11.14		10.92		30.37		30.55
2023-12-06 12:26:00	9.22		10.06		11.13		10.93		30.42		30.56
2023-12-06 12:26:30	9.17		10.05		11.11		10.86		30.5		30.61
2023-12-06 12:27:00	9.2		10.04		11.07		10.87		30.56		30.64
2023-12-06 12:27:30	9.35		10.07		11.09		10.85		30.64		30.65
2023-12-06 12:28:00	9.28		10.01		11.06		10.87		30.71		30.72
2023-12-06 12:28:30	9.33		10.06		11.02		11		30.78		30.69
2023-12-06 12:29:00	9.34		10.04		11.04		10.67		30.79		30.76
2023-12-06 12:29:30	9.25		10.08		11.08		10.59		30.82		30.75
2023-12-06 12:30:00	9.22		10.07		10.99		10.71		30.81		30.73
2023-12-06 12:30:30	9.14		10.02		11.01		10.73		30.82		30.71
2023-12-06 12:31:00	9.22		10.04		10.95		10.52		30.8		30.67
2023-12-06 12:31:30	9.32		10.07		11		10.57		30.81		30.65
2023-12-06 12:32:00	9.32		10.05		10.95		10.66		30.81		30.64
2023-12-06 12:32:30	9.28		10.04		10.96		10.73		30.78		30.61
2023-12-06 12:33:00	9.29		10.03		10.93		10.65		30.76		30.59
2023-12-06 12:33:30	9.35		10.01		10.94		10.67		30.75		30.55
2023-12-06 12:34:00	9.35		10.02		10.91		10.66		30.59		30.56
2023-12-06 12:34:30	9.33		10.07		10.89		10.6		30.56		30.53
2023-12-06 12:35:00	9.32		10.28		10.86		10.79		30.35		30.51
2023-12-06 12:35:30	9.34		10.06		10.84		10.56		30.05		30.48
2023-12-06 12:36:00	9.43		10.28		10.81		10.64		30.75		30.45
2023-12-06 12:36:30	9.42		10.03		10.87		10.7		30.32		30.41
2023-12-06 12:37:00	9.42		10.05		10.98		10.67		30.72		30.45
2023-12-06 12:37:30	9.45		10.06		10.98		10.69		30.55		30.42
2023-12-06 12:38:00	9.56		10.03		10.89		10.66		30.98		30.43
2023-12-06 12:38:30	9.49		10.04		10.92		10.65		30.54		30.41
2023-12-06 12:39:00	9.51		10.07		10.85		10.78		25.98		30.39
2023-12-06 12:39:30	9.41		10.01		10.85		10.64		30.95		30.35
2023-12-06 12:40:00	9.43		10.27		10.89		10.66		30.02		30.37
2023-12-06 12:40:30	9.44		10.09		10.86		10.61		30.8		30.36
2023-12-06 12:41:00	9.53		10.24		10.89		10.65		30.05		30.31
2023-12-06 12:41:30	9.4		10.02		10.92		10.73		30.1		30.35
2023-12-06 12:42:00	9.47		10.21		11.06		10.61		30.32		30.21
2023-12-06 12:42:30	9.42		10.07		10.88		10.54		30.01		30.19
2023-12-06 12:43:00	9.45		10.09		10.82		10.72		30.01		30.11
2023-12-06 12:43:30	9.4		10.27		10.91		10.54		30.56		30.05
2023-12-06 12:44:00	9.53		10.01		10.82		10.59		30.82		30.01
2023-12-06 12:44:30	9.56		10.02		10.95		10.59		30.4		30.32
2023-12-06 12:45:00	9.53		10.04		11		10.61		30.23		30.01
2023-12-06 12:45:30	9.5		10.02		10.89		10.83		30.35		30.01
2023-12-06 12:46:00	9.47		10.09		10.94		10.68		30.95		30.56
2023-12-06 12:46:30	9.55		10.07		10.81		10.72		30.11		30.23
2023-12-06 12:47:00	9.4		10.08		11.12		10.7		30.69		30.21
2023-12-06 12:47:30	9.46		10.26		10.89		10.69		30.05		30.19
2023-12-06 12:48:00	9.32		10.21		10.81		10.62		30.8		30.11
2023-12-06 12:48:30	9.33		10.24		10.88		10.68		30.57		29.84
2023-12-06 12:49:00	9.54		10.27		11.04		10.72		30.91		30.41
2023-12-06 12:49:30	9.33		9.7		10.83		10.51		30.8		30.46
2023-12-06 12:50:00	9.35		10.23		10.99		10.69		30.58		30.59
2023-12-06 12:50:30	9.41		10.23		10.95		10.59		30.35		30.17
2023-12-06 12:51:00	9.31		10.06		11.13		10.78		30.49		30.02
2023-12-06 12:51:30	9.71		10.25		10.9		10.58		30.94		29.95
2023-12-06 12:52:00	9.52		10.07		11.11		10.63		30.71		30.11
2023-12-06 12:52:30	9.36		10.27		10.85		10.65		30.02		29.9
2023-12-06 12:53:00	9.51		10.07		10.92		10.63		30.21		29.95
2023-12-06 12:53:30	9.32		10.07		10.81		10.53		30.78		30.03
2023-12-06 12:54:00	9.33		10.2		10.91		10.7		30.25		29.93
2023-12-06 12:54:30	9.5		10.04		10.81		10.85		30.03		30.47
2023-12-06 12:55:00	9.37		10.03		11.14		10.87		30.06		30.25
2023-12-06 12:55:30	9.32		10.07		11.12		10.55		30.67		30.15
2023-12-06 12:56:00	9.31		10.28		11.14		10.74		30.25		29.79
2023-12-06 12:56:30	9.34		10.06		10.99		10.54		30.43		30.06
2023-12-06 12:57:00	9.53		10.28		10.81		10.63		30.01		30.08
2023-12-06 12:57:30	9.38		10.03		10.98		10.69		30.78		30.06
2023-12-06 12:58:00	9.52		10.05		10.98		10.75		30.67		30.05
2023-12-06 12:58:30	9.31		10.06		10.81		10.7		30.26		30.02
2023-12-06 12:59:00	9.5		10.03		10.92		10.68		30.57		29.97
2023-12-06 12:59:30	9.51		10.04		11.06		10.56		30.45		29.95
2023-12-06 13:00:00	9.44		10.07		10.83		10.77		30.23		29.94
2023-12-06 13:00:30	9.56		10.01		10.84		10.57		30.21		29.91
2023-12-06 13:01:00	9.31		10.27		10.82		10.51		30.19		29.87
2023-12-06 13:01:30	9.5		10.09		10.89		10.77		30.11		29.85
2023-12-06 13:02:00	9.35		10.24		10.93		10.64		30.05		29.86
2023-12-06 13:02:30	9.42		10.02		10.8		10.66		30.01		29.83
2023-12-06 13:03:00	9.55		10.21		10.99		10.65		29.89		29.81
2023-12-06 13:03:30	9.39		10.07		10.85		10.86		29.95		29.79
2023-12-06 13:04:00	9.33		10.09		10.93		10.63		30.08		29.76
2023-12-06 13:04:30	9.42		10.27		10.98		10.74		29.8		29.75
2023-12-06 13:05:00	9.54		10.22		11.01		10.72		29.95		29.73
2023-12-06 13:05:30	9.44		10.28		10.85		10.71		30.54		29.68
2023-12-06 13:06:00	9.49		10.25		10.83		10.65		29.7		29.64
2023-12-06 13:06:30	9.41		10.29		10.96		10.75		30.06		29.61
2023-12-06 13:07:00	9.4		10.01		11		10.82		30.61		29.65
2023-12-06 13:07:30	9.51		10.23		11.13		10.68		29.89		29.61
2023-12-06 13:08:00	9.53		10.25		10.84		10.62		29.84		29.57
2023-12-06 13:08:30	9.45		10		11.16		10.53		30.14		29.56
2023-12-06 13:09:00	9.36		10.01		11.03		10.69		30.38		29.55
2023-12-06 13:09:30	9.33		10.06		11.18		10.81		29.75		29.53
2023-12-06 13:10:00	9.35		10.02		10.89		10.53		29.84		29.51
2023-12-06 13:10:30	9.46		10.2		11.1		10.55		30.41		29.5
2023-12-06 13:11:00	9.35		10		10.91		10.73		30.46		29.51
2023-12-06 13:11:30	9.34		10.02		10.86		10.57		30.59		29.51
2023-12-06 13:12:00	9.41		10.29		10.82		10.69		30.17		29.49
2023-12-06 13:12:30	9.55		10.06		10.89		10.62		30.02		29.46
2023-12-06 13:13:00	9.55		10.2		11.09		10.77		29.95		29.45
2023-12-06 13:13:30	9.33		10.07		10.85		10.63		30.11		29.43
2023-12-06 13:14:00	9.55		10.07		10.95		10.68		29.9		29.43
2023-12-06 13:14:30	9.39		9.7		10.93		10.77		29.95		29.45
2023-12-06 13:15:00	9.33		10.06		10.89		10.67		30.03		29.45
2023-12-06 13:15:30	9.4		10.24		11		10.61		29.93		29.43
2023-12-06 13:16:00	9.42		10.05		10.87		10.67		30.47		29.42
2023-12-06 13:16:30	9.36		10.28		10.84		10.59		30.25		29.35
2023-12-06 13:17:00	9.43		10.07		10.91		10.69		30.15		29.34
2023-12-06 13:17:30	9.36		10.03		10.83		10.68		29.79		29.31
2023-12-06 13:18:00	9.47		10.27		10.88		10.74		30.06		29.28
2023-12-06 13:18:30	9.49		10.06		10.94		10.67		29.76		29.26
2023-12-06 13:19:00	9.55		10.08		10.84		10.56		29.54		29.25
2023-12-06 13:19:30	9.51		10.06		10.95		10.74		29.33		29.21
2023-12-06 13:20:00	9.73		10.07		10.8		10.55		29.21		29.18
2023-12-06 13:20:30	9.53		10.04		10.9		10.75		29.09		29.16
2023-12-06 13:21:00	9.44		10.06		11.09		10.72		28.97		29.12
2023-12-06 13:21:30	9.53		10.04		10.83		10.68		28.95		29.11
2023-12-06 13:22:00	9.56		10.24		10.98		10.56		28.91		29.08
2023-12-06 13:22:30	9.55		10.01		10.93		10.52		28.88		29.06
2023-12-06 13:23:00	9.43		10.03		10.99		10.63		28.76		29.05
2023-12-06 13:23:30	9.42		10.07		11.04		10.56		28.61		29.02
2023-12-06 13:24:00	9.56		10.25		10.91		10.78		28.55		28.98
2023-12-06 13:24:30	9.54		10.03		11.02		10.65		28.42		28.96
2023-12-06 13:25:00	9.42		10.03		10.94		10.65		28.37		28.94
2023-12-06 13:25:30	9.72		10.08		10.87		10.67		28.29		28.91
2023-12-06 13:26:00	9.55		10		10.8		10.63		28.25		28.88
2023-12-06 13:26:30	9.43		10.23		10.84		10.63		28.18		28.85
2023-12-06 13:27:00	9.38		10.28		10.92		10.76		28.11		28.82
2023-12-06 13:27:30	9.49		10.29		10.97		10.78		28.06		28.76
2023-12-06 13:28:00	9.56		10.2		10.86		10.76		28.01		28.73
2023-12-06 13:28:30	9.56		10.04		10.9		10.61		27.98		28.71
2023-12-06 13:29:00	9.36		10.08		10.95		10.69		27.94		28.69
2023-12-06 13:29:30	9.48		10.23		10.82		10.67		27.89		28.64
2023-12-06 13:30:00	9.36		10.27		10.92		10.63		27.88		28.62
2023-12-06 13:30:30	9.55		10.25		10.8		10.65		27.85		28.66
2023-12-06 13:31:00	9.46		10.23		10.97		10.65		27.83		28.64
2023-12-06 13:31:30	9.49		10.07		10.86		10.63		27.81		28.67
2023-12-06 13:32:00	9.39		10.09		11		10.61		27.76		28.61
2023-12-06 13:32:30	9.47		10.02		10.93		10.68		27.75		28.55
2023-12-06 13:33:00	9.4		10.01		10.88		10.59		27.71		28.58
2023-12-06 13:33:30	9.4		10.08		10.82		10.61		27.74		28.53
2023-12-06 13:34:00	9.55		10.01		10.95		10.64		27.75		28.52
2023-12-06 13:34:30	9.38		10.08		11.07		10.82		27.72		28.48
2023-12-06 13:35:00	9.47		10.06		11.12		10.62		27.67		28.46
2023-12-06 13:35:30	9.38		10.08		10.85		10.68		27.64		28.43
2023-12-06 13:36:00	9.37		10.03		10.89		10.79		27.61		28.34
2023-12-06 13:36:30	9.42		10.04		10.8		10.73		27.55		28.43
2023-12-06 13:37:00	9.41		10.01		11.01		10.5		27.58		28.31
2023-12-06 13:37:30	9.37		10.02		10.83		10.7		27.53		28.29
2023-12-06 13:38:00	9.45		10.09		10.88		10.78		27.51		28.26
2023-12-06 13:38:30	9.55		10.04		10.9		10.83		27.49		28.24
2023-12-06 13:39:00	9.5		10.05		10.94		10.73		27.46		28.25
2023-12-06 13:39:30	9.47		10.04		10.91		10.78		27.45		28.21
2023-12-06 13:40:00	9.55		10.06		10.98		10.66		27.42		28.18
2023-12-06 13:40:30	9.45		10.06		10.88		10.7		27.38		28.12
2023-12-06 13:41:00	9.42		10.07		10.94		10.61		27.35		28.15
2023-12-06 13:41:30	9.46		10		10.83		10.76		27.32		28.11
2023-12-06 13:42:00	9.48		10.09		10.97		10.59		27.29		28.06
2023-12-06 13:42:30	9.53		10.08		10.9		10.56		27.26		28.05
2023-12-06 13:43:00	9.56		10.02		11		10.55		27.25		28.02
2023-12-06 13:43:30	9.48		10.03		10.9		10.57		27.24		28.01
2023-12-06 13:44:00	9.52		9.98		10.99		10.5		27.21		27.97
2023-12-06 13:44:30	9.45		10.02		10.99		10.62		27.18		27.95
2023-12-06 13:45:00	9.44		9.97		11.16		10.58		27.16		27.94
2023-12-06 13:45:30	9.4		9.97		10.9		10.76		27.15		27.91
2023-12-06 13:46:00	9.45		10.03		10.92		10.52		27.12		27.88
2023-12-06 13:46:30	9.44		10.04		11.07		10.62		27.06		27.85
2023-12-06 13:47:00	9.51		9.99		10.93		10.68		27.04		27.82
2023-12-06 13:47:30	9.4		10.03		11.19		10.54		27.03		27.82
2023-12-06 13:48:00	9.43		10.01		10.94		10.55		27.01		27.81
2023-12-06 13:48:30	9.49		10.04		10.95		10.8		26.97		27.76
2023-12-06 13:49:00	9.53		9.99		11.09		10.53		26.95		27.78
2023-12-06 13:49:30	9.54		10.02		10.91		10.65		26.92		27.75
2023-12-06 13:50:00	9.38		10.02		11.19		10.5		26.88		27.73
2023-12-06 13:50:30	9.46		10		10.91		10.65		26.85		27.71
2023-12-06 13:51:00	9.42		10.06		10.84		10.72		26.82		27.68
2023-12-06 13:51:30	9.44		10		10.98		10.61		26.79		27.64
2023-12-06 13:52:00	9.38		10.06		10.92		10.59		26.76		27.61
2023-12-06 13:52:30	9.36		10.02		10.8		10.64		26.73		27.58
2023-12-06 13:53:00	9.37		10		10.99		10.78		26.65		27.56
2023-12-06 13:53:30	9.52		10.05		10.88		10.72		26.64		27.51
2023-12-06 13:54:00	9.37		10.04		10.99		10.85		26.67		27.47
2023-12-06 13:54:30	9.4		9.97		10.82		10.76		26.62		27.46
2023-12-06 13:55:00	9.39		10.06		11.18		10.74		26.61		27.45
2023-12-06 13:55:30	9.4		10.04		10.81		10.74		26.59		27.42
2023-12-06 13:56:00	9.39		10		10.87		10.77		26.54		27.35
2023-12-06 13:56:30	9.47		10.02		10.96		10.69		26.52		27.34
2023-12-06 13:57:00	9.44		10.06		10.9		10.69		26.5		27.27
2023-12-06 13:57:30	9.44		10.01		10.85		10.69		26.46		27.16
2023-12-06 13:58:00	9.33		10.05		10.94		10.6		26.45		27.1
2023-12-06 13:58:30	9.53		10.04		10.86		10.61		26.43		27.05
2023-12-06 13:59:00	9.51		9.99		10.99		10.73		26.41		26.94
2023-12-06 13:59:30	9.56		9.67		11.11		10.68		26.39		26.86
2023-12-06 14:00:00	9.47		9.98		11.08		10.7		26.37		26.74
2023-12-06 14:00:30	9.53		10.04		10.81		10.76		26.35		26.76
2023-12-06 14:01:00	9.51		10.03		10.81		10.58		26.32		26.64
2023-12-06 14:01:30	9.51		9.98		10.88		10.71		26.31		26.65
2023-12-06 14:02:00	9.5		10.02		10.82		10.8		26.28		26.55
2023-12-06 14:02:30	9.49		10.03		10.94		10.54		26.25		26.51
2023-12-06 14:03:00	9.49		10.03		11.05		10.69		26.24		26.49
2023-12-06 14:03:30	9.49		10		10.88		10.65		26.21		26.43
2023-12-06 14:04:00	9.45		9.98		10.94		10.62		26.19		26.41
2023-12-06 14:04:30	9.44		10.06		10.87		10.64		26.18		26.35
2023-12-06 14:05:00	9.33		10.05		11.12		10.68		26.14		26.37
2023-12-06 14:05:30	9.42		10		10.89		10.62		26.11		26.31
2023-12-06 14:06:00	9.34		10		10.94		10.63		26.07		26.28
2023-12-06 14:06:30	9.53		9.97		10.9		10.71		26.03		26.25
2023-12-06 14:07:00	9.4		9.98		10.91		10.52		26.05		26.21
2023-12-06 14:07:30	9.45		10.04		10.89		10.77		26.01		26.16
2023-12-06 14:08:00	9.4		10.01		11		10.56		25.98		26.15
2023-12-06 14:08:30	9.4		10.04		11.1		10.66		25.95		26.13
2023-12-06 14:09:00	9.76		10.05		11.04		10.65		25.88		26.1
2023-12-06 14:09:30	9.37		9.97		10.89		10.65		25.86		26.08
2023-12-06 14:10:00	9.53		10.06		10.87		10.8		25.84		26.1
2023-12-06 14:10:30	9.53		10.02		10.95		10.55		25.81		26.05
2023-12-06 14:11:00	9.42		10		10.92		10.67		25.76		26.03
2023-12-06 14:11:30	9.42		10.03		10.88		10.7		25.73		26.01
2023-12-06 14:12:00	9.53		10.01		10.88		10.68		25.71		25.96
2023-12-06 14:12:30	9.41		10.01		11.06		10.66		25.68		25.95
2023-12-06 14:13:00	9.53		10.04		10.88		10.67		25.66		25.91
2023-12-06 14:13:30	9.55		9.98		10.81		10.68		25.65		25.86
2023-12-06 14:14:00	9.42		10.02		10.81		10.61		25.64		25.81
2023-12-06 14:14:30	9.4		10.06		11.12		10.57		25.64		25.16
2023-12-06 14:15:00	9.47		10.03		10.93		10.6		25.61		25.74
2023-12-06 14:15:30	9.56		10.02		10.94		10.7		25.63		25.74
2023-12-06 14:16:00	9.45		10.06		11.11		10.53		25.62		25.67
2023-12-06 14:16:30	9.49		10.04		10.9		10.52		25.62		25.67
2023-12-06 14:17:00	9.41		9.99		11.03		10.69		25.61		25.89
2023-12-06 14:17:30	9.41		9.98		10.81		10.52		25.59		25.9
2023-12-06 14:18:00	9.48		9.99		10.97		10.65		25.78		25.62
2023-12-06 14:18:30	9.5		10.01		11		10.78		25.67		25.91
2023-12-06 14:19:00	9.42		9.94		10.9		10.63		25.87		25.02
2023-12-06 14:19:30	9.5		9.96		10.81		10.55		25.72		25.89
2023-12-06 14:20:00	9.33		9.99		10.95		10.56		25.62		25.85
2023-12-06 14:20:30	9.52		9.99		10.86		10.68		25.84		25.72
2023-12-06 14:21:00	9.4		9.97		10.86		10.67		25.69		25.68
2023-12-06 14:21:30	9.46		9.96		10.81		10.68		25.82		25.57
2023-12-06 14:22:00	9.39		9.95		10.92		10.73		25.66		25.78
2023-12-06 14:22:30	9.35		10.02		10.82		10.75		25.69		25.47
2023-12-06 14:23:00	9.53		10.02		10.87		10.67		25.68		25.09
2023-12-06 14:23:30	9.54		9.94		10.93		10.77		25.69		25.74
2023-12-06 14:24:00	9.41		10.01		10.94		10.55		25.71		25.35
2023-12-06 14:24:30	9.55		10		10.98		10.5		25.65		25.48
2023-12-06 14:25:00	9.46		9.99		10.96		10.73		25.77		25.07
2023-12-06 14:25:30	9.43		9.98		10.99		10.58		25.73		25.69
2023-12-06 14:26:00	9.53		9.97		10.81		10.65		25.73		25.03
2023-12-06 14:26:30	9.49		9.98		10.8		10.75		25.86		25.76
2023-12-06 14:27:00	9.54		9.96		10.85		10.64		25.62		25.38
2023-12-06 14:27:30	9.39		9.95		10.96		10.69		25.77		25.74
2023-12-06 14:28:00	9.37		9.96		10.87		10.62		25.87		25.22
2023-12-06 14:28:30	9.43		9.98		11.07		10.69		25.78		25.25
2023-12-06 14:29:00	9.39		9.99		10.85		10.62		25.71		25.75
2023-12-06 14:29:30	9.41		10.03		11.05		10.69		25.24		25.98
2023-12-06 14:30:00	9.36		10.02		10.94		10.55		25.88		25.7
2023-12-06 14:30:30	9.48		10.01		11.04		10.85		25.13		25.7
2023-12-06 14:31:00	9.43		9.98		10.85		10.65		25.78		25.88
2023-12-06 14:31:30	9.36		10.03		10.8		10.69		25.62		25.84
2023-12-06 14:32:00	9.47		10.03		11.05		10.68		25.63		25.03
2023-12-06 14:32:30	9.44		10.01		10.99		10.8		25.09		25.92
2023-12-06 14:33:00	9.44		10.01		10.95		10.63		25.71		25.44
2023-12-06 14:33:30	9.36		9.98		11.03		10.65		25.83		25.59
2023-12-06 14:34:00	9.4		9.96		10.93		10.77		25.74		25.16
2023-12-06 14:34:30	9.37		9.98		10.96		10.65		25.66		25.28
2023-12-06 14:35:00	9.31		9.97		10.98		10.8		25.78		25.27
2023-12-06 14:35:30	9.42		9.96		10.98		10.52		25.67		25.89
2023-12-06 14:36:00	9.33		9.9		10.89		10.7		25.67		25.55
2023-12-06 14:36:30	9.29		9.91		11.07		10.6		25.66		25.3
2023-12-06 14:37:00	9.38		9.94		10.9		10.64		25.51		25.12
2023-12-06 14:37:30	9.36		9.9		10.82		10.66		25.85		25.55
2023-12-06 14:38:00	9.4		9.99		10.85		10.66		25.62		25.66
2023-12-06 14:38:30	9.43		9.99		10.87		10.65		25.76		25.67
2023-12-06 14:39:00	9.32		9.96		10.87		10.65		25.66		25.92
2023-12-06 14:39:30	9.48		9.9		10.95		10.71		25.65		25.79
2023-12-06 14:40:00	9.53		9.99		10.88		10.54		25.54		25.89
2023-12-06 14:40:30	9.37		9.95		10.95		10.65		25.78		25.35
2023-12-06 14:41:00	9.4		9.97		10.98		10.58		25.69		25.51
2023-12-06 14:41:30	9.5		9.94		10.81		10.73		25.8		25.7
2023-12-06 14:42:00	9.31		9.94		11.1		10.67		25.62		25.92
2023-12-06 14:42:30	9.47		9.94		11.1		10.65		25.65		25.74
2023-12-06 14:43:00	9.52		9.94		11.14		10.89		25.68		25.75
2023-12-06 14:43:30	9.31		9.97		10.84		10.51		25.85		25.97
2023-12-06 14:44:00	9.42		9.91		10.92		10.59		25.82		25.69
2023-12-06 14:44:30	9.53		9.94		10.85		10.65		25.8		25.08
2023-12-06 14:45:00	9.48		9.96		10.87		10.75		25.71		25.01
2023-12-06 14:45:30	9.35		9.97		11.07		10.59		25.6		25.09
2023-12-06 14:46:00	9.3		9.98		10.98		10.66		25.68		25.04
2023-12-06 14:46:30	9.53		9.9		10.95		10.74		25.76		25.92
2023-12-06 14:47:00	9.47		9.93		10.94		10.64		25.69		25.21
2023-12-06 14:47:30	9.32		9.95		10.9		10.75		25.72		25.31
2023-12-06 14:48:00	9.36		9.96		10.91		10.69		25.63		25.96
2023-12-06 14:48:30	9.44		9.96		10.92		10.68		25.61		25.17
2023-12-06 14:49:00	9.4		9.96		10.9		10.68		25.04		25.65
2023-12-06 14:49:30	9.42		9.92		10.9		10.62		25.65		25.74
2023-12-06 14:50:00	9.52		9.98		11.07		10.64		25.68		25.25
2023-12-06 14:50:30	9.48		9.97		10.94		10.5		25.82		25.97
2023-12-06 14:51:00	9.31		9.95		10.94		10.66		25.62		25.61
2023-12-06 14:51:30	9.43		9.99		10.84		10.69		25.85		25.46
2023-12-06 14:52:00	9.42		9.92		10.86		10.78		25.69		25.64
2023-12-06 14:52:30	9.33		9.94		10.93		10.8		25.61		25.43
2023-12-06 14:53:00	9.34		9.92		10.9		10.65		25.83		25.2
2023-12-06 14:53:30	9.41		9.92		10.87		10.66		25.79		25.8
2023-12-06 14:54:00	9.42		9.9		10.99		10.69		25.76		25.85
2023-12-06 14:54:30	9.3		9.94		10.98		10.68		25.86		25.8
2023-12-06 14:55:00	9.4		9.94		10.92		10.88		25.68		25.99
2023-12-06 14:55:30	9.38		9.96		10.87		10.51		25.62		25.21
2023-12-06 14:56:00	9.4		9.98		10.95		10.68		25.12		25.93
2023-12-06 14:56:30	9.31		9.9		10.89		10.77		25.63		25.68
2023-12-06 14:57:00	9.4		9.98		10.86		10.63		25.68		25.99
2023-12-06 14:57:30	9.45		9.97		10.83		10.58		25.89		25.64
2023-12-06 14:58:00	9.34		9.92		10.99		10.61		25.68		25.54
2023-12-06 14:58:30	9.5		9.92		10.96		10.53		25.77		25.04
2023-12-06 14:59:00	9.32		9.97		10.89		10.67		25.74		25.41
2023-12-06 14:59:30	9.53		9.95		10.98		10.64		25.68		25.67
2023-12-06 15:00:00	9.49		9.99		11		10.57		25.55		25.86
2023-12-06 15:00:30	9.45		9.99		10.96		10.72		25.61		25.92
2023-12-06 15:01:00	9.4		9.95		10.92		10.61		25.66		25.86
2023-12-06 15:01:30	9.49		9.99		10.96		10.86		25.83		25.14
2023-12-06 15:02:00	9.53		9.95		10.96		10.6		25.63		25.96
2023-12-06 15:02:30	9.45		9.99		10.84		10.53		25.81		25.96
2023-12-06 15:03:00	9.52		9.98		10.88		10.54		25.7		25.35
2023-12-06 15:03:30	9.47		9.92		10.85		10.81		25.81		25.46
2023-12-06 15:04:00	9.52		9.95		10.92		10.54		25.64		25.83
2023-12-06 15:04:30	9.46		9.97		10.99		10.6		25.72		25.51
2023-12-06 15:05:00	9.38		9.98		10.95		10.56		25.6		25.66
2023-12-06 15:05:30	9.34		9.94		10.95		10.65		25.61		25.31
2023-12-06 15:06:00	9.48		9.97		11		10.58		25.78		25.19
2023-12-06 15:06:30	9.4		9.99		10.8		10.68		25.63		25.05
2023-12-06 15:07:00	9.44		9.98		10.86		10.67		25.89		25.85
2023-12-06 15:07:30	9.52		9.98		10.81		10.71		25.65		25.34
2023-12-06 15:08:00	9.39		9.99		11.13		10.63		25.68		25.18
2023-12-06 15:08:30	9.51		9.93		10.91		10.69		25.72		25.76
2023-12-06 15:09:00	9.3		9.91		11.01		10.67		25.76		25.39
2023-12-06 15:09:30	9.51		9.97		11.17		10.84		25.64		25.88
2023-12-06 15:10:00	9.49		9.92		10.95		10.76		25.83		25.51
2023-12-06 15:10:30	9.42		9.94		10.93		10.61		25.76		25.64
2023-12-06 15:11:00	9.53		9.97		10.95		10.78		25.64		25.77
2023-12-06 15:11:30	9.4		9.92		10.87		10.65		32		25.6
2023-12-06 15:12:00	9.68		9.9		11.16		10.72		25.64		25.98
2023-12-06 15:12:30	9.44		9.94		10.98		10.76		25.83		25.87
2023-12-06 15:13:00	9.69		9.99		10.82		10.64		25.62		25.69
2023-12-06 15:13:30	9.45		9.93		10.87		10.68		25.79		25.56
2023-12-06 15:14:00	9.37		9.96		11.4		10.68		25.67		25.97
2023-12-06 15:14:30	9.48		9.98		10.92		10.67		25.62		25.34
2023-12-06 15:15:00	9.45		9.97		10.87		10.62		25.71		25.99
2023-12-06 15:15:30	9.38		9.98		10.93		10.61		25.85		25.13
2023-12-06 15:16:00	9.39		9.98		10.86		10.61		25.77		25.2
2023-12-06 15:16:30	9.51		9.99		10.88		10.71		25.25		25.64
2023-12-06 15:17:00	9.72		9.92		10.94		10.56		25.31		25.83
2023-12-06 15:17:30	9.37		9.97		11.14		10.57		25.71		25.01
2023-12-06 15:18:00	9.49		9.9		10.93		10.56		25.51		25
2023-12-06 15:18:30	9.37		9.94		11.16		10.74		25.83		25.35
2023-12-06 15:19:00	9.51		9.98		10.98		10.67		25.65		25.05
2023-12-06 15:19:30	9.71		9.94		10.93		10.75		25.65		25.15
2023-12-06 15:20:00	9.39		9.94		10.86		10.51		25.69		25.67
2023-12-06 15:20:30	9.52		9.91		10.99		10.65		25.69		25.33
2023-12-06 15:21:00	9.42		9.92		10.93		10.69		25.62		25.06
2023-12-06 15:21:30	9.38		9.98		10.85		10.6		25.6		25.98
2023-12-06 15:22:00	9.31		9.97		10.95		10.58		25.71		25.31
2023-12-06 15:22:30	9.37		9.94		10.8		10.54		25.81		25.93
2023-12-06 15:23:00	9.3		9.9		10.88		10.62		25.68		25.2
2023-12-06 15:23:30	9.46		9.97		10.85		10.59		25.65		25.41
2023-12-06 15:24:00	9.53		9.9		11.08		10.74		25.82		25.7
2023-12-06 15:24:30	9.73		9.96		10.95		10.83		25.6		25.98
2023-12-06 15:25:00	9.28		9.99		10.83		10.61		25.69		25.78
2023-12-06 15:25:30	9.28		9.99		10.91		10.65		25.87		25.87
2023-12-06 15:26:00	9.35		9.9		10.97		10.56		25.86		25.1
2023-12-06 15:26:30	9.47		9.92		10.86		10.64		25.79		25.47
2023-12-06 15:27:00	9.31		9.6		10.89		10.57		25.83		25.69
2023-12-06 15:27:30	9.46		9.95		10.84		10.61		25.69		25.74
2023-12-06 15:28:00	9.44		9.98		10.99		10.66		25.64		25.44
2023-12-06 15:28:30	9.38		9.96		10.99		10.66		25.74		25.77
2023-12-06 15:29:00	9.52		9.9		10.86		10.61		25.61		25.96
2023-12-06 15:29:30	9.46		9.97		10.92		10.71		25.52		25.63
2023-12-06 15:30:00	9.53		9.98		11.03		10.63		25.88		25.12
2023-12-06 15:30:30	9.53		9.99		10.81		10.64		25.63		25.25
2023-12-06 15:31:00	9.38		9.99		10.89		10.61		25.77		25.5
2023-12-06 15:31:30	9.29		9.98		10.82		10.65		25.74		25.08
2023-12-06 15:32:00	9.46		9.93		11.05		10.69		25.88		25.89
2023-12-06 15:32:30	9.48		9.9		10.85		10.67		25.85		25.34
2023-12-06 15:33:00	9.51		9.97		11.13		10.55		25.68		25.96
2023-12-06 15:33:30	9.45		9.98		10.87		10.61		25.6		25.95
2023-12-06 15:34:00	9.35		9.92		10.94		10.61		25.75		25.19
2023-12-06 15:34:30	9.41		9.93		10.9		10.52		25.61		25.77
2023-12-06 15:35:00	9.52		9.91		10.82		10.61		25.8		25.4
2023-12-06 15:35:30	9.53		9.93		10.84		10.63		25.76		25.92
2023-12-06 15:36:00	9.53		9.6		11.01		10.55		25.69		25.37
2023-12-06 15:36:30	9.47		9.99		10.9		10.75		25.8		25.56
2023-12-06 15:37:00	9.53		9.99		10.99		10.56		25.64		25.46
2023-12-06 15:37:30	9.5		9.95		10.86		10.72		25.85		25.38
2023-12-06 15:38:00	9.47		9.96		10.85		10.62		25.89		25.7
2023-12-06 15:38:30	9.41		9.9		11.04		10.56		25.71		25.91
2023-12-06 15:39:00	9.53		9.99		10.99		10.53		25.75		25.76
2023-12-06 15:39:30	9.53		9.97		11.02		10.76		32		25.72
2023-12-06 15:40:00	9.49		9.98		10.95		10.54		25.86		25.49
2023-12-06 15:40:30	9.33		9.91		10.91		10.7		25.74		25.21
2023-12-06 15:41:00	9.47		9.95		10.8		10.67		25.68		25.15
2023-12-06 15:41:30	9.36		9.94		10.86		10.6		25.8		25.2
2023-12-06 15:42:00	9.38		9.94		10.9		10.73		25.76		25.76
2023-12-06 15:42:30	9.46		9.99		10.91		10.83		25.88		25.69
2023-12-06 15:43:00	9.35		9.98		10.85		10.63		25.89		25.82
2023-12-06 15:43:30	9.37		9.92		10.85		10.74		25.83		25.12
2023-12-06 15:44:00	9.39		9.97		10.85		10.53		25.73		25.19
2023-12-06 15:44:30	9.43		9.97		10.96		10.59		25.86		25.91
2023-12-06 15:45:00	9.39		9.93		10.82		10.67		25.76		25.32
2023-12-06 15:45:30	9.51		9.99		10.93		10.78		25.89		25.7
2023-12-06 15:46:00	9.5		9.99		10.97		10.61		25.77		25.07
2023-12-06 15:46:30	9.36		9.99		10.92		10.58		25.69		25.96
2023-12-06 15:47:00	9.49		9.96		10.82		10.59		25.79		25.21
2023-12-06 15:47:30	9.46		9.97		11.13		10.57		25.77		25.84
2023-12-06 15:48:00	9.49		9.92		11.18		10.51		25.79		25.96
2023-12-06 15:48:30	9.37		9.9		11.15		10.63		25.72		25.26
2023-12-06 15:49:00	9.4		9.91		10.92		10.78		25.72		25.73
2023-12-06 15:49:30	9.28		9.93		11.04		10.64		25.77		25.56
2023-12-06 15:50:00	9.4		9.9		10.96		10.75		25.14		25.42
2023-12-06 15:50:30	9.42		9.91		11.19		10.67		25.77		25.32
2023-12-06 15:51:00	9.31		9.93		10.96		10.77		25.75		25.58
2023-12-06 15:51:30	9.53		9.94		10.92		10.61		25.83		25.33
2023-12-06 15:52:00	9.48		9.9		10.86		10.66		25.61		25.41
2023-12-06 15:52:30	9.44		9.91		10.85		10.65		25.78		25.52
2023-12-06 15:53:00	9.37		9.94		10.86		10.67		25.79		25.77
2023-12-06 15:53:30	9.53		9.96		10.9		10.68		25.64		25.49
2023-12-06 15:54:00	9.37		9.97		10.83		10.72		25.5		25.13
2023-12-06 15:54:30	9.45		9.98		11.12		10.82		25.72		25.08
2023-12-06 15:55:00	9.38		9.6		11.12		10.63		25.62		25.76
2023-12-06 15:55:30	9.44		9.97		11.12		10.54		25.65		25.15
2023-12-06 15:56:00	9.49		9.96		10.93		10.74		25.58		25.27
2023-12-06 15:56:30	9.49		9.91		10.88		10.79		25.61		25.72
2023-12-06 15:57:00	9.4		9.94		10.95		10.58		25.84		25.06
2023-12-06 15:57:30	9.52		9.93		10.95		10.6		25.85		25.25
2023-12-06 15:58:00	9.46		9.95		10.91		10.66		25.89		25.47
2023-12-06 15:58:30	9.42		9.91		10.82		10.65		25.66		25.91
2023-12-06 15:59:00	9.53		9.99		10.89		10.5		25.58		25.74
2023-12-06 15:59:30	9.46		9.6		11.18		10.61		25.74		25.13
2023-12-06 16:00:00	9.46		9.92		10.9		10.8		25.66		25.98
2023-12-06 16:00:30	9.45		9.94		11		10.52		25.74		25.46
2023-12-06 16:01:00	9.47		9.98		10.99		10.7		25.69		25.82
2023-12-06 16:01:30	9.38		9.98		10.8		10.76		25.71		25.2
2023-12-06 16:02:00	9.43		9.9		11.04		10.65		25.87		25.4
2023-12-06 16:02:30	9.43		9.94		10.82		10.68		25.7		25.15
2023-12-06 16:03:00	9.46		9.93		10.98		10.75		25.5		25.7
2023-12-06 16:03:30	9.41		9.97		10.9		10.68		25.63		25.8
2023-12-06 16:04:00	9.47		9.94		10.98		10.67		25.85		25.7
2023-12-06 16:04:30	9.47		9.96		10.87		10.71		25.5		25.87
2023-12-06 16:05:00	9.52		9.96		10.99		10.75		25.74		25.23
2023-12-06 16:05:30	9.48		9.9		10.95		10.74		25.67		25.8
2023-12-06 16:06:00	9.41		9.98		10.81		10.63		25.66		25.82
2023-12-06 16:06:30	9.46		9.96		11.02		10.56		25.73		25.15
2023-12-06 16:07:00	9.39		9.9		10.86		10.52		25.86		25.34
2023-12-06 16:07:30	9.38		9.91		10.87		10.88		25.86		25.88
2023-12-06 16:08:00	9.5		9.91		11.15		10.81		25.82		25.96
2023-12-06 16:08:30	9.44		9.95		10.86		10.72		25.66		25.74
2023-12-06 16:09:00	9.42		9.93		10.92		10.67		25.86		25.01
2023-12-06 16:09:30	9.5		9.94		10.96		10.62		25.61		25.32
2023-12-06 16:10:00	9.51		9.99		10.83		10.6		25.68		25.58
2023-12-06 16:10:30	9.45		9.96		11.02		10.73		25.66		25.23
2023-12-06 16:11:00	9.39		9.97		10.92		10.67		25.66		25.03
2023-12-06 16:11:30	9.52		9.92		10.95		10.58		25.74		25.35
2023-12-06 16:12:00	9.39		9.91		10.8		10.63		25.69		25.86
2023-12-06 16:12:30	9.53		9.95		10.86		10.72		25.72		25.93
2023-12-06 16:13:00	9.45		9.92		10.96		10.57		25.67		25.37
2023-12-06 16:13:30	9.42		9.92		10.99		10.59		25.75		25.16
2023-12-06 16:14:00	9.41		9.94		10.92		10.79		25.71		25.71
2023-12-06 16:14:30	9.42		9.95		10.88		10.61		25.78		25.08
2023-12-06 16:15:00	9.52		9.99		11		10.73		25.85		25.25
2023-12-06 16:15:30	9.5		9.98		10.99		10.83		25.64		25.32
2023-12-06 16:16:00	9.46		9.94		10.96		10.55		25.69		25.64
2023-12-06 16:16:30	9.44		9.97		11.03		10.62		25.74		25.47
2023-12-06 16:17:00	9.46		9.94		10.98		10.67		25.64		25.69
2023-12-06 16:17:30	9.38		9.98		10.87		10.59		25.74		25.21
2023-12-06 16:18:00	9.39		9.92		10.85		10.69		25.62		25.74
2023-12-06 16:18:30	9.44		9.97		10.83		10.6		25.74		25.17
2023-12-06 16:19:00	9.47		9.96		11.03		10.64		25.6		25.92
2023-12-06 16:19:30	9.43		9.91		10.95		10.84		25.63		25.09
2023-12-06 16:20:00	8.37		9.92		10.99		10.57		25.72		25.5
2023-12-06 16:20:30	9.51		9.95		11.02		10.75		25.88		25.35
2023-12-06 16:21:00	9.41		9.95		10.96		10.62		25.78		25.9
2023-12-06 16:21:30	9.48		9.94		10.89		10.73		25.66		25.12
2023-12-06 16:22:00	9.39		9.9		11.07		10.79		25.89		25.96
2023-12-06 16:22:30	9.46		9.98		11.11		10.71		25.64		25.93
2023-12-06 16:23:00	9.48		9.92		11.13		10.88		25.05		25.52
2023-12-06 16:23:30	9.39		9.98		10.87		10.62		25.85		25.25
2023-12-06 16:24:00	9.39		9.96		10.81		10.58		25.72		25.49
2023-12-06 16:24:30	9.45		9.94		11.07		10.62		25.5		25.66
2023-12-06 16:25:00	9.39		9.93		10.87		10.59		25.63		25.59
2023-12-06 16:25:30	9.46		9.97		10.89		10.69		25.61		25.86
2023-12-06 16:26:00	9.52		9.93		10.86		10.65		25.01		25.74
2023-12-06 16:26:30	9.39		9.96		10.96		10.65		25.62		25.15
2023-12-06 16:27:00	9.52		9.95		10.92		10.75		25.59		25.87
2023-12-06 16:27:30	9.41		9.94		10.87		10.64		25.75		25.55
2023-12-06 16:28:00	9.44		9.91		10.94		10.8		25.75		25.79
2023-12-06 16:28:30	9.39		9.94		10.96		10.64		25.63		25.98
2023-12-06 16:29:00	9.43		9.95		10.9		10.71		25.68		25.49
2023-12-06 16:29:30	9.52		9.95		10.94		10.65		25.65		25.24
2023-12-06 16:30:00	9.5		9.94		10.98		10.74		25.75		25.71
2023-12-06 16:30:30	9.43		9.99		10.98		10.6		25.64		25.22
2023-12-06 16:31:00	9.5		9.94		10.86		10.81		25.61		25.32
2023-12-06 16:31:30	9.45		9.96		10.87		10.62		25.64		25.06
2023-12-06 16:32:00	9.53		9.94		11.01		10.64		25.73		25.01
2023-12-06 16:32:30	9.51		9.95		10.95		10.67		25.74		25.99
2023-12-06 16:33:00	9.42		9.95		11.09		10.7		25.6		25.1
2023-12-06 16:33:30	9.47		9.98		11.15		10.54		25.64		25.96
2023-12-06 16:34:00	9.46		9.99		11.15		10.81		25.66		25.8
2023-12-06 16:34:30	9.38		9.97		10.91		10.85		25.23		25.91
2023-12-06 16:35:00	9.49		9.9		10.87		10.74		25.87		25.69
2023-12-06 16:35:30	9.45		9.94		11.01		10.55		25.59		25.25
2023-12-06 16:36:00	9.52		9.97		11.06		10.55		25.66		25.23
2023-12-06 16:36:30	9.48		9.91		10.86		10.62		25.66		25.48
2023-12-06 16:37:00	9.5		9.99		10.85		10.62		25.71		25.07
2023-12-06 16:37:30	9.49		9.94		10.88		10.7		25.03		25.73
2023-12-06 16:38:00	9.4		9.99		10.97		10.81		25.62		25.37
2023-12-06 16:38:30	9.51		9.94		11		10.67		25.6		25.28
2023-12-06 16:39:00	9.52		9.98		10.9		10.77		25.8		25.3
2023-12-06 16:39:30	9.47		9.97		10.97		10.82		25.89		25.46
2023-12-06 16:40:00	9.44		9.98		11.01		10.86		25.78		25.83
2023-12-06 16:40:30	9.51		9.99		10.95		10.86		25.67		25.33
2023-12-06 16:41:00	9.49		9.96		10.89		10.79		25.67		25.74
2023-12-06 16:41:30	9.46		9.9		10.92		10.82		25.73		25.27
2023-12-06 16:42:00	9.38		9.9		10.95		10.67		25.81		25
2023-12-06 16:42:30	9.44		9.98		10.99		10.53		25.63		25.64
2023-12-06 16:43:00	9.41		9.97		10.88		10.69		25.73		25.91
2023-12-06 16:43:30	9.52		9.91		10.85		10.87		25.64		25.44
2023-12-06 16:44:00	9.43		9.9		10.87		10.63		25.65		25
2023-12-06 16:44:30	9.37		9.99		10.87		10.82		25.63		25.85
2023-12-06 16:45:00	9.4		9.97		10.93		10.62		25.69		25.59
2023-12-06 16:45:30	9.39		9.96		10.94		10.64		25.78		25.73
2023-12-06 16:46:00	9.53		9.99		10.98		10.67		25.81		25.06
2023-12-06 16:46:30	9.42		9.93		10.91		10.59		25.73		25.93
2023-12-06 16:47:00	9.5		9.91		10.88		10.65		25.71		25.41
2023-12-06 16:47:30	9.4		9.97		10.89		10.54		25.65		25.19
2023-12-06 16:48:00	9.43		9.96		11		10.6		25.83		25.37
2023-12-06 16:48:30	9.47		9.97		10.8		10.67		25.61		25.19
2023-12-06 16:49:00	9.38		9.99		11.15		10.76		25.73		25.52
2023-12-06 16:49:30	9.39		9.93		10.89		10.62		25.87		25.16
2023-12-06 16:50:00	9.39		9.98		10.93		10.55		25.8		25.19
2023-12-06 16:50:30	9.45		9.91		10.8		10.62		25.6		25.96
2023-12-06 16:51:00	9.47		9.9		10.88		10.68		25.72		25.76
2023-12-06 16:51:30	9.46		9.95		10.96		10.59		25.62		25.39
2023-12-06 16:52:00	9.41		9.99		10.87		10.71		25.5		25.2
2023-12-06 16:52:30	9.38		9.96		11.18		10.55		25.69		25.18
2023-12-06 16:53:00	9.45		9.96		10.86		10.68		25.75		25.77
2023-12-06 16:53:30	9.43		9.92		10.82		10.58		25.6		25.97
2023-12-06 16:54:00	9.52		9.97		10.83		10.7		25.69		25.01
2023-12-06 16:54:30	9.5		9.98		11.13		10.68		25.75		25.85
2023-12-06 16:55:00	9.43		9.97		10.97		10.64		25.6		25.72
2023-12-06 16:55:30	9.5		9.93		10.87		10.76		25.86		25.38
2023-12-06 16:56:00	8.3		9.98		10.99		10.67		25.75		25.17
2023-12-06 16:56:30	9.44		9.97		10.81		10.68		25.61		25
2023-12-06 16:57:00	9.44		9.97		11.1		10.58		25.89		25.05
2023-12-06 16:57:30	9.49		9.93		10.85		10.74		25.66		25.54
2023-12-06 16:58:00	9.46		9.99		11.04		10.53		25.78		25.51
2023-12-06 16:58:30	9.47		9.94		10.83		10.51		25.85		25.59
2023-12-06 16:59:00	9.51		9.95		10.84		10.7		25.61		25
2023-12-06 16:59:30	9.52		9.91		10.84		10.62		25.67		25.6
2023-12-06 17:00:00	9.39		9.98		10.99		10.68		25.61		25.05
2023-12-06 17:00:30	9.49		9.93		10.93		10.66		25.61		25.2
2023-12-06 17:01:00	9.41		9.91		10.86		10.73		25.71		25.25
2023-12-06 17:01:30	9.44		9.98		10.96		10.65		25.74		25.6
2023-12-06 17:02:00	9.51		9.9		11.01		10.65		25.81		25.85
2023-12-06 17:02:30	9.42		9.91		10.92		10.5		25.78		25.32
2023-12-06 17:03:00	9.41		9.98		10.91		10.71		25.63		25.99
2023-12-06 17:03:30	9.45		9.92		10.98		10.75		25.68		25.33
2023-12-06 17:04:00	9.46		9.99		10.85		10.68		25.88		25.96
2023-12-06 17:04:30	9.5		9.94		10.98		10.55		25.62		25.22
2023-12-06 17:05:00	9.4		9.91		10.88		10.71		25.65		25.09
2023-12-06 17:05:30	9.47		9.99		11.1		10.66		25.69		25.83
2023-12-06 17:06:00	9.47		9.6		10.92		10.59		25.81		25.25
2023-12-06 17:06:30	9.48		9.95		10.89		10.64		25.68		25.77
2023-12-06 17:07:00	9.51		9.91		10.85		10.58		25.69		25
2023-12-06 17:07:30	9.43		9.94		10.99		10.6		25.64		25.16
2023-12-06 17:08:00	9.47		9.95		10.9		10.6		25.64		25.15
2023-12-06 17:08:30	9.53		9.93		10.99		10.59		25.62		25.01
2023-12-06 17:09:00	9.4		9.96		10.89		10.73		25.77		25.71
2023-12-06 17:09:30	9.39		9.96		10.84		10.57		25.85		25.72
2023-12-06 17:10:00	9.47		9.98		10.82		10.62		25.67		25.62
2023-12-06 17:10:30	9.52		9.93		10.94		10.54		25.63		25.05
2023-12-06 17:11:00	9.44		9.93		10.83		10.61		25.7		25.96
2023-12-06 17:11:30	9.51		9.92		10.91		10.76		25.85		25.46
2023-12-06 17:12:00	9.4		9.92		10.91		10.52		25.66		25.92
2023-12-06 17:12:30	9.52		9.94		10.99		10.69		25.74		25.7
2023-12-06 17:13:00	9.52		9.95		11.11		10.53		25.66		25.77
2023-12-06 17:13:30	9.43		9.9		10.72		10.62		25.87		25.64
2023-12-06 17:14:00	9.44		9.97		10.8		10.63		25.79		25.33
2023-12-06 17:14:30	9.49		9.99		11		10.66		25.65		25.26
2023-12-06 17:15:00	9.43		9.99		10.9		10.52		25.8		25.91
2023-12-06 17:15:30	9.48		9.91		10.89		10.7		25.65		25.06
2023-12-06 17:16:00	9.37		9.99		11		10.53		25.77		25.89
2023-12-06 17:16:30	9.48		9.91		10.82		10.59		25.64		25.38
2023-12-06 17:17:00	9.53		9.93		10.73		10.7		25.85		25.45
2023-12-06 17:17:30	9.41		9.9		10.88		10.61		25.55		25.46
2023-12-06 17:18:00	9.4		9.99		10.89		10.65		25.71		25.97
2023-12-06 17:18:30	9.49		9.91		10.87		10.68		25.77		25.34
2023-12-06 17:19:00	9.41		9.92		10.77		10.66		25.76		25.42
2023-12-06 17:19:30	9.44		9.93		10.84		10.67		25.67		25.15
2023-12-06 17:20:00	9.45		9.93		10.84		10.68		25.81		25.87
2023-12-06 17:20:30	9.51		9.95		10.93		10.63		25.67		25.38
2023-12-06 17:21:00	9.39		9.96		10.89		10.68		25.63		25.45
2023-12-06 17:21:30	9.47		9.92		10.94		10.7		25.67		25.93
2023-12-06 17:22:00	9.38		9.92		10.92		10.55		25.8		25.52
2023-12-06 17:22:30	9.4		9.94		10.88		10.81		25.88		25.25
2023-12-06 17:23:00	9.42		9.96		10.74		10.69		25.83		25.56
2023-12-06 17:23:30	9.48		9.98		10.95		10.65		25.79		25.61
2023-12-06 17:24:00	9.4		9.96		10.91		10.62		25.63		25.84
2023-12-06 17:24:30	9.42		9.96		10.78		10.5		25.68		25.15
2023-12-06 17:25:00	9.46		9.93		10.94		10.82		25.68		25.51
2023-12-06 17:25:30	9.44		9.96		10.8		10.55		25.67		25.12
2023-12-06 17:26:00	9.5		9.95		10.99		10.55		25.5		25.08
2023-12-06 17:26:30	9.51		9.97		10.72		10.67		25.77		25.78
2023-12-06 17:27:00	9.52		9.9		10.87		10.56		25.63		25.8
2023-12-06 17:27:30	9.4		9.94		10.83		10.63		25.81		25.28
2023-12-06 17:28:00	9.39		9.93		10.74		10.64		25.68		25.5
2023-12-06 17:28:30	9.42		9.9		10.94		10.75		25.66		25.73
2023-12-06 17:29:00	9.5		9.95		10.81		10.52		25.72		25.44
2023-12-06 17:29:30	9.39		9.97		10.84		10.53		25.64		25.74
2023-12-06 17:30:00	9.4		9.92		10.93		10.74		25.89		25.2
2023-12-06 17:30:30	9.38		9.99		10.82		10.68		25.86		25.96
2023-12-06 17:31:00	9.39		9.96		10.98		10.53		25.71		25.55
2023-12-06 17:31:30	9.53		9.97		10.98		10.65		25.66		25.58
2023-12-06 17:32:00	9.53		9.91		10.82		10.62		25.65		25.19
2023-12-06 17:32:30	9.48		9.92		10.94		10.51		32		25.23
2023-12-06 17:33:00	9.41		9.94		10.97		10.79		25.74		25.39
2023-12-06 17:33:30	9.38		9.9		10.93		10.65		25.76		25.37
2023-12-06 17:34:00	9.43		9.95		10.92		10.67		25.61		25.09
2023-12-06 17:34:30	9.48		9.99		10.99		10.6		25.66		25.5
2023-12-06 17:35:00	9.53		9.94		10.88		10.65		25.74		25.05
2023-12-06 17:35:30	9.37		9.97		10.93		10.51		25.64		25.35
2023-12-06 17:36:00	9.48		9.96		10.77		10.68		25.19		25.48
2023-12-06 17:36:30	9.46		9.96		10.99		10.77		25.7		25.9
2023-12-06 17:37:00	9.51		9.95		10.71		10.73		25.8		25.79
2023-12-06 17:37:30	9.52		9.91		10.95		10.74		25.87		25.31
2023-12-06 17:38:00	9.53		9.92		10.76		10.71		25.62		25.76
2023-12-06 17:38:30	9.46		9.99		10.98		10.69		25.67		25.62
2023-12-06 17:39:00	9.52		9.92		10.84		10.61		25.5		25.02
2023-12-06 17:39:30	9.37		9.93		10.85		10.78		25.53		25.02
2023-12-06 17:40:00	9.45		9.99		10.9		10.65		25.75		25.59
2023-12-06 17:40:30	9.52		9.96		10.97		10.69		25.5		25.2
2023-12-06 17:41:00	9.44		9.96		10.91		10.79		25.78		25.13
2023-12-06 17:41:30	9.42		9.98		10.75		10.79		25.89		25.47
2023-12-06 17:42:00	9.44		9.91		10.89		10.84		25.59		25.81
2023-12-06 17:42:30	9.53		9.97		10.91		10.78		25.76		25.53
2023-12-06 17:43:00	9.51		9.96		10.85		10.54		25.78		25.83
2023-12-06 17:43:30	9.44		9.95		10.97		10.87		25.89		25.65
2023-12-06 17:44:00	9.5		9.98		10.86		10.73		25.52		25.16
2023-12-06 17:44:30	9.5		9.94		10.95		10.61		25.54		25.26
2023-12-06 17:45:00	9.41		9.91		10.98		10.67		25.8		25.06
2023-12-06 17:45:30	9.53		9.94		10.84		10.66		25.73		25.16
2023-12-06 17:46:00	9.4		9.99		10.88		10.66		25.75		25.7
2023-12-06 17:46:30	9.49		9.99		10.85		10.55		25.62		25.4
2023-12-06 17:47:00	9.53		9.92		10.97		10.58		25.76		25.31
2023-12-06 17:47:30	9.49		9.93		10.94		10.65		25.68		25.44
2023-12-06 17:48:00	9.42		9.97		10.81		10.52		25.75		25.33
2023-12-06 17:48:30	9.42		9.9		10.91		10.67		25.52		25.23
2023-12-06 17:49:00	9.5		9.95		10.86		10.74		25.79		25.21
2023-12-06 17:49:30	9.5		9.91		10.98		10.59		25.61		25.23
2023-12-06 17:50:00	9.51		9.98		10.95		10.57		25.69		25.09
2023-12-06 17:50:30	9.48		9.94		10.92		10.75		25.79		25.58
2023-12-06 17:51:00	9.38		9.99		10.97		10.69		25.68		25.63
2023-12-06 17:51:30	9.39		9.97		10.75		10.56		25.76		25.81
2023-12-06 17:52:00	9.44		9.92		10.82		10.67		25.61		25.04
2023-12-06 17:52:30	9.53		9.92		10.91		10.66		25.34		25.64
2023-12-06 17:53:00	9.52		9.94		10.88		10.67		25.67		25.46
2023-12-06 17:53:30	9.51		9.99		10.84		10.51		25.84		25.98
2023-12-06 17:54:00	9.45		9.92		10.83		10.55		25.52		25.17
2023-12-06 17:54:30	9.52		9.93		10.83		10.67		25.67		25.05
2023-12-06 17:55:00	9.45		9.97		10.92		10.73		25.44		25.02
2023-12-06 17:55:30	9.52		9.9		10.88		10.69		25.78		25.14
2023-12-06 17:56:00	9.45		9.93		10.86		10.69		25.8		25.21
2023-12-06 17:56:30	9.45		9.95		10.98		10.57		25.49		25.03
2023-12-06 17:57:00	9.4		9.93		10.95		10.57		25.68		25.19
2023-12-06 17:57:30	9.46		9.94		10.8		10.61		25.02		25.8
2023-12-06 17:58:00	9.53		9.96		10.82		10.58		25.82		25.93
2023-12-06 17:58:30	9.52		9.95		10.83		10.57		31		25.97
2023-12-06 17:59:00	9.48		9.91		10.99		10.62		25.55		25.65
2023-12-06 17:59:30	9.4		9.9		10.93		10.66		25.64		25.55
2023-12-06 18:00:00	9.41		9.92		10.99		10.8		25.62		25.28
2023-12-06 18:00:30	9.42		9.93		10.75		10.75		25.88		25.44
2023-12-06 18:01:00	9.53		9.97		10.92		10.52		25.62		25.15
2023-12-06 18:01:30	9.5		9.93		10.82		10.63		25.81		25.59
2023-12-06 18:02:00	9.53		9.93		10.91		10.69		25.8		25.83
2023-12-06 18:02:30	9.44		9.96		10.87		10.58		25.81		25.34
2023-12-06 18:03:00	9.53		9.99		10.93		10.75		25.17		25.35
2023-12-06 18:03:30	9.52		9.92		10.98		10.61		25.66		25.73
2023-12-06 18:04:00	9.4		9.97		10.83		10.52		25.57		25.82
2023-12-06 18:04:30	9.47		9.92		10.85		10.69		25.6		25.42
2023-12-06 18:05:00	9.47		9.92		10.89		10.69		25.63		25.2
2023-12-06 18:05:30	9.43		9.98		10.78		10.65		25.54		25.06
2023-12-06 18:06:00	9.4		9.92		10.99		10.64		25.59		25.42
2023-12-06 18:06:30	9.38		9.98		10.96		10.82		25.5		25.62
2023-12-06 18:07:00	9.4		9.91		11		10.58		25.6		25.03
2023-12-06 18:07:30	9.53		9.99		10.9		10.72		25.87		25.58
2023-12-06 18:08:00	9.48		9.92		10.83		10.84		25.61		25.04
2023-12-06 18:08:30	9.41		9.94		10.83		10.6		25.77		25.24
2023-12-06 18:09:00	9.53		9.99		10.81		10.67		25.71		25.32
2023-12-06 18:09:30	9.49		9.9		10.97		10.71		25.21		25.15
2023-12-06 18:10:00	9.28		9.93		10.91		10.81		25.17		25.59
2023-12-06 18:10:30	9.41		9.94		10.84		10.69		25.71		25.63
2023-12-06 18:11:00	9.48		9.94		10.8		10.65		25.72		25.63
2023-12-06 18:11:30	9.49		9.97		10.95		10.68		25.74		25.59
2023-12-06 18:12:00	9.51		9.93		10.98		10.72		25.72		25.01
2023-12-06 18:12:30	9.39		9.92		10.72		10.51		25.61		25.54
2023-12-06 18:13:00	9.53		9.9		10.72		10.8		25.54		25.01
2023-12-06 18:13:30	9.43		9.94		10.82		10.81		25.66		25.58
2023-12-06 18:14:00	9.52		9.98		10.99		10.5		25.68		25.95
2023-12-06 18:14:30	9.5		9.91		10.89		10.72		25.84		25.54
2023-12-06 18:15:00	9.38		9.9		10.91		10.56		25.78		25.31
2023-12-06 18:15:30	9.5		9.96		10.95		10.66		25.71		25.3
2023-12-06 18:16:00	9.41		9.93		10.94		10.68		25.78		25.39
2023-12-06 18:16:30	9.51		9.91		10.81		10.85		25.61		25.46
2023-12-06 18:17:00	9.4		9.95		10.89		10.7		25.62		25.84
2023-12-06 18:17:30	9.53		9.91		10.96		10.7		25.79		25.31
2023-12-06 18:18:00	9.39		9.98		10.93		10.65		25.77		25.71
2023-12-06 18:18:30	9.5		9.91		10.95		10.75		25.89		25.09
2023-12-06 18:19:00	9.4		9.93		10.96		10.72		25.82		25.5
2023-12-06 18:19:30	9.52		9.92		10.98		10.67		25.5		25.53
2023-12-06 18:20:00	9.47		9.9		10.85		10.53		25.59		25.18
2023-12-06 18:20:30	9.52		9.94		10.89		10.69		25.68		25.47
2023-12-06 18:21:00	9.52		9.9		10.73		10.64		25.87		25.27
2023-12-06 18:21:30	9.53		9.94		10.89		10.6		25.76		25.74
2023-12-06 18:22:00	9.5		9.97		10.82		10.7		25.66		25.47
2023-12-06 18:22:30	9.5		9.97		10.81		10.67		25.64		25.54
2023-12-06 18:23:00	9.44		9.9		10.82		10.75		25.6		25.25
2023-12-06 18:23:30	9.44		9.91		10.87		10.53		25.52		25.97
2023-12-06 18:24:00	9.51		9.9		10.78		10.67		25.78		25.93
2023-12-06 18:24:30	9.5		9.92		10.84		10.65		25.67		25.59
2023-12-06 18:25:00	9.52		9.98		10.97		10.73		25.67		25.71
2023-12-06 18:25:30	9.38		9.94		10.8		10.77		25.78		25.85
2023-12-06 18:26:00	9.52		9.97		10.83		10.71		25.64		25.15
2023-12-06 18:26:30	9.44		9.9		10.83		10.75		25.62		25.61
2023-12-06 18:27:00	9.53		9.96		10.81		10.82		25.72		25.99
2023-12-06 18:27:30	9.46		9.96		10.71		10.63		25.62		25.25
2023-12-06 18:28:00	9.51		9.97		10.93		10.7		25.74		25.14
2023-12-06 18:28:30	9.44		9.95		10.9		10.52		25.54		25.39
2023-12-06 18:29:00	9.45		9.9		10.97		10.68		25.69		25.64
2023-12-06 18:29:30	9.47		9.99		10.94		10.69		25.61		25.63
2023-12-06 18:30:00	9.47		9.92		10.89		10.59		25.68		25.15
2023-12-06 18:30:30	9.52		9.97		10.88		10.67		25.68		25.59
2023-12-06 18:31:00	9.44		9.95		10.8		10.62		25.79		25.59
2023-12-06 18:31:30	9.5		9.95		10.87		10.51		25.88		25.31
2023-12-06 18:32:00	9.52		9.98		10.96		10.57		25.68		25.24
2023-12-06 18:32:30	9.52		9.95		10.89		10.66		25.68		25.09
2023-12-06 18:33:00	9.39		9.9		10.95		10.56		25.66		25.79
2023-12-06 18:33:30	9.4		9.95		10.48		10.63		25.79		25.23
2023-12-06 18:34:00	9.42		9.93		10.77		10.57		25.69		25.89
2023-12-06 18:34:30	9.48		9.97		11		10.74		25.6		25.6
2023-12-06 18:35:00	9.49		9.92		10.9		10.6		25.66		25.64
2023-12-06 18:35:30	9.39		9.95		10.95		10.54		25.84		25.06
2023-12-06 18:36:00	9.39		9.92		10.95		10.58		25.63		25.98
2023-12-06 18:36:30	9.41		9.98		10.95		10.54		25.63		25.65
2023-12-06 18:37:00	9.47		9.97		10.95		10.6		25.71		25.28
2023-12-06 18:37:30	9.41		9.94		10.88		10.62		25.81		25.02
2023-12-06 18:38:00	9.4		9.94		10.86		10.6		25.88		25.94
2023-12-06 18:38:30	9.43		9.91		10.98		10.57		25.58		25.45
2023-12-06 18:39:00	9.41		9.99		10.72		10.67		25.72		25.37
2023-12-06 18:39:30	9.52		9.93		10.86		10.7		25.76		25.24
2023-12-06 18:40:00	9.42		9.96		10.89		10.58		25.68		25.56
2023-12-06 18:40:30	9.39		9.93		10.96		10.53		25.64		25.25
2023-12-06 18:41:00	9.51		9.98		10.82		10.66		32		25.91
2023-12-06 18:41:30	9.48		9.97		10.84		10.68		25.66		25.5
2023-12-06 18:42:00	9.43		9.97		10.96		10.67		25.72		25.41
2023-12-06 18:42:30	9.46		9.96		10.89		10.53		25.69		25.47
2023-12-06 18:43:00	9.49		9.95		10.86		10.64		25.61		25.33
2023-12-06 18:43:30	9.42		9.94		10.89		10.71		25.64		25.92
2023-12-06 18:44:00	9.48		9.92		10.82		10.64		25.53		25.58
2023-12-06 18:44:30	9.44		9.93		10.96		10.55		25.74		25.45
2023-12-06 18:45:00	9.45		9.96		10.89		10.59		25.79		25.41
2023-12-06 18:45:30	9.48		9.94		10.92		10.69		25.69		25.24
2023-12-06 18:46:00	9.44		9.95		10.83		10.62		25.84		25.34
2023-12-06 18:46:30	9.43		9.9		10.86		10.58		25.66		25.23
2023-12-06 18:47:00	9.42		9.92		11		10.64		25.71		25.03
2023-12-06 18:47:30	9.43		9.94		10.96		10.56		25.57		25.31
2023-12-06 18:48:00	9.5		9.9		10.84		10.64		25.62		25.55
2023-12-06 18:48:30	9.38		9.91		10.82		10.58		25.8		25.18
2023-12-06 18:49:00	9.43		9.95		11		10.56		25.81		25.44
2023-12-06 18:49:30	9.42		9.99		10.87		10.61		25.65		25.05
2023-12-06 18:50:00	9.43		9.96		10.98		10.69		25.57		25.96
2023-12-06 18:50:30	9.39		9.9		10.89		10.72		25.5		25.68
2023-12-06 18:51:00	9.49		9.93		10.84		10.54		25.68		25.05
2023-12-06 18:51:30	9.44		9.94		10.86		10.66		25.75		25.49
2023-12-06 18:52:00	9.39		9.91		10.86		10.69		25.66		25.34
2023-12-06 18:52:30	9.45		9.98		10.97		10.71		25.6		25.21
2023-12-06 18:53:00	9.46		9.96		10.92		10.67		25.83		25.5
2023-12-06 18:53:30	9.49		9.98		10.84		10.57		25.56		25.09
2023-12-06 18:54:00	9.52		9.91		10.81		10.56		25.77		25.51
2023-12-06 18:54:30	9.53		9.91		10.84		10.55		25.61		25.13
2023-12-06 18:55:00	9.46		9.91		10.86		10.61		34		25.75
2023-12-06 18:55:30	9.38		9.97		10.99		10.68		25.61		25.99
2023-12-06 18:56:00	9.38		9.92		10.82		10.56		25.61		25.78
2023-12-06 18:56:30	9.42		9.94		10.97		10.78		25.79		25.03
2023-12-06 18:57:00	9.43		9.99		10.82		10.64		25.89		25.51
2023-12-06 18:57:30	9.37		9.9		10.93		10.68		25.71		25.03
2023-12-06 18:58:00	9.46		9.95		10.94		10.82		25.67		25.91
2023-12-06 18:58:30	9.47		9.95		10.84		10.51		25.5		25.31
2023-12-06 18:59:00	9.42		9.99		10.94		10.7		25.74		25.26
2023-12-06 18:59:30	9.41		9.97		10.99		10.72		25.55		25.16
2023-12-06 19:00:00	9.53		9.93		10.82		10.62		25.85		25.56
2023-12-06 19:00:30	9.48		9.98		10.95		10.68		25.62		25.05
2023-12-06 19:01:00	9.49		9.99		10.98		10.79		25.63		25.42
2023-12-06 19:01:30	9.52		9.95		10.94		10.69		25.87		25.6
2023-12-06 19:02:00	9.41		9.98		10.72		10.73		25.68		25.19
2023-12-06 19:02:30	9.52		9.94		10.88		10.73		25.74		25.07
2023-12-06 19:03:00	9.52		9.97		10.93		10.69		25.52		25.52
2023-12-06 19:03:30	9.46		9.9		10.95		10.57		25.7		25.88
2023-12-06 19:04:00	9.42		9.95		10.8		10.7		25.71		25.5
2023-12-06 19:04:30	9.38		9.94		10.81		10.56		25.64		25.19
2023-12-06 19:05:00	9.5		9.98		10.98		10.66		25.67		25.45
2023-12-06 19:05:30	9.46		9.94		10.94		10.73		25.61		25.93
2023-12-06 19:06:00	9.45		9.91		10.78		10.73		25.69		25.3
2023-12-06 19:06:30	9.53		9.98		10.96		10.74		32		25.25
2023-12-06 19:07:00	9.51		9.95		10.86		10.67		32		25.25
2023-12-06 19:07:30	9.5		9.99		10.99		10.71		25.67		25.55
2023-12-06 19:08:00	9.44		9.94		10.94		10.61		25.79		25.1
2023-12-06 19:08:30	9.47		9.98		10.72		10.72		25.66		25.16
2023-12-06 19:09:00	9.5		9.99		10.8		10.69		25.67		25.23
2023-12-06 19:09:30	9.47		9.9		10.74		10.68		25.87		25.79
2023-12-06 19:10:00	9.44		9.96		10.95		10.57		25.67		25.82
2023-12-06 19:10:30	9.42		9.9		10.97		10.67		25.85		25.8
2023-12-06 19:11:00	9.5		9.91		10.83		10.6		25.82		25.6
2023-12-06 19:11:30	9.53		9.94		10.87		10.68		25.73		25.33
2023-12-06 19:12:00	9.5		9.96		10.85		10.59		25.61		25.23
2023-12-06 19:12:30	9.37		9.99		10.89		10.79		25.73		25.69
2023-12-06 19:13:00	9.52		9.93		11		10.66		25.89		25.38
2023-12-06 19:13:30	9.43		9.6		10.94		10.69		32		25.93
2023-12-06 19:14:00	9.47		9.91		10.98		10.59		25.73		25.89
2023-12-06 19:14:30	9.49		9.96		10.95		10.67		25.64		25.19
2023-12-06 19:15:00	9.48		9.98		10.73		10.7		25.76		25.71
2023-12-06 19:15:30	9.48		9.92		10.98		10.64		25.78		25.74
2023-12-06 19:16:00	9.5		9.9		10.93		10.7		25.84		25.88
2023-12-06 19:16:30	9.41		9.92		10.88		10.54		25.64		25.81
2023-12-06 19:17:00	9.52		9.99		10.95		10.75		25.8		25.69
2023-12-06 19:17:30	9.42		9.6		10.98		10.58		25.76		25.28
2023-12-06 19:18:00	9.53		9.97		10.71		10.51		25.6		25.93
2023-12-06 19:18:30	9.37		9.96		10.85		10.72		25.63		25.89
2023-12-06 19:19:00	9.49		9.94		10.99		10.75		25.68		25.14
2023-12-06 19:19:30	9.52		9.91		10.8		10.6		25.61		25.58
2023-12-06 19:20:00	9.47		9.98		10.87		10.77		25.84		25.59
2023-12-06 19:20:30	9.4		9.9		10.72		10.65		25.69		25.58
2023-12-06 19:21:00	9.5		9.98		10.9		10.63		25.77		25.42
2023-12-06 19:21:30	9.52		9.99		10.85		10.83		25.18		25.74
2023-12-06 19:22:00	9.46		9.92		10.97		10.69		25.74		25.81
2023-12-06 19:22:30	9.44		9.96		10.86		10.66		25.74		25.39
2023-12-06 19:23:00	9.51		9.98		10.92		10.55		25.83		25.76
2023-12-06 19:23:30	9.49		9.91		10.93		10.66		25.7		25.16
2023-12-06 19:24:00	9.48		9.9		10.89		10.65		25.63		25.41
2023-12-06 19:24:30	9.51		9.99		10.81		10.64		25.44		25.89
2023-12-06 19:25:00	9.51		9.96		10.85		10.67		25.6		25.1
2023-12-06 19:25:30	9.5		9.93		10.96		10.65		25.75		25.75
2023-12-06 19:26:00	9.4		9.93		10.91		10.74		25.79		25.63
2023-12-06 19:26:30	9.5		9.93		10.74		10.57		25.74		25.43
2023-12-06 19:27:00	9.38		9.92		10.99		10.68		25.65		25.01
2023-12-06 19:27:30	9.49		9.92		10.88		10.58		25.78		25.87
2023-12-06 19:28:00	9.5		9.99		10.89		10.6		25.83		25.12
2023-12-06 19:28:30	9.49		9.99		11		10.66		25.19		25.55
2023-12-06 19:29:00	9.5		9.97		10.87		10.62		25.58		25.38
2023-12-06 19:29:30	9.47		9.93		10.98		10.67		25.19		25.28
2023-12-06 19:30:00	9.48		9.99		10.94		10.68		25.66		25.74
2023-12-06 19:30:30	9.4		9.97		10.89		10.56		25.69		25.92
[truncated: 536 more rows]

## Sheet: 12.7
2023-12-07 11:03:30	9.39		9.92		10.9		10.74		25.75		25.7
[truncated: 1,553 more rows]

[truncated: 6 more sheets: 12.8, 12.9, 12.10, 12.11, 12.12, 12.13]
