# Supplementary material for: Effects of soil particle size on rainfall-induced erosion of near-horizontal layered slopes
Source: PLoS One. 2025 Sep 22;20(9):e0331153. doi: 10.1371/journal.pone.0331153 (PMC12453241; doi:10.1371/journal.pone.0331153)
Supplement: S2 File — (ZIP) [file pone.0331153.s002.zip › Fig.9(c)Internal water content data of mixed soil slope.xlsx]

## Sheet: 12.26
2023-12-26 11:03:30	9		9		9		9		9		9
2023-12-26 11:03:35	9.01		9		9		9		9.01		9.01
2023-12-26 11:03:40	9.01		9.01		9.01		9.01		9.02		9.01
2023-12-26 11:03:50	9.02		9.01		9.01		9.01		9.01		9.02
2023-12-26 11:03:55	9		9.02		9.02		9.02		9.02		9
2023-12-26 11:04:30	9.01		9.01		9.01		9.01		9.01		9.01
2023-12-26 11:04:30	9		9		9		9		9.01		9.02
2023-12-26 11:05:00	9.01		9.01		9.01		9.01		9.02		9.01
2023-12-26 11:05:30	9.01		9.01		9.02		9.01		9		9.01
2023-12-26 11:06:00	9.02		9.02		9.04		9.02		9.01		9.02
2023-12-26 11:06:30	9		9		9.02		9		9		9
2023-12-26 11:07:00	9.01		9.01		9.01		9.01		9.01		9.01
2023-12-26 11:07:30	9.01		9.02		9.01		9		9.01		9.01
2023-12-26 11:08:00	9.02		9.04		9.02		9.01		9.02		9.02
2023-12-26 11:08:30	9.01		9.02		9		9.01		9		9.01
2023-12-26 11:09:00	9.02		9.01		9.01		9.02		9.01		9.02
2023-12-26 11:09:30	9.04		9.01		9		9		9.01		9.04
2023-12-26 11:10:00	9.02		9.02		9		9.01		9.02		9.02
2023-12-26 11:10:30	9.01		9		9.01		9.01		9.01		9.01
2023-12-26 11:11:00	9.01		9.01		9.02		9.02		9.02		9.01
2023-12-26 11:11:30	9.02		9		9		9.04		9.04		9.02
2023-12-26 11:12:00	9		9		9.01		9.02		9.02		9
2023-12-26 11:13:00	9.01		9.01		9.01		9.01		9.01		9.01
2023-12-26 11:13:30	9		9.02		9.02		9.01		9.01		9
2023-12-26 11:14:00	9		9		9.01		9.02		9.02		9
2023-12-26 11:14:30	9.01		9.01		9.01		9		9		9.01
2023-12-26 11:15:00	9.02		9.01		9.01		9.01		9.01		9.02
2023-12-26 11:15:30	9		9.02		9.02		9		9		9
2023-12-26 11:16:00	9.01		9.01		9		9		9		9.01
2023-12-26 11:16:30	9.01		9.01		9.01		9.01		9.01		9.01
2023-12-26 11:17:00	9.02		9.01		9		9.02		9.02		9.02
2023-12-26 11:17:30	9.01		9.02		9		9		9		9.01
2023-12-26 11:18:00	9.01		9		9.01		9.01		9.01		9.01
2023-12-26 11:18:30	9.01		9.01		9.02		9.01		9.01		9.01
2023-12-26 11:19:00	9.02		9		9		9.02		9.02		9.02
2023-12-26 11:19:30	9		9		9.01		9.01		9.01		9
2023-12-26 11:20:00	9.01		9.01		9.01		9.01		9.01		9.01
2023-12-26 11:20:30	9		9.02		9.02		9.01		9.01		9
2023-12-26 11:21:00	9		9		9.01		9.02		9.02		9
2023-12-26 11:21:30	9.01		9.01		9.01		9		9		9.01
2023-12-26 11:22:00	9.02		9.01		9.01		9.01		9.01		9.02
2023-12-26 11:22:30	9		9.02		9.02		9		9		9
2023-12-26 11:23:00	9.01		9.01		9		9		9		9.01
2023-12-26 11:23:30	9.01		9.01		9.01		9.01		9.01		9.01
2023-12-26 11:24:00	9.02		9.01		9		9.02		9.02		9.02
2023-12-26 11:24:30	9.01		9.02		9		9		9		9.01
2023-12-26 11:25:00	9.01		9		9.01		9.01		9.01		9.01
2023-12-26 11:25:30	9.01		9.01		9.02		9.01		9.01		9.01
2023-12-26 11:26:00	9.02		9		9		9.02		9.02		9.02
2023-12-26 11:26:30	9		9		9.01		9.01		9.01		9
2023-12-26 11:27:00	9.01		9.01		9.01		9.01		9.01		9.01
2023-12-26 11:27:30	9		9.02		9.02		9.01		9.01		9
2023-12-26 11:28:00	9		9		9.01		9.02		9.02		9.01
2023-12-26 11:28:30	9.01		9.01		9		9		9		9.02
2023-12-26 11:29:00	9.02		9.01		9.01		9.01		9.01		9.01
2023-12-26 11:29:30	9		9.02		9.01		9		9		9.04
2023-12-26 11:30:00	9.01		9.01		9.02		9		9		9.06
2023-12-26 11:30:30	9.01		9		9		9.01		9.01		9.1
2023-12-26 11:31:00	9.02		9.01		9.01		9.02		9.02		9.14
2023-12-26 11:31:30	9.01		9.01		9		9		9.05		9.18
2023-12-26 11:32:00	9		9.02		9.01		9.01		9.07		9.21
2023-12-26 11:32:30	9.01		9		9.01		9.01		9.11		9.25
2023-12-26 11:33:00	9.01		9.01		9.02		9.02		9.13		9.29
2023-12-26 11:33:30	9.02		9		9		9.01		9.16		9.31
2023-12-26 11:34:00	9		9.01		9.01		9		9.18		9.34
2023-12-26 11:34:30	9.01		9.01		9.01		9.01		9.22		9.38
2023-12-26 11:35:00	9		9.02		9.02		9.01		9.25		9.42
2023-12-26 11:35:30	9.01		9		9.01		9.02		9.21		9.45
2023-12-26 11:36:00	9.01		9.01		9.02		9		9.26		9.48
2023-12-26 11:36:30	9.02		9.01		9.04		9.01		9.29		9.57
2023-12-26 11:37:00	9		9.02		9.02		9		9.33		9.59
2023-12-26 11:37:30	9.01		9.01		9.01		9.01		9.37		9.58
2023-12-26 11:38:00	9.01		9.02		9.01		9.01		9.42		9.62
2023-12-26 11:38:30	9.02		9.04		9.02		9.02		9.46		9.64
2023-12-26 11:39:00	9.01		9.02		9		9		9.51		9.65
2023-12-26 11:39:30	9.02		9.01		9.01		9.01		9.52		9.67
2023-12-26 11:40:00	9.04		9.01		9		9.01		9.55		9.69
2023-12-26 11:40:30	9.02		9.02		9		9.02		9.58		9.71
2023-12-26 11:41:00	9.01		9		9.01		9.01		9.62		9.73
2023-12-26 11:41:30	9.01		9.01		9.02		9.02		9.64		9.75
2023-12-26 11:42:00	9.02		9		9		9.04		9.65		9.76
2023-12-26 11:42:30	9		9		9.01		9.02		9.68		9.83
2023-12-26 11:43:00	9.01		9.01		9.01		9.01		9.73		9.81
2023-12-26 11:43:30	9		9.02		9.02		9.01		9.76		9.85
2023-12-26 11:44:00	9		9		9.01		9.02		9.82		9.89
2023-12-26 11:44:30	9.01		9.01		9.01		9		9.85		9.92
2023-12-26 11:45:00	9.02		9.01		9.01		9.01		9.88		9.97
2023-12-26 11:45:30	9		9.02		9.02		9		9.89		9.76
2023-12-26 11:46:00	9.01		9.01		9		9		9.9		9.98
2023-12-26 11:46:30	9.01		9.01		9.01		9.01		9.92		10.02
2023-12-26 11:47:00	9.02		9.01		9		9.02		9.98		10.05
2023-12-26 11:47:30	9.01		9.02		9		9		10.05		10.05
2023-12-26 11:48:00	9.01		9		9.01		9.01		10.11		10.12
2023-12-26 11:48:30	9.01		9.01		9.02		9.01		10.15		10.13
2023-12-26 11:49:00	9.02		9		9		9.02		10.21		10.15
2023-12-26 11:49:30	9		9		9.01		9.01		10.28		10.18
2023-12-26 11:50:00	9.01		9.01		9.01		9.01		10.32		10.25
2023-12-26 11:50:30	9		9.02		9.02		9.01		10.38		10.28
2023-12-26 11:51:00	9		9		9.01		9.02		10.31		10.31
2023-12-26 11:51:30	9.01		9.01		9.01		9		10.34		10.33
2023-12-26 11:52:00	9.02		9.01		9.01		9.01		10.32		10.37
2023-12-26 11:52:30	9		9.02		9.02		9		10.35		10.37
2023-12-26 11:53:00	9.01		9.01		9		9		10.38		10.32
2023-12-26 11:53:30	9.01		9.01		9.01		9.01		10.34		10.33
2023-12-26 11:54:00	9.02		9.01		9		9.02		10.33		10.39
2023-12-26 11:54:30	9.01		9.02		9		9		10.38		10.32
2023-12-26 11:55:00	9.01		9		9.01		9.01		10.32		10.39
2023-12-26 11:55:30	9.01		9.01		9.02		9.01		10.34		10.36
2023-12-26 11:56:00	9.02		9		9		9.02		10.37		10.3
2023-12-26 11:56:30	9		9		9.01		9.01		10.31		10.34
2023-12-26 11:57:00	9.01		9.01		9.01		9.01		10.38		10.33
2023-12-26 11:57:30	9		9.02		9.02		9.01		10.34		10.3
2023-12-26 11:58:00	9		9		9.01		9.02		10.37		10.32
2023-12-26 11:58:30	9.01		9.01		9		9		10.39		10.33
2023-12-26 11:59:00	9.02		9.01		9.01		9.01		10.38		10.34
2023-12-26 11:59:30	9		9.02		9.01		9		10.39		10.32
2023-12-26 12:00:00	9.01		9.01		9.02		9		10.33		10.38
2023-12-26 12:00:30	9.01		9		9		9.01		10.38		10.38
2023-12-26 12:01:00	9.02		9.01		9.01		9.02		10.38		10.35
2023-12-26 12:01:30	9.01		9.01		9		9		10.33		10.36
2023-12-26 12:02:00	9		9.02		9.01		9.01		10.35		10.31
2023-12-26 12:02:30	9.01		9		9.01		9.01		10.38		10.37
2023-12-26 12:03:00	9.01		9.01		9.02		9.02		10.35		10.31
2023-12-26 12:03:30	9.02		9		9		9.01		10.36		10.34
2023-12-26 12:04:00	9		9.01		9.01		9		10.35		10.35
2023-12-26 12:04:30	9.01		9.01		9.01		9.01		10.31		10.34
2023-12-26 12:05:00	9		9.02		9.02		9.01		10.38		10.36
2023-12-26 12:05:30	9.01		9		9.01		9.02		10.37		10.36
2023-12-26 12:06:00	9.01		9.01		9.02		9		10.34		10.36
2023-12-26 12:06:30	9.02		9.01		9.04		9.02		10.36		10.37
2023-12-26 12:07:00	9		9.02		9.02		9.04		10.37		10.32
2023-12-26 12:07:30	9.01		9.01		9.01		9.04		10.3		10.34
2023-12-26 12:08:00	9.01		9.02		9.03		9.05		10.32		10.33
2023-12-26 12:08:30	9.02		9.04		9.04		9.03		10.36		10.32
2023-12-26 12:09:00	9.01		9.02		9.02		9.04		10.38		10.31
2023-12-26 12:09:30	9.02		9.01		9.03		9.04		10.31		10.39
2023-12-26 12:10:00	9.04		9.01		9.02		9.05		10.37		10.3
2023-12-26 12:10:30	9.02		9.02		9.02		9.04		10.38		10.31
2023-12-26 12:11:00	9.01		9		9.03		9.05		10.32		10.35
2023-12-26 12:11:30	9.01		9.01		9.04		9.07		10.3		10.36
2023-12-26 12:12:00	9.02		9		9.02		9.05		10.29		10.32
2023-12-26 12:12:30	9		9		9.03		9.04		10.27		10.31
2023-12-26 12:13:00	9.01		9.01		9.03		9.04		10.25		10.3
2023-12-26 12:13:30	9		9.02		9.04		9.05		10.23		10.29
2023-12-26 12:14:00	9		9		9.03		9.03		10.21		10.27
2023-12-26 12:14:30	9.01		9.01		9.03		9.04		10.18		10.26
2023-12-26 12:15:00	9.02		9.01		9.03		9.03		10.17		10.24
2023-12-26 12:15:30	9		9.02		9.04		9.03		10.15		10.23
2023-12-26 12:16:00	9.01		9.01		9.02		9.04		10.11		10.18
2023-12-26 12:16:30	9.01		9.01		9.03		9.05		10.09		10.15
2023-12-26 12:17:00	9.02		9.01		9.02		9.03		10.08		10.14
2023-12-26 12:17:30	9.01		9.02		9.02		9.04		10.05		10.12
2023-12-26 12:18:00	9.01		9		9.03		9.04		10.02		10.08
2023-12-26 12:18:30	9.01		9.01		9.04		9.05		10.01		10.05
2023-12-26 12:19:00	9.02		9		9.02		9.04		10.08		10.06
2023-12-26 12:19:30	9		9		9.03		9.04		10.07		10.02
2023-12-26 12:20:00	9.01		9.01		9.03		9.04		10.05		10.08
2023-12-26 12:20:30	9		9.02		9.04		9.05		10.02		10.06
2023-12-26 12:21:00	9		9		9.03		9.03		10.08		10.04
2023-12-26 12:21:30	9.01		9.01		9.03		9.04		10.07		10.02
2023-12-26 12:22:00	9.02		9.01		9.03		9.03		10.02		10.09
2023-12-26 12:22:30	9		9.02		9.04		9.03		10.08		10.04
2023-12-26 12:23:00	9.01		9.01		9.02		9.04		10.06		10.05
2023-12-26 12:23:30	9.01		9.01		9.03		9.05		10.02		10.01
2023-12-26 12:24:00	9.02		9.01		9.02		9.03		10.03		10.02
2023-12-26 12:24:30	9.01		9.02		9.02		9.04		10		10.08
2023-12-26 12:25:00	9.01		9		9.03		9.04		10.09		10.06
2023-12-26 12:25:30	9.01		9.01		9.04		9.05		10.07		10.04
2023-12-26 12:26:00	9.02		9		9.02		9.04		10.04		10.02
2023-12-26 12:26:30	9		9		9.03		9.04		10.02		10.07
2023-12-26 12:27:00	9.01		9.01		9.03		9.04		10.08		10.09
2023-12-26 12:27:30	9		9.02		9.04		9.05		10.05		10.05
2023-12-26 12:28:00	9		9		9.03		9.03		10.04		10.04
2023-12-26 12:28:30	9.01		9.01		9.02		9.04		10.02		10.02
2023-12-26 12:29:00	9.02		9.01		9.03		9.03		10.09		10.08
2023-12-26 12:29:30	9		9.02		9.03		9.03		10.07		10.04
2023-12-26 12:30:00	9.01		9.01		9.04		9.04		10.05		10.03
2023-12-26 12:30:30	9.01		9		9.02		9.05		10.02		10.01
2023-12-26 12:31:00	9.02		9.01		9.03		9.03		10.08		10.06
2023-12-26 12:31:30	9.01		9.01		9.02		9.04		10.07		10.07
2023-12-26 12:32:00	9		9.02		9.03		9.04		10.04		10.05
2023-12-26 12:32:30	9.01		9		9.03		9.05		10.04		10.03
2023-12-26 12:33:00	9.01		9.01		9.04		9.04		10.04		10.01
2023-12-26 12:33:30	9.02		9		9.02		9.03		10.04		10.08
2023-12-26 12:34:00	9		9.01		9.03		9.04		10.04		10.06
2023-12-26 12:34:30	9.01		9.01		9.03		9.04		10.04		10.05
2023-12-26 12:35:00	9		9.02		9.04		9.05		10.04		10.06
2023-12-26 12:35:30	9.01		9		9.03		9.03		10.05		10.05
2023-12-26 12:36:00	9.01		9.01		9.04		9.04		10.03		10.05
2023-12-26 12:36:30	9.02		9.01		9.06		9.03		10.04		10.05
2023-12-26 12:37:00	9		9.02		9.04		9.04		10.05		10.05
2023-12-26 12:37:30	9.01		9.01		9.03		9.04		10.03		10.06
2023-12-26 12:38:00	9.01		9.02		9.03		9.05		10.03		10.06
2023-12-26 12:38:30	9.02		9.04		9.04		9.03		10.04		10.06
2023-12-26 12:39:00	9.01		9.02		9.02		9.04		10.04		10.05
2023-12-26 12:39:30	9.02		9.01		9.03		9.04		10.04		10.05
2023-12-26 12:40:00	9.04		9.01		9.02		9.05		10.03		10.06
2023-12-26 12:40:30	9.02		9.02		9.02		9.04		10.04		10.05
2023-12-26 12:41:00	9.01		9		9.03		9.05		10.05		10.06
2023-12-26 12:41:30	9.01		9.01		9.04		9.07		10.03		10.05
2023-12-26 12:42:00	9.02		9		9.02		9.05		10.03		10.05
2023-12-26 12:42:30	9		9		9.03		9.04		10.04		10.04
2023-12-26 12:43:00	9.01		9.01		9.03		9.04		10.03		10.05
2023-12-26 12:43:30	9		9.02		9.04		9.05		10.04		10.05
2023-12-26 12:44:00	9		9		9.03		9.03		10.03		10.06
2023-12-26 12:44:30	9.01		9.01		9.03		9.04		10.03		10.05
2023-12-26 12:45:00	9.02		9.01		9.03		9.03		10.03		10.06
2023-12-26 12:45:30	9		9.02		9.02		9.03		10.03		10.05
2023-12-26 12:46:00	9.01		9.01		9.03		9.04		10.04		10.06
2023-12-26 12:46:30	9.01		9.01		9.03		9.05		10.04		10.06
2023-12-26 12:47:00	9.02		9.01		9.04		9.03		10.04		10.04
2023-12-26 12:47:30	9.01		9		9.02		9.04		10.04		10.05
2023-12-26 12:48:00	9.01		9.01		9.03		9.04		10.04		10.05
2023-12-26 12:48:30	9.01		9.01		9.02		9.05		10.05		10.05
2023-12-26 12:49:00	9		9.02		9.03		9.04		10.03		10.05
2023-12-26 12:49:30	9.01		9		9.03		9.04		10.04		10.06
2023-12-26 12:50:00	9.01		9.01		9.04		9.04		10.05		10.06
2023-12-26 12:50:30	9.02		9		9.02		9.03		10.03		10.06
2023-12-26 12:51:00	9		9.01		9.03		9.04		10.03		10.05
2023-12-26 12:51:30	9.01		9.01		9.02		9.04		10.04		10.05
2023-12-26 12:52:00	9		9		9.02		9.05		10.04		10.06
2023-12-26 12:52:30	9.01		9.01		9.03		9.03		10.04		10.05
2023-12-26 12:53:00	9.01		9.02		9.04		9.04		10.03		10.06
2023-12-26 12:53:30	9.02		9		9.02		9.03		10.04		10.05
2023-12-26 12:54:00	9		9.01		9.03		9.04		10.05		10.05
2023-12-26 12:54:30	9.01		9.01		9.03		9.04		10.03		10.04
2023-12-26 12:55:00	9.01		9.02		9.04		9.04		10.03		10.05
2023-12-26 12:55:30	9.02		9.01		9.03		9.03		10.04		10.05
2023-12-26 12:56:00	9.01		9		9.02		9.04		10.03		10.06
2023-12-26 12:56:30	9.02		9.01		9.03		9.04		10.04		10.05
2023-12-26 12:57:00	9.04		9.01		9.03		9.05		10.03		10.06
2023-12-26 12:57:30	9.02		9.02		9.04		9.03		10.03		10.05
2023-12-26 12:58:00	9.01		9		9.02		9.04		10.03		10.06
2023-12-26 12:58:30	9.01		9.01		9.03		9.03		10.03		10.06
2023-12-26 12:59:00	9.02		9		9.02		9.04		10.04		10.04
2023-12-26 12:59:30	9		9.01		9.03		9.04		10.04		10.05
2023-12-26 13:00:00	9.01		9.01		9.03		9.05		10.04		10.06
2023-12-26 13:00:30	9		9.02		9.04		9.03		10.04		10.05
2023-12-26 13:01:00	9		9		9.02		9.04		10.04		10.05
2023-12-26 13:01:30	9.01		9.01		9.03		9.04		10.05		10.05
2023-12-26 13:02:00	9.02		9.01		9.03		9.05		10.03		10.05
2023-12-26 13:02:30	9		9.02		9.04		9.04		10.04		10.06
2023-12-26 13:03:00	9.01		9.01		9.03		9.05		10.05		10.06
2023-12-26 13:03:30	9.01		9.02		9.04		9.07		10.03		10.06
2023-12-26 13:04:00	9.02		9.04		9.06		9.05		10.03		10.05
2023-12-26 13:04:30	9.01		9.02		9.04		9.04		10.04		10.05
2023-12-26 13:05:00	9.01		9.01		9.03		9.04		10.04		10.06
2023-12-26 13:05:30	9.01		9.01		9.03		9.05		10.04		10.05
2023-12-26 13:06:00	9.02		9.02		9.04		9.03		10.03		10.06
2023-12-26 13:06:30	9		9		9.02		9.04		10.04		10.05
2023-12-26 13:07:00	9.01		9.01		9.03		9.05		10.05		10.05
2023-12-26 13:07:30	9		9		9.02		9.07		10.03		10.04
2023-12-26 13:08:00	9		9		9.02		9.05		10.03		10.05
2023-12-26 13:08:30	9.01		9.01		9.03		9.04		10.04		10.05
2023-12-26 13:09:00	9.02		9.02		9.04		9.04		10.03		10.06
2023-12-26 13:09:30	9		9		9.02		9.05		10.04		10.05
2023-12-26 13:10:00	9.01		9.01		9.03		9.03		10.03		10.06
2023-12-26 13:10:30	9.01		9.01		9.03		9.04		10.03		10.05
2023-12-26 13:11:00	9.02		9.02		9.04		9.03		10.03		10.06
2023-12-26 13:11:30	9.01		9.01		9.03		9.03		10.03		10.06
2023-12-26 13:12:00	9.01		9.01		9.03		9.04		10.04		10.04
2023-12-26 13:12:30	9.01		9.01		9.03		9.05		10.04		10.05
2023-12-26 13:13:00	9.02		9.02		9.02		9.03		10.04		10.06
2023-12-26 13:13:30	9		9		9.03		9.04		10.04		10.05
2023-12-26 13:14:00	9.01		9.01		9.03		9.04		10.04		10.06
2023-12-26 13:14:30	9		9		9.04		9.05		10.05		10.05
2023-12-26 13:15:00	9		9		9.02		9.04		10.03		10.05
2023-12-26 13:15:30	9.01		9.01		9.03		9.04		10.04		10.06
2023-12-26 13:16:00	9.02		9.02		9.02		9.04		10.05		10.06
2023-12-26 13:16:30	9		9		9.03		9.05		10.03		10.05
2023-12-26 13:17:00	9.01		9.01		9.03		9.03		10.03		10.06
2023-12-26 13:17:30	9.01		9.01		9.04		9.04		10.04		10.05
2023-12-26 13:18:00	9.02		9.02		9.02		9.03		10.04		10.05
2023-12-26 13:18:30	9.01		9.01		9.03		9.03		10.04		10.05
2023-12-26 13:19:00	9		9.01		9.03		9.04		10.03		10.05
2023-12-26 13:19:30	9.01		9.01		9.04		9.05		10.04		10.06
2023-12-26 13:20:00	9.01		9.02		9.03		9.03		10.05		10.06
2023-12-26 13:20:30	9.02		9		9.04		9.04		10.03		10.06
2023-12-26 13:21:00	9		9.01		9.06		9.04		10.03		10.05
2023-12-26 13:21:30	9.01		9		9.04		9.05		10.04		10.05
2023-12-26 13:22:00	9		9		9.03		9.04		10.03		10.06
2023-12-26 13:22:30	9.01		9.01		9.03		9.04		10.04		10.05
2023-12-26 13:23:00	9.01		9.02		9.04		9.04		10.03		10.06
2023-12-26 13:23:30	9.02		9		9.02		9.05		10.03		10.05
2023-12-26 13:24:00	9		9.01		9.03		9.03		10.03		10.05
2023-12-26 13:24:30	9.01		9.01		9.02		9.04		10.03		10.04
2023-12-26 13:25:00	9.01		9.02		9.02		9.03		10.04		10.05
2023-12-26 13:25:30	9.02		9.01		9.03		9.03		10.04		10.05
2023-12-26 13:26:00	9.01		9		9.04		9.04		10.04		10.06
2023-12-26 13:26:30	9.02		9.01		9.02		9.05		10.04		10.05
2023-12-26 13:27:00	9.04		9.01		9.03		9.03		10.04		10.06
2023-12-26 13:27:30	9.02		9.02		9.03		9.04		10.05		10.05
2023-12-26 13:28:00	9.01		9		9.04		9.04		10.03		10.06
2023-12-26 13:28:30	9.01		9.01		9.03		9.05		10.04		10.06
2023-12-26 13:29:00	9.02		9		9.03		9.04		10.05		10.04
2023-12-26 13:29:30	9		9.01		9.03		9.03		10.03		10.05
2023-12-26 13:30:00	9.01		9.01		9.04		9.04		10.03		10.06
2023-12-26 13:30:30	9		9.02		9.02		9.04		10.04		10.05
2023-12-26 13:31:00	9		9		9.03		9.05		10.04		10.05
2023-12-26 13:31:30	9.01		9.01		9.02		9.03		10.04		10.05
2023-12-26 13:32:00	9.02		9.01		9.02		9.04		10.03		10.05
2023-12-26 13:32:30	9		9.02		9.03		9.03		10.04		10.06
2023-12-26 13:33:00	9.01		9.01		9.04		9.04		10.05		10.06
2023-12-26 13:33:30	9.01		9.02		9.02		9.04		10.03		10.06
2023-12-26 13:34:00	9.02		9.04		9.03		9.05		10.03		10.05
2023-12-26 13:34:30	9.01		9.02		9.03		9.03		10.04		10.05
2023-12-26 13:35:00	9.01		9.01		9.04		9.04		10.03		10.06
2023-12-26 13:35:30	9.01		9.01		9.03		9.04		10.04		10.05
2023-12-26 13:36:00	9.02		9.02		9.03		9.05		10.03		10.06
2023-12-26 13:36:30	9		9		9.03		9.04		10.03		10.05
2023-12-26 13:37:00	9.01		9.01		9.04		9.05		10.03		10.05
2023-12-26 13:37:30	9		9		9.02		9.07		10.03		10.04
2023-12-26 13:38:00	9		9		9.03		9.05		10.04		10.05
2023-12-26 13:38:30	9.01		9.01		9.02		9.04		10.04		10.05
2023-12-26 13:39:00	9.02		9.02		9.02		9.04		10.04		10.06
2023-12-26 13:39:30	9		9		9.03		9.05		10.04		10.05
2023-12-26 13:40:00	9.01		9.01		9.04		9.03		10.04		10.06
2023-12-26 13:40:30	9.01		9.01		9.02		9.04		10.05		10.05
2023-12-26 13:41:00	9.02		9.02		9.03		9.03		10.03		10.06
2023-12-26 13:41:30	9.01		9.01		9.03		9.03		10.04		10.06
2023-12-26 13:42:00	9.01		9.01		9.04		9.04		10.05		10.04
2023-12-26 13:42:30	9.01		9.01		9.03		9.05		10.03		10.05
2023-12-26 13:43:00	9.02		9.02		9.02		9.03		10.03		10.05
2023-12-26 13:43:30	9		9		9.03		9.04		10.04		10.05
2023-12-26 13:44:00	9.01		9.01		9.03		9.04		10.04		10.05
2023-12-26 13:44:30	9		9		9.04		9.05		10.04		10.06
2023-12-26 13:45:00	9		9		9.02		9.04		10.03		10.06
2023-12-26 13:45:30	9.01		9.01		9.03		9.04		10.04		10.06
2023-12-26 13:46:00	9.02		9.02		9.02		9.04		10.05		10.05
2023-12-26 13:46:30	9		9		9.03		9.05		10.03		10.05
2023-12-26 13:47:00	9.01		9.01		9.03		9.03		10.03		10.06
2023-12-26 13:47:30	9.01		9.01		9.04		9.04		10.04		10.05
2023-12-26 13:48:00	9.02		9.02		9.02		9.03		10.03		10.06
2023-12-26 13:48:30	9.01		9.01		9.03		9.03		10.04		10.05
2023-12-26 13:49:00	9		9.01		9.03		9.04		10.03		10.05
2023-12-26 13:49:30	9.01		9.02		9.04		9.05		10.03		10.04
2023-12-26 13:50:00	9.01		9.01		9.03		9.03		10.03		10.05
2023-12-26 13:50:30	9.02		9.01		9.04		9.04		10.03		10.05
2023-12-26 13:51:00	9		9.01		9.06		9.04		10.04		10.06
2023-12-26 13:51:30	9.01		9.02		9.04		9.05		10.04		10.05
2023-12-26 13:52:00	9		9		9.03		9.04		10.04		10.06
2023-12-26 13:52:30	9.01		9.01		9.03		9.04		10.04		10.05
2023-12-26 13:53:00	9.01		9		9.04		9.04		10.04		10.06
2023-12-26 13:53:30	9.02		9		9.02		9.05		10.05		10.06
2023-12-26 13:54:00	9		9.01		9.03		9.03		10.03		10.04
2023-12-26 13:54:30	9.01		9.02		9.02		9.04		10.04		10.05
2023-12-26 13:55:00	9.01		9		9.02		9.03		10.05		10.06
2023-12-26 13:55:30	9.02		9.01		9.03		9.03		10.03		10.05
2023-12-26 13:56:00	9.01		9.01		9.04		9.04		10.03		10.05
2023-12-26 13:56:30	9.02		9.02		9.02		9.05		10.04		10.05
2023-12-26 13:57:00	9.04		9.01		9.03		9.03		10.04		10.05
2023-12-26 13:57:30	9.02		9		9.03		9.04		10.04		10.06
2023-12-26 13:58:00	9.01		9.01		9.04		9.04		10.03		10.06
2023-12-26 13:58:30	9.01		9.01		9.03		9.05		10.04		10.06
2023-12-26 13:59:00	9.02		9.02		9.03		9.04		10.05		10.05
2023-12-26 13:59:30	9		9		9.03		9.03		10.03		10.05
2023-12-26 14:00:00	9.01		9.01		9.04		9.04		10.03		10.06
2023-12-26 14:00:30	9		9		9.02		9.04		10.04		10.05
2023-12-26 14:01:00	9		9.01		9.03		9.05		10.03		10.06
2023-12-26 14:01:30	9.01		9.01		9.02		9.03		10.04		10.05
2023-12-26 14:02:00	9.02		9.02		9.02		9.04		10.03		10.05
2023-12-26 14:02:30	9		9		9.03		9.03		10.03		10.04
2023-12-26 14:03:00	9.01		9.01		9.04		9.04		10.03		10.05
2023-12-26 14:03:30	9.01		9.01		9.02		9.04		10.03		10.05
2023-12-26 14:04:00	9.02		9.02		9.03		9.05		10.04		10.06
2023-12-26 14:04:30	9.01		9.01		9.03		9.03		10.04		10.05
2023-12-26 14:05:00	9.01		9.02		9.04		9.04		10.04		10.06
2023-12-26 14:05:30	9.01		9.04		9.03		9.04		10.04		10.05
2023-12-26 14:06:00	9.02		9.02		9.03		9.05		10.04		10.06
2023-12-26 14:06:30	9		9.01		9.03		9.04		10.05		10.06
2023-12-26 14:07:00	9.01		9.01		9.04		9.05		10.03		10.04
2023-12-26 14:07:30	9		9		9.02		9.07		10.04		10.05
2023-12-26 14:08:00	9		9		9.03		9.05		10.05		10.05
2023-12-26 14:08:30	9.01		9.01		9.02		9.04		10.03		10.06
2023-12-26 14:09:00	9.02		9.02		9.02		9.04		10.03		10.05
2023-12-26 14:09:30	9		9		9.03		9.05		10.04		10.05
2023-12-26 14:10:00	9.01		9.01		9.04		9.03		10.04		10.04
2023-12-26 14:10:30	9.01		9.01		9.02		9.04		10.04		10.05
2023-12-26 14:11:00	9.02		9.02		9.03		9.03		10.03		10.05
2023-12-26 14:11:30	9.01		9.01		9.03		9.03		10.04		10.06
2023-12-26 14:12:00	9.01		9.01		9.04		9.04		10.05		10.05
2023-12-26 14:12:30	9.01		9.01		9.03		9.05		10.03		10.06
2023-12-26 14:13:00	9.02		9.02		9.02		9.03		10.03		10.05
2023-12-26 14:13:30	9		9		9.03		9.04		10.04		10.06
2023-12-26 14:14:00	9.01		9.01		9.03		9.04		10.03		10.06
2023-12-26 14:14:30	9		9		9.04		9.05		10.04		10.04
2023-12-26 14:15:00	9		9		9.02		9.04		10.03		10.05
2023-12-26 14:15:30	9.01		9.01		9.03		9.04		10.03		10.06
2023-12-26 14:16:00	9.02		9.02		9.02		9.04		10.03		10.05
2023-12-26 14:16:30	9		9		9.03		9.04		10.03		10.05
2023-12-26 14:17:00	9.01		9.01		9.03		9.04		10.04		10.05
2023-12-26 14:17:30	9.01		9.01		9.04		9.05		10.04		10.05
2023-12-26 14:18:00	9.02		9.02		9.02		9.04		10.04		10.06
2023-12-26 14:18:30	9.01		9.01		9.03		9.04		10.04		10.06
2023-12-26 14:19:00	9		9.01		9.03		9.04		10.04		10.06
2023-12-26 14:19:30	9.01		9.01		9.04		9.05		10.05		10.05
2023-12-26 14:20:00	9.01		9.02		9.03		9.03		10.03		10.05
2023-12-26 14:20:30	9.02		9		9.04		9.04		10.04		10.06
2023-12-26 14:21:00	9		9.01		9.06		9.03		10.05		10.05
2023-12-26 14:21:30	9.01		9		9.04		9.03		10.03		10.06
2023-12-26 14:22:00	9		9		9.03		9.04		10.03		10.05
2023-12-26 14:22:30	9.01		9.01		9.03		9.05		10.04		10.05
2023-12-26 14:23:00	9.01		9.02		9.04		9.03		10.04		10.04
2023-12-26 14:23:30	9.02		9		9.02		9.04		10.04		10.05
2023-12-26 14:24:00	9		9.01		9.03		9.04		10.03		10.05
2023-12-26 14:24:30	9.01		9.01		9.02		9.05		10.04		10.06
2023-12-26 14:25:00	9.01		9.02		9.02		9.04		10.05		10.05
2023-12-26 14:25:30	9.02		9.01		9.03		9.03		10.03		10.06
2023-12-26 14:26:00	9.01		9		9.04		9.04		10.03		10.05
2023-12-26 14:26:30	9.02		9.01		9.02		9.04		10.04		10.06
2023-12-26 14:27:00	9.04		9.01		9.03		9.05		10.03		10.06
2023-12-26 14:27:30	9.02		9.02		9.03		9.03		10.04		10.04
2023-12-26 14:28:00	9.01		9		9.04		9.04		10.03		10.05
2023-12-26 14:28:30	9.01		9.01		9.03		9.03		10.03		10.05
2023-12-26 14:29:00	9.02		9		9.03		9.04		10.03		10.05
2023-12-26 14:29:30	9		9.01		9.03		9.04		10.03		10.05
2023-12-26 14:30:00	9.01		9.01		9.04		9.05		10.04		10.06
2023-12-26 14:30:30	9		9.02		9.02		9.03		10.04		10.06
2023-12-26 14:31:00	9		9		9.03		9.04		10.04		10.06
2023-12-26 14:31:30	9.01		9.01		9.02		9.04		10.04		10.05
2023-12-26 14:32:00	9.02		9.01		9.02		9.05		10.04		10.05
2023-12-26 14:32:30	9		9.02		9.03		9.04		10.05		10.06
2023-12-26 14:33:00	9.01		9.01		9.04		9.05		10.03		10.05
2023-12-26 14:33:30	9.01		9.02		9.02		9.07		10.04		10.06
2023-12-26 14:34:00	9.02		9.04		9.03		9.05		10.05		10.05
2023-12-26 14:34:30	9.01		9.02		9.03		9.04		10.03		10.05
2023-12-26 14:35:00	9.01		9.01		9.04		9.04		10.03		10.04
2023-12-26 14:35:30	9.01		9.01		9.03		9.04		10.04		10.05
2023-12-26 14:36:00	9		9.02		9.03		9.05		10.04		10.05
2023-12-26 14:36:30	9.01		9		9.03		9.04		10.04		10.06
2023-12-26 14:37:00	9.01		9.01		9.04		9.05		10.03		10.05
2023-12-26 14:37:30	9.02		9		9.02		9.07		10.04		10.06
2023-12-26 14:38:00	9		9		9.03		9.05		10.05		10.05
2023-12-26 14:38:30	9.01		9.01		9.02		9.04		10.03		10.06
2023-12-26 14:39:00	9		9.02		9.02		9.04		10.03		10.06
2023-12-26 14:39:30	9.01		9		9.03		9.05		10.04		10.04
2023-12-26 14:40:00	9.01		9.01		9.04		9.03		10.03		10.05
2023-12-26 14:40:30	9.02		9.01		9.02		9.04		10.04		10.06
2023-12-26 14:41:00	9		9.02		9.03		9.03		10.03		10.05
2023-12-26 14:41:30	9.01		9.01		9.03		9.03		10.03		10.05
2023-12-26 14:42:00	9.01		9.01		9.04		9.04		10.03		10.05
2023-12-26 14:42:30	9.02		9.01		9.03		9.05		10.03		10.05
2023-12-26 14:43:00	9.01		9		9.02		9.03		10.04		10.06
2023-12-26 14:43:30	9.02		9.01		9.03		9.04		10.04		10.06
2023-12-26 14:44:00	9.04		9.01		9.03		9.04		10.04		10.06
2023-12-26 14:44:30	9.02		9.02		9.04		9.05		10.04		10.05
2023-12-26 14:45:00	9.01		9		9.02		9.04		10.04		10.05
2023-12-26 14:45:30	9.01		9.01		9.03		9.04		10.03		10.06
2023-12-26 14:46:00	9.02		9		9.02		9.04		10.04		10.05
2023-12-26 14:46:30	9		9.01		9.03		9.03		10.05		10.06
2023-12-26 14:47:00	9.01		9.01		9.03		9.04		10.03		10.05
2023-12-26 14:47:30	9		9.02		9.04		9.04		10.03		10.05
2023-12-26 14:48:00	9		9.01		9.02		9.05		10.04		10.04
2023-12-26 14:48:30	9.01		9.01		9.03		9.03		10.03		10.05
2023-12-26 14:49:00	9.02		9.01		9.03		9.04		10.04		10.05
2023-12-26 14:49:30	9		9.02		9.04		9.03		10.03		10.06
2023-12-26 14:50:00	9.01		9.01		9.03		9.04		10.03		10.05
2023-12-26 14:50:30	9.01		9.02		9.04		9.04		10.03		10.06
2023-12-26 14:51:00	9.02		9		9.06		9.05		10.03		10.05
2023-12-26 14:51:30	9.01		9.01		9.04		9.04		10.04		10.06
2023-12-26 14:52:00	9.01		9		9.03		9.04		10.04		10.06
2023-12-26 14:52:30	9.01		9.01		9.03		9.05		10.04		10.04
2023-12-26 14:53:00	9.02		9.01		9.04		9.03		10.04		10.05
2023-12-26 14:53:30	9		9.02		9.02		9.04		10.04		10.06
2023-12-26 14:54:00	9.01		9		9.03		9.03		10.05		10.05
2023-12-26 14:54:30	9		9.01		9.02		9.03		10.03		10.06
2023-12-26 14:55:00	9		9.01		9.02		9.04		10.04		10.05
2023-12-26 14:55:30	9.01		9.02		9.03		9.05		10.05		10.05
2023-12-26 14:56:00	9.02		9.01		9.04		9.03		10.03		10.06
2023-12-26 14:56:30	9		9.02		9.02		9.04		10.03		10.06
2023-12-26 14:57:00	9.01		9.04		9.03		9.04		10.04		10.05
2023-12-26 14:57:30	9.01		9.02		9.03		9.05		10.04		10.06
2023-12-26 14:58:00	9.02		9.01		9.04		9.04		10.04		10.05
2023-12-26 14:58:30	9.01		9.01		9.03		9.04		10.03		10.05
2023-12-26 14:59:00	9.01		9.02		9.03		9.04		10.04		10.05
2023-12-26 14:59:30	9.01		9		9.03		9.03		10.05		10.05
2023-12-26 15:00:00	9.02		9.01		9.02		9.04		10.03		10.06
2023-12-26 15:00:30	9		9		9.03		9.04		10.03		10.06
2023-12-26 15:01:00	9.01		9		9.03		9.05		10.04		10.06
2023-12-26 15:01:30	9		9.01		9.04		9.03		10.03		10.05
2023-12-26 15:02:00	9		9.02		9.02		9.04		10.04		10.05
2023-12-26 15:02:30	9.01		9		9.03		9.03		10.03		10.06
2023-12-26 15:03:00	9.02		9.01		9.02		9.04		10.03		10.05
2023-12-26 15:03:30	9		9.01		9.03		9.04		10.03		10.06
2023-12-26 15:04:00	9.01		9.02		9.03		9.05		10.03		10.05
2023-12-26 15:04:30	9.01		9.01		9.04		9.03		10.04		10.05
2023-12-26 15:05:00	9.02		9.01		9.02		9.04		10.04		10.04
2023-12-26 15:05:30	9.01		9.01		9.03		9.04		10.04		10.05
2023-12-26 15:06:00	9		9.02		9.03		9.05		10.04		10.05
2023-12-26 15:06:30	9.01		9		9.04		9.04		10.04		10.06
2023-12-26 15:07:00	9.01		9.01		9.03		9.05		10.05		10.05
2023-12-26 15:07:30	9.02		9		9.04		9.07		10.03		10.06
2023-12-26 15:08:00	9		9		9.06		9.05		10.04		10.05
2023-12-26 15:08:30	9.01		9.01		9.04		9.04		10.05		10.06
2023-12-26 15:09:00	9		9.02		9.03		9.04		10.03		10.06
2023-12-26 15:09:30	9.01		9		9.03		9.05		10.03		10.04
2023-12-26 15:10:00	9.01		9.01		9.04		9.03		10.04		10.05
2023-12-26 15:10:30	9.02		9.01		9.02		9.04		10.04		10.06
2023-12-26 15:11:00	9		9.02		9.03		9.03		10.04		10.05
2023-12-26 15:11:30	9.01		9.01		9.02		9.03		10.03		10.05
2023-12-26 15:12:00	9.01		9.01		9.02		9.04		10.04		10.05
2023-12-26 15:12:30	9.02		9.01		9.03		9.05		10.05		10.05
2023-12-26 15:13:00	9.01		9.02		9.04		9.03		10.03		10.06
2023-12-26 15:13:30	9.02		9		9.02		9.04		10.03		10.06
2023-12-26 15:14:00	9.04		9.01		9.03		9.04		10.04		10.06
2023-12-26 15:14:30	9.02		9		9.03		9.05		10.03		10.05
2023-12-26 15:15:00	9.01		9		9.04		9.04		10.04		10.05
2023-12-26 15:15:30	9.01		9.01		9.03		9.04		10.03		10.06
2023-12-26 15:16:00	9.02		9.02		9.03		9.04		10.03		10.05
2023-12-26 15:16:30	9		9		9.03		9.05		10.03		10.06
2023-12-26 15:17:00	9.01		9.01		9.04		9.03		10.03		10.05
2023-12-26 15:17:30	9		9.01		9.02		9.04		10.04		10.05
2023-12-26 15:18:00	9		9.02		9.03		9.03		10.04		10.04
2023-12-26 15:18:30	9.01		9.01		9.02		9.03		10.04		10.05
2023-12-26 15:19:00	9.02		9		9.02		9.04		10.04		10.05
2023-12-26 15:19:30	9		9.01		9.03		9.05		10.04		10.06
2023-12-26 15:20:00	9.01		9.01		9.04		9.03		10.05		10.05
2023-12-26 15:20:30	9.01		9.02		9.02		9.04		10.03		10.06
2023-12-26 15:21:00	9.02		9		9.03		9.04		10.04		10.05
2023-12-26 15:21:30	9.01		9.01		9.03		9.05		10.05		10.06
2023-12-26 15:22:00	9.01		9		9.04		9.04		10.03		10.06
2023-12-26 15:22:30	9.01		9.01		9.03		9.04		10.03		10.04
2023-12-26 15:23:00	9.02		9.01		9.03		9.04		10.04		10.05
2023-12-26 15:23:30	9		9.02		9.03		9.04		10.04		10.05
2023-12-26 15:24:00	9.01		9		9.04		9.04		10.04		10.05
2023-12-26 15:24:30	9		9.01		9.02		9.05		10.03		10.05
2023-12-26 15:25:00	9		9.01		9.03		9.04		10.04		10.06
2023-12-26 15:25:30	9.01		9.02		9.02		9.04		10.05		10.06
2023-12-26 15:26:00	9.02		9.01		9.02		9.04		10.03		10.06
2023-12-26 15:26:30	9		9.02		9.03		9.05		10.03		10.05
2023-12-26 15:27:00	9.01		9.04		9.04		9.03		10.04		10.05
2023-12-26 15:27:30	9.01		9.02		9.02		9.04		10.03		10.06
2023-12-26 15:28:00	9.02		9.01		9.03		9.03		10.04		10.05
2023-12-26 15:28:30	9.01		9.01		9.03		9.03		10.03		10.06
2023-12-26 15:29:00	9.01		9.02		9.04		9.04		10.03		10.05
2023-12-26 15:29:30	9.01		9		9.03		9.05		10.03		10.05
2023-12-26 15:30:00	9.02		9.01		9.02		9.03		10.03		10.04
2023-12-26 15:30:30	9		9		9.03		9.04		10.04		10.05
2023-12-26 15:31:00	9.01		9		9.03		9.04		10.04		10.05
2023-12-26 15:31:30	9		9.01		9.04		9.05		10.04		10.06
2023-12-26 15:32:00	9		9.02		9.02		9.04		10.04		10.05
2023-12-26 15:32:30	9.01		9		9.03		9.03		10.04		10.06
2023-12-26 15:33:00	9.02		9.01		9.02		9.04		10.05		10.05
2023-12-26 15:33:30	9		9.01		9.03		9.04		10.03		10.06
2023-12-26 15:34:00	9.01		9.02		9.03		9.05		10.04		10.06
2023-12-26 15:34:30	9.01		9.01		9.04		9.03		10.05		10.04
2023-12-26 15:35:00	9.02		9.01		9.02		9.04		10.03		10.05
2023-12-26 15:35:30	9.01		9.01		9.03		9.03		10.03		10.06
2023-12-26 15:36:00	9		9.02		9.03		9.04		10.04		10.05
2023-12-26 15:36:30	9.01		9		9.04		9.04		10.04		10.05
2023-12-26 15:37:00	9.01		9.01		9.03		9.05		10.04		10.05
2023-12-26 15:37:30	9.02		9		9.04		9.03		10.03		10.05
2023-12-26 15:38:00	9		9		9.06		9.04		10.04		10.06
2023-12-26 15:38:30	9.01		9.01		9.04		9.04		10.05		10.06
2023-12-26 15:39:00	9		9.02		9.03		9.05		10.03		10.06
2023-12-26 15:39:30	9.01		9		9.03		9.04		10.03		10.05
2023-12-26 15:40:00	9.01		9.01		9.04		9.05		10.04		10.05
2023-12-26 15:40:30	9.02		9.01		9.02		9.07		10.03		10.06
2023-12-26 15:41:00	9		9.02		9.03		9.05		10.04		10.05
2023-12-26 15:41:30	9.01		9.01		9.02		9.04		10.03		10.06
2023-12-26 15:42:00	9.01		9.01		9.02		9.04		10.03		10.05
2023-12-26 15:42:30	9.02		9.01		9.03		9.05		10.03		10.05
2023-12-26 15:43:00	9.01		9.02		9.04		9.03		10.03		10.06
2023-12-26 15:43:30	9.02		9		9.02		9.04		10.04		10.05
2023-12-26 15:44:00	9.04		9.01		9.03		9.04		10.04		10.05
2023-12-26 15:44:30	9.02		9		9.03		9.05		10.04		10.04
2023-12-26 15:45:00	9.01		9		9.04		9.04		10.04		10.05
2023-12-26 15:45:30	9.01		9.01		9.03		9.04		10.04		10.05
2023-12-26 15:46:00	9.02		9.02		9.03		9.04		10.04		10.06
2023-12-26 15:46:30	9		9		9.03		9.05		10.03		10.05
2023-12-26 15:47:00	9.01		9.01		9.04		9.03		10.03		10.06
2023-12-26 15:47:30	9		9.01		9.02		9.04		10.03		10.05
2023-12-26 15:48:00	9		9.02		9.03		9.03		10.03		10.06
2023-12-26 15:48:30	9.01		9.01		9.02		9.03		10.04		10.06
2023-12-26 15:49:00	9.02		9		9.02		9.04		10.04		10.04
2023-12-26 15:49:30	9		9.01		9.03		9.05		10.04		10.05
2023-12-26 15:50:00	9.01		9.01		9.04		9.03		10.04		10.06
2023-12-26 15:50:30	9.01		9.02		9.02		9.04		10.04		10.05
2023-12-26 15:51:00	9.02		9		9.03		9.04		10.05		10.05
2023-12-26 15:51:30	9.01		9.01		9.03		9.05		10.03		10.05
2023-12-26 15:52:00	9.01		9		9.04		9.04		10.04		10.05
2023-12-26 15:52:30	9.01		9.01		9.03		9.04		10.05		10.06
2023-12-26 15:53:00	9.02		9.01		9.03		9.04		10.03		10.06
2023-12-26 15:53:30	9		9.02		9.03		9.05		10.03		10.06
2023-12-26 15:54:00	9.01		9		9.04		9.03		10.04		10.05
2023-12-26 15:54:30	9		9.01		9.02		9.04		10.04		10.05
2023-12-26 15:55:00	9		9.01		9.03		9.03		10.04		10.06
2023-12-26 15:55:30	9.01		9.02		9.02		9.03		10.03		10.05
2023-12-26 15:56:00	9.02		9.01		9.02		9.04		10.04		10.06
2023-12-26 15:56:30	9		9.02		9.03		9.05		10.05		10.05
2023-12-26 15:57:00	9.01		9.04		9.04		9.03		10.03		10.05
2023-12-26 15:57:30	9.01		9.02		9.02		9.04		10.03		10.04
2023-12-26 15:58:00	9.02		9.01		9.03		9.04		10.04		10.05
2023-12-26 15:58:30	9.01		9.01		9.03		9.05		10.03		10.05
2023-12-26 15:59:00	9.01		9.02		9.04		9.04		10.04		10.06
2023-12-26 15:59:30	9.01		9		9.03		9.03		10.03		10.05
2023-12-26 16:00:00	9.02		9.01		9.02		9.04		10.03		10.06
2023-12-26 16:00:30	9		9		9.03		9.04		10.03		10.05
2023-12-26 16:01:00	9.01		9		9.03		9.05		10.03		10.06
2023-12-26 16:01:30	9		9.01		9.04		9.03		10.04		10.06
2023-12-26 16:02:00	9		9.02		9.02		9.04		10.04		10.04
2023-12-26 16:02:30	9.01		9		9.03		9.03		10.04		10.05
2023-12-26 16:03:00	9.02		9.01		9.02		9.04		10.04		10.05
2023-12-26 16:03:30	9		9.01		9.03		9.04		10.04		10.05
2023-12-26 16:04:00	9.01		9.02		9.03		9.05		10.05		10.05
2023-12-26 16:04:30	9.01		9.01		9.04		9.03		10.03		10.06
2023-12-26 16:05:00	9.02		9.01		9.02		9.04		10.04		10.06
2023-12-26 16:05:30	9.01		9.01		9.03		9.04		10.05		10.06
2023-12-26 16:06:00	9		9		9.03		9.05		10.03		10.05
2023-12-26 16:06:30	9.01		9.01		9.04		9.04		10.03		10.05
2023-12-26 16:07:00	9.01		9.01		9.03		9.05		10.04		10.06
2023-12-26 16:07:30	9.02		9.02		9.04		9.07		10.04		10.05
2023-12-26 16:08:00	9		9		9.06		9.05		10.04		10.06
2023-12-26 16:08:30	9.01		9.01		9.04		9.04		10.03		10.05
2023-12-26 16:09:00	9		9		9.03		9.04		10.04		10.05
2023-12-26 16:09:30	9.01		9.01		9.03		9.05		10.05		10.04
2023-12-26 16:10:00	9.01		9.01		9.04		9.03		10.03		10.05
2023-12-26 16:10:30	9.02		9.02		9.02		9.04		10.03		10.05
2023-12-26 16:11:00	9		9		9.03		9.03		10.04		10.06
2023-12-26 16:11:30	9.01		9.01		9.02		9.03		10.03		10.05
2023-12-26 16:12:00	9.01		9.01		9.02		9.04		10.04		10.06
2023-12-26 16:12:30	9.02		9.02		9.03		9.05		10.03		10.05
2023-12-26 16:13:00	9.01		9.01		9.04		9.03		10.03		10.06
2023-12-26 16:13:30	9.02		9.02		9.02		9.04		10.03		10.06
2023-12-26 16:14:00	9.04		9.04		9.03		9.04		10.03		10.04
2023-12-26 16:14:30	9.02		9.02		9.03		9.05		10.04		10.05
2023-12-26 16:15:00	9.01		9.01		9.04		9.04		10.04		10.06
2023-12-26 16:15:30	9.01		9.01		9.03		9.04		10.04		10.05
2023-12-26 16:16:00	9.02		9.02		9.03		9.04		10.04		10.05
2023-12-26 16:16:30	9		9		9.03		9.05		10.04		10.05
2023-12-26 16:17:00	9.01		9.02		9.04		9.03		10.05		10.05
2023-12-26 16:17:30	9		9		9.02		9.04		10.03		10.06
2023-12-26 16:18:00	9		9.01		9.03		9.03		10.04		10.06
2023-12-26 16:18:30	9.01		9		9.02		9.03		10.05		10.06
2023-12-26 16:19:00	9.02		9		9.02		9.04		10.03		10.05
2023-12-26 16:19:30	9		9.01		9.03		9.05		10.03		10.05
2023-12-26 16:20:00	9.01		9.02		9.04		9.03		10.04		10.06
2023-12-26 16:20:30	9.01		9		9.02		9.04		10.04		10.05
2023-12-26 16:21:00	9.02		9.01		9.03		9.04		10.04		10.06
2023-12-26 16:21:30	9.01		9.01		9.03		9.05		10.03		10.05
2023-12-26 16:22:00	9.01		9.02		9.04		9.04		10.04		10.05
2023-12-26 16:22:30	9.01		9.01		9.03		9.04		10.05		10.04
2023-12-26 16:23:00	9		9.01		9.03		9.04		10.03		10.05
2023-12-26 16:23:30	9.01		9.01		9.03		9.05		10.03		10.05
2023-12-26 16:24:00	9.01		9.02		9.04		9.03		10.04		10.06
2023-12-26 16:24:30	9.02		9		9.02		9.04		10.03		10.05
2023-12-26 16:25:00	9		9.01		9.03		9.03		10.04		10.06
2023-12-26 16:25:30	9.01		9		9.02		9.03		10.03		10.05
2023-12-26 16:26:00	9		9		9.02		9.04		10.03		10.06
2023-12-26 16:26:30	9.01		9.01		9.03		9.05		10.03		10.06
2023-12-26 16:27:00	9.01		9.02		9.04		9.03		10.03		10.04
2023-12-26 16:27:30	9.02		9		9.02		9.04		10.04		10.05
2023-12-26 16:28:00	9		9.01		9.03		9.04		10.04		10.06
2023-12-26 16:28:30	9.01		9.01		9.03		9.05		10.04		10.05
2023-12-26 16:29:00	9.01		9.02		9.04		9.04		10.04		10.06
2023-12-26 16:29:30	9.02		9.01		9.03		9.03		10.04		10.05
2023-12-26 16:30:00	9.01		9		9.02		9.04		10.05		10.05
2023-12-26 16:30:30	9.02		9.01		9.03		9.04		10.03		10.06
2023-12-26 16:31:00	9.04		9.01		9.03		9.05		10.04		10.06
2023-12-26 16:31:30	9.02		9.02		9.04		9.03		10.05		10.05
2023-12-26 16:32:00	9.01		9		9.02		9.04		10.03		10.06
2023-12-26 16:32:30	9.01		9.01		9.03		9.03		10.03		10.05
2023-12-26 16:33:00	9.02		9		9.02		9.04		10.04		10.05
2023-12-26 16:33:30	9		9.01		9.03		9.04		10.04		10.05
2023-12-26 16:34:00	9.01		9.01		9.03		9.05		10.04		10.05
2023-12-26 16:34:30	9		9.02		9.04		9.03		10.03		10.06
2023-12-26 16:35:00	9		9		9.02		9.04		10.04		10.06
2023-12-26 16:35:30	9.01		9.01		9.03		9.04		10.05		10.06
2023-12-26 16:36:00	9.02		9.01		9.03		9.05		10.03		10.05
2023-12-26 16:36:30	9		9.02		9.04		9.04		10.03		10.05
2023-12-26 16:37:00	9.01		9.01		9.03		9.05		10.04		10.06
2023-12-26 16:37:30	9.01		9.02		9.04		9.07		10.03		10.05
2023-12-26 16:38:00	9.02		9.04		9.06		9.05		10.04		10.06
2023-12-26 16:38:30	9.01		9.02		9.04		9.04		10.03		10.05
2023-12-26 16:39:00	9.01		9.01		9.03		9.04		10.03		10.05
2023-12-26 16:39:30	9.01		9.01		9.03		9.05		10.03		10.04
2023-12-26 16:40:00	9.02		9.02		9.04		9.03		10.03		10.05
2023-12-26 16:40:30	9		9		9.02		9.04		10.04		10.05
2023-12-26 16:41:00	9.01		9.01		9.03		9.03		10.04		10.06
2023-12-26 16:41:30	9		9		9.02		9.03		10.04		10.05
2023-12-26 16:42:00	9		9		9.02		9.04		10.04		10.06
2023-12-26 16:42:30	9.01		9.01		9.03		9.05		10.04		10.05
2023-12-26 16:43:00	9.02		9.02		9.04		9.03		10.05		10.06
2023-12-26 16:43:30	9		9		9.02		9.04		10.03		10.06
2023-12-26 16:44:00	9.01		9.01		9.03		9.04		10.04		10.04
2023-12-26 16:44:30	9.01		9.01		9.03		9.05		10.05		10.05
2023-12-26 16:45:00	9.02		9.02		9.04		9.04		10.03		10.06
2023-12-26 16:45:30	9.01		9.01		9.03		9.04		10.03		10.05
2023-12-26 16:46:00	9.01		9.01		9.03		9.04		10.04		10.05
2023-12-26 16:46:30	9.01		9.01		9.03		9.03		10.04		10.05
2023-12-26 16:47:00	9.02		9		9.02		9.04		10.04		10.05
2023-12-26 16:47:30	9		9.01		9.03		9.04		10.03		10.06
2023-12-26 16:48:00	9.01		9.01		9.03		9.05		10.04		10.06
2023-12-26 16:48:30	9		9.02		9.04		9.03		10.05		10.06
2023-12-26 16:49:00	9		9		9.02		9.04		10.03		10.05
2023-12-26 16:49:30	9.01		9.01		9.03		9.03		10.03		10.05
2023-12-26 16:50:00	9.02		9		9.02		9.04		10.04		10.06
2023-12-26 16:50:30	9		9.01		9.03		9.04		10.03		10.05
2023-12-26 16:51:00	9.01		9.01		9.03		9.05		10.04		10.06
2023-12-26 16:51:30	9.01		9.02		9.04		9.03		10.03		10.05
2023-12-26 16:52:00	9.02		9		9.02		9.04		10.03		10.05
2023-12-26 16:52:30	9.01		9.01		9.03		9.04		10.03		10.04
2023-12-26 16:53:00	9		9.01		9.03		9.05		10.03		10.05
2023-12-26 16:53:30	9.01		9.02		9.04		9.04		10.04		10.05
2023-12-26 16:54:00	9.01		9		9.03		9.05		10.04		10.06
2023-12-26 16:54:30	9.02		9.01		9.04		9.07		10.04		10.05
2023-12-26 16:55:00	9		9		9.06		9.05		10.04		10.06
2023-12-26 16:55:30	9.01		9.01		9.04		9.04		10.04		10.05
2023-12-26 16:56:00	9		9.01		9.03		9.04		10.03		10.06
2023-12-26 16:56:30	9.01		9.02		9.03		9.05		10.04		10.06
2023-12-26 16:57:00	9.01		9		9.04		9.03		10.05		10.04
2023-12-26 16:57:30	9.02		9.01		9.02		9.04		10.03		10.05
2023-12-26 16:58:00	9		9.01		9.03		9.03		10.03		10.05
2023-12-26 16:58:30	9.01		9.02		9.02		9.03		10.04		10.05
2023-12-26 16:59:00	9.01		9.01		9.02		9.04		10.03		10.05
2023-12-26 16:59:30	9.02		9.02		9.03		9.05		10.04		10.06
2023-12-26 17:00:00	9.01		9.04		9.04		9.03		10.03		10.06
2023-12-26 17:00:30	9.02		9.02		9.02		9.04		10.03		10.06
2023-12-26 17:01:00	9.04		9.01		9.03		9.04		10.03		10.05
2023-12-26 17:01:30	9.02		9.01		9.03		9.05		10.03		10.05
2023-12-26 17:02:00	9.01		9.02		9.04		9.04		10.04		10.06
2023-12-26 17:02:30	9.01		9		9.03		9.04		10.04		10.05
2023-12-26 17:03:00	9.02		9.01		9.03		9.04		10.04		10.06
2023-12-26 17:03:30	9		9		9.03		9.05		10.04		10.05
2023-12-26 17:04:00	9.01		9		9.04		9.03		10.04		10.05
2023-12-26 17:04:30	9		9		9.02		9.04		10.05		10.04
2023-12-26 17:05:00	9		9.01		9.03		9.03		10.03		10.05
2023-12-26 17:05:30	9.01		9		9.02		9.03		10.04		10.05
2023-12-26 17:06:00	9.02		9		9.02		9.04		10.05		10.06
2023-12-26 17:06:30	9		9.01		9.03		9.05		10.03		10.05
2023-12-26 17:07:00	9.01		9.02		9.04		9.03		10.03		10.06
2023-12-26 17:07:30	9.01		9		9.02		9.04		10.04		10.05
2023-12-26 17:08:00	9.02		9.01		9.03		9.04		10.04		10.06
2023-12-26 17:08:30	9.01		9.01		9.03		9.05		10.04		10.06
2023-12-26 17:09:00	9.01		9.02		9.04		9.04		10.03		10.04
2023-12-26 17:09:30	9.01		9.01		9.03		9.04		10.04		10.05
2023-12-26 17:10:00	9.02		9.01		9.03		9.04		10.05		10.06
2023-12-26 17:10:30	9		9.01		9.03		9.05		10.03		10.05
2023-12-26 17:11:00	9.01		9.02		9.04		9.03		10.03		10.05
2023-12-26 17:11:30	9		9		9.02		9.04		10.04		10.05
2023-12-26 17:12:00	9		9.01		9.03		9.03		10.03		10.05
2023-12-26 17:12:30	9.01		9		9.02		9.03		10.04		10.06
2023-12-26 17:13:00	9.02		9		9.02		9.04		10.03		10.06
2023-12-26 17:13:30	9		9.01		9.03		9.05		10.03		10.06
2023-12-26 17:14:00	9.01		9.02		9.04		9.03		10.03		10.05
2023-12-26 17:14:30	9.01		9		9.02		9.04		10.03		10.05
2023-12-26 17:15:00	9.02		9.01		9.03		9.04		10.04		10.06
2023-12-26 17:15:30	9.01		9.01		9.03		9.05		10.04		10.05
2023-12-26 17:16:00	9.01		9.02		9.04		9.04		10.04		10.06
2023-12-26 17:16:30	9.01		9.01		9.03		9.03		10.04		10.05
2023-12-26 17:17:00	9.02		9		9.02		9.04		10.04		10.05
2023-12-26 17:17:30	9		9.01		9.03		9.04		10.05		10.04
2023-12-26 17:18:00	9.01		9.01		9.03		9.05		10.03		10.05
2023-12-26 17:18:30	9		9.02		9.04		9.03		10.04		10.05
2023-12-26 17:19:00	9		9		9.02		9.04		10.05		10.05
2023-12-26 17:19:30	9.01		9.01		9.03		9.03		10.03		10.06
2023-12-26 17:20:00	9.02		9		9.02		9.04		10.03		10.05
2023-12-26 17:20:30	9		9.01		9.03		9.04		10.04		10.05
2023-12-26 17:21:00	9.01		9.01		9.03		9.05		10.04		10.04
2023-12-26 17:21:30	9.01		9.02		9.04		9.03		10.04		10.05
2023-12-26 17:22:00	9.02		9		9.02		9.04		10.03		10.05
2023-12-26 17:22:30	9.01		9.01		9.03		9.04		10.04		10.06
2023-12-26 17:23:00	9		9.01		9.03		9.05		10.05		10.05
2023-12-26 17:23:30	9.01		9.02		9.04		9.04		10.03		10.06
2023-12-26 17:24:00	9.01		9.01		9.03		9.05		10.03		10.05
2023-12-26 17:24:30	9.02		9.02		9.04		9.07		10.04		10.06
2023-12-26 17:25:00	9		9.04		9.06		9.05		10.03		10.06
2023-12-26 17:25:30	9.01		9.02		9.04		9.04		10.04		10.04
2023-12-26 17:26:00	9		9.01		9.03		9.04		10.03		10.05
2023-12-26 17:26:30	9.01		9.01		9.03		9.05		10.03		10.06
2023-12-26 17:27:00	9.01		9.02		9.04		9.03		10.03		10.05
2023-12-26 17:27:30	9.02		9		9.02		9.04		10.03		10.05
2023-12-26 17:28:00	9		9.01		9.03		9.03		10.04		10.05
2023-12-26 17:28:30	9.01		9		9.02		9.03		10.04		10.05
2023-12-26 17:29:00	9.01		9		9.02		9.04		10.04		10.06
2023-12-26 17:29:30	9.02		9.01		9.03		9.05		10.04		10.06
2023-12-26 17:30:00	9.01		9.02		9.04		9.03		10.04		10.06
2023-12-26 17:30:30	9.02		9		9.02		9.04		10.05		10.05
2023-12-26 17:31:00	9.04		9.01		9.03		9.04		10.03		10.05
2023-12-26 17:31:30	9.02		9.01		9.03		9.05		10.04		10.06
2023-12-26 17:32:00	9.01		9.02		9.04		9.04		10.05		10.05
2023-12-26 17:32:30	9.01		9.01		9.03		9.04		10.03		10.06
2023-12-26 17:33:00	9.02		9.01		9.03		9.04		10.03		10.05
2023-12-26 17:33:30	9		9.01		9.03		9.05		10.04		10.05
2023-12-26 17:34:00	9.01		9.02		9.04		9.03		10.04		10.04
2023-12-26 17:34:30	9		9		9.02		9.04		10.04		10.05
2023-12-26 17:35:00	9		9.01		9.03		9.03		10.03		10.05
2023-12-26 17:35:30	9.01		9		9.02		9.03		10.04		10.06
2023-12-26 17:36:00	9.02		9		9.02		9.04		10.05		10.05
2023-12-26 17:36:30	9		9.01		9.03		9.05		10.03		10.06
2023-12-26 17:37:00	9.01		9.02		9.04		9.03		10.03		10.05
2023-12-26 17:37:30	9.01		9		9.02		9.04		10.04		10.06
2023-12-26 17:38:00	9.02		9.01		9.03		9.04		10.03		10.06
2023-12-26 17:38:30	9.01		9.01		9.03		9.05		10.04		10.04
2023-12-26 17:39:00	9.01		9.02		9.04		9.04		10.03		10.05
2023-12-26 17:39:30	9.01		9.01		9.03		9.04		10.03		10.05
2023-12-26 17:40:00	9.02		9.01		9.03		9.04		10.03		10.05
2023-12-26 17:40:30	9		9.01		9.03		9.05		10.03		10.05
2023-12-26 17:41:00	9.01		9.02		9.04		9.03		10.04		10.06
2023-12-26 17:41:30	9		9		9.02		9.04		10.04		10.06
2023-12-26 17:42:00	9		9.01		9.03		9.03		10.04		10.06
2023-12-26 17:42:30	9.01		9		9.02		9.03		10.04		10.05
2023-12-26 17:43:00	9.02		9		9.02		9.04		10.04		10.05
2023-12-26 17:43:30	9		9.01		9.03		9.05		10.05		10.06
2023-12-26 17:44:00	9.01		9.02		9.04		9.03		10.03		10.05
2023-12-26 17:44:30	9.01		9		9.02		9.04		10.04		10.06
2023-12-26 17:45:00	9.02		9.01		9.03		9.04		10.05		10.05
2023-12-26 17:45:30	9.01		9.01		9.03		9.05		10.03		10.05
2023-12-26 17:46:00	9.01		9.02		9.04		9.04		10.03		10.04
2023-12-26 17:46:30	9.01		9.01		9.03		9.03		10.04		10.05
2023-12-26 17:47:00	9.02		9		9.02		9.04		10.04		10.05
2023-12-26 17:47:30	9		9.01		9.03		9.04		10.04		10.06
2023-12-26 17:48:00	9.01		9.01		9.03		9.05		10.03		10.05
2023-12-26 17:48:30	9		9.02		9.04		9.03		10.04		10.06
2023-12-26 17:49:00	9		9		9.02		9.04		10.05		10.05
2023-12-26 17:49:30	9.01		9.01		9.03		9.03		10.03		10.06
2023-12-26 17:50:00	9.02		9		9.02		9.04		10.03		10.06
2023-12-26 17:50:30	9		9.01		9.03		9.04		10.04		10.04
2023-12-26 17:51:00	9.01		9.01		9.03		9.05		10.03		10.05
2023-12-26 17:51:30	9.01		9.02		9.04		9.03		10.04		10.06
2023-12-26 17:52:00	9.02		9		9.02		9.04		10.03		10.05
2023-12-26 17:52:30	9.01		9.01		9.03		9.04		10.03		10.05
2023-12-26 17:53:00	9		9.01		9.03		9.05		10.03		10.05
2023-12-26 17:53:30	9.01		9.02		9.04		9.04		10.03		10.05
2023-12-26 17:54:00	9.01		9.01		9.03		9.05		10.04		10.06
2023-12-26 17:54:30	9.02		9.02		9.04		9.07		10.04		10.06
2023-12-26 17:55:00	9		9.04		9.06		9.05		10.04		10.06
2023-12-26 17:55:30	9.01		9.02		9.04		9.04		10.04		10.05
2023-12-26 17:56:00	9		9.01		9.03		9.04		10.04		10.05
2023-12-26 17:56:30	9.01		9.01		9.03		9.05		10.04		10.06
2023-12-26 17:57:00	9.01		9.02		9.04		9.03		10.03		10.05
2023-12-26 17:57:30	9.02		9		9.02		9.04		10.03		10.06
2023-12-26 17:58:00	9		9.01		9.03		9.03		10.03		10.05
2023-12-26 17:58:30	9.01		9		9.02		9.03		10.03		10.05
2023-12-26 17:59:00	9.01		9		9.02		9.04		10.04		10.04
2023-12-26 17:59:30	9.02		9.01		9.03		9.05		10.04		10.05
2023-12-26 18:00:00	9.01		9.02		9.04		9.03		10.04		10.05
2023-12-26 18:00:30	9.02		9		9.02		9.04		10.04		10.06
2023-12-26 18:01:00	9.04		9.01		9.03		9.04		10.04		10.05
2023-12-26 18:01:30	9.02		9.01		9.03		9.05		10.05		10.06
2023-12-26 18:02:00	9.01		9.02		9.04		9.04		10.03		10.05
2023-12-26 18:02:30	9.01		9.01		9.03		9.04		10.04		10.06
2023-12-26 18:03:00	9.02		9.01		9.03		9.04		10.05		10.06
2023-12-26 18:03:30	9		9.01		9.03		9.05		10.03		10.04
2023-12-26 18:04:00	9.01		9.02		9.04		9.03		10.03		10.05
2023-12-26 18:04:30	9		9		9.02		9.04		10.04		10.06
2023-12-26 18:05:00	9		9.01		9.03		9.03		10.04		10.05
2023-12-26 18:05:30	9.01		9		9.02		9.03		10.04		10.06
2023-12-26 18:06:00	9.02		9		9.02		9.04		10.03		10.05
2023-12-26 18:06:30	9		9.01		9.03		9.05		10.04		10.05
2023-12-26 18:07:00	9.01		9.02		9.04		9.03		10.05		10.06
2023-12-26 18:07:30	9.01		9		9.02		9.04		10.03		10.06
2023-12-26 18:08:00	9.02		9.01		9.03		9.04		10.03		10.05
2023-12-26 18:08:30	9.01		9.01		9.03		9.05		10.04		10.06
2023-12-26 18:09:00	9.01		9.02		9.04		9.04		10.03		10.05
2023-12-26 18:09:30	9.01		9.01		9.03		9.04		10.04		10.05
2023-12-26 18:10:00	9		9.01		9.03		9.04		10.03		10.05
2023-12-26 18:10:30	9.01		9.01		9.03		9.05		10.03		10.05
2023-12-26 18:11:00	9.01		9.02		9.04		9.03		10.03		10.06
2023-12-26 18:11:30	9.02		9		9.02		9.04		10.03		10.06
2023-12-26 18:12:00	9		9.01		9.03		9.03		10.04		10.06
2023-12-26 18:12:30	9.01		9		9.02		9.03		10.04		10.05
2023-12-26 18:13:00	9		9		9.02		9.04		10.04		10.05
2023-12-26 18:13:30	9.01		9.01		9.03		9.05		10.04		10.06
2023-12-26 18:14:00	9.01		9.02		9.03		9.03		10.04		10.05
2023-12-26 18:14:30	9.02		9		9.04		9.04		10.05		10.06
2023-12-26 18:15:00	9		9.01		9.02		9.04		10.03		10.05
2023-12-26 18:15:30	9.01		9.01		9.03		9.05		10.04		10.05
2023-12-26 18:16:00	9.01		9.02		9.02		9.04		10.05		10.04
2023-12-26 18:16:30	9.02		9.01		9.03		9.03		10.03		10.05
2023-12-26 18:17:00	9.01		9		9.03		9.04		10.03		10.05
2023-12-26 18:17:30	9.02		9.01		9.04		9.04		10.04		10.06
2023-12-26 18:18:00	9.04		9.01		9.02		9.05		10.04		10.05
2023-12-26 18:18:30	9.02		9.02		9.03		9.03		10.04		10.06
2023-12-26 18:19:00	9.01		9		9.03		9.04		10.03		10.05
2023-12-26 18:19:30	9.01		9.01		9.04		9.03		10.04		10.06
2023-12-26 18:20:00	9.02		9		9.03		9.04		10.05		10.06
2023-12-26 18:20:30	9		9.01		9.04		9.04		10.03		10.04
2023-12-26 18:21:00	9.01		9.01		9.06		9.05		10.03		10.05
2023-12-26 18:21:30	9		9.02		9.04		9.03		10.04		10.06
2023-12-26 18:22:00	9		9		9.03		9.04		10.03		10.05
2023-12-26 18:22:30	9.01		9.01		9.03		9.04		10.04		10.05
2023-12-26 18:23:00	9.02		9.01		9.04		9.05		10.03		10.05
2023-12-26 18:23:30	9		9.02		9.02		9.04		10.03		10.05
2023-12-26 18:24:00	9.01		9.01		9.03		9.05		10.03		10.06
2023-12-26 18:24:30	9.01		9.02		9.02		9.07		10.03		10.06
2023-12-26 18:25:00	9.02		9.04		9.02		9.05		10.04		10.06
2023-12-26 18:25:30	9.01		9.02		9.03		9.04		10.04		10.05
2023-12-26 18:26:00	9.01		9.01		9.04		9.04		10.04		10.05
2023-12-26 18:26:30	9.01		9.01		9.02		9.05		10.04		10.06
2023-12-26 18:27:00	9.02		9.02		9.03		9.03		10.04		10.05
2023-12-26 18:27:30	9		9		9.03		9.04		10.05		10.06
2023-12-26 18:28:00	9.01		9.01		9.04		9.03		10.03		10.05
2023-12-26 18:28:30	9		9		9.03		9.03		10.04		10.05
2023-12-26 18:29:00	9		9		9.03		9.04		10.05		10.04
2023-12-26 18:29:30	9.01		9.01		9.03		9.05		10.03		10.05
2023-12-26 18:30:00	9.02		9.02		9.04		9.03		10.03		10.05
2023-12-26 18:30:30	9		9		9.02		9.04		10.04		10.06
2023-12-26 18:31:00	9.01		9.01		9.03		9.04		10.04		10.05
2023-12-26 18:31:30	9.01		9.01		9.02		9.05		10.04		10.06
2023-12-26 18:32:00	9.02		9.02		9.02		9.04		10.03		10.05
2023-12-26 18:32:30	9.01		9.01		9.03		9.04		10.04		10.06
2023-12-26 18:33:00	9.01		9.01		9.04		9.04		10.05		10.06
2023-12-26 18:33:30	9.01		9.01		9.02		9.03		10.03		10.04
2023-12-26 18:34:00	9.02		9		9.03		9.04		10.03		10.05
2023-12-26 18:34:30	9		9.01		9.03		9.04		10.04		10.05
2023-12-26 18:35:00	9.01		9.01		9.04		9.05		10.03		10.05
2023-12-26 18:35:30	9		9.02		9.03		9.03		10.04		10.05
2023-12-26 18:36:00	9		9		9.03		9.04		10.03		10.06
2023-12-26 18:36:30	9.01		9.01		9.03		9.03		10.03		10.06
2023-12-26 18:37:00	9.02		9		9.04		9.04		10.03		10.06
2023-12-26 18:37:30	9		9.01		9.02		9.04		10.03		10.05
2023-12-26 18:38:00	9.01		9.01		9.03		9.05		10.04		10.05
2023-12-26 18:38:30	9.01		9.02		9.02		9.03		10.04		10.06
2023-12-26 18:39:00	9.02		9		9.02		9.04		10.04		10.05
2023-12-26 18:39:30	9.01		9.01		9.03		9.04		10.04		10.06
2023-12-26 18:40:00	9		9.01		9.04		9.05		10.04		10.05
2023-12-26 18:40:30	9.01		9.02		9.02		9.04		10.05		10.05
2023-12-26 18:41:00	9.01		9.01		9.03		9.05		10.03		10.04
2023-12-26 18:41:30	9.02		9.02		9.03		9.07		10.04		10.05
2023-12-26 18:42:00	9		9.04		9.04		9.05		10.05		10.05
2023-12-26 18:42:30	9.01		9.02		9.03		9.04		10.03		10.06
2023-12-26 18:43:00	9		9.01		9.02		9.04		10.03		10.05
2023-12-26 18:43:30	9.01		9.01		9.03		9.05		10.04		10.06
2023-12-26 18:44:00	9.01		9.02		9.03		9.03		10.04		10.05
2023-12-26 18:44:30	9.02		9		9.04		9.04		10.04		10.06
2023-12-26 18:45:00	9		9.01		9.02		9.03		10.03		10.06
2023-12-26 18:45:30	9.01		9		9.03		9.03		10.04		10.04
2023-12-26 18:46:00	9.01		9		9.02		9.04		10.05		10.05
2023-12-26 18:46:30	9.02		9.01		9.03		9.05		10.03		10.06
2023-12-26 18:47:00	9.01		9.02		9.03		9.03		10.03		10.05
2023-12-26 18:47:30	9.02		9		9.04		9.04		10.04		10.05
2023-12-26 18:48:00	9.04		9.01		9.02		9.04		10.03		10.05
2023-12-26 18:48:30	9.02		9.01		9.03		9.05		10.04		10.05
2023-12-26 18:49:00	9.01		9.02		9.03		9.04		10.03		10.06
2023-12-26 18:49:30	9.01		9.01		9.04		9.04		10.03		10.06
2023-12-26 18:50:00	9.02		9.01		9.03		9.04		10.03		10.06
2023-12-26 18:50:30	9		9.01		9.04		9.05		10.03		10.05
2023-12-26 18:51:00	9.01		9.02		9.06		9.03		10.04		10.05
2023-12-26 18:51:30	9		9		9.04		9.04		10.04		10.06
2023-12-26 18:52:00	9		9.01		9.03		9.03		10.04		10.05
2023-12-26 18:52:30	9.01		9		9.03		9.03		10.04		10.06
2023-12-26 18:53:00	9.02		9		9.04		9.04		10.04		10.05
2023-12-26 18:53:30	9		9.01		9.02		9.05		10.05		10.05
2023-12-26 18:54:00	9.01		9.02		9.03		9.03		10.03		10.04
2023-12-26 18:54:30	9.01		9		9.02		9.04		10.04		10.05
2023-12-26 18:55:00	9.02		9.01		9.02		9.04		10.05		10.05
2023-12-26 18:55:30	9.01		9.01		9.03		9.05		10.03		10.05
2023-12-26 18:56:00	9.01		9.02		9.04		9.04		10.03		10.06
2023-12-26 18:56:30	9.01		9.01		9.02		9.04		10.04		10.05
2023-12-26 18:57:00	9.02		9.01		9.03		9.04		10.04		10.05
2023-12-26 18:57:30	9		9.01		9.03		9.05		10.04		10.04
2023-12-26 18:58:00	9.01		9.02		9.04		9.03		10.03		10.05
2023-12-26 18:58:30	9		9		9.03		9.04		10.04		10.05
2023-12-26 18:59:00	9		9.01		9.03		9.03		10.05		10.06
2023-12-26 18:59:30	9.01		9		9.03		9.03		10.03		10.05
2023-12-26 19:00:00	9.02		9		9.04		9.04		10.03		10.06
2023-12-26 19:00:30	9		9.01		9.02		9.05		10.04		10.05
2023-12-26 19:01:00	9.01		9.02		9.03		9.03		10.03		10.06
2023-12-26 19:01:30	9.01		9		9.02		9.04		10.04		10.06
2023-12-26 19:02:00	9.02		9.01		9.02		9.04		10.03		10.04
2023-12-26 19:02:30	9.01		9.01		9.03		9.05		10.03		10.05
2023-12-26 19:03:00	9.01		9.02		9.04		9.04		10.03		10.06
2023-12-26 19:03:30	9.01		9.01		9.02		9.03		10.03		10.05
2023-12-26 19:04:00	9.02		9		9.03		9.04		10.04		10.05
2023-12-26 19:04:30	9		9.01		9.03		9.04		10.04		10.05
2023-12-26 19:05:00	9.01		9.01		9.04		9.05		10.04		10.05
2023-12-26 19:05:30	9		9.02		9.03		9.03		10.04		10.06
2023-12-26 19:06:00	9		9		9.03		9.04		10.04		10.06
2023-12-26 19:06:30	9.01		9.01		9.03		9.03		10.03		10.06
2023-12-26 19:07:00	9.02		9		9.04		9.04		10.04		10.05
2023-12-26 19:07:30	9		9.01		9.02		9.04		10.05		10.05
2023-12-26 19:08:00	9.01		9.01		9.03		9.05		10.03		10.06
2023-12-26 19:08:30	9.01		9.02		9.02		9.03		10.03		10.05
2023-12-26 19:09:00	9.02		9		9.02		9.04		10.04		10.06
2023-12-26 19:09:30	9.01		9.01		9.03		9.04		10.03		10.05
2023-12-26 19:10:00	9		9.01		9.04		9.05		10.04		10.05
2023-12-26 19:10:30	9.01		9.02		9.02		9.04		10.03		10.04
2023-12-26 19:11:00	9.01		9.01		9.03		9.05		10.03		10.05
2023-12-26 19:11:30	9.02		9.02		9.03		9.07		10.03		10.05
2023-12-26 19:12:00	9		9.04		9.04		9.05		10.03		10.06
2023-12-26 19:12:30	9.01		9.02		9.03		9.04		10.04		10.05
2023-12-26 19:13:00	9		9.01		9.02		9.04		10.04		10.06
2023-12-26 19:13:30	9.01		9.01		9.03		9.05		10.04		10.05
2023-12-26 19:14:00	9.01		9.02		9.03		9.03		10.04		10.06
2023-12-26 19:14:30	9.02		9		9.04		9.04		10.04		10.06
2023-12-26 19:15:00	9		9.01		9.02		9.03		10.05		10.04
2023-12-26 19:15:30	9.01		9		9.03		9.03		10.03		10.05
2023-12-26 19:16:00	9.01		9		9.02		9.04		10.04		10.05
2023-12-26 19:16:30	9.02		9.01		9.03		9.05		10.05		10.05
2023-12-26 19:17:00	9.01		9.02		9.03		9.03		10.03		10.05
2023-12-26 19:17:30	9.02		9		9.04		9.04		10.03		10.06
2023-12-26 19:18:00	9.04		9.01		9.02		9.04		10.04		10.06
2023-12-26 19:18:30	9.02		9.01		9.03		9.05		10.04		10.06
2023-12-26 19:19:00	9.01		9.02		9.03		9.04		10.04		10.05
2023-12-26 19:19:30	9.01		9.01		9.04		9.04		10.03		10.05
2023-12-26 19:20:00	9.02		9.01		9.03		9.04		10.04		10.06
2023-12-26 19:20:30	9		9.01		9.04		9.05		10.05		10.05
2023-12-26 19:21:00	9.01		9.02		9.06		9.03		10.03		10.06
2023-12-26 19:21:30	9		9		9.04		9.04		10.03		10.05
2023-12-26 19:22:00	9		9.01		9.03		9.03		10.04		10.05
2023-12-26 19:22:30	9.01		9		9.03		9.03		10.03		10.04
2023-12-26 19:23:00	9.02		9		9.04		9.04		10.04		10.05
2023-12-26 19:23:30	9		9.01		9.02		9.05		10.03		10.05
2023-12-26 19:24:00	9.01		9.02		9.03		9.03		10.03		10.06
2023-12-26 19:24:30	9.01		9		9.02		9.04		10.03		10.05
2023-12-26 19:25:00	9.02		9.01		9.02		9.04		10.03		10.06
2023-12-26 19:25:30	9.01		9.01		9.03		9.05		10.04		10.05
2023-12-26 19:26:00	9.01		9.02		9.04		9.04		10.04		10.06
2023-12-26 19:26:30	9.01		9.01		9.02		9.04		10.04		10.06
2023-12-26 19:27:00	9.02		9.01		9.03		9.04		10.04		10.04
2023-12-26 19:27:30	9		9.01		9.03		9.05		10.04		10.05
2023-12-26 19:28:00	9.01		9.02		9.04		9.03		10.05		10.06
2023-12-26 19:28:30	9		9		9.03		9.04		10.03		10.05
2023-12-26 19:29:00	9		9.01		9.03		9.03		10.04		10.05
2023-12-26 19:29:30	9.01		9		9.03		9.03		10.05		10.05
2023-12-26 19:30:00	9.02		9		9.02		9.04		10.03		10.05
2023-12-26 19:30:30	9		9.01		9.03		9.05		10.03		10.06
2023-12-26 19:31:00	9.01		9.02		9.03		9.03		10.04		10.06
2023-12-26 19:31:30	9.01		9		9.04		9.04		10.04		10.06
2023-12-26 19:32:00	9.02		9.01		9.02		9.04		10.04		10.05
2023-12-26 19:32:30	9.01		9.01		9.03		9.05		10.03		10.05
2023-12-26 19:33:00	9.01		9.02		9.02		9.04		10.04		10.06
2023-12-26 19:33:30	9.01		9.01		9.03		9.03		10.05		10.05
2023-12-26 19:34:00	9.02		9		9.03		9.04		10.03		10.06
2023-12-26 19:34:30	9		9.01		9.04		9.04		10.03		10.05
2023-12-26 19:35:00	9.01		9.01		9.02		9.05		10.04		10.05
2023-12-26 19:35:30	9		9.02		9.03		9.03		10.03		10.04
2023-12-26 19:36:00	9		9		9.03		9.04		10.04		10.05
2023-12-26 19:36:30	9.01		9.01		9.04		9.03		10.03		10.05
2023-12-26 19:37:00	9.02		9		9.03		9.04		10.03		10.06
2023-12-26 19:37:30	9		9.01		9.04		9.04		10.03		10.05
2023-12-26 19:38:00	9.01		9.01		9.06		9.05		10.03		10.06
2023-12-26 19:38:30	9.01		9.02		9.04		9.03		10.04		10.05
2023-12-26 19:39:00	9.02		9		9.03		9.04		10.04		10.06
2023-12-26 19:39:30	9.01		9.01		9.03		9.04		10.04		10.06
2023-12-26 19:40:00	9		9.01		9.04		9.05		10.04		10.04
2023-12-26 19:40:30	9.01		9.02		9.02		9.04		10.04		10.05
2023-12-26 19:41:00	9.01		9.01		9.03		9.05		10.05		10.06
2023-12-26 19:41:30	9.02		9.02		9.04		9.07		10.03		10.05
2023-12-26 19:42:00	9		9.04		9.06		9.05		10.04		10.06
2023-12-26 19:42:30	9.01		9.02		9.04		9.04		10.05		10.05
2023-12-26 19:43:00	9		9.01		9.03		9.04		10.03		10.05
2023-12-26 19:43:30	9.01		9.01		9.03		9.05		10.03		10.06
2023-12-26 19:44:00	9.01		9.02		9.04		9.03		10.04		10.06
2023-12-26 19:44:30	9.02		9		9.02		9.04		10.04		10.05
2023-12-26 19:45:00	9		9.01		9.03		9.03		10.04		10.06
2023-12-26 19:45:30	9.01		9		9.02		9.03		10.03		10.05
2023-12-26 19:46:00	9.01		9		9.02		9.04		10.04		10.05
2023-12-26 19:46:30	9.02		9.01		9.03		9.05		10.05		10.05
2023-12-26 19:47:00	9.01		9.02		9.04		9.03		10.03		10.05
2023-12-26 19:47:30	9.02		9		9.02		9.04		10.03		10.06
2023-12-26 19:48:00	9.04		9.01		9.03		9.04		10.04		10.06
2023-12-26 19:48:30	9.02		9.01		9.03		9.05		10.03		10.06
2023-12-26 19:49:00	9.01		9.02		9.04		9.04		10.04		10.05
2023-12-26 19:49:30	9.01		9.01		9.03		9.04		10.03		10.05
2023-12-26 19:50:00	9.02		9.01		9.03		9.04		10.03		10.06
2023-12-26 19:50:30	9		9.01		9.03		9.05		10.03		10.05
2023-12-26 19:51:00	9.01		9.02		9.04		9.03		10.03		10.06
2023-12-26 19:51:30	9		9		9.02		9.04		10.04		10.05
2023-12-26 19:52:00	9		9.01		9.03		9.03		10.04		10.05
2023-12-26 19:52:30	9.01		9		9.02		9.03		10.04		10.04
2023-12-26 19:53:00	9.02		9		9.02		9.04		10.04		10.05
2023-12-26 19:53:30	9		9.01		9.03		9.05		10.04		10.05
2023-12-26 19:54:00	9.01		9.02		9.04		9.03		10.05		10.06
2023-12-26 19:54:30	9.01		9.01		9.02		9.04		10.03		10.05
2023-12-26 19:55:00	9.02		9.02		9.03		9.04		10.04		10.06
2023-12-26 19:55:30	9.01		9		9.03		9.05		10.05		10.05
2023-12-26 19:56:00	9.01		9.01		9.04		9.04		10.03		10.06
2023-12-26 19:56:30	9.01		9		9.03		9.04		10.03		10.06
2023-12-26 19:57:00	9		9.01		9.03		9.04		10.04		10.04
2023-12-26 19:57:30	9.01		9.01		9.03		9.05		10.04		10.05
2023-12-26 19:58:00	9.01		9.02		9.04		9.03		10.04		10.06
2023-12-26 19:58:30	9.02		9		9.02		9.04		10.03		10.05
2023-12-26 19:59:00	9		9.01		9.03		9.03		10.04		10.05
2023-12-26 19:59:30	9.01		9.01		9.02		9.03		10.05		10.05
2023-12-26 20:00:00	9		9.02		9.02		9.04		10.03		10.05
2023-12-26 20:00:30	9.01		9.01		9.03		9.05		10.03		10.06
2023-12-26 20:01:00	9.01		9.02		9.04		9.03		10.04		10.06
2023-12-26 20:01:30	9.02		9.04		9.02		9.04		10.03		10.06
2023-12-26 20:02:00	9		9.02		9.03		9.04		10.04		10.05
2023-12-26 20:02:30	9.01		9.01		9.03		9.05		10.03		10.05
2023-12-26 20:03:00	9.01		9.01		9.04		9.04		10.03		10.06
2023-12-26 20:03:30	9.02		9.02		9.03		9.03		10.03		10.05
2023-12-26 20:04:00	9.01		9		9.02		9.04		10.03		10.06
2023-12-26 20:04:30	9.02		9.01		9.03		9.04		10.04		10.05
2023-12-26 20:05:00	9.04		9		9.03		9.05		10.04		10.05
2023-12-26 20:05:30	9.02		9		9.04		9.03		10.04		10.04
2023-12-26 20:06:00	9.01		9.01		9.02		9.04		10.04		10.05
2023-12-26 20:06:30	9.01		9.02		9.03		9.03		10.04		10.05
2023-12-26 20:07:00	9.02		9		9.02		9.04		10.03		10.06
2023-12-26 20:07:30	9		9.01		9.03		9.04		10.03		10.05
2023-12-26 20:08:00	9.01		9.01		9.03		9.05		10.03		10.06
2023-12-26 20:08:30	9		9.02		9.04		9.03		10.03		10.05
2023-12-26 20:09:00	9		9.01		9.02		9.04		10.04		10.06
2023-12-26 20:09:30	9.01		9.01		9.03		9.04		10.04		10.06
2023-12-26 20:10:00	9.02		9.01		9.03		9.05		10.04		10.04
2023-12-26 20:10:30	9		9.02		9.04		9.04		10.04		10.05
2023-12-26 20:11:00	9.01		9		9.03		9.05		10.04		10.05
2023-12-26 20:11:30	9.01		9.01		9.04		9.07		10.05		10.05
2023-12-26 20:12:00	9.02		9		9.06		9.05		10.03		10.05
2023-12-26 20:12:30	9.01		9		9.04		9.04		10.04		10.06
2023-12-26 20:13:00	9.01		9.01		9.03		9.04		10.05		10.06
2023-12-26 20:13:30	9.01		9.02		9.03		9.05		10.03		10.06
2023-12-26 20:14:00	9.02		9		9.04		9.03		10.03		10.05
2023-12-26 20:14:30	9		9.01		9.02		9.04		10.04		10.05
2023-12-26 20:15:00	9.01		9.01		9.03		9.03		10.04		10.06
2023-12-26 20:15:30	9		9.02		9.02		9.03		10.04		10.05
2023-12-26 20:16:00	9		9.01		9.02		9.04		10.03		10.06
2023-12-26 20:16:30	9.01		9.01		9.03		9.05		10.04		10.05
2023-12-26 20:17:00	9.02		9.01		9.04		9.03		10.05		10.05
2023-12-26 20:17:30	9		9.02		9.02		9.04		10.03		10.04
2023-12-26 20:18:00	9.01		9		9.03		9.04		10.03		10.05
2023-12-26 20:18:30	9.01		9.01		9.03		9.05		10.04		10.05
2023-12-26 20:19:00	9.02		9		9.04		9.04		10.03		10.06
2023-12-26 20:19:30	9.01		9		9.03		9.04		10.04		10.05
2023-12-26 20:20:00	9.01		9.01		9.03		9.04		10.03		10.06
2023-12-26 20:20:30	9.01		9.02		9.03		9.03		10.03		10.05
2023-12-26 20:21:00	9.02		9		9.02		9.04		10.03		10.06
2023-12-26 20:21:30	9		9.01		9.03		9.04		10.03		10.06
2023-12-26 20:22:00	9.01		9.01		9.03		9.05		10.04		10.04
2023-12-26 20:22:30	9		9.02		9.04		9.03		10.04		10.05
2023-12-26 20:23:00	9		9.01		9.02		9.04		10.04		10.06
2023-12-26 20:23:30	9.01		9		9.03		9.03		10.04		10.05
2023-12-26 20:24:00	9.02		9.01		9.02		9.04		10.04		10.05
2023-12-26 20:24:30	9		9.01		9.03		9.04		10.05		10.05
2023-12-26 20:25:00	9.01		9.02		9.03		9.05		10.03		10.05
2023-12-26 20:25:30	9.01		9		9.04		9.03		10.04		10.06
2023-12-26 20:26:00	9.02		9.01		9.02		9.04		10.05		10.06
2023-12-26 20:26:30	9.01		9		9.03		9.04		10.03		10.06
2023-12-26 20:27:00	9		9.01		9.03		9.05		10.03		10.05
2023-12-26 20:27:30	9.01		9.01		9.04		9.04		10.04		10.05
2023-12-26 20:28:00	9.01		9.02		9.03		9.05		10.04		10.06
2023-12-26 20:28:30	9.02		9		9.04		9.07		10.04		10.05
2023-12-26 20:29:00	9		9.01		9.06		9.05		10.03		10.06
2023-12-26 20:29:30	9.01		9.01		9.04		9.04		10.04		10.05
2023-12-26 20:30:00	9		9.02		9.03		9.04		10.05		10.05
2023-12-26 20:30:30	9.01		9.01		9.03		9.05		10.03		10.04
2023-12-26 20:31:00	9.01		9.02		9.04		9.03		10.03		10.05
2023-12-26 20:31:30	9.02		9.04		9.02		9.04		10.04		10.05
2023-12-26 20:32:00	9		9.02		9.03		9.03		10.03		10.06
2023-12-26 20:32:30	9.01		9.01		9.02		9.03		10.04		10.05
2023-12-26 20:33:00	9.01		9.01		9.02		9.04		10.03		10.06
2023-12-26 20:33:30	9.02		9.02		9.03		9.05		10.03		10.05
2023-12-26 20:34:00	9.01		9		9.04		9.03		10.03		10.05
2023-12-26 20:34:30	9.02		9.01		9.02		9.04		10.03		10.04
2023-12-26 20:35:00	9.04		9		9.03		9.04		10.04		10.05
2023-12-26 20:35:30	9.02		9		9.03		9.05		10.04		10.05
2023-12-26 20:36:00	9.01		9.01		9.04		9.04		10.04		10.06
2023-12-26 20:36:30	9.01		9.02		9.03		9.04		10.04		10.05
2023-12-26 20:37:00	9.02		9		9.03		9.04		10.04		10.06
2023-12-26 20:37:30	9		9.01		9.03		9.05		10.05		10.05
2023-12-26 20:38:00	9.01		9.01		9.04		9.03		10.03		10.06
2023-12-26 20:38:30	9		9.02		9.02		9.04		10.04		10.06
2023-12-26 20:39:00	9		9.01		9.03		9.03		10.05		10.04
2023-12-26 20:39:30	9.01		9.01		9.02		9.03		10.03		10.05
2023-12-26 20:40:00	9.02		9.01		9.02		9.04		10.03		10.06
2023-12-26 20:40:30	9		9.02		9.03		9.05		10.04		10.05
2023-12-26 20:41:00	9.01		9		9.04		9.03		10.04		10.05
2023-12-26 20:41:30	9.01		9.01		9.02		9.04		10.04		10.05
2023-12-26 20:42:00	9.02		9		9.03		9.04		10.03		10.05
2023-12-26 20:42:30	9.01		9		9.03		9.05		10.04		10.06
2023-12-26 20:43:00	9.01		9.01		9.04		9.04		10.05		10.06
2023-12-26 20:43:30	9.01		9.02		9.03		9.04		10.03		10.06
2023-12-26 20:44:00	9.02		9		9.03		9.04		10.03		10.05
2023-12-26 20:44:30	9		9.01		9.03		9.05		10.04		10.05
2023-12-26 20:45:00	9.01		9.01		9.04		9.03		10.03		10.06
2023-12-26 20:45:30	9		9.02		9.02		9.04		10.04		10.05
2023-12-26 20:46:00	9		9.01		9.03		9.03		10.03		10.06
2023-12-26 20:46:30	9.01		9.01		9.02		9.03		10.03		10.05
2023-12-26 20:47:00	9.02		9.01		9.02		9.04		10.03		10.05
2023-12-26 20:47:30	9		9.02		9.03		9.05		10.03		10.04
2023-12-26 20:48:00	9.01		9		9.04		9.03		10.04		10.05
2023-12-26 20:48:30	9.01		9.01		9.02		9.04		10.04		10.05
2023-12-26 20:49:00	9.02		9		9.03		9.04		10.04		10.06
2023-12-26 20:49:30	9.01		9		9.03		9.05		10.04		10.05
2023-12-26 20:50:00	9.01		9.01		9.04		9.04		10.04		10.06
2023-12-26 20:50:30	9.01		9.02		9.03		9.03		10.05		10.05
2023-12-26 20:51:00	9.02		9		9.02		9.04		10.03		10.06
2023-12-26 20:51:30	9		9.01		9.03		9.04		10.04		10.06
2023-12-26 20:52:00	9.01		9.01		9.03		9.05		10.05		10.04
2023-12-26 20:52:30	9		9.02		9.04		9.03		10.03		10.05
2023-12-26 20:53:00	9		9.01		9.02		9.04		10.03		10.05
2023-12-26 20:53:30	9.01		9		9.03		9.03		10.04		10.05
2023-12-26 20:54:00	9.02		9.01		9.02		9.04		10.04		10.05
2023-12-26 20:54:30	9		9.01		9.03		9.04		10.04		10.06
2023-12-26 20:55:00	9.01		9.02		9.03		9.05		10.03		10.06
2023-12-26 20:55:30	9.01		9		9.04		9.03		10.04		10.06
2023-12-26 20:56:00	9.02		9.01		9.02		9.04		10.05		10.05
2023-12-26 20:56:30	9.01		9		9.03		9.04		10.03		10.05
2023-12-26 20:57:00	9		9.01		9.03		9.05		10.03		10.06
2023-12-26 20:57:30	9.01		9.01		9.04		9.04		10.04		10.05
2023-12-26 20:58:00	9.01		9.02		9.03		9.05		10.03		10.06
2023-12-26 20:58:30	9.02		9		9.04		9.07		10.04		10.05
2023-12-26 20:59:00	9		9.01		9.06		9.05		10.03		10.05
2023-12-26 20:59:30	9.01		9.01		9.04		9.04		10.03		10.04
2023-12-26 21:00:00	9		9.02		9.03		9.04		10.03		10.05
2023-12-26 21:00:30	9.01		9.01		9.03		9.05		10.03		10.05
2023-12-26 21:01:00	9.01		9.02		9.04		9.03		10.04		10.06
2023-12-26 21:01:30	9.02		9.04		9.02		9.04		10.04		10.05
2023-12-26 21:02:00	9		9.02		9.03		9.03		10.04		10.06
2023-12-26 21:02:30	9.01		9.01		9.02		9.03		10.04		10.05
2023-12-26 21:03:00	9.01		9.01		9.02		9.04		10.04		10.06
2023-12-26 21:03:30	9.02		9.02		9.03		9.05		10.05		10.06
2023-12-26 21:04:00	9.01		9		9.04		9.03		10.03		10.04
2023-12-26 21:04:30	9.02		9.01		9.02		9.04		10.04		10.05
2023-12-26 21:05:00	9.04		9		9.03		9.04		10.05		10.06
2023-12-26 21:05:30	9.02		9		9.03		9.05		10.03		10.05
2023-12-26 21:06:00	9.01		9.01		9.04		9.04		10.03		10.05
2023-12-26 21:06:30	9.01		9.02		9.03		9.04		10.04		10.05
2023-12-26 21:07:00	9.02		9		9.03		9.04		10.04		10.05
2023-12-26 21:07:30	9		9.01		9.03		9.05		10.04		10.06
2023-12-26 21:08:00	9.01		9.01		9.04		9.03		10.03		10.06
2023-12-26 21:08:30	9		9.02		9.02		9.04		10.04		10.06
2023-12-26 21:09:00	9		9.01		9.03		9.03		10.05		10.05
2023-12-26 21:09:30	9.01		9.01		9.02		9.03		10.03		10.05
2023-12-26 21:10:00	9.02		9.01		9.02		9.04		10.03		10.06
2023-12-26 21:10:30	9		9		9.03		9.05		10.04		10.05
2023-12-26 21:11:00	9.01		9.01		9.04		9.03		10.03		10.06
2023-12-26 21:11:30	9.01		9.01		9.02		9.04		10.04		10.05
2023-12-26 21:12:00	9.02		9.02		9.03		9.04		10.03		10.05
2023-12-26 21:12:30	9.01		9		9.03		9.05		10.03		10.04
2023-12-26 21:13:00	9.01		9.01		9.04		9.04		10.03		10.05
2023-12-26 21:13:30	9.01		9		9.03		9.04		10.03		10.05
2023-12-26 21:14:00	9.02		9.01		9.03		9.04		10.04		10.06
2023-12-26 21:14:30	9		9.01		9.03		9.05		10.04		10.05
2023-12-26 21:15:00	9.01		9.02		9.04		9.03		10.04		10.06
2023-12-26 21:15:30	9		9		9.02		9.04		10.04		10.05
2023-12-26 21:16:00	9		9.01		9.03		9.03		10.04		10.06
2023-12-26 21:16:30	9.01		9.01		9.02		9.03		10.03		10.06
2023-12-26 21:17:00	9.02		9.02		9.02		9.04		10.04		10.04
2023-12-26 21:17:30	9		9.01		9.03		9.05		10.05		10.05
2023-12-26 21:18:00	9.01		9.02		9.04		9.03		10.03		10.06
2023-12-26 21:18:30	9.01		9.04		9.02		9.04		10.03		10.05
2023-12-26 21:19:00	9.02		9.02		9.03		9.04		10.04		10.06
2023-12-26 21:19:30	9.01		9.01		9.03		9.05		10.03		10.05
2023-12-26 21:20:00	9.01		9.01		9.04		9.04		10.04		10.05
2023-12-26 21:20:30	9.01		9.02		9.03		9.03		10.03		10.06
2023-12-26 21:21:00	9.02		9		9.02		9.04		10.03		10.06
2023-12-26 21:21:30	9		9.01		9.03		9.04		10.03		10.05
2023-12-26 21:22:00	9.01		9.01		9.03		9.05		10.03		10.06
2023-12-26 21:22:30	9		9.02		9.04		9.03		10.04		10.05
2023-12-26 21:23:00	9		9		9.02		9.04		10.04		10.05
2023-12-26 21:23:30	9.01		9.01		9.03		9.03		10.04		10.05
2023-12-26 21:24:00	9.02		9		9.02		9.04		10.04		10.05
2023-12-26 21:24:30	9		9.01		9.03		9.04		10.04		10.06
2023-12-26 21:25:00	9.01		9.01		9.03		9.04		10.05		10.06
2023-12-26 21:25:30	9.01		9.02		9.04		9.05		10.03		10.06
2023-12-26 21:26:00	9.02		9		9.02		9.03		10.04		10.05
2023-12-26 21:26:30	9.01		9.01		9.03		9.04		10.05		10.05
2023-12-26 21:27:00	9		9		9.02		9.03		10.03		10.06
2023-12-26 21:27:30	9.01		9		9.02		9.04		10.03		10.05
2023-12-26 21:28:00	9.01		9.01		9.03		9.04		10.04		10.06
2023-12-26 21:28:30	9.02		9.02		9.04		9.05		10.04		10.05
2023-12-26 21:29:00	9		9		9.02		9.03		10.04		10.05
2023-12-26 21:29:30	9.01		9.01		9.03		9.04		10.03		10.04
2023-12-26 21:30:00	9		9.01		9.03		9.04		10.04		10.05
2023-12-26 21:30:30	9.01		9.02		9.04		9.05		10.05		10.05
2023-12-26 21:31:00	9.01		9.01		9.03		9.04		10.03		10.06
2023-12-26 21:31:30	9.02		9		9.02		9.05		10.03		10.05
2023-12-26 21:32:00	9		9.01		9.03		9.07		10.04		10.06
2023-12-26 21:32:30	9.01		9.01		9.03		9.05		10.03		10.05
2023-12-26 21:33:00	9.01		9.02		9.04		9.04		10.04		10.06
2023-12-26 21:33:30	9.02		9		9.02		9.04		10.03		10.06
2023-12-26 21:34:00	9.01		9.01		9.03		9.05		10.03		10.04
2023-12-26 21:34:30	9.02		9		9.02		9.03		10.03		10.05
2023-12-26 21:35:00	9.04		9.01		9.03		9.04		10.03		10.06
2023-12-26 21:35:30	9.02		9.01		9.03		9.03		10.04		10.05
2023-12-26 21:36:00	9.01		9.02		9.04		9.03		10.04		10.05
2023-12-26 21:36:30	9.01		9		9.02		9.04		10.04		10.05
2023-12-26 21:37:00	9.02		9.01		9.03		9.05		10.04		10.05
2023-12-26 21:37:30	9		9.01		9.03		9.03		10.04		10.06
2023-12-26 21:38:00	9.01		9.02		9.04		9.04		10.05		10.06
2023-12-26 21:38:30	9		9.01		9.03		9.04		10.03		10.06
2023-12-26 21:39:00	9		9.02		9.04		9.05		10.04		10.05
2023-12-26 21:39:30	9.01		9.04		9.06		9.04		10.05		10.05
2023-12-26 21:40:00	9.02		9.02		9.04		9.04		10.03		10.06
2023-12-26 21:40:30	9		9.01		9.03		9.04		10.03		10.05
2023-12-26 21:41:00	9.01		9.01		9.03		9.05		10.04		10.06
2023-12-26 21:41:30	9.01		9.02		9.04		9.03		10.04		10.05
2023-12-26 21:42:00	9.02		9		9.02		9.04		10.04		10.05
2023-12-26 21:42:30	9.01		9.01		9.03		9.03		10.03		10.04
2023-12-26 21:43:00	9.01		9		9.02		9.03		10.04		10.05
2023-12-26 21:43:30	9.01		9		9.02		9.04		10.05		10.05
2023-12-26 21:44:00	9		9.01		9.03		9.05		10.03		10.06
2023-12-26 21:44:30	9.01		9.02		9.04		9.03		10.03		10.05
2023-12-26 21:45:00	9.01		9		9.02		9.04		10.04		10.06
2023-12-26 21:45:30	9.02		9.01		9.03		9.04		10.03		10.05
2023-12-26 21:46:00	9		9.01		9.03		9.05		10.04		10.06
2023-12-26 21:46:30	9.01		9.02		9.04		9.04		10.03		10.06
2023-12-26 21:47:00	9		9.01		9.03		9.04		10.03		10.04
2023-12-26 21:47:30	9.01		9.01		9.03		9.04		10.03		10.05
2023-12-26 21:48:00	9.01		9.01		9.03		9.05		10.03		10.05
2023-12-26 21:48:30	9.02		9		9.02		9.03		10.04		10.05
2023-12-26 21:49:00	9		9.01		9.03		9.04		10.04		10.05
2023-12-26 21:49:30	9.01		9.01		9.03		9.03		10.04		10.06
2023-12-26 21:50:00	9.01		9.02		9.04		9.03		10.04		10.06
2023-12-26 21:50:30	9.02		9		9.02		9.04		10.04		10.06
2023-12-26 21:51:00	9.01		9.01		9.03		9.05		10.05		10.05
2023-12-26 21:51:30	9.02		9		9.02		9.03		10.03		10.05
2023-12-26 21:52:00	9.04		9.01		9.03		9.04		10.04		10.06
2023-12-26 21:52:30	9.02		9.01		9.03		9.04		10.05		10.05
2023-12-26 21:53:00	9.01		9.02		9.04		9.05		10.03		10.06
2023-12-26 21:53:30	9.01		9		9.02		9.04		10.03		10.05
2023-12-26 21:54:00	9.02		9.01		9.03		9.03		10.04		10.05
2023-12-26 21:54:30	9		9.01		9.03		9.04		10.04		10.04
2023-12-26 21:55:00	9.01		9.02		9.04		9.04		10.04		10.05
2023-12-26 21:55:30	9		9.01		9.03		9.05		10.03		10.05
2023-12-26 21:56:00	9		9.02		9.04		9.03		10.04		10.06
2023-12-26 21:56:30	9.01		9.04		9.06		9.04		10.05		10.05
2023-12-26 21:57:00	9.02		9.02		9.04		9.03		10.03		10.06
2023-12-26 21:57:30	9		9.01		9.03		9.04		10.03		10.05
2023-12-26 21:58:00	9.01		9.01		9.03		9.04		10.04		10.06
2023-12-26 21:58:30	9.01		9.02		9.04		9.05		10.03		10.06
2023-12-26 21:59:00	9.02		9		9.02		9.03		10.04		10.04
2023-12-26 21:59:30	9.01		9.01		9.03		9.04		10.03		10.05
2023-12-26 22:00:00	9.01		9		9.02		9.04		10.03		10.06
2023-12-26 22:00:30	9.01		9		9.02		9.05		10.03		10.05
2023-12-26 22:01:00	9.02		9.01		9.03		9.04		10.03		10.05
2023-12-26 22:01:30	9		9.02		9.04		9.05		10.04		10.05
2023-12-26 22:02:00	9.01		9		9.02		9.07		10.04		10.05
2023-12-26 22:02:30	9		9.01		9.03		9.05		10.04		10.06
2023-12-26 22:03:00	9		9.01		9.03		9.04		10.04		10.06
2023-12-26 22:03:30	9.01		9.02		9.04		9.04		10.04		10.06
2023-12-26 22:04:00	9.02		9.01		9.03		9.05		10.05		10.05
2023-12-26 22:04:30	9		9.01		9.03		9.03		10.03		10.05
2023-12-26 22:05:00	9.01		9.01		9.03		9.04		10.04		10.06
2023-12-26 22:05:30	9.01		9.02		9.04		9.03		10.05		10.05
2023-12-26 22:06:00	9.02		9		9.02		9.03		10.03		10.06
2023-12-26 22:06:30	9.01		9.01		9.03		9.04		10.03		10.05
2023-12-26 22:07:00	9.01		9		9.02		9.05		10.04		10.05
2023-12-26 22:07:30	9.01		9		9.02		9.03		10.04		10.04
2023-12-26 22:08:00	9.02		9.01		9.03		9.04		10.04		10.05
2023-12-26 22:08:30	9		9.02		9.04		9.04		10.03		10.05
2023-12-26 22:09:00	9.01		9		9.02		9.05		10.04		10.06
2023-12-26 22:09:30	9		9.01		9.03		9.04		10.05		10.05
2023-12-26 22:10:00	9		9.01		9.03		9.04		10.03		10.06
2023-12-26 22:10:30	9.01		9.02		9.04		9.04		10.03		10.05
2023-12-26 22:11:00	9.02		9.01		9.03		9.05		10.04		10.06
2023-12-26 22:11:30	9		9.01		9.03		9.03		10.03		10.06
2023-12-26 22:12:00	9.01		9.01		9.03		9.04		10.04		10.05
2023-12-26 22:12:30	9.01		9.02		9.04		9.03		10.03		10.06
2023-12-26 22:13:00	9.02		9		9.02		9.03		10.03		10.05
2023-12-26 22:13:30	9.01		9.01		9.03		9.04		10.03		10.05
2023-12-26 22:14:00	9		9		9.02		9.05		10.03		10.04
2023-12-26 22:14:30	9.01		9		9.02		9.03		10.04		10.05
2023-12-26 22:15:00	9.01		9.01		9.03		9.04		10.04		10.05
2023-12-26 22:15:30	9.02		9.02		9.04		9.04		10.04		10.06
2023-12-26 22:16:00	9		9		9.02		9.05		10.04		10.05
2023-12-26 22:16:30	9.01		9.01		9.03		9.04		10.03		10.06
2023-12-26 22:17:00	9		9.01		9.03		9.04		10.03		10.05
2023-12-26 22:17:30	9.01		9.02		9.04		9.04		10.03		10.06
2023-12-26 22:18:00	9.01		9.01		9.03		9.05		10.03		10.06
2023-12-26 22:18:30	9.02		9		9.02		9.03		10.04		10.04
2023-12-26 22:19:00	9		9.01		9.03		9.04		10.04		10.05
2023-12-26 22:19:30	9.01		9.01		9.03		9.03		10.04		10.06
2023-12-26 22:20:00	9.01		9.02		9.04		9.03		10.04		10.05
2023-12-26 22:20:30	9.02		9		9.02		9.04		10.04		10.05
2023-12-26 22:21:00	9.01		9.01		9.03		9.05		10.05		10.05
2023-12-26 22:21:30	9.02		9		9.02		9.03		10.03		10.05
2023-12-26 22:22:00	9.04		9.01		9.03		9.04		10.04		10.06
2023-12-26 22:22:30	9.02		9.01		9.03		9.04		10.05		10.06
2023-12-26 22:23:00	9.01		9.02		9.04		9.05		10.03		10.06
2023-12-26 22:23:30	9.01		9		9.02		9.04		10.03		10.05
2023-12-26 22:24:00	9.02		9.01		9.03		9.03		10.04		10.05
2023-12-26 22:24:30	9		9.01		9.03		9.04		10.04		10.06
2023-12-26 22:25:00	9.01		9.02		9.04		9.04		10.04		10.05
2023-12-26 22:25:30	9		9.01		9.03		9.05		10.03		10.06
2023-12-26 22:26:00	9		9.02		9.04		9.03		10.04		10.05
2023-12-26 22:26:30	9.01		9.04		9.06		9.04		10.05		10.05
2023-12-26 22:27:00	9.02		9.02		9.04		9.03		10.03		10.04
2023-12-26 22:27:30	9		9.01		9.03		9.04		10.03		10.05
2023-12-26 22:28:00	9.01		9.01		9.03		9.04		10.04		10.05
2023-12-26 22:28:30	9.01		9.02		9.04		9.05		10.03		10.06
2023-12-26 22:29:00	9.02		9		9.02		9.03		10.04		10.05
2023-12-26 22:29:30	9.01		9.01		9.03		9.04		10.03		10.06
2023-12-26 22:30:00	9.01		9		9.02		9.04		10.03		10.05
2023-12-26 22:30:30	9.01		9		9.02		9.05		10.03		10.06
2023-12-26 22:31:00	9.02		9.01		9.03		9.04		10.03		10.06
2023-12-26 22:31:30	9		9.02		9.04		9.05		10.04		10.04
2023-12-26 22:32:00	9.01		9		9.02		9.07		10.04		10.05
2023-12-26 22:32:30	9		9.01		9.03		9.05		10.04		10.05
2023-12-26 22:33:00	9		9.01		9.03		9.04		10.04		10.05
2023-12-26 22:33:30	9.01		9.02		9.04		9.04		10.04		10.05
2023-12-26 22:34:00	9.02		9.01		9.03		9.05		10.05		10.06
2023-12-26 22:34:30	9		9.01		9.03		9.03		10.03		10.06
2023-12-26 22:35:00	9.01		9.01		9.03		9.04		10.04		10.06
2023-12-26 22:35:30	9.01		9.02		9.04		9.03		10.05		10.05
2023-12-26 22:36:00	9.02		9		9.02		9.03		10.03		10.05
2023-12-26 22:36:30	9.01		9.01		9.03		9.04		10.03		10.06
2023-12-26 22:37:00	9.01		9		9.02		9.05		10.04		10.05
2023-12-26 22:37:30	9.01		9		9.02		9.03		10.04		10.06
2023-12-26 22:38:00	9.02		9.01		9.03		9.04		10.04		10.05
2023-12-26 22:38:30	9		9.02		9.04		9.04		10.03		10.05
2023-12-26 22:39:00	9.01		9		9.02		9.05		10.04		10.04
2023-12-26 22:39:30	9		9.01		9.03		9.04		10.05		10.05
2023-12-26 22:40:00	9		9.01		9.03		9.04		10.03		10.05
2023-12-26 22:40:30	9.01		9.02		9.04		9.04		10.03		10.06
2023-12-26 22:41:00	9.02		9.01		9.03		9.03		10.04		10.05
2023-12-26 22:41:30	9		9.01		9.03		9.04		10.03		10.06
2023-12-26 22:42:00	9.01		9.01		9.03		9.04		10.04		10.05
2023-12-26 22:42:30	9.01		9.02		9.04		9.05		10.03		10.06
2023-12-26 22:43:00	9.02		9		9.02		9.03		10.03		10.06
2023-12-26 22:43:30	9.01		9.01		9.03		9.04		10.03		10.04
2023-12-26 22:44:00	9		9		9.02		9.03		10.03		10.05
2023-12-26 22:44:30	9.01		9		9.02		9.04		10.04		10.06
2023-12-26 22:45:00	9.01		9.01		9.03		9.04		10.04		10.05
2023-12-26 22:45:30	9.02		9.02		9.04		9.05		10.04		10.05
2023-12-26 22:46:00	9		9		9.02		9.03		10.04		10.05
2023-12-26 22:46:30	9.01		9.01		9.03		9.04		10.04		10.05
2023-12-26 22:47:00	9		9.01		9.03		9.04		10.05		10.06
2023-12-26 22:47:30	9.01		9.02		9.04		9.05		10.03		10.06
2023-12-26 22:48:00	9.01		9.01		9.03		9.04		10.04		10.06
2023-12-26 22:48:30	9.02		9		9.02		9.05		10.05		10.05
2023-12-26 22:49:00	9		9.01		9.03		9.07		10.03		10.05
2023-12-26 22:49:30	9.01		9.01		9.03		9.05		10.03		10.06
2023-12-26 22:50:00	9.01		9.02		9.04		9.04		10.04		10.05
2023-12-26 22:50:30	9.02		9		9.02		9.04		10.04		10.06
2023-12-26 22:51:00	9.01		9.01		9.03		9.05		10.04		10.05
2023-12-26 22:51:30	9.02		9		9.02		9.03		10.03		10.05
2023-12-26 22:52:00	9.04		9.01		9.03		9.04		10.04		10.04
2023-12-26 22:52:30	9.02		9.01		9.03		9.05		10.05		10.05
2023-12-26 22:53:00	9.01		9.02		9.04		9.03		10.03		10.05
2023-12-26 22:53:30	9.01		9		9.02		9.04		10.03		10.06
2023-12-26 22:54:00	9.02		9.01		9.03		9.04		10.04		10.05
2023-12-26 22:54:30	9		9.01		9.03		9.05		10.03		10.06
2023-12-26 22:55:00	9.01		9.02		9.04		9.04		10.04		10.05
2023-12-26 22:55:30	9		9.01		9.03		9.05		10.03		10.06
2023-12-26 22:56:00	9		9.02		9.04		9.07		10.03		10.06
2023-12-26 22:56:30	9.01		9.04		9.06		9.05		10.03		10.04
2023-12-26 22:57:00	9.02		9.02		9.04		9.04		10.03		10.05
2023-12-26 22:57:30	9		9.01		9.03		9.04		10.04		10.06
2023-12-26 22:58:00	9.01		9.01		9.03		9.05		10.04		10.05
2023-12-26 22:58:30	9.01		9.02		9.04		9.03		10.04		10.06
2023-12-26 22:59:00	9.02		9		9.02		9.04		10.04		10.05
2023-12-26 22:59:30	9.01		9.01		9.03		9.03		10.04		10.05
2023-12-26 23:00:00	9.01		9		9.02		9.03		10.05		10.06
2023-12-26 23:00:30	9.01		9		9.02		9.04		10.03		10.06
2023-12-26 23:01:00	9.02		9.01		9.03		9.05		10.04		10.05
2023-12-26 23:01:30	9		9.02		9.04		9.03		10.05		10.06
2023-12-26 23:02:00	9.01		9		9.02		9.04		10.03		10.05
2023-12-26 23:02:30	9		9.01		9.03		9.04		10.03		10.05
2023-12-26 23:03:00	9		9.02		9.03		9.05		10.04		10.05
2023-12-26 23:03:30	9.01		9		9.04		9.04		10.04		10.05
2023-12-26 23:04:00	9.02		9.01		9.03		9.04		10.04		10.06
2023-12-26 23:04:30	9		9		9.03		9.04		10.03		10.06
2023-12-26 23:05:00	9.01		9.01		9.03		9.05		10.04		10.06
2023-12-26 23:05:30	9.01		9.01		9.04		9.03		10.05		10.05
2023-12-26 23:06:00	9.02		9.02		9.02		9.04		10.03		10.05
2023-12-26 23:06:30	9.01		9		9.03		9.03		10.03		10.06
2023-12-26 23:07:00	9.01		9.01		9.02		9.03		10.04		10.05
2023-12-26 23:07:30	9.01		9.01		9.02		9.04		10.03		10.06
2023-12-26 23:08:00	9.02		9.02		9.03		9.05		10.04		10.05
2023-12-26 23:08:30	9		9.01		9.04		9.03		10.03		10.05
2023-12-26 23:09:00	9.01		9.02		9.02		9.04		10.03		10.04
2023-12-26 23:09:30	9		9.04		9.03		9.04		10.03		10.05
2023-12-26 23:10:00	9		9.02		9.03		9.05		10.03		10.05
2023-12-26 23:10:30	9.01		9.01		9.04		9.04		10.04		10.06
2023-12-26 23:11:00	9.02		9.01		9.03		9.04		10.04		10.05
2023-12-26 23:11:30	9		9.02		9.03		9.04		10.04		10.06
2023-12-26 23:12:00	9.01		9		9.03		9.05		10.04		10.05
2023-12-26 23:12:30	9.01		9.01		9.04		9.03		10.04		10.06
2023-12-26 23:13:00	9.02		9		9.02		9.04		10.05		10.06
2023-12-26 23:13:30	9.01		9		9.03		9.03		10.03		10.04
2023-12-26 23:14:00	9		9.01		9.02		9.03		10.04		10.05
2023-12-26 23:14:30	9.01		9.02		9.02		9.04		10.05		10.06
2023-12-26 23:15:00	9.01		9		9.03		9.05		10.03		10.05
2023-12-26 23:15:30	9.02		9.01		9.04		9.03		10.03		10.05
2023-12-26 23:16:00	9		9.01		9.02		9.04		10.04		10.05
2023-12-26 23:16:30	9.01		9.02		9.02		9.04		10.04		10.05
2023-12-26 23:17:00	9		9.01		9.03		9.05		10.04		10.06
2023-12-26 23:17:30	9.01		9.01		9.03		9.04		10.03		10.06
2023-12-26 23:18:00	9.01		9.01		9.04		9.03		10.04		10.06
2023-12-26 23:18:30	9.02		9.02		9.03		9.04		10.05		10.05
2023-12-26 23:19:00	9		9		9.02		9.04		10.03		10.05
2023-12-26 23:19:30	9.01		9.01		9.03		9.05		10.03		10.06
2023-12-26 23:20:00	9.01		9		9.03		9.03		10.04		10.05
2023-12-26 23:20:30	9.02		9		9.04		9.04		10.03		10.06
2023-12-26 23:21:00	9.01		9.01		9.02		9.03		10.04		10.05
2023-12-26 23:21:30	9.02		9.02		9.03		9.04		10.03		10.05
2023-12-26 23:22:00	9.04		9		9.02		9.04		10.03		10.04
2023-12-26 23:22:30	9.02		9.01		9.03		9.05		10.03		10.05
2023-12-26 23:23:00	9.01		9.01		9.03		9.03		10.03		10.05
2023-12-26 23:23:30	9.01		9.02		9.04		9.04		10.04		10.06
2023-12-26 23:24:00	9.02		9.01		9.02		9.04		10.04		10.05
2023-12-26 23:24:30	9		9.01		9.03		9.05		10.04		10.06
2023-12-26 23:25:00	9.01		9.01		9.03		9.04		10.04		10.05
2023-12-26 23:25:30	9		9.02		9.04		9.05		10.04		10.06
2023-12-26 23:26:00	9		9		9.03		9.07		10.03		10.06
2023-12-26 23:26:30	9.01		9.01		9.04		9.05		10.04		10.04
2023-12-26 23:27:00	9.02		9		9.06		9.04		10.05		10.05
2023-12-26 23:27:30	9		9		9.04		9.04		10.03		10.05
2023-12-26 23:28:00	9.01		9.01		9.03		9.05		10.03		10.05
2023-12-26 23:28:30	9.01		9.02		9.03		9.03		10.04		10.05
2023-12-26 23:29:00	9.02		9		9.04		9.04		10.03		10.06
2023-12-26 23:29:30	9.01		9.01		9.02		9.03		10.04		10.06
2023-12-26 23:30:00	9.01		9.01		9.03		9.03		10.03		10.06
2023-12-26 23:30:30	9.01		9.02		9.02		9.04		10.03		10.05
2023-12-26 23:31:00	9		9.01		9.02		9.05		10.03		10.05
2023-12-26 23:31:30	9.01		9		9.03		9.03		10.03		10.06
2023-12-26 23:32:00	9.01		9.01		9.04		9.04		10.04		10.05
2023-12-26 23:32:30	9.02		9.01		9.02		9.04		10.04		10.06
2023-12-26 23:33:00	9		9.02		9.03		9.05		10.04		10.05
2023-12-26 23:33:30	9.01		9		9.03		9.04		10.04		10.05
2023-12-26 23:34:00	9		9.01		9.04		9.04		10.04		10.04
2023-12-26 23:34:30	9.01		9		9.03		9.04		10.05		10.05
2023-12-26 23:35:00	9.01		9.01		9.03		9.03		10.03		10.05
2023-12-26 23:35:30	9.02		9.01		9.03		9.04		10.04		10.06
2023-12-26 23:36:00	9		9.02		9.02		9.04		10.05		10.05
2023-12-26 23:36:30	9.01		9		9.03		9.05		10.03		10.06
2023-12-26 23:37:00	9.01		9.01		9.03		9.03		10.03		10.05
2023-12-26 23:37:30	9.02		9.01		9.04		9.04		10.04		10.06
2023-12-26 23:38:00	9.01		9.02		9.02		9.03		10.04		10.06
2023-12-26 23:38:30	9.02		9.01		9.03		9.04		10.04		10.04
2023-12-26 23:39:00	9.04		9.02		9.02		9.04		10.03		10.05
2023-12-26 23:39:30	9.02		9.04		9.03		9.05		10.04		10.06
2023-12-26 23:40:00	9.01		9.02		9.03		9.03		10.05		10.05
2023-12-26 23:40:30	9.01		9.01		9.04		9.04		10.03		10.05
2023-12-26 23:41:00	9.02		9.01		9.02		9.04		10.03		10.05
2023-12-26 23:41:30	9		9.02		9.03		9.05		10.04		10.05
2023-12-26 23:42:00	9.01		9		9.03		9.04		10.03		10.06
2023-12-26 23:42:30	9		9.01		9.04		9.05		10.04		10.06
2023-12-26 23:43:00	9		9		9.03		9.07		10.03		10.06
2023-12-26 23:43:30	9.01		9		9.04		9.05		10.03		10.05
2023-12-26 23:44:00	9.02		9.01		9.06		9.04		10.03		10.05
2023-12-26 23:44:30	9		9.02		9.04		9.04		10.03		10.06
2023-12-26 23:45:00	9.01		9		9.03		9.05		10.04		10.05
2023-12-26 23:45:30	9.01		9.01		9.03		9.03		10.04		10.06
2023-12-26 23:46:00	9.02		9.01		9.04		9.04		10.04		10.05
2023-12-26 23:46:30	9.01		9.02		9.02		9.03		10.04		10.05
2023-12-26 23:47:00	9.01		9.01		9.02		9.03		10.04		10.04
2023-12-26 23:47:30	9.01		9.01		9.02		9.04		10.05		10.05
2023-12-26 23:48:00	9.02		9.01		9.03		9.05		10.03		10.05
2023-12-26 23:48:30	9		9.02		9.04		9.03		10.04		10.06
2023-12-26 23:49:00	9.01		9		9.02		9.04		10.05		10.05
2023-12-26 23:49:30	9		9.01		9.03		9.04		10.03		10.06
2023-12-26 23:50:00	9		9		9.03		9.05		10.03		10.05
2023-12-26 23:50:30	9.01		9		9.04		9.04		10.04		10.06
2023-12-26 23:51:00	9.02		9.01		9.03		9.04		10.04		10.06
2023-12-26 23:51:30	9		9.02		9.03		9.04		10.04		10.06
2023-12-26 23:52:00	9.01		9		9.03		9.05		10.03		10.05
2023-12-26 23:52:30	9.01		9.01		9.04		9.03		10.04		10.05
2023-12-26 23:53:00	9.02		9.01		9.02		9.04		10.05		10.06
2023-12-26 23:53:30	9.01		9.02		9.03		9.03		10.03		10.05
2023-12-26 23:54:00	9.01		9.01		9.02		9.03		10.03		10.06
2023-12-26 23:54:30	9.01		9.01		9.02		9.04		10.04		10.05
2023-12-26 23:55:00	9.02		9.01		9.03		9.05		10.03		10.05
2023-12-26 23:55:30	9		9.02		9.04		9.03		10.04		10.04
2023-12-26 23:56:00	9.01		9		9.02		9.04		10.03		10.05
2023-12-26 23:56:30	9		9.01		9.03		9.04		10.03		10.05
2023-12-26 23:57:00	9		9		9.03		9.05		10.03		10.06
2023-12-26 23:57:30	9.01		9		9.04		9.04		10.03		10.05
2023-12-26 23:58:00	9.02		9.01		9.03		9.04		10.04		10.06
2023-12-26 23:58:30	9		9.02		9.03		9.01		10.04		10.05

## Sheet: 12.27
2023-12-27 11:03:30	9		9		9.03		9.05		10.03		10.05
2023-12-27 11:03:35	9.01		9		9.04		9.03		10.04		10.06
2023-12-27 11:03:40	9.01		9.01		9.02		9.04		10.04		10.06
2023-12-27 11:03:50	9.02		9.01		9.03		9.03		10.04		10.04
2023-12-27 11:03:55	9		9.02		9.02		9.03		10.03		10.05
2023-12-27 11:04:30	9.01		9.01		9.02		9.04		10.04		10.06
2023-12-27 11:04:30	9		9		9.03		9.05		10.05		10.05
2023-12-27 11:05:00	9.01		9.01		9.04		9.03		10.03		10.05
2023-12-27 11:05:30	9.01		9.01		9.02		9.04		10.03		10.05
2023-12-27 11:06:00	9.02		9.02		9.03		9.04		10.04		10.05
2023-12-27 11:06:30	9		9		9.03		9.05		10.03		10.06
2023-12-27 11:07:00	9.01		9.01		9.04		9.04		10.04		10.06
2023-12-27 11:07:30	9.01		9.02		9.03		9.04		10.03		10.06
2023-12-27 11:08:00	9.02		9.04		9.03		9.04		10.03		10.05
2023-12-27 11:08:30	9.01		9.02		9.03		9.05		10.03		10.05
2023-12-27 11:09:00	9.02		9.01		9.04		9.03		10.03		10.06
2023-12-27 11:09:30	9.04		9.01		9.02		9.04		10.04		10.05
2023-12-27 11:10:00	9.02		9.02		9.03		9.03		10.04		10.06
2023-12-27 11:10:30	9.01		9		9.02		9.03		10.04		10.05
2023-12-27 11:11:00	9.01		9.01		9.02		9.04		10.04		10.05
2023-12-27 11:11:30	9.02		9		9.03		9.05		10.04		10.04
2023-12-27 11:12:00	9		9		9.04		9.03		10.05		10.05
2023-12-27 11:13:00	9.01		9.01		9.02		9.04		10.03		10.05
2023-12-27 11:13:30	9		9.02		9.02		9.04		10.04		10.06
2023-12-27 11:14:00	9		9		9.03		9.05		10.05		10.05
2023-12-27 11:14:30	9.01		9.01		9.03		9.04		10.03		10.06
2023-12-27 11:15:00	9.02		9.01		9.04		9.03		10.03		10.05
2023-12-27 11:15:30	9		9.02		9.03		9.04		10.04		10.06
2023-12-27 11:16:00	9.01		9.01		9.02		9.04		10.04		10.06
2023-12-27 11:16:30	9.01		9.01		9.03		9.05		10.04		10.06
2023-12-27 11:17:00	9.02		9.01		9.03		9.03		10.03		10.05
2023-12-27 11:17:30	9.01		9.02		9.04		9.04		10.04		10.05
2023-12-27 11:18:00	9.01		9		9.02		9.03		10.05		10.06
2023-12-27 11:18:30	9.01		9.01		9.03		9.04		10.03		10.05
2023-12-27 11:19:00	9.02		9		9.02		9.04		10.03		10.06
2023-12-27 11:19:30	9		9		9.03		9.05		10.04		10.05
2023-12-27 11:20:00	9.01		9.01		9.03		9.03		10.03		10.05
2023-12-27 11:20:30	9		9.02		9.04		9.04		10.04		10.04
2023-12-27 11:21:00	9		9		9.02		9.04		10.03		10.05
2023-12-27 11:21:30	9.01		9.01		9.03		9.05		10.03		10.05
2023-12-27 11:22:00	9.02		9.01		9.03		9.04		10.03		10.06
2023-12-27 11:22:30	9		9.02		9.04		9.05		10.03		10.05
2023-12-27 11:23:00	9.01		9.01		9.03		9.07		10.04		10.06
2023-12-27 11:23:30	9.01		9.01		9.04		9.05		10.04		10.05
2023-12-27 11:24:00	9.02		9.01		9.06		9.04		10.02		10.06
2023-12-27 11:24:30	9.01		9.02		9.04		9.04		10.02		10.04
2023-12-27 11:25:00	9.01		9		9.03		9.05		10.01		10.05
2023-12-27 11:25:30	9.01		9.01		9.03		9.03		10.02		10.06
2023-12-27 11:26:00	9.02		9		9.04		9.04		10.03		10.05
2023-12-27 11:26:30	9		9		9.02		9.03		10.01		10.05
2023-12-27 11:27:00	9.01		9.01		9.03		9.03		10.01		10.05
2023-12-27 11:27:30	9		9.02		9.02		9.04		10.02		10.05
2023-12-27 11:28:00	9		9		9.02		9.05		10.01		10.06
2023-12-27 11:28:30	9.01		9.01		9.03		9.03		10.02		10.06
2023-12-27 11:29:00	9.02		9.01		9.04		9.04		10.01		10.06
2023-12-27 11:29:30	9		9.02		9.02		9.04		10.04		10.08
2023-12-27 11:30:00	9.01		9.01		9.03		9.05		10.05		10.12
2023-12-27 11:30:30	9.01		9		9.03		9.04		10.06		10.15
2023-12-27 11:31:00	9.02		9.01		9.04		9.04		10.39		10.14
2023-12-27 11:31:30	9.01		9.01		9.03		9.04		10.42		10.16
2023-12-27 11:32:00	9		9.02		9.03		9.03		10.48		10.18
2023-12-27 11:32:30	9.01		9		9.03		9.04		10.51		10.25
2023-12-27 11:33:00	9.01		9.01		9.02		9.04		10.58		10.27
2023-12-27 11:33:30	9.02		9		9.03		9.05		10.57		10.31
2023-12-27 11:34:00	9		9.01		9.03		9.03		10.61		10.37
2023-12-27 11:34:30	9.01		9.01		9.04		9.04		10.68		10.42
2023-12-27 11:35:00	9		9.02		9.02		9.03		10.76		10.49
2023-12-27 11:35:30	9.01		9		9.03		9.04		10.75		10.55
2023-12-27 11:36:00	9.01		9.01		9.02		9.04		10.84		10.61
2023-12-27 11:36:30	9.02		9.01		9.03		9.05		10.82		10.67
2023-12-27 11:37:00	9		9.02		9.03		9.03		10.88		10.76
2023-12-27 11:37:30	9.01		9.01		9.04		9.04		10.94		10.91
2023-12-27 11:38:00	9.01		9.02		9.02		9.04		10.99		10.97
2023-12-27 11:38:30	9.02		9.04		9.03		9.05		11.01		10.99
2023-12-27 11:39:00	9.01		9.02		9.03		9.04		11.08		10.95
2023-12-27 11:39:30	9.02		9.01		9.04		9.05		11.17		10.97
2023-12-27 11:40:00	9.04		9.01		9.03		9.07		11.28		11.08
2023-12-27 11:40:30	9.02		9.02		9.04		9.05		11.31		11.12
2023-12-27 11:41:00	9.01		9		9.06		9.04		11.49		11.27
2023-12-27 11:41:30	9.01		9.01		9.04		9.04		11.61		11.37
2023-12-27 11:42:00	9.02		9		9.03		9.05		11.67		11.42
2023-12-27 11:42:30	9		9		9.03		9.03		11.73		11.48
2023-12-27 11:43:00	9.01		9.01		9.04		9.04		11.84		11.55
2023-12-27 11:43:30	9		9.02		9.02		9.03		11.97		11.61
2023-12-27 11:44:00	9		9		9.02		9.03		12.11		11.78
2023-12-27 11:44:30	9.01		9.01		9.02		9.04		12.26		11.86
2023-12-27 11:45:00	9.02		9.01		9.03		9.05		12.34		11.98
2023-12-27 11:45:30	9		9.02		9.04		9.03		12.46		12.08
2023-12-27 11:46:00	9.01		9.01		9.02		9.04		12.57		12.16
2023-12-27 11:46:30	9.01		9.01		9.03		9.04		12.64		12.21
2023-12-27 11:47:00	9.02		9.01		9.03		9.05		12.78		12.34
2023-12-27 11:47:30	9.01		9.02		9.04		9.04		12.86		12.56
2023-12-27 11:48:00	9.01		9		9.03		9.04		12.97		12.64
2023-12-27 11:48:30	9.01		9.01		9.03		9.04		13.04		12.76
2023-12-27 11:49:00	9.02		9		9.03		9.05		13.15		12.82
2023-12-27 11:49:30	9		9		9.04		9.03		13.13		12.97
2023-12-27 11:50:00	9.01		9.01		9.02		9.04		13.18		13.03
2023-12-27 11:50:30	9		9.02		9.03		9.03		13.27		13.17
2023-12-27 11:51:00	9		9		9.02		9.05		13.36		13.27
2023-12-27 11:51:30	9.01		9.01		9.02		9.07		13.49		13.38
2023-12-27 11:52:00	9.02		9.01		9.03		9.05		13.55		13.46
2023-12-27 11:52:30	9		9.02		9.04		9.08		13.67		13.55
2023-12-27 11:53:00	9.01		9.01		9.02		9.06		13.76		13.67
2023-12-27 11:53:30	9.01		9.01		9.03		9.04		13.82		13.76
2023-12-27 11:54:00	9.02		9.01		9.03		9.08		13.94		13.84
2023-12-27 11:54:30	9.01		9.02		9.04		9.1		14.06		13.97
2023-12-27 11:55:00	9.01		9		9.06		9.08		14.17		14.05
2023-12-27 11:55:30	9.01		9.01		9.09		9.08		14.24		14.14
2023-12-27 11:56:00	9.02		9		9.1		9.09		14.35		14.27
2023-12-27 11:56:30	9		9		9.12		9.12		14.46		14.39
2023-12-27 11:57:00	9.01		9.01		9.15		9.11		14.55		14.46
2023-12-27 11:57:30	9		9.02		9.12		9.18		14.64		14.58
2023-12-27 11:58:00	9		9		9.14		9.15		14.76		14.67
2023-12-27 11:58:30	9.01		9.01		9.16		9.16		14.82		14.76
2023-12-27 11:59:00	9.02		9.01		9.12		9.12		14.97		14.83
2023-12-27 11:59:30	9		9.02		9.13		9.15		15.08		14.97
2023-12-27 12:00:00	9.01		9.01		9.15		9.17		15.16		14.99
2023-12-27 12:00:30	9.01		9		9.17		9.08		15.18		15.03
2023-12-27 12:01:00	9.02		9.01		9.21		9.1		15.24		15.06
2023-12-27 12:01:30	9.01		9.01		9.18		9.11		15.37		15.11
2023-12-27 12:02:00	9		9.02		9.21		9.12		15.46		15.21
2023-12-27 12:02:30	9.01		9		9.18		9.14		15.42		15.26
2023-12-27 12:03:00	9.01		9.01		9.09		9.15		15.43		15.34
2023-12-27 12:03:30	9.02		9		9.24		9.17		15.44		15.37
2023-12-27 12:04:00	9		9.01		9.21		9.15		15.43		15.41
2023-12-27 12:04:30	9.01		9.01		9.18		9.12		15.4		15.43
2023-12-27 12:05:00	9		9.02		9.16		9.14		15.48		15.47
2023-12-27 12:05:30	9.01		9		9.15		9.18		15.45		15.48
2023-12-27 12:06:00	9.01		9.01		9.17		9.17		15.48		15.48
2023-12-27 12:06:30	9.02		9.01		9.15		9.22		15.43		15.44
2023-12-27 12:07:00	9		9.02		9.16		9.23		15.44		15.47
2023-12-27 12:07:30	9.01		9.01		9.17		9.24		15.48		15.46
2023-12-27 12:08:00	9.01		9.02		9.2		9.22		15.47		15.41
2023-12-27 12:08:30	9.02		9.04		9.21		9.25		15.49		15.43
2023-12-27 12:09:00	9.01		9.02		9.24		9.28		15.45		15.44
2023-12-27 12:09:30	9.02		9.01		9.22		9.26		15.42		15.48
2023-12-27 12:10:00	9.04		9.01		9.26		9.27		15.41		15.49
2023-12-27 12:10:30	9.02		9.02		9.27		9.24		15.49		15.43
2023-12-27 12:11:00	9.01		9		9.25		9.22		15.46		15.47
2023-12-27 12:11:30	9.01		9.01		9.23		9.21		15.47		15.41
2023-12-27 12:12:00	9.02		9		9.39		9.22		15.44		15.44
2023-12-27 12:12:30	9		9		9.25		9.24		15.4		15.46
2023-12-27 12:13:00	9.01		9.01		9.27		9.22		15.44		15.45
2023-12-27 12:13:30	9		9.02		9.29		9.21		15.44		15.4
2023-12-27 12:14:00	9		9		9.24		9.28		15.46		15.41
2023-12-27 12:14:30	9.01		9.01		9.27		9.27		15.46		15.4
2023-12-27 12:15:00	9.02		9.01		9.22		9.24		15.42		15.44
2023-12-27 12:15:30	9		9.02		9.37		9.22		15.47		15.41
2023-12-27 12:16:00	9.01		9.01		9.22		9.24		15.4		15.43
2023-12-27 12:16:30	9.01		9.01		9.31		9.24		15.41		15.41
2023-12-27 12:17:00	9.02		9.01		9.36		9.23		15.41		15.38
2023-12-27 12:17:30	9.01		9.02		9.31		9.2		15.45		15.37
2023-12-27 12:18:00	9.01		9		9.39		9.2		15.41		15.31
2023-12-27 12:18:30	9.01		9.01		9.32		9.22		15.4		15.29
2023-12-27 12:19:00	9.02		9		9.35		9.29		15.4		15.25
2023-12-27 12:19:30	9		9		9.26		9.33		15.49		15.21
2023-12-27 12:20:00	9.01		9.01		9.38		9.21		15.42		15.19
2023-12-27 12:20:30	9		9.02		9.25		9.37		15.44		15.08
2023-12-27 12:21:00	9		9		9.31		9.27		15.46		15.04
2023-12-27 12:21:30	9.01		9.01		9.28		9.25		15.4		14.98
2023-12-27 12:22:00	9.02		9.01		9.24		9.22		15.41		14.92
2023-12-27 12:22:30	9		9.02		9.26		9.21		15.38		14.82
2023-12-27 12:23:00	9.01		9.01		9.35		9.2		15.37		14.85
2023-12-27 12:23:30	9.01		9.01		9.25		9.22		15.34		14.76
2023-12-27 12:24:00	9.02		9.01		9.27		9.38		15.31		14.73
2023-12-27 12:24:30	9.01		9.02		9.36		9.28		15.29		14.68
2023-12-27 12:25:00	9.01		9		9.2		9.24		15.26		14.64
2023-12-27 12:25:30	9.01		9.01		9.26		9.23		15.21		14.62
2023-12-27 12:26:00	9.02		9		9.29		9.26		15.19		14.59
2023-12-27 12:26:30	9		9		9.32		9.33		15.14		14.55
2023-12-27 12:27:00	9.01		9.01		9.22		9.37		15.15		14.51
2023-12-27 12:27:30	9		9.02		9.33		9.26		15.12		14.48
2023-12-27 12:28:00	9		9		9.21		9.39		15.09		14.46
2023-12-27 12:28:30	9.01		9.01		9.26		9.39		15.07		14.42
2023-12-27 12:29:00	9.02		9.01		9.24		9.33		15.02		14.37
2023-12-27 12:29:30	9		9.02		9.32		9.2		14.98		14.35
2023-12-27 12:30:00	9.01		9.01		9.23		9.28		14.95		14.31
2023-12-27 12:30:30	9.01		9		9.21		9.2		14.92		14.28
2023-12-27 12:31:00	9.02		9.01		9.34		9.26		14.88		14.24
2023-12-27 12:31:30	9.01		9.01		9.37		9.38		14.86		14.19
2023-12-27 12:32:00	9		9.02		9.31		9.38		14.83		14.12
2023-12-27 12:32:30	9.01		9		9.35		9.01		14.79		14.08
2023-12-27 12:33:00	9.01		9.01		9.3		9.21		14.76		14.06
2023-12-27 12:33:30	9.02		9		9.2		9.25		14.72		14.02
2023-12-27 12:34:00	9		9.01		9.23		9.36		14.68		13.97
2023-12-27 12:34:30	9.01		9.01		9.28		9.2		14.64		13.95
2023-12-27 12:35:00	9		9.02		9.21		9.29		14.62		13.94
2023-12-27 12:35:30	9.01		9		9.32		9.24		14.55		13.91
2023-12-27 12:36:00	9.01		9.01		9.21		9.24		14.48		13.89
2023-12-27 12:36:30	9.02		9.01		9.3		9.24		14.37		13.86
2023-12-27 12:37:00	9		9.02		9.28		9.22		14.34		13.82
2023-12-27 12:37:30	9.01		9.01		9.11		9.37		14.28		13.76
2023-12-27 12:38:00	9.01		9.02		9.17		9.22		14.23		13.75
2023-12-27 12:38:30	9.02		9.04		9.15		9.02		14.19		13.71
2023-12-27 12:39:00	9.01		9.02		9.31		9.27		14.16		13.68
2023-12-27 12:39:30	9.02		9.01		9.11		9.08		14.11		13.64
2023-12-27 12:40:00	9.04		9.01		9.18		9.34		14.08		13.62
2023-12-27 12:40:30	9.02		9.02		9.19		9.07		14.05		13.59
2023-12-27 12:41:00	9.01		9		9.18		9.31		14.02		13.6
2023-12-27 12:41:30	9.01		9.09		9.19		9.26		13.97		13.66
2023-12-27 12:42:00	9.02		9.08		9.13		9.11		13.94		13.64
2023-12-27 12:42:30	9		9.08		9.15		9.2		13.86		13.67
2023-12-27 12:43:00	9.01		9.09		9.16		9.01		13.76		13.65
2023-12-27 12:43:30	9		9.1		9.17		9.31		13.69		13.63
2023-12-27 12:44:00	9		9.08		9.18		9.39		13.61		13.61
2023-12-27 12:44:30	9.01		9.09		9.12		9.21		13.64		13.64
2023-12-27 12:45:00	9.02		9.09		9.19		9.23		13.61		13.56
2023-12-27 12:45:30	9		9.1		9.19		9.28		13.66		13.66
2023-12-27 12:46:00	9.01		9.09		9.28		9.26		13.67		13.67
2023-12-27 12:46:30	9.01		9.09		9.24		9.22		13.56		13.63
2023-12-27 12:47:00	9.02		9.09		9.16		9.21		13.59		13.64
2023-12-27 12:47:30	9.01		9.08		9.23		9.26		13.61		13.61
2023-12-27 12:48:00	9.01		9.09		9.23		9.22		13.67		13.6
2023-12-27 12:48:30	9.01		9.09		9.19		9.28		13.64		13.62
2023-12-27 12:49:00	9		9.1		9.16		9.25		13.69		13.65
2023-12-27 12:49:30	9.01		9.08		9.18		9.24		13.64		13.64
2023-12-27 12:50:00	9.01		9.09		9.19		9.28		13.66		13.64
2023-12-27 12:50:30	9.02		9.08		9.1		9.24		13.69		13.6
2023-12-27 12:51:00	9		9.09		9.14		9.23		13.67		13.65
2023-12-27 12:51:30	9.01		9.09		9.16		9.26		13.64		13.68
2023-12-27 12:52:00	9		9.08		9.24		9.27		13.5		13.68
2023-12-27 12:52:30	9.01		9.09		9.25		9.23		13.69		13.68
2023-12-27 12:53:00	9.01		9.1		9.25		9.22		13.61		13.63
2023-12-27 12:53:30	9.02		9.08		9.15		9.21		13.68		13.6
2023-12-27 12:54:00	9		9.09		9.12		9.27		13.66		13.68
2023-12-27 12:54:30	9.01		9.09		9.17		9.23		13.63		13.5
2023-12-27 12:55:00	9.01		9.1		9.13		9.23		13.66		13.61
2023-12-27 12:55:30	9.02		9.09		9.14		9.24		13.51		12.73
2023-12-27 12:56:00	9.01		9.08		9.16		9.24		13.68		12.68
2023-12-27 12:56:30	9.02		9.09		9.15		9.22		13.63		13.67
2023-12-27 12:57:00	9.04		9.09		9.3		9.27		13.55		13.62
2023-12-27 12:57:30	9.02		9.1		9.11		9.22		13.6		13.62
2023-12-27 12:58:00	9.01		9.08		9.14		9.24		13.63		13.64
2023-12-27 12:58:30	9.01		9.09		9.13		9.28		13.62		13.59
2023-12-27 12:59:00	9.02		9.08		9.16		9.28		13.62		13.68
2023-12-27 12:59:30	9		9.09		9.14		9.26		13.65		13.61
2023-12-27 13:00:00	9.01		9.09		9.15		9.23		13.66		13.63
2023-12-27 13:00:30	9		9.1		9.3		9.2		13.69		13.69
2023-12-27 13:01:00	9		9.08		9.11		9.22		13.69		13.68
2023-12-27 13:01:30	9.01		9.09		9.13		9.25		13.62		13.68
2023-12-27 13:02:00	9.02		9.09		9.25		9.21		13.63		13.66
2023-12-27 13:02:30	9		9.1		9.38		9.26		13.61		13.65
2023-12-27 13:03:00	9.01		9.09		9.1		9.24		13.68		13.59
2023-12-27 13:03:30	9.01		9.1		9.23		9.24		13.63		13.62
2023-12-27 13:04:00	9.02		9.12		9.13		9.26		13.55		13.66
2023-12-27 13:04:30	9.01		9.1		9.15		9.24		13.65		13.66
2023-12-27 13:05:00	9.01		9.09		9.1		9.2		13.63		13.68
2023-12-27 13:05:30	9.01		9.09		9.25		9.25		13.62		13.53
2023-12-27 13:06:00	9.02		9.1		9.16		9.26		13.66		13.66
2023-12-27 13:06:30	9		9.08		9.29		9.26		13.6		13.64
2023-12-27 13:07:00	9.01		9.09		9.27		9		13.56		13.67
2023-12-27 13:07:30	9		9.08		9.16		9.22		13.57		13.61
2023-12-27 13:08:00	9		9.08		9.17		9.25		13.61		13.66
2023-12-27 13:08:30	9.01		9.09		9.27		9.22		13.6		13.69
2023-12-27 13:09:00	9.02		9.1		9.17		9.26		13.69		13.69
2023-12-27 13:09:30	9		9.08		9.26		9.23		13.63		13.69
2023-12-27 13:10:00	9.01		9.09		9.16		9.27		13.62		13.69
2023-12-27 13:10:30	9.01		9.09		9.11		9.24		13.62		13.65
2023-12-27 13:11:00	9.02		9.1		9.19		9.23		13.61		13.62
2023-12-27 13:11:30	9.01		9.09		9.15		9.28		13.69		13.63
2023-12-27 13:12:00	9.01		9.09		9.23		9.24		13.61		13.67
2023-12-27 13:12:30	9.01		9.09		9.21		9.26		13.68		13.62
2023-12-27 13:13:00	9.02		9.1		9.13		9.25		13.68		13.62
2023-12-27 13:13:30	9		9.08		9.12		9.28		13.65		13.64
2023-12-27 13:14:00	9.01		9.09		9.17		9.23		13.66		13.59
2023-12-27 13:14:30	9		9.08		9.15		9.28		13.68		13.68
2023-12-27 13:15:00	9		9.08		9.14		9.27		13.67		13.61
2023-12-27 13:15:30	9.01		9.09		9.18		9.27		13.55		13.63
2023-12-27 13:16:00	9.02		9.1		9.15		9.22		13.69		13.69
2023-12-27 13:16:30	9		9.08		9.26		9.25		13.52		13.68
2023-12-27 13:17:00	9.01		9.09		9.13		9.25		13.62		13.68
2023-12-27 13:17:30	9.01		9.09		9.2		9.26		13.67		13.66
2023-12-27 13:18:00	9.02		9.1		9.11		9.25		13.62		13.65
2023-12-27 13:18:30	9.01		9.09		9.12		9.25		13.65		13.59
2023-12-27 13:19:00	9		9.09		9.15		9.24		13.5		13.62
2023-12-27 13:19:30	9.01		9.09		9.13		9.28		13.64		13.66
2023-12-27 13:20:00	9.01		9.1		9.13		9.2		13.68		13.66
2023-12-27 13:20:30	9.02		9.08		9.11		9.21		13.66		13.68
2023-12-27 13:21:00	9		9.09		9.12		9.23		13.6		13.53
2023-12-27 13:21:30	9.01		9.08		9.16		9.25		13.62		13.66
2023-12-27 13:22:00	9		9.08		9.1		9.23		13.69		13.64
2023-12-27 13:22:30	9.01		9.09		9.1		9.26		13.64		13.67
2023-12-27 13:23:00	9.01		9.1		9.16		9.28		13.55		13.65
2023-12-27 13:23:30	9.02		9.08		9.12		9.26		13.6		13.63
2023-12-27 13:24:00	9		9.09		9.12		9.23		13.69		13.61
2023-12-27 13:24:30	9.01		9.09		9.23		9.21		13.62		13.64
2023-12-27 13:25:00	9.01		9.1		9.14		9.28		13.62		13.56
2023-12-27 13:25:30	9.02		9.09		9.16		9.25		13.6		13.66
2023-12-27 13:26:00	9.01		9.08		9.21		9.21		13.65		13.67
2023-12-27 13:26:30	9.02		9.09		9.13		9.25		13.62		13.63
2023-12-27 13:27:00	9.04		9.09		9.25		9.28		13.65		13.64
2023-12-27 13:27:30	9.02		9.1		9.28		9.28		13.67		13.61
2023-12-27 13:28:00	9.01		9.08		9.13		9.25		13.61		13.6
2023-12-27 13:28:30	9.01		9.09		9.22		9.26		13.62		13.62
2023-12-27 13:29:00	9.02		9.08		9		9.22		13.51		13.65
2023-12-27 13:29:30	9		9.09		9.26		9.28		13.62		13.64
2023-12-27 13:30:00	9.01		9.09		9.26		9.21		13.61		13.64
2023-12-27 13:30:30	9		9.1		9.18		9		13.55		13.6
2023-12-27 13:31:00	9		9.08		9.28		9.23		13.69		13.65
2023-12-27 13:31:30	9.01		9.09		9.15		9.25		13.67		13.68
2023-12-27 13:32:00	9.02		9.09		9.32		9.24		13.62		13.68
2023-12-27 13:32:30	9		9.1		9.1		9.24		13.51		13.68
2023-12-27 13:33:00	9.01		9.09		9.12		9.26		13.66		13.63
2023-12-27 13:33:30	9.01		9.1		9.26		9.21		13.69		13.6
2023-12-27 13:34:00	9.02		9.12		9.24		9.27		13.64		13.68
2023-12-27 13:34:30	9.01		9.1		9.22		9.21		13.67		13.5
2023-12-27 13:35:00	9.01		9.09		9.11		9.26		13.68		13.61
2023-12-27 13:35:30	9.01		9.09		9.28		9.26		13.67		13.66
2023-12-27 13:36:00	9.02		9.1		9.1		9.21		13.65		13.61
2023-12-27 13:36:30	9		9.08		9.15		9.27		13.63		13.61
2023-12-27 13:37:00	9.01		9.09		9.11		9.21		13.5		13.61
2023-12-27 13:37:30	9		9.08		9.15		9.27		13.64		13.68
2023-12-27 13:38:00	9		9.08		9.15		9.23		13.61		13.6
2023-12-27 13:38:30	9.01		9.09		9.22		9.24		13.6		13.58
2023-12-27 13:39:00	9.02		9.1		9.17		9.25		13.68		13.67
2023-12-27 13:39:30	9		9.08		9.1		9.26		13.6		13.6
2023-12-27 13:40:00	9.01		9.09		9.18		9.24		13.67		13.5
2023-12-27 13:40:30	9.01		9.09		9.11		9.2		13.62		13.69
2023-12-27 13:41:00	9.02		9.1		9.11		9.27		13.69		13.61
2023-12-27 13:41:30	9.01		9.09		9.18		9.21		13.61		13.53
2023-12-27 13:42:00	9.01		9.09		9.12		9.25		13.63		13.67
2023-12-27 13:42:30	9.01		9.09		9		9.28		13.6		13.6
2023-12-27 13:43:00	9.02		9.1		9.21		9.23		13.61		13.67
2023-12-27 13:43:30	9		9.08		9.19		9.22		13.68		13.62
2023-12-27 13:44:00	9.01		9.09		9.12		9.28		13.65		13.51
2023-12-27 13:44:30	9		9.08		9.19		9.29		13.6		13.63
2023-12-27 13:45:00	9		9.08		9.17		9.25		13.64		13.64
2023-12-27 13:45:30	9.01		9.09		9.1		9.22		13.5		13.62
2023-12-27 13:46:00	9.02		9.1		9.13		9.24		13.66		13.64
2023-12-27 13:46:30	9		9.08		9.19		9.26		13.66		13.69
2023-12-27 13:47:00	9.01		9.09		9.15		9.25		13.69		13.68
2023-12-27 13:47:30	9.01		9.09		9.11		9.26		13.66		13.61
2023-12-27 13:48:00	9.02		9.1		9.29		9.23		13.63		13.66
2023-12-27 13:48:30	9.01		9.09		9.2		9.29		13.63		13.69
2023-12-27 13:49:00	9		9.09		9.15		9.2		13.63		13.65
2023-12-27 13:49:30	9.01		9.1		9.1		9.26		13.62		13.58
2023-12-27 13:50:00	9.01		9.09		9.15		9.29		13.66		13.65
2023-12-27 13:50:30	9.02		9.09		9.25		9.26		13.69		13.62
2023-12-27 13:51:00	9		9.09		9.16		9.26		13.69		13.68
2023-12-27 13:51:30	9.01		9.1		9.21		9.29		13.67		13.69
2023-12-27 13:52:00	9		9.08		9.29		9.21		13.66		13.65
2023-12-27 13:52:30	9.01		9.09		9.37		9.23		13.61		13.65
2023-12-27 13:53:00	9.01		9.08		9.19		9.2		13.62		13.58
2023-12-27 13:53:30	9.02		9.08		9.19		9.28		13.64		13.63
2023-12-27 13:54:00	9		9.09		9.28		9.2		13.66		13.69
2023-12-27 13:54:30	9.01		9.1		9.12		9.27		13.66		13.67
2023-12-27 13:55:00	9.01		9.08		9.32		9.29		13.6		13.64
2023-12-27 13:55:30	9.02		9.09		9.13		9.26		13.66		13.65
2023-12-27 13:56:00	9.01		9.09		9.27		9.28		13.62		13.63
2023-12-27 13:56:30	9.02		9.1		9.11		9.27		13.63		13.69
2023-12-27 13:57:00	9.04		9.09		9.33		9.2		13.62		13.53
2023-12-27 13:57:30	9.02		9.08		9.16		9.23		13.67		13.68
2023-12-27 13:58:00	9.01		9.09		9.17		9.26		13.65		13.64
2023-12-27 13:58:30	9.01		9.09		9.11		9.22		13.62		13.62
2023-12-27 13:59:00	9.02		9.1		9.15		9.21		13.65		13.69
2023-12-27 13:59:30	9		9.08		9.18		9.25		13.64		13.68
2023-12-27 14:00:00	9.01		9.09		9.29		9.27		13.62		13.66
2023-12-27 14:00:30	9		9.08		9.13		9.29		13.68		13.68
2023-12-27 14:01:00	9		9.09		9.16		9.22		13.66		13.66
2023-12-27 14:01:30	9.01		9.09		9.2		9.28		13.63		13.68
2023-12-27 14:02:00	9.02		9.1		9.29		9.23		13.64		13.65
2023-12-27 14:02:30	9		9.08		9.15		9.21		13.63		13.62
2023-12-27 14:03:00	9.01		9.09		9.14		9.25		13.68		13.57
2023-12-27 14:03:30	9.01		9.09		9.12		9.25		13.67		13.63
2023-12-27 14:04:00	9.02		9.1		9.1		9.23		13.67		13.68
2023-12-27 14:04:30	9.01		9.09		9.23		9.26		13.65		13.59
2023-12-27 14:05:00	9.01		9.1		9.11		9.29		13.69		13.67
2023-12-27 14:05:30	9.01		9.12		9.16		9		13.69		13.63
2023-12-27 14:06:00	9.02		9.1		9.12		9.22		13.6		13.63
2023-12-27 14:06:30	9		9.09		9.12		9.27		13.62		13.68
2023-12-27 14:07:00	9.01		9.09		9.17		9.28		13.52		13.53
2023-12-27 14:07:30	9		9.08		9.15		9.23		13.61		13.6
2023-12-27 14:08:00	9		9.08		9.1		9.27		13.6		13.62
2023-12-27 14:08:30	9.01		9.09		9.12		9.21		13.51		13.65
2023-12-27 14:09:00	9.02		9.1		9.11		9.23		13.69		13.64
2023-12-27 14:09:30	9		9.08		9.23		9.26		13.65		13.62
2023-12-27 14:10:00	9.01		9.09		9.27		9.27		13.63		13.65
2023-12-27 14:10:30	9.01		9.09		9.16		9.23		13.65		13.69
2023-12-27 14:11:00	9.02		9.1		9.17		9.24		13.65		13.6
2023-12-27 14:11:30	9.01		9.09		9.14		9.21		13.54		13.61
2023-12-27 14:12:00	9.01		9.09		9		9.29		13.64		13.69
2023-12-27 14:12:30	9.01		9.09		9.13		9.25		13.64		13.66
2023-12-27 14:13:00	9.02		9.1		9.13		9.21		13.62		13.6
2023-12-27 14:13:30	9		9.08		9.18		9.21		13.69		13.6
2023-12-27 14:14:00	9.01		9.09		9.16		9.25		13.62		13.68
2023-12-27 14:14:30	9		9.08		9.22		9.2		13.69		13.6
2023-12-27 14:15:00	9		9.08		9.28		9.23		13.54		13.66
2023-12-27 14:15:30	9.01		9.09		9.23		9.22		13.69		13.68
2023-12-27 14:16:00	9.02		9.1		9.23		9.29		13.66		13.68
2023-12-27 14:16:30	9		9.08		9.27		9.27		13.68		13.64
2023-12-27 14:17:00	9.01		9.09		9.28		9.21		13.66		13.53
2023-12-27 14:17:30	9.01		9.09		9.2		9.24		13.54		13.62
2023-12-27 14:18:00	9.02		9.1		9.15		9.29		13.55		13.62
2023-12-27 14:18:30	9.01		9.09		9.25		9.29		13.69		13.54
2023-12-27 14:19:00	9		9.09		9.2		9.22		13.69		13.62
2023-12-27 14:19:30	9.01		9.09		9.17		9.21		13.65		13.6
2023-12-27 14:20:00	9.01		9.1		9.19		9.21		13.6		13.62
2023-12-27 14:20:30	9.02		9.08		9.13		9.23		13.69		13.62
2023-12-27 14:21:00	9		9.09		9.11		9.27		13.67		13.5
2023-12-27 14:21:30	9.01		9.08		9.11		9.28		13.53		13.64
2023-12-27 14:22:00	9		9.08		9.11		9.2		13.69		13.59
2023-12-27 14:22:30	9.01		9.09		9.11		9.21		13.64		13.69
2023-12-27 14:23:00	9.01		9.1		9.16		9.28		13.62		13.62
2023-12-27 14:23:30	9.02		9.08		9.15		9.25		13.55		13.68
2023-12-27 14:24:00	9		9.09		9.18		9.21		13.67		13.67
2023-12-27 14:24:30	9.01		9.09		9.17		9.24		13.69		13.67
2023-12-27 14:25:00	9.01		9.1		9.12		9.27		13.6		13.67
2023-12-27 14:25:30	9.02		9.09		9.12		9.23		13.67		13.68
2023-12-27 14:26:00	9.01		9.08		9.16		9.26		13.64		13.64
2023-12-27 14:26:30	9.02		9.09		9.16		9.27		13.63		13.62
2023-12-27 14:27:00	9.04		9.09		9.29		9.26		13.65		13.65
2023-12-27 14:27:30	9.02		9.1		9.1		9.27		13.65		13.63
2023-12-27 14:28:00	9.01		9.08		9.18		9.28		13.61		13.64
2023-12-27 14:28:30	9.01		9.09		9.14		9.24		13.67		13.69
2023-12-27 14:29:00	9.02		9.08		9.11		9.27		13.67		13.65
2023-12-27 14:29:30	9		9.09		9.23		9.24		13.63		13.65
2023-12-27 14:30:00	9.01		9.09		9.21		9.28		13.63		13.63
2023-12-27 14:30:30	9		9.1		9		9.21		13.69		13.54
2023-12-27 14:31:00	9		9.08		9.12		9.2		13.66		13.63
2023-12-27 14:31:30	9.01		9.09		9.16		9.22		13.64		13.6
2023-12-27 14:32:00	9.02		9.09		9.16		9.26		13.61		13.6
2023-12-27 14:32:30	9		9.1		9.12		9.21		13.51		13.66
2023-12-27 14:33:00	9.01		9.09		9.14		9.24		13.69		13.68
2023-12-27 14:33:30	9.01		9.1		9.18		9.26		13.59		13.63
2023-12-27 14:34:00	9.02		9.12		9.11		9.27		13.62		13.69
2023-12-27 14:34:30	9.01		9.1		9.16		9.25		13.53		13.63
2023-12-27 14:35:00	9.01		9.09		9.12		9.28		13.66		13.64
2023-12-27 14:35:30	9.01		9.09		9.16		9.21		13.67		13.64
2023-12-27 14:36:00	9		9.1		9.18		9.24		13.54		13.64
2023-12-27 14:36:30	9.01		9.08		9.25		9.29		13.62		13.69
2023-12-27 14:37:00	9.01		9.09		9.19		9.27		13.6		13.62
2023-12-27 14:37:30	9.02		9.08		9.11		9.2		13.68		13.53
2023-12-27 14:38:00	9		9.08		9.1		9.26		13.66		13.66
2023-12-27 14:38:30	9.01		9.09		9.23		9.21		13.62		13.68
2023-12-27 14:39:00	9		9.1		9.28		9.26		13.65		13.53
2023-12-27 14:39:30	9.01		9.08		9.23		9.28		13.68		13.69
2023-12-27 14:40:00	9.01		9.09		9.29		9.24		13.6		13.65
2023-12-27 14:40:30	9.02		9.09		9.34		9.25		13.68		13.65
2023-12-27 14:41:00	9		9.1		9.22		9.28		13.68		13.62
2023-12-27 14:41:30	9.01		9.09		9.38		9.25		13.5		13.65
2023-12-27 14:42:00	9.01		9.09		9.1		9.2		13.67		13.63
2023-12-27 14:42:30	9.02		9.09		9.11		9.22		13.6		13.62
2023-12-27 14:43:00	9.01		9.08		9.26		9.21		13.68		13.64
2023-12-27 14:43:30	9.02		9.09		9.17		9.26		13.65		13.62
2023-12-27 14:44:00	9.04		9.09		9.17		9.27		13.6		13.61
2023-12-27 14:44:30	9.02		9.1		9.19		9.24		13.64		13.62
2023-12-27 14:45:00	9.01		9.08		9.26		9.21		13.68		13.68
2023-12-27 14:45:30	9.01		9.09		9.1		9.26		13.55		13.69
2023-12-27 14:46:00	9.02		9.08		9.12		9.22		13.63		13.64
2023-12-27 14:46:30	9		9.09		9.14		9.25		13.63		13.65
2023-12-27 14:47:00	9.01		9.09		9.13		9.25		13.67		13.53
2023-12-27 14:47:30	9		9.1		9.22		9.24		13.65		13.61
2023-12-27 14:48:00	9		9.09		9.17		9.29		13.67		13.68
2023-12-27 14:48:30	9.01		9.09		9.14		9.25		13.63		13.63
2023-12-27 14:49:00	9.02		9.09		9.13		9.27		13.69		13.68
2023-12-27 14:49:30	9		9.1		9.14		9.22		13.6		13.64
2023-12-27 14:50:00	9.01		9.09		9.18		9.23		13.6		13.62
2023-12-27 14:50:30	9.01		9.1		9.16		9.28		13.62		13.66
2023-12-27 14:51:00	9.02		9.08		9.1		9.2		13.6		13.66
2023-12-27 14:51:30	9.01		9.09		9.13		9.21		13.66		13.53
2023-12-27 14:52:00	9.01		9.08		9.19		9.24		13.69		13.66
2023-12-27 14:52:30	9.01		9.09		9.14		9.29		13.68		13.6
2023-12-27 14:53:00	9.02		9.09		9.11		9.27		13.65		13.67
2023-12-27 14:53:30	9		9.1		9.12		9.27		13.64		13.67
2023-12-27 14:54:00	9.01		9.08		9.15		9.24		13.65		13.63
2023-12-27 14:54:30	9		9.09		9.14		9.21		13.63		13.67
2023-12-27 14:55:00	9		9.09		9.16		9.27		13.65		13.69
2023-12-27 14:55:30	9.01		9.1		9.13		9.28		13.64		13.66
2023-12-27 14:56:00	9.02		9.09		9.14		9.28		13.69		13.67
2023-12-27 14:56:30	9		9.1		9.28		9.26		13.61		13.51
2023-12-27 14:57:00	9.01		9.12		9.18		9.22		13.67		13.61
2023-12-27 14:57:30	9.01		9.1		9.12		9.25		13.66		13.61
2023-12-27 14:58:00	9.02		9.09		9.16		9.21		13.69		13.69
2023-12-27 14:58:30	9.01		9.09		9.16		9.25		13.62		13.65
2023-12-27 14:59:00	9.01		9.1		9.23		9.22		13.63		13.6
2023-12-27 14:59:30	9.01		9.08		9.31		9.29		13.67		13.67
2023-12-27 15:00:00	9.02		9.09		9.27		9.24		13.61		13.62
2023-12-27 15:00:30	9		9.08		9.23		9.23		13.62		13.61
2023-12-27 15:01:00	9.01		9.08		9.19		9.21		13.67		13.52
2023-12-27 15:01:30	9		9.09		9.13		9.26		13.66		13.63
2023-12-27 15:02:00	9		9.1		9.21		9.22		13.63		13.68
2023-12-27 15:02:30	9.01		9.08		9.11		9.28		13.62		13.64
2023-12-27 15:03:00	9.02		9.09		9.28		9.25		13.58		13.62
2023-12-27 15:03:30	9		9.09		9.17		9.24		13.68		13.66
2023-12-27 15:04:00	9.01		9.1		9.3		9.23		13.57		13.68
2023-12-27 15:04:30	9.01		9.09		9.26		9.21		13.63		13.67
2023-12-27 15:05:00	9.02		9.09		9.15		9.2		13.56		13.68
2023-12-27 15:05:30	9.01		9.09		9.24		9.24		13.66		13.65
2023-12-27 15:06:00	9		9.1		9.26		9.24		13.62		13.61
2023-12-27 15:06:30	9.01		9.08		9.2		9.28		13.63		13.61
2023-12-27 15:07:00	9.01		9.09		9.23		9.23		13.67		13.61
2023-12-27 15:07:30	9.02		9.08		9.15		9.21		13.63		13.69
2023-12-27 15:08:00	9		9.08		9.11		9.22		13.69		13.6
2023-12-27 15:08:30	9.01		9.09		9.16		9.27		13.67		13.66
2023-12-27 15:09:00	9		9.1		9.13		9.26		13.63		13.6
2023-12-27 15:09:30	9.01		9.08		9.17		9.2		13.6		13.62
2023-12-27 15:10:00	9.01		9.09		9.17		9.27		13.66		13.69
2023-12-27 15:10:30	9.02		9.09		9.25		9.23		13.66		13.66
2023-12-27 15:11:00	9		9.1		9.26		9.25		13.66		13.66
2023-12-27 15:11:30	9.01		9.09		9.13		9.21		13.67		13.51
2023-12-27 15:12:00	9.01		9.09		9.17		9.29		13.65		13.63
2023-12-27 15:12:30	9.02		9.09		9.17		9.2		13.61		13.61
2023-12-27 15:13:00	9.01		9.1		9.14		9.29		13.66		13.64
2023-12-27 15:13:30	9.02		9.08		9.18		9.23		13.62		13.59
2023-12-27 15:14:00	9.04		9.09		9.14		9.21		13.67		13.63
2023-12-27 15:14:30	9.02		9.08		9.12		9.25		13.66		13.64
2023-12-27 15:15:00	9.01		9.08		9.13		9.25		13.66		13.68
2023-12-27 15:15:30	9.01		9.09		9.17		9.2		13.6		13.65
2023-12-27 15:16:00	9.02		9.1		9.13		9.29		13.62		13.67
2023-12-27 15:16:30	9		9.08		9.29		9.27		13.6		13.63
2023-12-27 15:17:00	9.01		9.09		9.23		9.25		13.6		13.65
2023-12-27 15:17:30	9		9.09		9.16		9.22		13.67		13.68
2023-12-27 15:18:00	9		9.1		9.15		9.28		13.64		13.66
2023-12-27 15:18:30	9.01		9.09		9.11		9.21		13.65		13.62
2023-12-27 15:19:00	9.02		9.08		9.1		9.27		13.62		13.64
2023-12-27 15:19:30	9		9.09		9.17		9.22		13.66		13.61
2023-12-27 15:20:00	9.01		9.09		9.17		9.23		13.64		13.65
2023-12-27 15:20:30	9.01		9.1		9.19		9.24		13.67		13.61
2023-12-27 15:21:00	9.02		9.08		9.23		9.27		13.6		13.67
2023-12-27 15:21:30	9.01		9.09		9.19		9.24		13.69		13.68
2023-12-27 15:22:00	9.01		9.08		9.19		9.2		13.65		13.64
2023-12-27 15:22:30	9.01		9.09		9.19		9.22		13.68		13.55
2023-12-27 15:23:00	9.02		9.09		9.22		9.25		13.6		13.66
2023-12-27 15:23:30	9		9.1		9.23		9.27		13.64		13.6
2023-12-27 15:24:00	9.01		9.08		9.12		9.21		13.62		13.61
2023-12-27 15:24:30	9		9.09		9.17		9.27		13.6		13.6
2023-12-27 15:25:00	9		9.09		9.15		9.25		13.67		13.57
2023-12-27 15:25:30	9.01		9.1		9.18		9.23		13.64		13.69
2023-12-27 15:26:00	9.02		9.09		9.14		9.28		13.68		13.69
2023-12-27 15:26:30	9		9.1		9.14		9.25		13.69		13.6
2023-12-27 15:27:00	9.01		9.12		9.16		9.29		13.65		13.66
2023-12-27 15:27:30	9.01		9.1		9.3		9.26		13.61		13.65
2023-12-27 15:28:00	9.02		9.09		9.23		9.29		13.68		13.68
2023-12-27 15:28:30	9.01		9.09		9.18		9.28		13.66		13.65
2023-12-27 15:29:00	9.01		9.1		9.17		9.27		13.65		13.67
2023-12-27 15:29:30	9.01		9.08		9.23		9.22		13.69		13.67
2023-12-27 15:30:00	9.02		9.09		9.26		9.21		13.68		13.57
2023-12-27 15:30:30	9		9.08		9.21		9.23		13.62		13.69
2023-12-27 15:31:00	9.01		9.08		9.3		9.25		13.66		13.63
2023-12-27 15:31:30	9		9.09		9.23		9.24		13.67		13.6
2023-12-27 15:32:00	9		9.1		9.17		9.25		13.59		13.61
2023-12-27 15:32:30	9.01		9.08		9.17		9.26		13.61		13.65
2023-12-27 15:33:00	9.02		9.09		9.3		9.24		13.63		13.61
2023-12-27 15:33:30	9		9.09		9.35		9.24		13.62		13.58
2023-12-27 15:34:00	9.01		9.1		9.1		9.25		13.65		13.66
2023-12-27 15:34:30	9.01		9.09		9.13		9.25		13.68		13.66
2023-12-27 15:35:00	9.02		9.09		9.26		9.21		13.69		13.62
2023-12-27 15:35:30	9.01		9.09		9.18		9.27		13.61		13.67
2023-12-27 15:36:00	9		9.1		9.26		9.22		13.69		13.65
2023-12-27 15:36:30	9.01		9.08		9.22		9.28		13.62		13.51
2023-12-27 15:37:00	9.01		9.09		9.14		9.22		13.66		13.66
2023-12-27 15:37:30	9.02		9.08		9.14		9.23		13.68		13.66
2023-12-27 15:38:00	9		9.08		9.13		9.28		13.61		13.65
2023-12-27 15:38:30	9.01		9.09		9.13		9.26		13.6		13.64
2023-12-27 15:39:00	9		9.1		9.12		9.26		13.64		13.63
2023-12-27 15:39:30	9.01		9.08		9.16		9.23		13.62		13.51
2023-12-27 15:40:00	9.01		9.09		9.15		9.2		13.62		13.64
2023-12-27 15:40:30	9.02		9.09		9.16		9.27		13.69		13.63
2023-12-27 15:41:00	9		9.1		9.15		9.22		13.61		13.67
2023-12-27 15:41:30	9.01		9.09		9.1		9.25		13.63		13.52
2023-12-27 15:42:00	9.01		9.09		9.12		9.24		13.65		13.63
2023-12-27 15:42:30	9.02		9.09		9.18		9.23		13.67		13.69
2023-12-27 15:43:00	9.01		9.1		9.12		9.29		13.63		13.61
2023-12-27 15:43:30	9.02		9.08		9.18		9.27		13.65		13.64
2023-12-27 15:44:00	9.04		9.09		9.11		9.27		13.62		13.64
2023-12-27 15:44:30	9.02		9.08		9.12		9.27		13.6		13.63
2023-12-27 15:45:00	9.01		9.08		9.27		9.28		13.68		13.61
2023-12-27 15:45:30	9.01		9.09		9.2		9.21		13.66		13.67
2023-12-27 15:46:00	9.02		9.1		9.23		9.26		13.67		13.67
2023-12-27 15:46:30	9		9.08		9.14		9.29		13.66		13.64
2023-12-27 15:47:00	9.01		9.09		9.16		9.25		13.66		13.54
2023-12-27 15:47:30	9		9.09		9.19		9.2		13.68		13.67
2023-12-27 15:48:00	9		9.1		9.15		9.13		13.63		13.67
2023-12-27 15:48:30	9.01		9.09		9.14		9.17		13.68		13.62
2023-12-27 15:49:00	9.02		9.08		9.15		9.26		13.65		13.62
2023-12-27 15:49:30	9		9.09		9.11		9.23		13.63		13.69
2023-12-27 15:50:00	9.01		9.09		9.16		9.2		13.58		13.62
2023-12-27 15:50:30	9.01		9.1		9.16		9.17		13.61		13.69
2023-12-27 15:51:00	9.02		9.08		9.24		9.18		13.63		13.69
2023-12-27 15:51:30	9.01		9.09		9.14		9.27		13.68		13.56
2023-12-27 15:52:00	9.01		9.08		9.16		9.3		13.69		13.65
2023-12-27 15:52:30	9.01		9.09		9.18		9.19		13.51		13.67
2023-12-27 15:53:00	9.02		9.09		9.11		9.22		13.65		13.65
2023-12-27 15:53:30	9		9.1		9.25		9.17		13.65		13.69
2023-12-27 15:54:00	9.01		9.08		9.16		9.28		13.6		13.66
2023-12-27 15:54:30	9		9.09		9.15		9.22		13.69		13.67
2023-12-27 15:55:00	9		9.09		9.14		9.12		13.63		13.61
2023-12-27 15:55:30	9.01		9.1		9.19		9.25		13.6		13.63
2023-12-27 15:56:00	9.02		9.09		9.25		9.19		13.52		13.63
2023-12-27 15:56:30	9		9.1		9.17		9.21		13.62		13.63
2023-12-27 15:57:00	9.01		9.12		9.29		9.25		13.65		13.61
2023-12-27 15:57:30	9.01		9.1		9.29		9.15		13.64		13.67
2023-12-27 15:58:00	9.02		9.09		9.13		9.26		13.63		13.64
2023-12-27 15:58:30	9.01		9.09		9.3		9.14		13.66		13.65
2023-12-27 15:59:00	9.01		9.1		9.15		9.22		13.64		13.67
2023-12-27 15:59:30	9.01		9.08		9.14		9.11		13.66		13.63
2023-12-27 16:00:00	9.02		9.09		9.15		9.13		13.63		13.67
2023-12-27 16:00:30	9		9.08		9.18		9.19		13.63		13.64
2023-12-27 16:01:00	9.01		9.08		9.19		9.15		13.64		13.66
2023-12-27 16:01:30	9		9.09		9.1		9.18		13.69		13.69
2023-12-27 16:02:00	9		9.1		9.13		9.19		13.69		13.69
2023-12-27 16:02:30	9.01		9.08		9.11		9.14		13.63		13.69
2023-12-27 16:03:00	9.02		9.09		9.19		9.14		13.66		13.62
2023-12-27 16:03:30	9		9.09		9.17		9.18		13.6		13.65
2023-12-27 16:04:00	9.01		9.1		9		9.14		13.6		13.55
2023-12-27 16:04:30	9.01		9.09		9.1		9.17		13.5		13.6
2023-12-27 16:05:00	9.02		9.09		9.17		9.15		13.63		13.61
2023-12-27 16:05:30	9.01		9.09		9.11		9.11		13.54		13.59
2023-12-27 16:06:00	9		9.08		9.11		9.19		13.63		13.6
2023-12-27 16:06:30	9.01		9.09		9.15		9.15		13.64		13.63
2023-12-27 16:07:00	9.01		9.09		9.29		9.16		13.61		13.68
2023-12-27 16:07:30	9.02		9.1		9.27		9.16		13.68		13.62
2023-12-27 16:08:00	9		9.08		9.21		9.12		13.6		13.63
2023-12-27 16:08:30	9.01		9.09		9.26		9.18		13.61		13.69
2023-12-27 16:09:00	9		9.08		9.26		9.18		13.66		13.63
2023-12-27 16:09:30	9.01		9.09		9.18		9.18		13.68		13.53
2023-12-27 16:10:00	9.01		9.09		9.27		9.11		13.69		13.57
2023-12-27 16:10:30	9.02		9.1		9.16		9.1		13.63		13.53
2023-12-27 16:11:00	9		9.08		9		9.12		13.68		13.66
2023-12-27 16:11:30	9.01		9.09		9.2		9.15		13.64		13.65
2023-12-27 16:12:00	9.01		9.09		9.15		9.16		13.52		13.63
2023-12-27 16:12:30	9.02		9.1		9.18		9.16		13.69		13.69
2023-12-27 16:13:00	9.01		9.09		9.18		9.27		13.65		13.59
2023-12-27 16:13:30	9.02		9.1		9.18		9.18		13.62		13.67
2023-12-27 16:14:00	9.04		9.12		9.18		9.11		13.63		13.67
2023-12-27 16:14:30	9.02		9.1		9.1		9.13		13.55		13.62
2023-12-27 16:15:00	9.01		9.09		9.18		9.27		13.69		13.67
2023-12-27 16:15:30	9.01		9.09		9.13		9.11		13.67		13.65
2023-12-27 16:16:00	9.02		9.1		9.16		9.22		13.67		13.68
2023-12-27 16:16:30	9		9.08		9.28		9.17		13.64		13.67
2023-12-27 16:17:00	9.01		9.1		9.15		9.11		13.6		13.68
2023-12-27 16:17:30	9		9.08		9.12		9.18		13.66		13.67
2023-12-27 16:18:00	9		9.09		9.19		9.13		13.64		13.69
2023-12-27 16:18:30	9.01		9.08		9.11		9.19		13.69		13.63
2023-12-27 16:19:00	9.02		9.08		9.22		9.25		13.62		13.69
2023-12-27 16:19:30	9		9.09		9.37		9.23		13.6		13.63
2023-12-27 16:20:00	9.01		9.1		9.21		9.19		13.62		13.62
2023-12-27 16:20:30	9.01		9.08		9.27		9.15		13.66		13.62
2023-12-27 16:21:00	9.02		9.09		9.38		9.12		13.51		13.64
2023-12-27 16:21:30	9.01		9.09		9.16		9.14		13.66		13.61
2023-12-27 16:22:00	9.01		9.1		9.25		9.13		13.54		13.66
2023-12-27 16:22:30	9.01		9.09		9.26		9.17		13.66		13.62
2023-12-27 16:23:00	9		9.09		9.14		9.2		13.6		13.65
2023-12-27 16:23:30	9.01		9.09		9.15		9.11		13.69		13.67
2023-12-27 16:24:00	9.01		9.1		9.2		9.12		13.66		13.51
2023-12-27 16:24:30	9.02		9.08		9.27		9.1		13.69		13.62
2023-12-27 16:25:00	9		9.09		9.13		9.11		13.67		13.61
2023-12-27 16:25:30	9.01		9.08		9.13		9.14		13.66		13.66
2023-12-27 16:26:00	9		9.08		9.28		9.13		13.67		13.68
2023-12-27 16:26:30	9.01		9.09		9.27		9.13		13.61		13.51
2023-12-27 16:27:00	9.01		9.1		9.18		9.1		13.65		13.65
2023-12-27 16:27:30	9.02		9.08		9.11		9.18		13.68		13.64
2023-12-27 16:28:00	9		9.09		9.15		9.12		13.69		13.69
2023-12-27 16:28:30	9.01		9.09		9.11		9.19		13.59		13.63
2023-12-27 16:29:00	9.01		9.1		9.14		9.15		13.61		13.61
2023-12-27 16:29:30	9.02		9.09		9.27		9.12		13.64		13.67
2023-12-27 16:30:00	9.01		9.08		9.11		9.14		13.67		13.62
2023-12-27 16:30:30	9.02		9.09		9.18		9.18		13.67		13.66
2023-12-27 16:31:00	9.04		9.09		9.11		9.17		13.66		13.63
2023-12-27 16:31:30	9.02		9.1		9.18		9.15		13.63		13.56
2023-12-27 16:32:00	9.01		9.08		9.11		9.11		13.62		13.62
2023-12-27 16:32:30	9.01		9.09		9.11		9.25		13.62		13.68
2023-12-27 16:33:00	9.02		9.08		9.14		9.28		13.6		13.55
2023-12-27 16:33:30	9		9.09		9.16		9.18		13.61		13.63
2023-12-27 16:34:00	9.01		9.09		9.26		9.17		13.54		13.65
2023-12-27 16:34:30	9		9.1		9.15		9.18		13.62		13.61
2023-12-27 16:35:00	9		9.08		9.23		9.13		13.65		13.64
2023-12-27 16:35:30	9.01		9.09		9.1		9.17		13.67		13.6
2023-12-27 16:36:00	9.02		9.09		9.16		9.17		13.64		13.68
2023-12-27 16:36:30	9		9.1		9.15		9.2		13.63		13.67
2023-12-27 16:37:00	9.01		9.09		9.11		9.21		13.62		13.51
2023-12-27 16:37:30	9.01		9.1		9.11		9.18		13.67		13.65
2023-12-27 16:38:00	9.02		9.12		9.18		9.12		13.61		13.64
2023-12-27 16:38:30	9.01		9.1		9.1		9.23		13.63		13.68
2023-12-27 16:39:00	9.01		9.09		9.14		9.28		13.68		13.65
2023-12-27 16:39:30	9.01		9.09		9.13		9.1		13.67		13.64
2023-12-27 16:40:00	9.02		9.1		9.29		9.11		13.6		13.64
2023-12-27 16:40:30	9		9.08		9.14		9.12		13.69		13.59
2023-12-27 16:41:00	9.01		9.09		9.17		9.28		13.67		13.62
2023-12-27 16:41:30	9		9.08		9.19		9.29		13.63		13.62
2023-12-27 16:42:00	9		9.08		9.2		9.22		13.61		13.59
2023-12-27 16:42:30	9.01		9.09		9.11		9.29		13.66		13.67
2023-12-27 16:43:00	9.02		9.1		9.17		9.23		13.63		13.65
2023-12-27 16:43:30	9		9.08		9.18		9.28		13.62		13.66
2023-12-27 16:44:00	9.01		9.09		9.23		9.26		13.5		13.61
2023-12-27 16:44:30	9.01		9.09		9.1		9.19		13.6		13.65
2023-12-27 16:45:00	9.02		9.1		9.22		9.18		13.61		13.56
2023-12-27 16:45:30	9.01		9.09		9.18		9.12		13.64		13.69
2023-12-27 16:46:00	9.01		9.09		9.26		9.26		13.68		13.69
2023-12-27 16:46:30	9.01		9.09		9.29		9.29		13.64		13.62
2023-12-27 16:47:00	9.02		9.08		9.12		9.28		13.66		13.66
2023-12-27 16:47:30	9		9.09		9.18		9.37		13.66		13.62
2023-12-27 16:48:00	9.01		9.09		9.12		9.23		13.6		13.65
2023-12-27 16:48:30	9		9.1		9.33		9.26		13.65		13.59
2023-12-27 16:49:00	9		9.08		9.26		9.26		13.62		13.64
2023-12-27 16:49:30	9.01		9.09		9.11		9.26		13.67		13.64
2023-12-27 16:50:00	9.02		9.08		9.2		9.24		13.65		13.62
2023-12-27 16:50:30	9		9.09		9.22		9.24		13.69		13.6
2023-12-27 16:51:00	9.01		9.09		9.24		9.25		13.61		13.65
2023-12-27 16:51:30	9.01		9.1		9.15		9.15		13.64		13.63
2023-12-27 16:52:00	9.02		9.08		9.11		9.1		13.57		13.65
2023-12-27 16:52:30	9.01		9.09		9.14		9.11		13.53		13.61
2023-12-27 16:53:00	9		9.09		9.16		9.23		13.63		13.62
2023-12-27 16:53:30	9.01		9.1		9.14		9.2		13.67		13.63
2023-12-27 16:54:00	9.01		9.08		9.16		9.19		13.63		13.6
2023-12-27 16:54:30	9.02		9.09		9.15		9.1		13.63		13.62
2023-12-27 16:55:00	9		9.08		9.16		9.15		13.61		13.68
2023-12-27 16:55:30	9.01		9.09		9.13		9.39		13.62		13.61
2023-12-27 16:56:00	9		9.09		9.17		9.24		13.6		13.61
2023-12-27 16:56:30	9.01		9.1		9.2		9.28		13.62		13.69
2023-12-27 16:57:00	9.01		9.08		9.19		9.13		13.65		13.66
2023-12-27 16:57:30	9.02		9.09		9		9.2		13.63		13.54
2023-12-27 16:58:00	9		9.09		9.11		9.14		13.68		13.55
2023-12-27 16:58:30	9.01		9.1		9.28		9.23		13.63		13.5
2023-12-27 16:59:00	9.01		9.09		9.18		9.21		13.62		13.68
2023-12-27 16:59:30	9.02		9.1		9.25		9.2		13.59		13.64
2023-12-27 17:00:00	9.01		9.12		9.16		9.19		13.61		13.63
2023-12-27 17:00:30	9.02		9.1		9.13		9.26		13.52		13.63
2023-12-27 17:01:00	9.04		9.09		9.23		9.26		13.66		13.56
2023-12-27 17:01:30	9.02		9.09		9.11		9.26		13.64		13.61
2023-12-27 17:02:00	9.01		9.1		9.27		9.38		13.61		13.65
2023-12-27 17:02:30	9.01		9.08		9.25		9.24		13.62		13.66
2023-12-27 17:03:00	9.02		9.09		9.25		9.29		13.69		13.51
2023-12-27 17:03:30	9		9.08		9.1		9.27		13.65		13.55
2023-12-27 17:04:00	9.01		9.08		9.13		9.15		13.66		13.61
2023-12-27 17:04:30	9		9.08		9.18		9.39		13.62		13.66
2023-12-27 17:05:00	9		9.09		9.11		9.21		13.64		13.67
2023-12-27 17:05:30	9.01		9.08		9.16		9.33		13.54		13.68
2023-12-27 17:06:00	9.02		9.08		9.14		9.24		13.66		13.62
2023-12-27 17:06:30	9		9.09		9.17		9.22		13.61		13.61
2023-12-27 17:07:00	9.01		9.1		9.12		9.13		13.66		13.58
2023-12-27 17:07:30	9.01		9.08		9.17		9.23		13.67		13.67
2023-12-27 17:08:00	9.02		9.09		9.1		9.29		13.6		13.67
2023-12-27 17:08:30	9.01		9.09		9.14		9.28		13.61		13.68
2023-12-27 17:09:00	9.01		9.1		9.17		9.19		13.65		13.61
2023-12-27 17:09:30	9.01		9.09		9.12		9.12		13.66		13.58
2023-12-27 17:10:00	9.02		9.09		9.17		9.15		13.68		13.69
2023-12-27 17:10:30	9		9.09		9.28		9.18		13.55		13.58
2023-12-27 17:11:00	9.01		9.1		9.17		9.28		13.65		13.67
2023-12-27 17:11:30	9		9.08		9.27		9.22		13.64		13.66
2023-12-27 17:12:00	9		9.09		9.23		9.27		13.64		13.61
2023-12-27 17:12:30	9.01		9.08		9.3		9.2		13.66		13.69
2023-12-27 17:13:00	9.02		9.08		9.29		9.16		13.66		13.62
2023-12-27 17:13:30	9		9.09		9.24		9.13		13.66		13.62
2023-12-27 17:14:00	9.01		9.1		9.13		9.23		13.65		13.63
2023-12-27 17:14:30	9.01		9.08		9.11		9.22		13.57		13.63
2023-12-27 17:15:00	9.02		9.09		9.15		9.27		13.61		13.61
2023-12-27 17:15:30	9.01		9.09		9.17		9.16		13.65		13.52
2023-12-27 17:16:00	9.01		9.1		9.25		9.19		13.5		13.67
2023-12-27 17:16:30	9.01		9.09		9.27		9.21		13.69		13.6
2023-12-27 17:17:00	9.02		9.08		9.24		9.26		13.67		13.57
2023-12-27 17:17:30	9		9.09		9.27		9.23		13.64		13.67
2023-12-27 17:18:00	9.01		9.09		9.18		9.24		13.64		13.62
2023-12-27 17:18:30	9		9.1		9.26		9.2		13.67		13.68
2023-12-27 17:19:00	9		9.08		9.13		9.17		13.67		13.64
2023-12-27 17:19:30	9.01		9.09		9.17		9.22		13.51		13.67
2023-12-27 17:20:00	9.02		9.08		9.15		9.17		13.69		13.68
2023-12-27 17:20:30	9		9.09		9.12		9.1		13.68		13.67
2023-12-27 17:21:00	9.01		9.09		9.15		9.29		13.63		13.68
2023-12-27 17:21:30	9.01		9.1		9.16		9.22		13.6		13.65
2023-12-27 17:22:00	9.02		9.08		9.11		9.21		13.62		13.69
2023-12-27 17:22:30	9.01		9.09		9.16		9.23		13.62		13.64
2023-12-27 17:23:00	9		9.09		9.11		9.15		13.64		13.6
2023-12-27 17:23:30	9.01		9.1		9.11		9.18		13.6		13.63
2023-12-27 17:24:00	9.01		9.09		9.18		9.38		13.65		13.68
2023-12-27 17:24:30	9.02		9.1		9.27		9.27		13.67		13.62
2023-12-27 17:25:00	9		9.12		9.29		9.21		13.63		13.6
2023-12-27 17:25:30	9.01		9.1		9.16		9.26		13.6		13.54
2023-12-27 17:26:00	9		9.09		9.13		9.2		13.69		13.63
2023-12-27 17:26:30	9.01		9.09		9.17		9.13		13.67		13.62
2023-12-27 17:27:00	9.01		9.1		9.17		9.17		13.64		13.61
2023-12-27 17:27:30	9.02		9.08		9.13		9.23		13.68		13.54
2023-12-27 17:28:00	9		9.09		9.34		9.39		13.62		13.63
2023-12-27 17:28:30	9.01		9.08		9.19		9.18		13.54		13.69
2023-12-27 17:29:00	9.01		9.08		9.26		9.22		13.59		13.69
2023-12-27 17:29:30	9.02		9.09		9.23		9.33		13.64		13.6
2023-12-27 17:30:00	9.01		9.1		9.19		9.27		13.65		13.64
2023-12-27 17:30:30	9.02		9.08		9.15		9.28		13.62		13.6
2023-12-27 17:31:00	9.04		9.09		9.19		9.13		13.58		13.5
2023-12-27 17:31:30	9.02		9.09		9.1		9.21		13.69		13.69
2023-12-27 17:32:00	9.01		9.1		9.17		9.17		13.62		13.6
2023-12-27 17:32:30	9.01		9.09		9.11		9.2		13.52		13.69
2023-12-27 17:33:00	9.02		9.09		9.15		9.16		13.67		13.66
2023-12-27 17:33:30	9		9.09		9.11		9.26		13.65		13.59
2023-12-27 17:34:00	9.01		9.1		9.24		9.11		13.62		13.69
2023-12-27 17:34:30	9		9.08		9.2		9.13		13.54		13.6
2023-12-27 17:35:00	9		9.09		9.15		9.36		13.57		13.64
2023-12-27 17:35:30	9.01		9.08		9.15		9.25		13.66		13.54
2023-12-27 17:36:00	9.02		9.08		9.16		9.23		13.61		13.66
2023-12-27 17:36:30	9		9.09		9.12		9.2		13.65		13.57
2023-12-27 17:37:00	9.01		9.1		9.16		9.19		13.58		13.62
2023-12-27 17:37:30	9.01		9.08		9.13		9.26		13.53		13.65
2023-12-27 17:38:00	9.02		9.09		9.17		9.26		13.66		13.62
2023-12-27 17:38:30	9.01		9.09		9.2		9.19		13.69		13.65
2023-12-27 17:39:00	9.01		9.1		9.18		9.2		13.61		13.61
2023-12-27 17:39:30	9.01		9.09		9.16		9.24		13.6		13.61
2023-12-27 17:40:00	9.02		9.09		9.28		9.14		13.69		13.63
2023-12-27 17:40:30	9		9.09		9.25		9.22		13.65		13.6
2023-12-27 17:41:00	9.01		9.1		9.11		9.27		13.62		13.69
2023-12-27 17:41:30	9		9.08		9.11		9.13		13.61		13.52
2023-12-27 17:42:00	9		9.09		9.14		9.26		13.66		13.62
2023-12-27 17:42:30	9.01		9.08		9.1		9.15		13.64		13.62
2023-12-27 17:43:00	9.02		9.08		9.31		9.1		13.65		13.62
2023-12-27 17:43:30	9		9.09		9.27		9.22		13.61		13.66
2023-12-27 17:44:00	9.01		9.1		9.14		9.14		13.66		13.67
2023-12-27 17:44:30	9.01		9.08		9.27		9.17		13.67		13.64
2023-12-27 17:45:00	9.02		9.09		9.22		9.25		13.65		13.62
2023-12-27 17:45:30	9.01		9.09		9.29		9.25		13.63		13.5
2023-12-27 17:46:00	9.01		9.1		9.14		9.2		13.66		13.64
2023-12-27 17:46:30	9.01		9.09		9.14		9.22		13.69		13.6
2023-12-27 17:47:00	9.02		9.08		9.24		9.2		13.64		13.69
2023-12-27 17:47:30	9		9.09		9.28		9.18		13.6		13.65
2023-12-27 17:48:00	9.01		9.09		9.15		9.2		13.65		13.6
2023-12-27 17:48:30	9		9.1		9.17		9.23		13.64		13.58
2023-12-27 17:49:00	9		9.08		9.1		9.19		13.63		13.66
2023-12-27 17:49:30	9.01		9.09		9.21		9.27		13.66		13.62
2023-12-27 17:50:00	9.02		9.08		9.16		9.27		13.54		13.66
2023-12-27 17:50:30	9		9.09		9.19		9.23		13.66		13.63
2023-12-27 17:51:00	9.01		9.09		9.1		9.19		13.68		13.66
2023-12-27 17:51:30	9.01		9.1		9.26		9.14		13.64		13.52
2023-12-27 17:52:00	9.02		9.08		9.12		9.22		13.59		13.51
2023-12-27 17:52:30	9.01		9.09		9.29		9.1		13.67		13.61
2023-12-27 17:53:00	9		9.09		9.15		9.24		13.61		13.61
2023-12-27 17:53:30	9.01		9.1		9.28		9.18		13.64		13.62
2023-12-27 17:54:00	9.01		9.09		9		9.24		13.68		13.67
2023-12-27 17:54:30	9.02		9.1		9.33		9.26		13.67		13.61
2023-12-27 17:55:00	9		9.12		9.31		9.11		13.62		13.62
2023-12-27 17:55:30	9.01		9.1		9.24		9.24		13.6		13.67
2023-12-27 17:56:00	9		9.09		9.3		9.23		13.62		13.53
2023-12-27 17:56:30	9.01		9.09		9.11		9.28		13.66		13.66
2023-12-27 17:57:00	9.01		9.1		9.16		9.27		13.55		13.64
2023-12-27 17:57:30	9.02		9.08		9.24		9.24		13.62		13.66
2023-12-27 17:58:00	9		9.09		9		9.21		13.59		13.62
2023-12-27 17:58:30	9.01		9.08		9.36		9.19		13.64		13.66
2023-12-27 17:59:00	9.01		9.08		9.16		9.27		13.64		13.69
2023-12-27 17:59:30	9.02		9.09		9.18		9.18		13.67		13.52
2023-12-27 18:00:00	9.01		9.1		9.27		9.15		13.63		13.66
2023-12-27 18:00:30	9.02		9.08		9.12		9.17		13.67		13.55
2023-12-27 18:01:00	9.04		9.09		9.2		9.27		13.57		13.64
2023-12-27 18:01:30	9.02		9.09		9.12		9.18		13.66		13.64
2023-12-27 18:02:00	9.01		9.1		9.19		9.16		13.6		13.65
2023-12-27 18:02:30	9.01		9.09		9.11		9.16		13.65		13.66
2023-12-27 18:03:00	9.02		9.09		9.13		9.23		13.62		13.67
2023-12-27 18:03:30	9		9.09		9.26		9.27		13.6		13.6
2023-12-27 18:04:00	9.01		9.1		9.12		9.13		13.68		13.65
2023-12-27 18:04:30	9		9.08		9.2		9.13		13.66		13.64
2023-12-27 18:05:00	9		9.09		9.31		9.21		13.57		13.68
2023-12-27 18:05:30	9.01		9.08		9.27		9.21		13.57		13.69
2023-12-27 18:06:00	9.02		9.08		9.28		9.21		13.65		13.67
2023-12-27 18:06:30	9		9.09		9.17		9.29		13.66		13.65
2023-12-27 18:07:00	9.01		9.1		9.1		9.29		13.63		13.65
2023-12-27 18:07:30	9.01		9.08		9.1		9.25		13.59		13.59
2023-12-27 18:08:00	9.02		9.09		9.15		9.16		13.56		13.5
2023-12-27 18:08:30	9.01		9.09		9.16		9.19		13.62		13.5
2023-12-27 18:09:00	9.01		9.1		9.16		9.24		13.61		13.6
2023-12-27 18:09:30	9.01		9.09		9.14		9.28		13.67		13.65
2023-12-27 18:10:00	9		9.09		9.13		9.2		13.61		13.51
2023-12-27 18:10:30	9.01		9.09		9.19		9.2		13.65		13.64
2023-12-27 18:11:00	9.01		9.1		9.13		9.26		13.62		13.66
2023-12-27 18:11:30	9.02		9.08		9.18		9.26		13.56		13.69
2023-12-27 18:12:00	9		9.09		9.14		9.15		13.65		13.55
2023-12-27 18:12:30	9.01		9.08		9.19		9.19		13.58		13.69
2023-12-27 18:13:00	9		9.08		9.13		9.21		13.61		13.52
2023-12-27 18:13:30	9.01		9.09		9.14		9.29		13.65		13.65
2023-12-27 18:14:00	9.01		9.1		9.11		9.24		13.65		13.67
2023-12-27 18:14:30	9.02		9.08		9.1		9.28		13.66		13.56
2023-12-27 18:15:00	9		9.09		9.16		9.29		13.65		13.63
2023-12-27 18:15:30	9.01		9.09		9.23		9.27		13.58		13.65
2023-12-27 18:16:00	9.01		9.1		9.15		9.26		13.68		13.61
2023-12-27 18:16:30	9.02		9.09		9.25		9.29		13.68		13.64
2023-12-27 18:17:00	9.01		9.08		9.34		9.21		13.69		13.63
2023-12-27 18:17:30	9.02		9.09		9.23		9.21		13.69		13.56
2023-12-27 18:18:00	9.04		9.09		9		9.24		13.69		13.69
2023-12-27 18:18:30	9.02		9.1		9.2		9.28		13.65		13.57
2023-12-27 18:19:00	9.01		9.08		9.25		9.19		13.56		13.66
2023-12-27 18:19:30	9.01		9.09		9.15		9.27		13.61		13.6
2023-12-27 18:20:00	9.02		9.08		9.18		9.19		13.61		13.58
2023-12-27 18:20:30	9		9.09		9.27		9.24		13.6		13.67
2023-12-27 18:21:00	9.01		9.09		9.28		9.24		13.63		13.67
2023-12-27 18:21:30	9		9.1		9.14		9.18		13.64		13.64
2023-12-27 18:22:00	9		9.08		9.12		9.21		13.65		13.55
2023-12-27 18:22:30	9.01		9.09		9.18		9.27		13.56		13.6
2023-12-27 18:23:00	9.02		9.09		9.16		9.27		13.69		13.65
2023-12-27 18:23:30	9		9.1		9.16		9.27		13.66		13.62
2023-12-27 18:24:00	9.01		9.09		9.16		9.25		13.6		13.57
2023-12-27 18:24:30	9.01		9.1		9.15		9.28		13.61		13.53
2023-12-27 18:25:00	9.02		9.12		9.13		9.21		13.68		13.63
2023-12-27 18:25:30	9.01		9.1		9.13		9.21		13.55		13.69
2023-12-27 18:26:00	9.01		9.09		9.12		9.24		13.65		13.68
2023-12-27 18:26:30	9.01		9.09		9.13		9.23		13.65		13.54
2023-12-27 18:27:00	9.02		9.1		9.17		9.26		13.68		13.62
2023-12-27 18:27:30	9		9.08		9.23		9.1		13.65		13.53
2023-12-27 18:28:00	9.01		9.09		9.26		9.17		13.61		13.69
2023-12-27 18:28:30	9		9.08		9.25		9.22		13.67		13.66
2023-12-27 18:29:00	9		9.08		9.19		9.17		13.64		13.64
2023-12-27 18:29:30	9.01		9.09		9.26		9.28		13.68		13.64
2023-12-27 18:30:00	9.02		9.1		9.1		9.19		13.67		13.61
2023-12-27 18:30:30	9		9.08		9.29		9.26		13.66		13.59
2023-12-27 18:31:00	9.01		9.09		9.25		9.17		13.61		13.63
2023-12-27 18:31:30	9.01		9.09		9.2		9.18		13.68		13.63
2023-12-27 18:32:00	9.02		9.1		9.27		9.23		13.63		13.53
2023-12-27 18:32:30	9.01		9.09		9.25		9.2		13.61		13.68
2023-12-27 18:33:00	9.01		9.09		9.11		9.28		13.64		13.62
2023-12-27 18:33:30	9.01		9.09		9.23		9.24		13.67		13.64
2023-12-27 18:34:00	9.02		9.08		9.2		9.27		13.64		13.63
2023-12-27 18:34:30	9		9.09		9.12		9.22		13.69		13.62
2023-12-27 18:35:00	9.01		9.09		9.23		9.23		13.61		13.53
2023-12-27 18:35:30	9		9.1		9.21		9.21		13.68		13.69
2023-12-27 18:36:00	9		9.08		9.13		9.22		13.66		13.64
2023-12-27 18:36:30	9.01		9.09		9.23		9.13		13.6		13.66
2023-12-27 18:37:00	9.02		9.08		9.28		9.28		13.62		13.67
2023-12-27 18:37:30	9		9.09		9.1		9.23		13.63		13.66
2023-12-27 18:38:00	9.01		9.09		9.12		9.21		13.63		13.65
2023-12-27 18:38:30	9.01		9.1		9.17		9.28		13.67		13.61
2023-12-27 18:39:00	9.02		9.08		9.18		9.26		13.62		13.54
2023-12-27 18:39:30	9.01		9.09		9.28		9.28		13.61		13.69
2023-12-27 18:40:00	9		9.09		9.13		9.11		13.66		13.57
2023-12-27 18:40:30	9.01		9.1		9.14		9.15		13.66		13.66
2023-12-27 18:41:00	9.01		9.09		9.14		9.23		13.61		13.65
2023-12-27 18:41:30	9.02		9.1		9.13		9.27		13.61		13.63
2023-12-27 18:42:00	9		9.12		9.17		9.2		13.63		13.66
2023-12-27 18:42:30	9.01		9.1		9.1		9.27		13.63		13.64
2023-12-27 18:43:00	9		9.09		9.17		9.24		13.62		13.65
2023-12-27 18:43:30	9.01		9.09		9.17		9.27		13.69		13.66
2023-12-27 18:44:00	9.01		9.1		9.14		9.21		13.69		13.64
2023-12-27 18:44:30	9.02		9.08		9.18		9.23		13.62		13.59
2023-12-27 18:45:00	9		9.09		9.12		9.23		13.69		13.66
2023-12-27 18:45:30	9.01		9.08		9.13		9.26		13.55		13.62
2023-12-27 18:46:00	9.01		9.08		9.11		9.19		13.55		13.52
2023-12-27 18:46:30	9.02		9.09		9.28		9.24		13.68		13.52
2023-12-27 18:47:00	9.01		9.1		9.19		9.23		13.56		13.65
2023-12-27 18:47:30	9.02		9.08		9.14		9.15		13.69		13.6
2023-12-27 18:48:00	9.04		9.09		9.12		9.18		13.61		13.66
2023-12-27 18:48:30	9.02		9.09		9.29		9.29		13.65		13.55
2023-12-27 18:49:00	9.01		9.1		9.18		9.26		13.66		13.65
2023-12-27 18:49:30	9.01		9.09		9.14		9.15		13.66		13.62
2023-12-27 18:50:00	9.02		9.09		9.13		9.28		13.67		13.6
2023-12-27 18:50:30	9		9.09		9.21		9.24		13.6		13.6
2023-12-27 18:51:00	9.01		9.1		9.29		9.13		13.62		13.61
2023-12-27 18:51:30	9		9.08		9.22		9.19		13.65		13.69
2023-12-27 18:52:00	9		9.09		9.11		9.14		13.6		13.6
2023-12-27 18:52:30	9.01		9.08		9.12		9.24		13.66		13.68
2023-12-27 18:53:00	9.02		9.08		9.28		9.21		13.53		13.55
2023-12-27 18:53:30	9		9.09		9.11		9.24		13.52		13.62
2023-12-27 18:54:00	9.01		9.1		9.17		9.18		13.5		13.66
2023-12-27 18:54:30	9.01		9.08		9.16		9.17		13.65		13.62
2023-12-27 18:55:00	9.02		9.09		9.17		9.17		13.69		13.59
2023-12-27 18:55:30	9.01		9.09		9.13		9.26		13.69		13.62
2023-12-27 18:56:00	9.01		9.1		9.18		9.28		13.56		13.63
2023-12-27 18:56:30	9.01		9.09		9.17		9.17		13.62		13.63
2023-12-27 18:57:00	9.02		9.09		9.28		9.29		13.66		13.6
2023-12-27 18:57:30	9		9.09		9.15		9.16		13.61		13.6
2023-12-27 18:58:00	9.01		9.1		9.21		9.2		13.52		13.63
2023-12-27 18:58:30	9		9.08		9.16		9.23		13.66		13.66
2023-12-27 18:59:00	9		9.09		9.17		9.2		13.69		13.51
2023-12-27 18:59:30	9.01		9.08		9.17		9.21		13.69		13.68
2023-12-27 19:00:00	9.02		9.08		9.16		9.21		13.61		13.57
2023-12-27 19:00:30	9		9.09		9.18		9.24		13.69		13.66
2023-12-27 19:01:00	9.01		9.1		9		9.2		13.54		13.6
2023-12-27 19:01:30	9.01		9.08		9.24		9.22		13.66		13.51
2023-12-27 19:02:00	9.02		9.09		9.15		9.23		13.63		13.5
2023-12-27 19:02:30	9.01		9.09		9.18		9.12		13.62		13.55
2023-12-27 19:03:00	9.01		9.1		9.18		9.29		13.63		13.61
2023-12-27 19:03:30	9.01		9.09		9.12		9.27		13.58		13.68
2023-12-27 19:04:00	9.02		9.08		9.12		9.24		13.65		13.53
2023-12-27 19:04:30	9		9.09		9.14		9.13		13.65		13.58
2023-12-27 19:05:00	9.01		9.09		9.24		9.15		13.51		13.66
2023-12-27 19:05:30	9		9.1		9.18		9.12		13.69		13.6
2023-12-27 19:06:00	9		9.08		9.27		9.13		13.64		13.6
2023-12-27 19:06:30	9.01		9.09		9.25		9.29		13.69		13.55
2023-12-27 19:07:00	9.02		9.08		9.16		9.28		13.68		13.6
2023-12-27 19:07:30	9		9.09		9.12		9.25		13.54		13.68
2023-12-27 19:08:00	9.01		9.09		9.25		9.13		13.61		13.69
2023-12-27 19:08:30	9.01		9.1		9.24		9.24		13.62		13.63
2023-12-27 19:09:00	9.02		9.08		9.28		9.28		13.67		13.61
2023-12-27 19:09:30	9.01		9.09		9.27		9.26		13.67		13.65
2023-12-27 19:10:00	9		9.09		9.35		9.26		13.67		13.65
2023-12-27 19:10:30	9.01		9.1		9.14		9.19		13.64		13.61
2023-12-27 19:11:00	9.01		9.09		9.22		9.2		13.5		13.53
2023-12-27 19:11:30	9.02		9.1		9.13		9.28		13.67		13.57
2023-12-27 19:12:00	9		9.12		9.3		9.28		13.63		13.64
2023-12-27 19:12:30	9.01		9.1		9.25		9.29		13.64		13.67
2023-12-27 19:13:00	9		9.09		9.11		9.21		13.61		13.54
2023-12-27 19:13:30	9.01		9.09		9.17		9.2		13.68		13.63
2023-12-27 19:14:00	9.01		9.1		9.28		9.25		13.65		13.67
2023-12-27 19:14:30	9.02		9.08		9.14		9.21		13.68		13.63
2023-12-27 19:15:00	9		9.09		9.18		9.17		13.67		13.6
2023-12-27 19:15:30	9.01		9.08		9.27		9.29		13.53		13.64
2023-12-27 19:16:00	9.01		9.08		9.16		9.27		13.67		13.56
2023-12-27 19:16:30	9.02		9.09		9.34		9.23		13.61		13.52
2023-12-27 19:17:00	9.01		9.1		9.11		9.21		13.61		13.67
2023-12-27 19:17:30	9.02		9.08		9.11		9.23		13.63		13.68
2023-12-27 19:18:00	9.04		9.09		9.2		9.28		13.69		13.62
2023-12-27 19:18:30	9.02		9.09		9.11		9.25		13.63		13.66
2023-12-27 19:19:00	9.01		9.1		9.12		9.2		13.63		13.56
2023-12-27 19:19:30	9.01		9.09		9.16		9.2		13.6		13.59
2023-12-27 19:20:00	9.02		9.09		9.18		9.16		13.67		13.66
2023-12-27 19:20:30	9		9.09		9.18		9.28		13.62		13.61
2023-12-27 19:21:00	9.01		9.1		9.11		9.27		13.63		13.5
2023-12-27 19:21:30	9		9.08		9.1		9.15		13.64		13.65
2023-12-27 19:22:00	9		9.09		9.18		9		13.63		13.6
2023-12-27 19:22:30	9.01		9.08		9.12		9.12		13.67		13.61
2023-12-27 19:23:00	9.02		9.08		9.16		9.17		13.69		13.6
2023-12-27 19:23:30	9		9.09		9.1		9.28		13.66		13.61
2023-12-27 19:24:00	9.01		9.1		9.12		9.27		13.62		13.62
2023-12-27 19:24:30	9.01		9.08		9.1		9.26		13.64		13.6
2023-12-27 19:25:00	9.02		9.09		9.15		9.27		13.63		13.51
2023-12-27 19:25:30	9.01		9.09		9.17		9.13		13.61		13.66
2023-12-27 19:26:00	9.01		9.1		9.11		9.24		13.62		13.53
2023-12-27 19:26:30	9.01		9.09		9.17		9.17		13.6		13.61
2023-12-27 19:27:00	9.02		9.09		9.18		9.12		13.61		13.61
2023-12-27 19:27:30	9		9.09		9.1		9.25		13.68		13.62
2023-12-27 19:28:00	9.01		9.1		9.18		9.25		13.67		13.66
2023-12-27 19:28:30	9		9.08		9.15		9.13		13.62		13.62
2023-12-27 19:29:00	9		9.09		9		9.28		13.5		13.67
2023-12-27 19:29:30	9.01		9.08		9.16		9.17		13.61		13.54
2023-12-27 19:30:00	9.02		9.08		9.14		9.21		13.6		13.67
2023-12-27 19:30:30	9		9.09		9.11		9.24		13.68		13.69
2023-12-27 19:31:00	9.01		9.1		9.14		9.24		13.67		13.68
2023-12-27 19:31:30	9.01		9.08		9.15		9.1		13.59		13.61
2023-12-27 19:32:00	9.02		9.09		9		9.2		13.51		13.6
2023-12-27 19:32:30	9.01		9.09		9.15		9.22		13.67		13.56
2023-12-27 19:33:00	9.01		9.1		9.22		9.2		13.64		13.61
2023-12-27 19:33:30	9.01		9.09		9.19		9.28		13.67		13.61
2023-12-27 19:34:00	9.02		9.08		9.13		9.16		13.64		13.54
2023-12-27 19:34:30	9		9.09		9.2		9.22		13.68		13.51
2023-12-27 19:35:00	9.01		9.09		9.23		9.23		13.61		13.64
2023-12-27 19:35:30	9		9.1		9.14		9.2		13.69		13.61
2023-12-27 19:36:00	9		9.08		9.13		9.26		13.68		13.68
2023-12-27 19:36:30	9.01		9.09		9.21		9.21		13.57		13.53
2023-12-27 19:37:00	9.02		9.08		9.25		9.29		13.5		13.67
2023-12-27 19:37:30	9		9.09		9.29		9.24		13.69		13.57
2023-12-27 19:38:00	9.01		9.09		9.24		9.2		13.61		13.62
2023-12-27 19:38:30	9.01		9.1		9.22		9.12		13.65		13.65
2023-12-27 19:39:00	9.02		9.08		9.27		9.12		13.61		13.67
2023-12-27 19:39:30	9.01		9.09		9.16		9.25		13.69		13.65
2023-12-27 19:40:00	9		9.09		9.14		9.2		13.64		13.69
2023-12-27 19:40:30	9.01		9.1		9.21		9.29		13.6		13.68
2023-12-27 19:41:00	9.01		9.09		9.17		9.17		13.6		13.59
2023-12-27 19:41:30	9.02		9.1		9.12		9.28		13.67		13.64
2023-12-27 19:42:00	9		9.12		9.18		9.28		13.66		13.61
2023-12-27 19:42:30	9.01		9.1		9.2		9.23		13.59		13.65
2023-12-27 19:43:00	9		9.09		9.18		9.15		13.69		13.61
2023-12-27 19:43:30	9.01		9.09		9.18		9.27		13.68		13.68
2023-12-27 19:44:00	9.01		9.1		9.14		9.22		13.66		13.65
2023-12-27 19:44:30	9.02		9.08		9.17		9.17		13.67		13.58
2023-12-27 19:45:00	9		9.09		9.11		9.1		13.66		13.57
2023-12-27 19:45:30	9.01		9.08		9.16		9.16		13.6		13.53
2023-12-27 19:46:00	9.01		9.08		9.1		9.2		13.6		13.64
2023-12-27 19:46:30	9.02		9.09		9.21		9		13.57		13.62
2023-12-27 19:47:00	9.01		9.1		9.17		9.29		13.55		13.54
2023-12-27 19:47:30	9.02		9.08		9.29		9.2		13.61		13.51
2023-12-27 19:48:00	9.04		9.09		9.14		9.21		13.54		13.61
2023-12-27 19:48:30	9.02		9.09		9		9.28		13.62		13.68
2023-12-27 19:49:00	9.01		9.1		9.18		9.25		13.53		13.68
2023-12-27 19:49:30	9.01		9.09		9.17		9.2		13.63		13.66
2023-12-27 19:50:00	9.02		9.09		9.13		9.25		13.63		13.6
2023-12-27 19:50:30	9		9.09		9.13		9.22		13.67		13.61
2023-12-27 19:51:00	9.01		9.1		9.12		9.23		13.6		13.61
2023-12-27 19:51:30	9		9.08		9.17		9.29		13.53		13.61
2023-12-27 19:52:00	9		9.09		9.26		9.15		13.61		13.64
2023-12-27 19:52:30	9.01		9.08		9.16		9.14		13.63		13.66
2023-12-27 19:53:00	9.02		9.08		9.1		9.21		13.63		13.63
2023-12-27 19:53:30	9		9.09		9.14		9.18		13.65		13.67
2023-12-27 19:54:00	9.01		9.1		9.14		9.24		13.64		13.6
2023-12-27 19:54:30	9.01		9.09		9.18		9.1		13.5		13.6
2023-12-27 19:55:00	9.02		9.1		9.17		9.19		13.65		13.64
2023-12-27 19:55:30	9.01		9.08		9.17		9.21		13.63		13.56
2023-12-27 19:56:00	9.01		9.09		9.14		9.24		13.58		13.55
2023-12-27 19:56:30	9.01		9.08		9.17		9.23		13.61		13.57
2023-12-27 19:57:00	9		9.09		9.14		9.15		13.52		13.54
2023-12-27 19:57:30	9.01		9.09		9.15		9.25		13.61		13.64
2023-12-27 19:58:00	9.01		9.1		9.18		9.27		13.62		13.64
2023-12-27 19:58:30	9.02		9.08		9.17		9.2		13.68		13.62
2023-12-27 19:59:00	9		9.09		9.13		9.29		13.64		13.51
2023-12-27 19:59:30	9.01		9.09		9.25		9.25		13.63		13.62
2023-12-27 20:00:00	9		9.1		9.28		9.26		13.65		13.63
2023-12-27 20:00:30	9.01		9.09		9.22		9.27		13.67		13.57
2023-12-27 20:01:00	9.01		9.1		9.19		9.25		13.66		13.64
2023-12-27 20:01:30	9.02		9.12		9.1		9.19		13.67		13.62
2023-12-27 20:02:00	9		9.1		9.23		9.28		13.56		13.62
2023-12-27 20:02:30	9.01		9.09		9.29		9.26		13.61		13.63
2023-12-27 20:03:00	9.01		9.09		9.27		9.23		13.54		13.63
2023-12-27 20:03:30	9.02		9.1		9.23		9.12		13.57		13.68
2023-12-27 20:04:00	9.01		9.08		9.36		9.16		13.64		13.53
2023-12-27 20:04:30	9.02		9.09		9.23		9.26		13.6		13.66
2023-12-27 20:05:00	9.04		9.08		9.23		9.25		13.61		13.55
2023-12-27 20:05:30	9.02		9.08		9.38		9.21		13.69		13.59
2023-12-27 20:06:00	9.01		9.09		9.23		9.22		13.62		13.69
2023-12-27 20:06:30	9.01		9.1		9.15		9.25		13.64		13.59
2023-12-27 20:07:00	9.02		9.08		9.2		9.29		13.61		13.52
2023-12-27 20:07:30	9		9.09		9.29		9.25		13.63		13.57
2023-12-27 20:08:00	9.01		9.09		9.32		9.24		13.61		13.54
2023-12-27 20:08:30	9		9.1		9.23		9.29		13.67		13.61
2023-12-27 20:09:00	9		9.09		9.3		9.12		13.6		13.58
2023-12-27 20:09:30	9.01		9.09		9.26		9.22		13.6		13.53
2023-12-27 20:10:00	9.02		9.09		9.15		9.21		13.68		13.68
2023-12-27 20:10:30	9		9.1		9.29		9.25		13.6		13.6
2023-12-27 20:11:00	9.01		9.08		9.2		9.26		13.61		13.51
2023-12-27 20:11:30	9.01		9.09		9.16		9.21		13.67		13.62
2023-12-27 20:12:00	9.02		9.08		9.11		9.22		13.61		13.53
2023-12-27 20:12:30	9.01		9.08		9.16		9.14		13.63		13.66
2023-12-27 20:13:00	9.01		9.09		9.24		9.29		13.65		13.55
2023-12-27 20:13:30	9.01		9.1		9.2		9.14		13.69		13.58
2023-12-27 20:14:00	9.02		9.08		9.13		9.24		13.66		13.6
2023-12-27 20:14:30	9		9.09		9.29		9.2		13.67		13.54
2023-12-27 20:15:00	9.01		9.09		9.15		9.19		13.6		13.63
2023-12-27 20:15:30	9		9.1		9.19		9.11		13.66		13.66
2023-12-27 20:16:00	9		9.09		9.12		9.25		13.6		13.62
2023-12-27 20:16:30	9.01		9.09		9.14		9.19		13.52		13.67
2023-12-27 20:17:00	9.02		9.09		9.12		9.23		13.52		13.64
2023-12-27 20:17:30	9		9.1		9.19		9.24		13.67		13.55
2023-12-27 20:18:00	9.01		9.08		9.12		9.22		13.6		13.5
2023-12-27 20:18:30	9.01		9.09		9.18		9.13		13.66		13.61
2023-12-27 20:19:00	9.02		9.08		9.12		9.28		13.69		13.52
2023-12-27 20:19:30	9.01		9.08		9.26		9.28		13.5		13.5
2023-12-27 20:20:00	9.01		9.09		9.28		9.22		13.61		13.69
2023-12-27 20:20:30	9.01		9.1		9.18		9.24		13.65		13.65
2023-12-27 20:21:00	9.02		9.08		9.13		9.24		13.54		13.66
2023-12-27 20:21:30	9		9.09		9.18		9.21		13.6		13.64
2023-12-27 20:22:00	9.01		9.09		9.12		9.28		13.67		13.52
2023-12-27 20:22:30	9		9.1		9.1		9.15		13.58		13.54
2023-12-27 20:23:00	9		9.09		9.1		9.2		13.58		13.58
2023-12-27 20:23:30	9.01		9.08		9.18		9.24		13.51		13.67
2023-12-27 20:24:00	9.02		9.09		9.1		9.24		13.64		13.5
2023-12-27 20:24:30	9		9.09		9.13		9.25		13.58		13.6
2023-12-27 20:25:00	9.01		9.1		9.14		9.22		13.61		13.65
2023-12-27 20:25:30	9.01		9.08		9.1		9.29		13.6		13.55
2023-12-27 20:26:00	9.02		9.09		9.19		9.21		13.64		13.59
2023-12-27 20:26:30	9.01		9.08		9.14		9.25		13.55		13.66
2023-12-27 20:27:00	9		9.09		9.13		9.25		13.68		13.62
2023-12-27 20:27:30	9.01		9.09		9.16		9.24		13.51		13.57
2023-12-27 20:28:00	9.01		9.1		9.15		9.21		13.61		13.67
2023-12-27 20:28:30	9.02		9.08		9.1		9.18		13.63		13.56
2023-12-27 20:29:00	9		9.09		9.18		9.26		13.69		13.52
2023-12-27 20:29:30	9.01		9.09		9.13		9.21		13.61		13.51
2023-12-27 20:30:00	9		9.1		9.1		9.21		13.58		13.53
2023-12-27 20:30:30	9.01		9.09		9.28		9.22		13.69		13.6
2023-12-27 20:31:00	9.01		9.1		9.13		9.13		13.54		13.69
2023-12-27 20:31:30	9.02		9.12		9.17		9.13		13.67		13.69
2023-12-27 20:32:00	9		9.1		9.16		9.13		13.6		13.69
2023-12-27 20:32:30	9.01		9.09		9.14		9		13.65		13.53
2023-12-27 20:33:00	9.01		9.09		9.23		9.28		13.69		13.68
2023-12-27 20:33:30	9.02		9.1		9.19		9.1		13.58		13.64
2023-12-27 20:34:00	9.01		9.08		9.13		9.1		13.6		13.62
2023-12-27 20:34:30	9.02		9.09		9.29		9.29		13.67		13.6
2023-12-27 20:35:00	9.04		9.08		9.25		9.25		13.63		13.63
2023-12-27 20:35:30	9.02		9.08		9.24		9.19		13.52		13.68
2023-12-27 20:36:00	9.01		9.09		9.19		9.25		13.61		13.58
2023-12-27 20:36:30	9.01		9.1		9.11		9.15		13.62		13.67
2023-12-27 20:37:00	9.02		9.08		9.31		9.21		13.53		13.66
2023-12-27 20:37:30	9		9.09		9.23		9.13		13.58		13.66
2023-12-27 20:38:00	9.01		9.09		9.3		9.22		13.62		13.63
2023-12-27 20:38:30	9		9.1		9.15		9.19		13.63		13.68
2023-12-27 20:39:00	9		9.09		9.22		9.21		13.66		13.54
2023-12-27 20:39:30	9.01		9.09		9.24		9.21		13.51		13.61
2023-12-27 20:40:00	9.02		9.09		9.29		9.17		13.68		13.67
2023-12-27 20:40:30	9		9.1		9.13		9.28		13.66		13.54
2023-12-27 20:41:00	9.01		9.08		9.19		9.29		13.6		13.61
2023-12-27 20:41:30	9.01		9.09		9.23		9.19		13.67		13.64
2023-12-27 20:42:00	9.02		9.08		9.19		9.19		13.67		13.6
2023-12-27 20:42:30	9.01		9.08		9.14		9.26		13.64		13.66
2023-12-27 20:43:00	9.01		9.09		9.23		9.28		13.6		13.65
2023-12-27 20:43:30	9.01		9.1		9.21		9.11		13.69		13.63
2023-12-27 20:44:00	9.02		9.08		9.18		9.15		13.69		13.53
2023-12-27 20:44:30	9		9.09		9.19		9.22		13.69		13.68
2023-12-27 20:45:00	9.01		9.09		9.15		9.15		13.6		13.6
2023-12-27 20:45:30	9		9.1		9.1		9.29		13.61		13.6
2023-12-27 20:46:00	9		9.09		9.18		9.19		13.65		13.53
2023-12-27 20:46:30	9.01		9.09		9.17		9.16		13.68		13.51
2023-12-27 20:47:00	9.02		9.09		9.15		9.22		13.64		13.65
2023-12-27 20:47:30	9		9.1		9.16		9.11		13.67		13.51
2023-12-27 20:48:00	9.01		9.08		9.16		9.11		13.65		13.63
2023-12-27 20:48:30	9.01		9.09		9.1		9.23		13.61		13.64
2023-12-27 20:49:00	9.02		9.08		9.19		9.23		13.61		13.5
2023-12-27 20:49:30	9.01		9.08		9.13		9.23		13.53		13.67
2023-12-27 20:50:00	9.01		9.09		9.2		9.14		13.69		13.51
2023-12-27 20:50:30	9.01		9.1		9.1		9.23		13.64		13.56
2023-12-27 20:51:00	9.02		9.08		9.17		9.23		13.6		13.58
2023-12-27 20:51:30	9		9.09		9.17		9.28		13.57		13.66
2023-12-27 20:52:00	9.01		9.09		9.12		9.11		13.6		13.62
2023-12-27 20:52:30	9		9.1		9.16		9.29		13.69		13.59
2023-12-27 20:53:00	9		9.09		9.13		9.18		13.58		13.62
2023-12-27 20:53:30	9.01		9.08		9.18		9.26		13.63		13.55
2023-12-27 20:54:00	9.02		9.09		9.14		9.2		13.66		13.53
2023-12-27 20:54:30	9		9.09		9.11		9.23		13.6		13.6
2023-12-27 20:55:00	9.01		9.1		9.1		9.26		13.61		13.57
2023-12-27 20:55:30	9.01		9.08		9.11		9.16		13.51		13.65
2023-12-27 20:56:00	9.02		9.09		9.14		9.28		13.6		13.67
2023-12-27 20:56:30	9.01		9.08		9.12		9.24		13.6		13.69
2023-12-27 20:57:00	9		9.09		9.1		9.21		13.61		13.58
2023-12-27 20:57:30	9.01		9.09		9.17		9.13		13.63		13.59
2023-12-27 20:58:00	9.01		9.1		9.19		9.16		13.57		13.68
2023-12-27 20:58:30	9.02		9.08		9.15		9.23		13.62		13.64
2023-12-27 20:59:00	9		9.09		9.15		9.24		13.58		13.54
2023-12-27 20:59:30	9.01		9.09		9.19		9.12		13.5		13.6
2023-12-27 21:00:00	9		9.1		9.19		9.13		13.63		13.67
2023-12-27 21:00:30	9.01		9.09		9.17		9.1		13.62		13.65
2023-12-27 21:01:00	9.01		9.1		9.13		9.17		13.66		13.64
2023-12-27 21:01:30	9.02		9.12		9.16		9.28		13.63		13.67
2023-12-27 21:02:00	9		9.1		9.17		9.17		13.69		13.69
2023-12-27 21:02:30	9.01		9.09		9.14		9.21		13.61		13.6
2023-12-27 21:03:00	9.01		9.09		9.19		9.24		13.69		13.62
2023-12-27 21:03:30	9.02		9.1		9.16		9.25		13.52		13.63
2023-12-27 21:04:00	9.01		9.08		9.12		9.25		13.65		13.66
2023-12-27 21:04:30	9.02		9.09		9.23		9.27		13.56		13.67
2023-12-27 21:05:00	9.04		9.08		9.19		9.21		13.58		13.67
2023-12-27 21:05:30	9.02		9.08		9.21		9.2		13.58		13.6
2023-12-27 21:06:00	9.01		9.09		9.23		9.2		13.54		13.6
2023-12-27 21:06:30	9.01		9.1		9.24		9.28		13.68		13.65
2023-12-27 21:07:00	9.02		9.08		9.24		9.21		13.52		13.66
2023-12-27 21:07:30	9		9.09		9.15		9.25		13.68		13.53
2023-12-27 21:08:00	9.01		9.09		9.19		9.14		13.52		13.68
2023-12-27 21:08:30	9		9.1		9.29		9		13.65		13.53
2023-12-27 21:09:00	9		9.09		9.17		9.14		13.54		13.63
2023-12-27 21:09:30	9.01		9.09		9.25		9.18		13.51		13.6
2023-12-27 21:10:00	9.02		9.09		9.29		9.22		13.68		13.64
2023-12-27 21:10:30	9		9.08		9.38		9.29		13.61		13.66
2023-12-27 21:11:00	9.01		9.09		9.2		9.2		13.65		13.65
2023-12-27 21:11:30	9.01		9.09		9.18		9.25		13.67		13.62
2023-12-27 21:12:00	9.02		9.1		9.1		9.27		13.61		13.61
2023-12-27 21:12:30	9.01		9.08		9.14		9.21		13.65		13.51
2023-12-27 21:13:00	9.01		9.09		9.29		9.26		13.66		13.66
2023-12-27 21:13:30	9.01		9.08		9.21		9.24		13.6		13.51
2023-12-27 21:14:00	9.02		9.09		9.14		9		13.54		13.64
2023-12-27 21:14:30	9		9.09		9.28		9.17		13.69		13.66
2023-12-27 21:15:00	9.01		9.1		9.29		9.14		13.51		13.6
2023-12-27 21:15:30	9		9.08		9.11		9.23		13.55		13.51
2023-12-27 21:16:00	9		9.09		9		9.22		13.69		13.55
2023-12-27 21:16:30	9.01		9.09		9.19		9.22		13.59		13.52
2023-12-27 21:17:00	9.02		9.1		9.26		9.26		13.64		13.69
2023-12-27 21:17:30	9		9.09		9.13		9.11		13.57		13.55
2023-12-27 21:18:00	9.01		9.1		9.11		9.22		13.56		13.57
2023-12-27 21:18:30	9.01		9.12		9.19		9.27		13.6		13.65
2023-12-27 21:19:00	9.02		9.1		9.15		9.26		13.55		13.6
2023-12-27 21:19:30	9.01		9.09		9.12		9.14		13.65		13.59
2023-12-27 21:20:00	9.01		9.09		9.24		9.22		13.6		13.53
2023-12-27 21:20:30	9.01		9.1		9.14		9.21		13.5		13.55
2023-12-27 21:21:00	9.02		9.08		9.12		9.19		13.65		13.56
2023-12-27 21:21:30	9		9.09		9.12		9.26		13.67		13.68
2023-12-27 21:22:00	9.01		9.09		9.14		9.26		13.67		13.67
2023-12-27 21:22:30	9		9.1		9.14		9.27		13.56		13.65
2023-12-27 21:23:00	9		9.08		9.17		9.23		13.62		13.56
2023-12-27 21:23:30	9.01		9.09		9.11		9.29		13.68		13.55
2023-12-27 21:24:00	9.02		9.08		9.17		9.14		13.66		13.66
2023-12-27 21:24:30	9		9.09		9.13		9.24		13.64		13.61
2023-12-27 21:25:00	9.01		9.09		9.12		9.26		13.63		13.65
2023-12-27 21:25:30	9.01		9.1		9.17		9.27		13.68		13.68
2023-12-27 21:26:00	9.02		9.08		9.12		9.25		13.61		13.69
2023-12-27 21:26:30	9.01		9.09		9.11		9.24		13.6		13.57
2023-12-27 21:27:00	9		9.08		9.18		9.28		13.61		13.65
2023-12-27 21:27:30	9.01		9.08		9.1		9.22		13.62		13.69
2023-12-27 21:28:00	9.01		9.09		9.13		9.16		13.57		13.62
2023-12-27 21:28:30	9.02		9.1		9.13		9.25		13.63		13.64
2023-12-27 21:29:00	9		9.08		9.12		9.29		13.62		13.64
2023-12-27 21:29:30	9.01		9.09		9.29		9.16		13.62		13.62
2023-12-27 21:30:00	9		9.09		9.1		9.18		13.64		13.6
2023-12-27 21:30:30	9.01		9.1		9.13		9.18		13.51		13.67
2023-12-27 21:31:00	9.01		9.09		9.16		9.12		13.65		13.61
2023-12-27 21:31:30	9.02		9.08		9.19		9.25		13.69		13.63
2023-12-27 21:32:00	9		9.09		9.18		9.22		13.56		13.58
2023-12-27 21:32:30	9.01		9.09		9.17		9.27		13.68		13.57
2023-12-27 21:33:00	9.01		9.1		9.12		9.25		13.58		13.62
2023-12-27 21:33:30	9.02		9.08		9.11		9.22		13.68		13.65
2023-12-27 21:34:00	9.01		9.09		9.15		9.29		13.69		13.6
2023-12-27 21:34:30	9.02		9.08		9.11		9.29		13.66		13.5
2023-12-27 21:35:00	9.04		9.09		9.12		9.26		13.68		13.66
2023-12-27 21:35:30	9.02		9.09		9.17		9.13		13.64		13.68
2023-12-27 21:36:00	9.01		9.1		9.13		9.2		13.63		13.68
2023-12-27 21:36:30	9.01		9.08		9.13		9.23		13.61		13.56
2023-12-27 21:37:00	9.02		9.09		9.11		9.28		13.65		13.66
2023-12-27 21:37:30	9		9.09		9.1		9.15		13.58		13.64
2023-12-27 21:38:00	9.01		9.1		9.17		9.24		13.66		13.68
2023-12-27 21:38:30	9		9.09		9.16		9.2		13.64		13.5
2023-12-27 21:39:00	9		9.1		9.14		9.27		13.65		13.6
2023-12-27 21:39:30	9.01		9.12		9.2		9.23		13.65		13.68
2023-12-27 21:40:00	9.02		9.1		9.29		9.27		13.61		13.52
2023-12-27 21:40:30	9		9.09		9.13		9.26		13.52		13.56
2023-12-27 21:41:00	9.01		9.09		9.14		9.21		13.69		13.69
2023-12-27 21:41:30	9.01		9.1		9.19		9.12		13.66		13.67
2023-12-27 21:42:00	9.02		9.08		9.19		9.28		13.68		13.54
2023-12-27 21:42:30	9.01		9.09		9.18		9.22		13.58		13.62
2023-12-27 21:43:00	9.01		9.08		9.19		9.29		13.67		13.56
2023-12-27 21:43:30	9.01		9.08		9.1		9.25		13.59		13.53
2023-12-27 21:44:00	9		9.09		9.11		9.28		13.68		13.61
2023-12-27 21:44:30	9.01		9.1		9.12		9.14		13.69		13.56
2023-12-27 21:45:00	9.01		9.08		9.11		9.21		13.63		13.59
2023-12-27 21:45:30	9.02		9.09		9.19		9.24		13.56		13.68
2023-12-27 21:46:00	9		9.09		9.13		9.19		13.67		13.62
2023-12-27 21:46:30	9.01		9.1		9.18		9.12		13.61		13.68
2023-12-27 21:47:00	9		9.09		9.1		9.2		13.67		13.5
2023-12-27 21:47:30	9.01		9.09		9.15		9.16		13.54		13.67
2023-12-27 21:48:00	9.01		9.09		9.12		9.21		13.6		13.6
2023-12-27 21:48:30	9.02		9.08		9.11		9.29		13.69		13.65
2023-12-27 21:49:00	9		9.09		9.11		9.24		13.55		13.67
2023-12-27 21:49:30	9.01		9.09		9.12		9.25		13.69		13.63
2023-12-27 21:50:00	9.01		9.1		9.22		9.28		13.59		13.66
2023-12-27 21:50:30	9.02		9.08		9.16		9.26		13.6		13.67
2023-12-27 21:51:00	9.01		9.09		9.16		9.28		13.65		13.65
2023-12-27 21:51:30	9.02		9.08		9.11		9.21		13.62		13.66
2023-12-27 21:52:00	9.04		9.09		9.11		9.22		13.6		13.53
2023-12-27 21:52:30	9.02		9.09		9.27		9.26		13.63		13.69
2023-12-27 21:53:00	9.01		9.1		9.19		9.25		13.66		13.68
2023-12-27 21:53:30	9.01		9.08		9.17		9.21		13.64		13.69
2023-12-27 21:54:00	9.02		9.09		9.18		9.22		13.66		13.55
2023-12-27 21:54:30	9		9.09		9.2		9.26		13.69		13.5
2023-12-27 21:55:00	9.01		9.1		9.26		9.24		13.66		13.54
2023-12-27 21:55:30	9		9.09		9		9.24		13.53		13.62
2023-12-27 21:56:00	9		9.1		9.25		9.27		13.63		13.63
2023-12-27 21:56:30	9.01		9.12		9.24		9.23		13.53		13.69
2023-12-27 21:57:00	9.02		9.1		9.12		9.11		13.68		13.67
2023-12-27 21:57:30	9		9.09		9.24		9.13		13.59		13.67
2023-12-27 21:58:00	9.01		9.09		9.26		9.26		13.66		13.55
2023-12-27 21:58:30	9.01		9.1		9.11		9.19		13.59		13.66
2023-12-27 21:59:00	9.02		9.08		9.25		9.12		13.64		13.67
2023-12-27 21:59:30	9.01		9.09		9.31		9.2		13.56		13.68
2023-12-27 22:00:00	9.01		9.08		9.28		9.15		13.5		13.62
2023-12-27 22:00:30	9.01		9.08		9.12		9.13		13.6		13.58
2023-12-27 22:01:00	9.02		9.09		9.24		9.22		13.58		13.64
2023-12-27 22:01:30	9		9.1		9.17		9.14		13.55		13.65
2023-12-27 22:02:00	9.01		9.08		9.31		9		13.58		13.63
2023-12-27 22:02:30	9		9.09		9.16		9.23		13.67		13.6
2023-12-27 22:03:00	9		9.09		9.19		9.12		13.64		13.64
2023-12-27 22:03:30	9.01		9.1		9.27		9.2		13.56		13.69
2023-12-27 22:04:00	9.02		9.09		9.31		9.21		13.51		13.67
2023-12-27 22:04:30	9		9.09		9.24		9.17		13.66		13.65
2023-12-27 22:05:00	9.01		9.09		9.29		9.15		13.69		13.68
2023-12-27 22:05:30	9.01		9.1		9.2		9.16		13.66		13.56
2023-12-27 22:06:00	9.02		9.08		9.26		9.25		13.54		13.63
2023-12-27 22:06:30	9.01		9.09		9.28		9.28		13.67		13.61
2023-12-27 22:07:00	9.01		9.08		9.24		9.26		13.62		13.63
2023-12-27 22:07:30	9.01		9.08		9.13		9.23		13.62		13.69
2023-12-27 22:08:00	9.02		9.09		9.1		9.2		13.54		13.51
2023-12-27 22:08:30	9		9.1		9.18		9.26		13.56		13.56
2023-12-27 22:09:00	9.01		9.08		9.23		9.2		13.62		13.62
2023-12-27 22:09:30	9		9.09		9.26		9.13		13.53		13.6
2023-12-27 22:10:00	9		9.09		9.21		9.27		13.62		13.54
2023-12-27 22:10:30	9.01		9.1		9.22		9.28		13.52		13.53
2023-12-27 22:11:00	9.02		9.09		9.18		9.27		13.56		13.59
2023-12-27 22:11:30	9		9.09		9.11		9.2		13.62		13.61
2023-12-27 22:12:00	9.01		9.09		9.28		9.2		13.63		13.62
2023-12-27 22:12:30	9.01		9.1		9.11		9.28		13.54		13.63
2023-12-27 22:13:00	9.02		9.08		9.27		9.26		13.69		13.53
2023-12-27 22:13:30	9.01		9.09		9.22		9.15		13.58		13.59
2023-12-27 22:14:00	9		9.08		9.21		9.28		13.61		13.62
2023-12-27 22:14:30	9.01		9.08		9.13		9.25		13.69		13.51
2023-12-27 22:15:00	9.01		9.09		9.13		9.21		13.68		13.65
2023-12-27 22:15:30	9.02		9.1		9.18		9.21		13.63		13.58
2023-12-27 22:16:00	9		9.08		9.17		9.27		13.67		13.6
2023-12-27 22:16:30	9.01		9.09		9.15		9.21		13.63		13.61
2023-12-27 22:17:00	9		9.09		9.1		9.15		13.67		13.58
2023-12-27 22:17:30	9.01		9.1		9.13		9.19		13.64		13.6
2023-12-27 22:18:00	9.01		9.09		9.11		9.26		13.62		13.59
2023-12-27 22:18:30	9.02		9.08		9.16		9.25		13.69		13.64
2023-12-27 22:19:00	9		9.09		9.11		9.16		13.52		13.57
2023-12-27 22:19:30	9.01		9.09		9.15		9.29		13.58		13.62
2023-12-27 22:20:00	9.01		9.1		9.11		9.1		13.56		13.61
2023-12-27 22:20:30	9.02		9.08		9.24		9.1		13.66		13.56
2023-12-27 22:21:00	9.01		9.09		9.27		9.22		13.53		13.52
2023-12-27 22:21:30	9.02		9.08		9.11		9.17		13.64		13.58
2023-12-27 22:22:00	9.04		9.09		9.11		9.2		13.65		13.54
2023-12-27 22:22:30	9.02		9.09		9.26		9.22		13.52		13.54
2023-12-27 22:23:00	9.01		9.1		9.1		9.28		13.53		13.66
2023-12-27 22:23:30	9.01		9.08		9.11		9.16		13.57		13.63
2023-12-27 22:24:00	9.02		9.09		9.11		9.1		13.56		13.62
2023-12-27 22:24:30	9		9.09		9		9.13		13.64		13.68
2023-12-27 22:25:00	9.01		9.1		9.11		9.23		13.64		13.6
2023-12-27 22:25:30	9		9.09		9.19		9.12		13.66		13.65
2023-12-27 22:26:00	9		9.1		9.1		9.21		13.6		13.66
2023-12-27 22:26:30	9.01		9.12		9		9.28		13.69		13.68
2023-12-27 22:27:00	9.02		9.1		9.28		9.24		13.61		13.5
2023-12-27 22:27:30	9		9.09		9.11		9.26		13.57		13.57
2023-12-27 22:28:00	9.01		9.09		9.15		9.22		13.62		13.65
2023-12-27 22:28:30	9.01		9.1		9.12		9.28		13.56		13.53
2023-12-27 22:29:00	9.02		9.08		9.18		9.29		13.52		13.68
2023-12-27 22:29:30	9.01		9.09		9.24		9		13.61		13.59
2023-12-27 22:30:00	9.01		9.08		9.12		9.21		13.62		13.63
2023-12-27 22:30:30	9.01		9.08		9.14		9.2		13.64		13.57
2023-12-27 22:31:00	9.02		9.09		9.29		9.14		13.68		13.67
2023-12-27 22:31:30	9		9.1		9.22		9.12		13.65		13.67
2023-12-27 22:32:00	9.01		9.08		9.12		9.23		13.53		13.63
2023-12-27 22:32:30	9		9.09		9.29		9.23		13.56		13.6
2023-12-27 22:33:00	9		9.09		9.16		9.2		13.59		13.55
2023-12-27 22:33:30	9.01		9.1		9.13		9.16		13.69		13.67
2023-12-27 22:34:00	9.02		9.09		9.11		9.25		13.66		13.53
2023-12-27 22:34:30	9		9.09		9.13		9.24		13.65		13.64
2023-12-27 22:35:00	9.01		9.09		9.13		9.28		13.67		13.64
2023-12-27 22:35:30	9.01		9.1		9.1		9.21		13.59		13.56
2023-12-27 22:36:00	9.02		9.08		9.14		9.29		13.65		13.65
2023-12-27 22:36:30	9.01		9.09		9.14		9.25		13.67		13.68
2023-12-27 22:37:00	9.01		9.08		9.11		9.28		13.66		13.57
2023-12-27 22:37:30	9.01		9.08		9.18		9.29		13.54		13.69
2023-12-27 22:38:00	9.02		9.09		9.15		9.31		13.66		13.63
2023-12-27 22:38:30	9		9.1		9.12		9.2		13.66		13.65
2023-12-27 22:39:00	9.01		9.08		9.19		9.23		13.62		13.5
2023-12-27 22:39:30	9		9.09		9.12		9.13		13.61		13.6
2023-12-27 22:40:00	9		9.09		9.19		9.27		13.62		13.62
2023-12-27 22:40:30	9.01		9.1		9.15		9.14		13.61		13.56
2023-12-27 22:41:00	9.02		9.09		9.1		9.18		13.65		13.58
2023-12-27 22:41:30	9		9.09		9.16		9.26		13.63		13.6
2023-12-27 22:42:00	9.01		9.09		9.16		9.16		13.61		13.62
2023-12-27 22:42:30	9.01		9.1		9.14		9.25		13.69		13.6
2023-12-27 22:43:00	9.02		9.08		9.11		9.23		13.67		13.53
2023-12-27 22:43:30	9.01		9.09		9.15		9.25		13.6		13.64
2023-12-27 22:44:00	9		9.08		9.27		9.23		13.57		13.6
2023-12-27 22:44:30	9.01		9.08		9.14		9.22		13.6		13.53
2023-12-27 22:45:00	9.01		9.09		9.11		9.25		13.58		13.69
2023-12-27 22:45:30	9.02		9.1		9.11		9.24		13.61		13.69
2023-12-27 22:46:00	9		9.08		9.16		9.24		13.51		13.68
2023-12-27 22:46:30	9.01		9.09		9.17		9.21		13.69		13.67
2023-12-27 22:47:00	9		9.09		9.2		9.27		13.66		13.53
2023-12-27 22:47:30	9.01		9.1		9.11		9.29		13.55		13.57
2023-12-27 22:48:00	9.01		9.09		9.12		9.23		13.61		13.55
2023-12-27 22:48:30	9.02		9.08		9.24		9.25		13.65		13.65
2023-12-27 22:49:00	9		9.09		9.1		9.28		13.65		13.63
2023-12-27 22:49:30	9.01		9.09		9.18		9.25		13.57		13.69
2023-12-27 22:50:00	9.01		9.1		9.14		9.21		13.66		13.64
2023-12-27 22:50:30	9.02		9.08		9.16		9.24		13.66		13.62
2023-12-27 22:51:00	9.01		9.09		9.25		9.2		13.66		13.64
2023-12-27 22:51:30	9.02		9.08		9.1		9.11		13.52		13.62
2023-12-27 22:52:00	9.04		9.09		9.12		9.23		13.58		13.61
2023-12-27 22:52:30	9.02		9.09		9.13		9.28		13.5		13.63
2023-12-27 22:53:00	9.01		9.1		9.11		9.25		13.6		13.63
2023-12-27 22:53:30	9.01		9.08		9.17		9.21		13.64		13.69
2023-12-27 22:54:00	9.02		9.09		9.17		9.24		13.65		13.67
2023-12-27 22:54:30	9		9.09		9.29		9.28		13.62		13.59
2023-12-27 22:55:00	9.01		9.1		9.19		9.19		13.56		13.69
2023-12-27 22:55:30	9		9.09		9.18		9.19		13.68		13.64
2023-12-27 22:56:00	9		9.1		9.17		9.12		13.57		13.66
2023-12-27 22:56:30	9.01		9.12		9.13		9.29		13.5		13.59
2023-12-27 22:57:00	9.02		9.1		9.1		9.14		13.68		13.6
2023-12-27 22:57:30	9		9.09		9.11		9.26		13.53		13.62
2023-12-27 22:58:00	9.01		9.09		9.11		9.2		13.5		13.54
2023-12-27 22:58:30	9.01		9.1		9.18		9.14		13.69		13.56
2023-12-27 22:59:00	9.02		9.08		9.18		9.26		13.64		13.67
2023-12-27 22:59:30	9.01		9.09		9.15		9.15		13.63		13.66
2023-12-27 23:00:00	9.01		9.08		9.14		9.16		13.6		13.55
2023-12-27 23:00:30	9.01		9.08		9.15		9.26		13.68		13.57
2023-12-27 23:01:00	9.02		9.09		9.14		9.28		13.65		13.58
2023-12-27 23:01:30	9		9.1		9.11		9.27		13.68		13.68
2023-12-27 23:02:00	9.01		9.08		9.11		9.2		13.63		13.64
2023-12-27 23:02:30	9		9.09		9.15		9.23		13.64		13.67
2023-12-27 23:03:00	9		9.1		9.14		9.23		13.58		13.56
2023-12-27 23:03:30	9.01		9.08		9.17		9.26		13.57		13.61
2023-12-27 23:04:00	9.02		9.09		9.18		9.22		13.69		13.63
2023-12-27 23:04:30	9		9.08		9.11		9.19		13.65		13.64
2023-12-27 23:05:00	9.01		9.09		9.16		9.2		13.62		13.68
2023-12-27 23:05:30	9.01		9.09		9.14		9.29		13.51		13.69
2023-12-27 23:06:00	9.02		9.1		9.28		9.18		13.69		13.63
2023-12-27 23:06:30	9.01		9.08		9.25		9.23		13.56		13.67
2023-12-27 23:07:00	9.01		9.09		9.12		9.26		13.57		13.61
2023-12-27 23:07:30	9.01		9.09		9.17		9.23		13.64		13.64
2023-12-27 23:08:00	9.02		9.1		9.13		9.29		13.6		13.66
2023-12-27 23:08:30	9		9.09		9.14		9.28		13.64		13.65
2023-12-27 23:09:00	9.01		9.1		9.2		9.24		13.64		13.5
2023-12-27 23:09:30	9		9.12		9.15		9.24		13.66		13.51
2023-12-27 23:10:00	9		9.1		9.15		9.26		13.66		13.5
2023-12-27 23:10:30	9.01		9.09		9.24		9.24		13.62		13.64
2023-12-27 23:11:00	9.02		9.09		9.17		9.29		13.67		13.51
2023-12-27 23:11:30	9		9.1		9.13		9.22		13.5		13.63
2023-12-27 23:12:00	9.01		9.08		9.18		9.27		13.51		13.58
2023-12-27 23:12:30	9.01		9.09		9.15		9.27		13.61		13.67
2023-12-27 23:13:00	9.02		9.08		9.2		9.25		13.65		13.63
2023-12-27 23:13:30	9.01		9.08		9.2		9.24		13.51		13.59
2023-12-27 23:14:00	9		9.09		9.16		9.21		13.6		13.61
2023-12-27 23:14:30	9.01		9.1		9.28		9.28		13.6		13.65
2023-12-27 23:15:00	9.01		9.08		9.2		9.11		13.69		13.67
2023-12-27 23:15:30	9.02		9.09		9.18		9.23		13.62		13.68
2023-12-27 23:16:00	9		9.09		9.14		9.29		13.64		13.59
2023-12-27 23:16:30	9.01		9.1		9.27		9.29		13.66		13.59
2023-12-27 23:17:00	9		9.09		9.28		9.25		13.6		13.53
2023-12-27 23:17:30	9.01		9.09		9.11		9.17		13.61		13.52
2023-12-27 23:18:00	9.01		9.09		9.16		9.17		13.57		13.65
2023-12-27 23:18:30	9.02		9.1		9.24		9.11		13.67		13.56
2023-12-27 23:19:00	9		9.08		9.29		9.18		13.56		13.6
2023-12-27 23:19:30	9.01		9.09		9.11		9.14		13.69		13.59
2023-12-27 23:20:00	9.01		9.08		9.11		9.1		13.51		13.69
2023-12-27 23:20:30	9.02		9.08		9.12		9.17		13.63		13.66
2023-12-27 23:21:00	9.01		9.09		9.2		9.22		13.57		13.64
2023-12-27 23:21:30	9.02		9.1		9		9.22		13.64		13.63
2023-12-27 23:22:00	9.04		9.08		9		9		13.61		13.69
2023-12-27 23:22:30	9.02		9.09		9.18		9.27		13.6		13.63
2023-12-27 23:23:00	9.01		9.09		9.16		9.18		13.6		13.68
2023-12-27 23:23:30	9.01		9.1		9.18		9.27		13.59		13.5
2023-12-27 23:24:00	9.02		9.09		9.2		9.16		13.69		13.59
2023-12-27 23:24:30	9		9.09		9.12		9.19		13.64		13.64
2023-12-27 23:25:00	9.01		9.09		9.18		9.26		13.66		13.69
2023-12-27 23:25:30	9		9.1		9.12		9.24		13.67		13.67
2023-12-27 23:26:00	9		9.08		9		9.28		13.67		13.64
2023-12-27 23:26:30	9.01		9.09		9.13		9.19		13.57		13.54
2023-12-27 23:27:00	9.02		9.08		9.18		9.24		13.68		13.6
2023-12-27 23:27:30	9		9.08		9.2		9.28		13.68		13.66
2023-12-27 23:28:00	9.01		9.09		9.14		9.27		13.55		13.65
2023-12-27 23:28:30	9.01		9.1		9.16		9.23		13.59		13.6
2023-12-27 23:29:00	9.02		9.08		9.17		9.23		13.68		13.52
2023-12-27 23:29:30	9.01		9.09		9.22		9.22		13.51		13.68
2023-12-27 23:30:00	9.01		9.09		9.18		9.13		13.52		13.55
2023-12-27 23:30:30	9.01		9.1		9.26		9.2		13.6		13.69
2023-12-27 23:31:00	9		9.09		9.33		9.24		13.67		13.61
2023-12-27 23:31:30	9.01		9.08		9.2		9.24		13.69		13.54
2023-12-27 23:32:00	9.01		9.09		9.14		9.14		13.57		13.67
2023-12-27 23:32:30	9.02		9.09		9.11		9.13		13.55		13.65
2023-12-27 23:33:00	9		9.1		9.12		9.19		13.61		13.61
2023-12-27 23:33:30	9.01		9.08		9.15		9.25		13.62		13.52
2023-12-27 23:34:00	9		9.09		9.21		9.21		13.66		13.5
2023-12-27 23:34:30	9.01		9.08		9.28		9.11		13.63		13.52
2023-12-27 23:35:00	9.01		9.09		9.13		9.11		13.58		13.61
2023-12-27 23:35:30	9.02		9.09		9.14		9.22		13.65		13.62
2023-12-27 23:36:00	9		9.1		9.15		9.24		13.65		13.64
2023-12-27 23:36:30	9.01		9.08		9.17		9.21		13.64		13.63
2023-12-27 23:37:00	9.01		9.09		9.27		9.22		13.55		13.67
2023-12-27 23:37:30	9.02		9.09		9.15		9.24		13.65		13.69
2023-12-27 23:38:00	9.01		9.1		9.13		9.29		13.56		13.62
2023-12-27 23:38:30	9.02		9.09		9.11		9.29		13.5		13.68
2023-12-27 23:39:00	9.04		9.1		9.23		9.24		13.5		13.6
2023-12-27 23:39:30	9.02		9.12		9.21		9.26		13.62		13.69
2023-12-27 23:40:00	9.01		9.1		9.14		9.12		13.63		13.64
2023-12-27 23:40:30	9.01		9.09		9.14		9.23		13.62		13.5
2023-12-27 23:41:00	9.02		9.09		9.12		9.21		13.67		13.61
2023-12-27 23:41:30	9		9.1		9.14		9.13		13.65		13.55
2023-12-27 23:42:00	9.01		9.08		9.25		9.26		13.62		13.55
2023-12-27 23:42:30	9		9.09		9.11		9.29		13.51		13.52
2023-12-27 23:43:00	9		9.08		9.13		9.26		13.55		13.58
2023-12-27 23:43:30	9.01		9.08		9.13		9.29		13.66		13.53
2023-12-27 23:44:00	9.02		9.09		9.32		9.24		13.61		13.65
2023-12-27 23:44:30	9		9.1		9.29		9.16		13.65		13.65
2023-12-27 23:45:00	9.01		9.08		9.19		9.17		13.55		13.69
2023-12-27 23:45:30	9.01		9.09		9.32		9.17		13.66		13.58
2023-12-27 23:46:00	9.02		9.09		9.14		9.12		13.58		13.66
2023-12-27 23:46:30	9.01		9.1		9.11		9.19		13.61		13.67
2023-12-27 23:47:00	9.01		9.09		9.12		9.16		13.65		13.53
2023-12-27 23:47:30	9.01		9.09		9.11		9.25		13.65		13.69
2023-12-27 23:48:00	9.02		9.09		9.33		9.22		13.6		13.61
2023-12-27 23:48:30	9		9.1		9.13		9.29		13.6		13.63
2023-12-27 23:49:00	9.01		9.08		9.13		9.25		13.56		13.65
2023-12-27 23:49:30	9		9.09		9.12		9.27		13.65		13.64
2023-12-27 23:50:00	9		9.08		9.1		9.17		13.55		13.58
2023-12-27 23:50:30	9.01		9.08		9.12		9.25		13.52		13.65
2023-12-27 23:51:00	9.02		9.09		9.29		9.21		13.66		13.66
2023-12-27 23:51:30	9		9.1		9.15		9.29		13.6		13.61
2023-12-27 23:52:00	9.01		9.08		9.13		9.2		13.69		13.6
2023-12-27 23:52:30	9.01		9.09		9.27		9.27		13.69		13.6
2023-12-27 23:53:00	9.02		9.09		9.28		9.11		13.5		13.64
2023-12-27 23:53:30	9.01		9.1		9.21		9.26		13.55		13.52
2023-12-27 23:54:00	9.01		9.09		9.28		9.26		13.68		13.65
2023-12-27 23:54:30	9.01		9.09		9.32		9.27		13.63		13.54
2023-12-27 23:55:00	9.02		9.09		9.21		9.16		13.57		13.61
2023-12-27 23:55:30	9		9.1		9.14		9.28		13.64		13.65
2023-12-27 23:56:00	9.01		9.08		9.21		9.2		13.61		13.64
2023-12-27 23:56:30	9		9.09		9.24		9.23		13.57		13.66
2023-12-27 23:57:00	9		9.08		9.24		9.22		13.6		13.63
2023-12-27 23:57:30	9.01		9.08		9.22		9.25		13.61		13.57
2023-12-27 23:58:00	9.02		9.09		9.15		9.28		13.57		13.63
2023-12-27 23:58:30	9		9.1		9.13		9.24		13.5		13.65

## Sheet: 12.28
2023-12-28 11:03:30	9		9.09		9.34		9.26		13.62		13.61
2023-12-28 11:03:35	9.01		9.09		9.32		9.32		13.65		13.68
2023-12-28 11:03:40	9.01		9.1		9.33		9.28		13.69		13.64
2023-12-28 11:03:50	9.02		9.1		9.39		9.24		13.61		13.64
2023-12-28 11:03:55	9		9.11		9.35		9.25		13.62		13.68
2023-12-28 11:04:30	9.01		9.1		9.31		9.39		13.6		13.66
2023-12-28 11:04:30	9		9.09		9.38		9.26		13.6		13.66
2023-12-28 11:05:00	9.01		9.1		9.33		9.25		13.66		13.54
2023-12-28 11:05:30	9.01		9.1		9.36		9.23		13.69		13.62
2023-12-28 11:06:00	9.02		9.11		9.39		9.24		13.69		13.69
2023-12-28 11:06:30	9		9.09		9.31		9.27		13.62		13.65
2023-12-28 11:07:00	9.01		9.1		9.34		9.24		13.65		13.67
2023-12-28 11:07:30	9.01		9.11		9.31		9.22		13.65		13.62
2023-12-28 11:08:00	9.02		9.13		9.33		9.26		13.55		13.67
2023-12-28 11:08:30	9.01		9.11		9.36		9.34		13.68		13.64
2023-12-28 11:09:00	9.02		9.1		9.39		9.24		13.65		13.61
2023-12-28 11:09:30	9.04		9.1		9.3		9.23		13.61		13.69
2023-12-28 11:10:00	9.02		9.11		9.2		9.22		13.67		13.65
2023-12-28 11:10:30	9.01		9.09		9.48		9.39		13.64		13.64
2023-12-28 11:11:00	9.01		9.1		9.27		9.21		13.67		13.66
2023-12-28 11:11:30	9.02		9.09		9.24		9.26		13.63		13.62
2023-12-28 11:12:00	9		9.09		9.39		9.21		13.61		13.69
2023-12-28 11:13:00	9.01		9.1		9.35		9.23		13.67		13.62
2023-12-28 11:13:30	9		9.11		9.36		9.33		13.6		13.57
2023-12-28 11:14:00	9		9.09		9.3		9.29		13.61		13.65
2023-12-28 11:14:30	9.01		9.1		9.38		9.23		13.69		13.61
2023-12-28 11:15:00	9.02		9.1		9.41		9.24		13.54		13.59
2023-12-28 11:15:30	9		9.11		9.36		9.25		13.67		13.5
2023-12-28 11:16:00	9.01		9.1		9.28		9.25		13.64		13.55
2023-12-28 11:16:30	9.01		9.1		9.27		9.2		13.67		13.62
2023-12-28 11:17:00	9.02		9.1		9.33		9.23		13.65		13.67
2023-12-28 11:17:30	9.01		9.11		9.31		9.26		13.64		13.61
2023-12-28 11:18:00	9.01		9.09		9.31		9.29		13.66		13.54
2023-12-28 11:18:30	9.01		9.1		9.34		9.23		13.66		13.54
2023-12-28 11:19:00	9.02		9.09		9.35		9.21		13.69		13.64
2023-12-28 11:19:30	9		9.09		9.35		9.24		13.64		13.66
2023-12-28 11:20:00	9.01		9.1		9.34		9.27		13.64		13.63
2023-12-28 11:20:30	9		9.11		9.39		9.26		13.68		13.68
2023-12-28 11:21:00	9		9.09		9.32		9.26		13.76		13.76
2023-12-28 11:21:30	9.01		9.1		9.32		9.26		13.81		13.78
2023-12-28 11:22:00	9.02		9.1		9.37		9.24		13.85		13.81
2023-12-28 11:22:30	9		9.11		9.37		9.23		13.94		13.85
2023-12-28 11:23:00	9.01		9.1		9.27		9.22		13.99		13.91
2023-12-28 11:23:30	9.01		9.1		9.35		9.21		14.04		13.94
2023-12-28 11:24:00	9.02		9.1		9.39		9.22		14.11		13.99
2023-12-28 11:24:30	9.01		9.11		9.3		9.27		14.18		14.02
2023-12-28 11:25:00	9.01		9.09		9.32		9		14.25		14.08
2023-12-28 11:25:30	9.01		9.1		9.37		9.38		14.32		14.05
2023-12-28 11:26:00	9.02		9.09		9.3		9.27		14.37		14.13
2023-12-28 11:26:30	9		9.09		9.32		9.29		14.46		14.24
2023-12-28 11:27:00	9.01		9.1		9.34		9.25		14.49		14.27
2023-12-28 11:27:30	9		9.11		9.36		9.22		14.55		14.34
2023-12-28 11:28:00	9		9.09		9.39		9.21		14.59		14.42
2023-12-28 11:28:30	9.01		9.1		9.36		9.24		14.61		14.55
2023-12-28 11:29:00	9.02		9.1		9.22		9.24		14.67		14.64
2023-12-28 11:29:30	9		9.11		9.38		9.21		14.76		14.72
2023-12-28 11:30:00	9.01		9.1		9.39		9.27		14.73		14.86
2023-12-28 11:30:30	9.01		9.09		9.35		9.26		14.82		14.94
2023-12-28 11:31:00	9.02		9.1		9.31		9.27		14.86		14.99
2023-12-28 11:31:30	9.01		9.1		9.34		9.29		14.94		15.04
2023-12-28 11:32:00	9		9.11		9.3		9.29		14.96		15.08
2023-12-28 11:32:30	9.01		9.09		9.31		9.27		15.06		15.11
2023-12-28 11:33:00	9.01		9.1		9.37		9.28		15.16		15.18
2023-12-28 11:33:30	9.02		9.09		9.3		9.25		15.24		15.22
2023-12-28 11:34:00	9		9.1		9.35		9.26		15.37		15.31
2023-12-28 11:34:30	9.01		9.1		9.39		9.27		15.43		15.36
2023-12-28 11:35:00	9		9.11		9.26		9.25		15.55		15.45
2023-12-28 11:35:30	9.01		9.09		9.32		9.25		15.64		15.49
2023-12-28 11:36:00	9.01		9.1		9.31		9.24		15.69		15.55
2023-12-28 11:36:30	9.02		9.1		9.2		9.29		15.76		15.64
2023-12-28 11:37:00	9		9.11		9.2		9.24		15.78		15.68
2023-12-28 11:37:30	9.01		9.1		9.29		9.24		15.86		15.73
2023-12-28 11:38:00	9.01		9.11		9.33		9.2		15.94		15.81
2023-12-28 11:38:30	9.02		9.13		9.33		9.26		16.07		15.88
2023-12-28 11:39:00	9.01		9.11		9.3		9.39		16.18		15.94
2023-12-28 11:39:30	9.02		9.1		9.39		9.21		16.27		15.97
2023-12-28 11:40:00	9.04		9.1		9.35		9		16.35		16.04
2023-12-28 11:40:30	9.02		9.11		9.38		9.29		16.46		16.07
2023-12-28 11:41:00	9.01		9.09		9.32		9.21		16.55		16.13
2023-12-28 11:41:30	9.01		9.1		9.37		9.27		16.64		16.18
2023-12-28 11:42:00	9.02		9.09		9.23		9.22		16.73		16.22
2023-12-28 11:42:30	9		9.09		9.3		9.22		16.82		16.28
2023-12-28 11:43:00	9.01		9.1		9		9.25		16.94		16.35
2023-12-28 11:43:30	9		9.11		9.33		9.28		17.06		16.42
2023-12-28 11:44:00	9		9.09		9.31		9.27		17.12		16.54
2023-12-28 11:44:30	9.01		9.1		9.38		9.37		17.28		16.68
2023-12-28 11:45:00	9.02		9.1		9.27		9.28		17.34		16.76
2023-12-28 11:45:30	9		9.11		9.27		9.23		17.43		16.89
2023-12-28 11:46:00	9.01		9.1		9.38		9.21		17.55		17.01
2023-12-28 11:46:30	9.01		9.1		9.3		9.24		17.67		17.18
2023-12-28 11:47:00	9.02		9.1		9.33		9.28		17.76		17.27
2023-12-28 11:47:30	9.01		9.11		9.3		9.25		17.83		17.34
2023-12-28 11:48:00	9.01		9.09		9.24		9.21		17.89		17.46
2023-12-28 11:48:30	9.01		9.1		9.31		9.29		17.97		17.52
2023-12-28 11:49:00	9.02		9.09		9.27		9.28		18.03		17.67
2023-12-28 11:49:30	9		9.09		9.22		9.38		18.08		17.78
2023-12-28 11:50:00	9.01		9.1		9.34		9.24		18.11		17.87
2023-12-28 11:50:30	9		9.11		9.35		9.22		18.19		17.98
2023-12-28 11:51:00	9		9.09		9.25		9.37		18.25		18.09
2023-12-28 11:51:30	9.01		9.1		9.24		9.38		18.34		18.17
2023-12-28 11:52:00	9.02		9.1		9.24		9.24		18.43		18.26
2023-12-28 11:52:30	9		9.11		9.22		9.28		18.55		18.33
2023-12-28 11:53:00	9.01		9.1		9.24		9.31		18.61		18.46
2023-12-28 11:53:30	9.01		9.1		9.34		9.34		18.68		18.55
2023-12-28 11:54:00	9.02		9.1		9.35		9.31		18.76		18.67
2023-12-28 11:54:30	9.01		9.11		9.25		9.35		18.81		18.76
2023-12-28 11:55:00	9.01		9.09		9.29		9.36		18.85		18.81
2023-12-28 11:55:30	9.01		9.1		9.39		9.35		18.79		18.85
2023-12-28 11:56:00	9.02		9.09		9.34		9.31		18.81		18.82
2023-12-28 11:56:30	9		9.09		9.33		9.34		18.81		18.81
2023-12-28 11:57:00	9.01		9.1		9.37		9.36		18.89		18.71
2023-12-28 11:57:30	9		9.11		9.31		9.38		18.81		18.87
2023-12-28 11:58:00	9		9.09		9.38		9.35		18.87		18.83
2023-12-28 11:58:30	9.01		9.1		9.48		9.37		18.82		18.88
2023-12-28 11:59:00	9.02		9.1		9.49		9.35		18.86		18.83
2023-12-28 11:59:30	9		9.11		9.51		9.42		18.76		18.81
2023-12-28 12:00:00	9.01		9.1		9.53		9.46		18.84		18.81
2023-12-28 12:00:30	9.01		9.09		9.55		9.49		18.83		18.86
2023-12-28 12:01:00	9.02		9.1		9.57		9.52		18.82		18.89
2023-12-28 12:01:30	9.01		9.1		9.55		9.55		18.84		18.83
2023-12-28 12:02:00	9		9.11		9.56		9.51		18.82		18.89
2023-12-28 12:02:30	9.01		9.09		9.52		9.58		18.87		18.85
2023-12-28 12:03:00	9.01		9.1		9.55		9.56		18.85		18.83
2023-12-28 12:03:30	9.02		9.09		9.58		9.61		18.86		18.81
2023-12-28 12:04:00	9		9.1		9.56		9.65		18.8		18.86
2023-12-28 12:04:30	9.01		9.1		9.61		9.68		18.73		18.8
2023-12-28 12:05:00	9		9.11		9.64		9.72		18.85		18.84
2023-12-28 12:05:30	9.01		9.09		9.62		9.76		18.81		18.8
2023-12-28 12:06:00	9.01		9.1		9.64		9.78		18.78		18.86
2023-12-28 12:06:30	9.02		9.1		9.66		9.81		18.75		18.88
2023-12-28 12:07:00	9		9.11		9.72		9.85		18.74		18.87
2023-12-28 12:07:30	9.01		9.1		9.73		9.86		18.75		18.83
2023-12-28 12:08:00	9.01		9.11		9.78		9.88		18.71		18.8
2023-12-28 12:08:30	9.02		9.13		9.75		9.91		18.68		18.89
2023-12-28 12:09:00	9.01		9.11		9.72		9.95		18.64		18.87
2023-12-28 12:09:30	9.02		9.1		9.76		9.89		18.61		18.89
2023-12-28 12:10:00	9.04		9.1		9.81		9.98		18.55		18.87
2023-12-28 12:10:30	9.02		9.11		9.82		10.01		18.51		18.85
2023-12-28 12:11:00	9.01		9.09		9.86		10.03		18.48		18.86
2023-12-28 12:11:30	9.01		9.1		9.84		10.05		18.45		18.82
2023-12-28 12:12:00	9.02		9.09		9.82		10.08		18.38		18.83
2023-12-28 12:12:30	9		9.09		9.9		10.05		18.34		18.89
2023-12-28 12:13:00	9.01		9.1		9.91		10.06		18.29		18.8
2023-12-28 12:13:30	9		9.11		9.86		10.04		18.21		18.78
2023-12-28 12:14:00	9		9.09		9.89		10.01		18.17		18.75
2023-12-28 12:14:30	9.01		9.1		9.91		9.97		18.12		18.72
2023-12-28 12:15:00	9.02		9.1		9.94		10.01		18.08		18.71
2023-12-28 12:15:30	9		9.11		9.92		9.99		18.05		18.69
2023-12-28 12:16:00	9.01		9.1		9.97		10.05		17.97		18.65
2023-12-28 12:16:30	9.01		9.1		9.95		10.06		17.94		18.62
2023-12-28 12:17:00	9.02		9.1		9.96		10.08		17.86		18.59
2023-12-28 12:17:30	9.01		9.11		9.92		10.07		17.74		18.55
2023-12-28 12:18:00	9.01		9.09		9.95		10.11		17.67		18.51
2023-12-28 12:18:30	9.01		9.1		9.94		10.08		17.62		18.46
2023-12-28 12:19:00	9.02		9.09		9.98		10.12		17.58		18.42
2023-12-28 12:19:30	9		9.09		10.02		10.06		17.55		18.37
2023-12-28 12:20:00	9.01		9.1		10.05		10.08		17.51		18.32
2023-12-28 12:20:30	9		9.11		10.01		10.11		17.48		18.28
2023-12-28 12:21:00	9		9.09		10.02		10.13		17.45		18.22
2023-12-28 12:21:30	9.01		9.1		10.02		10.12		17.34		18.19
2023-12-28 12:22:00	9.02		9.1		10.05		10.21		17.28		18.14
2023-12-28 12:22:30	9		9.11		10.01		10.28		17.16		18.11
2023-12-28 12:23:00	9.01		9.1		10.02		10.25		17.09		17.9
2023-12-28 12:23:30	9.01		9.1		10.05		10.18		17.04		17.95
2023-12-28 12:24:00	9.02		9.1		10.06		10.15		16.97		17.94
2023-12-28 12:24:30	9.01		9.11		10.02		10.16		16.95		17.92
2023-12-28 12:25:00	9.01		9.09		10.05		10.12		16.91		17.68
2023-12-28 12:25:30	9.01		9.1		9.99		10.14		16.88		17.59
2023-12-28 12:26:00	9.02		9.09		10.02		10.15		16.82		17.54
2023-12-28 12:26:30	9		9.09		9.97		10.16		16.78		17.46
2023-12-28 12:27:00	9.01		9.1		9.99		10.18		16.86		17.42
2023-12-28 12:27:30	9		9.11		9.98		10.15		16.79		17.38
2023-12-28 12:28:00	9		9.09		10.03		10.16		16.73		17.28
2023-12-28 12:28:30	9.01		9.1		10.05		10.21		16.72		17.17
2023-12-28 12:29:00	9.02		9.1		10.02		10.22		16.73		17.08
2023-12-28 12:29:30	9		9.11		10.07		10.23		16.71		17.01
2023-12-28 12:30:00	9.01		9.1		10.05		10.25		16.75		16.98
2023-12-28 12:30:30	9.01		9.09		10.06		10.26		16.72		16.97
2023-12-28 12:31:00	9.02		9.1		10.05		10.31		16.75		16.92
2023-12-28 12:31:30	9.01		9.1		10.02		10.34		16.77		16.88
2023-12-28 12:32:00	9		9.11		10.08		10.35		16.78		16.82
2023-12-28 12:32:30	9.01		9.09		10.06		10.37		16.83		16.76
2023-12-28 12:33:00	9.01		9.1		10.05		10.36		16.76		16.82
2023-12-28 12:33:30	9.02		9.09		10.08		10.41		16.81		16.84
2023-12-28 12:34:00	9		9.1		10.09		10.45		16.79		16.76
2023-12-28 12:34:30	9.01		9.1		10.08		10.42		16.79		16.73
2023-12-28 12:35:00	9		9.11		10.06		10.48		16.78		16.74
2023-12-28 12:35:30	9.01		9.09		10.08		10.43		16.81		16.7
2023-12-28 12:36:00	9.01		9.1		10.11		10.45		16.87		16.77
2023-12-28 12:36:30	9.02		9.1		10.11		10.49		16.79		16.76
2023-12-28 12:37:00	9		9.11		10.11		10.45		16.71		16.75
2023-12-28 12:37:30	9.01		9.1		10.12		10.42		16.88		16.78
2023-12-28 12:38:00	9.01		9.11		10.12		10.43		16.79		16.74
2023-12-28 12:38:30	9.02		9.13		10.23		10.51		16.77		16.7
2023-12-28 12:39:00	9.01		9.11		10.21		10.55		16.73		16.77
2023-12-28 12:39:30	9.02		9.1		10.19		10.53		16.75		16.72
2023-12-28 12:40:00	9.04		9.1		10.18		10.54		16.76		16.76
2023-12-28 12:40:30	9.02		9.11		10.16		10.57		16.73		16.77
2023-12-28 12:41:00	9.01		9.09		10.17		10.55		16.75		16.75
2023-12-28 12:41:30	9.01		9.1		10.15		10.58		16.77		16.72
2023-12-28 12:42:00	9.02		9.09		10.17		10.61		16.72		16.75
2023-12-28 12:42:30	9		9.09		10.16		10.59		16.71		16.78
2023-12-28 12:43:00	9.01		9.1		10.17		10.57		16.79		16.86
2023-12-28 12:43:30	9		9.11		10.15		10.55		16.71		16.73
2023-12-28 12:44:00	9		9.15		10.19		10.58		16.81		16.73
2023-12-28 12:44:30	9.01		9.12		10.21		10.61		16.81		16.71
2023-12-28 12:45:00	9.02		9.17		10.23		10.63		16.73		16.7
2023-12-28 12:45:30	9		9.16		10.25		10.69		16.7		16.78
2023-12-28 12:46:00	9.01		9.18		10.24		10.66		16.71		16.75
2023-12-28 12:46:30	9.01		9.22		10.28		10.53		16.73		16.79
2023-12-28 12:47:00	9.02		9.23		10.25		10.68		16.7		16.75
2023-12-28 12:47:30	9.01		9.22		10.22		10.69		16.78		16.76
2023-12-28 12:48:00	9.01		9.23		10.27		10.53		16.79		16.75
2023-12-28 12:48:30	9.01		9.24		10.26		10.61		16.78		16.78
2023-12-28 12:49:00	9		9.26		10.31		10.61		16.75		16.71
2023-12-28 12:49:30	9.01		9.28		10.34		10.61		16.71		16.76
2023-12-28 12:50:00	9.01		9.3		10.31		10.56		16.76		16.82
2023-12-28 12:50:30	9.02		9.31		10.35		10.69		16.73		16.82
2023-12-28 12:51:00	9		9.33		10.39		10.57		16.78		16.76
2023-12-28 12:51:30	9.01		9.34		10.42		10.55		16.84		16.78
2023-12-28 12:52:00	9		9.36		10.45		10.55		16.79		16.75
2023-12-28 12:52:30	9.01		9.39		10.43		10.56		16.79		16.79
2023-12-28 12:53:00	9.01		9.42		10.45		10.62		16.72		16.77
2023-12-28 12:53:30	9.02		9.49		10.47		10.55		16.77		16.75
2023-12-28 12:54:00	9		9.36		10.46		10.53		16.77		16.7
2023-12-28 12:54:30	9.01		9.36		10.48		10.56		16.78		16.78
2023-12-28 12:55:00	9.01		9.37		10.45		10.57		16.76		16.77
2023-12-28 12:55:30	9.02		9.43		10.43		10.51		16.78		16.72
2023-12-28 12:56:00	9.01		9.39		10.49		10.55		16.7		16.76
2023-12-28 12:56:30	9.02		9.44		10.46		10.68		16.77		16.78
2023-12-28 12:57:00	9.04		9.44		10.48		10.59		16.86		16.79
2023-12-28 12:57:30	9.02		9.36		10.46		10.58		16.7		16.76
2023-12-28 12:58:00	9.01		9.37		10.45		10.69		16.78		16.78
2023-12-28 12:58:30	9.01		9.45		10.51		10.58		16.7		16.76
2023-12-28 12:59:00	9.02		9.34		10.53		10.52		16.78		16.81
2023-12-28 12:59:30	9		9.48		10.54		10.61		16.78		16.7
2023-12-28 13:00:00	9.01		9.42		10.56		10.57		16.88		16.73
2023-12-28 13:00:30	9		9.46		10.52		10.67		16.77		16.71
2023-12-28 13:01:00	9		9.45		10.55		10.67		16.79		16.79
2023-12-28 13:01:30	9.01		9.49		10.58		10.58		16.7		16.88
2023-12-28 13:02:00	9.02		9.46		10.55		10.52		16.84		16.7
2023-12-28 13:02:30	9		9.48		10.56		10.54		16.71		16.88
2023-12-28 13:03:00	9.01		9.48		10.57		10.55		16.76		16.71
2023-12-28 13:03:30	9.01		9.42		10.61		10.57		16.8		16.77
2023-12-28 13:04:00	9.02		9.45		10.62		10.6		16.73		16.73
2023-12-28 13:04:30	9.01		9.42		10.61		10.52		16.73		16.74
2023-12-28 13:05:00	9.01		9.47		10.59		10.55		16.77		16.86
2023-12-28 13:05:30	9.01		9.35		10.57		10.65		16.8		16.75
2023-12-28 13:06:00	9.02		9.42		10.56		10.53		16.76		16.71
2023-12-28 13:06:30	9		9.39		10.54		10.52		16.77		16.78
2023-12-28 13:07:00	9.01		9.49		10.58		10.51		16.77		16.74
2023-12-28 13:07:30	9		9.36		10.61		10.58		16.73		16.71
2023-12-28 13:08:00	9		9.43		10.64		10.58		16.83		16.86
2023-12-28 13:08:30	9.01		9.4		10.63		10.5		16.86		16.74
2023-12-28 13:09:00	9.02		9.43		10.65		10.62		16.87		16.79
2023-12-28 13:09:30	9		9.38		10.69		10.68		16.71		16.75
2023-12-28 13:10:00	9.01		9.45		10.67		10.61		16.86		16.74
2023-12-28 13:10:30	9.01		9.34		10.63		10.65		16.79		16.73
2023-12-28 13:11:00	9.02		9.4		10.62		10.62		16.79		16.71
2023-12-28 13:11:30	9.01		9.37		10.65		10.69		16.79		16.79
2023-12-28 13:12:00	9.01		9.33		10.6		10.66		16.79		16.77
2023-12-28 13:12:30	9.01		9.47		10.62		10.68		16.75		16.75
2023-12-28 13:13:00	9.02		9.46		10.62		10.67		16.72		16.73
2023-12-28 13:13:30	9		9.41		10.66		10.68		16.73		16.71
2023-12-28 13:14:00	9.01		9.42		10.69		10.69		16.77		16.72
2023-12-28 13:14:30	9		9.38		10.6		10.62		16.72		16.74
2023-12-28 13:15:00	9		9.37		10.64		10.65		16.72		16.88
2023-12-28 13:15:30	9.01		9.36		10.65		10.73		16.74		16.73
2023-12-28 13:16:00	9.02		9.34		10.6		10.62		16.79		16.71
2023-12-28 13:16:30	9		9.44		10.68		10.75		16.88		16.73
2023-12-28 13:17:00	9.01		9.43		10.66		10.65		16.81		16.74
2023-12-28 13:17:30	9.01		9.46		10.52		10.69		16.83		16.73
2023-12-28 13:18:00	9.02		9.33		10.61		10.72		16.79		16.8
2023-12-28 13:18:30	9.01		9.38		10.6		10.61		16.88		16.7
2023-12-28 13:19:00	9		9.44		10.63		10.67		16.78		16.7
2023-12-28 13:19:30	9.01		9.41		10.59		10.66		16.76		16.72
2023-12-28 13:20:00	9.01		9.47		10.6		10.71		16.75		16.77
2023-12-28 13:20:30	9.02		9.35		10.56		10.58		16.79		16.72
2023-12-28 13:21:00	9		9.43		10.54		10.6		16.72		16.7
2023-12-28 13:21:30	9.01		9.41		10.61		10.66		16.76		16.84
2023-12-28 13:22:00	9		9.48		10.61		10.68		16.76		16.79
2023-12-28 13:22:30	9.01		9.43		10.68		10.65		16.78		16.85
2023-12-28 13:23:00	9.01		9.47		10.65		10.67		16.73		16.79
2023-12-28 13:23:30	9.02		9.41		10.64		10.63		16.86		16.71
2023-12-28 13:24:00	9		9.49		10.66		10.64		16.74		16.8
2023-12-28 13:24:30	9.01		9.43		10.62		10.63		16.77		16.76
2023-12-28 13:25:00	9.01		9.49		10.68		10.61		16.75		16.75
2023-12-28 13:25:30	9.02		9.47		10.65		10.63		16.73		16.76
2023-12-28 13:26:00	9.01		9.42		10.66		10.72		16.71		16.73
2023-12-28 13:26:30	9.02		9.49		10.71		10.74		16.84		16.75
2023-12-28 13:27:00	9.04		9.43		10.63		10.73		16.76		16.76
2023-12-28 13:27:30	9.02		9.49		10.64		10.65		16.86		16.79
2023-12-28 13:28:00	9.01		9.46		10.62		10.66		16.77		16.78
2023-12-28 13:28:30	9.01		9.45		10.64		10.64		16.73		16.77
2023-12-28 13:29:00	9.02		9.45		10.62		10.68		16.74		16.77
2023-12-28 13:29:30	9		9.45		10.64		10.76		16.71		16.75
2023-12-28 13:30:00	9.01		9.4		10.66		10.74		16.7		16.76
2023-12-28 13:30:30	9		9.46		10.69		10.64		16.76		16.77
2023-12-28 13:31:00	9		9.44		10.62		10.65		16.75		16.74
2023-12-28 13:31:30	9.01		9.42		10.69		10.66		16.74		16.76
2023-12-28 13:32:00	9.02		9.4		10.69		10.62		16.74		16.76
2023-12-28 13:32:30	9		9.41		10.61		10.67		16.7		16.73
2023-12-28 13:33:00	9.01		9.46		10.61		10.65		16.75		16.75
2023-12-28 13:33:30	9.01		9.48		10.65		10.61		16.78		16.7
2023-12-28 13:34:00	9.02		9.43		10.65		10.73		16.88		16.74
2023-12-28 13:34:30	9.01		9.46		10.67		10.61		16.78		16.76
2023-12-28 13:35:00	9.01		9.43		10.62		10.62		16.73		16.73
2023-12-28 13:35:30	9.01		9.46		10.66		10.58		16.7		16.87
2023-12-28 13:36:00	9.02		9.49		10.64		10.57		16.78		16.77
2023-12-28 13:36:30	9		9.48		10.69		10.52		16.7		16.88
2023-12-28 13:37:00	9.01		9.47		10.61		10.51		16.81		16.74
2023-12-28 13:37:30	9		9.42		10.65		10.54		16.86		16.71
2023-12-28 13:38:00	9		9.44		10.53		10.49		16.71		16.88
2023-12-28 13:38:30	9.01		9.42		10.61		10.46		16.71		16.71
2023-12-28 13:39:00	9.02		9.45		10.61		10.42		16.71		16.75
2023-12-28 13:39:30	9		9.48		10.62		10.39		16.78		16.75
2023-12-28 13:40:00	9.01		9.47		10.66		10.37		16.7		16.79
2023-12-28 13:40:30	9.01		9.43		10.68		10.37		16.78		16.77
2023-12-28 13:41:00	9.02		9.42		10.69		10.35		16.77		16.77
2023-12-28 13:41:30	9.01		9.44		10.65		10.37		16.8		16.72
2023-12-28 13:42:00	9.01		9.42		10.64		10.34		16.7		16.72
2023-12-28 13:42:30	9.01		9.47		10.62		10.35		16.79		16.75
2023-12-28 13:43:00	9.02		9.39		10.59		10.28		16.71		16.79
2023-12-28 13:43:30	9		9.48		10.57		10.26		16.73		16.77
2023-12-28 13:44:00	9.01		9.4		10.56		10.27		16.77		16.71
2023-12-28 13:44:30	9		9.4		10.52		10.26		16.8		16.72
2023-12-28 13:45:00	9		9.49		10.48		10.25		16.87		16.76
2023-12-28 13:45:30	9.01		9.47		10.46		10.27		16.72		16.76
2023-12-28 13:46:00	9.02		9.46		10.45		10.31		16.71		16.71
2023-12-28 13:46:30	9		9.49		10.42		10.32		16.83		16.73
2023-12-28 13:47:00	9.01		9.47		10.37		10.35		16.74		16.76
2023-12-28 13:47:30	9.01		9.44		10.39		10.23		16.72		16.7
2023-12-28 13:48:00	9.02		9.46		10.35		10.28		16.74		16.76
2023-12-28 13:48:30	9.01		9.46		10.29		10.25		16.79		16.76
2023-12-28 13:49:00	9		9.45		10.28		10.26		16.88		16.72
2023-12-28 13:49:30	9.01		9.46		10.25		10.24		16.71		16.84
2023-12-28 13:50:00	9.01		9.44		10.21		10.26		16.76		16.73
2023-12-28 13:50:30	9.02		9.44		10.26		10.23		16.79		16.75
2023-12-28 13:51:00	9		9.46		10.23		10.27		16.75		16.71
2023-12-28 13:51:30	9.01		9.44		10.18		10.25		16.78		16.78
2023-12-28 13:52:00	9		9.48		10.15		10.24		16.75		16.75
2023-12-28 13:52:30	9.01		9.45		10.16		10.23		16.72		16.71
2023-12-28 13:53:00	9.01		9.45		10.12		10.2		16.78		16.72
2023-12-28 13:53:30	9.02		9.43		10.18		10.13		16.79		16.76
2023-12-28 13:54:00	9		9.44		10.19		10.11		16.75		16.71
2023-12-28 13:54:30	9.01		9.43		10.15		10.17		16.75		16.81
2023-12-28 13:55:00	9.01		9.45		10.16		10.12		16.78		16.76
2023-12-28 13:55:30	9.02		9.45		10.12		10.24		16.73		16.84
2023-12-28 13:56:00	9.01		9.47		10.18		10.17		16.79		16.75
2023-12-28 13:56:30	9.02		9.47		10.14		10.12		16.87		16.73
2023-12-28 13:57:00	9.04		9.4		10.11		10.2		16.74		16.71
2023-12-28 13:57:30	9.02		9.46		10.19		10.14		16.75		16.77
2023-12-28 13:58:00	9.01		9.46		10.28		10.19		16.73		16.76
2023-12-28 13:58:30	9.01		9.48		10.18		10.13		16.79		16.72
2023-12-28 13:59:00	9.02		9.48		10.19		10.16		16.73		16.86
2023-12-28 13:59:30	9		9.49		10.13		10.28		16.78		16.84
2023-12-28 14:00:00	9.01		9.48		10.11		10.27		16.84		16.75
2023-12-28 14:00:30	9		9.48		10.17		10.18		16.72		16.86
2023-12-28 14:01:00	9		9.41		10.12		10.18		16.79		16.72
2023-12-28 14:01:30	9.01		9.47		10.24		10.29		16.78		16.79
2023-12-28 14:02:00	9.02		9.42		10.17		10.12		16.76		16.78
2023-12-28 14:02:30	9		9.4		10.12		10.17		16.78		16.72
2023-12-28 14:03:00	9.01		9.43		10.2		10.1		16.76		16.89
2023-12-28 14:03:30	9.01		9.3		10.14		10.24		16.78		16.75
2023-12-28 14:04:00	9.02		9.31		10.19		10.18		16.75		16.77
2023-12-28 14:04:30	9.01		9.3		10.13		10.14		16.72		16.77
2023-12-28 14:05:00	9.01		9.31		10.16		10.14		16.77		16.84
2023-12-28 14:05:30	9.01		9.44		10.28		10.11		16.73		16.76
2023-12-28 14:06:00	9.02		9.42		10.27		10.12		16.78		16.81
2023-12-28 14:06:30	9		9.37		10.18		10.18		16.79		16.74
2023-12-28 14:07:00	9.01		9.49		10.18		10.17		16.77		16.82
2023-12-28 14:07:30	9		9.49		10.29		10.14		16.83		16.72
2023-12-28 14:08:00	9		9.49		10.12		10.1		16.83		16.7
2023-12-28 14:08:30	9.01		9.47		10.17		10.17		16.78		16.83
2023-12-28 14:09:00	9.02		9.47		10.1		10.1		16.73		16.85
2023-12-28 14:09:30	9		9.43		10.24		10.16		16.7		16.75
2023-12-28 14:10:00	9.01		9.42		10.18		10.19		16.72		16.76
2023-12-28 14:10:30	9.01		9.45		10.14		10.29		16.85		16.76
2023-12-28 14:11:00	9.02		9.45		10.14		10.2		16.74		16.77
2023-12-28 14:11:30	9.01		9.46		10.11		10.12		16.82		16.74
2023-12-28 14:12:00	9.01		9.49		10.12		10.11		16.85		16.87
2023-12-28 14:12:30	9.01		9.4		10.18		10.15		16.79		16.72
2023-12-28 14:13:00	9.02		9.45		10.17		10.18		16.7		16.78
2023-12-28 14:13:30	9		9.4		10.14		10.16		16.81		16.75
2023-12-28 14:14:00	9.01		9.49		10.1		10.2		16.79		16.74
2023-12-28 14:14:30	9		9.44		10.17		10.17		16.76		16.8
2023-12-28 14:15:00	9		9.44		10.1		10.18		16.7		16.74
2023-12-28 14:15:30	9.01		9.43		10.16		10.19		16.7		16.71
2023-12-28 14:16:00	9.02		9.42		10.19		10.19		16.78		16.84
2023-12-28 14:16:30	9		9.42		10.29		10.18		16.7		16.76
2023-12-28 14:17:00	9.01		9.4		10.2		10.13		16.76		16.7
2023-12-28 14:17:30	9.01		9.46		10.12		10.2		16.78		16.7
2023-12-28 14:18:00	9.02		9.44		10.11		10.17		16.78		16.85
2023-12-28 14:18:30	9.01		9.4		10.15		10.18		16.74		16.75
2023-12-28 14:19:00	9		9.44		10.18		10.12		16.73		16.78
2023-12-28 14:19:30	9.01		9.45		10.16		10.23		16.72		16.71
2023-12-28 14:20:00	9.01		9.44		10.2		10.23		16.72		16.7
2023-12-28 14:20:30	9.02		9.46		10.17		10.13		16.74		16.7
2023-12-28 14:21:00	9		9.49		10.18		10.11		16.82		16.89
2023-12-28 14:21:30	9.01		9.44		10.19		10.19		16.8		16.7
2023-12-28 14:22:00	9		9.47		10.19		10.19		16.72		16.87
2023-12-28 14:22:30	9.01		9.43		10.18		10.15		16.72		16.76
2023-12-28 14:23:00	9.01		9.44		10.13		10.26		16.7		16.79
2023-12-28 14:23:30	9.02		9.45		10.2		10.1		16.74		16.72
2023-12-28 14:24:00	9		9.46		10.17		10.19		16.79		16.76
2023-12-28 14:24:30	9.01		9.49		10.18		10.27		16.79		16.71
2023-12-28 14:25:00	9.01		9.47		10.12		10.18		16.72		16.79
2023-12-28 14:25:30	9.02		9.48		10.23		10.21		16.78		16.74
2023-12-28 14:26:00	9.01		9.44		10.23		10.15		16.87		16.76
2023-12-28 14:26:30	9.02		9.4		10.13		10.14		16.77		16.82
2023-12-28 14:27:00	9.04		9.48		10.11		10.14		16.87		16.71
2023-12-28 14:27:30	9.02		9.4		10.19		10.19		16.78		16.7
2023-12-28 14:28:00	9.01		9.43		10.19		10.18		16.74		16.77
2023-12-28 14:28:30	9.01		9.46		10.15		10.12		16.72		16.76
2023-12-28 14:29:00	9.02		9.48		10.26		10.17		16.85		16.74
2023-12-28 14:29:30	9		9.45		10.1		10.17		16.73		16.72
2023-12-28 14:30:00	9.01		9.49		10.19		10.23		16.74		16.8
2023-12-28 14:30:30	9		9.37		10.27		10.19		16.79		16.73
2023-12-28 14:31:00	9		9.46		10.18		10.19		16.85		16.82
2023-12-28 14:31:30	9.01		9.46		10.21		10.19		16.85		16.73
2023-12-28 14:32:00	9.02		9.4		10.15		10.16		16.73		16.71
2023-12-28 14:32:30	9		9.42		10.14		10.17		16.74		16.7
2023-12-28 14:33:00	9.01		9.49		10.14		10.12		16.73		16.84
2023-12-28 14:33:30	9.01		9.48		10.19		10.2		16.8		16.77
2023-12-28 14:34:00	9.02		9.43		10.18		10.11		16.8		16.75
2023-12-28 14:34:30	9.01		9.47		10.12		10.23		16.76		16.78
2023-12-28 14:35:00	9.01		9.46		10.17		10.1		16.78		16.78
2023-12-28 14:35:30	9.01		9.4		10.17		10.11		16.73		16.75
2023-12-28 14:36:00	9		9.44		10.23		10.13		16.79		16.85
2023-12-28 14:36:30	9.01		9.48		10.19		10.14		16.73		16.78
2023-12-28 14:37:00	9.01		9.43		10.19		10.1		16.84		16.84
2023-12-28 14:37:30	9.02		9.42		10.19		10.21		16.74		16.79
2023-12-28 14:38:00	9		9.42		10.16		10.14		16.74		16.87
2023-12-28 14:38:30	9.01		9.45		10.17		10.16		16.79		16.78
2023-12-28 14:39:00	9		9.44		10.12		10.17		16.72		16.71
2023-12-28 14:39:30	9.01		9.48		10.2		10.18		16.73		16.77
2023-12-28 14:40:00	9.01		9.45		10.11		10.11		16.76		16.72
2023-12-28 14:40:30	9.02		9.48		10.23		10.27		16.78		16.76
2023-12-28 14:41:00	9		9.46		10.1		10.26		16.73		16.75
2023-12-28 14:41:30	9.01		9.41		10.11		10.21		16.79		16.71
2023-12-28 14:42:00	9.01		9.45		10.13		10.14		16.75		16.87
2023-12-28 14:42:30	9.02		9.4		10.14		10.13		16.75		16.82
2023-12-28 14:43:00	9.01		9.41		10.1		10.15		16.72		16.71
2023-12-28 14:43:30	9.02		9.41		10.21		10.21		16.75		16.79
2023-12-28 14:44:00	9.04		9.38		10.14		10.19		16.73		16.73
2023-12-28 14:44:30	9.02		9.37		10.16		10.11		16.72		16.73
2023-12-28 14:45:00	9.01		9.45		10.17		10.12		16.74		16.88
2023-12-28 14:45:30	9.01		9.36		10.18		10.14		16.72		16.86
2023-12-28 14:46:00	9.02		9.44		10.11		10.18		16.71		16.78
2023-12-28 14:46:30	9		9.39		10.27		10.18		16.72		16.83
2023-12-28 14:47:00	9.01		9.45		10.26		10.1		16.78		16.77
2023-12-28 14:47:30	9		9.46		10.21		10.14		16.79		16.7
2023-12-28 14:48:00	9		9.46		10.14		10.13		16.84		16.79
2023-12-28 14:48:30	9.01		9.41		10.13		10.17		16.75		16.75
2023-12-28 14:49:00	9.02		9.46		10.15		10.14		16.73		16.77
2023-12-28 14:49:30	9		9.48		10.21		10.16		16.71		16.81
2023-12-28 14:50:00	9.01		9.45		10.19		10.16		16.78		16.77
2023-12-28 14:50:30	9.01		9.41		10.11		10.1		16.73		16.74
2023-12-28 14:51:00	9.02		9.41		10.12		10.28		16.78		16.8
2023-12-28 14:51:30	9.01		9.48		10.14		10.16		16.74		16.72
2023-12-28 14:52:00	9.01		9.48		10.18		10.1		16.72		16.84
2023-12-28 14:52:30	9.01		9.4		10.18		10.11		16.76		16.71
2023-12-28 14:53:00	9.02		9.44		10.1		10.11		16.76		16.74
2023-12-28 14:53:30	9		9.4		10.14		10.15		16.73		16.74
2023-12-28 14:54:00	9.01		9.45		10.13		10.13		16.76		16.81
2023-12-28 14:54:30	9		9.42		10.17		10.14		16.7		16.78
2023-12-28 14:55:00	9		9.4		10.14		10.19		16.77		16.7
2023-12-28 14:55:30	9.01		9.36		10.16		10.26		16.87		16.76
2023-12-28 14:56:00	9.02		9.41		10.16		10.27		16.83		16.78
2023-12-28 14:56:30	9		9.43		10.1		10.12		16.77		16.77
2023-12-28 14:57:00	9.01		9.44		10.28		10.21		16.79		16.7
2023-12-28 14:57:30	9.01		9.46		10.16		10.15		16.86		16.84
2023-12-28 14:58:00	9.02		9.43		10.1		10.12		16.77		16.74
2023-12-28 14:58:30	9.01		9.36		10.11		10.12		16.71		16.8
2023-12-28 14:59:00	9.01		9.44		10.11		10.14		16.71		16.78
2023-12-28 14:59:30	9.01		9.37		10.15		10.25		16.71		16.7
2023-12-28 15:00:00	9.02		9.41		10.13		10.19		16.79		16.71
2023-12-28 15:00:30	9		9.35		10.14		10.18		16.75		16.79
2023-12-28 15:01:00	9.01		9.42		10.19		10.14		16.7		16.86
2023-12-28 15:01:30	9		9.33		10.26		10.17		16.87		16.83
2023-12-28 15:02:00	9		9.47		10.27		10.24		16.72		16.78
2023-12-28 15:02:30	9.01		9.46		10.12		10.18		16.81		16.76
2023-12-28 15:03:00	9.02		9.41		10.21		10.12		16.72		16.8
2023-12-28 15:03:30	9		9.42		10.15		10.17		16.73		16.75
2023-12-28 15:04:00	9.01		9.41		10.12		10.26		16.88		16.83
2023-12-28 15:04:30	9.01		9.45		10.12		10.11		16.74		16.8
2023-12-28 15:05:00	9.02		9.47		10.14		10.12		16.72		16.75
2023-12-28 15:05:30	9.01		9.43		10.25		10.25		16.76		16.76
2023-12-28 15:06:00	9		9.47		10.19		10.15		16.78		16.86
2023-12-28 15:06:30	9.01		9.44		10.18		10.24		16.87		16.84
2023-12-28 15:07:00	9.01		9.44		10.14		10.1		16.78		16.79
2023-12-28 15:07:30	9.02		9.46		10.17		10.28		16.75		16.84
2023-12-28 15:08:00	9		9.48		10.24		10.12		16.81		16.77
2023-12-28 15:08:30	9.01		9.45		10.18		10.18		16.71		16.84
2023-12-28 15:09:00	9		9.42		10.12		10.16		16.71		16.86
2023-12-28 15:09:30	9.01		9.45		10.17		10.15		16.79		16.89
2023-12-28 15:10:00	9.01		9.45		10.26		10.15		16.7		16.78
2023-12-28 15:10:30	9.02		9.44		10.11		10.13		16.76		16.77
2023-12-28 15:11:00	9		9.45		10.12		10.29		16.7		16.73
2023-12-28 15:11:30	9.01		9.44		10.25		10.13		16.76		16.79
2023-12-28 15:12:00	9.01		9.36		10.15		10.19		16.79		16.79
2023-12-28 15:12:30	9.02		9.42		10.24		10.15		16.76		16.71
2023-12-28 15:13:00	9.01		9.45		10.1		10.23		16.76		16.79
2023-12-28 15:13:30	9.02		9.44		10.28		10.18		16.71		16.7
2023-12-28 15:14:00	9.04		9.39		10.12		10.17		16.73		16.72
2023-12-28 15:14:30	9.02		9.42		10.18		10.2		16.71		16.76
2023-12-28 15:15:00	9.01		9.43		10.16		10.19		16.84		16.8
2023-12-28 15:15:30	9.01		9.45		10.14		10.17		16.79		16.71
2023-12-28 15:16:00	9.02		9.43		10.23		10.23		16.73		16.79
2023-12-28 15:16:30	9		9.41		10.17		10.15		16.74		16.79
2023-12-28 15:17:00	9.01		9.45		10.13		10.19		16.78		16.77
2023-12-28 15:17:30	9		9.45		10.16		10.14		16.75		16.76
2023-12-28 15:18:00	9		9.41		10.25		10.28		16.87		16.85
2023-12-28 15:18:30	9.01		9.41		10.14		10.17		16.83		16.71
2023-12-28 15:19:00	9.02		9.44		10.21		10.12		16.75		16.76
2023-12-28 15:19:30	9		9.42		10.24		10.11		16.88		16.71
2023-12-28 15:20:00	9.01		9.48		10.25		10.21		16.76		16.72
2023-12-28 15:20:30	9.01		9.41		10.15		10.17		16.72		16.8
2023-12-28 15:21:00	9.02		9.4		10.14		10.16		16.84		16.72
2023-12-28 15:21:30	9.01		9.42		10.19		10.11		16.71		16.73
2023-12-28 15:22:00	9.01		9.41		10.14		10.15		16.85		16.72
2023-12-28 15:22:30	9.01		9.47		10.16		10.16		16.71		16.89
2023-12-28 15:23:00	9.02		9.4		10.14		10.16		16.77		16.78
2023-12-28 15:23:30	9		9.42		10.15		10.13		16.88		16.86
2023-12-28 15:24:00	9.01		9.43		10.25		10.21		16.74		16.72
2023-12-28 15:24:30	9		9.44		10.18		10.19		16.75		16.76
2023-12-28 15:25:00	9		9.33		10.19		10.18		16.76		16.84
2023-12-28 15:25:30	9.01		9.4		10.17		10.13		16.7		16.77
2023-12-28 15:26:00	9.02		9.44		10.1		10.13		16.81		16.84
2023-12-28 15:26:30	9		9.34		10.14		10.2		16.7		16.7
2023-12-28 15:27:00	9.01		9.32		10.17		10.23		16.77		16.88
2023-12-28 15:27:30	9.01		9.31		10.11		10.17		16.79		16.78
2023-12-28 15:28:00	9.02		9.43		10.19		10.14		16.79		16.84
2023-12-28 15:28:30	9.01		9.4		10.14		10.17		16.7		16.76
2023-12-28 15:29:00	9.01		9.47		10.19		10.18		16.76		16.87
2023-12-28 15:29:30	9.01		9.43		10.14		10.2		16.85		16.8
2023-12-28 15:30:00	9.02		9.41		10.18		10.19		16.78		16.88
2023-12-28 15:30:30	9		9.41		10.17		10.15		16.85		16.83
2023-12-28 15:31:00	9.01		9.3		10.18		10.13		16.87		16.72
2023-12-28 15:31:30	9		9.41		10.19		10.16		16.77		16.87
2023-12-28 15:32:00	9		9.42		10.16		10.14		16.77		16.82
2023-12-28 15:32:30	9.01		9.42		10.1		10.14		16.79		16.86
2023-12-28 15:33:00	9.02		9.48		10.1		10.17		16.73		16.8
2023-12-28 15:33:30	9		9.45		10.18		10.23		16.8		16.7
2023-12-28 15:34:00	9.01		9.41		10.27		10.15		16.71		16.86
2023-12-28 15:34:30	9.01		9.41		10.21		10.19		16.75		16.71
2023-12-28 15:35:00	9.02		9.48		10.1		10.16		16.71		16.72
2023-12-28 15:35:30	9.01		9.43		10.19		10.15		16.78		16.83
2023-12-28 15:36:00	9		9.47		10.17		10.19		16.86		16.79
2023-12-28 15:36:30	9.01		9.47		10.16		10.17		16.76		16.74
2023-12-28 15:37:00	9.01		9.44		10.19		10.12		16.72		16.86
2023-12-28 15:37:30	9.02		9.44		10.13		10.14		16.77		16.73
2023-12-28 15:38:00	9		9.49		10.11		10.25		16.75		16.7
2023-12-28 15:38:30	9.01		9.46		10.17		10.17		16.71		16.79
2023-12-28 15:39:00	9		9.44		10.16		10.1		16.76		16.73
2023-12-28 15:39:30	9.01		9.4		10.17		10.12		16.76		16.87
2023-12-28 15:40:00	9.01		9.46		10.29		10.15		16.75		16.88
2023-12-28 15:40:30	9.02		9.48		10.13		10.15		16.74		16.85
2023-12-28 15:41:00	9		9.33		10.18		10.13		16.73		16.82
2023-12-28 15:41:30	9.01		9.48		10.11		10.12		16.71		16.83
2023-12-28 15:42:00	9.01		9.41		10.1		10.21		16.74		16.83
2023-12-28 15:42:30	9.02		9.4		10.15		10.18		16.83		16.76
2023-12-28 15:43:00	9.01		9.43		10.19		10.18		16.77		16.7
2023-12-28 15:43:30	9.02		9.47		10.16		10.2		16.72		16.81
2023-12-28 15:44:00	9.04		9.43		10.16		10.17		16.73		16.82
2023-12-28 15:44:30	9.02		9.42		10.12		10.16		16.79		16.81
2023-12-28 15:45:00	9.01		9.4		10.17		10.15		16.71		16.72
2023-12-28 15:45:30	9.01		9.48		10.18		10.24		16.74		16.84
2023-12-28 15:46:00	9.02		9.46		10.17		10.13		16.74		16.75
2023-12-28 15:46:30	9		9.44		10.13		10.14		16.73		16.71
2023-12-28 15:47:00	9.01		9.41		10.18		10.12		16.71		16.75
2023-12-28 15:47:30	9		9.43		10.17		10.11		16.77		16.89
2023-12-28 15:48:00	9		9.45		10.27		10.12		16.77		16.76
2023-12-28 15:48:30	9.01		9.46		10.23		10.24		16.84		16.79
2023-12-28 15:49:00	9.02		9.43		10.29		10.15		16.74		16.74
2023-12-28 15:49:30	9		9.45		10.24		10.19		16.87		16.87
2023-12-28 15:50:00	9.01		9.4		10.15		10.18		16.77		16.72
2023-12-28 15:50:30	9.01		9.42		10.21		10.17		16.72		16.81
2023-12-28 15:51:00	9.02		9.43		10.18		10.14		16.82		16.72
2023-12-28 15:51:30	9.01		9.47		10.13		10.19		16.79		16.79
2023-12-28 15:52:00	9.01		9.43		10.11		10.19		16.72		16.75
2023-12-28 15:52:30	9.01		9.46		10.18		10.17		16.89		16.73
2023-12-28 15:53:00	9.02		9.44		10.1		10.17		16.79		16.73
2023-12-28 15:53:30	9		9.42		10.21		10.14		16.76		16.71
2023-12-28 15:54:00	9.01		9.49		10.28		10.22		16.85		16.74
2023-12-28 15:54:30	9		9.46		10.12		10.14		16.87		16.76
2023-12-28 15:55:00	9		9.49		10.19		10.23		16.75		16.77
2023-12-28 15:55:30	9.01		9.47		10.14		10.12		16.79		16.79
2023-12-28 15:56:00	9.02		9.45		10.11		10.2		16.76		16.88
2023-12-28 15:56:30	9		9.45		10.19		10.11		16.77		16.77
2023-12-28 15:57:00	9.01		9.31		10.11		10.14		16.71		16.79
2023-12-28 15:57:30	9.01		9.43		10.15		10.1		16.73		16.77
2023-12-28 15:58:00	9.02		9.43		10.23		10.19		16.73		16.81
2023-12-28 15:58:30	9.01		9.45		10.24		10.19		16.73		16.78
2023-12-28 15:59:00	9.01		9.31		10.25		10.16		16.71		16.71
2023-12-28 15:59:30	9.01		9.45		10.13		10.1		16.77		16.71
2023-12-28 16:00:00	9.02		9.44		10.16		10.19		16.74		16.75
2023-12-28 16:00:30	9		9.48		10.26		10.25		16.75		16.73
2023-12-28 16:01:00	9.01		9.44		10.28		10.17		16.77		16.75
2023-12-28 16:01:30	9		9.44		10.13		10.14		16.73		16.75
2023-12-28 16:02:00	9		9.47		10.13		10.14		16.77		16.72
2023-12-28 16:02:30	9.01		9.45		10.12		10.14		16.74		16.8
2023-12-28 16:03:00	9.02		9.44		10.22		10.14		16.86		16.88
2023-12-28 16:03:30	9		9.42		10.14		10.17		16.79		16.74
2023-12-28 16:04:00	9.01		9.49		10.15		10.11		16.79		16.89
2023-12-28 16:04:30	9.01		9.41		10.2		10.14		16.79		16.78
2023-12-28 16:05:00	9.02		9.41		10.17		10.16		16.82		16.76
2023-12-28 16:05:30	9.01		9.45		10.19		10.17		16.85		16.78
2023-12-28 16:06:00	9		9.41		10.19		10.18		16.75		16.7
2023-12-28 16:06:30	9.01		9.45		10.11		10.1		16.8		16.89
2023-12-28 16:07:00	9.01		9.43		10.19		10.13		16.71		16.77
2023-12-28 16:07:30	9.02		9.46		10.21		10.15		16.79		16.83
2023-12-28 16:08:00	9		9.47		10.23		10.16		16.7		16.73
2023-12-28 16:08:30	9.01		9.44		10.2		10.16		16.73		16.81
2023-12-28 16:09:00	9		9.47		10.19		10.16		16.78		16.85
2023-12-28 16:09:30	9.01		9.44		10.11		10.12		16.72		16.72
2023-12-28 16:10:00	9.01		9.42		10.22		10.18		16.83		16.85
2023-12-28 16:10:30	9.02		9.45		10.13		10.17		16.79		16.72
2023-12-28 16:11:00	9		9.42		10.13		10.15		16.73		16.74
2023-12-28 16:11:30	9.01		9.41		10.15		10.19		16.73		16.72
2023-12-28 16:12:00	9.01		9.44		10.16		10.12		16.77		16.89
2023-12-28 16:12:30	9.02		9.45		10.12		10.24		16.73		16.89
2023-12-28 16:13:00	9.01		9.42		10.12		10.12		16.76		16.77
2023-12-28 16:13:30	9.02		9.4		10.14		10.22		16.75		16.71
2023-12-28 16:14:00	9.04		9.49		10.16		10.1		16.73		16.73
2023-12-28 16:14:30	9.02		9.48		10.18		10.14		16.89		16.74
2023-12-28 16:15:00	9.01		9.44		10.16		10.14		16.79		16.83
2023-12-28 16:15:30	9.01		9.44		10.26		10.26		16.77		16.71
2023-12-28 16:16:00	9.02		9.48		10.13		10.18		16.77		16.88
2023-12-28 16:16:30	9		9.45		10.26		10.1		16.82		16.85
2023-12-28 16:17:00	9.01		9.44		10.15		10.28		16.77		16.75
2023-12-28 16:17:30	9		9.43		10.17		10.17		16.85		16.78
2023-12-28 16:18:00	9		9.42		10.1		10.12		16.78		16.76
2023-12-28 16:18:30	9.01		9.48		10.14		10.12		16.77		16.79
2023-12-28 16:19:00	9.02		9.47		10.13		10.27		16.88		16.79
2023-12-28 16:19:30	9		9.46		10.1		10.15		16.77		16.7
2023-12-28 16:20:00	9.01		9.45		10.15		10.29		16.79		16.78
2023-12-28 16:20:30	9.01		9.42		10.17		10.19		16.73		16.89
2023-12-28 16:21:00	9.02		9.45		10.22		10.15		16.79		16.7
2023-12-28 16:21:30	9.01		9.48		10.29		10.19		16.73		16.78
2023-12-28 16:22:00	9.01		9.32		10.16		10.15		16.72		16.78
2023-12-28 16:22:30	9.01		9.48		10.17		10.19		16.72		16.71
2023-12-28 16:23:00	9		9.48		10.11		10.18		16.74		16.73
2023-12-28 16:23:30	9.01		9.46		10.12		10.22		16.81		16.87
2023-12-28 16:24:00	9.01		9.4		10.24		10.15		16.76		16.83
2023-12-28 16:24:30	9.02		9.35		10.1		10.27		16.72		16.7
2023-12-28 16:25:00	9		9.48		10.25		10.18		16.75		16.85
2023-12-28 16:25:30	9.01		9.39		10.19		10.14		16.77		16.8
2023-12-28 16:26:00	9		9.49		10.14		10.17		16.71		16.89
2023-12-28 16:26:30	9.01		9.43		10.17		10.19		16.82		16.72
2023-12-28 16:27:00	9.01		9.4		10.16		10.28		16.71		16.76
2023-12-28 16:27:30	9.02		9.46		10.16		10.18		16.76		16.81
2023-12-28 16:28:00	9		9.44		10.15		10.19		16.78		16.78
2023-12-28 16:28:30	9.01		9.49		10.11		10.13		16.71		16.74
2023-12-28 16:29:00	9.01		9.43		10.12		10.11		16.75		16.7
2023-12-28 16:29:30	9.02		9.42		10.19		10.17		16.84		16.7
2023-12-28 16:30:00	9.01		9.45		10.22		10.12		16.79		16.73
2023-12-28 16:30:30	9.02		9.47		10.23		10.24		16.83		16.78
2023-12-28 16:31:00	9.04		9.41		10.19		10.17		16.71		16.84
2023-12-28 16:31:30	9.02		9.43		10.16		10.12		16.77		16.89
2023-12-28 16:32:00	9.01		9.47		10.16		10.2		16.82		16.86
2023-12-28 16:32:30	9.01		9.4		10.18		10.14		16.76		16.86
2023-12-28 16:33:00	9.02		9.46		10.11		10.19		16.73		16.76
2023-12-28 16:33:30	9		9.46		10.17		10.13		16.76		16.71
2023-12-28 16:34:00	9.01		9.45		10.16		10.16		16.72		16.77
2023-12-28 16:34:30	9		9.42		10.15		10.28		16.78		16.88
2023-12-28 16:35:00	9		9.4		10.18		10.27		16.75		16.73
2023-12-28 16:35:30	9.01		9.46		10.14		10.18		16.73		16.84
2023-12-28 16:36:00	9.02		9.42		10.11		10.18		16.85		16.75
2023-12-28 16:36:30	9		9.43		10.14		10.29		16.71		16.74
2023-12-28 16:37:00	9.01		9.47		10.19		10.12		16.74		16.71
2023-12-28 16:37:30	9.01		9.46		10.19		10.17		16.7		16.81
2023-12-28 16:38:00	9.02		9.43		10.12		10.1		16.78		16.83
2023-12-28 16:38:30	9.01		9.44		10.23		10.24		16.77		16.7
2023-12-28 16:39:00	9.01		9.47		10.27		10.18		16.71		16.82
2023-12-28 16:39:30	9.01		9.49		10.1		10.14		16.85		16.77
2023-12-28 16:40:00	9.02		9.48		10.15		10.14		16.84		16.75
2023-12-28 16:40:30	9		9.42		10.23		10.11		16.78		16.75
2023-12-28 16:41:00	9.01		9.44		10.18		10.12		16.75		16.89
2023-12-28 16:41:30	9		9.4		10.14		10.18		16.74		16.78
2023-12-28 16:42:00	9		9.42		10.19		10.17		16.74		16.7
2023-12-28 16:42:30	9.01		9.4		10.17		10.14		16.79		16.78
2023-12-28 16:43:00	9.02		9.46		10.12		10.1		16.72		16.72
2023-12-28 16:43:30	9		9.4		10.12		10.17		16.82		16.85
2023-12-28 16:44:00	9.01		9.49		10.14		10.1		16.79		16.83
2023-12-28 16:44:30	9.01		9.45		10.19		10.16		16.77		16.72
2023-12-28 16:45:00	9.02		9.49		10.12		10.19		16.75		16.83
2023-12-28 16:45:30	9.01		9.44		10.13		10.29		16.76		16.71
2023-12-28 16:46:00	9.01		9.46		10.17		10.2		16.81		16.76
2023-12-28 16:46:30	9.01		9.41		10.2		10.12		16.75		16.79
2023-12-28 16:47:00	9.02		9.41		10.13		10.11		16.76		16.78
2023-12-28 16:47:30	9		9.47		10.15		10.15		16.79		16.83
2023-12-28 16:48:00	9.01		9.43		10.13		10.18		16.79		16.72
2023-12-28 16:48:30	9		9.44		10.14		10.16		16.72		16.89
2023-12-28 16:49:00	9		9.44		10.16		10.2		16.76		16.71
2023-12-28 16:49:30	9.01		9.41		10.15		10.17		16.82		16.76
2023-12-28 16:50:00	9.02		9.45		10.23		10.18		16.75		16.72
2023-12-28 16:50:30	9		9.41		10.2		10.19		16.79		16.82
2023-12-28 16:51:00	9.01		9.46		10.12		10.19		16.84		16.87
2023-12-28 16:51:30	9.01		9.41		10.13		10.18		16.74		16.79
2023-12-28 16:52:00	9.02		9.44		10.17		10.13		16.72		16.88
2023-12-28 16:52:30	9.01		9.48		10.23		10.2		16.7		16.8
2023-12-28 16:53:00	9		9.41		10.13		10.17		16.75		16.76
2023-12-28 16:53:30	9.01		9.41		10.16		10.18		16.73		16.71
2023-12-28 16:54:00	9.01		9.48		10.19		10.12		16.75		16.87
2023-12-28 16:54:30	9.02		9.48		10.22		10.23		16.81		16.74
2023-12-28 16:55:00	9		9.42		10.17		10.23		16.72		16.71
2023-12-28 16:55:30	9.01		9.49		10.12		10.13		16.73		16.87
2023-12-28 16:56:00	9		9.45		10.22		10.11		16.7		16.81
2023-12-28 16:56:30	9.01		9.42		10.18		10.19		16.72		16.71
2023-12-28 16:57:00	9.01		9.44		10.12		10.19		16.78		16.79
2023-12-28 16:57:30	9.02		9.42		10.18		10.15		16.71		16.74
2023-12-28 16:58:00	9		9.41		10.11		10.26		16.71		16.79
2023-12-28 16:58:30	9.01		9.48		10.19		10.1		16.79		16.85
2023-12-28 16:59:00	9.01		9.47		10.12		10.19		16.76		16.76
2023-12-28 16:59:30	9.02		9.42		10.14		10.27		16.74		16.8
2023-12-28 17:00:00	9.01		9.42		10.19		10.18		16.75		16.77
2023-12-28 17:00:30	9.02		9.4		10.1		10.21		16.7		16.85
2023-12-28 17:01:00	9.04		9.46		10.23		10.15		16.78		16.7
2023-12-28 17:01:30	9.02		9.49		10.14		10.14		16.84		16.7
2023-12-28 17:02:00	9.01		9.45		10.14		10.14		16.73		16.83
2023-12-28 17:02:30	9.01		9.4		10.27		10.19		16.73		16.71
2023-12-28 17:03:00	9.02		9.49		10.13		10.18		16.76		16.76
2023-12-28 17:03:30	9		9.41		10.12		10.12		16.71		16.73
2023-12-28 17:04:00	9.01		9.43		10.1		10.17		16.75		16.72
2023-12-28 17:04:30	9		9.43		10.14		10.17		16.76		16.89
2023-12-28 17:05:00	9		9.49		10.28		10.23		16.71		16.79
2023-12-28 17:05:30	9.01		9.48		10.11		10.19		16.75		16.75
2023-12-28 17:06:00	9.02		9.43		10.1		10.19		16.71		16.87
2023-12-28 17:06:30	9		9.45		10.16		10.19		16.76		16.85
2023-12-28 17:07:00	9.01		9.4		10.13		10.16		16.87		16.77
2023-12-28 17:07:30	9.01		9.44		10.21		10.17		16.78		16.78
2023-12-28 17:08:00	9.02		9.49		10.15		10.12		16.72		16.82
2023-12-28 17:08:30	9.01		9.45		10.11		10.2		16.71		16.7
2023-12-28 17:09:00	9.01		9.45		10.18		10.11		16.78		16.79
2023-12-28 17:09:30	9.01		9.48		10.11		10.23		16.87		16.76
2023-12-28 17:10:00	9.02		9.45		10.13		10.1		16.77		16.7
2023-12-28 17:10:30	9		9.43		10.22		10.11		16.78		16.73
2023-12-28 17:11:00	9.01		9.45		10.1		10.13		16.81		16.71
2023-12-28 17:11:30	9		9.42		10.14		10.14		16.78		16.7
2023-12-28 17:12:00	9		9.45		10.2		10.1		16.79		16.82
2023-12-28 17:12:30	9.01		9.47		10.14		10.21		16.78		16.85
2023-12-28 17:13:00	9.02		9.44		10.17		10.14		16.87		16.71
2023-12-28 17:13:30	9		9.45		10.17		10.16		16.76		16.73
2023-12-28 17:14:00	9.01		9.41		10.1		10.17		16.71		16.79
2023-12-28 17:14:30	9.01		9.46		10.23		10.18		16.79		16.71
2023-12-28 17:15:00	9.02		9.46		10.2		10.11		16.72		16.73
2023-12-28 17:15:30	9.01		9.47		10.22		10.27		16.72		16.76
2023-12-28 17:16:00	9.01		9.45		10.18		10.26		16.73		16.82
2023-12-28 17:16:30	9.01		9.47		10.14		10.21		16.73		16.72
2023-12-28 17:17:00	9.02		9.48		10.17		10.14		16.71		16.73
2023-12-28 17:17:30	9		9.43		10.1		10.13		16.72		16.71
2023-12-28 17:18:00	9.01		9.4		10.16		10.15		16.77		16.76
2023-12-28 17:18:30	9		9.42		10.16		10.21		16.7		16.74
2023-12-28 17:19:00	9		9.4		10.27		10.19		16.77		16.77
2023-12-28 17:19:30	9.01		9.44		10.15		10.11		16.77		16.75
2023-12-28 17:20:00	9.02		9.42		10.2		10.12		16.72		16.74
2023-12-28 17:20:30	9		9.42		10.19		10.14		16.78		16.78
2023-12-28 17:21:00	9.01		9.41		10.12		10.18		16.74		16.87
2023-12-28 17:21:30	9.01		9.47		10.17		10.18		16.77		16.78
2023-12-28 17:22:00	9.02		9.48		10.15		10.1		16.78		16.7
2023-12-28 17:22:30	9.01		9.44		10.25		10.14		16.77		16.75
2023-12-28 17:23:00	9		9.46		10.18		10.13		16.78		16.7
2023-12-28 17:23:30	9.01		9.46		10.25		10.17		16.75		16.87
2023-12-28 17:24:00	9.01		9.47		10.1		10.14		16.79		16.74
2023-12-28 17:24:30	9.02		9.49		10.15		10.16		16.74		16.74
2023-12-28 17:25:00	9		9.46		10.23		10.16		16.7		16.75
2023-12-28 17:25:30	9.01		9.41		10.17		10.1		16.73		16.73
2023-12-28 17:26:00	9		9.43		10.12		10.28		16.78		16.89
2023-12-28 17:26:30	9.01		9.47		10.15		10.16		16.72		16.77
2023-12-28 17:27:00	9.01		9.45		10.12		10.1		16.7		16.75
2023-12-28 17:27:30	9.02		9.32		10.18		10.11		16.74		16.73
2023-12-28 17:28:00	9		9.45		10.27		10.11		16.73		16.78
2023-12-28 17:28:30	9.01		9.43		10.14		10.15		16.72		16.7
2023-12-28 17:29:00	9.01		9.49		10.24		10.13		16.71		16.83
2023-12-28 17:29:30	9.02		9.48		10.11		10.14		16.74		16.7
2023-12-28 17:30:00	9.01		9.43		10.19		10.19		16.83		16.78
2023-12-28 17:30:30	9.02		9.4		10.13		10.26		16.79		16.76
2023-12-28 17:31:00	9.04		9.44		10.26		10.27		16.79		16.81
2023-12-28 17:31:30	9.02		9.32		10.23		10.12		16.8		16.77
2023-12-28 17:32:00	9.01		9.46		10.18		10.21		16.74		16.85
2023-12-28 17:32:30	9.01		9.33		10.17		10.15		16.8		16.75
2023-12-28 17:33:00	9.02		9.38		10.17		10.12		16.7		16.71
2023-12-28 17:33:30	9		9.44		10.16		10.12		16.79		16.86
2023-12-28 17:34:00	9.01		9.31		10.15		10.14		16.7		16.88
2023-12-28 17:34:30	9		9.47		10.14		10.25		16.79		16.81
2023-12-28 17:35:00	9		9.35		10.12		10.19		16.76		16.7
2023-12-28 17:35:30	9.01		9.43		10.23		10.18		16.79		16.89
2023-12-28 17:36:00	9.02		9.41		10.16		10.14		16.79		16.81
2023-12-28 17:36:30	9		9.48		10.14		10.17		16.7		16.75
2023-12-28 17:37:00	9.01		9.43		10.15		10.24		16.74		16.85
2023-12-28 17:37:30	9.01		9.47		10.2		10.18		16.74		16.71
2023-12-28 17:38:00	9.02		9.41		10.12		10.12		16.86		16.72
2023-12-28 17:38:30	9.01		9.49		10.14		10.17		16.77		16.76
2023-12-28 17:39:00	9.01		9.43		10.2		10.26		16.72		16.78
2023-12-28 17:39:30	9.01		9.49		10.11		10.11		16.75		16.72
2023-12-28 17:40:00	9.02		9.47		10.15		10.12		16.72		16.7
2023-12-28 17:40:30	9		9.42		10.29		10.25		16.75		16.75
2023-12-28 17:41:00	9.01		9.49		10.16		10.15		16.71		16.79
2023-12-28 17:41:30	9		9.43		10.2		10.24		16.81		16.87
2023-12-28 17:42:00	9		9.49		10.13		10.1		16.73		16.73
2023-12-28 17:42:30	9.01		9.46		10.24		10.28		16.7		16.74
2023-12-28 17:43:00	9.02		9.45		10.11		10.12		16.79		16.78
2023-12-28 17:43:30	9		9.45		10.18		10.18		16.72		16.84
2023-12-28 17:44:00	9.01		9.45		10.16		10.16		16.72		16.89
2023-12-28 17:44:30	9.01		9.4		10.18		10.14		16.82		16.8
2023-12-28 17:45:00	9.02		9.46		10.21		10.23		16.72		16.75
2023-12-28 17:45:30	9.01		9.44		10.11		10.12		16.76		16.75
2023-12-28 17:46:00	9.01		9.42		10.21		10.11		16.77		16.8
2023-12-28 17:46:30	9.01		9.4		10.27		10.12		16.74		16.86
2023-12-28 17:47:00	9.02		9.41		10.12		10.15		16.76		16.79
2023-12-28 17:47:30	9		9.36		10.24		10.12		16.7		16.71
2023-12-28 17:48:00	9.01		9.48		10.19		10.23		16.74		16.73
2023-12-28 17:48:30	9		9.43		10.1		10.12		16.7		16.84
2023-12-28 17:49:00	9		9.46		10.15		10.15		16.79		16.74
2023-12-28 17:49:30	9.01		9.43		10.15		10.11		16.75		16.85
2023-12-28 17:50:00	9.02		9.46		10.19		10.15		16.7		16.84
2023-12-28 17:50:30	9		9.49		10.17		10.17		16.78		16.7
2023-12-28 17:51:00	9.01		9.48		10.13		10.1		16.86		16.74
2023-12-28 17:51:30	9.01		9.47		10.18		10.19		16.72		16.78
2023-12-28 17:52:00	9.02		9.42		10.19		10.18		16.76		16.7
2023-12-28 17:52:30	9.01		9.44		10.25		10.18		16.83		16.77
2023-12-28 17:53:00	9		9.42		10.28		10.13		16.76		16.75
2023-12-28 17:53:30	9.01		9.45		10.14		10.2		16.72		16.7
2023-12-28 17:54:00	9.01		9.48		10.27		10.15		16.71		16.7
2023-12-28 17:54:30	9.02		9.47		10.1		10.12		16.71		16.79
2023-12-28 17:55:00	9		9.43		10.15		10.15		16.71		16.8
2023-12-28 17:55:30	9.01		9.42		10.14		10.19		16.72		16.86
2023-12-28 17:56:00	9		9.44		10.18		10.18		16.77		16.73
2023-12-28 17:56:30	9.01		9.42		10.14		10.2		16.71		16.73
2023-12-28 17:57:00	9.01		9.37		10.11		10.16		16.82		16.77
2023-12-28 17:57:30	9.02		9.39		10.18		10.23		16.77		16.86
2023-12-28 17:58:00	9		9.48		10.25		10.23		16.73		16.77
2023-12-28 17:58:30	9.01		9.3		10.19		10.13		16.76		16.87
2023-12-28 17:59:00	9.01		9.4		10.14		10.18		16.74		16.77
2023-12-28 17:59:30	9.02		9.49		10.18		10.18		16.76		16.89
2023-12-28 18:00:00	9.01		9.47		10.19		10.26		16.72		16.71
2023-12-28 18:00:30	9.02		9.46		10.2		10.13		16.76		16.81
2023-12-28 18:01:00	9.04		9.49		10.16		10.17		16.89		16.78
2023-12-28 18:01:30	9.02		9.47		10.1		10.14		16.72		16.87
2023-12-28 18:02:00	9.01		9.44		10.21		10.1		16.76		16.84
2023-12-28 18:02:30	9.01		9.46		10.14		10.19		16.75		16.79
2023-12-28 18:03:00	9.02		9.46		10.16		10.14		16.74		16.78
2023-12-28 18:03:30	9		9.45		10.19		10.15		16.74		16.75
2023-12-28 18:04:00	9.01		9.46		10.13		10.19		16.85		16.7
2023-12-28 18:04:30	9		9.44		10.11		10.14		16.76		16.78
2023-12-28 18:05:00	9		9.44		10.11		10.12		16.77		16.77
2023-12-28 18:05:30	9.01		9.46		10.26		10.1		16.7		16.79
2023-12-28 18:06:00	9.02		9.44		10.28		10.18		16.75		16.88
2023-12-28 18:06:30	9		9.48		10.12		10.13		16.74		16.84
2023-12-28 18:07:00	9.01		9.45		10.2		10.14		16.78		16.85
2023-12-28 18:07:30	9.01		9.45		10.12		10.13		16.79		16.7
2023-12-28 18:08:00	9.02		9.43		10.19		10.26		16.77		16.85
2023-12-28 18:08:30	9.01		9.44		10.11		10.13		16.75		16.89
2023-12-28 18:09:00	9.01		9.43		10.17		10.26		16.75		16.85
2023-12-28 18:09:30	9.01		9.45		10.26		10.18		16.79		16.81
2023-12-28 18:10:00	9		9.45		10.24		10.18		16.7		16.83
2023-12-28 18:10:30	9.01		9.47		10.11		10.11		16.7		16.8
2023-12-28 18:11:00	9.01		9.47		10.18		10.12		16.7		16.8
2023-12-28 18:11:30	9.02		9.4		10.2		10.13		16.75		16.86
2023-12-28 18:12:00	9		9.46		10.18		10.2		16.71		16.78
2023-12-28 18:12:30	9.01		9.46		10.19		10.13		16.74		16.76
2023-12-28 18:13:00	9		9.48		10.12		10.26		16.76		16.81
2023-12-28 18:13:30	9.01		9.48		10.16		10.15		16.79		16.86
2023-12-28 18:14:00	9.01		9.49		10.28		10.14		16.75		16.81
2023-12-28 18:14:30	9.02		9.48		10.11		10.13		16.79		16.8
2023-12-28 18:15:00	9		9.48		10.1		10.21		16.72		16.83
2023-12-28 18:15:30	9.01		9.41		10.19		10.11		16.75		16.84
2023-12-28 18:16:00	9.01		9.47		10.26		10.2		16.87		16.73
2023-12-28 18:16:30	9.02		9.42		10.13		10.2		16.76		16.81
2023-12-28 18:17:00	9.01		9.4		10.13		10.19		16.73		16.76
2023-12-28 18:17:30	9.02		9.43		10.13		10.22		16.75		16.75
2023-12-28 18:18:00	9.04		9.45		10.12		10.25		16.71		16.82
2023-12-28 18:18:30	9.02		9.46		10.12		10.19		16.74		16.89
2023-12-28 18:19:00	9.01		9.44		10.19		10.27		16.73		16.77
2023-12-28 18:19:30	9.01		9.45		10.29		10.1		16.76		16.83
2023-12-28 18:20:00	9.02		9.43		10.27		10.12		16.79		16.76
2023-12-28 18:20:30	9		9.47		10.13		10.17		16.77		16.71
2023-12-28 18:21:00	9.01		9.48		10.29		10.18		16.76		16.86
2023-12-28 18:21:30	9		9.48		10.17		10.14		16.7		16.79
2023-12-28 18:22:00	9		9.48		10.16		10.17		16.78		16.73
2023-12-28 18:22:30	9.01		9.45		10.17		10.27		16.77		16.81
2023-12-28 18:23:00	9.02		9.47		10.15		10.12		16.77		16.75
2023-12-28 18:23:30	9		9.43		10.18		10.17		16.84		16.83
2023-12-28 18:24:00	9.01		9.48		10.13		10.17		16.75		16.75
2023-12-28 18:24:30	9.01		9.4		10.12		10.11		16.8		16.73
2023-12-28 18:25:00	9.02		9.48		10.14		10.27		16.75		16.7
2023-12-28 18:25:30	9.01		9.42		10.21		10.16		16.72		16.71
2023-12-28 18:26:00	9.01		9.42		10.29		10.14		16.77		16.79
2023-12-28 18:26:30	9.01		9.45		10.29		10.27		16.73		16.72
2023-12-28 18:27:00	9.02		9.49		10.16		10.25		16.73		16.76
2023-12-28 18:27:30	9		9.4		10.22		10.26		16.79		16.76
2023-12-28 18:28:00	9.01		9.4		10.11		10.18		16.78		16.77
2023-12-28 18:28:30	9		9.48		10.16		10.21		16.74		16.72
2023-12-28 18:29:00	9		9.48		10.1		10.24		16.72		16.87
2023-12-28 18:29:30	9.01		9.46		10.18		10.12		16.73		16.79
2023-12-28 18:30:00	9.02		9.4		10.11		10.19		16.89		16.8
2023-12-28 18:30:30	9		9.46		10.11		10.13		16.76		16.73
2023-12-28 18:31:00	9.01		9.44		10.17		10.21		16.74		16.74
2023-12-28 18:31:30	9.01		9.45		10.14		10.21		16.74		16.71
2023-12-28 18:32:00	9.02		9.46		10.14		10.23		16.71		16.76
2023-12-28 18:32:30	9.01		9.48		10.1		10.16		16.79		16.78
2023-12-28 18:33:00	9.01		9.47		10.21		10.1		16.73		16.86
2023-12-28 18:33:30	9.01		9.41		10.23		10.16		16.73		16.82
2023-12-28 18:34:00	9.02		9.32		10.17		10.26		16.73		16.72
2023-12-28 18:34:30	9		9.46		10.26		10.23		16.78		16.72
2023-12-28 18:35:00	9.01		9.47		10.21		10.25		16.72		16.74
2023-12-28 18:35:30	9		9.37		10.11		10.11		16.74		16.75
2023-12-28 18:36:00	9		9.41		10.23		10.25		16.73		16.76
2023-12-28 18:36:30	9.01		9.47		10.17		10.28		16.72		16.78
2023-12-28 18:37:00	9.02		9.42		10.13		10.26		16.73		16.85
2023-12-28 18:37:30	9		9.45		10.14		10.16		16.89		16.77
2023-12-28 18:38:00	9.01		9.47		10.27		10.17		16.74		16.79
2023-12-28 18:38:30	9.01		9.4		10.12		10.18		16.76		16.89
2023-12-28 18:39:00	9.02		9.46		10.1		10.13		16.87		16.82
2023-12-28 18:39:30	9.01		9.42		10.19		10.16		16.76		16.85
2023-12-28 18:40:00	9		9.49		10.24		10.12		16.75		16.84
2023-12-28 18:40:30	9.01		9.46		10.19		10.28		16.71		16.7
2023-12-28 18:41:00	9.01		9.49		10.17		10.2		16.74		16.75
2023-12-28 18:41:30	9.02		9.48		10.12		10.28		16.79		16.82
2023-12-28 18:42:00	9		9.45		10.1		10.21		16.77		16.86
2023-12-28 18:42:30	9.01		9.41		10.13		10.18		16.76		16.79
2023-12-28 18:43:00	9		9.41		10.29		10.12		16.75		16.84
2023-12-28 18:43:30	9.01		9.45		10.23		10.1		16.73		16.78
2023-12-28 18:44:00	9.01		9.48		10.25		10.14		16.76		16.74
2023-12-28 18:44:30	9.02		9.47		10.15		10.29		16.74		16.74
2023-12-28 18:45:00	9		9.43		10.17		10.2		16.75		16.76
2023-12-28 18:45:30	9.01		9.32		10.13		10.18		16.76		16.76
2023-12-28 18:46:00	9.01		9.34		10.29		10.13		16.74		16.83
2023-12-28 18:46:30	9.02		9.32		10.16		10.11		16.79		16.89
2023-12-28 18:47:00	9.01		9.43		10.18		10.22		16.76		16.81
2023-12-28 18:47:30	9.02		9.4		10.16		10.16		16.72		16.86
2023-12-28 18:48:00	9.04		9.37		10.1		10.15		16.72		16.79
2023-12-28 18:48:30	9.02		9.41		10.12		10.24		16.72		16.74
2023-12-28 18:49:00	9.01		9.36		10.15		10.17		16.75		16.72
2023-12-28 18:49:30	9.01		9.49		10.16		10.21		16.7		16.86
2023-12-28 18:50:00	9.02		9.44		10.19		10.16		16.76		16.71
2023-12-28 18:50:30	9		9.48		10.19		10.14		16.75		16.85
2023-12-28 18:51:00	9.01		9.49		10.14		10.18		16.75		16.78
2023-12-28 18:51:30	9		9.43		10.15		10.17		16.72		16.89
2023-12-28 18:52:00	9		9.45		10.13		10.12		16.7		16.83
2023-12-28 18:52:30	9.01		9.41		10.11		10.14		16.7		16.79
2023-12-28 18:53:00	9.02		9.45		10.13		10.27		16.71		16.89
2023-12-28 18:53:30	9		9.49		10.19		10.25		16.79		16.74
2023-12-28 18:54:00	9.01		9.49		10.14		10.19		16.7		16.83
2023-12-28 18:54:30	9.01		9.49		10.11		10.26		16.78		16.89
2023-12-28 18:55:00	9.02		9.44		10.17		10.17		16.75		16.74
2023-12-28 18:55:30	9.01		9.4		10.21		10.11		16.72		16.86
2023-12-28 18:56:00	9.01		9.46		10.26		10.14		16.76		16.79
2023-12-28 18:56:30	9.01		9.4		10.12		10.12		16.76		16.77
2023-12-28 18:57:00	9.02		9.45		10.14		10.19		16.79		16.86
2023-12-28 18:57:30	9		9.49		10.17		10.1		16.72		16.78
2023-12-28 18:58:00	9.01		9.45		10.19		10.26		16.83		16.82
2023-12-28 18:58:30	9		9.41		10.15		10.16		16.83		16.79
2023-12-28 18:59:00	9		9.49		10.26		10.21		16.8		16.76
2023-12-28 18:59:30	9.01		9.41		10.13		10.1		16.7		16.81
2023-12-28 19:00:00	9.02		9.4		10.12		10.28		16.73		16.77
2023-12-28 19:00:30	9		9.41		10.25		10.16		16.76		16.76
2023-12-28 19:01:00	9.01		9.49		10.11		10.28		16.71		16.81
2023-12-28 19:01:30	9.01		9.33		10.23		10.27		16.88		16.71
2023-12-28 19:02:00	9.02		9.49		10.1		10.18		16.77		16.73
2023-12-28 19:02:30	9.01		9.43		10.22		10.18		16.76		16.83
2023-12-28 19:03:00	9.01		9.46		10.22		10.29		16.7		16.79
2023-12-28 19:03:30	9.01		9.41		10.19		10.12		16.71		16.73
2023-12-28 19:04:00	9.02		9.46		10.21		10.17		16.7		16.71
2023-12-28 19:04:30	9		9.48		10.17		10.1		16.75		16.73
2023-12-28 19:05:00	9.01		9.49		10.17		10.24		16.71		16.71
2023-12-28 19:05:30	9		9.42		10.18		10.18		16.78		16.74
2023-12-28 19:06:00	9		9.4		10.16		10.14		16.73		16.78
2023-12-28 19:06:30	9.01		9.49		10.26		10.14		16.78		16.89
2023-12-28 19:07:00	9.02		9.4		10.16		10.11		16.76		16.71
2023-12-28 19:07:30	9		9.45		10.1		10.12		16.7		16.81
2023-12-28 19:08:00	9.01		9.42		10.28		10.18		16.8		16.79
2023-12-28 19:08:30	9.01		9.37		10.15		10.17		16.75		16.84
2023-12-28 19:09:00	9.02		9.47		10.28		10.14		16.8		16.85
2023-12-28 19:09:30	9.01		9.48		10.13		10.1		16.78		16.71
2023-12-28 19:10:00	9		9.44		10.24		10.17		16.79		16.76
2023-12-28 19:10:30	9.01		9.41		10.16		10.1		16.73		16.7
2023-12-28 19:11:00	9.01		9.47		10.23		10.16		16.71		16.81
2023-12-28 19:11:30	9.02		9.48		10.29		10.19		16.75		16.78
2023-12-28 19:12:00	9		9.38		10.16		10.29		16.75		16.78
2023-12-28 19:12:30	9.01		9.45		10.19		10.2		16.71		16.79
2023-12-28 19:13:00	9		9.45		10.11		10.12		16.73		16.74
2023-12-28 19:13:30	9.01		9.44		10.12		10.11		16.77		16.78
2023-12-28 19:14:00	9.01		9.4		10.11		10.15		16.74		16.76
2023-12-28 19:14:30	9.02		9.47		10.24		10.18		16.77		16.84
2023-12-28 19:15:00	9		9.49		10.14		10.16		16.74		16.76
2023-12-28 19:15:30	9.01		9.42		10.19		10.2		16.73		16.84
2023-12-28 19:16:00	9.01		9.4		10.13		10.17		16.77		16.83
2023-12-28 19:16:30	9.02		9.37		10.12		10.18		16.83		16.81
2023-12-28 19:17:00	9.01		9.47		10.17		10.19		16.7		16.76
2023-12-28 19:17:30	9.02		9.49		10.13		10.19		16.74		16.76
2023-12-28 19:18:00	9.04		9.41		10.17		10.18		16.76		16.88
2023-12-28 19:18:30	9.02		9.45		10.12		10.13		16.72		16.79
2023-12-28 19:19:00	9.01		9.41		10.21		10.2		16.77		16.73
2023-12-28 19:19:30	9.01		9.38		10.11		10.17		16.88		16.71
2023-12-28 19:20:00	9.02		9.46		10.15		10.18		16.72		16.8
2023-12-28 19:20:30	9		9.46		10.11		10.12		16.76		16.71
2023-12-28 19:21:00	9.01		9.48		10.12		10.23		16.76		16.85
2023-12-28 19:21:30	9		9.46		10.23		10.23		16.79		16.85
2023-12-28 19:22:00	9		9.46		10.1		10.13		16.76		16.83
2023-12-28 19:22:30	9.01		9.4		10.17		10.11		16.71		16.72
2023-12-28 19:23:00	9.02		9.43		10.14		10.19		16.7		16.76
2023-12-28 19:23:30	9		9.45		10.24		10.19		16.75		16.76
2023-12-28 19:24:00	9.01		9.44		10.15		10.15		16.7		16.75
2023-12-28 19:24:30	9.01		9.44		10.15		10.26		16.71		16.89
2023-12-28 19:25:00	9.02		9.48		10.14		10.1		16.7		16.72
2023-12-28 19:25:30	9.01		9.42		10.15		10.19		16.71		16.77
2023-12-28 19:26:00	9.01		9.48		10.18		10.27		16.72		16.86
2023-12-28 19:26:30	9.01		9.47		10.17		10.18		16.7		16.76
2023-12-28 19:27:00	9.02		9.42		10.17		10.21		16.71		16.86
2023-12-28 19:27:30	9		9.48		10.14		10.15		16.76		16.77
2023-12-28 19:28:00	9.01		9.39		10.19		10.14		16.73		16.83
2023-12-28 19:28:30	9		9.36		10.14		10.14		16.71		16.74
2023-12-28 19:29:00	9		9.49		10.19		10.19		16.71		16.73
2023-12-28 19:29:30	9.01		9.36		10.19		10.18		16.72		16.77
2023-12-28 19:30:00	9.02		9.47		10.18		10.12		16.76		16.78
2023-12-28 19:30:30	9		9.48		10.24		10.17		16.72		16.82
2023-12-28 19:31:00	9.01		9.43		10.1		10.17		16.77		16.72
2023-12-28 19:31:30	9.01		9.42		10.17		10.23		16.74		16.84
2023-12-28 19:32:00	9.02		9.48		10.11		10.19		16.77		16.79
2023-12-28 19:32:30	9.01		9.41		10.25		10.19		16.79		16.8
2023-12-28 19:33:00	9.01		9.4		10.1		10.19		16.78		16.71
2023-12-28 19:33:30	9.01		9.47		10.16		10.16		16.71		16.7
2023-12-28 19:34:00	9.02		9.4		10.21		10.17		16.7		16.79
2023-12-28 19:34:30	9		9.4		10.1		10.12		16.76		16.78
2023-12-28 19:35:00	9.01		9.49		10.18		10.2		16.81		16.87
2023-12-28 19:35:30	9		9.44		10.17		10.11		16.71		16.7
2023-12-28 19:36:00	9		9.45		10.21		10.23		16.74		16.84
2023-12-28 19:36:30	9.01		9.47		10.17		10.1		16.71		16.79
2023-12-28 19:37:00	9.02		9.46		10.16		10.11		16.74		16.73
2023-12-28 19:37:30	9		9.43		10.13		10.13		16.71		16.75
2023-12-28 19:38:00	9.01		9.49		10.15		10.14		16.78		16.89
2023-12-28 19:38:30	9.01		9.45		10.17		10.1		16.73		16.74
2023-12-28 19:39:00	9.02		9.44		10.19		10.21		16.77		16.79
2023-12-28 19:39:30	9.01		9.47		10.1		10.14		16.77		16.82
2023-12-28 19:40:00	9		9.41		10.18		10.16		16.72		16.75
2023-12-28 19:40:30	9.01		9.46		10.25		10.17		16.75		16.89
2023-12-28 19:41:00	9.01		9.43		10.15		10.18		16.77		16.7
2023-12-28 19:41:30	9.02		9.34		10.13		10.11		16.85		16.74
2023-12-28 19:42:00	9		9.44		10.1		10.27		16.79		16.7
2023-12-28 19:42:30	9.01		9.41		10.13		10.26		16.78		16.79
2023-12-28 19:43:00	9		9.41		10.12		10.21		16.79		16.72
2023-12-28 19:43:30	9.01		9.49		10.16		10.14		16.74		16.7
2023-12-28 19:44:00	9.01		9.43		10.11		10.13		16.71		16.7
2023-12-28 19:44:30	9.02		9.47		10.11		10.15		16.75		16.7
2023-12-28 19:45:00	9		9.43		10.22		10.21		16.71		16.79
2023-12-28 19:45:30	9.01		9.42		10.13		10.19		16.78		16.78
2023-12-28 19:46:00	9.01		9.48		10.19		10.11		16.75		16.82
2023-12-28 19:46:30	9.02		9.44		10.24		10.12		16.78		16.72
2023-12-28 19:47:00	9.01		9.41		10.14		10.14		16.77		16.7
2023-12-28 19:47:30	9.02		9.45		10.13		10.18		16.73		16.7
2023-12-28 19:48:00	9.04		9.4		10.13		10.18		16.74		16.81
2023-12-28 19:48:30	9.02		9.46		10.18		10.1		16.72		16.74
2023-12-28 19:49:00	9.01		9.43		10.13		10.14		16.74		16.79
2023-12-28 19:49:30	9.01		9.47		10.11		10.13		16.71		16.75
2023-12-28 19:50:00	9.02		9.46		10.2		10.17		16.81		16.7
2023-12-28 19:50:30	9		9.41		10.17		10.14		16.78		16.87
2023-12-28 19:51:00	9.01		9.48		10.18		10.16		16.78		16.74
2023-12-28 19:51:30	9		9.43		10.12		10.16		16.76		16.8
2023-12-28 19:52:00	9		9.47		10.14		10.1		16.7		16.74
2023-12-28 19:52:30	9.01		9.42		10.26		10.28		16.71		16.77
2023-12-28 19:53:00	9.02		9.47		10.15		10.16		16.71		16.75
2023-12-28 19:53:30	9		9.46		10.12		10.1		16.71		16.7
2023-12-28 19:54:00	9.01		9.4		10.18		10.11		16.74		16.73
2023-12-28 19:54:30	9.01		9.46		10.21		10.11		16.76		16.77
2023-12-28 19:55:00	9.02		9.49		10.19		10.15		16.73		16.77
2023-12-28 19:55:30	9.01		9.42		10.14		10.13		16.77		16.76
2023-12-28 19:56:00	9.01		9.48		10.23		10.14		16.7		16.77
2023-12-28 19:56:30	9.01		9.42		10.12		10.19		16.7		16.79
2023-12-28 19:57:00	9		9.43		10.11		10.26		16.74		16.83
2023-12-28 19:57:30	9.01		9.43		10.12		10.27		16.76		16.71
2023-12-28 19:58:00	9.01		9.31		10.15		10.12		16.75		16.75
2023-12-28 19:58:30	9.02		9.43		10.12		10.21		16.77		16.78
2023-12-28 19:59:00	9		9.42		10.23		10.15		16.74		16.73
2023-12-28 19:59:30	9.01		9.47		10.12		10.12		16.74		16.77
2023-12-28 20:00:00	9		9.46		10.15		10.12		16.74		16.8
2023-12-28 20:00:30	9.01		9.44		10.11		10.14		16.72		16.75
2023-12-28 20:01:00	9.01		9.41		10.15		10.25		16.71		16.7
2023-12-28 20:01:30	9.02		9.48		10.17		10.19		16.72		16.72
2023-12-28 20:02:00	9		9.41		10.1		10.18		16.73		16.73
2023-12-28 20:02:30	9.01		9.48		10.19		10.14		16.77		16.77
2023-12-28 20:03:00	9.01		9.44		10.18		10.17		16.74		16.77
2023-12-28 20:03:30	9.02		9.49		10.18		10.24		16.72		16.71
2023-12-28 20:04:00	9.01		9.41		10.13		10.18		16.72		16.72
2023-12-28 20:04:30	9.02		9.49		10.2		10.12		16.73		16.78
2023-12-28 20:05:00	9.04		9.31		10.15		10.17		16.73		16.7
2023-12-28 20:05:30	9.02		9.48		10.12		10.26		16.78		16.7
2023-12-28 20:06:00	9.01		9.45		10.15		10.11		16.73		16.77
2023-12-28 20:06:30	9.01		9.46		10.19		10.12		16.76		16.74
2023-12-28 20:07:00	9.02		9.48		10.18		10.25		16.75		16.86
2023-12-28 20:07:30	9		9.44		10.2		10.15		16.79		16.82
2023-12-28 20:08:00	9.01		9.46		10.16		10.24		16.79		16.82
2023-12-28 20:08:30	9		9.48		10.23		10.1		16.79		16.88
2023-12-28 20:09:00	9		9.43		10.23		10.28		16.72		16.78
2023-12-28 20:09:30	9.01		9.48		10.13		10.12		16.77		16.76
2023-12-28 20:10:00	9.02		9.44		10.18		10.18		16.74		16.71
2023-12-28 20:10:30	9		9.49		10.18		10.16		16.71		16.78
2023-12-28 20:11:00	9.01		9.45		10.26		10.14		16.78		16.78
2023-12-28 20:11:30	9.01		9.41		10.13		10.23		16.73		16.7
2023-12-28 20:12:00	9.02		9.46		10.17		10.17		16.78		16.86
2023-12-28 20:12:30	9.01		9.45		10.14		10.13		16.7		16.79
2023-12-28 20:13:00	9.01		9.48		10.1		10.16		16.71		16.77
2023-12-28 20:13:30	9.01		9.45		10.19		10.25		16.72		16.75
2023-12-28 20:14:00	9.02		9.47		10.14		10.14		16.73		16.71
2023-12-28 20:14:30	9		9.41		10.15		10.21		16.76		16.75
2023-12-28 20:15:00	9.01		9.44		10.19		10.24		16.75		16.72
2023-12-28 20:15:30	9		9.46		10.14		10.25		16.78		16.78
2023-12-28 20:16:00	9		9.42		10.12		10.15		16.7		16.81
2023-12-28 20:16:30	9.01		9.37		10.1		10.14		16.74		16.76
2023-12-28 20:17:00	9.02		9.49		10.18		10.19		16.73		16.71
2023-12-28 20:17:30	9		9.45		10.13		10.14		16.76		16.72
2023-12-28 20:18:00	9.01		9.49		10.14		10.16		16.72		16.7
2023-12-28 20:18:30	9.01		9.48		10.13		10.14		16.77		16.82
2023-12-28 20:19:00	9.02		9.43		10.26		10.15		16.74		16.72
2023-12-28 20:19:30	9.01		9.4		10.13		10.25		16.75		16.77
2023-12-28 20:20:00	9.01		9.49		10.26		10.18		16.7		16.71
2023-12-28 20:20:30	9.01		9.43		10.18		10.19		16.71		16.84
2023-12-28 20:21:00	9.02		9.47		10.18		10.17		16.72		16.79
2023-12-28 20:21:30	9		9.43		10.11		10.1		16.7		16.79
2023-12-28 20:22:00	9.01		9.43		10.12		10.14		16.79		16.75
2023-12-28 20:22:30	9		9.45		10.13		10.17		16.75		16.77
2023-12-28 20:23:00	9		9.4		10.2		10.11		16.76		16.75
2023-12-28 20:23:30	9.01		9.47		10.13		10.19		16.74		16.82
2023-12-28 20:24:00	9.02		9.49		10.26		10.14		16.72		16.76
2023-12-28 20:24:30	9		9.4		10.15		10.19		16.74		16.73
2023-12-28 20:25:00	9.01		9.41		10.14		10.14		16.78		16.77
2023-12-28 20:25:30	9.01		9.42		10.13		10.18		16.77		16.75
2023-12-28 20:26:00	9.02		9.47		10.21		10.17		16.7		16.71
2023-12-28 20:26:30	9.01		9.44		10.11		10.18		16.7		16.7
2023-12-28 20:27:00	9		9.42		10.2		10.19		16.75		16.79
2023-12-28 20:27:30	9.01		9.37		10.2		10.16		16.75		16.74
2023-12-28 20:28:00	9.01		9.41		10.19		10.1		16.79		16.89
2023-12-28 20:28:30	9.02		9.42		10.22		10.1		16.76		16.73
2023-12-28 20:29:00	9		9.42		10.25		10.18		16.72		16.82
2023-12-28 20:29:30	9.01		9.43		10.19		10.27		16.77		16.79
2023-12-28 20:30:00	9		9.47		10.27		10.21		16.77		16.78
2023-12-28 20:30:30	9.01		9.42		10.1		10.1		16.76		16.71
2023-12-28 20:31:00	9.01		9.42		10.12		10.19		16.72		16.76
2023-12-28 20:31:30	9.02		9.42		10.17		10.17		16.71		16.82
2023-12-28 20:32:00	9		9.41		10.18		10.16		16.73		16.75
2023-12-28 20:32:30	9.01		9.48		10.14		10.19		16.7		16.8
2023-12-28 20:33:00	9.01		9.46		10.17		10.13		16.79		16.85
2023-12-28 20:33:30	9.02		9.41		10.27		10.11		16.79		16.7
2023-12-28 20:34:00	9.01		9.48		10.12		10.17		16.79		16.72
2023-12-28 20:34:30	9.02		9.42		10.17		10.16		16.73		16.7
2023-12-28 20:35:00	9.04		9.45		10.17		10.17		16.78		16.7
2023-12-28 20:35:30	9.02		9.47		10.11		10.29		16.74		16.79
2023-12-28 20:36:00	9.01		9.49		10.27		10.13		16.72		16.7
2023-12-28 20:36:30	9.01		9.44		10.16		10.18		16.7		16.77
2023-12-28 20:37:00	9.02		9.42		10.14		10.11		16.73		16.84
2023-12-28 20:37:30	9		9.45		10.27		10.1		16.78		16.74
2023-12-28 20:38:00	9.01		9.4		10.25		10.15		16.78		16.7
2023-12-28 20:38:30	9		9.41		10.17		10.19		16.77		16.88
2023-12-28 20:39:00	9		9.42		10.18		10.16		16.76		16.79
2023-12-28 20:39:30	9.01		9.41		10.11		10.16		16.76		16.71
2023-12-28 20:40:00	9.02		9.42		10.27		10.12		16.73		16.86
2023-12-28 20:40:30	9		9.43		10.26		10.17		16.78		16.79
2023-12-28 20:41:00	9.01		9.46		10.21		10.18		16.74		16.78
2023-12-28 20:41:30	9.01		9.44		10.14		10.17		16.71		16.71
2023-12-28 20:42:00	9.02		9.47		10.13		10.13		16.77		16.72
2023-12-28 20:42:30	9.01		9.49		10.15		10.18		16.74		16.79
2023-12-28 20:43:00	9.01		9.45		10.21		10.17		16.71		16.76
2023-12-28 20:43:30	9.01		9.47		10.19		10.27		16.74		16.76
2023-12-28 20:44:00	9.02		9.43		10.11		10.23		16.7		16.77
2023-12-28 20:44:30	9		9.46		10.12		10.29		16.76		16.72
2023-12-28 20:45:00	9.01		9.46		10.14		10.24		16.75		16.72
2023-12-28 20:45:30	9		9.47		10.18		10.15		16.73		16.79
2023-12-28 20:46:00	9		9.47		10.18		10.21		16.73		16.8
2023-12-28 20:46:30	9.01		9.49		10.1		10.18		16.78		16.79
2023-12-28 20:47:00	9.02		9.45		10.14		10.13		16.7		16.8
2023-12-28 20:47:30	9		9.43		10.13		10.11		16.7		16.75
2023-12-28 20:48:00	9.01		9.43		10.17		10.18		16.73		16.7
2023-12-28 20:48:30	9.01		9.44		10.14		10.1		16.71		16.78
2023-12-28 20:49:00	9.02		9.47		10.16		10.21		16.75		16.83
2023-12-28 20:49:30	9.01		9.34		10.16		10.28		16.71		16.75
2023-12-28 20:50:00	9.01		9.41		10.1		10.12		16.73		16.79
2023-12-28 20:50:30	9.01		9.3		10.28		10.19		16.74		16.8
2023-12-28 20:51:00	9.02		9.35		10.16		10.14		16.7		16.87
2023-12-28 20:51:30	9		9.37		10.1		10.11		16.77		16.79
2023-12-28 20:52:00	9.01		9.31		10.11		10.19		16.71		16.89
2023-12-28 20:52:30	9		9.34		10.11		10.11		16.76		16.71
2023-12-28 20:53:00	9		9.45		10.15		10.15		16.78		16.85
2023-12-28 20:53:30	9.01		9.45		10.13		10.23		16.76		16.78
2023-12-28 20:54:00	9.02		9.43		10.14		10.24		16.72		16.73
2023-12-28 20:54:30	9		9.4		10.19		10.25		16.79		16.82
2023-12-28 20:55:00	9.01		9.41		10.26		10.13		16.72		16.71
2023-12-28 20:55:30	9.01		9.45		10.27		10.16		16.75		16.79
2023-12-28 20:56:00	9.02		9.48		10.12		10.26		16.73		16.79
2023-12-28 20:56:30	9.01		9.44		10.21		10.28		16.7		16.81
2023-12-28 20:57:00	9		9.48		10.15		10.13		16.77		16.77
2023-12-28 20:57:30	9.01		9.47		10.12		10.13		16.75		16.77
2023-12-28 20:58:00	9.01		9.45		10.12		10.12		16.77		16.79
2023-12-28 20:58:30	9.02		9.41		10.14		10.22		16.79		16.83
2023-12-28 20:59:00	9		9.44		10.25		10.14		16.78		16.77
2023-12-28 20:59:30	9.01		9.49		10.19		10.15		16.79		16.77
2023-12-28 21:00:00	9		9.49		10.18		10.2		16.88		16.79
2023-12-28 21:00:30	9.01		9.49		10.14		10.17		16.84		16.78
2023-12-28 21:01:00	9.01		9.3		10.17		10.19		16.74		16.73
2023-12-28 21:01:30	9.02		9.48		10.24		10.19		16.7		16.81
2023-12-28 21:02:00	9		9.45		10.18		10.11		16.77		16.81
2023-12-28 21:02:30	9.01		9.4		10.12		10.19		16.75		16.72
2023-12-28 21:03:00	9.01		9.32		10.17		10.21		16.74		16.77
2023-12-28 21:03:30	9.02		9.39		10.26		10.23		16.77		16.77
2023-12-28 21:04:00	9.01		9.43		10.11		10.2		16.79		16.71
2023-12-28 21:04:30	9.02		9.48		10.12		10.19		16.7		16.79
2023-12-28 21:05:00	9.04		9.49		10.25		10.11		16.72		16.7
2023-12-28 21:05:30	9.02		9.43		10.15		10.22		16.73		16.76
2023-12-28 21:06:00	9.01		9.49		10.24		10.13		16.76		16.76
2023-12-28 21:06:30	9.01		9.48		10.1		10.13		16.77		16.72
2023-12-28 21:07:00	9.02		9.47		10.28		10.15		16.77		16.7
2023-12-28 21:07:30	9		9.41		10.12		10.16		16.7		16.8
2023-12-28 21:08:00	9.01		9.44		10.18		10.12		16.7		16.77
2023-12-28 21:08:30	9		9.41		10.16		10.12		16.75		16.79
2023-12-28 21:09:00	9		9.46		10.14		10.14		16.76		16.7
2023-12-28 21:09:30	9.01		9.47		10.23		10.16		16.73		16.7
2023-12-28 21:10:00	9.02		9.46		10.17		10.18		16.78		16.76
2023-12-28 21:10:30	9		9.3		10.13		10.16		16.73		16.83
2023-12-28 21:11:00	9.01		9.48		10.16		10.26		16.73		16.7
2023-12-28 21:11:30	9.01		9.44		10.25		10.13		16.7		16.78
2023-12-28 21:12:00	9.02		9.46		10.14		10.26		16.74		16.71
2023-12-28 21:12:30	9.01		9.33		10.21		10.15		16.76		16.83
2023-12-28 21:13:00	9.01		9.45		10.24		10.17		16.75		16.77
2023-12-28 21:13:30	9.01		9.43		10.25		10.1		16.72		16.73
2023-12-28 21:14:00	9.02		9.49		10.15		10.14		16.71		16.79
2023-12-28 21:14:30	9		9.46		10.14		10.13		16.71		16.77
2023-12-28 21:15:00	9.01		9.4		10.19		10.1		16.76		16.81
2023-12-28 21:15:30	9		9.47		10.14		10.15		16.71		16.78
2023-12-28 21:16:00	9		9.49		10.16		10.17		16.74		16.72
2023-12-28 21:16:30	9.01		9.45		10.14		10.22		16.76		16.71
2023-12-28 21:17:00	9.02		9.42		10.15		10.29		16.7		16.72
2023-12-28 21:17:30	9		9.4		10.25		10.16		16.71		16.72
2023-12-28 21:18:00	9.01		9.49		10.18		10.17		16.75		16.75
2023-12-28 21:18:30	9.01		9.45		10.19		10.11		16.72		16.75
2023-12-28 21:19:00	9.02		9.37		10.17		10.12		16.79		16.73
2023-12-28 21:19:30	9.01		9.36		10.1		10.24		16.75		16.78
2023-12-28 21:20:00	9.01		9.4		10.14		10.1		16.77		16.72
2023-12-28 21:20:30	9.01		9.42		10.17		10.25		16.75		16.75
2023-12-28 21:21:00	9.02		9.49		10.11		10.19		16.7		16.75
2023-12-28 21:21:30	9		9.41		10.19		10.14		16.79		16.8
2023-12-28 21:22:00	9.01		9.42		10.14		10.17		16.73		16.79
2023-12-28 21:22:30	9		9.41		10.19		10.16		16.75		16.75
2023-12-28 21:23:00	9		9.49		10.14		10.16		16.76		16.75
2023-12-28 21:23:30	9.01		9.42		10.18		10.15		16.78		16.72
2023-12-28 21:24:00	9.02		9.42		10.17		10.11		16.77		16.75
2023-12-28 21:24:30	9		9.44		10.18		10.12		16.75		16.76
2023-12-28 21:25:00	9.01		9.49		10.19		10.19		16.76		16.71
2023-12-28 21:25:30	9.01		9.42		10.16		10.22		16.75		16.79
2023-12-28 21:26:00	9.02		9.46		10.1		10.23		16.86		16.75
2023-12-28 21:26:30	9.01		9.47		10.1		10.19		16.71		16.79
2023-12-28 21:27:00	9		9.47		10.18		10.16		16.75		16.71
2023-12-28 21:27:30	9.01		9.4		10.27		10.16		16.78		16.77
2023-12-28 21:28:00	9.01		9.42		10.21		10.18		16.79		16.79
2023-12-28 21:28:30	9.02		9.47		10.1		10.11		16.77		16.78
2023-12-28 21:29:00	9		9.47		10.19		10.17		16.75		16.7
2023-12-28 21:29:30	9.01		9.47		10.17		10.16		16.89		16.75
2023-12-28 21:30:00	9		9.49		10.16		10.15		16.72		16.76
2023-12-28 21:30:30	9.01		9.44		10.19		10.18		16.74		16.82
2023-12-28 21:31:00	9.01		9.48		10.13		10.14		16.74		16.7
2023-12-28 21:31:30	9.02		9.38		10.11		10.11		16.72		16.8
2023-12-28 21:32:00	9		9.37		10.17		10.14		16.7		16.77
2023-12-28 21:32:30	9.01		9.44		10.16		10.19		16.77		16.75
2023-12-28 21:33:00	9.01		9.41		10.17		10.19		16.71		16.84
2023-12-28 21:33:30	9.02		9.4		10.29		10.12		16.73		16.75
2023-12-28 21:34:00	9.01		9.49		10.13		10.23		16.78		16.74
2023-12-28 21:34:30	9.02		9.45		10.18		10.27		16.77		16.71
2023-12-28 21:35:00	9.04		9.41		10.11		10.1		16.72		16.78
2023-12-28 21:35:30	9.02		9.49		10.1		10.15		16.75		16.79
2023-12-28 21:36:00	9.01		9.48		10.15		10.23		16.7		16.73
2023-12-28 21:36:30	9.01		9.41		10.19		10.18		16.7		16.72
2023-12-28 21:37:00	9.02		9.48		10.16		10.14		16.76		16.82
2023-12-28 21:37:30	9		9.48		10.16		10.19		16.78		16.79
2023-12-28 21:38:00	9.01		9.43		10.12		10.17		16.78		16.7
2023-12-28 21:38:30	9		9.49		10.17		10.12		16.76		16.86
2023-12-28 21:39:00	9		9.49		10.18		10.12		16.76		16.78
2023-12-28 21:39:30	9.01		9.48		10.17		10.14		16.74		16.71
2023-12-28 21:40:00	9.02		9.46		10.13		10.19		16.78		16.76
2023-12-28 21:40:30	9		9.43		10.18		10.12		16.7		16.74
2023-12-28 21:41:00	9.01		9.45		10.17		10.13		16.7		16.87
2023-12-28 21:41:30	9.01		9.4		10.27		10.17		16.78		16.83
2023-12-28 21:42:00	9.02		9.4		10.23		10.2		16.72		16.79
2023-12-28 21:42:30	9.01		9.46		10.29		10.13		16.76		16.73
2023-12-28 21:43:00	9.01		9.47		10.24		10.15		16.79		16.74
2023-12-28 21:43:30	9.01		9.41		10.15		10.13		16.77		16.71
2023-12-28 21:44:00	9		9.43		10.21		10.14		16.74		16.78
2023-12-28 21:44:30	9.01		9.42		10.18		10.16		16.72		16.79
2023-12-28 21:45:00	9.01		9.4		10.13		10.15		16.76		16.72
2023-12-28 21:45:30	9.02		9.44		10.11		10.23		16.73		16.76
2023-12-28 21:46:00	9		9.43		10.18		10.2		16.71		16.72
2023-12-28 21:46:30	9.01		9.48		10.1		10.12		16.76		16.78
2023-12-28 21:47:00	9		9.4		10.21		10.13		16.79		16.77
2023-12-28 21:47:30	9.01		9.46		10.28		10.17		16.78		16.73
2023-12-28 21:48:00	9.01		9.44		10.12		10.23		16.72		16.78
2023-12-28 21:48:30	9.02		9.34		10.19		10.13		16.78		16.79
2023-12-28 21:49:00	9		9.46		10.14		10.16		16.7		16.74
2023-12-28 21:49:30	9.01		9.42		10.11		10.19		16.77		16.76
2023-12-28 21:50:00	9.01		9.45		10.19		10.22		16.7		16.78
2023-12-28 21:50:30	9.02		9.43		10.11		10.17		16.75		16.71
2023-12-28 21:51:00	9.01		9.45		10.15		10.12		16.77		16.8
2023-12-28 21:51:30	9.02		9.45		10.23		10.22		16.83		16.75
2023-12-28 21:52:00	9.04		9.4		10.24		10.18		16.76		16.71
2023-12-28 21:52:30	9.02		9.43		10.25		10.12		16.87		16.87
2023-12-28 21:53:00	9.01		9.42		10.13		10.18		16.75		16.72
2023-12-28 21:53:30	9.01		9.48		10.16		10.11		16.76		16.73
2023-12-28 21:54:00	9.02		9.48		10.26		10.19		16.73		16.74
2023-12-28 21:54:30	9		9.46		10.28		10.12		16.79		16.78
2023-12-28 21:55:00	9.01		9.4		10.13		10.14		16.78		16.77
2023-12-28 21:55:30	9		9.41		10.13		10.19		16.79		16.81
2023-12-28 21:56:00	9		9.43		10.12		10.1		16.75		16.79
2023-12-28 21:56:30	9.01		9.48		10.22		10.23		16.7		16.78
2023-12-28 21:57:00	9.02		9.45		10.14		10.14		16.74		16.75
2023-12-28 21:57:30	9		9.47		10.15		10.14		16.72		16.78
2023-12-28 21:58:00	9.01		9.46		10.2		10.27		16.73		16.79
2023-12-28 21:58:30	9.01		9.48		10.17		10.13		16.79		16.73
2023-12-28 21:59:00	9.02		9.45		10.19		10.12		16.77		16.79
2023-12-28 21:59:30	9.01		9.45		10.19		10.1		16.77		16.73
2023-12-28 22:00:00	9.01		9.47		10.11		10.14		16.75		16.74
2023-12-28 22:00:30	9.01		9.45		10.19		10.28		16.76		16.78
2023-12-28 22:01:00	9.02		9.4		10.21		10.11		16.77		16.74
2023-12-28 22:01:30	9		9.43		10.23		10.1		16.78		16.75
2023-12-28 22:02:00	9.01		9.43		10.2		10.16		16.72		16.76
2023-12-28 22:02:30	9		9.42		10.19		10.13		16.78		16.78
2023-12-28 22:03:00	9		9.41		10.11		10.21		16.74		16.78
2023-12-28 22:03:30	9.01		9.45		10.22		10.15		16.75		16.74
2023-12-28 22:04:00	9.02		9.33		10.13		10.11		16.73		16.75
2023-12-28 22:04:30	9		9.44		10.13		10.18		16.7		16.74
2023-12-28 22:05:00	9.01		9.44		10.15		10.11		16.74		16.76
2023-12-28 22:05:30	9.01		9.45		10.16		10.13		16.79		16.71
2023-12-28 22:06:00	9.02		9.47		10.12		10.22		16.77		16.78
2023-12-28 22:06:30	9.01		9.43		10.17		10.1		16.75		16.87
2023-12-28 22:07:00	9.01		9.48		10.18		10.14		16.78		16.77
2023-12-28 22:07:30	9.01		9.45		10.11		10.2		16.76		16.72
2023-12-28 22:08:00	9.02		9.45		10.27		10.14		16.73		16.74
2023-12-28 22:08:30	9		9.43		10.26		10.17		16.81		16.77
2023-12-28 22:09:00	9.01		9.48		10.21		10.17		16.73		16.76
2023-12-28 22:09:30	9		9.41		10.14		10.1		16.79		16.76
2023-12-28 22:10:00	9		9.48		10.13		10.23		16.71		16.8
2023-12-28 22:10:30	9.01		9.42		10.15		10.2		16.76		16.77
2023-12-28 22:11:00	9.02		9.49		10.21		10.22		16.72		16.87
2023-12-28 22:11:30	9		9.4		10.19		10.18		16.7		16.75
2023-12-28 22:12:00	9.01		9.47		10.11		10.14		16.74		16.79
2023-12-28 22:12:30	9.01		9.43		10.12		10.17		16.73		16.73
2023-12-28 22:13:00	9.02		9.42		10.14		10.1		16.79		16.75
2023-12-28 22:13:30	9.01		9.46		10.18		10.16		16.71		16.76
2023-12-28 22:14:00	9		9.44		10.18		10.16		16.72		16.73
2023-12-28 22:14:30	9.01		9.49		10.1		10.27		16.73		16.77
2023-12-28 22:15:00	9.01		9.43		10.14		10.15		16.73		16.83
2023-12-28 22:15:30	9.02		9.48		10.13		10.2		16.79		16.72
2023-12-28 22:16:00	9		9.48		10.17		10.19		16.72		16.88
2023-12-28 22:16:30	9.01		9.48		10.14		10.12		16.71		16.71
2023-12-28 22:17:00	9		9.41		10.16		10.17		16.75		16.72
2023-12-28 22:17:30	9.01		9.49		10.16		10.15		16.78		16.78
2023-12-28 22:18:00	9.01		9.48		10.1		10.25		16.7		16.72
2023-12-28 22:18:30	9.02		9.49		10.28		10.18		16.71		16.7
2023-12-28 22:19:00	9		9.46		10.16		10.25		16.78		16.79
2023-12-28 22:19:30	9.01		9.49		10.1		10.1		16.7		16.75
2023-12-28 22:20:00	9.01		9.42		10.11		10.15		16.79		16.8
2023-12-28 22:20:30	9.02		9.46		10.11		10.23		16.74		16.72
2023-12-28 22:21:00	9.01		9.46		10.15		10.17		16.77		16.77
2023-12-28 22:21:30	9.02		9.49		10.13		10.12		16.72		16.7
2023-12-28 22:22:00	9.04		9.4		10.14		10.15		16.71		16.75
2023-12-28 22:22:30	9.02		9.48		10.19		10.12		16.76		16.77
2023-12-28 22:23:00	9.01		9.4		10.26		10.18		16.72		16.7
2023-12-28 22:23:30	9.01		9.47		10.27		10.27		16.78		16.78
2023-12-28 22:24:00	9.02		9.42		10.12		10.14		16.74		16.73
2023-12-28 22:24:30	9		9.46		10.21		10.24		16.74		16.78
2023-12-28 22:25:00	9.01		9.46		10.15		10.11		16.76		16.72
2023-12-28 22:25:30	9		9.41		10.12		10.19		16.73		16.77
2023-12-28 22:26:00	9		9.4		10.12		10.13		16.72		16.7
2023-12-28 22:26:30	9.01		9.44		10.14		10.26		16.78		16.78
2023-12-28 22:27:00	9.02		9.46		10.25		10.23		16.7		16.71
2023-12-28 22:27:30	9		9.46		10.19		10.18		16.75		16.73
2023-12-28 22:28:00	9.01		9.45		10.18		10.17		16.76		16.79
2023-12-28 22:28:30	9.01		9.49		10.14		10.17		16.78		16.7
2023-12-28 22:29:00	9.02		9.45		10.17		10.16		16.7		16.77
2023-12-28 22:29:30	9.01		9.4		10.24		10.15		16.77		16.79
2023-12-28 22:30:00	9.01		9.46		10.18		10.14		16.75		16.74
2023-12-28 22:30:30	9.01		9.48		10.12		10.12		16.73		16.71
2023-12-28 22:31:00	9.02		9.4		10.17		10.23		16.78		16.79
2023-12-28 22:31:30	9		9.39		10.26		10.16		16.79		16.74
2023-12-28 22:32:00	9.01		9.43		10.11		10.14		16.73		16.8
2023-12-28 22:32:30	9		9.43		10.12		10.15		16.77		16.83
2023-12-28 22:33:00	9		9.48		10.25		10.2		16.77		16.77
2023-12-28 22:33:30	9.01		9.49		10.15		10.12		16.77		16.76
2023-12-28 22:34:00	9.02		9.41		10.24		10.14		16.73		16.79
2023-12-28 22:34:30	9		9.46		10.1		10.2		16.7		16.78
2023-12-28 22:35:00	9.01		9.49		10.28		10.11		16.75		16.71
2023-12-28 22:35:30	9.01		9.45		10.12		10.15		16.77		16.7
2023-12-28 22:36:00	9.02		9.44		10.18		10.29		16.73		16.75
2023-12-28 22:36:30	9.01		9.44		10.16		10.16		16.74		16.78
2023-12-28 22:37:00	9.01		9.47		10.14		10.2		16.74		16.74
2023-12-28 22:37:30	9.01		9.41		10.23		10.13		16.76		16.83
2023-12-28 22:38:00	9.02		9.41		10.17		10.24		16.75		16.7
2023-12-28 22:38:30	9		9.48		10.13		10.11		16.78		16.75
2023-12-28 22:39:00	9.01		9.47		10.16		10.18		16.77		16.78
2023-12-28 22:39:30	9		9.48		10.25		10.16		16.89		16.71
2023-12-28 22:40:00	9		9.4		10.14		10.18		16.73		16.73
2023-12-28 22:40:30	9.01		9.4		10.21		10.21		16.75		16.85
2023-12-28 22:41:00	9.02		9.45		10.24		10.11		16.7		16.77
2023-12-28 22:41:30	9		9.42		10.25		10.21		16.7		16.73
2023-12-28 22:42:00	9.01		9.45		10.15		10.27		16.72		16.8
2023-12-28 22:42:30	9.01		9.46		10.14		10.12		16.76		16.71
2023-12-28 22:43:00	9.02		9.44		10.19		10.24		16.78		16.78
2023-12-28 22:43:30	9.01		9.47		10.14		10.19		16.7		16.74
2023-12-28 22:44:00	9		9.41		10.16		10.1		16.72		16.83
2023-12-28 22:44:30	9.01		9.45		10.14		10.15		16.7		16.75
2023-12-28 22:45:00	9.01		9.4		10.15		10.15		16.73		16.75
2023-12-28 22:45:30	9.02		9.48		10.25		10.19		16.74		16.71
2023-12-28 22:46:00	9		9.46		10.18		10.17		16.7		16.78
2023-12-28 22:46:30	9.01		9.47		10.19		10.13		16.73		16.78
2023-12-28 22:47:00	9		9.49		10.17		10.18		16.79		16.78
2023-12-28 22:47:30	9.01		9.43		10.1		10.19		16.79		16.74
2023-12-28 22:48:00	9.01		9.4		10.14		10.25		16.78		16.76
2023-12-28 22:48:30	9.02		9.45		10.17		10.28		16.87		16.74
2023-12-28 22:49:00	9		9.44		10.11		10.14		16.73		16.75
2023-12-28 22:49:30	9.01		9.47		10.19		10.27		16.77		16.76
2023-12-28 22:50:00	9.01		9.44		10.14		10.1		16.75		16.79
2023-12-28 22:50:30	9.02		9.44		10.19		10.15		16.75		16.76
2023-12-28 22:51:00	9.01		9.41		10.14		10.14		16.73		16.79
2023-12-28 22:51:30	9.02		9.4		10.18		10.18		16.79		16.84
2023-12-28 22:52:00	9.04		9.4		10.17		10.14		16.84		16.73
2023-12-28 22:52:30	9.02		9.4		10.18		10.11		16.76		16.75
2023-12-28 22:53:00	9.01		9.35		10.19		10.18		16.74		16.79
2023-12-28 22:53:30	9.01		9.43		10.16		10.25		16.72		16.74
2023-12-28 22:54:00	9.02		9.44		10.1		10.19		16.71		16.82
2023-12-28 22:54:30	9		9.33		10.1		10.14		16.73		16.77
2023-12-28 22:55:00	9.01		9.4		10.18		10.18		16.73		16.75
2023-12-28 22:55:30	9		9.38		10.27		10.19		16.79		16.7
2023-12-28 22:56:00	9		9.42		10.21		10.2		16.77		16.77
2023-12-28 22:56:30	9.01		9.48		10.1		10.16		16.79		16.76
2023-12-28 22:57:00	9.02		9.35		10.19		10.1		16.79		16.79
2023-12-28 22:57:30	9		9.34		10.17		10.21		16.74		16.74
2023-12-28 22:58:00	9.01		9.44		10.16		10.14		16.76		16.75
2023-12-28 22:58:30	9.01		9.34		10.19		10.16		16.79		16.71
2023-12-28 22:59:00	9.02		9.41		10.13		10.19		16.7		16.7
2023-12-28 22:59:30	9.01		9.49		10.11		10.13		16.72		16.7
2023-12-28 23:00:00	9.01		9.44		10.17		10.11		16.74		16.72
2023-12-28 23:00:30	9.01		9.4		10.16		10.11		16.76		16.79
2023-12-28 23:01:00	9.02		9.42		10.17		10.26		16.77		16.78
2023-12-28 23:01:30	9		9.44		10.29		10.28		16.76		16.7
2023-12-28 23:02:00	9.01		9.46		10.13		10.12		16.75		16.74
2023-12-28 23:02:30	9		9.42		10.18		10.2		16.77		16.75
2023-12-28 23:03:00	9		9.43		10.11		10.12		16.78		16.72
2023-12-28 23:03:30	9.01		9.41		10.1		10.19		16.78		16.75
2023-12-28 23:04:00	9.02		9.47		10.15		10.11		16.74		16.71
2023-12-28 23:04:30	9		9.49		10.19		10.17		16.77		16.72
2023-12-28 23:05:00	9.01		9.46		10.16		10.26		16.76		16.8
2023-12-28 23:05:30	9.01		9.47		10.16		10.24		16.71		16.79
2023-12-28 23:06:00	9.02		9.48		10.12		10.11		16.73		16.77
2023-12-28 23:06:30	9.01		9.4		10.17		10.18		16.74		16.73
2023-12-28 23:07:00	9.01		9.41		10.18		10.2		16.78		16.74
2023-12-28 23:07:30	9.01		9.41		10.17		10.18		16.79		16.87
2023-12-28 23:08:00	9.02		9.49		10.13		10.19		16.83		16.75
2023-12-28 23:08:30	9		9.4		10.18		10.12		16.77		16.74
2023-12-28 23:09:00	9.01		9.44		10.17		10.16		16.71		16.72
2023-12-28 23:09:30	9		9.45		10.27		10.28		16.74		16.7
2023-12-28 23:10:00	9		9.45		10.23		10.11		16.76		16.73
2023-12-28 23:10:30	9.01		9.43		10.29		10.1		16.75		16.75
2023-12-28 23:11:00	9.02		9.48		10.24		10.19		16.7		16.78
2023-12-28 23:11:30	9		9.48		10.15		10.26		16.71		16.73
2023-12-28 23:12:00	9.01		9.47		10.21		10.13		16.7		16.78
2023-12-28 23:12:30	9.01		9.49		10.18		10.13		16.74		16.77
2023-12-28 23:13:00	9.02		9.43		10.13		10.13		16.71		16.7
2023-12-28 23:13:30	9.01		9.42		10.11		10.12		16.73		16.71
2023-12-28 23:14:00	9		9.45		10.18		10.12		16.78		16.7
2023-12-28 23:14:30	9.01		9.45		10.1		10.19		16.77		16.72
2023-12-28 23:15:00	9.01		9.44		10.21		10.29		16.73		16.85
2023-12-28 23:15:30	9.02		9.44		10.28		10.27		16.79		16.72
2023-12-28 23:16:00	9		9.44		10.12		10.13		16.71		16.7
2023-12-28 23:16:30	9.01		9.42		10.19		10.29		16.75		16.83
2023-12-28 23:17:00	9		9.43		10.14		10.17		16.77		16.77
2023-12-28 23:17:30	9.01		9.49		10.11		10.16		16.78		16.75
2023-12-28 23:18:00	9.01		9.45		10.19		10.17		16.79		16.76
2023-12-28 23:18:30	9.02		9.41		10.11		10.15		16.79		16.78
2023-12-28 23:19:00	9		9.48		10.15		10.18		16.73		16.81
2023-12-28 23:19:30	9.01		9.43		10.23		10.13		16.72		16.75
2023-12-28 23:20:00	9.01		9.46		10.24		10.12		16.75		16.71
2023-12-28 23:20:30	9.02		9.49		10.25		10.14		16.76		16.75
2023-12-28 23:21:00	9.01		9.41		10.13		10.21		16.7		16.78
2023-12-28 23:21:30	9.02		9.44		10.16		10.29		16.79		16.77
2023-12-28 23:22:00	9.04		9.41		10.26		10.29		16.79		16.74
2023-12-28 23:22:30	9.02		9.43		10.28		10.16		16.76		16.73
2023-12-28 23:23:00	9.01		9.46		10.13		10.22		16.74		16.74
2023-12-28 23:23:30	9.01		9.39		10.13		10.11		16.73		16.71
2023-12-28 23:24:00	9.02		9.4		10.12		10.16		16.79		16.77
2023-12-28 23:24:30	9		9.3		10.22		10.1		16.76		16.75
2023-12-28 23:25:00	9.01		9.48		10.14		10.18		16.74		16.75
2023-12-28 23:25:30	9		9.37		10.15		10.11		16.72		16.72
2023-12-28 23:26:00	9		9.44		10.2		10.11		16.76		16.73
2023-12-28 23:26:30	9.01		9.49		10.17		10.17		16.73		16.78
2023-12-28 23:27:00	9.02		9.45		10.19		10.14		16.73		16.75
2023-12-28 23:27:30	9		9.46		10.19		10.14		16.77		16.79
2023-12-28 23:28:00	9.01		9.4		10.11		10.1		16.76		16.74
2023-12-28 23:28:30	9.01		9.48		10.19		10.21		16.72		16.85
2023-12-28 23:29:00	9.02		9.41		10.21		10.23		16.78		16.85
2023-12-28 23:29:30	9.01		9.46		10.23		10.17		16.74		16.74
2023-12-28 23:30:00	9.01		9.48		10.2		10.26		16.74		16.75
2023-12-28 23:30:30	9.01		9.37		10.19		10.21		16.72		16.73
2023-12-28 23:31:00	9		9.43		10.11		10.11		16.79		16.74
2023-12-28 23:31:30	9.01		9.41		10.22		10.23		16.79		16.75
2023-12-28 23:32:00	9.01		9.41		10.13		10.17		16.74		16.71
2023-12-28 23:32:30	9.02		9.44		10.13		10.13		16.74		16.79
2023-12-28 23:33:00	9		9.45		10.15		10.14		16.78		16.74
2023-12-28 23:33:30	9.01		9.45		10.16		10.27		16.76		16.76
2023-12-28 23:34:00	9		9.44		10.12		10.12		16.7		16.74
2023-12-28 23:34:30	9.01		9.49		10.12		10.1		16.85		16.72
2023-12-28 23:35:00	9.01		9.42		10.14		10.19		16.85		16.76
2023-12-28 23:35:30	9.02		9.42		10.18		10.24		16.79		16.85
2023-12-28 23:36:00	9		9.47		10.12		10.19		16.77		16.85
2023-12-28 23:36:30	9.01		9.47		10.23		10.17		16.72		16.77
2023-12-28 23:37:00	9.01		9.47		10.23		10.12		16.75		16.76
2023-12-28 23:37:30	9.02		9.45		10.13		10.1		16.7		16.72
2023-12-28 23:38:00	9.01		9.49		10.11		10.13		16.72		16.78
2023-12-28 23:38:30	9.02		9.4		10.19		10.29		16.73		16.74
2023-12-28 23:39:00	9.04		9.42		10.19		10.23		16.79		16.74
2023-12-28 23:39:30	9.02		9.47		10.15		10.25		16.71		16.72
2023-12-28 23:40:00	9.01		9.4		10.26		10.15		16.74		16.79
2023-12-28 23:40:30	9.01		9.42		10.1		10.17		16.75		16.79
2023-12-28 23:41:00	9.02		9.44		10.19		10.13		16.77		16.74
2023-12-28 23:41:30	9		9.46		10.27		10.29		16.74		16.74
2023-12-28 23:42:00	9.01		9.49		10.18		10.16		16.7		16.78
2023-12-28 23:42:30	9		9.46		10.21		10.18		16.77		16.76
2023-12-28 23:43:00	9		9.32		10.15		10.16		16.72		16.7
2023-12-28 23:43:30	9.01		9.48		10.14		10.1		16.75		16.85
2023-12-28 23:44:00	9.02		9.49		10.14		10.12		16.73		16.85
2023-12-28 23:44:30	9		9.45		10.19		10.15		16.76		16.79
2023-12-28 23:45:00	9.01		9.41		10.18		10.16		16.72		16.77
2023-12-28 23:45:30	9.01		9.44		10.12		10.19		16.73		16.72
2023-12-28 23:46:00	9.02		9.4		10.17		10.19		16.78		16.75
2023-12-28 23:46:30	9.01		9.41		10.17		10.14		16.85		16.7
2023-12-28 23:47:00	9.01		9.47		10.23		10.15		16.72		16.72
2023-12-28 23:47:30	9.01		9.4		10.19		10.13		16.71		16.73
2023-12-28 23:48:00	9.02		9.45		10.19		10.11		16.79		16.79
2023-12-28 23:48:30	9		9.49		10.19		10.13		16.72		16.71
2023-12-28 23:49:00	9.01		9.46		10.16		10.19		16.75		16.74
2023-12-28 23:49:30	9		9.42		10.17		10.14		16.77		16.75
2023-12-28 23:50:00	9		9.41		10.12		10.11		16.73		16.77
2023-12-28 23:50:30	9.01		9.3		10.2		10.17		16.71		16.74
2023-12-28 23:51:00	9.02		9.3		10.11		10.21		16.7		16.7
2023-12-28 23:51:30	9		9.39		10.23		10.26		16.72		16.77
2023-12-28 23:52:00	9.01		9.43		10.1		10.12		16.78		16.72
2023-12-28 23:52:30	9.01		9.43		10.11		10.14		16.7		16.75
2023-12-28 23:53:00	9.02		9.4		10.13		10.17		16.85		16.85
2023-12-28 23:53:30	9.01		9.49		10.14		10.19		16.79		16.85
2023-12-28 23:54:00	9.01		9.45		10.1		10.15		16.71		16.72
2023-12-28 23:54:30	9.01		9.48		10.21		10.26		16.74		16.73
2023-12-28 23:55:00	9.02		9.42		10.14		10.13		16.73		16.78
2023-12-28 23:55:30	9		9.47		10.16		10.12		16.73		16.73
2023-12-28 23:56:00	9.01		9.33		10.17		10.25		16.71		16.72
2023-12-28 23:56:30	9		9.4		10.18		10.11		16.79		16.71
2023-12-28 23:57:00	9		9.43		10.11		10.23		16.78		16.79
2023-12-28 23:57:30	9.01		9.43		10.27		10.1		16.73		16.72
2023-12-28 23:58:00	9.02		9.41		10.26		10.22		16.75		16.75
2023-12-28 23:58:30	9		9.48		10.21		10.22		16.78		16.77

## Sheet: 12.29
2023-12-29 11:03:30	9		9.47		10.29		10.2		16.82		16.85
2023-12-29 11:03:35	9.01		9.47		10.24		10.39		16.74		16.73
2023-12-29 11:03:40	9.01		9.48		10.35		10.26		16.72		16.76
2023-12-29 11:03:50	9.02		9.4		10.21		10.33		16.73		16.71
2023-12-29 11:03:55	9		9.43		10.18		10.23		16.79		16.84
2023-12-29 11:04:30	9.01		9.4		10.33		10.13		16.74		16.73
2023-12-29 11:04:30	9		9.34		10.31		10.22		16.86		16.85
2023-12-29 11:05:00	9.01		9.31		10.28		10.32		16.85		16.81
2023-12-29 11:05:30	9.01		9.37		10.3		10.29		16.84		16.74
2023-12-29 11:06:00	9.02		9.42		10.21		10.29		16.72		16.79
2023-12-29 11:06:30	9		9.44		10.28		10.27		16.8		16.73
2023-12-29 11:07:00	9.01		9.45		10.32		10.13		16.78		16.85
2023-12-29 11:07:30	9.01		9.45		10.29		10.29		16.76		16.89
2023-12-29 11:08:00	9.02		9.34		10.24		10.17		16.83		16.73
2023-12-29 11:08:30	9.01		9.34		10.21		10.36		16.76		16.74
2023-12-29 11:09:00	9.02		9.32		10.39		10.27		16.81		16.76
2023-12-29 11:09:30	9.04		9.34		10.28		10.35		16.81		16.76
2023-12-29 11:10:00	9.02		9.44		10.15		10.38		16.82		16.77
2023-12-29 11:10:30	9.01		9.45		10.23		10.33		16.86		16.73
2023-12-29 11:11:00	9.01		9.45		10.24		10.12		16.86		16.82
2023-12-29 11:11:30	9.02		9.39		10.25		10.14		16.88		16.84
2023-12-29 11:12:00	9		9.49		10.13		10.21		16.87		16.74
2023-12-29 11:13:00	9.01		9.44		10.16		10.29		16.87		16.76
2023-12-29 11:13:30	9		9.43		10.26		10.29		16.79		16.89
2023-12-29 11:14:00	9		9.47		10.28		10.26		16.73		16.81
2023-12-29 11:14:30	9.01		9.31		10.13		10.22		16.81		16.82
2023-12-29 11:15:00	9.02		9.38		10.13		10.11		16.84		16.71
2023-12-29 11:15:30	9		9.48		10.12		10.16		16.8		16.82
2023-12-29 11:16:00	9.01		9.41		10.22		10.1		16.79		16.74
2023-12-29 11:16:30	9.01		9.3		10.14		10.38		16.77		16.74
2023-12-29 11:17:00	9.02		9.48		10.35		10.11		16.87		16.78
2023-12-29 11:17:30	9.01		9.36		10.2		10.28		16.78		16.71
2023-12-29 11:18:00	9.01		9.47		10.17		10.17		16.8		16.87
2023-12-29 11:18:30	9.01		9.48		10.39		10.24		16.81		16.74
2023-12-29 11:19:00	9.02		9.47		10.19		10.24		16.73		16.86
2023-12-29 11:19:30	9		9.49		10.11		10.2		16.79		16.7
2023-12-29 11:20:00	9.01		9.46		10.29		10.21		16.75		16.78
2023-12-29 11:20:30	9		9.45		10.21		10.23		16.75		16.8
2023-12-29 11:21:00	9		9.4		10.23		10.27		16.77		16.74
2023-12-29 11:21:30	9.01		9.35		10.2		10.26		16.76		16.76
2023-12-29 11:22:00	9.02		9.34		10.39		10.21		16.79		16.76
2023-12-29 11:22:30	9		9.38		10.11		10.28		16.82		16.78
2023-12-29 11:23:00	9.01		9.3		10.22		10.23		16.86		16.83
2023-12-29 11:23:30	9.01		9.31		10.13		10.37		16.92		16.89
2023-12-29 11:24:00	9.02		9.46		10.33		10.23		16.96		16.92
2023-12-29 11:24:30	9.01		9.43		10.15		10.24		17.05		16.97
2023-12-29 11:25:00	9.01		9.38		10.16		10.27		17.11		17.08
2023-12-29 11:25:30	9.01		9.46		10.32		10.32		17.23		17.11
2023-12-29 11:26:00	9.02		9.4		10.22		10.2		17.28		17.19
2023-12-29 11:26:30	9		9.35		10.34		10.39		17.34		17.26
2023-12-29 11:27:00	9.01		9.47		10.38		10.24		17.39		17.32
2023-12-29 11:27:30	9		9.36		10.32		10.29		17.45		17.38
2023-12-29 11:28:00	9		9.42		10.23		10.27		17.53		17.43
2023-12-29 11:28:30	9.01		9.44		10.23		10.22		17.61		17.55
2023-12-29 11:29:00	9.02		9.43		10.33		10.1		17.74		17.64
2023-12-29 11:29:30	9		9.47		10.28		10.33		17.82		17.82
2023-12-29 11:30:00	9.01		9.47		10.39		10.29		17.9		17.94
2023-12-29 11:30:30	9.01		9.45		10.19		10.23		17.98		18.03
2023-12-29 11:31:00	9.02		9.47		10.35		10.25		18.06		18.08
2023-12-29 11:31:30	9.01		9.44		10.26		10.15		18.15		18.14
2023-12-29 11:32:00	9		9.39		10.1		10.37		18.24		18.27
2023-12-29 11:32:30	9.01		9.44		10.19		10.13		18.31		18.37
2023-12-29 11:33:00	9.01		9.42		10.27		10.29		18.37		18.45
2023-12-29 11:33:30	9.02		9.46		10.28		10.16		18.46		18.55
2023-12-29 11:34:00	9		9.43		10.21		10.18		18.53		18.67
2023-12-29 11:34:30	9.01		9.32		10.15		10.16		18.59		18.72
2023-12-29 11:35:00	9		9.42		10.14		10.1		18.66		18.81
2023-12-29 11:35:30	9.01		9.45		10.14		10.12		18.74		18.86
2023-12-29 11:36:00	9.01		9.43		10.39		10.35		18.89		19.04
2023-12-29 11:36:30	9.02		9.48		10.18		10.36		18.93		19.09
2023-12-29 11:37:00	9		9.48		10.12		10.29		19.07		19.14
2023-12-29 11:37:30	9.01		9.47		10.17		10.39		19.14		19.21
2023-12-29 11:38:00	9.01		9.49		10.27		10.34		19.28		19.27
2023-12-29 11:38:30	9.02		9.43		10.23		10.35		19.35		19.33
2023-12-29 11:39:00	9.01		9.42		10.29		10.13		19.46		19.46
2023-12-29 11:39:30	9.02		9.45		10.39		10.28		19.55		19.52
2023-12-29 11:40:00	9.04		9.45		10.19		10.33		19.64		19.61
2023-12-29 11:40:30	9.02		9.44		10.36		10.29		19.72		19.68
2023-12-29 11:41:00	9.01		9.44		10.37		10.14		19.88		19.77
2023-12-29 11:41:30	9.01		9.44		10.12		10.11		19.97		19.83
2023-12-29 11:42:00	9.02		9.42		10.2		10.37		20.04		19.95
2023-12-29 11:42:30	9		9.43		10.21		10.21		20.16		20.07
2023-12-29 11:43:00	9.01		9.49		10.23		10.26		20.27		20.14
2023-12-29 11:43:30	9		9.45		10.1		10.22		20.35		20.17
2023-12-29 11:44:00	9		9.41		10.11		10.34		20.41		20.24
2023-12-29 11:44:30	9.01		9.48		10.13		10.37		20.52		20.31
2023-12-29 11:45:00	9.02		9.43		10.34		10.39		20.63		20.43
2023-12-29 11:45:30	9		9.46		10.1		10.15		20.75		20.49
2023-12-29 11:46:00	9.01		9.49		10.21		10.26		20.88		20.54
2023-12-29 11:46:30	9.01		9.41		10.24		10.33		20.94		20.59
2023-12-29 11:47:00	9.02		9.44		10.26		10.22		21.01		20.63
2023-12-29 11:47:30	9.01		9.41		10.37		10.25		21.13		20.72
2023-12-29 11:48:00	9.01		9.43		10.28		10.11		21.15		20.78
2023-12-29 11:48:30	9.01		9.46		10.28		10.23		21.19		20.81
2023-12-29 11:49:00	9.02		9.39		10.27		10.3		21.21		20.86
2023-12-29 11:49:30	9		9.4		10.26		10.22		21.24		20.94
2023-12-29 11:50:00	9.01		9.3		10.21		10.22		21.28		20.99
2023-12-29 11:50:30	9		9.48		10.31		10.36		21.31		21.04
2023-12-29 11:51:00	9		9.37		10.26		10.21		21.36		21.07
2023-12-29 11:51:30	9.01		9.44		10.25		10.25		21.35		21.13
2023-12-29 11:52:00	9.02		9.49		10.28		10.27		21.37		21.18
2023-12-29 11:52:30	9		9.45		10.21		10.25		21.32		21.22
2023-12-29 11:53:00	9.01		9.46		10.28		10.26		21.38		21.26
2023-12-29 11:53:30	9.01		9.4		10.25		10.22		21.32		21.27
2023-12-29 11:54:00	9.02		9.48		10.28		10.25		21.37		21.29
2023-12-29 11:54:30	9.01		9.41		10.22		10.28		21.34		21.31
2023-12-29 11:55:00	9.01		9.46		10.23		10.25		21.3		21.33
2023-12-29 11:55:30	9.01		9.48		10.25		10.22		21.37		21.35
2023-12-29 11:56:00	9.02		9.37		10.28		10.28		21.32		21.36
2023-12-29 11:56:30	9		9.43		10.28		10.24		21.33		21.34
2023-12-29 11:57:00	9.01		9.41		10.21		10.24		21.39		21.3
2023-12-29 11:57:30	9		9.41		10.25		10.28		21.31		21.32
2023-12-29 11:58:00	9		9.44		10.23		10.2		21.36		21.31
2023-12-29 11:58:30	9.01		9.45		10.34		10.22		21.36		21.31
2023-12-29 11:59:00	9.02		9.45		10.37		10.26		21.38		21.38
2023-12-29 11:59:30	9		9.44		10.33		10.29		21.36		21.32
2023-12-29 12:00:00	9.01		9.49		10.39		10.31		21.32		21.32
2023-12-29 12:00:30	9.01		9.42		10.38		10.32		21.33		21.36
2023-12-29 12:01:00	9.02		9.42		10.35		10.34		21.36		21.32
2023-12-29 12:01:30	9.01		9.47		10.38		10.36		21.35		21.39
2023-12-29 12:02:00	9		9.47		10.31		10.35		21.39		21.37
2023-12-29 12:02:30	9.01		9.47		10.33		10.31		21.31		21.34
2023-12-29 12:03:00	9.01		9.45		10.35		10.38		21.3		21.3
2023-12-29 12:03:30	9.02		9.49		10.32		10.39		21.33		21.36
2023-12-29 12:04:00	9		9.4		10.31		10.42		21.34		21.36
2023-12-29 12:04:30	9.01		9.42		10.36		10.47		21.34		21.35
2023-12-29 12:05:00	9		9.47		10.33		10.48		21.38		21.33
2023-12-29 12:05:30	9.01		9.4		10.35		10.52		21.34		21.31
2023-12-29 12:06:00	9.01		9.42		10.39		10.55		21.35		21.37
2023-12-29 12:06:30	9.02		9.44		10.42		10.59		21.33		21.38
2023-12-29 12:07:00	9		9.46		10.45		10.64		21.3		21.31
2023-12-29 12:07:30	9.01		9.49		10.48		10.71		21.27		21.32
2023-12-29 12:08:00	9.01		9.46		10.45		10.76		21.22		21.37
2023-12-29 12:08:30	9.02		9.32		10.46		10.81		21.19		21.35
2023-12-29 12:09:00	9.01		9.48		10.42		10.82		21.11		21.39
2023-12-29 12:09:30	9.02		9.49		10.48		10.86		21.08		21.36
2023-12-29 12:10:00	9.04		9.45		10.46		10.92		21.01		21.39
2023-12-29 12:10:30	9.02		9.41		10.45		10.95		20.97		21.32
2023-12-29 12:11:00	9.01		9.44		10.48		10.99		20.89		21.37
2023-12-29 12:11:30	9.01		9.4		10.51		10.95		20.76		21.31
2023-12-29 12:12:00	9.02		9.41		10.56		11.02		20.69		21.31
2023-12-29 12:12:30	9		9.47		10.55		11.03		20.61		21.31
2023-12-29 12:13:00	9.01		9.4		10.54		11.04		20.56		21.31
2023-12-29 12:13:30	9		9.45		10.59		10.98		20.51		21.28
2023-12-29 12:14:00	9		9.49		10.57		10.99		20.49		21.25
2023-12-29 12:14:30	9.01		9.51		10.55		10.94		20.44		21.21
2023-12-29 12:15:00	9.02		9.53		10.61		10.98		20.38		21.18
2023-12-29 12:15:30	9		9.55		10.67		11.01		20.31		21.13
2023-12-29 12:16:00	9.01		9.58		10.81		11.12		20.28		21.08
2023-12-29 12:16:30	9.01		9.61		10.85		11.15		20.17		21.05
2023-12-29 12:17:00	9.02		9.62		10.86		11.17		20.12		21.02
2023-12-29 12:17:30	9.01		9.64		10.92		11.24		20.06		20.98
2023-12-29 12:18:00	9.01		9.66		10.94		11.28		19.99		20.95
2023-12-29 12:18:30	9.01		9.68		10.97		11.34		19.88		20.94
2023-12-29 12:19:00	9.02		9.71		11.03		11.38		19.83		20.93
2023-12-29 12:19:30	9		9.73		11.07		11.45		19.76		20.89
2023-12-29 12:20:00	9.01		9.74		11.12		11.48		19.67		20.85
2023-12-29 12:20:30	9		9.76		11.17		11.51		19.55		20.83
2023-12-29 12:21:00	9		9.75		11.16		11.55		19.46		20.79
2023-12-29 12:21:30	9.01		9.78		11.23		11.59		19.38		20.75
2023-12-29 12:22:00	9.02		9.75		11.27		11.62		19.31		20.71
2023-12-29 12:22:30	9		9.79		11.26		11.67		19.27		20.68
2023-12-29 12:23:00	9.01		9.8		11.32		11.72		19.19		20.66
2023-12-29 12:23:30	9.01		9.82		11.37		11.73		19.12		20.61
2023-12-29 12:24:00	9.02		9.83		11.35		11.78		19.07		20.55
2023-12-29 12:24:30	9.01		9.85		11.42		11.83		18.97		20.46
2023-12-29 12:25:00	9.01		9.86		11.46		11.84		18.93		20.37
2023-12-29 12:25:30	9.01		9.88		11.48		11.89		18.86		20.29
2023-12-29 12:26:00	9.02		9.89		11.45		11.92		18.82		20.22
2023-12-29 12:26:30	9		9.92		11.55		11.95		18.78		20.18
2023-12-29 12:27:00	9.01		9.94		11.61		11.93		18.72		20.14
2023-12-29 12:27:30	9		9.95		11.67		12.03		18.67		20.06
2023-12-29 12:28:00	9		9.97		11.72		12.05		18.56		19.94
2023-12-29 12:28:30	9.01		9.99		11.78		12.08		18.47		19.82
2023-12-29 12:29:00	9.02		10.01		11.81		12.11		18.31		19.76
2023-12-29 12:29:30	9		10.03		11.84		12.15		18.28		19.67
2023-12-29 12:30:00	9.01		10.05		11.88		12.18		18.21		19.55
2023-12-29 12:30:30	9.01		10.07		11.93		12.21		18.17		19.46
2023-12-29 12:31:00	9.02		10.09		11.97		12.24		18.12		19.38
2023-12-29 12:31:30	9.01		10.11		11.95		12.25		18.09		19.27
2023-12-29 12:32:00	9		10.13		12.03		12.27		18.02		19.18
2023-12-29 12:32:30	9.01		10.15		12.06		12.25		17.97		19.07
2023-12-29 12:33:00	9.01		10.18		12.07		12.28		17.95		18.99
2023-12-29 12:33:30	9.02		10.22		12.11		12.31		17.92		18.92
2023-12-29 12:34:00	9		10.23		12.14		12.34		17.93		18.83
2023-12-29 12:34:30	9.04		10.26		12.18		12.37		17.94		18.75
2023-12-29 12:35:00	9.05		10.28		12.22		12.38		17.95		18.67
2023-12-29 12:35:30	9.06		10.31		12.23		12.34		17.99		18.57
2023-12-29 12:36:00	9.08		10.33		12.29		12.35		17.99		18.43
2023-12-29 12:36:30	9.11		10.35		12.25		12.41		17.99		18.36
2023-12-29 12:37:00	9.14		10.38		12.34		12.43		17.91		18.29
2023-12-29 12:37:30	9.13		10.42		12.35		12.44		17.91		18.21
2023-12-29 12:38:00	9.13		10.44		12.31		12.46		17.94		18.14
2023-12-29 12:38:30	9.14		10.46		12.36		12.48		17.97		18.06
2023-12-29 12:39:00	9.13		10.49		12.39		12.47		17.95		18.01
2023-12-29 12:39:30	9.14		10.52		12.42		12.52		17.97		17.98
2023-12-29 12:40:00	9.16		10.55		12.46		12.58		17.94		17.93
2023-12-29 12:40:30	9.14		10.58		12.51		12.61		17.99		17.94
2023-12-29 12:41:00	9.13		10.61		12.58		12.64		17.95		17.95
2023-12-29 12:41:30	9.13		10.63		12.57		12.67		17.9		17.97
2023-12-29 12:42:00	9.14		10.65		12.62		12.83		17.96		17.95
2023-12-29 12:42:30	9.12		10.68		12.64		12.91		17.92		17.98
2023-12-29 12:43:00	9.13		10.7		12.68		12.85		17.91		17.91
2023-12-29 12:43:30	9.12		10.7		12.72		12.94		17.97		17.97
2023-12-29 12:44:00	9.12		10.71		12.73		12.95		17.96		17.97
2023-12-29 12:44:30	9.13		10.73		12.78		13.02		17.95		17.94
2023-12-29 12:45:00	9.14		10.74		12.83		13.05		17.95		17.92
2023-12-29 12:45:30	9.12		10.71		12.86		13.08		17.99		17.99
2023-12-29 12:46:00	9.13		10.74		12.94		13.11		17.96		17.91
2023-12-29 12:46:30	9.13		10.78		12.99		13.16		17.91		17.93
2023-12-29 12:47:00	9.14		10.73		13.01		13.21		17.91		17.9
2023-12-29 12:47:30	9.13		10.79		13.05		13.25		17.96		17.98
2023-12-29 12:48:00	9.13		10.78		13.08		13.28		17.97		17.96
2023-12-29 12:48:30	9.13		10.78		13.05		13.32		17.99		17.99
2023-12-29 12:49:00	9.12		10.71		13.11		13.33		17.9		17.91
2023-12-29 12:49:30	9.13		10.73		13.18		13.35		17.94		17.92
2023-12-29 12:50:00	9.13		10.74		13.25		13.41		17.94		17.96
2023-12-29 12:50:30	9.14		10.76		13.31		13.45		17.96		17.95
2023-12-29 12:51:00	9.12		10.75		13.36		13.48		17.95		17.94
2023-12-29 12:51:30	9.13		10.78		13.43		13.52		17.94		17.97
2023-12-29 12:52:00	9.12		10.79		13.54		13.56		17.94		17.91
2023-12-29 12:52:30	9.13		10.76		13.67		13.76		17.92		17.92
2023-12-29 12:53:00	9.13		10.73		13.65		13.64		17.92		17.96
2023-12-29 12:53:30	9.14		10.78		13.64		13.64		17.98		17.94
2023-12-29 12:54:00	9.12		10.79		13.68		13.65		17.92		17.99
2023-12-29 12:54:30	9.13		10.73		13.68		13.6		17.98		17.97
2023-12-29 12:55:00	9.13		10.69		13.65		13.66		17.95		17.98
2023-12-29 12:55:30	9.14		10.72		13.69		13.64		17.98		17.9
2023-12-29 12:56:00	9.13		10.71		13.63		13.63		17.93		17.9
2023-12-29 12:56:30	9.14		10.76		13.51		13.55		17.92		17.96
2023-12-29 12:57:00	9.16		10.79		13.65		13.61		17.91		17.98
2023-12-29 12:57:30	9.14		10.77		13.5		13.54		17.94		17.98
2023-12-29 12:58:00	9.13		10.75		13.55		13.59		17.9		17.99
2023-12-29 12:58:30	9.13		10.75		13.6		13.58		17.91		17.96
2023-12-29 12:59:00	9.14		10.76		13.57		13.6		17.98		17.97
2023-12-29 12:59:30	9.12		10.72		13.51		13.68		17.98		17.91
2023-12-29 13:00:00	9.13		10.75		13.6		13.67		17.96		17.95
2023-12-29 13:00:30	9.12		10.73		13.69		13.66		17.9		17.96
2023-12-29 13:01:00	9.12		10.76		13.67		13.67		17.9		17.97
2023-12-29 13:01:30	9.13		10.77		13.6		13.6		17.95		17.92
2023-12-29 13:02:00	9.14		10.71		13.67		13.61		17.94		17.93
2023-12-29 13:02:30	9.12		10.75		13.63		13.67		17.99		17.96
2023-12-29 13:03:00	9.13		10.78		13.53		13.68		17.92		17.92
2023-12-29 13:03:30	9.13		10.79		13.69		13.66		17.95		17.99
2023-12-29 13:04:00	9.14		10.78		13.6		13.6		17.97		17.94
2023-12-29 13:04:30	9.13		10.79		13.69		13.61		17.94		17.95
2023-12-29 13:05:00	9.13		10.78		13.65		13.64		17.98		17.99
2023-12-29 13:05:30	9.13		10.72		13.68		13.64		17.95		17.92
2023-12-29 13:06:00	9.14		10.71		13.64		13.67		17.9		17.92
2023-12-29 13:06:30	9.12		10.77		13.65		13.65		17.94		17.93
2023-12-29 13:07:00	9.13		10.77		13.53		13.65		17.94		17.91
2023-12-29 13:07:30	9.12		10.77		13.52		13.6		17.99		17.97
2023-12-29 13:08:00	9.12		10.78		13.58		13.62		17.95		17.94
2023-12-29 13:08:30	9.13		10.72		13.65		13.62		17.93		17.92
2023-12-29 13:09:00	9.14		10.71		13.58		13.57		17.97		17.92
2023-12-29 13:09:30	9.12		10.7		13.52		13.69		17.92		17.94
2023-12-29 13:10:00	9.13		10.76		13.66		13.66		17.99		17.95
2023-12-29 13:10:30	9.13		10.7		13.63		13.68		17.91		17.92
2023-12-29 13:11:00	9.14		10.78		13.66		13.65		17.91		17.91
2023-12-29 13:11:30	9.13		10.75		13.65		13.68		17.99		17.91
2023-12-29 13:12:00	9.13		10.74		13.6		13.65		17.91		17.97
2023-12-29 13:12:30	9.13		10.74		13.66		13.62		17.97		17.93
2023-12-29 13:13:00	9.14		10.74		13.68		13.61		17.92		17.98
2023-12-29 13:13:30	9.12		10.77		13.61		13.69		17.96		17.93
2023-12-29 13:14:00	9.13		10.72		13.63		13.62		17.96		17.91
2023-12-29 13:14:30	9.12		10.78		13.63		13.58		17.94		17.91
2023-12-29 13:15:00	9.12		10.73		13.67		13.55		17.93		17.96
2023-12-29 13:15:30	9.13		10.79		13.62		13.57		17.92		17.99
2023-12-29 13:16:00	9.14		10.72		13.62		13.52		17.94		17.93
2023-12-29 13:16:30	9.12		10.72		13.68		13.54		17.92		17.99
2023-12-29 13:17:00	9.13		10.67		13.55		13.55		17.97		17.95
2023-12-29 13:17:30	9.13		10.64		13.68		13.52		17.95		17.93
2023-12-29 13:18:00	9.14		10.61		13.5		13.48		17.96		17.91
2023-12-29 13:18:30	9.13		10.58		13.51		13.46		17.9		17.96
2023-12-29 13:19:00	9.12		10.57		13.68		13.42		17.93		17.9
2023-12-29 13:19:30	9.13		10.55		13.63		13.44		17.95		17.94
2023-12-29 13:20:00	9.13		10.52		13.67		13.45		17.91		17.9
2023-12-29 13:20:30	9.14		10.5		13.69		13.42		17.97		17.96
2023-12-29 13:21:00	9.12		10.54		13.52		13.39		17.99		17.98
2023-12-29 13:21:30	9.13		10.41		13.49		13.36		17.96		17.97
2023-12-29 13:22:00	9.12		10.54		13.45		13.35		17.97		17.93
2023-12-29 13:22:30	9.13		10.52		13.45		13.32		17.95		17.9
2023-12-29 13:23:00	9.13		10.56		13.47		13.31		17.9		17.99
2023-12-29 13:23:30	9.14		10.43		13.45		13.29		17.92		17.97
2023-12-29 13:24:00	9.12		10.53		13.41		13.28		17.92		17.99
2023-12-29 13:24:30	9.13		10.51		13.38		13.25		17.93		17.97
2023-12-29 13:25:00	9.13		10.46		13.37		13.26		17.9		17.95
2023-12-29 13:25:30	9.14		10.52		13.35		13.25		17.9		17.96
2023-12-29 13:26:00	9.13		10.57		13.31		13.21		17.91		17.92
2023-12-29 13:26:30	9.14		10.5		13.28		13.18		17.92		17.93
2023-12-29 13:27:00	9.16		10.57		13.29		13.17		17.95		17.99
2023-12-29 13:27:30	9.14		10.54		13.26		13.15		17.98		17.9
2023-12-29 13:28:00	9.13		10.57		13.2		13.12		17.95		17.92
2023-12-29 13:28:30	9.13		10.56		13.18		13.11		17.95		17.99
2023-12-29 13:29:00	9.14		10.59		13.16		13.08		17.91		17.92
2023-12-29 13:29:30	9.12		10.59		13.14		13.06		17.91		17.98
2023-12-29 13:30:00	9.13		10.57		13.2		13.05		17.9		17.95
2023-12-29 13:30:30	9.12		10.56		13.11		13.04		17.93		17.96
2023-12-29 13:31:00	9.12		10.59		13.09		13.05		17.96		17.97
2023-12-29 13:31:30	9.13		10.52		13.08		13.04		17.91		17.98
2023-12-29 13:32:00	9.14		10.58		13.07		13.04		17.95		17.92
2023-12-29 13:32:30	9.12		10.5		13.02		13.02		17.92		17.99
2023-12-29 13:33:00	9.13		10.5		13.05		12.97		17.95		17.99
2023-12-29 13:33:30	9.13		10.42		13.01		12.95		17.94		17.94
2023-12-29 13:34:00	9.14		10.54		12.97		12.94		17.96		17.93
2023-12-29 13:34:30	9.13		10.57		12.94		12.92		17.9		17.91
2023-12-29 13:35:00	9.13		10.53		12.95		12.95		17.96		17.97
2023-12-29 13:35:30	9.13		10.51		12.92		12.94		17.99		17.95
2023-12-29 13:36:00	9.14		10.52		12.89		12.91		17.93		17.94
2023-12-29 13:36:30	9.12		10.56		12.85		12.89		17.92		17.98
2023-12-29 13:37:00	9.13		10.43		12.81		12.76		17.93		17.93
2023-12-29 13:37:30	9.12		10.53		12.78		12.85		17.91		17.93
2023-12-29 13:38:00	9.12		10.52		12.76		12.84		17.95		17.95
2023-12-29 13:38:30	9.13		10.55		12.74		12.85		17.92		17.98
2023-12-29 13:39:00	9.14		10.51		12.73		12.84		17.95		17.94
2023-12-29 13:39:30	9.12		10.55		12.69		12.82		17.97		17.96
2023-12-29 13:40:00	9.13		10.53		12.67		12.78		17.98		17.96
2023-12-29 13:40:30	9.13		10.59		12.65		12.76		17.93		17.92
2023-12-29 13:41:00	9.14		10.55		12.62		12.75		17.96		17.91
2023-12-29 13:41:30	9.13		10.54		12.59		12.73		17.91		17.94
2023-12-29 13:42:00	9.13		10.44		12.57		12.68		17.99		17.96
2023-12-29 13:42:30	9.13		10.52		12.55		12.65		17.99		17.93
2023-12-29 13:43:00	9.14		10.54		12.53		12.67		17.98		17.94
2023-12-29 13:43:30	9.12		10.51		12.51		12.64		17.91		17.9
2023-12-29 13:44:00	9.13		10.53		12.49		12.62		17.97		17.97
2023-12-29 13:44:30	9.12		10.56		12.47		12.64		17.99		17.93
2023-12-29 13:45:00	9.12		10.56		12.45		12.61		17.91		17.95
2023-12-29 13:45:30	9.13		10.51		12.43		12.59		17.98		17.98
2023-12-29 13:46:00	9.14		10.53		12.37		12.57		17.99		17.94
2023-12-29 13:46:30	9.12		10.57		12.35		12.56		17.97		17.9
2023-12-29 13:47:00	9.13		10.59		12.32		12.54		17.93		17.97
2023-12-29 13:47:30	9.13		10.55		12.25		12.55		17.95		17.92
2023-12-29 13:48:00	9.14		10.51		12.22		12.51		17.96		17.96
2023-12-29 13:48:30	9.13		10.46		12.18		12.48		17.93		17.97
2023-12-29 13:49:00	9.12		10.57		12.16		12.45		17.95		17.95
2023-12-29 13:49:30	9.13		10.58		12.14		12.42		17.97		17.92
2023-12-29 13:50:00	9.13		10.52		12.11		12.41		17.92		17.95
2023-12-29 13:50:30	9.14		10.59		12.09		12.38		17.91		17.98
2023-12-29 13:51:00	9.12		10.56		12.07		12.35		17.99		17.96
2023-12-29 13:51:30	9.13		10.56		12.05		12.32		17.91		17.93
2023-12-29 13:52:00	9.12		10.55		11.98		12.32		17.91		17.93
2023-12-29 13:52:30	9.13		10.5		11.95		12.28		17.91		17.91
2023-12-29 13:53:00	9.13		10.5		11.94		12.27		17.93		17.9
2023-12-29 13:53:30	9.14		10.51		11.88		12.25		17.9		17.98
2023-12-29 13:54:00	9.12		10.5		11.85		12.22		17.91		17.95
2023-12-29 13:54:30	9.13		10.59		11.82		12.17		17.93		17.99
2023-12-29 13:55:00	9.13		10.56		11.85		12.14		17.9		17.95
2023-12-29 13:55:30	9.14		10.51		11.84		12.11		17.98		17.96
2023-12-29 13:56:00	9.13		10.48		11.78		12.08		17.99		17.95
2023-12-29 13:56:30	9.14		10.54		11.76		12.05		17.98		17.98
2023-12-29 13:57:00	9.16		10.44		11.74		11.98		17.95		17.91
2023-12-29 13:57:30	9.14		10.56		11.72		11.95		17.91		17.96
2023-12-29 13:58:00	9.13		10.51		11.68		11.94		17.96		17.92
2023-12-29 13:58:30	9.13		10.54		11.64		11.92		17.93		17.92
2023-12-29 13:59:00	9.14		10.5		11.65		11.85		17.98		17.96
2023-12-29 13:59:30	9.12		10.53		11.62		11.78		17.94		17.98
2023-12-29 14:00:00	9.13		10.54		11.59		11.75		17.99		17.95
2023-12-29 14:00:30	9.12		10.44		11.57		11.74		17.99		17.99
2023-12-29 14:01:00	9.12		10.5		11.54		11.65		17.92		17.97
2023-12-29 14:01:30	9.13		10.52		11.55		11.67		17.97		17.95
2023-12-29 14:02:00	9.14		10.46		11.52		11.62		17.97		17.9
2023-12-29 14:02:30	9.12		10.55		11.55		11.55		17.98		17.98
2023-12-29 14:03:00	9.13		10.56		11.51		11.54		17.96		17.97
2023-12-29 14:03:30	9.13		10.56		11.48		11.58		17.98		17.92
2023-12-29 14:04:00	9.14		10.54		11.45		11.52		17.9		17.96
2023-12-29 14:04:30	9.13		10.56		11.46		11.48		17.97		17.98
2023-12-29 14:05:00	9.13		10.56		11.42		11.45		17.96		17.99
2023-12-29 14:05:30	9.13		10.51		11.37		11.42		17.9		17.96
2023-12-29 14:06:00	9.14		10.56		11.38		11.37		17.98		17.98
2023-12-29 14:06:30	9.12		10.59		11.34		11.35		17.9		17.96
2023-12-29 14:07:00	9.13		10.53		11.31		11.31		17.98		17.91
2023-12-29 14:07:30	9.12		10.57		11.28		11.27		17.98		17.9
2023-12-29 14:08:00	9.12		10.52		11.26		11.25		17.98		17.93
2023-12-29 14:08:30	9.13		10.55		11.24		11.21		17.97		17.91
2023-12-29 14:09:00	9.14		10.57		11.21		11.17		17.99		17.99
2023-12-29 14:09:30	9.12		10.56		11.22		11.15		17.9		17.98
2023-12-29 14:10:00	9.13		10.57		11.25		11.11		17.94		17.9
2023-12-29 14:10:30	9.13		10.5		11.22		11.07		17.91		17.98
2023-12-29 14:11:00	9.14		10.59		11.19		11.02		17.96		17.91
2023-12-29 14:11:30	9.13		10.56		11.18		11.01		17.9		17.97
2023-12-29 14:12:00	9.13		10.47		11.15		10.98		17.93		17.93
2023-12-29 14:12:30	9.13		10.52		11.14		10.94		17.93		17.94
2023-12-29 14:13:00	9.14		10.47		11.12		10.95		17.97		17.96
2023-12-29 14:13:30	9.12		10.58		11.08		10.92		17.9		17.95
2023-12-29 14:14:00	9.13		10.58		11.05		10.88		17.96		17.91
2023-12-29 14:14:30	9.12		10.41		11.03		10.85		17.97		17.98
2023-12-29 14:15:00	9.12		10.56		11.05		10.82		17.97		17.94
2023-12-29 14:15:30	9.13		10.59		11.01		10.85		17.93		17.91
2023-12-29 14:16:00	9.14		10.48		10.97		10.81		17.93		17.96
2023-12-29 14:16:30	9.12		10.55		10.95		10.82		17.96		17.94
2023-12-29 14:17:00	9.13		10.54		10.94		10.78		17.97		17.99
2023-12-29 14:17:30	9.13		10.58		10.97		10.76		17.91		17.95
2023-12-29 14:18:00	9.14		10.56		10.92		10.75		17.96		17.94
2023-12-29 14:18:30	9.13		10.58		10.85		10.71		17.99		17.93
2023-12-29 14:19:00	9.12		10.53		10.84		10.68		17.99		17.91
2023-12-29 14:19:30	9.13		10.58		10.85		10.65		17.99		17.99
2023-12-29 14:20:00	9.13		10.51		10.82		10.64		17.99		17.97
2023-12-29 14:20:30	9.14		10.52		10.76		10.62		17.95		17.95
2023-12-29 14:21:00	9.12		10.53		10.73		10.64		17.92		17.93
2023-12-29 14:21:30	9.13		10.5		10.74		10.65		17.93		17.91
2023-12-29 14:22:00	9.12		10.56		10.68		10.67		17.97		17.92
2023-12-29 14:22:30	9.13		10.55		10.64		10.61		17.92		17.94
2023-12-29 14:23:00	9.13		10.51		10.61		10.62		17.92		17.98
2023-12-29 14:23:30	9.14		10.51		10.71		10.66		17.94		17.93
2023-12-29 14:24:00	9.12		10.41		10.78		10.65		17.99		17.91
2023-12-29 14:24:30	9.13		10.58		10.63		10.68		17.98		17.93
2023-12-29 14:25:00	9.13		10.59		10.75		10.68		17.91		17.94
2023-12-29 14:25:30	9.14		10.52		10.74		10.67		17.93		17.93
2023-12-29 14:26:00	9.13		10.43		10.69		10.63		17.99		17.9
2023-12-29 14:26:30	9.14		10.54		10.65		10.68		17.98		17.9
2023-12-29 14:27:00	9.16		10.53		10.67		10.64		17.98		17.9
2023-12-29 14:27:30	9.14		10.53		10.76		10.6		17.96		17.92
2023-12-29 14:28:00	9.13		10.51		10.63		10.65		17.95		17.97
2023-12-29 14:28:30	9.13		10.56		10.62		10.67		17.99		17.92
2023-12-29 14:29:00	9.14		10.55		10.64		10.67		17.92		17.9
2023-12-29 14:29:30	9.12		10.59		10.7		10.65		17.96		17.94
2023-12-29 14:30:00	9.13		10.45		10.75		10.68		17.96		17.99
2023-12-29 14:30:30	9.12		10.58		10.7		10.69		17.98		17.95
2023-12-29 14:31:00	9.12		10.57		10.6		10.65		17.93		17.99
2023-12-29 14:31:30	9.13		10.58		10.61		10.67		17.96		17.91
2023-12-29 14:32:00	9.14		10.54		10.64		10.65		17.94		17.9
2023-12-29 14:32:30	9.12		10.5		10.64		10.65		17.97		17.96
2023-12-29 14:33:00	9.13		10.53		10.67		10.61		17.95		17.95
2023-12-29 14:33:30	9.13		10.54		10.63		10.67		17.93		17.96
2023-12-29 14:34:00	9.14		10.51		10.61		10.61		17.91		17.93
2023-12-29 14:34:30	9.13		10.48		10.61		10.64		17.94		17.95
2023-12-29 14:35:00	9.13		10.44		10.73		10.63		17.96		17.96
2023-12-29 14:35:30	9.13		10.52		10.65		10.62		17.96		17.99
2023-12-29 14:36:00	9.12		10.41		10.67		10.6		17.97		17.98
2023-12-29 14:36:30	9.13		10.52		10.6		10.67		17.93		17.97
2023-12-29 14:37:00	9.13		10.52		10.64		10.6		17.94		17.97
2023-12-29 14:37:30	9.14		10.44		10.7		10.66		17.91		17.95
2023-12-29 14:38:00	9.12		10.51		10.7		10.68		17.9		17.96
2023-12-29 14:38:30	9.13		10.54		10.74		10.65		17.93		17.97
2023-12-29 14:39:00	9.12		10.58		10.62		10.61		17.95		17.94
2023-12-29 14:39:30	9.13		10.52		10.74		10.6		17.94		17.96
2023-12-29 14:40:00	9.13		10.58		10.64		10.62		17.94		17.96
2023-12-29 14:40:30	9.14		10.41		10.63		10.62		17.9		17.93
2023-12-29 14:41:00	9.12		10.42		10.76		10.64		17.95		17.95
2023-12-29 14:41:30	9.13		10.53		10.72		10.64		17.98		17.9
2023-12-29 14:42:00	9.13		10.44		10.6		10.69		17.98		17.94
2023-12-29 14:42:30	9.14		10.59		10.64		10.67		17.98		17.96
2023-12-29 14:43:00	9.13		10.51		10.57		10.62		17.93		17.93
2023-12-29 14:43:30	9.14		10.59		10.67		10.66		17.9		17.97
2023-12-29 14:44:00	9.16		10.58		10.61		10.62		17.98		17.97
2023-12-29 14:44:30	9.14		10.58		10.61		10.61		17.9		17.98
2023-12-29 14:45:00	9.13		10.52		10.65		10.69		17.91		17.94
2023-12-29 14:45:30	9.13		10.52		10.77		10.69		17.96		17.91
2023-12-29 14:46:00	9.14		10.55		10.71		10.67		17.91		17.98
2023-12-29 14:46:30	9.12		10.58		10.77		10.62		17.91		17.91
2023-12-29 14:47:00	9.13		10.58		10.6		10.68		17.91		17.95
2023-12-29 14:47:30	9.12		10.52		10.61		10.61		17.98		17.95
2023-12-29 14:48:00	9.12		10.56		10.77		10.68		17.9		17.99
2023-12-29 14:48:30	9.13		10.55		10.71		10.6		17.98		17.97
2023-12-29 14:49:00	9.14		10.47		10.73		10.66		17.97		17.97
2023-12-29 14:49:30	9.12		10.46		10.67		10.63		17.9		17.92
2023-12-29 14:50:00	9.13		10.57		10.66		10.61		17.9		17.92
2023-12-29 14:50:30	9.13		10.52		10.63		10.62		17.99		17.95
2023-12-29 14:51:00	9.14		10.5		10.65		10.61		17.91		17.99
2023-12-29 14:51:30	9.13		10.52		10.69		10.69		17.93		17.97
2023-12-29 14:52:00	9.13		10.44		10.76		10.64		17.97		17.91
2023-12-29 14:52:30	9.13		10.52		10.64		10.69		17.9		17.92
2023-12-29 14:53:00	9.14		10.55		10.66		10.69		17.97		17.93
2023-12-29 14:53:30	9.12		10.59		10.66		10.66		17.92		17.93
2023-12-29 14:54:00	9.13		10.59		10.76		10.63		17.91		17.91
2023-12-29 14:54:30	9.12		10.5		10.73		10.61		17.93		17.93
2023-12-29 14:55:00	9.12		10.58		10.78		10.66		17.94		17.93
2023-12-29 14:55:30	9.13		10.54		10.63		10.6		17.92		17.9
2023-12-29 14:56:00	9.14		10.59		10.74		10.69		17.94		17.93
2023-12-29 14:56:30	9.12		10.51		10.71		10.66		17.99		17.93
2023-12-29 14:57:00	9.13		10.57		10.65		10.67		17.98		17.92
2023-12-29 14:57:30	9.13		10.55		10.7		10.62		17.91		17.94
2023-12-29 14:58:00	9.14		10.55		10.64		10.66		17.96		17.93
2023-12-29 14:58:30	9.13		10.52		10.6		10.66		17.99		17.95
2023-12-29 14:59:00	9.13		10.52		10.64		10.69		17.95		17.91
2023-12-29 14:59:30	9.13		10.59		10.72		10.67		17.98		17.98
2023-12-29 15:00:00	9.14		10.52		10.59		10.66		17.95		17.95
2023-12-29 15:00:30	9.12		10.41		10.69		10.67		17.92		17.91
2023-12-29 15:01:00	9.13		10.4		10.69		10.69		17.98		17.92
2023-12-29 15:01:30	9.12		10.54		10.64		10.64		17.99		17.96
2023-12-29 15:02:00	9.12		10.5		10.64		10.65		17.95		17.91
2023-12-29 15:02:30	9.13		10.59		10.57		10.65		17.95		17.91
2023-12-29 15:03:00	9.14		10.55		10.62		10.64		17.98		17.96
2023-12-29 15:03:30	9.12		10.58		10.77		10.66		17.93		17.94
2023-12-29 15:04:00	9.13		10.45		10.72		10.61		17.99		17.95
2023-12-29 15:04:30	9.13		10.5		10.79		10.64		17.97		17.93
2023-12-29 15:05:00	9.14		10.45		10.63		10.68		17.94		17.91
2023-12-29 15:05:30	9.13		10.52		10.76		10.66		17.95		17.97
2023-12-29 15:06:00	9.12		10.5		10.75		10.62		17.93		17.96
2023-12-29 15:06:30	9.13		10.55		10.66		10.67		17.99		17.92
2023-12-29 15:07:00	9.13		10.5		10.67		10.68		17.93		17.96
2023-12-29 15:07:30	9.14		10.58		10.58		10.61		17.98		17.94
2023-12-29 15:08:00	9.12		10.5		10.64		10.63		17.94		17.95
2023-12-29 15:08:30	9.13		10.41		10.75		10.63		17.92		17.96
2023-12-29 15:09:00	9.12		10.53		10.66		10.69		17.99		17.92
2023-12-29 15:09:30	9.13		10.59		10.73		10.62		17.98		17.99
2023-12-29 15:10:00	9.13		10.46		10.77		10.68		17.96		17.98
2023-12-29 15:10:30	9.14		10.55		10.78		10.66		17.98		17.92
2023-12-29 15:11:00	9.12		10.53		10.68		10.64		17.96		17.99
2023-12-29 15:11:30	9.13		10.52		10.75		10.68		17.98		17.95
2023-12-29 15:12:00	9.13		10.5		10.77		10.67		17.95		17.97
2023-12-29 15:12:30	9.14		10.46		10.62		10.64		17.92		17.97
2023-12-29 15:13:00	9.13		10.54		10.71		10.66		17.97		17.94
2023-12-29 15:13:30	9.14		10.49		10.76		10.66		17.93		17.93
2023-12-29 15:14:00	9.16		10.5		10.71		10.65		17.98		17.91
2023-12-29 15:14:30	9.14		10.44		10.61		10.65		17.99		17.94
2023-12-29 15:15:00	9.13		10.51		10.76		10.6		17.97		17.92
2023-12-29 15:15:30	9.13		10.41		10.77		10.61		17.93		17.92
2023-12-29 15:16:00	9.14		10.55		10.79		10.64		17.93		17.9
2023-12-29 15:16:30	9.12		10.53		10.7		10.64		17.98		17.93
2023-12-29 15:17:00	9.13		10.58		10.65		10.67		17.93		17.95
2023-12-29 15:17:30	9.12		10.57		10.71		10.66		17.9		17.95
2023-12-29 15:18:00	9.12		10.54		10.64		10.67		17.92		17.96
2023-12-29 15:18:30	9.13		10.55		10.64		10.64		17.95		17.96
2023-12-29 15:19:00	9.14		10.54		10.65		10.65		17.94		17.97
2023-12-29 15:19:30	9.12		10.57		10.64		10.6		17.92		17.94
2023-12-29 15:20:00	9.13		10.53		10.77		10.61		17.95		17.97
2023-12-29 15:20:30	9.13		10.52		10.74		10.67		17.99		17.92
2023-12-29 15:21:00	9.14		10.5		10.64		10.63		17.9		17.98
2023-12-29 15:21:30	9.13		10.59		10.51		10.64		17.91		17.95
2023-12-29 15:22:00	9.13		10.56		10.6		10.61		17.99		17.94
2023-12-29 15:22:30	9.13		10.51		10.79		10.61		17.96		17.9
2023-12-29 15:23:00	9.14		10.53		10.68		10.61		17.9		17.94
2023-12-29 15:23:30	9.12		10.51		10.6		10.61		17.9		17.91
2023-12-29 15:24:00	9.13		10.57		10.67		10.6		17.98		17.94
2023-12-29 15:24:30	9.12		10.52		10.61		10.64		17.9		17.96
2023-12-29 15:25:00	9.12		10.58		10.73		10.65		17.96		17.9
2023-12-29 15:25:30	9.13		10.54		10.68		10.68		17.98		17.9
2023-12-29 15:26:00	9.14		10.54		10.64		10.62		17.98		17.95
2023-12-29 15:26:30	9.12		10.57		10.71		10.67		17.94		17.95
2023-12-29 15:27:00	9.13		10.52		10.62		10.69		17.93		17.98
2023-12-29 15:27:30	9.13		10.53		10.68		10.6		17.92		17.91
2023-12-29 15:28:00	9.14		10.53		10.66		10.69		17.92		17.9
2023-12-29 15:28:30	9.13		10.55		10.61		10.65		17.94		17.9
2023-12-29 15:29:00	9.13		10.51		10.79		10.63		17.92		17.99
2023-12-29 15:29:30	9.13		10.53		10.5		10.66		17.9		17.9
2023-12-29 15:30:00	9.14		10.41		10.69		10.65		17.92		17.97
2023-12-29 15:30:30	9.12		10.58		10.62		10.65		17.92		17.96
2023-12-29 15:31:00	9.13		10.56		10.77		10.68		17.9		17.99
2023-12-29 15:31:30	9.12		10.51		10.74		10.67		17.94		17.92
2023-12-29 15:32:00	9.12		10.53		10.67		10.69		17.99		17.96
2023-12-29 15:32:30	9.13		10.45		10.69		10.62		17.99		17.91
2023-12-29 15:33:00	9.14		10.51		10.73		10.67		17.92		17.99
2023-12-29 15:33:30	9.12		10.55		10.76		10.63		17.98		17.94
2023-12-29 15:34:00	9.13		10.48		10.6		10.67		17.97		17.96
2023-12-29 15:34:30	9.13		10.46		10.77		10.69		17.97		17.92
2023-12-29 15:35:00	9.14		10.58		10.78		10.61		17.97		17.91
2023-12-29 15:35:30	9.13		10.52		10.72		10.62		17.98		17.9
2023-12-29 15:36:00	9.12		10.56		10.79		10.69		17.94		17.97
2023-12-29 15:36:30	9.13		10.51		10.61		10.66		17.92		17.96
2023-12-29 15:37:00	9.13		10.55		10.6		10.65		17.95		17.94
2023-12-29 15:37:30	9.14		10.56		10.69		10.62		17.93		17.92
2023-12-29 15:38:00	9.12		10.58		10.65		10.65		17.94		17.9
2023-12-29 15:38:30	9.13		10.51		10.53		10.67		17.99		17.93
2023-12-29 15:39:00	9.12		10.54		10.64		10.66		17.95		17.92
2023-12-29 15:39:30	9.13		10.52		10.63		10.6		17.95		17.93
2023-12-29 15:40:00	9.13		10.53		10.65		10.62		17.93		17.91
2023-12-29 15:40:30	9.14		10.54		10.67		10.61		17.94		17.9
2023-12-29 15:41:00	9.12		10.55		10.68		10.64		17.93		17.94
2023-12-29 15:41:30	9.13		10.41		10.73		10.69		17.9		17.97
2023-12-29 15:42:00	9.13		10.59		10.64		10.66		17.9		17.95
2023-12-29 15:42:30	9.14		10.54		10.57		10.63		17.96		17.98
2023-12-29 15:43:00	9.13		10.54		10.76		10.68		17.98		17.98
2023-12-29 15:43:30	9.14		10.59		10.68		10.69		17.93		17.95
2023-12-29 15:44:00	9.16		10.54		10.64		10.68		17.99		17.95
2023-12-29 15:44:30	9.14		10.57		10.68		10.62		17.93		17.98
2023-12-29 15:45:00	9.13		10.5		10.73		10.69		17.94		17.94
2023-12-29 15:45:30	9.13		10.55		10.72		10.67		17.94		17.99
2023-12-29 15:46:00	9.14		10.58		10.77		10.61		17.94		17.97
2023-12-29 15:46:30	9.12		10.59		10.78		10.63		17.99		17.98
2023-12-29 15:47:00	9.13		10.54		10.79		10.65		17.92		17.91
2023-12-29 15:47:30	9.12		10.51		10.79		10.69		17.93		17.97
2023-12-29 15:48:00	9.12		10.56		10.5		10.65		17.96		17.92
2023-12-29 15:48:30	9.13		10.58		10.6		10.63		17.98		17.93
2023-12-29 15:49:00	9.14		10.57		10.64		10.69		17.93		17.95
2023-12-29 15:49:30	9.12		10.56		10.68		10.68		17.99		17.91
2023-12-29 15:50:00	9.13		10.56		10.75		10.62		17.95		17.97
2023-12-29 15:50:30	9.13		10.42		10.72		10.69		17.95		17.92
2023-12-29 15:51:00	9.14		10.58		10.6		10.69		17.92		17.91
2023-12-29 15:51:30	9.13		10.42		10.69		10.68		17.95		17.99
2023-12-29 15:52:00	9.13		10.5		10.79		10.61		17.93		17.93
2023-12-29 15:52:30	9.13		10.52		10.77		10.67		17.92		17.93
2023-12-29 15:53:00	9.14		10.44		10.63		10.66		17.94		17.98
2023-12-29 15:53:30	9.12		10.52		10.74		10.65		17.92		17.96
2023-12-29 15:54:00	9.13		10.54		10.78		10.65		17.91		17.98
2023-12-29 15:54:30	9.12		10.51		10.72		10.66		17.92		17.93
2023-12-29 15:55:00	9.12		10.53		10.73		10.69		17.98		17.97
2023-12-29 15:55:30	9.13		10.5		10.6		10.67		17.99		17.9
2023-12-29 15:56:00	9.14		10.55		10.76		10.63		17.94		17.99
2023-12-29 15:56:30	9.12		10.51		10.79		10.65		17.95		17.95
2023-12-29 15:57:00	9.13		10.54		10.7		10.67		17.93		17.97
2023-12-29 15:57:30	9.13		10.43		10.62		10.62		17.91		17.91
2023-12-29 15:58:00	9.14		10.56		10.69		10.61		17.98		17.97
2023-12-29 15:58:30	9.13		10.47		10.65		10.65		17.93		17.94
2023-12-29 15:59:00	9.13		10.56		10.65		10.65		17.98		17.9
2023-12-29 15:59:30	9.13		10.43		10.63		10.68		17.94		17.92
2023-12-29 16:00:00	9.14		10.53		10.69		10.61		17.92		17.94
2023-12-29 16:00:30	9.12		10.54		10.69		10.63		17.96		17.91
2023-12-29 16:01:00	9.13		10.52		10.63		10.6		17.96		17.94
2023-12-29 16:01:30	9.12		10.58		10.78		10.63		17.93		17.94
2023-12-29 16:02:00	9.12		10.58		10.61		10.61		17.96		17.91
2023-12-29 16:02:30	9.13		10.56		10.69		10.63		17.9		17.98
2023-12-29 16:03:00	9.14		10.5		10.76		10.66		17.97		17.9
2023-12-29 16:03:30	9.12		10.59		10.75		10.63		17.97		17.96
2023-12-29 16:04:00	9.13		10.56		10.75		10.67		17.93		17.98
2023-12-29 16:04:30	9.13		10.56		10.61		10.67		17.97		17.97
2023-12-29 16:05:00	9.14		10.56		10.61		10.66		17.99		17.9
2023-12-29 16:05:30	9.13		10.57		10.65		10.69		17.96		17.94
2023-12-29 16:06:00	9.12		10.58		10.66		10.66		17.97		17.94
2023-12-29 16:06:30	9.13		10.45		10.71		10.63		17.91		17.9
2023-12-29 16:07:00	9.13		10.58		10.69		10.63		17.91		17.98
2023-12-29 16:07:30	9.14		10.44		10.69		10.65		17.91		17.9
2023-12-29 16:08:00	9.12		10.59		10.59		10.62		17.99		17.91
2023-12-29 16:08:30	9.13		10.54		10.54		10.68		17.95		17.99
2023-12-29 16:09:00	9.12		10.52		10.66		10.63		17.9		17.96
2023-12-29 16:09:30	9.13		10.41		10.64		10.68		17.97		17.93
2023-12-29 16:10:00	9.13		10.59		10.57		10.66		17.92		17.98
2023-12-29 16:10:30	9.14		10.55		10.65		10.61		17.91		17.96
2023-12-29 16:11:00	9.12		10.49		10.67		10.68		17.92		17.9
2023-12-29 16:11:30	9.13		10.56		10.67		10.65		17.93		17.95
2023-12-29 16:12:00	9.13		10.59		10.6		10.68		17.98		17.93
2023-12-29 16:12:30	9.14		10.5		10.65		10.68		17.94		17.9
2023-12-29 16:13:00	9.13		10.55		10.61		10.65		17.92		17.95
2023-12-29 16:13:30	9.14		10.56		10.63		10.69		17.96		17.96
2023-12-29 16:14:00	9.16		10.56		10.79		10.65		17.98		17.96
2023-12-29 16:14:30	9.14		10.55		10.61		10.69		17.97		17.94
2023-12-29 16:15:00	9.13		10.53		10.75		10.66		17.98		17.99
2023-12-29 16:15:30	9.13		10.49		10.78		10.64		17.95		17.94
2023-12-29 16:16:00	9.14		10.53		10.77		10.69		17.91		17.97
2023-12-29 16:16:30	9.12		10.5		10.77		10.67		17.91		17.94
2023-12-29 16:17:00	9.13		10.46		10.67		10.64		17.91		17.96
2023-12-29 16:17:30	9.12		10.51		10.73		10.69		17.99		17.99
2023-12-29 16:18:00	9.12		10.54		10.61		10.67		17.9		17.98
2023-12-29 16:18:30	9.13		10.59		10.75		10.64		17.96		17.97
2023-12-29 16:19:00	9.14		10.52		10.6		10.63		17.9		17.93
2023-12-29 16:19:30	9.12		10.59		10.66		10.67		17.93		17.99
2023-12-29 16:20:00	9.13		10.58		10.65		10.65		17.99		17.99
2023-12-29 16:20:30	9.13		10.59		10.66		10.61		17.96		17.91
2023-12-29 16:21:00	9.14		10.54		10.61		10.65		17.96		17.99
2023-12-29 16:21:30	9.13		10.54		10.58		10.66		17.91		17.9
2023-12-29 16:22:00	9.13		10.57		10.66		10.64		17.93		17.92
2023-12-29 16:22:30	9.13		10.54		10.77		10.64		17.91		17.93
2023-12-29 16:23:00	9.12		10.5		10.62		10.63		17.94		17.9
2023-12-29 16:23:30	9.13		10.57		10.73		10.69		17.99		17.91
2023-12-29 16:24:00	9.13		10.53		10.68		10.61		17.93		17.99
2023-12-29 16:24:30	9.14		10.59		10.7		10.68		17.94		17.99
2023-12-29 16:25:00	9.12		10.55		10.65		10.64		17.98		17.97
2023-12-29 16:25:30	9.13		10.51		10.7		10.67		17.95		17.96
2023-12-29 16:26:00	9.12		10.52		10.63		10.64		17.97		17.95
2023-12-29 16:26:30	9.13		10.52		10.76		10.67		17.93		17.91
2023-12-29 16:27:00	9.13		10.44		10.64		10.61		17.95		17.96
2023-12-29 16:27:30	9.14		10.57		10.77		10.61		17.98		17.91
2023-12-29 16:28:00	9.12		10.56		10.69		10.67		17.96		17.92
2023-12-29 16:28:30	9.13		10.58		10.65		10.61		17.92		17.9
2023-12-29 16:29:00	9.13		10.5		10.71		10.67		17.94		17.92
2023-12-29 16:29:30	9.14		10.59		10.69		10.66		17.91		17.93
2023-12-29 16:30:00	9.13		10.56		10.68		10.65		17.95		17.92
2023-12-29 16:30:30	9.14		10.41		10.69		10.66		17.91		17.99
2023-12-29 16:31:00	9.16		10.59		10.68		10.69		17.97		17.98
2023-12-29 16:31:30	9.14		10.56		10.65		10.69		17.98		17.96
2023-12-29 16:32:00	9.13		10.57		10.64		10.61		17.94		17.92
2023-12-29 16:32:30	9.13		10.43		10.67		10.65		17.95		17.93
2023-12-29 16:33:00	9.14		10.5		10.63		10.62		17.96		17.94
2023-12-29 16:33:30	9.12		10.5		10.6		10.67		17.9		17.97
2023-12-29 16:34:00	9.13		10.56		10.6		10.61		17.91		17.94
2023-12-29 16:34:30	9.12		10.51		10.69		10.65		17.9		17.9
2023-12-29 16:35:00	9.12		10.51		10.62		10.61		17.97		17.98
2023-12-29 16:35:30	9.13		10.5		10.64		10.69		17.99		17.98
2023-12-29 16:36:00	9.14		10.52		10.6		10.61		17.99		17.94
2023-12-29 16:36:30	9.12		10.54		10.63		10.66		17.9		17.96
2023-12-29 16:37:00	9.13		10.53		10.73		10.65		17.96		17.97
2023-12-29 16:37:30	9.13		10.55		10.78		10.61		17.95		17.9
2023-12-29 16:38:00	9.14		10.53		10.61		10.68		17.98		17.98
2023-12-29 16:38:30	9.13		10.56		10.66		10.68		17.95		17.93
2023-12-29 16:39:00	9.13		10.54		10.7		10.65		17.97		17.92
2023-12-29 16:39:30	9.13		10.58		10.64		10.67		17.97		17.97
2023-12-29 16:40:00	9.14		10.54		10.6		10.61		17.97		17.92
2023-12-29 16:40:30	9.12		10.55		10.75		10.66		17.99		17.96
2023-12-29 16:41:00	9.13		10.59		10.79		10.64		17.93		17.9
2023-12-29 16:41:30	9.12		10.43		10.62		10.69		17.9		17.9
2023-12-29 16:42:00	9.12		10.56		10.62		10.64		17.91		17.96
2023-12-29 16:42:30	9.13		10.58		10.68		10.65		17.95		17.91
2023-12-29 16:43:00	9.14		10.51		10.6		10.66		17.91		17.92
2023-12-29 16:43:30	9.12		10.57		10.63		10.61		17.98		17.93
2023-12-29 16:44:00	9.13		10.58		10.68		10.69		17.96		17.99
2023-12-29 16:44:30	9.13		10.58		10.69		10.69		17.96		17.94
2023-12-29 16:45:00	9.14		10.51		10.6		10.61		17.92		17.96
2023-12-29 16:45:30	9.13		10.59		10.66		10.67		17.97		17.93
2023-12-29 16:46:00	9.13		10.58		10.61		10.68		17.95		17.9
2023-12-29 16:46:30	9.13		10.55		10.71		10.61		17.91		17.99
2023-12-29 16:47:00	9.14		10.54		10.6		10.63		17.96		17.93
2023-12-29 16:47:30	9.12		10.55		10.68		10.63		17.96		17.97
2023-12-29 16:48:00	9.13		10.59		10.68		10.67		17.95		17.98
2023-12-29 16:48:30	9.12		10.58		10.64		10.63		17.94		17.95
2023-12-29 16:49:00	9.12		10.59		10.6		10.67		17.93		17.92
2023-12-29 16:49:30	9.13		10.57		10.63		10.64		17.91		17.93
2023-12-29 16:50:00	9.14		10.57		10.74		10.67		17.94		17.93
2023-12-29 16:50:30	9.12		10.52		10.76		10.64		17.93		17.96
2023-12-29 16:51:00	9.13		10.51		10.6		10.62		17.97		17.9
2023-12-29 16:51:30	9.13		10.55		10.79		10.64		17.92		17.91
2023-12-29 16:52:00	9.14		10.53		10.75		10.69		17.93		17.92
2023-12-29 16:52:30	9.13		10.46		10.62		10.64		17.99		17.91
2023-12-29 16:53:00	9.12		10.57		10.6		10.62		17.91		17.92
2023-12-29 16:53:30	9.13		10.51		10.69		10.66		17.94		17.94
2023-12-29 16:54:00	9.13		10.55		10.62		10.67		17.94		17.95
2023-12-29 16:54:30	9.14		10.44		10.64		10.62		17.93		17.91
2023-12-29 16:55:00	9.12		10.55		10.77		10.65		17.91		17.95
2023-12-29 16:55:30	9.13		10.47		10.6		10.65		17.97		17.99
2023-12-29 16:56:00	9.12		10.42		10.62		10.69		17.97		17.96
2023-12-29 16:56:30	9.13		10.56		10.69		10.62		17.94		17.99
2023-12-29 16:57:00	9.13		10.43		10.79		10.65		17.94		17.94
2023-12-29 16:57:30	9.14		10.57		10.69		10.66		17.97		17.97
2023-12-29 16:58:00	9.12		10.56		10.63		10.69		17.97		17.92
2023-12-29 16:58:30	9.13		10.56		10.62		10.69		17.92		17.91
2023-12-29 16:59:00	9.13		10.58		10.7		10.62		17.92		17.92
2023-12-29 16:59:30	9.14		10.52		10.66		10.67		17.99		17.99
2023-12-29 17:00:00	9.13		10.57		10.79		10.61		17.92		17.95
2023-12-29 17:00:30	9.14		10.52		10.77		10.69		17.99		17.93
2023-12-29 17:01:00	9.16		10.5		10.67		10.65		17.99		17.93
2023-12-29 17:01:30	9.14		10.53		10.61		10.69		17.96		17.91
2023-12-29 17:02:00	9.13		10.58		10.79		10.62		17.95		17.94
2023-12-29 17:02:30	9.13		10.54		10.63		10.63		17.97		17.96
2023-12-29 17:03:00	9.14		10.58		10.66		10.65		17.95		17.97
2023-12-29 17:03:30	9.12		10.52		10.63		10.61		17.99		17.99
2023-12-29 17:04:00	9.13		10.57		10.62		10.65		17.96		17.98
2023-12-29 17:04:30	9.12		10.55		10.63		10.66		17.97		17.97
2023-12-29 17:05:00	9.12		10.44		10.64		10.6		17.91		17.99
2023-12-29 17:05:30	9.13		10.45		10.6		10.65		17.93		17.97
2023-12-29 17:06:00	9.14		10.51		10.64		10.62		17.93		17.91
2023-12-29 17:06:30	9.12		10.52		10.61		10.67		17.93		17.98
2023-12-29 17:07:00	9.13		10.45		10.62		10.62		17.91		17.91
2023-12-29 17:07:30	9.13		10.58		10.64		10.66		17.97		17.91
2023-12-29 17:08:00	9.14		10.59		10.73		10.67		17.94		17.95
2023-12-29 17:08:30	9.13		10.55		10.79		10.62		17.95		17.93
2023-12-29 17:09:00	9.13		10.51		10.63		10.62		17.97		17.95
2023-12-29 17:09:30	9.13		10.55		10.6		10.66		17.93		17.95
2023-12-29 17:10:00	9.14		10.46		10.62		10.68		17.97		17.92
2023-12-29 17:10:30	9.12		10.53		10.73		10.63		17.94		17.9
2023-12-29 17:11:00	9.13		10.58		10.65		10.63		17.96		17.98
2023-12-29 17:11:30	9.12		10.55		10.66		10.66		17.99		17.94
2023-12-29 17:12:00	9.12		10.54		10.63		10.64		17.99		17.99
2023-12-29 17:12:30	9.13		10.59		10.76		10.65		17.99		17.98
2023-12-29 17:13:00	9.14		10.52		10.62		10.64		17.92		17.96
2023-12-29 17:13:30	9.12		10.53		10.65		10.67		17.95		17.98
2023-12-29 17:14:00	9.13		10.58		10.62		10.66		17.95		17.9
2023-12-29 17:14:30	9.13		10.52		10.54		10.65		17.9		17.99
2023-12-29 17:15:00	9.14		10.51		10.79		10.68		17.91		17.97
2023-12-29 17:15:30	9.13		10.52		10.75		10.65		17.99		17.93
2023-12-29 17:16:00	9.13		10.55		10.61		10.65		17.9		17.93
2023-12-29 17:16:30	9.13		10.56		10.68		10.63		17.93		17.91
2023-12-29 17:17:00	9.14		10.5		10.64		10.64		17.98		17.95
2023-12-29 17:17:30	9.12		10.55		10.65		10.61		17.92		17.92
2023-12-29 17:18:00	9.13		10.57		10.6		10.69		17.93		17.95
2023-12-29 17:18:30	9.12		10.5		10.72		10.65		17.99		17.92
2023-12-29 17:19:00	9.12		10.56		10.61		10.62		17.93		17.94
2023-12-29 17:19:30	9.13		10.55		10.62		10.67		17.93		17.92
2023-12-29 17:20:00	9.14		10.54		10.79		10.63		17.97		17.99
2023-12-29 17:20:30	9.12		10.55		10.7		10.61		17.93		17.99
2023-12-29 17:21:00	9.13		10.5		10.65		10.65		17.96		17.97
2023-12-29 17:21:30	9.13		10.57		10.77		10.65		17.95		17.91
2023-12-29 17:22:00	9.14		10.51		10.6		10.62		17.93		17.93
2023-12-29 17:22:30	9.13		10.51		10.75		10.62		17.99		17.94
2023-12-29 17:23:00	9.12		10.54		10.6		10.69		17.99		17.93
2023-12-29 17:23:30	9.13		10.55		10.72		10.6		17.97		17.91
2023-12-29 17:24:00	9.13		10.55		10.63		10.66		17.97		17.98
2023-12-29 17:24:30	9.14		10.57		10.73		10.69		17.92		17.95
2023-12-29 17:25:00	9.12		10.55		10.65		10.67		17.97		17.95
2023-12-29 17:25:30	9.13		10.55		10.77		10.67		17.95		17.98
2023-12-29 17:26:00	9.12		10.53		10.65		10.67		17.98		17.96
2023-12-29 17:26:30	9.13		10.54		10.77		10.68		17.97		17.99
2023-12-29 17:27:00	9.13		10.56		10.79		10.67		17.98		17.99
2023-12-29 17:27:30	9.14		10.54		10.61		10.66		17.97		17.9
2023-12-29 17:28:00	9.12		10.56		10.74		10.65		17.99		17.98
2023-12-29 17:28:30	9.13		10.52		10.63		10.68		17.93		17.99
2023-12-29 17:29:00	9.13		10.51		10.66		10.65		17.99		17.9
2023-12-29 17:29:30	9.14		10.45		10.63		10.68		17.93		17.98
2023-12-29 17:30:00	9.13		10.53		10.64		10.65		17.92		17.98
2023-12-29 17:30:30	9.14		10.53		10.63		10.61		17.92		17.91
2023-12-29 17:31:00	9.16		10.55		10.64		10.65		17.94		17.93
2023-12-29 17:31:30	9.14		10.56		10.55		10.68		17.91		17.97
2023-12-29 17:32:00	9.13		10.57		10.67		10.67		17.96		17.93
2023-12-29 17:32:30	9.13		10.51		10.73		10.69		17.92		17.9
2023-12-29 17:33:00	9.14		10.59		10.63		10.63		17.93		17.95
2023-12-29 17:33:30	9.12		10.52		10.64		10.66		17.97		17.9
2023-12-29 17:34:00	9.13		10.44		10.79		10.61		17.91		17.99
2023-12-29 17:34:30	9.12		10.51		10.78		10.67		17.92		17.92
2023-12-29 17:35:00	9.12		10.56		10.6		10.66		17.91		17.96
2023-12-29 17:35:30	9.13		10.52		10.68		10.69		17.96		17.91
2023-12-29 17:36:00	9.14		10.56		10.61		10.68		17.98		17.98
2023-12-29 17:36:30	9.12		10.54		10.6		10.66		17.91		17.94
2023-12-29 17:37:00	9.13		10.42		10.79		10.64		17.95		17.9
2023-12-29 17:37:30	9.13		10.52		10.6		10.64		17.94		17.9
2023-12-29 17:38:00	9.14		10.53		10.66		10.67		17.99		17.93
2023-12-29 17:38:30	9.13		10.59		10.62		10.68		17.93		17.98
2023-12-29 17:39:00	9.13		10.54		10.74		10.64		17.91		17.94
2023-12-29 17:39:30	9.13		10.51		10.66		10.66		17.97		17.99
2023-12-29 17:40:00	9.14		10.55		10.62		10.69		17.92		17.96
2023-12-29 17:40:30	9.12		10.52		10.74		10.67		17.96		17.96
2023-12-29 17:41:00	9.13		10.55		10.61		10.63		17.93		17.96
2023-12-29 17:41:30	9.12		10.52		10.62		10.68		17.96		17.91
2023-12-29 17:42:00	9.12		10.41		10.78		10.66		17.92		17.97
2023-12-29 17:42:30	9.13		10.56		10.68		10.65		17.98		17.98
2023-12-29 17:43:00	9.14		10.5		10.62		10.64		17.95		17.93
2023-12-29 17:43:30	9.12		10.55		10.79		10.64		17.93		17.94
2023-12-29 17:44:00	9.13		10.51		10.73		10.64		17.95		17.95
2023-12-29 17:44:30	9.13		10.58		10.79		10.64		17.91		17.94
2023-12-29 17:45:00	9.14		10.56		10.7		10.65		17.94		17.91
2023-12-29 17:45:30	9.13		10.55		10.66		10.65		17.9		17.91
2023-12-29 17:46:00	9.13		10.56		10.61		10.69		17.98		17.93
2023-12-29 17:46:30	9.13		10.51		10.64		10.66		17.97		17.9
2023-12-29 17:47:00	9.14		10.54		10.61		10.69		17.91		17.92
2023-12-29 17:47:30	9.12		10.56		10.63		10.61		17.95		17.97
2023-12-29 17:48:00	9.13		10.54		10.6		10.67		17.94		17.95
2023-12-29 17:48:30	9.12		10.51		10.69		10.69		17.98		17.95
2023-12-29 17:49:00	9.12		10.52		10.75		10.6		17.95		17.99
2023-12-29 17:49:30	9.13		10.55		10.66		10.63		17.94		17.98
2023-12-29 17:50:00	9.14		10.55		10.63		10.69		17.94		17.9
2023-12-29 17:50:30	9.12		10.54		10.65		10.64		17.99		17.98
2023-12-29 17:51:00	9.13		10.56		10.69		10.62		17.92		17.92
2023-12-29 17:51:30	9.13		10.51		10.64		10.69		17.92		17.95
2023-12-29 17:52:00	9.14		10.56		10.74		10.65		17.99		17.93
2023-12-29 17:52:30	9.13		10.43		10.77		10.64		17.97		17.92
2023-12-29 17:53:00	9.12		10.59		10.77		10.62		17.95		17.93
2023-12-29 17:53:30	9.13		10.57		10.6		10.61		17.96		17.91
2023-12-29 17:54:00	9.13		10.58		10.62		10.62		17.91		17.96
2023-12-29 17:54:30	9.14		10.56		10.79		10.67		17.95		17.99
2023-12-29 17:55:00	9.12		10.56		10.73		10.63		17.96		17.98
2023-12-29 17:55:30	9.13		10.57		10.64		10.61		17.99		17.93
2023-12-29 17:56:00	9.12		10.53		10.77		10.69		17.99		17.92
2023-12-29 17:56:30	9.13		10.59		10.78		10.61		17.92		17.99
2023-12-29 17:57:00	9.13		10.51		10.67		10.63		17.96		17.91
2023-12-29 17:57:30	9.14		10.56		10.71		10.6		17.92		17.96
2023-12-29 17:58:00	9.12		10.56		10.67		10.65		17.95		17.92
2023-12-29 17:58:30	9.13		10.55		10.6		10.67		17.99		17.92
2023-12-29 17:59:00	9.13		10.53		10.73		10.66		17.94		17.97
2023-12-29 17:59:30	9.14		10.5		10.67		10.64		17.94		17.99
2023-12-29 18:00:00	9.13		10.57		10.79		10.66		17.92		17.98
2023-12-29 18:00:30	9.14		10.52		10.7		10.62		17.9		17.9
2023-12-29 18:01:00	9.16		10.51		10.63		10.63		17.95		17.96
2023-12-29 18:01:30	9.14		10.57		10.7		10.69		17.93		17.91
2023-12-29 18:02:00	9.13		10.58		10.6		10.61		17.95		17.97
2023-12-29 18:02:30	9.13		10.58		10.71		10.65		17.91		17.94
2023-12-29 18:03:00	9.14		10.42		10.63		10.68		17.92		17.91
2023-12-29 18:03:30	9.12		10.58		10.68		10.62		17.93		17.97
2023-12-29 18:04:00	9.13		10.53		10.72		10.64		17.9		17.91
2023-12-29 18:04:30	9.12		10.51		10.6		10.65		17.92		17.91
2023-12-29 18:05:00	9.12		10.47		10.69		10.67		17.98		17.99
2023-12-29 18:05:30	9.13		10.45		10.79		10.62		17.91		17.94
2023-12-29 18:06:00	9.14		10.52		10.67		10.67		17.91		17.99
2023-12-29 18:06:30	9.12		10.51		10.65		10.63		17.99		17.95
2023-12-29 18:07:00	9.13		10.56		10.64		10.64		17.96		17.96
2023-12-29 18:07:30	9.13		10.54		10.63		10.66		17.94		17.9
2023-12-29 18:08:00	9.14		10.58		10.67		10.66		17.95		17.97
2023-12-29 18:08:30	9.13		10.51		10.64		10.62		17.9		17.95
2023-12-29 18:09:00	9.13		10.59		10.63		10.69		17.98		17.9
2023-12-29 18:09:30	9.13		10.55		10.65		10.65		17.94		17.9
2023-12-29 18:10:00	9.12		10.54		10.62		10.63		17.93		17.93
2023-12-29 18:10:30	9.13		10.59		10.65		10.66		17.93		17.91
2023-12-29 18:11:00	9.13		10.59		10.66		10.61		17.96		17.96
2023-12-29 18:11:30	9.14		10.58		10.62		10.69		17.91		17.93
2023-12-29 18:12:00	9.12		10.56		10.79		10.67		17.95		17.92
2023-12-29 18:12:30	9.13		10.51		10.64		10.64		17.96		17.99
2023-12-29 18:13:00	9.12		10.58		10.69		10.65		17.91		17.99
2023-12-29 18:13:30	9.13		10.58		10.67		10.68		17.95		17.95
2023-12-29 18:14:00	9.13		10.52		10.61		10.6		17.91		17.97
2023-12-29 18:14:30	9.14		10.56		10.65		10.67		17.96		17.93
2023-12-29 18:15:00	9.12		10.57		10.67		10.68		17.97		17.97
2023-12-29 18:15:30	9.13		10.52		10.72		10.65		17.98		17.98
2023-12-29 18:16:00	9.13		10.55		10.64		10.69		17.92		17.92
2023-12-29 18:16:30	9.14		10.55		10.64		10.64		17.91		17.9
2023-12-29 18:17:00	9.13		10.59		10.64		10.63		17.98		17.99
2023-12-29 18:17:30	9.14		10.53		10.62		10.67		17.97		17.96
2023-12-29 18:18:00	9.16		10.59		10.64		10.61		17.97		17.9
2023-12-29 18:18:30	9.14		10.52		10.62		10.69		17.98		17.93
2023-12-29 18:19:00	9.13		10.58		10.69		10.62		17.91		17.91
2023-12-29 18:19:30	9.13		10.51		10.62		10.6		17.98		17.9
2023-12-29 18:20:00	9.14		10.59		10.63		10.61		17.99		17.92
2023-12-29 18:20:30	9.12		10.55		10.68		10.69		17.98		17.95
2023-12-29 18:21:00	9.13		10.52		10.62		10.63		17.97		17.91
2023-12-29 18:21:30	9.12		10.52		10.68		10.62		17.96		17.93
2023-12-29 18:22:00	9.12		10.51		10.69		10.61		17.91		17.99
2023-12-29 18:22:30	9.13		10.5		10.66		10.68		17.99		17.91
2023-12-29 18:23:00	9.14		10.57		10.66		10.64		17.92		17.93
2023-12-29 18:23:30	9.12		10.52		10.65		10.64		17.92		17.96
2023-12-29 18:24:00	9.13		10.5		10.79		10.68		17.93		17.92
2023-12-29 18:24:30	9.13		10.51		10.63		10.65		17.93		17.92
2023-12-29 18:25:00	9.14		10.57		10.62		10.61		17.91		17.93
2023-12-29 18:25:30	9.13		10.56		10.6		10.67		17.92		17.91
2023-12-29 18:26:00	9.13		10.55		10.69		10.67		17.97		17.96
2023-12-29 18:26:30	9.13		10.55		10.67		10.69		17.9		17.94
2023-12-29 18:27:00	9.14		10.51		10.62		10.61		17.97		17.97
2023-12-29 18:27:30	9.12		10.56		10.64		10.6		17.97		17.95
2023-12-29 18:28:00	9.13		10.42		10.69		10.65		17.92		17.94
2023-12-29 18:28:30	9.12		10.56		10.61		10.6		17.98		17.98
2023-12-29 18:29:00	9.12		10.57		10.69		10.67		17.94		17.97
2023-12-29 18:29:30	9.13		10.42		10.67		10.64		17.97		17.98
2023-12-29 18:30:00	9.14		10.5		10.67		10.64		17.98		17.9
2023-12-29 18:30:30	9.12		10.53		10.65		10.62		17.97		17.95
2023-12-29 18:31:00	9.13		10.56		10.62		10.6		17.98		17.9
2023-12-29 18:31:30	9.13		10.5		10.62		10.66		17.95		17.97
2023-12-29 18:32:00	9.14		10.53		10.69		10.65		17.99		17.94
2023-12-29 18:32:30	9.13		10.57		10.68		10.61		17.94		17.94
2023-12-29 18:33:00	9.13		10.5		10.6		10.63		17.9		17.95
2023-12-29 18:33:30	9.13		10.41		10.63		10.61		17.93		17.93
2023-12-29 18:34:00	9.14		10.57		10.63		10.66		17.98		17.99
2023-12-29 18:34:30	9.12		10.56		10.65		10.66		17.92		17.97
2023-12-29 18:35:00	9.13		10.57		10.67		10.67		17.9		17.95
2023-12-29 18:35:30	9.12		10.56		10.62		10.68		17.94		17.93
2023-12-29 18:36:00	9.12		10.44		10.67		10.61		17.93		17.98
2023-12-29 18:36:30	9.13		10.51		10.65		10.67		17.92		17.9
2023-12-29 18:37:00	9.14		10.55		10.65		10.61		17.91		17.93
2023-12-29 18:37:30	9.12		10.51		10.69		10.64		17.94		17.9
2023-12-29 18:38:00	9.13		10.59		10.64		10.64		17.93		17.98
2023-12-29 18:38:30	9.13		10.58		10.63		10.67		17.99		17.96
2023-12-29 18:39:00	9.14		10.52		10.65		10.68		17.99		17.91
2023-12-29 18:39:30	9.13		10.56		10.66		10.62		17.9		17.97
2023-12-29 18:40:00	9.12		10.5		10.69		10.68		17.94		17.95
2023-12-29 18:40:30	9.13		10.41		10.64		10.6		17.9		17.95
2023-12-29 18:41:00	9.13		10.5		10.6		10.65		17.9		17.91
2023-12-29 18:41:30	9.14		10.49		10.69		10.66		17.99		17.96
2023-12-29 18:42:00	9.12		10.41		10.65		10.63		17.9		17.98
2023-12-29 18:42:30	9.13		10.5		10.6		10.68		17.99		17.91
2023-12-29 18:43:00	9.12		10.54		10.62		10.67		17.96		17.9
2023-12-29 18:43:30	9.13		10.45		10.67		10.63		17.99		17.99
2023-12-29 18:44:00	9.13		10.57		10.65		10.63		17.99		17.91
2023-12-29 18:44:30	9.14		10.58		10.61		10.67		17.9		17.95
2023-12-29 18:45:00	9.12		10.59		10.65		10.68		17.94		17.95
2023-12-29 18:45:30	9.13		10.51		10.67		10.6		17.94		17.91
2023-12-29 18:46:00	9.13		10.5		10.6		10.69		17.96		17.92
2023-12-29 18:46:30	9.14		10.45		10.61		10.61		17.97		17.96
2023-12-29 18:47:00	9.13		10.51		10.64		10.66		17.92		17.98
2023-12-29 18:47:30	9.14		10.54		10.64		10.61		17.95		17.92
2023-12-29 18:48:00	9.16		10.51		10.79		10.62		17.92		17.9
2023-12-29 18:48:30	9.14		10.52		10.68		10.64		17.95		17.95
2023-12-29 18:49:00	9.13		10.51		10.79		10.66		17.91		17.99
2023-12-29 18:49:30	9.13		10.57		10.79		10.6		17.91		17.97
2023-12-29 18:50:00	9.14		10.48		10.61		10.6		17.93		17.93
2023-12-29 18:50:30	9.12		10.51		10.64		10.69		17.9		17.94
2023-12-29 18:51:00	9.13		10.45		10.64		10.61		17.99		17.98
2023-12-29 18:51:30	9.12		10.59		10.64		10.69		17.92		17.94
2023-12-29 18:52:00	9.12		10.53		10.69		10.6		17.92		17.99
2023-12-29 18:52:30	9.13		10.56		10.65		10.62		17.92		17.9
2023-12-29 18:53:00	9.14		10.49		10.63		10.65		17.92		17.95
2023-12-29 18:53:30	9.12		10.41		10.6		10.64		17.96		17.95
2023-12-29 18:54:00	9.13		10.5		10.69		10.69		17.97		17.9
2023-12-29 18:54:30	9.13		10.56		10.6		10.68		17.94		17.96
2023-12-29 18:55:00	9.14		10.58		10.53		10.6		17.93		17.99
2023-12-29 18:55:30	9.13		10.47		10.58		10.61		17.9		17.91
2023-12-29 18:56:00	9.13		10.55		10.73		10.62		17.94		17.93
2023-12-29 18:56:30	9.13		10.53		10.69		10.67		17.9		17.94
2023-12-29 18:57:00	9.14		10.57		10.6		10.61		17.99		17.94
2023-12-29 18:57:30	9.12		10.54		10.7		10.66		17.95		17.95
2023-12-29 18:58:00	9.13		10.46		10.65		10.62		17.9		17.94
2023-12-29 18:58:30	9.12		10.57		10.69		10.62		17.98		17.9
2023-12-29 18:59:00	9.12		10.51		10.68		10.65		17.96		17.94
2023-12-29 18:59:30	9.13		10.59		10.68		10.62		17.92		17.98
2023-12-29 19:00:00	9.14		10.5		10.74		10.6		17.96		17.9
2023-12-29 19:00:30	9.12		10.58		10.64		10.63		17.93		17.97
2023-12-29 19:01:00	9.13		10.54		10.64		10.68		17.96		17.95
2023-12-29 19:01:30	9.13		10.5		10.63		10.67		17.92		17.9
2023-12-29 19:02:00	9.14		10.56		10.74		10.64		17.91		17.9
2023-12-29 19:02:30	9.13		10.51		10.62		10.6		17.91		17.99
2023-12-29 19:03:00	9.13		10.57		10.64		10.69		17.91		17.9
2023-12-29 19:03:30	9.13		10.59		10.62		10.65		17.92		17.96
2023-12-29 19:04:00	9.14		10.58		10.69		10.66		17.97		17.93
2023-12-29 19:04:30	9.12		10.52		10.63		10.62		17.91		17.93
2023-12-29 19:05:00	9.13		10.55		10.71		10.66		17.92		17.97
2023-12-29 19:05:30	9.12		10.56		10.65		10.62		17.97		17.96
2023-12-29 19:06:00	9.12		10.57		10.63		10.69		17.93		17.97
2023-12-29 19:06:30	9.13		10.5		10.68		10.66		17.96		17.97
2023-12-29 19:07:00	9.14		10.51		10.69		10.69		17.94		17.97
2023-12-29 19:07:30	9.12		10.41		10.6		10.6		17.96		17.99
2023-12-29 19:08:00	9.13		10.53		10.69		10.62		17.92		17.91
2023-12-29 19:08:30	9.13		10.57		10.67		10.61		17.96		17.91
2023-12-29 19:09:00	9.14		10.51		10.63		10.62		17.99		17.98
2023-12-29 19:09:30	9.13		10.5		10.61		10.65		17.92		17.97
2023-12-29 19:10:00	9.12		10.59		10.63		10.68		17.96		17.94
2023-12-29 19:10:30	9.13		10.57		10.66		10.62		17.95		17.99
2023-12-29 19:11:00	9.13		10.59		10.65		10.63		17.94		17.98
2023-12-29 19:11:30	9.14		10.59		10.73		10.63		17.94		17.95
2023-12-29 19:12:00	9.12		10.53		10.65		10.69		17.95		17.9
2023-12-29 19:12:30	9.13		10.59		10.67		10.65		17.96		17.98
2023-12-29 19:13:00	9.12		10.55		10.62		10.69		17.97		17.97
2023-12-29 19:13:30	9.13		10.56		10.6		10.64		17.9		17.99
2023-12-29 19:14:00	9.13		10.52		10.64		10.68		17.95		17.98
2023-12-29 19:14:30	9.14		10.56		10.64		10.62		17.94		17.94
2023-12-29 19:15:00	9.12		10.53		10.72		10.66		17.98		17.95
2023-12-29 19:15:30	9.13		10.5		10.64		10.64		17.99		17.9
2023-12-29 19:16:00	9.13		10.58		10.6		10.63		17.97		17.95
2023-12-29 19:16:30	9.14		10.52		10.57		10.65		17.95		17.99
2023-12-29 19:17:00	9.13		10.56		10.69		10.62		17.95		17.95
2023-12-29 19:17:30	9.14		10.58		10.79		10.62		17.99		17.91
2023-12-29 19:18:00	9.16		10.59		10.78		10.61		17.9		17.93
2023-12-29 19:18:30	9.14		10.58		10.76		10.68		17.9		17.9
2023-12-29 19:19:00	9.13		10.55		10.63		10.62		17.9		17.9
2023-12-29 19:19:30	9.13		10.44		10.64		10.63		17.95		17.96
2023-12-29 19:20:00	9.14		10.54		10.65		10.64		17.91		17.98
2023-12-29 19:20:30	9.12		10.51		10.66		10.64		17.94		17.96
2023-12-29 19:21:00	9.13		10.53		10.68		10.63		17.96		17.91
2023-12-29 19:21:30	9.12		10.58		10.72		10.62		17.99		17.96
2023-12-29 19:22:00	9.12		10.58		10.68		10.63		17.95		17.91
2023-12-29 19:22:30	9.13		10.55		10.6		10.6		17.99		17.9
2023-12-29 19:23:00	9.14		10.58		10.66		10.62		17.92		17.93
2023-12-29 19:23:30	9.12		10.51		10.63		10.69		17.95		17.94
2023-12-29 19:24:00	9.13		10.59		10.63		10.62		17.97		17.93
2023-12-29 19:24:30	9.13		10.52		10.68		10.6		17.96		17.91
2023-12-29 19:25:00	9.14		10.5		10.61		10.61		17.93		17.96
2023-12-29 19:25:30	9.13		10.51		10.68		10.66		17.95		17.95
2023-12-29 19:26:00	9.13		10.48		10.75		10.66		17.91		17.92
2023-12-29 19:26:30	9.13		10.58		10.64		10.67		17.94		17.99
2023-12-29 19:27:00	9.14		10.5		10.74		10.69		17.93		17.97
2023-12-29 19:27:30	9.12		10.52		10.66		10.62		17.96		17.93
2023-12-29 19:28:00	9.13		10.56		10.67		10.64		17.99		17.96
2023-12-29 19:28:30	9.12		10.57		10.61		10.67		17.97		17.91
2023-12-29 19:29:00	9.12		10.53		10.52		10.6		17.96		17.96
2023-12-29 19:29:30	9.13		10.53		10.77		10.62		17.9		17.99
2023-12-29 19:30:00	9.14		10.5		10.69		10.61		17.98		17.93
2023-12-29 19:30:30	9.12		10.53		10.64		10.64		17.97		17.91
2023-12-29 19:31:00	9.13		10.52		10.68		10.69		17.97		17.95
2023-12-29 19:31:30	9.13		10.57		10.69		10.69		17.94		17.93
2023-12-29 19:32:00	9.14		10.41		10.68		10.64		17.95		17.95
2023-12-29 19:32:30	9.13		10.5		10.67		10.63		17.9		17.93
2023-12-29 19:33:00	9.13		10.51		10.57		10.62		17.95		17.9
2023-12-29 19:33:30	9.13		10.51		10.67		10.62		17.92		17.91
2023-12-29 19:34:00	9.14		10.59		10.68		10.67		17.97		17.99
2023-12-29 19:34:30	9.12		10.45		10.61		10.61		17.93		17.92
2023-12-29 19:35:00	9.13		10.57		10.62		10.6		17.93		17.96
2023-12-29 19:35:30	9.12		10.5		10.68		10.64		17.99		17.96
2023-12-29 19:36:00	9.12		10.52		10.61		10.68		17.98		17.97
2023-12-29 19:36:30	9.13		10.5		10.61		10.62		17.94		17.92
2023-12-29 19:37:00	9.14		10.51		10.69		10.64		17.92		17.97
2023-12-29 19:37:30	9.12		10.58		10.67		10.67		17.93		17.99
2023-12-29 19:38:00	9.13		10.54		10.79		10.63		17.99		17.9
2023-12-29 19:38:30	9.13		10.54		10.67		10.61		17.96		17.93
2023-12-29 19:39:00	9.14		10.59		10.76		10.67		17.94		17.94
2023-12-29 19:39:30	9.13		10.43		10.61		10.66		17.94		17.91
2023-12-29 19:40:00	9.12		10.53		10.74		10.66		17.91		17.96
2023-12-29 19:40:30	9.13		10.52		10.63		10.62		17.99		17.98
2023-12-29 19:41:00	9.13		10.43		10.61		10.6		17.93		17.96
2023-12-29 19:41:30	9.14		10.54		10.63		10.62		17.93		17.92
2023-12-29 19:42:00	9.12		10.5		10.65		10.62		17.93		17.92
2023-12-29 19:42:30	9.13		10.57		10.6		10.6		17.98		17.92
2023-12-29 19:43:00	9.12		10.51		10.65		10.62		17.92		17.94
2023-12-29 19:43:30	9.13		10.52		10.68		10.67		17.94		17.95
2023-12-29 19:44:00	9.13		10.52		10.79		10.65		17.93		17.96
2023-12-29 19:44:30	9.14		10.58		10.79		10.67		17.92		17.98
2023-12-29 19:45:00	9.12		10.58		10.62		10.61		17.93		17.95
2023-12-29 19:45:30	9.13		10.58		10.6		10.68		17.99		17.97
2023-12-29 19:46:00	9.13		10.56		10.67		10.61		17.94		17.99
2023-12-29 19:46:30	9.14		10.52		10.68		10.68		17.96		17.99
2023-12-29 19:47:00	9.13		10.55		10.77		10.63		17.97		17.92
2023-12-29 19:47:30	9.14		10.59		10.61		10.67		17.96		17.95
2023-12-29 19:48:00	9.16		10.44		10.63		10.69		17.95		17.94
2023-12-29 19:48:30	9.14		10.55		10.68		10.6		17.91		17.9
2023-12-29 19:49:00	9.13		10.58		10.72		10.63		17.94		17.95
2023-12-29 19:49:30	9.13		10.52		10.63		10.69		17.99		17.92
2023-12-29 19:50:00	9.14		10.52		10.64		10.66		17.97		17.96
2023-12-29 19:50:30	9.12		10.51		10.67		10.68		17.96		17.99
2023-12-29 19:51:00	9.13		10.57		10.74		10.62		17.95		17.94
2023-12-29 19:51:30	9.12		10.41		10.62		10.62		17.93		17.98
2023-12-29 19:52:00	9.12		10.54		10.68		10.68		17.96		17.94
2023-12-29 19:52:30	9.13		10.58		10.77		10.66		17.94		17.94
2023-12-29 19:53:00	9.14		10.57		10.61		10.62		17.95		17.96
2023-12-29 19:53:30	9.12		10.55		10.6		10.67		17.96		17.96
2023-12-29 19:54:00	9.13		10.42		10.71		10.67		17.94		17.93
2023-12-29 19:54:30	9.13		10.55		10.69		10.63		17.99		17.99
2023-12-29 19:55:00	9.14		10.58		10.61		10.69		17.96		17.91
2023-12-29 19:55:30	9.13		10.41		10.66		10.66		17.92		17.96
2023-12-29 19:56:00	9.13		10.59		10.6		10.67		17.92		17.99
2023-12-29 19:56:30	9.13		10.54		10.65		10.69		17.92		17.94
2023-12-29 19:57:00	9.12		10.43		10.64		10.66		17.95		17.92
2023-12-29 19:57:30	9.13		10.59		10.68		10.68		17.9		17.96
2023-12-29 19:58:00	9.13		10.53		10.68		10.67		17.96		17.91
2023-12-29 19:58:30	9.14		10.54		10.69		10.63		17.95		17.95
2023-12-29 19:59:00	9.12		10.52		10.68		10.66		17.95		17.98
2023-12-29 19:59:30	9.13		10.58		10.63		10.68		17.92		17.99
2023-12-29 20:00:00	9.12		10.56		10.65		10.64		17.9		17.93
2023-12-29 20:00:30	9.13		10.51		10.62		10.63		17.9		17.99
2023-12-29 20:01:00	9.13		10.54		10.6		10.61		17.91		17.99
2023-12-29 20:01:30	9.14		10.58		10.69		10.68		17.99		17.94
2023-12-29 20:02:00	9.12		10.41		10.78		10.61		17.9		17.93
2023-12-29 20:02:30	9.13		10.56		10.66		10.63		17.98		17.99
2023-12-29 20:03:00	9.13		10.51		10.69		10.62		17.95		17.94
2023-12-29 20:03:30	9.14		10.5		10.77		10.62		17.92		17.96
2023-12-29 20:04:00	9.13		10.55		10.66		10.6		17.96		17.99
2023-12-29 20:04:30	9.14		10.56		10.67		10.65		17.92		17.97
2023-12-29 20:05:00	9.16		10.55		10.72		10.6		17.99		17.96
2023-12-29 20:05:30	9.14		10.5		10.74		10.63		17.92		17.98
2023-12-29 20:06:00	9.13		10.51		10.76		10.65		17.93		17.92
2023-12-29 20:06:30	9.13		10.51		10.52		10.61		17.93		17.99
2023-12-29 20:07:00	9.14		10.5		10.68		10.63		17.9		17.96
2023-12-29 20:07:30	9.12		10.59		10.62		10.65		17.9		17.91
2023-12-29 20:08:00	9.13		10.58		10.61		10.67		17.93		17.97
2023-12-29 20:08:30	9.12		10.54		10.64		10.65		17.96		17.96
2023-12-29 20:09:00	9.12		10.5		10.67		10.64		17.91		17.91
2023-12-29 20:09:30	9.13		10.59		10.63		10.61		17.98		17.91
2023-12-29 20:10:00	9.14		10.53		10.76		10.62		17.97		17.93
2023-12-29 20:10:30	9.12		10.55		10.65		10.61		17.96		17.93
2023-12-29 20:11:00	9.13		10.51		10.67		10.65		17.9		17.99
2023-12-29 20:11:30	9.13		10.56		10.6		10.66		17.91		17.93
2023-12-29 20:12:00	9.14		10.5		10.64		10.61		17.9		17.91
2023-12-29 20:12:30	9.13		10.57		10.68		10.66		17.95		17.93
2023-12-29 20:13:00	9.13		10.57		10.6		10.61		17.91		17.91
2023-12-29 20:13:30	9.13		10.43		10.68		10.69		17.98		17.94
2023-12-29 20:14:00	9.14		10.57		10.79		10.63		17.93		17.98
2023-12-29 20:14:30	9.12		10.57		10.6		10.63		17.98		17.99
2023-12-29 20:15:00	9.13		10.52		10.63		10.64		17.96		17.91
2023-12-29 20:15:30	9.12		10.52		10.64		10.6		17.9		17.91
2023-12-29 20:16:00	9.12		10.58		10.64		10.67		17.9		17.99
2023-12-29 20:16:30	9.13		10.53		10.67		10.68		17.95		17.94
2023-12-29 20:17:00	9.14		10.5		10.64		10.65		17.9		17.95
2023-12-29 20:17:30	9.12		10.58		10.61		10.62		17.98		17.91
2023-12-29 20:18:00	9.13		10.56		10.63		10.65		17.99		17.96
2023-12-29 20:18:30	9.13		10.59		10.66		10.69		17.93		17.9
2023-12-29 20:19:00	9.14		10.59		10.63		10.65		17.91		17.91
2023-12-29 20:19:30	9.13		10.52		10.75		10.63		17.95		17.98
2023-12-29 20:20:00	9.13		10.59		10.64		10.69		17.95		17.98
2023-12-29 20:20:30	9.13		10.42		10.67		10.63		17.91		17.99
2023-12-29 20:21:00	9.14		10.59		10.67		10.69		17.93		17.94
2023-12-29 20:21:30	9.12		10.59		10.74		10.62		17.97		17.98
2023-12-29 20:22:00	9.13		10.56		10.65		10.6		17.94		17.96
2023-12-29 20:22:30	9.12		10.58		10.66		10.66		17.97		17.94
2023-12-29 20:23:00	9.12		10.43		10.64		10.67		17.94		17.96
2023-12-29 20:23:30	9.13		10.57		10.79		10.63		17.93		17.94
2023-12-29 20:24:00	9.14		10.51		10.64		10.69		17.97		17.93
2023-12-29 20:24:30	9.12		10.57		10.67		10.68		17.93		17.91
2023-12-29 20:25:00	9.13		10.5		10.62		10.68		17.9		17.96
2023-12-29 20:25:30	9.13		10.43		10.62		10.68		17.94		17.96
2023-12-29 20:26:00	9.14		10.55		10.65		10.64		17.96		17.98
2023-12-29 20:26:30	9.13		10.53		10.66		10.66		17.92		17.99
2023-12-29 20:27:00	9.12		10.57		10.62		10.61		17.97		17.93
2023-12-29 20:27:30	9.13		10.55		10.63		10.63		17.98		17.91
2023-12-29 20:28:00	9.13		10.5		10.65		10.68		17.92		17.9
2023-12-29 20:28:30	9.14		10.55		10.65		10.67		17.96		17.91
2023-12-29 20:29:00	9.12		10.51		10.62		10.69		17.96		17.95
2023-12-29 20:29:30	9.13		10.42		10.71		10.66		17.99		17.95
2023-12-29 20:30:00	9.12		10.56		10.65		10.66		17.96		17.93
2023-12-29 20:30:30	9.13		10.5		10.67		10.64		17.91		17.92
2023-12-29 20:31:00	9.13		10.5		10.69		10.68		17.9		17.96
2023-12-29 20:31:30	9.14		10.52		10.69		10.63		17.95		17.96
2023-12-29 20:32:00	9.12		10.43		10.63		10.66		17.9		17.95
2023-12-29 20:32:30	9.13		10.53		10.64		10.62		17.91		17.99
2023-12-29 20:33:00	9.13		10.43		10.78		10.65		17.9		17.92
2023-12-29 20:33:30	9.14		10.53		10.67		10.64		17.91		17.97
2023-12-29 20:34:00	9.13		10.54		10.65		10.62		17.92		17.96
2023-12-29 20:34:30	9.14		10.52		10.64		10.63		17.9		17.96
2023-12-29 20:35:00	9.16		10.57		10.62		10.69		17.91		17.96
2023-12-29 20:35:30	9.14		10.52		10.63		10.61		17.96		17.97
2023-12-29 20:36:00	9.13		10.57		10.64		10.64		17.93		17.93
2023-12-29 20:36:30	9.13		10.57		10.67		10.65		17.91		17.94
2023-12-29 20:37:00	9.14		10.58		10.67		10.69		17.91		17.93
2023-12-29 20:37:30	9.12		10.42		10.69		10.62		17.92		17.97
2023-12-29 20:38:00	9.13		10.51		10.73		10.6		17.96		17.98
2023-12-29 20:38:30	9.12		10.53		10.68		10.67		17.92		17.92
2023-12-29 20:39:00	9.12		10.51		10.65		10.64		17.97		17.92
2023-12-29 20:39:30	9.13		10.55		10.67		10.65		17.94		17.94
2023-12-29 20:40:00	9.14		10.53		10.61		10.66		17.97		17.99
2023-12-29 20:40:30	9.12		10.59		10.6		10.69		17.99		17.9
2023-12-29 20:41:00	9.13		10.47		10.64		10.64		17.98		17.91
2023-12-29 20:41:30	9.13		10.59		10.6		10.63		17.91		17.9
2023-12-29 20:42:00	9.14		10.57		10.67		10.69		17.9		17.99
2023-12-29 20:42:30	9.13		10.52		10.67		10.69		17.96		17.98
2023-12-29 20:43:00	9.13		10.55		10.63		10.65		17.91		17.97
2023-12-29 20:43:30	9.13		10.49		10.65		10.67		17.91		17.9
2023-12-29 20:44:00	9.14		10.43		10.75		10.62		17.94		17.94
2023-12-29 20:44:30	9.12		10.53		10.65		10.61		17.91		17.99
2023-12-29 20:45:00	9.13		10.59		10.68		10.69		17.94		17.93
2023-12-29 20:45:30	9.12		10.59		10.61		10.6		17.91		17.95
2023-12-29 20:46:00	9.12		10.58		10.69		10.62		17.98		17.99
2023-12-29 20:46:30	9.13		10.59		10.63		10.65		17.93		17.94
2023-12-29 20:47:00	9.14		10.56		10.61		10.68		17.97		17.99
2023-12-29 20:47:30	9.12		10.58		10.68		10.66		17.97		17.92
2023-12-29 20:48:00	9.13		10.54		10.67		10.67		17.92		17.95
2023-12-29 20:48:30	9.13		10.54		10.69		10.61		17.95		17.99
2023-12-29 20:49:00	9.14		10.56		10.6		10.61		17.97		17.9
2023-12-29 20:49:30	9.13		10.51		10.68		10.6		17.95		17.94
2023-12-29 20:50:00	9.13		10.53		10.65		10.6		17.99		17.9
2023-12-29 20:50:30	9.13		10.5		10.72		10.64		17.98		17.99
2023-12-29 20:51:00	9.14		10.58		10.6		10.61		17.99		17.92
2023-12-29 20:51:30	9.12		10.57		10.66		10.69		17.94		17.9
2023-12-29 20:52:00	9.13		10.53		10.68		10.64		17.91		17.9
2023-12-29 20:52:30	9.12		10.52		10.78		10.66		17.95		17.9
2023-12-29 20:53:00	9.12		10.41		10.62		10.69		17.91		17.99
2023-12-29 20:53:30	9.13		10.55		10.63		10.69		17.98		17.98
2023-12-29 20:54:00	9.14		10.55		10.61		10.67		17.95		17.92
2023-12-29 20:54:30	9.12		10.57		10.68		10.66		17.98		17.92
2023-12-29 20:55:00	9.13		10.57		10.79		10.6		17.97		17.9
2023-12-29 20:55:30	9.13		10.51		10.61		10.65		17.93		17.9
2023-12-29 20:56:00	9.14		10.53		10.78		10.68		17.94		17.91
2023-12-29 20:56:30	9.13		10.53		10.61		10.67		17.92		17.94
2023-12-29 20:57:00	9.12		10.58		10.78		10.65		17.94		17.99
2023-12-29 20:57:30	9.13		10.55		10.61		10.69		17.91		17.95
2023-12-29 20:58:00	9.13		10.5		10.63		10.61		17.91		17.9
2023-12-29 20:58:30	9.14		10.57		10.67		10.6		17.93		17.97
2023-12-29 20:59:00	9.12		10.56		10.61		10.66		17.93		17.94
2023-12-29 20:59:30	9.13		10.57		10.62		10.64		17.96		17.9
2023-12-29 21:00:00	9.12		10.51		10.61		10.67		17.9		17.94
2023-12-29 21:00:30	9.13		10.53		10.76		10.64		17.91		17.97
2023-12-29 21:01:00	9.13		10.42		10.62		10.69		17.91		17.95
2023-12-29 21:01:30	9.14		10.51		10.64		10.68		17.91		17.9
2023-12-29 21:02:00	9.12		10.51		10.62		10.64		17.94		17.93
2023-12-29 21:02:30	9.13		10.54		10.73		10.6		17.96		17.97
2023-12-29 21:03:00	9.13		10.58		10.62		10.63		17.93		17.97
2023-12-29 21:03:30	9.14		10.59		10.67		10.61		17.97		17.96
2023-12-29 21:04:00	9.13		10.55		10.61		10.68		17.9		17.97
2023-12-29 21:04:30	9.14		10.56		10.62		10.62		17.9		17.99
2023-12-29 21:05:00	9.16		10.5		10.65		10.69		17.94		17.93
2023-12-29 21:05:30	9.14		10.55		10.66		10.61		17.96		17.91
2023-12-29 21:06:00	9.13		10.57		10.63		10.63		17.95		17.95
2023-12-29 21:06:30	9.13		10.59		10.63		10.65		17.97		17.98
2023-12-29 21:07:00	9.14		10.56		10.66		10.65		17.94		17.93
2023-12-29 21:07:30	9.12		10.59		10.64		10.6		17.94		17.97
2023-12-29 21:08:00	9.13		10.52		10.66		10.64		17.94		17.9
2023-12-29 21:08:30	9.12		10.53		10.66		10.67		17.92		17.95
2023-12-29 21:09:00	9.12		10.59		10.61		10.67		17.91		17.9
2023-12-29 21:09:30	9.13		10.5		10.75		10.61		17.92		17.92
2023-12-29 21:10:00	9.14		10.54		10.62		10.69		17.93		17.93
2023-12-29 21:10:30	9.12		10.59		10.67		10.68		17.97		17.97
2023-12-29 21:11:00	9.13		10.47		10.62		10.67		17.94		17.97
2023-12-29 21:11:30	9.13		10.55		10.6		10.69		17.92		17.91
2023-12-29 21:12:00	9.14		10.56		10.66		10.63		17.92		17.92
2023-12-29 21:12:30	9.13		10.59		10.65		10.65		17.93		17.98
2023-12-29 21:13:00	9.13		10.52		10.62		10.63		17.93		17.9
2023-12-29 21:13:30	9.13		10.54		10.69		10.63		17.98		17.9
2023-12-29 21:14:00	9.14		10.54		10.66		10.6		17.93		17.97
2023-12-29 21:14:30	9.12		10.56		10.65		10.63		17.96		17.94
2023-12-29 21:15:00	9.13		10.5		10.74		10.6		17.95		17.96
2023-12-29 21:15:30	9.12		10.5		10.64		10.68		17.99		17.92
2023-12-29 21:16:00	9.12		10.59		10.69		10.64		17.99		17.92
2023-12-29 21:16:30	9.13		10.52		10.56		10.68		17.99		17.98
2023-12-29 21:17:00	9.14		10.5		10.63		10.63		17.92		17.98
2023-12-29 21:17:30	9.12		10.59		10.63		10.64		17.97		17.96
2023-12-29 21:18:00	9.13		10.59		10.6		10.69		17.94		17.91
2023-12-29 21:18:30	9.13		10.56		10.67		10.69		17.91		17.98
2023-12-29 21:19:00	9.14		10.44		10.65		10.68		17.98		17.98
2023-12-29 21:19:30	9.13		10.51		10.67		10.61		17.93		17.9
2023-12-29 21:20:00	9.13		10.59		10.62		10.64		17.98		17.96
2023-12-29 21:20:30	9.13		10.53		10.69		10.61		17.9		17.99
2023-12-29 21:21:00	9.14		10.56		10.67		10.62		17.91		17.97
2023-12-29 21:21:30	9.12		10.56		10.74		10.66		17.92		17.95
2023-12-29 21:22:00	9.13		10.55		10.69		10.65		17.93		17.91
2023-12-29 21:22:30	9.12		10.53		10.61		10.68		17.96		17.95
2023-12-29 21:23:00	9.12		10.44		10.64		10.65		17.95		17.92
2023-12-29 21:23:30	9.13		10.53		10.76		10.61		17.98		17.98
2023-12-29 21:24:00	9.14		10.57		10.62		10.67		17.9		17.91
2023-12-29 21:24:30	9.12		10.59		10.67		10.61		17.94		17.96
2023-12-29 21:25:00	9.13		10.5		10.75		10.68		17.93		17.91
2023-12-29 21:25:30	9.13		10.53		10.72		10.63		17.96		17.92
2023-12-29 21:26:00	9.14		10.53		10.69		10.66		17.92		17.9
2023-12-29 21:26:30	9.13		10.51		10.68		10.63		17.97		17.92
2023-12-29 21:27:00	9.12		10.59		10.66		10.61		17.94		17.92
2023-12-29 21:27:30	9.13		10.54		10.65		10.66		17.95		17.97
2023-12-29 21:28:00	9.13		10.56		10.65		10.64		17.9		17.91
2023-12-29 21:28:30	9.14		10.51		10.77		10.64		17.91		17.94
2023-12-29 21:29:00	9.12		10.58		10.67		10.63		17.92		17.99
2023-12-29 21:29:30	9.13		10.56		10.64		10.69		17.9		17.99
2023-12-29 21:30:00	9.12		10.52		10.63		10.6		17.99		17.95
2023-12-29 21:30:30	9.13		10.55		10.69		10.6		17.95		17.97
2023-12-29 21:31:00	9.13		10.54		10.75		10.63		17.96		17.95
2023-12-29 21:31:30	9.14		10.57		10.61		10.66		17.94		17.92
2023-12-29 21:32:00	9.12		10.51		10.61		10.62		17.92		17.96
2023-12-29 21:32:30	9.13		10.5		10.6		10.68		17.94		17.93
2023-12-29 21:33:00	9.13		10.59		10.6		10.66		17.98		17.97
2023-12-29 21:33:30	9.14		10.44		10.61		10.62		17.97		17.95
2023-12-29 21:34:00	9.13		10.57		10.66		10.65		17.9		17.91
2023-12-29 21:34:30	9.14		10.47		10.6		10.67		17.9		17.9
2023-12-29 21:35:00	9.16		10.55		10.69		10.65		17.95		17.99
2023-12-29 21:35:30	9.14		10.56		10.6		10.65		17.95		17.94
2023-12-29 21:36:00	9.13		10.56		10.63		10.65		17.99		17.99
2023-12-29 21:36:30	9.13		10.58		10.6		10.66		17.96		17.93
2023-12-29 21:37:00	9.14		10.54		10.65		10.69		17.92		17.92
2023-12-29 21:37:30	9.12		10.56		10.69		10.62		17.97		17.99
2023-12-29 21:38:00	9.13		10.58		10.67		10.68		17.97		17.98
2023-12-29 21:38:30	9.12		10.51		10.61		10.63		17.96		17.91
2023-12-29 21:39:00	9.12		10.45		10.69		10.64		17.92		17.96
2023-12-29 21:39:30	9.13		10.51		10.6		10.67		17.91		17.92
2023-12-29 21:40:00	9.14		10.51		10.78		10.63		17.93		17.95
2023-12-29 21:40:30	9.12		10.42		10.79		10.62		17.9		17.9
2023-12-29 21:41:00	9.13		10.54		10.66		10.64		17.99		17.95
2023-12-29 21:41:30	9.13		10.41		10.5		10.64		17.99		17.9
2023-12-29 21:42:00	9.14		10.59		10.69		10.65		17.99		17.92
2023-12-29 21:42:30	9.13		10.51		10.61		10.61		17.93		17.9
2023-12-29 21:43:00	9.13		10.54		10.69		10.65		17.98		17.9
2023-12-29 21:43:30	9.13		10.59		10.77		10.64		17.94		17.99
2023-12-29 21:44:00	9.12		10.5		10.6		10.63		17.92		17.9
2023-12-29 21:44:30	9.13		10.51		10.65		10.6		17.9		17.97
2023-12-29 21:45:00	9.13		10.58		10.64		10.62		17.93		17.94
2023-12-29 21:45:30	9.14		10.52		10.68		10.68		17.98		17.94
2023-12-29 21:46:00	9.12		10.58		10.6		10.64		17.98		17.9
2023-12-29 21:46:30	9.13		10.59		10.78		10.68		17.97		17.98
2023-12-29 21:47:00	9.12		10.55		10.64		10.62		17.96		17.99
2023-12-29 21:47:30	9.13		10.59		10.6		10.69		17.96		17.91
2023-12-29 21:48:00	9.13		10.41		10.61		10.61		17.93		17.96
2023-12-29 21:48:30	9.14		10.59		10.71		10.63		17.98		17.99
2023-12-29 21:49:00	9.12		10.51		10.63		10.6		17.94		17.98
2023-12-29 21:49:30	9.13		10.55		10.67		10.65		17.91		17.91
2023-12-29 21:50:00	9.13		10.59		10.76		10.6		17.97		17.92
2023-12-29 21:50:30	9.14		10.57		10.65		10.64		17.94		17.99
2023-12-29 21:51:00	9.13		10.59		10.67		10.64		17.91		17.96
2023-12-29 21:51:30	9.14		10.55		10.79		10.67		17.94		17.96
2023-12-29 21:52:00	9.16		10.58		10.6		10.61		17.9		17.97
2023-12-29 21:52:30	9.14		10.55		10.68		10.62		17.96		17.92
2023-12-29 21:53:00	9.13		10.58		10.62		10.65		17.95		17.92
2023-12-29 21:53:30	9.13		10.56		10.61		10.68		17.93		17.99
2023-12-29 21:54:00	9.14		10.58		10.71		10.64		17.93		17.9
2023-12-29 21:54:30	9.12		10.56		10.66		10.69		17.98		17.99
2023-12-29 21:55:00	9.13		10.5		10.66		10.63		17.9		17.9
2023-12-29 21:55:30	9.12		10.5		10.79		10.61		17.9		17.95
2023-12-29 21:56:00	9.12		10.58		10.77		10.67		17.93		17.9
2023-12-29 21:56:30	9.13		10.52		10.64		10.69		17.91		17.98
2023-12-29 21:57:00	9.14		10.58		10.69		10.6		17.95		17.93
2023-12-29 21:57:30	9.12		10.5		10.72		10.61		17.91		17.95
2023-12-29 21:58:00	9.13		10.51		10.67		10.62		17.93		17.99
2023-12-29 21:58:30	9.13		10.49		10.66		10.68		17.94		17.9
2023-12-29 21:59:00	9.14		10.56		10.62		10.63		17.9		17.97
2023-12-29 21:59:30	9.13		10.57		10.65		10.66		17.97		17.99
2023-12-29 22:00:00	9.13		10.58		10.62		10.67		17.91		17.99
2023-12-29 22:00:30	9.13		10.54		10.74		10.67		17.96		17.91
2023-12-29 22:01:00	9.14		10.51		10.66		10.63		17.98		17.95
2023-12-29 22:01:30	9.12		10.51		10.64		10.68		17.96		17.98
2023-12-29 22:02:00	9.13		10.51		10.72		10.64		17.92		17.93
2023-12-29 22:02:30	9.12		10.55		10.66		10.63		17.99		17.92
2023-12-29 22:03:00	9.12		10.51		10.65		10.65		17.92		17.91
2023-12-29 22:03:30	9.13		10.57		10.7		10.65		17.95		17.99
2023-12-29 22:04:00	9.14		10.58		10.6		10.68		17.93		17.99
2023-12-29 22:04:30	9.12		10.53		10.66		10.62		17.9		17.91
2023-12-29 22:05:00	9.13		10.57		10.69		10.63		17.97		17.97
2023-12-29 22:05:30	9.13		10.58		10.65		10.6		17.95		17.97
2023-12-29 22:06:00	9.14		10.57		10.74		10.65		17.97		17.99
2023-12-29 22:06:30	9.13		10.59		10.65		10.63		17.99		17.93
2023-12-29 22:07:00	9.13		10.5		10.78		10.62		17.98		17.97
2023-12-29 22:07:30	9.13		10.5		10.69		10.6		17.99		17.97
2023-12-29 22:08:00	9.14		10.54		10.79		10.62		17.98		17.99
2023-12-29 22:08:30	9.12		10.56		10.6		10.69		17.94		17.98
2023-12-29 22:09:00	9.13		10.58		10.63		10.66		17.94		17.93
2023-12-29 22:09:30	9.12		10.54		10.66		10.63		17.9		17.91
2023-12-29 22:10:00	9.12		10.54		10.68		10.61		17.97		17.91
2023-12-29 22:10:30	9.13		10.51		10.6		10.65		17.95		17.92
2023-12-29 22:11:00	9.14		10.56		10.62		10.6		17.94		17.97
2023-12-29 22:11:30	9.12		10.55		10.67		10.65		17.97		17.97
2023-12-29 22:12:00	9.13		10.52		10.75		10.66		17.99		17.91
2023-12-29 22:12:30	9.13		10.54		10.66		10.67		17.9		17.99
2023-12-29 22:13:00	9.14		10.42		10.54		10.69		17.92		17.9
2023-12-29 22:13:30	9.13		10.51		10.74		10.64		17.93		17.96
2023-12-29 22:14:00	9.12		10.56		10.68		10.69		17.96		17.96
2023-12-29 22:14:30	9.13		10.55		10.68		10.62		17.77		17.92
2023-12-29 22:15:00	9.13		10.59		10.79		10.62		17.97		17.9
2023-12-29 22:15:30	9.14		10.53		10.61		10.6		17.9		17.9
2023-12-29 22:16:00	9.12		10.57		10.62		10.61		17.9		17.97
2023-12-29 22:16:30	9.13		10.52		10.6		10.64		17.95		17.99
2023-12-29 22:17:00	9.12		10.52		10.64		10.6		17.96		17.9
2023-12-29 22:17:30	9.13		10.58		10.6		10.69		17.93		17.9
2023-12-29 22:18:00	9.13		10.55		10.78		10.63		17.98		17.96
2023-12-29 22:18:30	9.14		10.52		10.68		10.61		17.93		17.93
2023-12-29 22:19:00	9.12		10.57		10.68		10.6		17.93		17.9
2023-12-29 22:19:30	9.13		10.59		10.76		10.69		17.9		17.98
2023-12-29 22:20:00	9.13		10.56		10.6		10.6		17.94		17.91
2023-12-29 22:20:30	9.14		10.52		10.63		10.61		17.96		17.93
2023-12-29 22:21:00	9.13		10.54		10.73		10.67		17.95		17.97
2023-12-29 22:21:30	9.14		10.51		10.6		10.6		17.92		17.93
2023-12-29 22:22:00	9.16		10.56		10.65		10.68		17.91		17.99
2023-12-29 22:22:30	9.14		10.58		10.69		10.62		17.91		17.97
2023-12-29 22:23:00	9.13		10.51		10.65		10.69		17.96		17.91
2023-12-29 22:23:30	9.13		10.58		10.6		10.62		17.91		17.98
2023-12-29 22:24:00	9.14		10.56		10.6		10.68		17.94		17.92
2023-12-29 22:24:30	9.12		10.58		10.79		10.61		17.96		17.91
2023-12-29 22:25:00	9.13		10.53		10.68		10.6		17.9		17.92
2023-12-29 22:25:30	9.12		10.58		10.61		10.63		17.91		17.92
2023-12-29 22:26:00	9.12		10.52		10.79		10.63		17.95		17.95
2023-12-29 22:26:30	9.13		10.56		10.73		10.68		17.92		17.95
2023-12-29 22:27:00	9.14		10.57		10.78		10.61		17.99		17.93
2023-12-29 22:27:30	9.12		10.51		10.62		10.62		17.95		17.98
2023-12-29 22:28:00	9.13		10.57		10.64		10.64		17.97		17.92
2023-12-29 22:28:30	9.13		10.51		10.6		10.62		17.95		17.95
2023-12-29 22:29:00	9.14		10.57		10.65		10.6		17.9		17.95
2023-12-29 22:29:30	9.13		10.58		10.65		10.61		17.99		17.9
2023-12-29 22:30:00	9.13		10.59		10.69		10.67		17.93		17.99
2023-12-29 22:30:30	9.13		10.59		10.53		10.61		17.95		17.95
2023-12-29 22:31:00	9.14		10.58		10.68		10.63		17.96		17.95
2023-12-29 22:31:30	9.12		10.56		10.66		10.64		17.98		17.92
2023-12-29 22:32:00	9.13		10.59		10.68		10.69		17.97		17.95
2023-12-29 22:32:30	9.12		10.55		10.68		10.6		17.95		17.96
2023-12-29 22:33:00	9.12		10.59		10.64		10.64		17.96		17.91
2023-12-29 22:33:30	9.13		10.57		10.69		10.62		17.95		17.99
2023-12-29 22:34:00	9.14		10.56		10.76		10.63		17.93		17.95
2023-12-29 22:34:30	9.12		10.57		10.69		10.6		17.91		17.99
2023-12-29 22:35:00	9.13		10.59		10.69		10.61		17.95		17.91
2023-12-29 22:35:30	9.13		10.59		10.77		10.66		17.98		17.97
2023-12-29 22:36:00	9.14		10.5		10.68		10.61		17.99		17.99
2023-12-29 22:36:30	9.13		10.5		10.64		10.61		17.97		17.98
2023-12-29 22:37:00	9.13		10.55		10.64		10.63		17.95		17.9
2023-12-29 22:37:30	9.13		10.55		10.69		10.6		17.99		17.95
2023-12-29 22:38:00	9.14		10.42		10.68		10.67		17.92		17.96
2023-12-29 22:38:30	9.12		10.5		10.64		10.66		17.93		17.92
2023-12-29 22:39:00	9.13		10.52		10.61		10.64		17.94		17.9
2023-12-29 22:39:30	9.12		10.55		10.72		10.64		17.92		17.9
2023-12-29 22:40:00	9.12		10.55		10.67		10.66		17.9		17.97
2023-12-29 22:40:30	9.13		10.41		10.6		10.6		17.97		17.95
2023-12-29 22:41:00	9.14		10.54		10.67		10.6		17.91		17.94
2023-12-29 22:41:30	9.12		10.5		10.62		10.62		17.93		17.95
2023-12-29 22:42:00	9.13		10.53		10.61		10.63		17.98		17.94
2023-12-29 22:42:30	9.13		10.5		10.79		10.67		17.97		17.91
2023-12-29 22:43:00	9.14		10.44		10.66		10.66		17.92		17.98
2023-12-29 22:43:30	9.13		10.55		10.62		10.61		17.95		17.99
2023-12-29 22:44:00	9.12		10.59		10.79		10.65		17.9		17.93
2023-12-29 22:44:30	9.13		10.41		10.69		10.69		17.9		17.92
2023-12-29 22:45:00	9.13		10.56		10.69		10.66		17.96		17.92
2023-12-29 22:45:30	9.14		10.52		10.66		10.65		17.98		17.99
2023-12-29 22:46:00	9.12		10.54		10.67		10.64		17.98		17.9
2023-12-29 22:46:30	9.13		10.59		10.6		10.62		17.96		17.96
2023-12-29 22:47:00	9.12		10.59		10.62		10.61		17.96		17.98
2023-12-29 22:47:30	9.13		10.51		10.72		10.66		17.94		17.91
2023-12-29 22:48:00	9.13		10.54		10.66		10.68		17.98		17.96
2023-12-29 22:48:30	9.14		10.5		10.65		10.65		17.9		17.94
2023-12-29 22:49:00	9.12		10.5		10.66		10.61		17.9		17.97
2023-12-29 22:49:30	9.13		10.42		10.69		10.6		17.98		17.93
2023-12-29 22:50:00	9.13		10.55		10.64		10.64		17.92		17.99
2023-12-29 22:50:30	9.14		10.54		10.69		10.67		17.96		17.93
2023-12-29 22:51:00	9.13		10.52		10.68		10.61		17.99		17.94
2023-12-29 22:51:30	9.14		10.53		10.74		10.65		17.97		17.91
2023-12-29 22:52:00	9.16		10.54		10.69		10.68		17.94		17.98
2023-12-29 22:52:30	9.14		10.53		10.79		10.64		17.92		17.99
2023-12-29 22:53:00	9.13		10.56		10.64		10.68		17.96		17.92
2023-12-29 22:53:30	9.13		10.54		10.62		10.69		17.93		17.96
2023-12-29 22:54:00	9.14		10.53		10.61		10.63		17.91		17.92
2023-12-29 22:54:30	9.12		10.54		10.67		10.69		17.96		17.98
2023-12-29 22:55:00	9.13		10.59		10.76		10.65		17.99		17.97
2023-12-29 22:55:30	9.12		10.54		10.64		10.61		17.98		17.93
2023-12-29 22:56:00	9.12		10.59		10.68		10.64		17.92		17.98
2023-12-29 22:56:30	9.13		10.51		10.75		10.66		17.98		17.99
2023-12-29 22:57:00	9.14		10.5		10.77		10.6		17.9		17.94
2023-12-29 22:57:30	9.12		10.5		10.62		10.63		17.97		17.96
2023-12-29 22:58:00	9.13		10.53		10.68		10.6		17.9		17.98
2023-12-29 22:58:30	9.13		10.54		10.67		10.63		17.95		17.91
2023-12-29 22:59:00	9.14		10.47		10.6		10.6		17.97		17.9
2023-12-29 22:59:30	9.13		10.52		10.76		10.61		17.93		17.95
2023-12-29 23:00:00	9.13		10.53		10.68		10.66		17.96		17.91
2023-12-29 23:00:30	9.13		10.54		10.64		10.6		17.97		17.97
2023-12-29 23:01:00	9.14		10.56		10.77		10.64		17.95		17.92
2023-12-29 23:01:30	9.12		10.52		10.63		10.64		17.96		17.93
2023-12-29 23:02:00	9.13		10.54		10.68		10.67		17.93		17.94
2023-12-29 23:02:30	9.12		10.55		10.66		10.65		17.99		17.98
2023-12-29 23:03:00	9.12		10.49		10.67		10.62		17.98		17.97
2023-12-29 23:03:30	9.13		10.45		10.62		10.61		17.99		17.91
2023-12-29 23:04:00	9.14		10.58		10.68		10.63		17.95		17.99
2023-12-29 23:04:30	9.12		10.52		10.66		10.66		17.9		17.98
2023-12-29 23:05:00	9.13		10.54		10.61		10.69		17.94		17.95
2023-12-29 23:05:30	9.13		10.54		10.55		10.68		17.92		17.98
2023-12-29 23:06:00	9.14		10.58		10.67		10.6		17.93		17.99
2023-12-29 23:06:30	9.13		10.59		10.66		10.65		17.99		17.93
2023-12-29 23:07:00	9.13		10.53		10.64		10.65		17.97		17.99
2023-12-29 23:07:30	9.13		10.53		10.66		10.69		17.97		17.93
2023-12-29 23:08:00	9.14		10.52		10.61		10.6		17.95		17.94
2023-12-29 23:08:30	9.12		10.5		10.66		10.62		17.96		17.98
2023-12-29 23:09:00	9.13		10.52		10.62		10.62		17.97		17.94
2023-12-29 23:09:30	9.12		10.5		10.64		10.64		17.98		17.95
2023-12-29 23:10:00	9.12		10.59		10.76		10.61		17.92		17.96
2023-12-29 23:10:30	9.13		10.57		10.66		10.62		17.98		17.98
2023-12-29 23:11:00	9.14		10.59		10.62		10.67		17.94		17.98
2023-12-29 23:11:30	9.12		10.54		10.67		10.69		17.95		17.94
2023-12-29 23:12:00	9.13		10.52		10.74		10.6		17.93		17.95
2023-12-29 23:12:30	9.13		10.59		10.65		10.69		17.9		17.94
2023-12-29 23:13:00	9.14		10.56		10.65		10.64		17.94		17.96
2023-12-29 23:13:30	9.13		10.52		10.7		10.69		17.99		17.91
2023-12-29 23:14:00	9.12		10.52		10.54		10.61		17.97		17.98
2023-12-29 23:14:30	9.13		10.54		10.64		10.65		17.95		17.97
2023-12-29 23:15:00	9.13		10.56		10.77		10.62		17.98		17.97
2023-12-29 23:15:30	9.14		10.53		10.69		10.67		17.96		17.92
2023-12-29 23:16:00	9.12		10.53		10.75		10.64		17.93		17.94
2023-12-29 23:16:30	9.13		10.55		10.65		10.62		17.91		17.97
2023-12-29 23:17:00	9.12		10.51		10.61		10.64		17.93		17.96
2023-12-29 23:17:30	9.13		10.55		10.68		10.61		17.99		17.96
2023-12-29 23:18:00	9.13		10.54		10.65		10.68		17.91		17.9
2023-12-29 23:18:30	9.14		10.56		10.65		10.63		17.96		17.97
2023-12-29 23:19:00	9.12		10.55		10.63		10.62		17.92		17.97
2023-12-29 23:19:30	9.13		10.59		10.79		10.67		17.9		17.95
2023-12-29 23:20:00	9.13		10.53		10.68		10.69		17.94		17.99
2023-12-29 23:20:30	9.14		10.53		10.78		10.66		17.93		17.93
2023-12-29 23:21:00	9.13		10.59		10.72		10.6		17.99		17.95
2023-12-29 23:21:30	9.14		10.59		10.64		10.61		17.91		17.96
2023-12-29 23:22:00	9.16		10.51		10.75		10.64		17.92		17.93
2023-12-29 23:22:30	9.14		10.41		10.66		10.66		17.93		17.97
2023-12-29 23:23:00	9.13		10.56		10.64		10.61		17.93		17.93
2023-12-29 23:23:30	9.13		10.57		10.64		10.64		17.99		17.92
2023-12-29 23:24:00	9.14		10.53		10.65		10.68		17.92		17.98
2023-12-29 23:24:30	9.12		10.57		10.69		10.65		17.91		17.91
2023-12-29 23:25:00	9.13		10.57		10.66		10.66		17.95		17.92
2023-12-29 23:25:30	9.12		10.58		10.61		10.69		17.98		17.98
2023-12-29 23:26:00	9.12		10.42		10.62		10.68		17.9		17.92
2023-12-29 23:26:30	9.13		10.51		10.69		10.65		17.91		17.9
2023-12-29 23:27:00	9.14		10.5		10.6		10.68		17.98		17.99
2023-12-29 23:27:30	9.12		10.59		10.77		10.66		17.9		17.95
2023-12-29 23:28:00	9.13		10.44		10.64		10.66		17.99		17.9
2023-12-29 23:28:30	9.13		10.51		10.72		10.61		17.94		17.92
2023-12-29 23:29:00	9.14		10.5		10.79		10.65		17.97		17.97
2023-12-29 23:29:30	9.13		10.56		10.6		10.61		17.92		17.9
2023-12-29 23:30:00	9.13		10.46		10.66		10.62		17.91		17.95
2023-12-29 23:30:30	9.13		10.58		10.61		10.64		17.96		17.97
2023-12-29 23:31:00	9.12		10.5		10.72		10.67		17.92		17.9
2023-12-29 23:31:30	9.13		10.53		10.69		10.64		17.98		17.98
2023-12-29 23:32:00	9.13		10.53		10.65		10.64		17.94		17.93
2023-12-29 23:32:30	9.14		10.51		10.55		10.6		17.94		17.98
2023-12-29 23:33:00	9.12		10.55		10.65		10.65		17.96		17.92
2023-12-29 23:33:30	9.13		10.45		10.67		10.6		17.93		17.97
2023-12-29 23:34:00	9.12		10.56		10.65		10.63		17.92		17.9
2023-12-29 23:34:30	9.13		10.53		10.75		10.6		17.98		17.98
2023-12-29 23:35:00	9.13		10.46		10.61		10.64		17.9		17.91
2023-12-29 23:35:30	9.14		10.59		10.64		10.67		17.95		17.93
2023-12-29 23:36:00	9.12		10.58		10.65		10.61		17.96		17.99
2023-12-29 23:36:30	9.13		10.53		10.73		10.68		17.98		17.9
2023-12-29 23:37:00	9.13		10.54		10.67		10.62		17.9		17.97
2023-12-29 23:37:30	9.14		10.42		10.61		10.68		17.97		17.99
2023-12-29 23:38:00	9.13		10.51		10.66		10.64		17.95		17.94
2023-12-29 23:38:30	9.14		10.56		10.67		10.63		17.93		17.91
2023-12-29 23:39:00	9.16		10.55		10.63		10.61		17.98		17.99
2023-12-29 23:39:30	9.14		10.59		10.79		10.68		17.99		17.94
2023-12-29 23:40:00	9.13		10.53		10.79		10.69		17.93		17.9
2023-12-29 23:40:30	9.13		10.57		10.68		10.62		17.97		17.93
2023-12-29 23:41:00	9.14		10.52		10.75		10.61		17.97		17.97
2023-12-29 23:41:30	9.12		10.52		10.6		10.63		17.97		17.96
2023-12-29 23:42:00	9.13		10.58		10.64		10.68		17.93		17.99
2023-12-29 23:42:30	9.12		10.55		10.64		10.62		17.9		17.98
2023-12-29 23:43:00	9.12		10.52		10.68		10.6		17.95		17.91
2023-12-29 23:43:30	9.13		10.57		10.6		10.63		17.97		17.9
2023-12-29 23:44:00	9.14		10.59		10.64		10.61		17.93		17.95
2023-12-29 23:44:30	9.12		10.56		10.64		10.68		17.94		17.98
2023-12-29 23:45:00	9.13		10.52		10.61		10.68		17.94		17.94
2023-12-29 23:45:30	9.13		10.54		10.6		10.69		17.96		17.93
2023-12-29 23:46:00	9.14		10.51		10.67		10.63		17.95		17.9
2023-12-29 23:46:30	9.13		10.56		10.67		10.65		17.98		17.95
2023-12-29 23:47:00	9.13		10.58		10.71		10.61		17.97		17.98
2023-12-29 23:47:30	9.13		10.51		10.71		10.65		17.99		17.91
2023-12-29 23:48:00	9.14		10.58		10.77		10.63		17.93		17.93
2023-12-29 23:48:30	9.12		10.56		10.79		10.61		17.95		17.95
2023-12-29 23:49:00	9.13		10.58		10.65		10.67		17.9		17.97
2023-12-29 23:49:30	9.12		10.53		10.62		10.65		17.9		17.93
2023-12-29 23:50:00	9.12		10.58		10.65		10.61		17.92		17.9
2023-12-29 23:50:30	9.13		10.52		10.66		10.64		17.96		17.91
2023-12-29 23:51:00	9.14		10.56		10.77		10.63		17.98		17.98
2023-12-29 23:51:30	9.12		10.57		10.62		10.66		17.9		17.94
2023-12-29 23:52:00	9.13		10.51		10.69		10.6		17.92		17.93
2023-12-29 23:52:30	9.13		10.57		10.66		10.69		17.9		17.95
2023-12-29 23:53:00	9.14		10.51		10.67		10.65		17.93		17.95
2023-12-29 23:53:30	9.13		10.57		10.6		10.62		17.94		17.91
2023-12-29 23:54:00	9.13		10.58		10.71		10.6		17.9		17.98
2023-12-29 23:54:30	9.13		10.59		10.67		10.66		17.93		17.98
2023-12-29 23:55:00	9.14		10.59		10.69		10.67		17.99		17.98
2023-12-29 23:55:30	9.12		10.58		10.67		10.61		17.99		17.94
2023-12-29 23:56:00	9.13		10.56		10.66		10.68		17.98		17.96
2023-12-29 23:56:30	9.12		10.59		10.69		10.63		17.97		17.94
2023-12-29 23:57:00	9.12		10.55		10.74		10.65		17.93		17.95
2023-12-29 23:57:30	9.13		10.59		10.68		10.63		17.97		17.96
2023-12-29 23:58:00	9.14		10.57		10.62		10.66		17.95		17.99
2023-12-29 23:58:30	9.12		10.56		10.64		10.68		17.95		17.96

## Sheet: 12.30
2023-12-30 11:03:30	9.13		10.58		10.67		10.68		17.93		17.99
2023-12-30 11:03:35	9.13		10.54		10.61		10.64		17.99		17.94
2023-12-30 11:03:40	9.14		10.51		10.69		10.67		17.93		17.93
2023-12-30 11:03:50	9.13		10.5		10.64		10.6		17.93		17.95
2023-12-30 11:03:55	9.14		10.52		10.69		10.65		17.93		17.99
2023-12-30 11:04:30	9.16		10.55		10.64		10.64		17.92		17.94
2023-12-30 11:04:30	9.14		10.57		10.68		10.68		17.91		17.92
2023-12-30 11:05:00	9.13		10.58		10.67		10.64		17.93		17.97
2023-12-30 11:05:30	9.13		10.54		10.68		10.6		17.93		17.95
2023-12-30 11:06:00	9.14		10.52		10.69		10.68		17.99		17.9
2023-12-30 11:06:30	9.12		10.51		10.66		10.65		17.97		17.97
2023-12-30 11:07:00	9.13		10.51		10.6		10.69		17.99		17.96
2023-12-30 11:07:30	9.12		10.52		10.6		10.64		17.99		17.99
2023-12-30 11:08:00	9.12		10.54		10.68		10.68		17.94		17.94
2023-12-30 11:08:30	9.13		10.54		10.67		10.69		17.96		17.95
2023-12-30 11:09:00	9.14		10.59		10.6		10.6		17.99		17.91
2023-12-30 11:09:30	9.12		10.53		10.6		10.66		17.9		17.9
2023-12-30 11:10:00	9.13		10.56		10.69		10.6		17.92		17.9
2023-12-30 11:10:30	9.13		10.51		10.67		10.6		17.94		17.92
2023-12-30 11:11:00	9.14		10.52		10.66		10.64		17.96		17.99
2023-12-30 11:11:30	9.13		10.56		10.69		10.66		17.97		17.98
2023-12-30 11:12:00	9.13		10.5		10.63		10.69		17.96		17.9
2023-12-30 11:13:00	9.13		10.52		10.6		10.63		17.95		17.94
2023-12-30 11:13:30	9.14		10.54		10.67		10.6		17.97		17.95
2023-12-30 11:14:00	9.12		10.52		10.66		10.61		17.97		17.92
2023-12-30 11:14:30	9.13		10.51		10.67		10.66		17.93		17.95
2023-12-30 11:15:00	9.12		10.53		10.69		10.68		17.99		17.92
2023-12-30 11:15:30	9.12		10.54		10.63		10.62		17.91		17.9
2023-12-30 11:16:00	9.13		10.5		10.68		10.6		17.95		17.93
2023-12-30 11:16:30	9.14		10.53		10.6		10.62		17.97		17.97
2023-12-30 11:17:00	9.12		10.51		10.6		10.69		17.98		17.95
2023-12-30 11:17:30	9.13		10.58		10.65		10.6		17.99		17.96
2023-12-30 11:18:00	9.13		10.55		10.69		10.67		17.99		17.98
2023-12-30 11:18:30	9.14		10.51		10.66		10.66		17.93		17.91
2023-12-30 11:19:00	9.13		10.51		10.66		10.64		17.92		17.95
2023-12-30 11:19:30	9.13		10.52		10.62		10.61		17.95		17.91
2023-12-30 11:20:00	9.13		10.58		10.67		10.68		17.96		17.95
2023-12-30 11:20:30	9.14		10.55		10.68		10.6		17.9		17.98
2023-12-30 11:21:00	9.12		10.59		10.67		10.68		17.99		17.97
2023-12-30 11:21:30	9.13		10.56		10.63		10.69		17.93		17.94
2023-12-30 11:22:00	9.12		10.57		10.68		10.62		17.96		17.93
2023-12-30 11:22:30	9.12		10.52		10.67		10.66		17.94		17.94
2023-12-30 11:23:00	9.13		10.58		10.67		10.68		17.93		17.91
2023-12-30 11:23:30	9.14		10.59		10.63		10.61		17.99		17.97
2023-12-30 11:24:00	9.12		10.58		10.69		10.6		17.93		18.03
2023-12-30 11:24:30	9.13		10.54		10.64		10.69		17.98		18.11
2023-12-30 11:25:00	9.13		10.5		10.65		10.66		17.9		18.22
2023-12-30 11:25:30	9.14		10.55		10.6		10.63		17.99		18.32
2023-12-30 11:26:00	9.13		10.52		10.68		10.63		18.05		18.41
2023-12-30 11:26:30	9.12		10.59		10.63		10.63		18.11		18.49
2023-12-30 11:27:00	9.13		10.58		10.61		10.62		18.22		18.57
2023-12-30 11:27:30	9.13		10.58		10.68		10.62		18.27		18.64
2023-12-30 11:28:00	9.14		10.56		10.6		10.69		18.33		18.73
2023-12-30 11:28:30	9.12		10.58		10.6		10.69		18.42		18.81
2023-12-30 11:29:00	9.13		10.58		10.68		10.67		18.51		18.94
2023-12-30 11:29:30	9.12		10.59		10.62		10.63		18.66		19.05
2023-12-30 11:30:00	9.13		10.59		10.69		10.69		18.67		19.14
2023-12-30 11:30:30	9.13		10.52		10.64		10.67		18.75		19.22
2023-12-30 11:31:00	9.14		10.5		10.6		10.66		18.81		19.34
2023-12-30 11:31:30	9.12		10.57		10.69		10.67		18.87		19.41
2023-12-30 11:32:00	9.13		10.51		10.6		10.65		18.92		19.48
2023-12-30 11:32:30	9.13		10.59		10.65		10.68		18.99		19.56
2023-12-30 11:33:00	9.14		10.59		10.63		10.63		19.05		19.63
2023-12-30 11:33:30	9.13		10.51		10.64		10.62		19.14		19.75
2023-12-30 11:34:00	9.14		10.54		10.65		10.64		19.22		19.82
2023-12-30 11:34:30	9.16		10.58		10.63		10.6		19.27		19.94
2023-12-30 11:35:00	9.14		10.54		10.66		10.69		19.36		20.05
2023-12-30 11:35:30	9.13		10.54		10.66		10.69		19.43		20.12
2023-12-30 11:36:00	9.13		10.51		10.68		10.66		19.54		20.21
2023-12-30 11:36:30	9.14		10.53		10.63		10.62		19.61		20.27
2023-12-30 11:37:00	9.12		10.58		10.63		10.6		19.68		20.34
2023-12-30 11:37:30	9.13		10.53		10.62		10.66		19.75		20.45
2023-12-30 11:38:00	9.12		10.55		10.62		10.6		19.82		20.53
2023-12-30 11:38:30	9.12		10.54		10.64		10.68		19.89		20.61
2023-12-30 11:39:00	9.13		10.54		10.65		10.6		19.96		20.71
2023-12-30 11:39:30	9.14		10.55		10.6		10.6		20.03		20.77
2023-12-30 11:40:00	9.12		10.56		10.67		10.67		20.11		20.82
2023-12-30 11:40:30	9.13		10.51		10.69		10.64		20.17		20.88
2023-12-30 11:41:00	9.13		10.55		10.69		10.64		20.23		20.96
2023-12-30 11:41:30	9.14		10.5		10.6		10.6		20.31		21.05
2023-12-30 11:42:00	9.13		10.56		10.69		10.6		20.36		21.14
2023-12-30 11:42:30	9.13		10.58		10.6		10.63		20.42		21.22
2023-12-30 11:43:00	9.13		10.56		10.63		10.67		20.49		21.29
2023-12-30 11:43:30	9.14		10.59		10.6		10.66		20.55		21.35
2023-12-30 11:44:00	9.12		10.56		10.69		10.6		20.64		21.43
2023-12-30 11:44:30	9.13		10.5		10.6		10.6		20.73		21.51
2023-12-30 11:45:00	9.12		10.58		10.62		10.63		20.81		21.56
2023-12-30 11:45:30	9.12		10.52		10.63		10.67		20.88		21.64
2023-12-30 11:46:00	9.13		10.57		10.63		10.63		20.96		21.72
2023-12-30 11:46:30	9.14		10.58		10.65		10.64		21.07		21.81
2023-12-30 11:47:00	9.12		10.56		10.66		10.67		21.13		21.88
2023-12-30 11:47:30	9.13		10.51		10.62		10.62		21.22		21.94
2023-12-30 11:48:00	9.13		10.59		10.62		10.6		21.3		21.99
2023-12-30 11:48:30	9.14		10.5		10.64		10.69		21.38		22.05
2023-12-30 11:49:00	9.13		10.54		10.68		10.64		21.45		22.13
2023-12-30 11:49:30	9.13		10.53		10.62		10.69		21.51		22.22
2023-12-30 11:50:00	9.13		10.52		10.63		10.67		21.59		22.31
2023-12-30 11:50:30	9.14		10.55		10.63		10.72		21.67		22.4
2023-12-30 11:51:00	9.12		10.59		10.64		10.75		21.75		22.46
2023-12-30 11:51:30	9.13		10.54		10.61		10.79		21.82		22.51
2023-12-30 11:52:00	9.12		10.52		10.66		10.81		21.91		22.59
2023-12-30 11:52:30	9.12		10.56		10.68		10.85		21.98		22.64
2023-12-30 11:53:00	9.13		10.55		10.73		10.92		22.06		22.73
2023-12-30 11:53:30	9.14		10.5		10.71		10.96		22.12		22.81
2023-12-30 11:54:00	9.12		10.52		10.75		11.04		22.24		22.87
2023-12-30 11:54:30	9.13		10.55		10.78		11.05		22.31		22.95
2023-12-30 11:55:00	9.13		10.53		10.81		11.09		22.38		23.02
2023-12-30 11:55:30	9.14		10.57		10.85		11.05		22.45		23.11
2023-12-30 11:56:00	9.13		10.54		10.88		11.11		22.54		23.17
2023-12-30 11:56:30	9.12		10.55		10.92		11.15		22.62		23.25
2023-12-30 11:57:00	9.13		10.59		10.94		11.18		22.69		23.33
2023-12-30 11:57:30	9.13		10.52		10.95		11.15		22.76		23.41
2023-12-30 11:58:00	9.14		10.5		11.02		11.21		22.86		23.48
2023-12-30 11:58:30	9.12		10.57		11.04		11.26		22.91		23.55
2023-12-30 11:59:00	9.13		10.58		11.08		11.29		22.97		23.61
2023-12-30 11:59:30	9.12		10.54		11.11		11.33		23.06		23.67
2023-12-30 12:00:00	9.13		10.54		11.13		11.37		23.14		23.72
2023-12-30 12:00:30	9.13		10.59		11.17		11.42		23.22		23.81
2023-12-30 12:01:00	9.14		10.58		11.18		11.46		23.34		23.94
2023-12-30 12:01:30	9.12		10.56		11.21		11.51		23.41		24.06
2023-12-30 12:02:00	9.13		10.54		11.26		11.55		23.47		24.11
2023-12-30 12:02:30	9.13		10.58		11.25		11.58		23.55		24.25
2023-12-30 12:03:00	9.14		10.55		11.31		11.62		23.61		24.31
2023-12-30 12:03:30	9.13		10.57		11.37		11.67		23.66		24.42
2023-12-30 12:04:00	9.14		10.52		11.43		11.73		23.69		24.49
2023-12-30 12:04:30	9.16		10.57		11.48		11.78		23.73		24.57
2023-12-30 12:05:00	9.14		10.53		11.55		11.84		23.81		24.61
2023-12-30 12:05:30	9.13		10.52		11.56		11.85		23.87		24.65
2023-12-30 12:06:00	9.13		10.5		11.59		11.89		23.91		24.69
2023-12-30 12:06:30	9.14		10.51		11.61		11.93		23.98		24.67
2023-12-30 12:07:00	9.12		10.59		11.64		11.97		24.06		24.72
2023-12-30 12:07:30	9.13		10.5		11.67		11.94		24.13		24.75
2023-12-30 12:08:00	9.12		10.52		11.72		11.95		24.25		24.72
2023-12-30 12:08:30	9.12		10.5		11.76		12.05		24.31		24.77
2023-12-30 12:09:00	9.13		10.57		11.81		12.08		24.38		24.76
2023-12-30 12:09:30	9.14		10.51		11.86		12.11		24.42		24.77
2023-12-30 12:10:00	9.12		10.56		11.92		12.16		24.51		24.72
2023-12-30 12:10:30	9.13		10.55		11.94		12.15		24.56		24.71
2023-12-30 12:11:00	9.13		10.59		12.05		12.19		24.67		24.74
2023-12-30 12:11:30	9.14		10.54		12.08		12.23		24.69		24.7
2023-12-30 12:12:00	9.13		10.56		12.11		12.27		24.75		24.78
2023-12-30 12:12:30	9.13		10.57		12.16		12.31		24.77		24.73
2023-12-30 12:13:00	9.13		10.54		12.23		12.35		24.67		24.79
2023-12-30 12:13:30	9.12		10.58		12.25		12.43		24.78		24.72
2023-12-30 12:14:00	9.13		10.55		12.22		12.49		24.74		24.78
2023-12-30 12:14:30	9.13		10.56		12.28		12.52		24.74		24.71
2023-12-30 12:15:00	9.14		10.53		12.34		12.58		24.69		24.66
2023-12-30 12:15:30	9.12		10.53		12.37		12.61		24.77		24.76
2023-12-30 12:16:00	9.13		10.58		12.42		12.68		24.71		24.73
2023-12-30 12:16:30	9.12		10.51		12.46		12.74		24.74		24.72
2023-12-30 12:17:00	9.13		10.55		12.55		12.76		24.73		24.78
2023-12-30 12:17:30	9.13		10.56		12.61		12.82		24.68		24.77
2023-12-30 12:18:00	9.14		10.57		12.64		12.86		24.75		24.76
2023-12-30 12:18:30	9.12		10.55		12.68		12.94		24.65		24.74
2023-12-30 12:19:00	9.13		10.55		12.72		12.98		24.78		24.75
2023-12-30 12:19:30	9.12		10.59		12.77		12.95		24.78		24.74
2023-12-30 12:20:00	9.13		10.59		12.81		12.99		24.76		24.71
2023-12-30 12:20:30	9.13		10.56		12.89		13.05		24.69		24.73
2023-12-30 12:21:00	9.14		10.58		12.93		13.07		24.75		24.69
2023-12-30 12:21:30	9.12		10.61		12.98		13.11		24.76		24.64
2023-12-30 12:22:00	9.13		10.63		13.05		13.05		24.72		24.62
2023-12-30 12:22:30	9.13		10.65		13.11		13.08		24.72		24.55
2023-12-30 12:23:00	9.14		10.67		13.16		13.13		24.77		24.58
2023-12-30 12:23:30	9.13		10.7		13.22		13.15		24.76		24.51
2023-12-30 12:24:00	9.14		10.72		13.27		13.07		24.79		24.48
2023-12-30 12:24:30	9.16		10.73		13.31		13.11		24.74		24.46
2023-12-30 12:25:00	9.14		10.75		13.36		13.16		24.78		24.43
2023-12-30 12:25:30	9.13		10.79		13.42		13.21		24.69		24.39
2023-12-30 12:26:00	9.13		10.83		13.45		13.28		24.78		24.35
2023-12-30 12:26:30	9.14		10.84		13.51		13.31		24.79		24.32
2023-12-30 12:27:00	9.12		10.88		13.55		13.42		24.73		24.28
2023-12-30 12:27:30	9.13		10.92		13.58		13.46		24.78		24.26
2023-12-30 12:28:00	9.12		10.95		13.64		13.51		24.73		24.22
2023-12-30 12:28:30	9.12		10.98		13.68		13.55		24.71		23.97
2023-12-30 12:29:00	9.13		11.04		13.73		13.56		24.67		23.95
2023-12-30 12:29:30	9.14		11.07		13.81		13.63		24.61		23.86
2023-12-30 12:30:00	9.11		11.11		13.85		13.67		24.56		23.76
2023-12-30 12:30:30	9.13		11.14		13.92		13.69		24.48		23.68
2023-12-30 12:31:00	9.13		11.16		13.94		13.72		24.37		23.55
2023-12-30 12:31:30	9.13		11.18		13.96		13.74		24.29		23.41
2023-12-30 12:32:00	9.12		11.22		14.04		13.78		24.19		23.32
2023-12-30 12:32:30	9.18		11.25		14.07		13.76		24.11		23.23
2023-12-30 12:33:00	9.19		11.26		14.11		13.75		24.08		23.17
2023-12-30 12:33:30	9.15		11.29		14.15		13.85		23.98		23.09
2023-12-30 12:34:00	9.15		11.32		14.22		13.97		23.85		22.98
2023-12-30 12:34:30	9.13		11.37		14.25		14.06		23.79		22.86
2023-12-30 12:35:00	9.12		11.38		14.28		14.11		23.72		22.76
2023-12-30 12:35:30	9.14		11.42		14.32		14.23		23.67		22.68
2023-12-30 12:36:00	9.13		11.46		14.35		14.31		23.58		22.56
2023-12-30 12:36:30	9.12		11.49		14.42		14.35		23.49		22.49
2023-12-30 12:37:00	9.12		11.51		14.46		14.42		23.42		22.37
2023-12-30 12:37:30	9.15		11.55		14.51		14.55		23.36		22.28
2023-12-30 12:38:00	9.16		11.58		14.55		14.62		23.27		22.19
2023-12-30 12:38:30	9.19		11.62		14.63		14.71		23.18		22.09
2023-12-30 12:39:00	9.11		11.65		14.66		14.76		23.09		22.01
2023-12-30 12:39:30	9.11		11.68		14.71		14.83		22.99		21.97
2023-12-30 12:40:00	9.13		11.73		14.75		14.88		22.86		21.86
2023-12-30 12:40:30	9.14		11.76		14.82		14.94		22.81		21.75
2023-12-30 12:41:00	9.22		11.79		14.83		15.03		22.75		21.68
2023-12-30 12:41:30	9.26		11.83		14.82		15.08		22.73		21.59
2023-12-30 12:42:00	9.27		11.88		14.85		15.05		22.71		21.43
2023-12-30 12:42:30	9.29		11.94		14.89		15.11		22.68		21.37
2023-12-30 12:43:00	9.31		11.97		14.91		15.16		22.55		21.28
2023-12-30 12:43:30	9.34		11.98		14.94		15.21		22.49		21.19
2023-12-30 12:44:00	9.32		12.06		14.96		15.24		22.37		21.12
2023-12-30 12:44:30	9.34		12.11		14.98		15.28		22.27		21.08
2023-12-30 12:45:00	9.43		12.15		15.05		15.32		22.16		21.01
2023-12-30 12:45:30	9.4		12.17		15.08		15.37		22.09		20.97
2023-12-30 12:46:00	9.47		12.21		15.11		15.36		21.99		20.92
2023-12-30 12:46:30	9.45		12.26		15.16		15.42		21.88		20.86
2023-12-30 12:47:00	9.4		12.28		15.21		15.45		21.82		20.76
2023-12-30 12:47:30	9.46		12.32		15.23		15.48		21.76		20.68
2023-12-30 12:48:00	9.32		12.34		15.27		15.52		21.67		20.56
2023-12-30 12:48:30	9.33		12.37		15.32		15.56		21.59		20.49
2023-12-30 12:49:00	9.44		12.41		15.36		15.58		21.46		20.37
2023-12-30 12:49:30	9.33		12.44		15.34		15.64		21.38		20.29
2023-12-30 12:50:00	9.35		12.46		15.38		15.67		21.29		20.14
2023-12-30 12:50:30	9.41		12.51		15.42		15.71		21.19		20.16
2023-12-30 12:51:00	9.31		12.56		15.45		15.75		21.14		20.12
2023-12-30 12:51:30	9.71		12.59		15.48		15.84		21.08		20.15
2023-12-30 12:52:00	9.42		12.63		15.53		15.91		20.97		20.15
2023-12-30 12:52:30	9.36		12.66		15.57		15.94		20.93		20.1
2023-12-30 12:53:00	9.41		12.68		15.55		15.95		20.86		20.13
2023-12-30 12:53:30	9.32		12.72		15.58		15.97		20.81		20.12
2023-12-30 12:54:00	9.33		12.76		15.61		16.04		20.76		20.23
2023-12-30 12:54:30	9.4		12.81		15.64		16.05		20.72		20.12
2023-12-30 12:55:00	9.37		12.88		15.68		16.08		20.67		20.11
2023-12-30 12:55:30	9.32		12.86		15.72		16.05		20.64		20.12
2023-12-30 12:56:00	9.31		12.89		15.76		16.11		20.58		20.18
2023-12-30 12:56:30	9.34		12.94		15.83		16.15		20.51		20.16
2023-12-30 12:57:00	9.43		12.98		15.86		16.12		20.46		20.19
2023-12-30 12:57:30	9.38		12.93		15.91		16.18		20.38		20.18
2023-12-30 12:58:00	9.42		12.95		15.94		16.23		20.29		20.12
2023-12-30 12:58:30	9.31		12.96		15.98		16.24		20.25		20.11
2023-12-30 12:59:00	9.4		12.93		16.05		16.28		20.23		20.14
2023-12-30 12:59:30	9.41		12.94		16.07		16.26		20.21		20.18
2023-12-30 13:00:00	9.44		12.97		16.11		16.34		20.19		20.16
2023-12-30 13:00:30	9.46		12.91		16.13		16.35		20.16		20.18
2023-12-30 13:01:00	9.31		12.97		16.24		16.34		20.13		20.11
2023-12-30 13:01:30	9.4		12.99		16.28		16.31		20.11		20.17
2023-12-30 13:02:00	9.35		12.94		16.3		16.32		20.11		20.15
2023-12-30 13:02:30	9.42		12.92		16.32		16.34		20.16		20.19
2023-12-30 13:03:00	9.45		12.91		16.33		16.35		20.14		20.16
2023-12-30 13:03:30	9.39		12.97		16.33		16.34		20.11		20.16
2023-12-30 13:04:00	9.33		12.99		16.35		16.36		20.17		20.14
2023-12-30 13:04:30	9.42		12.97		16.32		16.21		20.11		20.11
2023-12-30 13:05:00	9.44		12.92		16.35		16.38		20.19		20.11
2023-12-30 13:05:30	9.44		12.98		16.37		16.37		20.12		20.1
2023-12-30 13:06:00	9.49		12.95		16.32		16.38		20.14		20.13
2023-12-30 13:06:30	9.41		12.99		16.34		16.36		20.12		20.13
2023-12-30 13:07:00	9.4		12.91		16.38		16.37		20.11		20.14
2023-12-30 13:07:30	9.41		12.93		16.3		16.35		20.16		20.19
2023-12-30 13:08:00	9.43		12.95		16.38		16.39		20.12		20.19
2023-12-30 13:08:30	9.45		12.94		16.32		16.39		20.17		20.19
2023-12-30 13:09:00	9.36		12.91		16.38		16.31		20.15		20.16
2023-12-30 13:09:30	9.33		12.96		16.37		16.39		20.17		20.17
2023-12-30 13:10:00	9.35		12.92		16.34		16.39		20.16		20.26
2023-12-30 13:10:30	9.46		12.9		16.38		16.39		20.29		20.16
2023-12-30 13:11:00	9.35		12.91		16.37		16.36		20.19		20.14
2023-12-30 13:11:30	9.34		12.92		16.34		16.31		20.19		20.23
2023-12-30 13:12:00	9.41		12.99		16.38		16.27		20.19		20.13
2023-12-30 13:12:30	9.45		12.96		16.31		16.35		20.1		20.12
2023-12-30 13:13:00	9.45		12.9		16.38		16.34		20.18		20.17
2023-12-30 13:13:30	9.33		12.97		16.37		16.35		20.13		20.1
2023-12-30 13:14:00	9.45		12.97		16.3		16.35		20.11		20.1
2023-12-30 13:14:30	9.39		12.9		16.39		16.31		20.12		20.16
2023-12-30 13:15:00	9.33		12.96		16.31		16.37		20.15		20.16
2023-12-30 13:15:30	9.4		12.94		16.35		16.38		20.11		20.17
2023-12-30 13:16:00	9.42		12.95		16.34		16.32		20.12		20.17
2023-12-30 13:16:30	9.36		12.98		16.33		16.33		20.16		20.14
2023-12-30 13:17:00	9.43		12.97		16.36		16.31		20.13		20.16
2023-12-30 13:17:30	9.36		12.93		16.37		16.36		20.19		20.19
2023-12-30 13:18:00	9.47		12.97		16.37		16.3		20.16		20.11
2023-12-30 13:18:30	9.49		12.96		16.39		16.33		20.13		20.12
2023-12-30 13:19:00	9.45		12.98		16.31		16.31		20.1		20.12
2023-12-30 13:19:30	9.41		12.96		16.34		16.34		20.1		20.11
2023-12-30 13:20:00	9.73		12.97		16.31		16.33		20.18		20.18
2023-12-30 13:20:30	9.43		12.94		16.31		16.31		20.16		20.16
2023-12-30 13:21:00	9.44		12.96		16.31		16.32		20.18		20.13
2023-12-30 13:21:30	9.43		12.94		16.31		16.36		20.21		20.1
2023-12-30 13:22:00	9.46		12.94		16.31		16.38		20.15		20.19
2023-12-30 13:22:30	9.45		12.91		16.35		16.37		20.15		20.16
2023-12-30 13:23:00	9.43		12.89		16.31		16.37		20.17		20.19
2023-12-30 13:23:30	9.42		12.88		16.39		16.39		20.1		20.19
2023-12-30 13:24:00	9.46		12.86		16.32		16.24		20.16		20.16
2023-12-30 13:24:30	9.44		12.84		16.39		16.3		20.14		20.12
2023-12-30 13:25:00	9.42		12.82		16.39		16.36		20.1		20.14
2023-12-30 13:25:30	9.72		12.81		16.38		16.37		20.15		20.13
2023-12-30 13:26:00	9.45		12.78		16.39		16.38		20.11		20.15
2023-12-30 13:26:30	9.43		12.76		16.31		16.39		20.17		20.14
2023-12-30 13:27:00	9.38		12.75		16.37		16.3		20.24		20.1
2023-12-30 13:27:30	9.49		12.74		16.35		16.38		20.17		20.15
2023-12-30 13:28:00	9.46		12.73		16.35		16.31		20.1		20.13
2023-12-30 13:28:30	9.46		12.71		16.37		16.38		20.19		20.16
2023-12-30 13:29:00	9.36		12.7		16.32		16.35		20.18		20.16
2023-12-30 13:29:30	9.48		12.68		16.33		16.31		20.11		20.13
2023-12-30 13:30:00	9.36		12.67		16.38		16.28		20.16		20.14
2023-12-30 13:30:30	9.45		12.64		16.39		16.24		20.13		20.17
2023-12-30 13:31:00	9.46		12.62		16.33		16.25		20.16		20.17
2023-12-30 13:31:30	9.49		12.59		16.31		16.23		20.17		20.18
2023-12-30 13:32:00	9.39		12.57		16.28		16.18		20.18		20.13
2023-12-30 13:32:30	9.47		12.56		16.25		16.15		20.1		20.23
2023-12-30 13:33:00	9.4		12.54		16.23		16.11		20.17		20.11
2023-12-30 13:33:30	9.4		12.52		16.21		16.08		20.16		20.15
2023-12-30 13:34:00	9.45		12.51		16.18		16.09		20.18		20.19
2023-12-30 13:34:30	9.38		12.48		16.12		16.05		20.13		20.21
2023-12-30 13:35:00	9.47		12.46		16.08		16.01		20.15		20.12
2023-12-30 13:35:30	9.38		12.45		16.03		15.98		20.1		20.15
2023-12-30 13:36:00	9.37		12.43		16.05		15.94		20.1		20.13
2023-12-30 13:36:30	9.42		12.41		15.97		15.92		20.18		20.11
2023-12-30 13:37:00	9.41		12.38		15.95		15.9		20.19		20.17
2023-12-30 13:37:30	9.37		12.37		15.95		15.48		20.1		20.13
2023-12-30 13:38:00	9.45		12.35		15.92		15.45		20.19		20.13
2023-12-30 13:38:30	9.45		12.32		15.93		15.42		20.29		20.15
2023-12-30 13:39:00	9.4		12.29		15.91		15.45		20.11		20.18
2023-12-30 13:39:30	9.47		12.27		15.89		15.43		20.18		20.13
2023-12-30 13:40:00	9.45		12.25		15.87		15.38		20.14		20.13
2023-12-30 13:40:30	9.45		12.21		15.84		15.34		20.13		20.12
2023-12-30 13:41:00	9.42		12.19		15.82		15.36		20.15		20.11
2023-12-30 13:41:30	9.46		12.17		15.84		15.32		20.19		20.19
2023-12-30 13:42:00	9.48		12.15		15.76		15.29		20.15		20.14
2023-12-30 13:42:30	9.43		12.13		15.75		15.27		20.14		20.1
2023-12-30 13:43:00	9.46		12.11		15.72		15.22		20.16		20.19
2023-12-30 13:43:30	9.48		12.08		15.65		15.23		20.15		20.18
2023-12-30 13:44:00	9.42		12.07		15.62		15.11		20.17		20.14
2023-12-30 13:44:30	9.45		12.06		15.65		15.08		20.14		20.19
2023-12-30 13:45:00	9.44		12.04		15.61		15.05		20.11		20.14
2023-12-30 13:45:30	9.4		12.05		15.58		15.04		20.15		20.13
2023-12-30 13:46:00	9.45		12.02		15.55		15.02		20.15		20.14
2023-12-30 13:46:30	9.44		11.98		15.52		15.02		20.14		20.17
2023-12-30 13:47:00	9.41		11.97		15.54		14.98		20.13		20.12
2023-12-30 13:47:30	9.4		11.95		15.49		14.95		20.17		20.19
2023-12-30 13:48:00	9.43		11.94		15.46		14.92		20.17		20.19
2023-12-30 13:48:30	9.49		11.92		15.45		14.91		20.24		20.11
2023-12-30 13:49:00	9.43		11.89		15.42		14.9		20.12		20.17
2023-12-30 13:49:30	9.44		11.87		15.37		14.88		20.22		20.19
2023-12-30 13:50:00	9.38		11.85		15.38		14.91		20.1		20.11
2023-12-30 13:50:30	9.46		11.84		15.34		14.85		20.11		20.19
2023-12-30 13:51:00	9.42		11.82		15.35		14.84		20.19		20.16
2023-12-30 13:51:30	9.44		11.78		15.31		14.82		20.18		20.15
2023-12-30 13:52:00	9.38		11.75		15.28		14.79		20.13		20.12
2023-12-30 13:52:30	9.36		11.76		15.27		14.75		20.22		20.1
2023-12-30 13:53:00	9.37		11.73		15.25		14.73		20.1		20.11
2023-12-30 13:53:30	9.42		11.71		15.24		14.72		20.19		20.18
2023-12-30 13:54:00	9.37		11.68		15.28		14.68		20.11		20.12
2023-12-30 13:54:30	9.4		11.67		15.24		14.65		20.17		20.15
2023-12-30 13:55:00	9.39		11.56		15.18		14.62		20.16		20.12
2023-12-30 13:55:30	9.4		11.54		15.16		14.59		20.28		20.13
2023-12-30 13:56:00	9.39		11.51		15.14		14.57		20.11		20.19
2023-12-30 13:56:30	9.47		11.52		15.15		14.53		20.13		20.15
2023-12-30 13:57:00	9.44		11.56		15.12		14.51		20.15		20.16
2023-12-30 13:57:30	9.44		11.51		15.09		14.49		20.16		20.17
2023-12-30 13:58:00	9.33		11.55		15.07		14.47		20.23		20.14
2023-12-30 13:58:30	9.43		11.54		15.02		14.46		20.15		20.14
2023-12-30 13:59:00	9.41		11.69		15.05		14.42		20.15		20.16
2023-12-30 13:59:30	9.46		11.67		15.01		14.38		20.11		20.16
2023-12-30 14:00:00	9.47		11.68		14.99		14.35		20.15		20.15
2023-12-30 14:00:30	9.43		11.54		14.95		14.36		20.12		20.13
2023-12-30 14:01:00	9.41		11.53		14.94		14.32		20.1		20.15
2023-12-30 14:01:30	9.41		11.68		14.92		14.29		20.1		20.14
2023-12-30 14:02:00	9.4		11.52		14.88		14.26		20.19		20.18
2023-12-30 14:02:30	9.49		11.53		14.85		14.25		20.19		20.2
2023-12-30 14:03:00	9.49		11.53		14.86		14.22		20.13		20.14
2023-12-30 14:03:30	9.49		11.58		14.79		14.18		20.19		20.14
2023-12-30 14:04:00	9.45		11.68		14.74		14.17		20.26		20.16
2023-12-30 14:04:30	9.44		11.56		14.72		14.15		20.17		20.19
2023-12-30 14:05:00	9.33		11.55		14.75		14.12		20.17		20.21
2023-12-30 14:05:30	9.42		11.58		14.71		14.11		20.13		20.16
2023-12-30 14:06:00	9.34		11.56		14.68		14.08		20.19		20.16
2023-12-30 14:06:30	9.43		11.67		14.64		14.05		20.18		20.12
2023-12-30 14:07:00	9.4		11.68		14.67		14.03		20.19		20.17
2023-12-30 14:07:30	9.45		11.54		14.65		14.05		20.16		20.15
2023-12-30 14:08:00	9.4		11.51		14.62		13.97		20.19		20.14
2023-12-30 14:08:30	9.4		11.54		14.58		13.95		20.17		20.11
2023-12-30 14:09:00	9.76		11.55		14.55		13.94		20.15		20.17
2023-12-30 14:09:30	9.37		11.67		14.51		13.97		20.15		20.16
2023-12-30 14:10:00	9.43		11.56		14.55		13.92		20.18		20.16
2023-12-30 14:10:30	9.43		11.52		14.52		13.88		20.11		20.16
2023-12-30 14:11:00	9.42		11.54		14.51		13.85		20.13		20.12
2023-12-30 14:11:30	9.42		11.53		14.48		13.84		20.12		20.11
2023-12-30 14:12:00	9.43		11.51		14.45		13.82		20.17		20.19
2023-12-30 14:12:30	9.41		11.51		14.42		13.81		20.12		20.17
2023-12-30 14:13:00	9.43		11.54		14.38		13.85		20.18		20.12
2023-12-30 14:13:30	9.45		11.68		14.35		13.84		20.11		20.14
2023-12-30 14:14:00	9.42		11.52		14.37		13.78		20.24		20.17
2023-12-30 14:14:30	9.4		11.56		14.31		13.76		20.27		20.1
2023-12-30 14:15:00	9.47		11.53		14.29		13.75		20.16		20.11
2023-12-30 14:15:30	9.46		11.52		14.27		13.72		20.17		20.19
2023-12-30 14:16:00	9.45		11.56		14.24		13.68		20.18		20.11
2023-12-30 14:16:30	9.49		11.54		14.21		13.65		20.13		20.19
2023-12-30 14:17:00	9.41		11.69		14.18		13.64		20.19		20.14
2023-12-30 14:17:30	9.41		11.68		14.16		13.62		20.19		20.14
2023-12-30 14:18:00	9.48		11.69		14.11		13.61		20.18		20.16
2023-12-30 14:18:30	9.4		11.51		14.08		13.59		20.18		20.1
2023-12-30 14:19:00	9.42		11.64		14.07		13.57		20.13		20.11
2023-12-30 14:19:30	9.4		11.66		14.05		13.55		20.1		20.15
2023-12-30 14:20:00	9.33		11.69		14.04		13.56		20.16		20.1
2023-12-30 14:20:30	9.42		11.69		14.05		13.54		20.16		20.17
2023-12-30 14:21:00	9.4		11.67		14.06		13.55		20.12		20.16
2023-12-30 14:21:30	9.46		11.66		13.97		13.56		20.15		20.17
2023-12-30 14:22:00	9.39		11.65		13.95		13.52		20.14		20.13
2023-12-30 14:22:30	9.35		11.52		13.92		13.49		20.15		20.15
2023-12-30 14:23:00	9.43		11.52		13.88		13.45		20.11		20.11
2023-12-30 14:23:30	9.44		11.64		13.84		13.46		20.13		20.19
2023-12-30 14:24:00	9.41		11.51		13.85		13.47		20.19		20.13
2023-12-30 14:24:30	9.45		11.58		13.81		13.42		20.16		20.18
2023-12-30 14:25:00	9.46		11.69		13.79		13.38		20.14		20.17
2023-12-30 14:25:30	9.43		11.68		13.76		13.37		20.12		20.18
2023-12-30 14:26:00	9.43		11.67		13.74		13.35		20.12		20.15
2023-12-30 14:26:30	9.49		11.68		13.72		13.32		20.14		20.11
2023-12-30 14:27:00	9.44		11.66		13.68		13.38		20.21		20.17
2023-12-30 14:27:30	9.39		11.65		13.67		13.36		20.14		20.17
2023-12-30 14:28:00	9.37		11.66		13.64		13.37		20.14		20.18
2023-12-30 14:28:30	9.43		11.68		13.62		13.35		20.15		20.14
2023-12-30 14:29:00	9.39		11.69		13.58		13.34		20.11		20.16
2023-12-30 14:29:30	9.41		11.53		13.56		13.31		20.16		20.1
2023-12-30 14:30:00	9.36		11.52		13.54		13.38		20.18		20.12
2023-12-30 14:30:30	9.48		11.51		13.51		13.36		20.19		20.1
2023-12-30 14:31:00	9.43		11.68		13.48		13.35		20.13		20.19
2023-12-30 14:31:30	9.36		11.53		13.49		13.37		20.2		20.17
2023-12-30 14:32:00	9.47		11.53		13.45		13.35		20.16		20.13
2023-12-30 14:32:30	9.44		11.51		13.41		13.36		20.18		20.12
2023-12-30 14:33:00	9.44		11.51		13.38		13.34		20.17		20.11
2023-12-30 14:33:30	9.36		11.68		13.35		13.29		20.17		20.2
2023-12-30 14:34:00	9.4		11.66		13.32		13.37		20.12		20.25
2023-12-30 14:34:30	9.37		11.68		13.36		13.35		20.12		20.2
2023-12-30 14:35:00	9.31		11.67		13.38		13.3		20.15		20.17
2023-12-30 14:35:30	9.42		11.66		13.38		13.52		20.11		20.15
2023-12-30 14:36:00	9.33		11.6		13.39		13.3		20.13		20.12
2023-12-30 14:36:30	9.29		11.61		13.37		13.3		20.18		20.12
2023-12-30 14:37:00	9.38		11.64		13.3		13.34		20.17		20.12
2023-12-30 14:37:30	9.36		11.6		13.32		13.36		20.19		20.23
2023-12-30 14:38:00	9.4		11.69		13.35		13.36		20.13		20.11
2023-12-30 14:38:30	9.43		11.69		13.37		13.35		20.16		20.17
2023-12-30 14:39:00	9.32		11.66		13.37		13.35		20.13		20.19
2023-12-30 14:39:30	9.48		11.6		13.35		13.31		20.12		20.13
2023-12-30 14:40:00	9.43		11.69		13.38		13.54		20.16		20.15
2023-12-30 14:40:30	9.37		11.65		13.35		13.35		20.11		20.15
2023-12-30 14:41:00	9.4		11.67		13.38		13.58		20.1		20.1
2023-12-30 14:41:30	9.4		11.64		13.31		13.33		20.13		20.13
2023-12-30 14:42:00	9.31		11.64		13.3		13.37		20.19		20.12
2023-12-30 14:42:30	9.47		11.64		13.3		13.35		20.13		20.23
2023-12-30 14:43:00	9.42		11.64		13.34		13.39		20.11		20.12
2023-12-30 14:43:30	9.31		11.67		13.34		13.51		20.15		20.11
2023-12-30 14:44:00	9.42		11.61		13.32		13.59		20.15		20.12
2023-12-30 14:44:30	9.43		11.64		13.35		13.35		20.13		20.18
2023-12-30 14:45:00	9.48		11.66		13.37		13.35		20.15		20.16
2023-12-30 14:45:30	9.35		11.67		13.37		13.59		20.1		20.19
2023-12-30 14:46:00	9.3		11.68		13.38		13.36		20.15		20.18
2023-12-30 14:46:30	9.43		11.6		13.35		13.34		20.17		20.12
2023-12-30 14:47:00	9.47		11.63		13.34		13.34		20.17		20.11
2023-12-30 14:47:30	9.32		11.65		13.3		13.35		20.18		20.14
2023-12-30 14:48:00	9.36		11.66		13.31		13.39		20.16		20.18
2023-12-30 14:48:30	9.44		11.66		13.32		13.38		20.15		20.16
2023-12-30 14:49:00	9.4		11.66		13.3		13.38		20.15		20.18
2023-12-30 14:49:30	9.42		11.62		13.3		13.32		20.13		20.11
2023-12-30 14:50:00	9.42		11.68		13.37		13.34		20.19		20.17
2023-12-30 14:50:30	9.48		11.67		13.34		13.5		20.15		20.15
2023-12-30 14:51:00	9.31		11.65		13.34		13.36		20.17		20.19
2023-12-30 14:51:30	9.43		11.69		13.34		13.39		20.18		20.16
2023-12-30 14:52:00	9.42		11.62		13.36		13.38		20.16		20.16
2023-12-30 14:52:30	9.33		11.64		13.33		13.3		20.17		20.14
2023-12-30 14:53:00	9.34		11.62		13.3		13.35		20.17		20.11
2023-12-30 14:53:30	9.41		11.62		13.37		13.36		20.12		20.11
2023-12-30 14:54:00	9.42		11.6		13.39		13.39		20.1		20.1
2023-12-30 14:54:30	9.3		11.64		13.38		13.38		20.13		20.13
2023-12-30 14:55:00	9.4		11.64		13.32		13.38		20.16		20.13
2023-12-30 14:55:30	9.38		11.66		13.37		13.51		20.11		20.14
2023-12-30 14:56:00	9.4		11.68		13.35		13.38		20.14		20.1
2023-12-30 14:56:30	9.31		11.6		13.39		13.37		20.27		20.16
2023-12-30 14:57:00	9.4		11.68		13.36		13.33		20.16		20.13
2023-12-30 14:57:30	9.45		11.67		13.33		13.58		20.14		20.14
2023-12-30 14:58:00	9.34		11.62		13.39		13.31		20.15		20.16
2023-12-30 14:58:30	9.4		11.62		13.36		13.53		20.17		20.14
2023-12-30 14:59:00	9.32		11.67		13.39		13.37		20.19		20.18
2023-12-30 14:59:30	9.43		11.65		13.38		13.34		20.14		20.18
2023-12-30 15:00:00	9.49		11.69		13.36		13.57		20.18		20.14
2023-12-30 15:00:30	9.45		11.69		13.36		13.32		20.19		20.14
2023-12-30 15:01:00	9.4		11.65		13.32		13.31		20.1		20.15
2023-12-30 15:01:30	9.49		11.69		13.36		13.36		20.16		20.1
2023-12-30 15:02:00	9.43		11.65		13.36		13.3		20.17		20.17
2023-12-30 15:02:30	9.45		11.69		13.34		13.53		20.11		20.15
2023-12-30 15:03:00	9.42		11.68		13.38		13.54		20.17		20.12
2023-12-30 15:03:30	9.47		11.62		13.35		13.31		20.14		20.15
2023-12-30 15:04:00	9.42		11.65		13.32		13.54		20.19		20.12
2023-12-30 15:04:30	9.46		11.67		13.39		13.3		20.16		20.13
2023-12-30 15:05:00	9.38		11.68		13.35		13.56		20.14		20.11
2023-12-30 15:05:30	9.34		11.64		13.35		13.35		20.13		20.25
2023-12-30 15:06:00	9.48		11.67		13.36		13.58		20.19		20.16
2023-12-30 15:06:30	9.4		11.69		13.3		13.38		20.12		20.17
2023-12-30 15:07:00	9.44		11.68		13.36		13.37		20.14		20.16
2023-12-30 15:07:30	9.42		11.68		13.31		13.31		20.15		20.12
2023-12-30 15:08:00	9.39		11.69		13.33		13.33		20.11		20.19
2023-12-30 15:08:30	9.41		11.63		13.31		13.39		20.15		20.19
2023-12-30 15:09:00	9.3		11.61		13.31		13.37		20.18		20.1
2023-12-30 15:09:30	9.41		11.67		13.37		13.34		20.19		20.26
2023-12-30 15:10:00	9.49		11.62		13.35		13.36		20.1		20.11
2023-12-30 15:10:30	9.42		11.64		13.33		13.31		20.11		20.15
2023-12-30 15:11:00	9.43		11.67		13.35		13.38		20.13		20.12
2023-12-30 15:11:30	9.4		11.62		13.37		13.35		20.1		20.14
2023-12-30 15:12:00	9.68		11.6		13.36		13.32		20.1		20.16
2023-12-30 15:12:30	9.44		11.64		13.38		13.36		20.2		20.19
2023-12-30 15:13:00	9.69		11.69		13.32		13.34		20.15		20.11
2023-12-30 15:13:30	9.45		11.63		13.37		13.38		20.17		20.12
2023-12-30 15:14:00	9.37		11.66		13.4		13.38		20.18		20.12
2023-12-30 15:14:30	9.48		11.68		13.32		13.37		20.14		20.14
2023-12-30 15:15:00	9.45		11.67		13.37		13.32		20.12		20.18
2023-12-30 15:15:30	9.38		11.68		13.33		13.31		20.14		20.11
2023-12-30 15:16:00	9.39		11.68		13.36		13.31		20.18		20.16
2023-12-30 15:16:30	9.41		11.69		13.38		13.31		20.13		20.27
2023-12-30 15:17:00	9.72		11.62		13.34		13.56		20.13		20.14
2023-12-30 15:17:30	9.37		11.67		13.34		13.57		20.14		20.19
2023-12-30 15:18:00	9.49		11.6		13.33		13.56		20.14		20.12
2023-12-30 15:18:30	9.37		11.64		13.36		13.34		20.14		20.15
2023-12-30 15:19:00	9.41		11.68		13.38		13.37		20.18		20.14
2023-12-30 15:19:30	9.71		11.64		13.33		13.35		20.17		20.12
2023-12-30 15:20:00	9.39		11.64		13.36		13.51		20.17		20.15
2023-12-30 15:20:30	9.42		11.61		13.39		13.35		20.14		20.11
2023-12-30 15:21:00	9.42		11.62		13.33		13.39		20.11		20.16
2023-12-30 15:21:30	9.38		11.68		13.35		13.3		20.19		20.18
2023-12-30 15:22:00	9.31		11.67		13.35		13.58		20.16		20.13
2023-12-30 15:22:30	9.37		11.64		13.3		13.54		20.15		20.25
2023-12-30 15:23:00	9.3		11.6		13.38		13.32		20.15		20.1
2023-12-30 15:23:30	9.46		11.67		13.35		13.59		20.1		20.1
2023-12-30 15:24:00	9.43		11.6		13.38		13.34		20.14		20.11
2023-12-30 15:24:30	9.73		11.66		13.35		13.33		20.18		20.12
2023-12-30 15:25:00	9.28		11.69		13.33		13.31		20.13		20.1
2023-12-30 15:25:30	9.28		11.69		13.31		13.35		20.1		20.19
2023-12-30 15:26:00	9.35		11.6		13.37		13.56		20.16		20.19
2023-12-30 15:26:30	9.47		11.62		13.36		13.34		20.18		20.14
2023-12-30 15:27:00	9.31		11.6		13.39		13.57		20.11		20.12
2023-12-30 15:27:30	9.46		11.65		13.34		13.31		20.11		20.13
2023-12-30 15:28:00	9.44		11.68		13.39		13.36		20.11		20.12
2023-12-30 15:28:30	9.38		11.66		13.39		13.36		20.14		20.16
2023-12-30 15:29:00	9.42		11.6		13.36		13.31		20.17		20.19
2023-12-30 15:29:30	9.46		11.67		13.32		13.31		20.19		20.13
2023-12-30 15:30:00	9.43		11.68		13.33		13.33		20.19		20.1
2023-12-30 15:30:30	9.43		11.69		13.31		13.34		20.12		20.11
2023-12-30 15:31:00	9.38		11.69		13.39		13.31		20.14		20.12
2023-12-30 15:31:30	9.29		11.68		13.32		13.35		20.18		20.11
2023-12-30 15:32:00	9.46		11.63		13.35		13.39		20.16		20.16
2023-12-30 15:32:30	9.48		11.6		13.35		13.37		20.14		20.18
2023-12-30 15:33:00	9.41		11.67		13.33		13.55		20.15		20.12
2023-12-30 15:33:30	9.45		11.68		13.37		13.31		20.17		20.12
2023-12-30 15:34:00	9.35		11.62		13.34		13.31		20.17		20.19
2023-12-30 15:34:30	9.41		11.63		13.3		13.52		20.11		20.17
2023-12-30 15:35:00	9.42		11.61		13.32		13.31		20.18		20.15
2023-12-30 15:35:30	9.43		11.63		13.34		13.33		20.2		20.18
2023-12-30 15:36:00	9.43		11.6		13.31		13.55		20.13		20.15
2023-12-30 15:36:30	9.47		11.69		13.3		13.35		20.17		20.14
2023-12-30 15:37:00	9.43		11.69		13.39		13.56		20.16		20.13
2023-12-30 15:37:30	9.4		11.65		13.36		13.32		20.16		20.19
2023-12-30 15:38:00	9.47		11.66		13.35		13.32		20.14		20.18
2023-12-30 15:38:30	9.41		11.6		13.34		13.56		20.14		20.23
2023-12-30 15:39:00	9.43		11.69		13.39		13.53		20.1		20.1
2023-12-30 15:39:30	9.43		11.67		13.32		13.36		20.22		20.27
2023-12-30 15:40:00	9.49		11.68		13.35		13.54		20.11		20.14
2023-12-30 15:40:30	9.33		11.61		13.31		13.3		20.16		20.28
2023-12-30 15:41:00	9.47		11.65		13.3		13.37		20.11		20.1
2023-12-30 15:41:30	9.36		11.64		13.36		13.3		20.12		20.17
2023-12-30 15:42:00	9.38		11.64		13.3		13.33		20.17		20.12
2023-12-30 15:42:30	9.46		11.69		13.31		13.33		20.14		20.14
2023-12-30 15:43:00	9.35		11.68		13.35		13.33		20.11		20.18
2023-12-30 15:43:30	9.37		11.62		13.35		13.34		20.16		20.11
2023-12-30 15:44:00	9.39		11.67		13.35		13.53		20.11		20.19
2023-12-30 15:44:30	9.43		11.67		13.36		13.59		20.15		20.14
2023-12-30 15:45:00	9.39		11.63		13.32		13.37		20.13		20.13
2023-12-30 15:45:30	9.41		11.69		13.33		13.38		20.11		20.17
2023-12-30 15:46:00	9.4		11.69		13.37		13.31		20.11		20.11
2023-12-30 15:46:30	9.36		11.69		13.32		13.58		20.11		20.15
2023-12-30 15:47:00	9.49		11.66		13.32		13.59		20.16		20.16
2023-12-30 15:47:30	9.46		11.67		13.33		13.57		20.11		20.13
2023-12-30 15:48:00	9.49		11.62		13.38		13.51		20.1		20.19
2023-12-30 15:48:30	9.37		11.6		13.35		13.33		20.14		20.15
2023-12-30 15:49:00	9.4		11.61		13.32		13.38		20.16		20.14
2023-12-30 15:49:30	9.28		11.63		13.34		13.34		20.13		20.1
2023-12-30 15:50:00	9.4		11.6		13.36		13.35		20.16		20.1
2023-12-30 15:50:30	9.42		11.61		13.39		13.37		20.11		20.17
2023-12-30 15:51:00	9.31		11.63		13.36		13.37		20.19		20.17
2023-12-30 15:51:30	9.43		11.64		13.32		13.31		20.13		20.1
2023-12-30 15:52:00	9.48		11.6		13.36		13.36		20.15		20.12
2023-12-30 15:52:30	9.44		11.61		13.35		13.35		20.19		20.19
2023-12-30 15:53:00	9.37		11.64		13.36		13.37		20.1		20.12
2023-12-30 15:53:30	9.43		11.66		13.3		13.38		20.14		20.1
2023-12-30 15:54:00	9.37		11.67		13.33		13.32		20.18		20.12
2023-12-30 15:54:30	9.45		11.68		13.32		13.32		20.19		20.19
2023-12-30 15:55:00	9.38		11.6		13.32		13.33		20.15		20.12
2023-12-30 15:55:30	9.44		11.67		13.32		13.54		20.11		20.17
2023-12-30 15:56:00	9.49		11.66		13.33		13.34		20.13		20.15
2023-12-30 15:56:30	9.49		11.61		13.38		13.39		20.12		20.13
2023-12-30 15:57:00	9.4		11.64		13.35		13.58		20.12		20.12
2023-12-30 15:57:30	9.42		11.63		13.35		13.3		20.25		20.14
2023-12-30 15:58:00	9.46		11.65		13.31		13.36		20.1		20.13
2023-12-30 15:58:30	9.42		11.61		13.32		13.35		20.1		20.16
2023-12-30 15:59:00	9.43		11.69		13.39		13.5		20.15		20.16
2023-12-30 15:59:30	9.46		11.6		13.38		13.31		20.14		20.15
2023-12-30 16:00:00	9.46		11.62		13.3		13.3		20.15		20.18
2023-12-30 16:00:30	9.45		11.64		13.36		13.52		20.18		20.13
2023-12-30 16:01:00	9.47		11.68		13.39		13.3		20.16		20.11
2023-12-30 16:01:30	9.38		11.68		13.3		13.36		20.16		20.12
2023-12-30 16:02:00	9.43		11.6		13.34		13.35		20.16		20.16
2023-12-30 16:02:30	9.43		11.64		13.32		13.38		20.12		20.19
2023-12-30 16:03:00	9.46		11.63		13.38		13.35		20.12		20.19
2023-12-30 16:03:30	9.41		11.67		13.3		13.38		20.19		20.11
2023-12-30 16:04:00	9.47		11.64		13.38		13.37		20.17		20.11
2023-12-30 16:04:30	9.47		11.66		13.37		13.31		20.19		20.14
2023-12-30 16:05:00	9.42		11.66		13.39		13.35		20.15		20.12
2023-12-30 16:05:30	9.48		11.6		13.35		13.34		20.12		20.11
2023-12-30 16:06:00	9.41		11.68		13.31		13.33		20.18		20.17
2023-12-30 16:06:30	9.46		11.66		13.32		13.56		20.14		20.13
2023-12-30 16:07:00	9.39		11.6		13.36		13.52		20.28		20.13
2023-12-30 16:07:30	9.38		11.61		13.37		13.38		20.13		20.19
2023-12-30 16:08:00	9.4		11.61		13.35		13.31		20.15		20.11
2023-12-30 16:08:30	9.44		11.65		13.36		13.32		20.15		20.14
2023-12-30 16:09:00	9.42		11.63		13.32		13.37		20.14		20.16
2023-12-30 16:09:30	9.4		11.64		13.36		13.32		20.11		20.14
2023-12-30 16:10:00	9.41		11.69		13.33		13.3		20.17		20.18
2023-12-30 16:10:30	9.45		11.66		13.32		13.33		20.14		20.11
2023-12-30 16:11:00	9.39		11.67		13.32		13.37		20.14		20.18
2023-12-30 16:11:30	9.42		11.62		13.35		13.58		20.12		20.12
2023-12-30 16:12:00	9.39		11.61		13.3		13.33		20.19		20.17
2023-12-30 16:12:30	9.43		11.65		13.36		13.32		20.11		20.11
2023-12-30 16:13:00	9.45		11.62		13.36		13.57		20.19		20.1
2023-12-30 16:13:30	9.42		11.62		13.39		13.59		20.19		20.17
2023-12-30 16:14:00	9.41		11.64		13.32		13.39		20.12		20.12
2023-12-30 16:14:30	9.42		11.65		13.38		13.31		20.13		20.24
2023-12-30 16:15:00	9.42		11.69		13.36		13.33		20.1		20.18
2023-12-30 16:15:30	9.4		11.68		13.39		13.33		20.19		20.13
2023-12-30 16:16:00	9.46		11.64		13.36		13.55		20.15		20.13
2023-12-30 16:16:30	9.44		11.67		13.33		13.32		20.18		20.19
2023-12-30 16:17:00	9.46		11.64		13.38		13.37		20.19		20.11
2023-12-30 16:17:30	9.38		11.68		13.37		13.59		20.13		20.19
2023-12-30 16:18:00	9.39		11.62		13.35		13.39		20.13		20.13
2023-12-30 16:18:30	9.44		11.67		13.33		13.3		20.16		20.14
2023-12-30 16:19:00	9.47		11.66		13.33		13.34		20.13		20.24
2023-12-30 16:19:30	9.43		11.61		13.35		13.34		20.15		20.14
2023-12-30 16:20:00	8.37		11.62		13.39		13.57		20.17		20.19
2023-12-30 16:20:30	9.41		11.65		13.32		13.35		20.14		20.1
2023-12-30 16:21:00	9.41		11.65		13.36		13.32		20.16		20.22
2023-12-30 16:21:30	9.48		11.64		13.39		13.33		20.11		20.11
2023-12-30 16:22:00	9.39		11.6		13.37		13.39		20.18		20.11
2023-12-30 16:22:30	9.46		11.68		13.31		13.31		20.19		20.18
2023-12-30 16:23:00	9.48		11.62		13.33		13.38		20.22		20.12
2023-12-30 16:23:30	9.39		11.68		13.37		13.32		20.11		20.18
2023-12-30 16:24:00	9.39		11.66		13.31		13.58		20.14		20.14
2023-12-30 16:24:30	9.45		11.64		13.37		13.32		20.19		20.14
2023-12-30 16:25:00	9.39		11.63		13.37		13.59		20.12		20.12
2023-12-30 16:25:30	9.46		11.67		13.39		13.39		20.12		20.1
2023-12-30 16:26:00	9.42		11.63		13.36		13.35		20.15		20.1
2023-12-30 16:26:30	9.39		11.66		13.36		13.35		20.15		20.11
2023-12-30 16:27:00	9.42		11.65		13.32		13.35		20.15		20.16
2023-12-30 16:27:30	9.41		11.64		13.37		13.34		20.19		20.21
2023-12-30 16:28:00	9.44		11.61		13.34		13.3		20.21		20.18
2023-12-30 16:28:30	9.39		11.64		13.36		13.34		20.15		20.13
2023-12-30 16:29:00	9.43		11.65		13.3		13.31		20.14		20.11
2023-12-30 16:29:30	9.42		11.65		13.34		13.35		20.15		20.1
2023-12-30 16:30:00	9.4		11.64		13.38		13.34		20.17		20.11
2023-12-30 16:30:30	9.43		11.69		13.38		13.3		20.18		20.11
2023-12-30 16:31:00	9.4		11.64		13.36		13.31		20.12		20.16
2023-12-30 16:31:30	9.45		11.66		13.37		13.32		20.13		20.17
2023-12-30 16:32:00	9.43		11.64		13.31		13.34		20.15		20.11
2023-12-30 16:32:30	9.41		11.65		13.35		13.37		20.15		20.17
2023-12-30 16:33:00	9.42		11.65		13.39		13.3		20.18		20.11
2023-12-30 16:33:30	9.47		11.68		13.35		13.54		20.13		20.18
2023-12-30 16:34:00	9.46		11.69		13.35		13.31		20.13		20.18
2023-12-30 16:34:30	9.38		11.67		13.31		13.35		20.18		20.16
2023-12-30 16:35:00	9.49		11.6		13.37		13.34		20.1		20.16
2023-12-30 16:35:30	9.45		11.64		13.31		13.55		20.13		20.26
2023-12-30 16:36:00	9.42		11.67		13.36		13.55		20.16		20.19
2023-12-30 16:36:30	9.48		11.61		13.36		13.32		20.14		20.12
2023-12-30 16:37:00	9.4		11.69		13.35		13.32		20.16		20.2
2023-12-30 16:37:30	9.49		11.64		13.38		13.3		20.12		20.18
2023-12-30 16:38:00	9.4		11.69		13.37		13.31		20.13		20.16
2023-12-30 16:38:30	9.41		11.64		13.36		13.37		20.12		20.11
2023-12-30 16:39:00	9.42		11.68		13.3		13.37		20.17		20.18
2023-12-30 16:39:30	9.47		11.67		13.37		13.32		20.18		20.11
2023-12-30 16:40:00	9.44		11.68		13.31		13.36		20.16		20.12
2023-12-30 16:40:30	9.41		11.69		13.35		13.36		20.1		20.17
2023-12-30 16:41:00	9.49		11.66		13.39		13.39		20.13		20.12
2023-12-30 16:41:30	9.46		11.6		13.32		13.32		20.15		20.16
2023-12-30 16:42:00	9.38		11.6		13.35		13.37		20.14		20.15
2023-12-30 16:42:30	9.44		11.68		13.39		13.53		20.18		20.12
2023-12-30 16:43:00	9.41		11.67		13.38		13.39		20.16		20.17
2023-12-30 16:43:30	9.42		11.61		13.35		13.37		20.17		20.19
2023-12-30 16:44:00	9.43		11.6		13.37		13.33		20.1		20.14
2023-12-30 16:44:30	9.37		11.69		13.37		13.32		20.12		20.13
2023-12-30 16:45:00	9.4		11.67		13.33		13.32		20.18		20.11
2023-12-30 16:45:30	9.39		11.66		13.34		13.34		20.11		20.11
2023-12-30 16:46:00	9.43		11.69		13.38		13.37		20.11		20.13
2023-12-30 16:46:30	9.42		11.63		13.31		13.59		20.1		20.13
2023-12-30 16:47:00	9.4		11.61		13.38		13.35		20.17		20.17
2023-12-30 16:47:30	9.4		11.67		13.39		13.54		20.11		20.11
2023-12-30 16:48:00	9.43		11.66		13.36		13.3		20.18		20.13
2023-12-30 16:48:30	9.47		11.67		13.3		13.37		20.12		20.16
2023-12-30 16:49:00	9.38		11.69		13.35		13.36		20.19		20.16
2023-12-30 16:49:30	9.39		11.63		13.39		13.32		20.18		20.11
2023-12-30 16:50:00	9.39		11.68		13.33		13.55		20.15		20.13
2023-12-30 16:50:30	9.45		11.61		13.3		13.32		20.11		20.16
2023-12-30 16:51:00	9.47		11.6		13.38		13.38		20.12		20.17
2023-12-30 16:51:30	9.46		11.65		13.36		13.59		20.15		20.13
2023-12-30 16:52:00	9.41		11.69		13.37		13.31		20.19		20.1
2023-12-30 16:52:30	9.38		11.66		13.38		13.55		20.15		20.12
2023-12-30 16:53:00	9.45		11.66		13.36		13.38		20.11		20.15
2023-12-30 16:53:30	9.43		11.62		13.32		13.58		20.15		20.17
2023-12-30 16:54:00	9.42		11.67		13.33		13.3		20.16		20.15
2023-12-30 16:54:30	9.4		11.68		13.33		13.38		20.14		20.1
2023-12-30 16:55:00	9.43		11.67		13.37		13.34		20.12		20.13
2023-12-30 16:55:30	9.4		11.63		13.37		13.36		20.1		20.17
2023-12-30 16:56:00	8.3		11.68		13.39		13.37		20.16		20.16
[truncated: 845 more rows]

## Sheet: 12.31
2023-12-31 11:03:30	9.4	2023-12-30 11:03:30	11.62		13.37		13.48		20.18		20.11
[truncated: 1,553 more rows]

[truncated: 6 more sheets: 1.1, 1.2, 1.3, 1.4, 1.5, 1.6]
